# Supplementary material for: Total syntheses of Tetrodotoxin and 9-epiTetrodotoxin
Source: Nat Commun. 2024 Jan 23;15:679. doi: 10.1038/s41467-024-45037-0 (PMC10806222; doi:10.1038/s41467-024-45037-0)
Supplement: Supplementary file 4 — Source Data [file 41467_2024_45037_MOESM4_ESM.zip]

Archive with 507 entries (421 files):
- Surce Data 20231213/Surce Data New/TTX_normalized sodium currents Source Data/Supplementary Figure 4-ZSF-20231219.jpg
- Surce Data 20231213/Surce Data New/TTX_normalized sodium currents Source Data/Supplementary Figure 4-ZSF-20231219.ai
- Surce Data 20231213/Surce Data New/TTX_normalized sodium currents Source Data/Supplementary Figure 5-ZSF-20231219.jpg
- Surce Data 20231213/Surce Data New/TTX_normalized sodium currents Source Data/Supplementary Figure 5-ZSF-20231219.ai
- Surce Data 20231213/Surce Data New/TTX_normalized sodium currents Source Data/Figure 4-revised by Shuangfeng Zhang-20231217.ai
- Surce Data 20231213/
- Surce Data 20231213/Surce Data New/
- Surce Data 20231213/Surce Data New/Crystal Structure Source Data/
- Surce Data 20231213/Surce Data New/Crystal Structure Source Data/CCDC-2182018/
- Surce Data 20231213/Surce Data New/Crystal Structure Source Data/CCDC-2182018/checkcif .pdf
- Surce Data 20231213/Surce Data New/Crystal Structure Source Data/CCDC-2182018/QXB_CPH_Ra-2182018.cif
- Surce Data 20231213/Surce Data New/Crystal Structure Source Data/CCDC-2182018/QXB_CPH_Ra-2182018_tables.html
- Surce Data 20231213/Surce Data New/Crystal Structure Source Data/CCDC-2184298/
- Surce Data 20231213/Surce Data New/Crystal Structure Source Data/CCDC-2184298/20200811d.cif
- Surce Data 20231213/Surce Data New/Crystal Structure Source Data/CCDC-2184298/20200811d.cif_od
- Surce Data 20231213/Surce Data New/Crystal Structure Source Data/CCDC-2184298/20200811d.fab
- Surce Data 20231213/Surce Data New/Crystal Structure Source Data/CCDC-2184298/20200811d.fcf
- Surce Data 20231213/Surce Data New/Crystal Structure Source Data/CCDC-2184298/20200811d.hkl
- Surce Data 20231213/Surce Data New/Crystal Structure Source Data/CCDC-2184298/20200811d.ins
- Surce Data 20231213/Surce Data New/Crystal Structure Source Data/CCDC-2184298/20200811d.lst
- Surce Data 20231213/Surce Data New/Crystal Structure Source Data/CCDC-2184298/20200811d.p4p
- Surce Data 20231213/Surce Data New/Crystal Structure Source Data/CCDC-2184298/20200811d.res
- Surce Data 20231213/Surce Data New/Crystal Structure Source Data/CCDC-2184298/20200811d.sqf
- Surce Data 20231213/Surce Data New/Crystal Structure Source Data/CCDC-2184298/20200811d_tables.html
- Surce Data 20231213/Surce Data New/Crystal Structure Source Data/CCDC-2184298/20200811d-mask.log
- Surce Data 20231213/Surce Data New/Crystal Structure Source Data/CCDC-2184298/checkcif.pdf
- Surce Data 20231213/Surce Data New/Crystal Structure Source Data/CCDC-2184298/screenshot.png
- Surce Data 20231213/Surce Data New/Crystal Structure Source Data/CCDC-2184304/
- Surce Data 20231213/Surce Data New/Crystal Structure Source Data/CCDC-2184304/checkcif.pdf
- Surce Data 20231213/Surce Data New/Crystal Structure Source Data/CCDC-2184304/cu_20220427_Cph_04_25_COOMe.abs
- Surce Data 20231213/Surce Data New/Crystal Structure Source Data/CCDC-2184304/cu_20220427_Cph_04_25_COOMe.eps
- Surce Data 20231213/Surce Data New/Crystal Structure Source Data/CCDC-2184304/cu_20220427_Cph_04_25_COOMe_0m._ls
- Surce Data 20231213/Surce Data New/Crystal Structure Source Data/CCDC-2184304/cu_20220427_Cph_04_25_COOMe_0m.cif
- Surce Data 20231213/Surce Data New/Crystal Structure Source Data/CCDC-2184304/cu_20220427_Cph_04_25_COOMe_0m.fab
- Surce Data 20231213/Surce Data New/Crystal Structure Source Data/CCDC-2184304/cu_20220427_Cph_04_25_COOMe_0m.fcf
- Surce Data 20231213/Surce Data New/Crystal Structure Source Data/CCDC-2184304/cu_20220427_Cph_04_25_COOMe_0m.hkl
- Surce Data 20231213/Surce Data New/Crystal Structure Source Data/CCDC-2184304/cu_20220427_Cph_04_25_COOMe_0m.ins
- Surce Data 20231213/Surce Data New/Crystal Structure Source Data/CCDC-2184304/cu_20220427_Cph_04_25_COOMe_0m.lst
- Surce Data 20231213/Surce Data New/Crystal Structure Source Data/CCDC-2184304/cu_20220427_Cph_04_25_COOMe_0m.lxt
- Surce Data 20231213/Surce Data New/Crystal Structure Source Data/CCDC-2184304/cu_20220427_Cph_04_25_COOMe_0m.mat
- Surce Data 20231213/Surce Data New/Crystal Structure Source Data/CCDC-2184304/cu_20220427_Cph_04_25_COOMe_0m.p4p
- Surce Data 20231213/Surce Data New/Crystal Structure Source Data/CCDC-2184304/cu_20220427_Cph_04_25_COOMe_0m.pcf
- Surce Data 20231213/Surce Data New/Crystal Structure Source Data/CCDC-2184304/cu_20220427_Cph_04_25_COOMe_0m.prp
- Surce Data 20231213/Surce Data New/Crystal Structure Source Data/CCDC-2184304/cu_20220427_Cph_04_25_COOMe_0m.raw
- Surce Data 20231213/Surce Data New/Crystal Structure Source Data/CCDC-2184304/cu_20220427_Cph_04_25_COOMe_0m.res
- Surce Data 20231213/Surce Data New/Crystal Structure Source Data/CCDC-2184304/cu_20220427_Cph_04_25_COOMe_0m.sqf
- Surce Data 20231213/Surce Data New/Crystal Structure Source Data/CCDC-2184304/cu_20220427_Cph_04_25_COOMe_0m.vrf
- Surce Data 20231213/Surce Data New/Crystal Structure Source Data/CCDC-2184304/cu_20220427_Cph_04_25_COOMe_0m_tables.html
- Surce Data 20231213/Surce Data New/Crystal Structure Source Data/CCDC-2184304/cu_20220427_Cph_04_25_COOMe_0m-mask.log
- Surce Data 20231213/Surce Data New/Crystal Structure Source Data/CCDC-2184305/
- Surce Data 20231213/Surce Data New/Crystal Structure Source Data/CCDC-2184305/checkcif.pdf
- Surce Data 20231213/Surce Data New/Crystal Structure Source Data/CCDC-2184305/cu_20220627_Zh_Wj_06_24_OMe.abs
- Surce Data 20231213/Surce Data New/Crystal Structure Source Data/CCDC-2184305/cu_20220627_Zh_Wj_06_24_OMe.eps
- Surce Data 20231213/Surce Data New/Crystal Structure Source Data/CCDC-2184305/cu_20220627_Zh_Wj_06_24_OMe_0m._ls
- Surce Data 20231213/Surce Data New/Crystal Structure Source Data/CCDC-2184305/cu_20220627_Zh_Wj_06_24_OMe_0m.cif
- Surce Data 20231213/Surce Data New/Crystal Structure Source Data/CCDC-2184305/cu_20220627_Zh_Wj_06_24_OMe_0m.fcf
- Surce Data 20231213/Surce Data New/Crystal Structure Source Data/CCDC-2184305/cu_20220627_Zh_Wj_06_24_OMe_0m.hkl
- Surce Data 20231213/Surce Data New/Crystal Structure Source Data/CCDC-2184305/cu_20220627_Zh_Wj_06_24_OMe_0m.ins
- Surce Data 20231213/Surce Data New/Crystal Structure Source Data/CCDC-2184305/cu_20220627_Zh_Wj_06_24_OMe_0m.lst
- Surce Data 20231213/Surce Data New/Crystal Structure Source Data/CCDC-2184305/cu_20220627_Zh_Wj_06_24_OMe_0m.lxt
- Surce Data 20231213/Surce Data New/Crystal Structure Source Data/CCDC-2184305/cu_20220627_Zh_Wj_06_24_OMe_0m.mat
- Surce Data 20231213/Surce Data New/Crystal Structure Source Data/CCDC-2184305/cu_20220627_Zh_Wj_06_24_OMe_0m.p4p
- Surce Data 20231213/Surce Data New/Crystal Structure Source Data/CCDC-2184305/cu_20220627_Zh_Wj_06_24_OMe_0m.pcf
- Surce Data 20231213/Surce Data New/Crystal Structure Source Data/CCDC-2184305/cu_20220627_Zh_Wj_06_24_OMe_0m.prp
- Surce Data 20231213/Surce Data New/Crystal Structure Source Data/CCDC-2184305/cu_20220627_Zh_Wj_06_24_OMe_0m.raw
- Surce Data 20231213/Surce Data New/Crystal Structure Source Data/CCDC-2184305/cu_20220627_Zh_Wj_06_24_OMe_0m.res
- Surce Data 20231213/Surce Data New/Crystal Structure Source Data/CCDC-2184305/cu_20220627_Zh_Wj_06_24_OMe_0m.vrf
- Surce Data 20231213/Surce Data New/Crystal Structure Source Data/CCDC-2184305/cu_20220627_Zh_Wj_06_24_OMe_0m_tables.html
- Surce Data 20231213/Surce Data New/Crystal Structure Source Data/CCDC-2184305/cu_20220627_Zh_Wj_06_24_OMe_0m_tw.hkl
- Surce Data 20231213/Surce Data New/Crystal Structure Source Data/CCDC-2184305/cu_20220627_Zh_Wj_06_24_OMe_0m_tw.ins
- Surce Data 20231213/Surce Data New/HPLC Source Data/
- Surce Data 20231213/Surce Data New/HPLC Source Data/20220718chenpeihao-TTX-Commercial-Hilic-AcOH-1.raw/
- Surce Data 20231213/Surce Data New/HPLC Source Data/20220718chenpeihao-TTX-Commercial-Hilic-AcOH-1.raw/_CHRO001.DAT
- Surce Data 20231213/Surce Data New/HPLC Source Data/20220718chenpeihao-TTX-Commercial-Hilic-AcOH-1.raw/_CHROMS.INF
- Surce Data 20231213/Surce Data New/HPLC Source Data/20220718chenpeihao-TTX-Commercial-Hilic-AcOH-1.raw/_extern.inf
- Surce Data 20231213/Surce Data New/HPLC Source Data/20220718chenpeihao-TTX-Commercial-Hilic-AcOH-1.raw/_FUNC001.DAT
- Surce Data 20231213/Surce Data New/HPLC Source Data/20220718chenpeihao-TTX-Commercial-Hilic-AcOH-1.raw/_FUNC001.IDX
- Surce Data 20231213/Surce Data New/HPLC Source Data/20220718chenpeihao-TTX-Commercial-Hilic-AcOH-1.raw/_FUNC001.STS
- Surce Data 20231213/Surce Data New/HPLC Source Data/20220718chenpeihao-TTX-Commercial-Hilic-AcOH-1.raw/_FUNC002.DAT
- Surce Data 20231213/Surce Data New/HPLC Source Data/20220718chenpeihao-TTX-Commercial-Hilic-AcOH-1.raw/_FUNC002.IDX
- Surce Data 20231213/Surce Data New/HPLC Source Data/20220718chenpeihao-TTX-Commercial-Hilic-AcOH-1.raw/_FUNC002.STS
- Surce Data 20231213/Surce Data New/HPLC Source Data/20220718chenpeihao-TTX-Commercial-Hilic-AcOH-1.raw/_FUNC003.DAT
- Surce Data 20231213/Surce Data New/HPLC Source Data/20220718chenpeihao-TTX-Commercial-Hilic-AcOH-1.raw/_FUNC003.IDX
- Surce Data 20231213/Surce Data New/HPLC Source Data/20220718chenpeihao-TTX-Commercial-Hilic-AcOH-1.raw/_FUNCTNS.INF
- Surce Data 20231213/Surce Data New/HPLC Source Data/20220718chenpeihao-TTX-Commercial-Hilic-AcOH-1.raw/_HEADER.TXT
- Surce Data 20231213/Surce Data New/HPLC Source Data/20220718chenpeihao-TTX-Commercial-Hilic-AcOH-1.raw/_INLET.INF
- Surce Data 20231213/Surce Data New/HPLC Source Data/20220718chenpeihao-TTX-Synthesis-Hilic-AcOH-1.raw/
- Surce Data 20231213/Surce Data New/HPLC Source Data/20220718chenpeihao-TTX-Synthesis-Hilic-AcOH-1.raw/_CHRO001.DAT
- Surce Data 20231213/Surce Data New/HPLC Source Data/20220718chenpeihao-TTX-Synthesis-Hilic-AcOH-1.raw/_CHROMS.INF
- Surce Data 20231213/Surce Data New/HPLC Source Data/20220718chenpeihao-TTX-Synthesis-Hilic-AcOH-1.raw/_extern.inf
- Surce Data 20231213/Surce Data New/HPLC Source Data/20220718chenpeihao-TTX-Synthesis-Hilic-AcOH-1.raw/_FUNC001.DAT
- Surce Data 20231213/Surce Data New/HPLC Source Data/20220718chenpeihao-TTX-Synthesis-Hilic-AcOH-1.raw/_FUNC001.IDX
- Surce Data 20231213/Surce Data New/HPLC Source Data/20220718chenpeihao-TTX-Synthesis-Hilic-AcOH-1.raw/_FUNC001.STS
- Surce Data 20231213/Surce Data New/HPLC Source Data/20220718chenpeihao-TTX-Synthesis-Hilic-AcOH-1.raw/_FUNC002.DAT
- Surce Data 20231213/Surce Data New/HPLC Source Data/20220718chenpeihao-TTX-Synthesis-Hilic-AcOH-1.raw/_FUNC002.IDX
- Surce Data 20231213/Surce Data New/HPLC Source Data/20220718chenpeihao-TTX-Synthesis-Hilic-AcOH-1.raw/_FUNC002.STS
- Surce Data 20231213/Surce Data New/HPLC Source Data/20220718chenpeihao-TTX-Synthesis-Hilic-AcOH-1.raw/_FUNC003.DAT
- Surce Data 20231213/Surce Data New/HPLC Source Data/20220718chenpeihao-TTX-Synthesis-Hilic-AcOH-1.raw/_FUNC003.IDX
- Surce Data 20231213/Surce Data New/HPLC Source Data/20220718chenpeihao-TTX-Synthesis-Hilic-AcOH-1.raw/_FUNCTNS.INF
- Surce Data 20231213/Surce Data New/HPLC Source Data/20220718chenpeihao-TTX-Synthesis-Hilic-AcOH-1.raw/_HEADER.TXT
- Surce Data 20231213/Surce Data New/HPLC Source Data/20220718chenpeihao-TTX-Synthesis-Hilic-AcOH-1.raw/_INLET.INF
- Surce Data 20231213/Surce Data New/HPLC Source Data/TTX-Commercial-HPLC.pdf
- Surce Data 20231213/Surce Data New/HPLC Source Data/TTX-Synthesis-HPLC.pdf
- Surce Data 20231213/Surce Data New/NMR Source Data/
- Surce Data 20231213/Surce Data New/NMR Source Data/Compound1(Commercial)-HNMR/
- Surce Data 20231213/Surce Data New/NMR Source Data/Compound1(Commercial)-HNMR/fid
- Surce Data 20231213/Surce Data New/NMR Source Data/Compound1(Commercial)-HNMR/log
- Surce Data 20231213/Surce Data New/NMR Source Data/Compound1(Commercial)-HNMR/procpar
- Surce Data 20231213/Surce Data New/NMR Source Data/Compound1(Commercial)-HNMR/text
- Surce Data 20231213/Surce Data New/NMR Source Data/Compound1(method A)-CNMR/
- Surce Data 20231213/Surce Data New/NMR Source Data/Compound1(method A)-CNMR/acqu
- Surce Data 20231213/Surce Data New/NMR Source Data/Compound1(method A)-CNMR/acqus
- Surce Data 20231213/Surce Data New/NMR Source Data/Compound1(method A)-CNMR/audita.txt
- Surce Data 20231213/Surce Data New/NMR Source Data/Compound1(method A)-CNMR/cpdprg2
- Surce Data 20231213/Surce Data New/NMR Source Data/Compound1(method A)-CNMR/fid
- Surce Data 20231213/Surce Data New/NMR Source Data/Compound1(method A)-CNMR/format.temp
- Surce Data 20231213/Surce Data New/NMR Source Data/Compound1(method A)-CNMR/fq1list
- Surce Data 20231213/Surce Data New/NMR Source Data/Compound1(method A)-CNMR/pdata/
- Surce Data 20231213/Surce Data New/NMR Source Data/Compound1(method A)-CNMR/pdata/1/
- Surce Data 20231213/Surce Data New/NMR Source Data/Compound1(method A)-CNMR/pdata/1/1i
- Surce Data 20231213/Surce Data New/NMR Source Data/Compound1(method A)-CNMR/pdata/1/1r
- Surce Data 20231213/Surce Data New/NMR Source Data/Compound1(method A)-CNMR/pdata/1/auditp.txt
- Surce Data 20231213/Surce Data New/NMR Source Data/Compound1(method A)-CNMR/pdata/1/outd
- Surce Data 20231213/Surce Data New/NMR Source Data/Compound1(method A)-CNMR/pdata/1/proc
- Surce Data 20231213/Surce Data New/NMR Source Data/Compound1(method A)-CNMR/pdata/1/procs
- Surce Data 20231213/Surce Data New/NMR Source Data/Compound1(method A)-CNMR/pdata/1/thumb.png
- Surce Data 20231213/Surce Data New/NMR Source Data/Compound1(method A)-CNMR/pdata/1/title
- Surce Data 20231213/Surce Data New/NMR Source Data/Compound1(method A)-CNMR/pulseprogram
- Surce Data 20231213/Surce Data New/NMR Source Data/Compound1(method A)-CNMR/scon2
- Surce Data 20231213/Surce Data New/NMR Source Data/Compound1(method A)-CNMR/shimvalues
- Surce Data 20231213/Surce Data New/NMR Source Data/Compound1(method A)-CNMR/uxnmr.par
- Surce Data 20231213/Surce Data New/NMR Source Data/Compound1(method A)-HNMR/
- Surce Data 20231213/Surce Data New/NMR Source Data/Compound1(method A)-HNMR/acqu
- Surce Data 20231213/Surce Data New/NMR Source Data/Compound1(method A)-HNMR/acqus
- Surce Data 20231213/Surce Data New/NMR Source Data/Compound1(method A)-HNMR/audita.txt
- Surce Data 20231213/Surce Data New/NMR Source Data/Compound1(method A)-HNMR/fid
- Surce Data 20231213/Surce Data New/NMR Source Data/Compound1(method A)-HNMR/format.temp
- Surce Data 20231213/Surce Data New/NMR Source Data/Compound1(method A)-HNMR/pdata/
- Surce Data 20231213/Surce Data New/NMR Source Data/Compound1(method A)-HNMR/pdata/1/
- Surce Data 20231213/Surce Data New/NMR Source Data/Compound1(method A)-HNMR/pdata/1/1i
- Surce Data 20231213/Surce Data New/NMR Source Data/Compound1(method A)-HNMR/pdata/1/1r
- Surce Data 20231213/Surce Data New/NMR Source Data/Compound1(method A)-HNMR/pdata/1/auditp.txt
- Surce Data 20231213/Surce Data New/NMR Source Data/Compound1(method A)-HNMR/pdata/1/outd
- Surce Data 20231213/Surce Data New/NMR Source Data/Compound1(method A)-HNMR/pdata/1/proc
- Surce Data 20231213/Surce Data New/NMR Source Data/Compound1(method A)-HNMR/pdata/1/procs
- Surce Data 20231213/Surce Data New/NMR Source Data/Compound1(method A)-HNMR/pdata/1/thumb.png
- Surce Data 20231213/Surce Data New/NMR Source Data/Compound1(method A)-HNMR/pdata/1/title
- Surce Data 20231213/Surce Data New/NMR Source Data/Compound1(method A)-HNMR/pulseprogram
- Surce Data 20231213/Surce Data New/NMR Source Data/Compound1(method A)-HNMR/scon2
- Surce Data 20231213/Surce Data New/NMR Source Data/Compound1(method A)-HNMR/shimvalues
- Surce Data 20231213/Surce Data New/NMR Source Data/Compound1(method A)-HNMR/uxnmr.par
- Surce Data 20231213/Surce Data New/NMR Source Data/Compound1(method B)-HNMR/
- Surce Data 20231213/Surce Data New/NMR Source Data/Compound1(method B)-HNMR/fid
- Surce Data 20231213/Surce Data New/NMR Source Data/Compound1(method B)-HNMR/log
- Surce Data 20231213/Surce Data New/NMR Source Data/Compound1(method B)-HNMR/procpar
- Surce Data 20231213/Surce Data New/NMR Source Data/Compound1(method B)-HNMR/text
- Surce Data 20231213/Surce Data New/NMR Source Data/Compound10-CNMR/
- Surce Data 20231213/Surce Data New/NMR Source Data/Compound10-CNMR/fid
- Surce Data 20231213/Surce Data New/NMR Source Data/Compound10-CNMR/log
- Surce Data 20231213/Surce Data New/NMR Source Data/Compound10-CNMR/procpar
- Surce Data 20231213/Surce Data New/NMR Source Data/Compound10-CNMR/text
- Surce Data 20231213/Surce Data New/NMR Source Data/Compound10-HNMR/
- Surce Data 20231213/Surce Data New/NMR Source Data/Compound10-HNMR/fid
- Surce Data 20231213/Surce Data New/NMR Source Data/Compound10-HNMR/log
- Surce Data 20231213/Surce Data New/NMR Source Data/Compound10-HNMR/procpar
- Surce Data 20231213/Surce Data New/NMR Source Data/Compound10-HNMR/text
- Surce Data 20231213/Surce Data New/NMR Source Data/Compound11-CNMR/
- Surce Data 20231213/Surce Data New/NMR Source Data/Compound11-CNMR/fid
- Surce Data 20231213/Surce Data New/NMR Source Data/Compound11-CNMR/log
- Surce Data 20231213/Surce Data New/NMR Source Data/Compound11-CNMR/procpar
- Surce Data 20231213/Surce Data New/NMR Source Data/Compound11-CNMR/text
- Surce Data 20231213/Surce Data New/NMR Source Data/Compound11-HNMR/
- Surce Data 20231213/Surce Data New/NMR Source Data/Compound11-HNMR/fid
- Surce Data 20231213/Surce Data New/NMR Source Data/Compound11-HNMR/log
- Surce Data 20231213/Surce Data New/NMR Source Data/Compound11-HNMR/procpar
- Surce Data 20231213/Surce Data New/NMR Source Data/Compound11-HNMR/text
- Surce Data 20231213/Surce Data New/NMR Source Data/Compound12-CNMR/
- Surce Data 20231213/Surce Data New/NMR Source Data/Compound12-CNMR/fid
- Surce Data 20231213/Surce Data New/NMR Source Data/Compound12-CNMR/log
- Surce Data 20231213/Surce Data New/NMR Source Data/Compound12-CNMR/procpar
- Surce Data 20231213/Surce Data New/NMR Source Data/Compound12-CNMR/text
- Surce Data 20231213/Surce Data New/NMR Source Data/Compound12-HNMR/
- Surce Data 20231213/Surce Data New/NMR Source Data/Compound12-HNMR/fid
- Surce Data 20231213/Surce Data New/NMR Source Data/Compound12-HNMR/log
- Surce Data 20231213/Surce Data New/NMR Source Data/Compound12-HNMR/procpar
- Surce Data 20231213/Surce Data New/NMR Source Data/Compound12-HNMR/text
- Surce Data 20231213/Surce Data New/NMR Source Data/Compound13-CNMR/
- Surce Data 20231213/Surce Data New/NMR Source Data/Compound13-CNMR/fid
- Surce Data 20231213/Surce Data New/NMR Source Data/Compound13-CNMR/log
- Surce Data 20231213/Surce Data New/NMR Source Data/Compound13-CNMR/procpar
- Surce Data 20231213/Surce Data New/NMR Source Data/Compound13-CNMR/text
- Surce Data 20231213/Surce Data New/NMR Source Data/Compound13-HNMR/
- Surce Data 20231213/Surce Data New/NMR Source Data/Compound13-HNMR/fid
- Surce Data 20231213/Surce Data New/NMR Source Data/Compound13-HNMR/log
- Surce Data 20231213/Surce Data New/NMR Source Data/Compound13-HNMR/procpar
- Surce Data 20231213/Surce Data New/NMR Source Data/Compound13-HNMR/text
- Surce Data 20231213/Surce Data New/NMR Source Data/Compound14a-CNMR/
- Surce Data 20231213/Surce Data New/NMR Source Data/Compound14a-CNMR/fid
- Surce Data 20231213/Surce Data New/NMR Source Data/Compound14a-CNMR/log
- Surce Data 20231213/Surce Data New/NMR Source Data/Compound14a-CNMR/procpar
- Surce Data 20231213/Surce Data New/NMR Source Data/Compound14a-CNMR/text
- Surce Data 20231213/Surce Data New/NMR Source Data/Compound14a-HNMR/
- Surce Data 20231213/Surce Data New/NMR Source Data/Compound14a-HNMR/fid
- Surce Data 20231213/Surce Data New/NMR Source Data/Compound14a-HNMR/log
- Surce Data 20231213/Surce Data New/NMR Source Data/Compound14a-HNMR/procpar
- Surce Data 20231213/Surce Data New/NMR Source Data/Compound14a-HNMR/text
- Surce Data 20231213/Surce Data New/NMR Source Data/Compound14-CNMR/
- Surce Data 20231213/Surce Data New/NMR Source Data/Compound14-CNMR/fid
- Surce Data 20231213/Surce Data New/NMR Source Data/Compound14-CNMR/log
- Surce Data 20231213/Surce Data New/NMR Source Data/Compound14-CNMR/procpar
- Surce Data 20231213/Surce Data New/NMR Source Data/Compound14-CNMR/text
- Surce Data 20231213/Surce Data New/NMR Source Data/Compound14-HNMR/
- Surce Data 20231213/Surce Data New/NMR Source Data/Compound14-HNMR/fid
- Surce Data 20231213/Surce Data New/NMR Source Data/Compound14-HNMR/log
- Surce Data 20231213/Surce Data New/NMR Source Data/Compound14-HNMR/procpar
- Surce Data 20231213/Surce Data New/NMR Source Data/Compound14-HNMR/text
- Surce Data 20231213/Surce Data New/NMR Source Data/Compound15-CNMR/
- Surce Data 20231213/Surce Data New/NMR Source Data/Compound15-CNMR/fid
- Surce Data 20231213/Surce Data New/NMR Source Data/Compound15-CNMR/log
- Surce Data 20231213/Surce Data New/NMR Source Data/Compound15-CNMR/procpar
- Surce Data 20231213/Surce Data New/NMR Source Data/Compound15-CNMR/text
- Surce Data 20231213/Surce Data New/NMR Source Data/Compound15-HNMR/
- Surce Data 20231213/Surce Data New/NMR Source Data/Compound15-HNMR/fid
- Surce Data 20231213/Surce Data New/NMR Source Data/Compound15-HNMR/log
- Surce Data 20231213/Surce Data New/NMR Source Data/Compound15-HNMR/procpar
- Surce Data 20231213/Surce Data New/NMR Source Data/Compound15-HNMR/text
- Surce Data 20231213/Surce Data New/NMR Source Data/Compound16-CNMR/
- Surce Data 20231213/Surce Data New/NMR Source Data/Compound16-CNMR/fid
- Surce Data 20231213/Surce Data New/NMR Source Data/Compound16-CNMR/log
- Surce Data 20231213/Surce Data New/NMR Source Data/Compound16-CNMR/procpar
- Surce Data 20231213/Surce Data New/NMR Source Data/Compound16-CNMR/text
- Surce Data 20231213/Surce Data New/NMR Source Data/Compound16-HNMR/
- Surce Data 20231213/Surce Data New/NMR Source Data/Compound16-HNMR/fid
- Surce Data 20231213/Surce Data New/NMR Source Data/Compound16-HNMR/log
- Surce Data 20231213/Surce Data New/NMR Source Data/Compound16-HNMR/procpar
- Surce Data 20231213/Surce Data New/NMR Source Data/Compound16-HNMR/text
- Surce Data 20231213/Surce Data New/NMR Source Data/Compound17a-CNMR/
- Surce Data 20231213/Surce Data New/NMR Source Data/Compound17a-CNMR/fid
- Surce Data 20231213/Surce Data New/NMR Source Data/Compound17a-CNMR/log
- Surce Data 20231213/Surce Data New/NMR Source Data/Compound17a-CNMR/procpar
- Surce Data 20231213/Surce Data New/NMR Source Data/Compound17a-CNMR/text
- Surce Data 20231213/Surce Data New/NMR Source Data/Compound17a-HNMR/
- Surce Data 20231213/Surce Data New/NMR Source Data/Compound17a-HNMR/fid
- Surce Data 20231213/Surce Data New/NMR Source Data/Compound17a-HNMR/log
- Surce Data 20231213/Surce Data New/NMR Source Data/Compound17a-HNMR/procpar
- Surce Data 20231213/Surce Data New/NMR Source Data/Compound17a-HNMR/text
- Surce Data 20231213/Surce Data New/NMR Source Data/Compound17-CNMR/
- Surce Data 20231213/Surce Data New/NMR Source Data/Compound17-CNMR/fid
- Surce Data 20231213/Surce Data New/NMR Source Data/Compound17-CNMR/log
- Surce Data 20231213/Surce Data New/NMR Source Data/Compound17-CNMR/procpar
- Surce Data 20231213/Surce Data New/NMR Source Data/Compound17-CNMR/text
- Surce Data 20231213/Surce Data New/NMR Source Data/Compound17-HNMR/
- Surce Data 20231213/Surce Data New/NMR Source Data/Compound17-HNMR/fid
- Surce Data 20231213/Surce Data New/NMR Source Data/Compound17-HNMR/log
- Surce Data 20231213/Surce Data New/NMR Source Data/Compound17-HNMR/procpar
- Surce Data 20231213/Surce Data New/NMR Source Data/Compound17-HNMR/text
- Surce Data 20231213/Surce Data New/NMR Source Data/Compound18a-CNMR/
- Surce Data 20231213/Surce Data New/NMR Source Data/Compound18a-CNMR/fid
- Surce Data 20231213/Surce Data New/NMR Source Data/Compound18a-CNMR/log
- Surce Data 20231213/Surce Data New/NMR Source Data/Compound18a-CNMR/procpar
- Surce Data 20231213/Surce Data New/NMR Source Data/Compound18a-CNMR/text
- Surce Data 20231213/Surce Data New/NMR Source Data/Compound18a-HNMR/
- Surce Data 20231213/Surce Data New/NMR Source Data/Compound18a-HNMR/fid
- Surce Data 20231213/Surce Data New/NMR Source Data/Compound18a-HNMR/log
- Surce Data 20231213/Surce Data New/NMR Source Data/Compound18a-HNMR/procpar
- Surce Data 20231213/Surce Data New/NMR Source Data/Compound18a-HNMR/text
- Surce Data 20231213/Surce Data New/NMR Source Data/Compound18-CNMR/
- Surce Data 20231213/Surce Data New/NMR Source Data/Compound18-CNMR/fid
- Surce Data 20231213/Surce Data New/NMR Source Data/Compound18-CNMR/log
- Surce Data 20231213/Surce Data New/NMR Source Data/Compound18-CNMR/procpar
- Surce Data 20231213/Surce Data New/NMR Source Data/Compound18-CNMR/text
- Surce Data 20231213/Surce Data New/NMR Source Data/Compound18-HNMR/
- Surce Data 20231213/Surce Data New/NMR Source Data/Compound18-HNMR/fid
- Surce Data 20231213/Surce Data New/NMR Source Data/Compound18-HNMR/log
- Surce Data 20231213/Surce Data New/NMR Source Data/Compound18-HNMR/procpar
- Surce Data 20231213/Surce Data New/NMR Source Data/Compound18-HNMR/text
- Surce Data 20231213/Surce Data New/NMR Source Data/Compound19a-CNMR/
- Surce Data 20231213/Surce Data New/NMR Source Data/Compound19a-CNMR/fid
- Surce Data 20231213/Surce Data New/NMR Source Data/Compound19a-CNMR/log
- Surce Data 20231213/Surce Data New/NMR Source Data/Compound19a-CNMR/procpar
- Surce Data 20231213/Surce Data New/NMR Source Data/Compound19a-CNMR/text
- Surce Data 20231213/Surce Data New/NMR Source Data/Compound19a-HNMR/
- Surce Data 20231213/Surce Data New/NMR Source Data/Compound19a-HNMR/fid
- Surce Data 20231213/Surce Data New/NMR Source Data/Compound19a-HNMR/log
- Surce Data 20231213/Surce Data New/NMR Source Data/Compound19a-HNMR/procpar
- Surce Data 20231213/Surce Data New/NMR Source Data/Compound19a-HNMR/text
- Surce Data 20231213/Surce Data New/NMR Source Data/Compound19-CNMR/
- Surce Data 20231213/Surce Data New/NMR Source Data/Compound19-CNMR/fid
- Surce Data 20231213/Surce Data New/NMR Source Data/Compound19-CNMR/log
- Surce Data 20231213/Surce Data New/NMR Source Data/Compound19-CNMR/procpar
- Surce Data 20231213/Surce Data New/NMR Source Data/Compound19-CNMR/text
- Surce Data 20231213/Surce Data New/NMR Source Data/Compound19-HNMR/
- Surce Data 20231213/Surce Data New/NMR Source Data/Compound19-HNMR/fid
- Surce Data 20231213/Surce Data New/NMR Source Data/Compound19-HNMR/log
- Surce Data 20231213/Surce Data New/NMR Source Data/Compound19-HNMR/procpar
- Surce Data 20231213/Surce Data New/NMR Source Data/Compound19-HNMR/text
- Surce Data 20231213/Surce Data New/NMR Source Data/Compound1a-CNMR/
- Surce Data 20231213/Surce Data New/NMR Source Data/Compound1a-CNMR/acqu
- Surce Data 20231213/Surce Data New/NMR Source Data/Compound1a-CNMR/acqus
- Surce Data 20231213/Surce Data New/NMR Source Data/Compound1a-CNMR/adcInfo_TRX2.xml
[truncated: 207 more entries]
