# Supplementary material for: Total syntheses of Tetrodotoxin and 9-epiTetrodotoxin
Source: Nat Commun. 2024 Jan 23;15:679. doi: 10.1038/s41467-024-45037-0 (PMC10806222; doi:10.1038/s41467-024-45037-0)
Supplement: Supplementary file 4 — Source Data [file 41467_2024_45037_MOESM4_ESM.zip › Surce Data 20231213/Surce Data New/Crystal Structure Source Data/CCDC-2182018/QXB_CPH_Ra-2182018.cif]

data_qxb_cph_ra
_audit_creation_date               2020-01-17
_audit_creation_method
;
Olex2 1.2
(compiled 2018.05.29 svn.r3508 for OlexSys, GUI svn.r5506)
;
_shelx_SHELXL_version_number       '2018/3'
_audit_contact_author_address      ?
_audit_contact_author_email        ?
_audit_contact_author_name         ''
_audit_contact_author_phone        ?
_publ_contact_author_id_orcid      ?
_publ_section_references
;
Dolomanov, O.V., Bourhis, L.J., Gildea, R.J, Howard, J.A.K. & Puschmann, H.
 (2009), J. Appl. Cryst. 42, 339-341.

Sheldrick, G.M. (2015). Acta Cryst. A71, 3-8.

Sheldrick, G.M. (2015). Acta Cryst. C71, 3-8.
;
_chemical_name_common              ?
_chemical_name_systematic          ?
_chemical_formula_moiety           'C20 H35 N O5'
_chemical_formula_sum              'C20 H35 N O5'
_chemical_formula_weight           369.49
_chemical_absolute_configuration   ad
_chemical_melting_point            ?
loop_
  _atom_type_symbol
  _atom_type_description
  _atom_type_scat_dispersion_real
  _atom_type_scat_dispersion_imag
  _atom_type_scat_source
 'C' 'C' 0.0181 0.0091 'International Tables Vol C Tables 4.2.6.8 and 6.1.1.4'
 'H' 'H' 0.0000 0.0000 'International Tables Vol C Tables 4.2.6.8 and 6.1.1.4'
 'N' 'N' 0.0311 0.0180 'International Tables Vol C Tables 4.2.6.8 and 6.1.1.4'
 'O' 'O' 0.0492 0.0322 'International Tables Vol C Tables 4.2.6.8 and 6.1.1.4'

_shelx_space_group_comment
;
The symmetry employed for this shelxl refinement is uniquely defined
by the following loop, which should always be used as a source of
symmetry information in preference to the above space-group names.
They are only intended as comments.
;
_space_group_crystal_system        'trigonal'
_space_group_IT_number             145
_space_group_name_H-M_alt          'P 32'
_space_group_name_Hall             'P 32'
loop_
  _space_group_symop_operation_xyz
 'x, y, z'
 '-y, x-y, z+2/3'
 '-x+y, -x, z+1/3'

_cell_length_a                     17.6413(14)
_cell_length_b                     17.6413(14)
_cell_length_c                     6.2712(6)
_cell_angle_alpha                  90
_cell_angle_beta                   90
_cell_angle_gamma                  120
_cell_volume                       1690.2(3)
_cell_formula_units_Z              3
_cell_measurement_reflns_used      1271
_cell_measurement_temperature      220.00(10)
_cell_measurement_theta_max        70.3240
_cell_measurement_theta_min        2.9310
_shelx_estimated_absorpt_T_max     0.969
_shelx_estimated_absorpt_T_min     0.940
_exptl_absorpt_coefficient_mu      0.624
_exptl_absorpt_correction_T_max    1.00000
_exptl_absorpt_correction_T_min    0.47933
_exptl_absorpt_correction_type     multi-scan
_exptl_absorpt_process_details
;
CrysAlisPro 1.171.39.45g (Rigaku Oxford Diffraction, 2018)
Empirical absorption correction using spherical harmonics,
 implemented in SCALE3 ABSPACK scaling algorithm.
;
_exptl_absorpt_special_details     ?
_exptl_crystal_colour              'dark colourless'
_exptl_crystal_density_diffrn      1.089
_exptl_crystal_density_meas        ?
_exptl_crystal_density_method      ?
_exptl_crystal_description         needle
_exptl_crystal_F_000               606
_exptl_crystal_size_max            0.1
_exptl_crystal_size_mid            0.05
_exptl_crystal_size_min            0.05
_exptl_transmission_factor_max     ?
_exptl_transmission_factor_min     ?
_diffrn_reflns_av_R_equivalents    0.0478
_diffrn_reflns_av_unetI/netI       0.0866
_diffrn_reflns_Laue_measured_fraction_full  0.954
_diffrn_reflns_Laue_measured_fraction_max  0.928
_diffrn_reflns_limit_h_max         21
_diffrn_reflns_limit_h_min         -18
_diffrn_reflns_limit_k_max         16
_diffrn_reflns_limit_k_min         -21
_diffrn_reflns_limit_l_max         6
_diffrn_reflns_limit_l_min         -7
_diffrn_reflns_number              5103
_diffrn_reflns_point_group_measured_fraction_full  0.776
_diffrn_reflns_point_group_measured_fraction_max  0.748
_diffrn_reflns_theta_full          67.684
_diffrn_reflns_theta_max           72.548
_diffrn_reflns_theta_min           2.892
_diffrn_ambient_environment        N~2~
_diffrn_ambient_temperature        220.00(10)
_diffrn_detector                   'CCD plate'
_diffrn_detector_area_resol_mean   ?
_diffrn_detector_type              HyPix
_diffrn_measured_fraction_theta_full  0.954
_diffrn_measured_fraction_theta_max  0.928
_diffrn_measurement_details
;
List of Runs (angles in degrees, time in seconds):

  # Type    Start    End  Width  t~exp~   \w     \q     \k     \f   Frames
--------------------------------------------------------------------------
  1  \w    -39.00  68.00   0.50    0.71    --   35.99 -60.00-115.00  214
  2  \w     29.00 111.00   0.50    2.83    --  108.37-111.00-120.00  164
  3  \w     81.00 107.00   0.50    2.83    --  108.37-111.00 -60.00   52
  4  \w     27.00  66.00   0.50    2.83    --  108.37-111.00 -60.00   78
  5  \w      9.00  70.00   0.50    0.71    --   35.99  57.00 120.00  122
  6  \w     84.00 109.00   0.50    0.71    --   35.99  57.00 120.00   50
  7  \w    105.00 131.00   0.50    2.83    --  108.37  77.00 147.00   52
  8  \w     77.00 177.00   0.50    2.83    --  108.37  60.00  24.00  200
  9  \w    107.00 156.00   0.50    2.83    --  108.37  97.00-102.00   98
 10  \w     81.00 124.00   0.50    2.83    --  108.37 111.00  30.00   86
 11  \w     57.00 123.00   0.50    0.71    --   35.99 179.00 150.00  132
 12  \w    -46.00 -33.50   0.50    2.83    -- -100.00  97.00-102.00   25
;
_diffrn_measurement_device         'four-circle diffractometer'
_diffrn_measurement_device_type    'ROD, Synergy Custom system, HyPix'
_diffrn_measurement_method         '\w scans'
_diffrn_orient_matrix_type        
 'CrysAlisPro convention (1999,Acta A55,543-557)'
_diffrn_orient_matrix_UB_11        -0.0515475000
_diffrn_orient_matrix_UB_12        0.0353224000
_diffrn_orient_matrix_UB_13        0.1223119000
_diffrn_orient_matrix_UB_21        0.0495672000
_diffrn_orient_matrix_UB_22        0.0871544000
_diffrn_orient_matrix_UB_23        -0.1224851000
_diffrn_orient_matrix_UB_31        -0.0711282000
_diffrn_orient_matrix_UB_32        -0.0365161000
_diffrn_orient_matrix_UB_33        -0.1742696000
_diffrn_radiation_monochromator    mirror
_diffrn_radiation_probe            x-ray
_diffrn_radiation_type             CuK\a
_diffrn_radiation_wavelength       1.54184
_diffrn_source                     'Rotating-anode X-ray tube'
_diffrn_source_type                'Rigaku (Cu) X-ray Source'
_reflns_Friedel_coverage           0.612
_reflns_Friedel_fraction_full      0.598
_reflns_Friedel_fraction_max       0.568
_reflns_number_gt                  2416
_reflns_number_total               3347
_reflns_odcompleteness_completeness  95.50
_reflns_odcompleteness_iscentric   1
_reflns_odcompleteness_theta       66.49
_reflns_special_details
;
 Reflections were merged by SHELXL according to the crystal
 class for the calculation of statistics and refinement.
 
 Structure factors included contributions from the .fab file.
 
 _reflns_Friedel_fraction is defined as the number of unique
 Friedel pairs measured divided by the number that would be
 possible theoretically, ignoring centric projections and
 systematic absences.
;
_reflns_threshold_expression       'I > 2\s(I)'
_computing_cell_refinement         'CrysAlisPro 1.171.39.45g (Rigaku OD, 2018)'
_computing_data_collection         'CrysAlisPro 1.171.39.45g (Rigaku OD, 2018)'
_computing_data_reduction          'CrysAlisPro 1.171.39.45g (Rigaku OD, 2018)'
_computing_molecular_graphics      'Olex2 (Dolomanov et al., 2009)'
_computing_publication_material    'Olex2 (Dolomanov et al., 2009)'
_computing_structure_refinement    'ShelXL (Sheldrick, 2015)'
_computing_structure_solution      'ShelXT (Sheldrick, 2015)'
_refine_diff_density_max           0.132
_refine_diff_density_min           -0.191
_refine_diff_density_rms           0.037
_refine_ls_abs_structure_details
;
 Flack x determined using 751 quotients [(I+)-(I-)]/[(I+)+(I-)]
 (Parsons, Flack and Wagner, Acta Cryst. B69 (2013) 249-259).
;
_refine_ls_abs_structure_Flack     -0.3(3)
_refine_ls_extinction_coef         .
_refine_ls_extinction_method       none
_refine_ls_goodness_of_fit_ref     0.946
_refine_ls_hydrogen_treatment      constr
_refine_ls_matrix_type             full
_refine_ls_number_parameters       243
_refine_ls_number_reflns           3347
_refine_ls_number_restraints       1
_refine_ls_R_factor_all            0.0664
_refine_ls_R_factor_gt             0.0475
_refine_ls_restrained_S_all        0.946
_refine_ls_shift/su_max            0.004
_refine_ls_shift/su_mean           0.000
_refine_ls_structure_factor_coef   Fsqd
_refine_ls_weighting_details      
 'w=1/[\s^2^(Fo^2^)+(0.0408P)^2^] where P=(Fo^2^+2Fc^2^)/3'
_refine_ls_weighting_scheme        calc
_refine_ls_wR_factor_gt            0.1106
_refine_ls_wR_factor_ref           0.1205
_refine_special_details            ?
_olex2_refinement_description
;
1. Fixed Uiso
 At 1.2 times of:
  All C(H) groups, All C(H,H) groups
 At 1.5 times of:
  All C(H,H,H) groups, All O(H) groups
2.a Ternary CH refined with riding coordinates:
 C12(H12), C11(H11), C10(H10), C13(H13), C14(H14)
2.b Secondary CH2 refined with riding coordinates:
 C17(H17A,H17B), C5(H5A,H5B), C3(H3A,H3B), C4(H4A,H4B)
2.c X=CH2 refined with riding coordinates:
 C16(H16A,H16B)
2.d Idealised Me refined as rotating group:
 C19(H19A,H19B,H19C), C9(H9A,H9B,H9C), C7(H7A,H7B,H7C), C8(H8A,H8B,H8C),
 C1(H1A,H1B,H1C), C20(H20A,H20B,H20C)
2.e Idealised tetrahedral OH refined as rotating group:
 O3(H3), O2(H2)
;
_atom_sites_solution_hydrogens     geom
_atom_sites_solution_primary       dual
_atom_sites_solution_secondary     ?
loop_
  _atom_site_label
  _atom_site_type_symbol
  _atom_site_fract_x
  _atom_site_fract_y
  _atom_site_fract_z
  _atom_site_U_iso_or_equiv
  _atom_site_adp_type
  _atom_site_occupancy
  _atom_site_site_symmetry_order
  _atom_site_calc_flag
  _atom_site_refinement_flags_posn
  _atom_site_refinement_flags_adp
  _atom_site_refinement_flags_occupancy
  _atom_site_disorder_assembly
  _atom_site_disorder_group
 O1 O 0.31468(19) 0.2453(2) 0.5738(4) 0.0394(7) Uani 1 1 d . . . . .
 O3 O 0.54656(19) 0.2672(2) 0.7988(5) 0.0448(8) Uani 1 1 d . . . . .
 H3 H 0.546597 0.286203 0.918181 0.067 Uiso 1 1 calc GR . . . .
 O2 O 0.5359(2) 0.3425(2) 0.1698(5) 0.0461(8) Uani 1 1 d . . . . .
 H2 H 0.587130 0.381788 0.162231 0.069 Uiso 1 1 calc GR . . . .
 O5 O 0.3337(2) 0.0066(2) 0.5025(6) 0.0461(8) Uani 1 1 d . . . . .
 O4 O 0.47631(19) 0.1111(2) 0.5629(5) 0.0435(7) Uani 1 1 d . . . . .
 N1 N 0.2453(2) 0.2585(2) 0.4830(6) 0.0383(8) Uani 1 1 d . . . . .
 C12 C 0.4610(3) 0.2307(3) 0.7078(7) 0.0369(9) Uani 1 1 d . . . . .
 H12 H 0.424960 0.240423 0.810832 0.044 Uiso 1 1 calc R . . . .
 C18 C 0.4228(3) 0.0226(3) 0.4981(8) 0.0444(11) Uani 1 1 d . . . . .
 C17 C 0.5269(3) 0.2832(3) 0.3369(7) 0.0402(10) Uani 1 1 d . . . . .
 H17A H 0.583243 0.303192 0.404381 0.048 Uiso 1 1 calc R . . . .
 H17B H 0.507498 0.225640 0.277174 0.048 Uiso 1 1 calc R . . . .
 C11 C 0.4612(3) 0.2772(3) 0.5026(7) 0.0370(9) Uani 1 1 d . . . . .
 H11 H 0.477833 0.337353 0.541645 0.044 Uiso 1 1 calc R . . . .
 C10 C 0.3667(3) 0.2336(3) 0.4148(7) 0.0345(9) Uani 1 1 d . . . . .
 H10 H 0.365723 0.262372 0.281863 0.041 Uiso 1 1 calc R . . . .
 C6 C 0.2761(3) 0.3543(3) 0.5054(7) 0.0411(11) Uani 1 1 d . . . . .
 C13 C 0.4220(3) 0.1328(3) 0.6881(7) 0.0388(10) Uani 1 1 d . . . . .
 H13 H 0.413682 0.106773 0.830249 0.047 Uiso 1 1 calc R . . . .
 C5 C 0.1994(3) 0.3680(3) 0.4438(9) 0.0525(13) Uani 1 1 d . . . . .
 H5A H 0.216414 0.428705 0.468995 0.063 Uiso 1 1 calc R . . . .
 H5B H 0.188028 0.356731 0.292425 0.063 Uiso 1 1 calc R . . . .
 C3 C 0.0907(3) 0.2152(3) 0.5205(9) 0.0500(12) Uani 1 1 d . . . . .
 H3A H 0.080029 0.203971 0.368930 0.060 Uiso 1 1 calc R . . . .
 H3B H 0.036727 0.176653 0.594934 0.060 Uiso 1 1 calc R . . . .
 C15 C 0.3331(3) 0.1369(3) 0.3738(7) 0.0372(9) Uani 1 1 d . . . . .
 C2 C 0.1617(3) 0.1938(3) 0.5898(9) 0.0484(12) Uani 1 1 d . . . . .
 C16 C 0.3048(3) 0.1019(3) 0.1859(8) 0.0466(11) Uani 1 1 d . . . . .
 H16A H 0.285471 0.042789 0.164261 0.056 Uiso 1 1 calc R . . . .
 H16B H 0.304013 0.136014 0.073934 0.056 Uiso 1 1 calc R . . . .
 C14 C 0.3366(3) 0.0861(3) 0.5634(8) 0.0400(10) Uani 1 1 d . . . . .
 H14 H 0.287488 0.072683 0.658983 0.048 Uiso 1 1 calc R . . . .
 C4 C 0.1159(3) 0.3101(4) 0.5654(9) 0.0540(13) Uani 1 1 d . . . . .
 H4A H 0.069642 0.320775 0.518694 0.065 Uiso 1 1 calc R . . . .
 H4B H 0.125061 0.322108 0.716966 0.065 Uiso 1 1 calc R . . . .
 C19 C 0.4475(4) 0.0129(4) 0.2744(9) 0.0588(14) Uani 1 1 d . . . . .
 H19A H 0.409124 -0.045702 0.225210 0.088 Uiso 1 1 calc GR . . . .
 H19B H 0.506816 0.024456 0.272684 0.088 Uiso 1 1 calc GR . . . .
 H19C H 0.442473 0.053626 0.182446 0.088 Uiso 1 1 calc GR . . . .
 C9 C 0.1640(4) 0.1879(4) 0.8310(9) 0.0631(16) Uani 1 1 d . . . . .
 H9A H 0.210958 0.178146 0.871698 0.095 Uiso 1 1 calc GR . . . .
 H9B H 0.109481 0.140189 0.880660 0.095 Uiso 1 1 calc GR . . . .
 H9C H 0.173218 0.241557 0.893187 0.095 Uiso 1 1 calc GR . . . .
 C7 C 0.3099(3) 0.3915(4) 0.7263(9) 0.0585(14) Uani 1 1 d . . . . .
 H7A H 0.262117 0.367622 0.825750 0.088 Uiso 1 1 calc GR . . . .
 H7B H 0.336192 0.454015 0.722565 0.088 Uiso 1 1 calc GR . . . .
 H7C H 0.352723 0.376217 0.770036 0.088 Uiso 1 1 calc GR . . . .
 C8 C 0.3493(3) 0.4030(3) 0.3452(9) 0.0501(12) Uani 1 1 d . . . . .
 H8A H 0.399920 0.400012 0.388452 0.075 Uiso 1 1 calc GR . . . .
 H8B H 0.363663 0.463113 0.338723 0.075 Uiso 1 1 calc GR . . . .
 H8C H 0.330535 0.376667 0.207074 0.075 Uiso 1 1 calc GR . . . .
 C1 C 0.1349(3) 0.1045(3) 0.4932(12) 0.0680(17) Uani 1 1 d . . . . .
 H1A H 0.140136 0.109552 0.340839 0.102 Uiso 1 1 calc GR . . . .
 H1B H 0.075347 0.063718 0.530966 0.102 Uiso 1 1 calc GR . . . .
 H1C H 0.172414 0.084014 0.547142 0.102 Uiso 1 1 calc GR . . . .
 C20 C 0.4274(4) -0.0398(4) 0.6565(9) 0.0583(14) Uani 1 1 d . . . . .
 H20A H 0.410054 -0.030655 0.794891 0.087 Uiso 1 1 calc GR . . . .
 H20B H 0.486252 -0.029268 0.663111 0.087 Uiso 1 1 calc GR . . . .
 H20C H 0.388779 -0.099012 0.612025 0.087 Uiso 1 1 calc GR . . . .

loop_
  _atom_site_aniso_label
  _atom_site_aniso_U_11
  _atom_site_aniso_U_22
  _atom_site_aniso_U_33
  _atom_site_aniso_U_23
  _atom_site_aniso_U_13
  _atom_site_aniso_U_12
 O1 0.0365(15) 0.0545(18) 0.0330(17) -0.0015(14) -0.0036(13) 0.0272(14)
 O3 0.0410(17) 0.060(2) 0.0370(19) -0.0124(16) -0.0109(14) 0.0283(15)
 O2 0.0401(16) 0.0440(17) 0.0425(19) 0.0045(14) 0.0042(14) 0.0122(14)
 O5 0.0444(18) 0.0399(16) 0.056(2) 0.0041(15) 0.0069(15) 0.0229(14)
 O4 0.0377(16) 0.0498(18) 0.049(2) 0.0047(15) 0.0055(14) 0.0261(15)
 N1 0.0343(19) 0.046(2) 0.039(2) 0.0030(17) -0.0046(16) 0.0237(16)
 C12 0.034(2) 0.045(2) 0.030(2) -0.0008(19) 0.0006(18) 0.0183(19)
 C18 0.040(2) 0.045(2) 0.050(3) 0.005(2) 0.007(2) 0.024(2)
 C17 0.036(2) 0.040(2) 0.040(3) 0.002(2) 0.0050(19) 0.0165(19)
 C11 0.033(2) 0.038(2) 0.036(3) 0.0012(19) 0.0019(19) 0.0147(18)
 C10 0.036(2) 0.035(2) 0.030(2) 0.0051(18) 0.0010(17) 0.0153(18)
 C6 0.039(2) 0.041(2) 0.046(3) -0.002(2) -0.005(2) 0.0223(19)
 C13 0.039(2) 0.050(3) 0.032(2) 0.005(2) 0.0056(19) 0.025(2)
 C5 0.047(3) 0.051(3) 0.065(4) 0.001(2) -0.007(2) 0.028(2)
 C3 0.041(2) 0.057(3) 0.056(3) 0.003(2) -0.003(2) 0.027(2)
 C15 0.031(2) 0.042(2) 0.037(2) 0.000(2) 0.0050(18) 0.0175(19)
 C2 0.038(2) 0.055(3) 0.058(3) 0.017(2) 0.006(2) 0.027(2)
 C16 0.047(3) 0.046(3) 0.045(3) -0.009(2) -0.011(2) 0.022(2)
 C14 0.038(2) 0.044(2) 0.042(3) 0.003(2) 0.008(2) 0.024(2)
 C4 0.043(3) 0.065(3) 0.062(4) -0.002(3) -0.003(2) 0.033(3)
 C19 0.070(3) 0.064(3) 0.053(3) 0.001(3) 0.012(3) 0.042(3)
 C9 0.053(3) 0.084(4) 0.057(4) 0.033(3) 0.015(3) 0.038(3)
 C7 0.050(3) 0.069(4) 0.063(4) -0.014(3) -0.011(3) 0.034(3)
 C8 0.046(3) 0.043(3) 0.060(3) 0.005(2) 0.001(2) 0.022(2)
 C1 0.037(3) 0.049(3) 0.115(5) 0.012(3) 0.005(3) 0.020(2)
 C20 0.071(3) 0.063(3) 0.057(3) 0.012(3) 0.007(3) 0.045(3)

_geom_special_details
;
 All esds (except the esd in the dihedral angle between two l.s. planes)
 are estimated using the full covariance matrix.  The cell esds are taken
 into account individually in the estimation of esds in distances, angles
 and torsion angles; correlations between esds in cell parameters are only
 used when they are defined by crystal symmetry.  An approximate (isotropic)
 treatment of cell esds is used for estimating esds involving l.s. planes.
;
loop_
  _geom_bond_atom_site_label_1
  _geom_bond_atom_site_label_2
  _geom_bond_distance
  _geom_bond_site_symmetry_2
  _geom_bond_publ_flag
 O1 N1 1.469(4) . ?
 O1 C10 1.438(5) . ?
 O3 H3 0.8200 . ?
 O3 C12 1.430(5) . ?
 O2 H2 0.8200 . ?
 O2 C17 1.432(5) . ?
 O5 C18 1.452(5) . ?
 O5 C14 1.429(5) . ?
 O4 C18 1.422(5) . ?
 O4 C13 1.430(5) . ?
 N1 C6 1.501(6) . ?
 N1 C2 1.498(6) . ?
 C12 H12 0.9800 . ?
 C12 C11 1.525(6) . ?
 C12 C13 1.511(6) . ?
 C18 C19 1.505(7) . ?
 C18 C20 1.515(7) . ?
 C17 H17A 0.9700 . ?
 C17 H17B 0.9700 . ?
 C17 C11 1.520(6) . ?
 C11 H11 0.9800 . ?
 C11 C10 1.548(5) . ?
 C10 H10 0.9800 . ?
 C10 C15 1.523(6) . ?
 C6 C5 1.537(6) . ?
 C6 C7 1.521(7) . ?
 C6 C8 1.519(7) . ?
 C13 H13 0.9800 . ?
 C13 C14 1.523(6) . ?
 C5 H5A 0.9700 . ?
 C5 H5B 0.9700 . ?
 C5 C4 1.514(7) . ?
 C3 H3A 0.9700 . ?
 C3 H3B 0.9700 . ?
 C3 C2 1.539(6) . ?
 C3 C4 1.527(7) . ?
 C15 C16 1.308(6) . ?
 C15 C14 1.508(6) . ?
 C2 C9 1.518(7) . ?
 C2 C1 1.526(8) . ?
 C16 H16A 0.9300 . ?
 C16 H16B 0.9300 . ?
 C14 H14 0.9800 . ?
 C4 H4A 0.9700 . ?
 C4 H4B 0.9700 . ?
 C19 H19A 0.9600 . ?
 C19 H19B 0.9600 . ?
 C19 H19C 0.9600 . ?
 C9 H9A 0.9600 . ?
 C9 H9B 0.9600 . ?
 C9 H9C 0.9600 . ?
 C7 H7A 0.9600 . ?
 C7 H7B 0.9600 . ?
 C7 H7C 0.9600 . ?
 C8 H8A 0.9600 . ?
 C8 H8B 0.9600 . ?
 C8 H8C 0.9600 . ?
 C1 H1A 0.9600 . ?
 C1 H1B 0.9600 . ?
 C1 H1C 0.9600 . ?
 C20 H20A 0.9600 . ?
 C20 H20B 0.9600 . ?
 C20 H20C 0.9600 . ?

loop_
  _geom_angle_atom_site_label_1
  _geom_angle_atom_site_label_2
  _geom_angle_atom_site_label_3
  _geom_angle
  _geom_angle_site_symmetry_1
  _geom_angle_site_symmetry_3
  _geom_angle_publ_flag
 C10 O1 N1 113.3(3) . . ?
 C12 O3 H3 109.5 . . ?
 C17 O2 H2 109.5 . . ?
 C14 O5 C18 108.1(3) . . ?
 C18 O4 C13 106.6(3) . . ?
 O1 N1 C6 106.3(3) . . ?
 O1 N1 C2 106.7(3) . . ?
 C2 N1 C6 118.6(4) . . ?
 O3 C12 H12 106.8 . . ?
 O3 C12 C11 112.1(3) . . ?
 O3 C12 C13 108.8(3) . . ?
 C11 C12 H12 106.8 . . ?
 C13 C12 H12 106.8 . . ?
 C13 C12 C11 115.0(4) . . ?
 O5 C18 C19 110.1(4) . . ?
 O5 C18 C20 107.0(4) . . ?
 O4 C18 O5 105.5(3) . . ?
 O4 C18 C19 108.7(4) . . ?
 O4 C18 C20 111.3(4) . . ?
 C19 C18 C20 113.9(4) . . ?
 O2 C17 H17A 109.5 . . ?
 O2 C17 H17B 109.5 . . ?
 O2 C17 C11 110.7(4) . . ?
 H17A C17 H17B 108.1 . . ?
 C11 C17 H17A 109.5 . . ?
 C11 C17 H17B 109.5 . . ?
 C12 C11 H11 106.9 . . ?
 C12 C11 C10 108.7(3) . . ?
 C17 C11 C12 114.3(4) . . ?
 C17 C11 H11 106.9 . . ?
 C17 C11 C10 112.7(4) . . ?
 C10 C11 H11 106.9 . . ?
 O1 C10 C11 106.7(3) . . ?
 O1 C10 H10 109.8 . . ?
 O1 C10 C15 111.1(3) . . ?
 C11 C10 H10 109.8 . . ?
 C15 C10 C11 109.6(3) . . ?
 C15 C10 H10 109.8 . . ?
 N1 C6 C5 107.6(4) . . ?
 N1 C6 C7 114.4(4) . . ?
 N1 C6 C8 107.5(4) . . ?
 C7 C6 C5 110.3(4) . . ?
 C8 C6 C5 108.1(4) . . ?
 C8 C6 C7 108.6(4) . . ?
 O4 C13 C12 111.6(3) . . ?
 O4 C13 H13 109.7 . . ?
 O4 C13 C14 100.8(3) . . ?
 C12 C13 H13 109.7 . . ?
 C12 C13 C14 115.0(4) . . ?
 C14 C13 H13 109.7 . . ?
 C6 C5 H5A 108.8 . . ?
 C6 C5 H5B 108.8 . . ?
 H5A C5 H5B 107.7 . . ?
 C4 C5 C6 113.8(4) . . ?
 C4 C5 H5A 108.8 . . ?
 C4 C5 H5B 108.8 . . ?
 H3A C3 H3B 107.8 . . ?
 C2 C3 H3A 109.0 . . ?
 C2 C3 H3B 109.0 . . ?
 C4 C3 H3A 109.0 . . ?
 C4 C3 H3B 109.0 . . ?
 C4 C3 C2 113.0(4) . . ?
 C16 C15 C10 121.6(4) . . ?
 C16 C15 C14 123.3(4) . . ?
 C14 C15 C10 115.1(4) . . ?
 N1 C2 C3 107.4(4) . . ?
 N1 C2 C9 116.6(4) . . ?
 N1 C2 C1 106.7(4) . . ?
 C9 C2 C3 110.6(4) . . ?
 C9 C2 C1 109.2(5) . . ?
 C1 C2 C3 105.8(4) . . ?
 C15 C16 H16A 120.0 . . ?
 C15 C16 H16B 120.0 . . ?
 H16A C16 H16B 120.0 . . ?
 O5 C14 C13 102.0(3) . . ?
 O5 C14 C15 112.3(4) . . ?
 O5 C14 H14 109.4 . . ?
 C13 C14 H14 109.4 . . ?
 C15 C14 C13 114.0(4) . . ?
 C15 C14 H14 109.4 . . ?
 C5 C4 C3 107.3(4) . . ?
 C5 C4 H4A 110.2 . . ?
 C5 C4 H4B 110.2 . . ?
 C3 C4 H4A 110.2 . . ?
 C3 C4 H4B 110.2 . . ?
 H4A C4 H4B 108.5 . . ?
 C18 C19 H19A 109.5 . . ?
 C18 C19 H19B 109.5 . . ?
 C18 C19 H19C 109.5 . . ?
 H19A C19 H19B 109.5 . . ?
 H19A C19 H19C 109.5 . . ?
 H19B C19 H19C 109.5 . . ?
 C2 C9 H9A 109.5 . . ?
 C2 C9 H9B 109.5 . . ?
 C2 C9 H9C 109.5 . . ?
 H9A C9 H9B 109.5 . . ?
 H9A C9 H9C 109.5 . . ?
 H9B C9 H9C 109.5 . . ?
 C6 C7 H7A 109.5 . . ?
 C6 C7 H7B 109.5 . . ?
 C6 C7 H7C 109.5 . . ?
 H7A C7 H7B 109.5 . . ?
 H7A C7 H7C 109.5 . . ?
 H7B C7 H7C 109.5 . . ?
 C6 C8 H8A 109.5 . . ?
 C6 C8 H8B 109.5 . . ?
 C6 C8 H8C 109.5 . . ?
 H8A C8 H8B 109.5 . . ?
 H8A C8 H8C 109.5 . . ?
 H8B C8 H8C 109.5 . . ?
 C2 C1 H1A 109.5 . . ?
 C2 C1 H1B 109.5 . . ?
 C2 C1 H1C 109.5 . . ?
 H1A C1 H1B 109.5 . . ?
 H1A C1 H1C 109.5 . . ?
 H1B C1 H1C 109.5 . . ?
 C18 C20 H20A 109.5 . . ?
 C18 C20 H20B 109.5 . . ?
 C18 C20 H20C 109.5 . . ?
 H20A C20 H20B 109.5 . . ?
 H20A C20 H20C 109.5 . . ?
 H20B C20 H20C 109.5 . . ?

_smtbx_masks_special_details       ?
loop_
  _smtbx_masks_void_nr
  _smtbx_masks_void_average_x
  _smtbx_masks_void_average_y
  _smtbx_masks_void_average_z
  _smtbx_masks_void_volume
  _smtbx_masks_void_count_electrons
  _smtbx_masks_void_content
 1 0.333 0.667 -0.566 234.9 53.8 ?

_shelx_res_file
;
TITL qxb_cph_ra_a.res in P3(2)
    qxb_cph_ra.res
    created by SHELXL-2018/3 at 15:17:39 on 17-Jan-2020
REM Old TITL QXB_CPH_Ra in P3(1)
REM SHELXT solution in P3(2)
REM R1 0.131, Rweak 0.039, Alpha 0.003, Orientation as input
REM Flack x = 0.032 ( 0.289 ) from Parsons' quotients
REM Formula found by SHELXT: C19 N O6
CELL 1.54184 17.6413 17.6413 6.2712 90 90 120
ZERR 3 0.0014 0.0014 0.0006 0 0 0
LATT -1
SYMM -Y,+X-Y,0.667+Z
SYMM +Y-X,-X,0.333+Z
SFAC C H N O
UNIT 60 105 3 15

L.S. 10
PLAN  20
SIZE 0.05 0.05 0.1
BOND $H
list 4
ABIN
fmap 2
acta
REM <olex2.extras>
REM <HklSrc "%.\\QXB_CPH_Ra.hkl">
REM </olex2.extras>

WGHT    0.040800
FVAR       0.82536
O1    4    0.314676    0.245327    0.573837    11.00000    0.03651    0.05452 =
         0.03297   -0.00154   -0.00361    0.02721
O3    4    0.546558    0.267213    0.798810    11.00000    0.04104    0.06024 =
         0.03698   -0.01243   -0.01089    0.02826
AFIX 147
H3    2    0.546597    0.286203    0.918181    11.00000   -1.50000
AFIX   0
O2    4    0.535940    0.342478    0.169778    11.00000    0.04006    0.04399 =
         0.04250    0.00455    0.00419    0.01222
AFIX 147
H2    2    0.587130    0.381788    0.162231    11.00000   -1.50000
AFIX   0
O5    4    0.333664    0.006627    0.502548    11.00000    0.04443    0.03993 =
         0.05634    0.00408    0.00693    0.02287
O4    4    0.476310    0.111137    0.562920    11.00000    0.03765    0.04981 =
         0.04869    0.00465    0.00551    0.02609
N1    3    0.245321    0.258477    0.482985    11.00000    0.03430    0.04622 =
         0.03923    0.00299   -0.00458    0.02367
C12   1    0.461026    0.230713    0.707828    11.00000    0.03396    0.04480 =
         0.03017   -0.00081    0.00064    0.01834
AFIX  13
H12   2    0.424960    0.240423    0.810832    11.00000   -1.20000
AFIX   0
C18   1    0.422786    0.022608    0.498101    11.00000    0.04048    0.04546 =
         0.05013    0.00530    0.00673    0.02354
C17   1    0.526892    0.283192    0.336928    11.00000    0.03628    0.04047 =
         0.04018    0.00234    0.00501    0.01650
AFIX  23
H17A  2    0.583243    0.303192    0.404381    11.00000   -1.20000
H17B  2    0.507498    0.225640    0.277174    11.00000   -1.20000
AFIX   0
C11   1    0.461247    0.277219    0.502645    11.00000    0.03309    0.03767 =
         0.03617    0.00119    0.00187    0.01474
AFIX  13
H11   2    0.477833    0.337353    0.541645    11.00000   -1.20000
AFIX   0
C10   1    0.366665    0.233632    0.414764    11.00000    0.03613    0.03450 =
         0.02964    0.00514    0.00101    0.01529
AFIX  13
H10   2    0.365723    0.262372    0.281863    11.00000   -1.20000
AFIX   0
C6    1    0.276057    0.354272    0.505424    11.00000    0.03869    0.04131 =
         0.04623   -0.00209   -0.00465    0.02226
C13   1    0.422021    0.132830    0.688065    11.00000    0.03885    0.04964 =
         0.03153    0.00519    0.00560    0.02484
AFIX  13
H13   2    0.413682    0.106773    0.830249    11.00000   -1.20000
AFIX   0
C5    1    0.199426    0.367995    0.443780    11.00000    0.04654    0.05093 =
         0.06488    0.00127   -0.00677    0.02805
AFIX  23
H5A   2    0.216414    0.428705    0.468995    11.00000   -1.20000
H5B   2    0.188028    0.356731    0.292425    11.00000   -1.20000
AFIX   0
C3    1    0.090745    0.215249    0.520474    11.00000    0.04093    0.05668 =
         0.05569    0.00342   -0.00269    0.02680
AFIX  23
H3A   2    0.080029    0.203971    0.368930    11.00000   -1.20000
H3B   2    0.036727    0.176653    0.594934    11.00000   -1.20000
AFIX   0
C15   1    0.333147    0.136867    0.373761    11.00000    0.03132    0.04193 =
         0.03732    0.00033    0.00499    0.01747
C2    1    0.161658    0.193826    0.589825    11.00000    0.03773    0.05478 =
         0.05817    0.01723    0.00571    0.02727
C16   1    0.304815    0.101850    0.185888    11.00000    0.04673    0.04608 =
         0.04510   -0.00861   -0.01139    0.02189
AFIX  93
H16A  2    0.285471    0.042789    0.164261    11.00000   -1.20000
H16B  2    0.304013    0.136014    0.073934    11.00000   -1.20000
AFIX   0
C14   1    0.336579    0.086092    0.563402    11.00000    0.03805    0.04430 =
         0.04216    0.00297    0.00757    0.02393
AFIX  13
H14   2    0.287488    0.072683    0.658983    11.00000   -1.20000
AFIX   0
C4    1    0.115873    0.310052    0.565365    11.00000    0.04347    0.06488 =
         0.06157   -0.00170   -0.00316    0.03300
AFIX  23
H4A   2    0.069642    0.320775    0.518694    11.00000   -1.20000
H4B   2    0.125061    0.322108    0.716966    11.00000   -1.20000
AFIX   0
C19   1    0.447540    0.012865    0.274363    11.00000    0.06991    0.06426 =
         0.05302    0.00143    0.01241    0.04157
AFIX 137
H19A  2    0.409124   -0.045702    0.225210    11.00000   -1.50000
H19B  2    0.506816    0.024456    0.272684    11.00000   -1.50000
H19C  2    0.442473    0.053626    0.182446    11.00000   -1.50000
AFIX   0
C9    1    0.164049    0.187883    0.831012    11.00000    0.05285    0.08372 =
         0.05711    0.03325    0.01488    0.03752
AFIX 137
H9A   2    0.210958    0.178146    0.871698    11.00000   -1.50000
H9B   2    0.109481    0.140189    0.880660    11.00000   -1.50000
H9C   2    0.173218    0.241557    0.893187    11.00000   -1.50000
AFIX   0
C7    1    0.309893    0.391461    0.726316    11.00000    0.04971    0.06928 =
         0.06283   -0.01386   -0.01056    0.03443
AFIX 137
H7A   2    0.262117    0.367622    0.825750    11.00000   -1.50000
H7B   2    0.336192    0.454015    0.722565    11.00000   -1.50000
H7C   2    0.352723    0.376217    0.770036    11.00000   -1.50000
AFIX   0
C8    1    0.349279    0.402998    0.345177    11.00000    0.04636    0.04328 =
         0.06041    0.00528    0.00068    0.02225
AFIX 137
H8A   2    0.399920    0.400012    0.388452    11.00000   -1.50000
H8B   2    0.363663    0.463113    0.338723    11.00000   -1.50000
H8C   2    0.330535    0.376667    0.207074    11.00000   -1.50000
AFIX   0
C1    1    0.134907    0.104491    0.493233    11.00000    0.03680    0.04949 =
         0.11501    0.01194    0.00485    0.01966
AFIX 137
H1A   2    0.140136    0.109552    0.340839    11.00000   -1.50000
H1B   2    0.075347    0.063718    0.530966    11.00000   -1.50000
H1C   2    0.172414    0.084014    0.547142    11.00000   -1.50000
AFIX   0
C20   1    0.427389   -0.039798    0.656543    11.00000    0.07092    0.06269 =
         0.05676    0.01192    0.00657    0.04510
AFIX 137
H20A  2    0.410054   -0.030655    0.794891    11.00000   -1.50000
H20B  2    0.486252   -0.029268    0.663111    11.00000   -1.50000
H20C  2    0.388779   -0.099012    0.612025    11.00000   -1.50000
AFIX   0
HKLF 4


REM  qxb_cph_ra_a.res in P3(2)
REM wR2 = 0.1205, GooF = S = 0.946, Restrained GooF = 0.946 for all data
REM R1 = 0.0475 for 2416 Fo > 4sig(Fo) and 0.0664 for all 3347 data
REM 243 parameters refined using 1 restraints

END

WGHT      0.0408      0.0000

REM Highest difference peak  0.132,  deepest hole -0.191,  1-sigma level  0.037
Q1    1   0.2901  0.2478  0.1503  11.00000  0.05    0.13
Q2    1   0.1716  0.0799  0.3884  11.00000  0.05    0.13
Q3    1   0.1997  0.2210  0.3578  11.00000  0.05    0.13
Q4    1   0.5707  0.3444  0.0573  11.00000  0.05    0.13
Q5    1   0.4343  0.1887  0.6156  11.00000  0.05    0.12
Q6    1   0.6697  0.3314  0.3281  11.00000  0.05    0.12
Q7    1   0.5525  0.4370  0.1451  11.00000  0.05    0.12
Q8    1   0.3630  0.0201  0.6415  11.00000  0.05    0.12
Q9    1   0.3114 -0.0185  0.1095  11.00000  0.05    0.12
Q10   1   0.1658  0.4625  0.3544  11.00000  0.05    0.12
Q11   1   0.5369  0.2250  0.9855  11.00000  0.05    0.12
Q12   1   0.4311  0.1280  0.2762  11.00000  0.05    0.12
Q13   1   0.5418  0.0078  0.6055  11.00000  0.05    0.12
Q14   1   0.2985  0.0084  0.6256  11.00000  0.05    0.12
Q15   1   0.6207  0.3568  0.0850  11.00000  0.05    0.11
Q16   1   0.3590  0.4384  0.8089  11.00000  0.05    0.11
Q17   1   0.3043  0.2174  0.7180  11.00000  0.05    0.11
Q18   1   0.1608  0.2314  0.1925  11.00000  0.05    0.11
Q19   1   0.0855  0.3033  0.4454  11.00000  0.05    0.11
Q20   1   0.3747 -0.0061  0.3894  11.00000  0.05    0.11
;
_shelx_res_checksum                94790
_shelx_hkl_file
;
   0   0  -6  210.37   16.76
   0   0  -5   -0.15    5.38
   0   0  -2    0.28    4.44
   0   0  -1    0.38    2.71
   0   0   1   -0.66    3.85
   0   0   2   -0.58    6.26
   0   0   3 2830.16  191.85
   0   0   4    3.51    6.04
   1  -1  -6   -0.83    6.49
   1  -1  -5    8.58    5.84
  -1   0  -3   90.00    9.27
   1  -1  -2   22.43    4.49
  -1   0  -2   15.31    5.81
   0   1  -2   19.17    4.79
  -1   0  -1 8851.02  608.13
  -1   0  -1 9436.73  608.38
  -1   0   0 1469.29   99.09
  -1   0   1 4446.94  298.67
  -1   0   1 4611.23  299.07
   1  -1   1 4338.18  299.02
   0   1   1 4382.28  298.87
   1  -1   2  753.23   52.02
   0   1   2  784.28   51.84
  -1   0   2  715.23   52.05
   1  -1   3  532.44   35.90
  -1   0   3  476.25   35.76
   0   1   3  490.99   35.36
   1  -1   4   45.09    7.92
   1   0  -6   41.58    7.43
   0  -1  -6   45.01    7.55
  -1   1  -6   41.73    7.58
   1   0  -5   94.29    9.23
  -1   1  -5  104.51    9.36
   0  -1  -5   84.64    9.06
  -1   1  -3  518.96   36.61
  -1   1  -2  800.34   54.73
   0  -1  -2  793.23   54.64
   1   0  -2  800.24   54.25
   0  -1  -1 4437.73  297.51
   0  -1  -1 4398.45  297.48
   1   0  -1 4345.97  297.27
  -1   1  -1 4627.40  297.58
   0  -1   0 1524.04  103.16
   0  -1   0 1530.62  102.91
   1   0   1 8969.58  639.15
   0  -1   1 9999.00  639.31
   0  -1   1 9399.39  638.97
  -1   1   1 9902.77  639.25
   0  -1   2   26.02    6.67
  -1   1   2   12.94    6.06
   1   0   2   18.42    6.15
  -1   1   3   98.95    9.91
   0  -1   3   86.65    9.84
   1   0   3   85.54    9.49
   1   0   4   43.82    7.66
   0  -1   4   42.61    7.79
   1  -2  -6   38.74    7.51
  -2   1  -6   53.23    7.57
   1   1  -6   45.96    7.81
   1   1  -5  127.13   11.06
   1  -2  -5  124.65   10.88
  -2   1  -5  116.24   10.81
  -2   1  -3  209.25   16.84
  -2   1  -2 1488.97  103.14
   1  -2  -2 1470.17  102.51
   1   1  -2 1589.73  102.63
  -2   1  -1 2514.73  171.03
  -2   1  -1 2567.33  171.21
  -2   1   0  773.72   50.37
  -2   1   0  720.27   50.16
   1  -2   1 3981.80  253.94
   1   1   1 3696.02  253.59
  -2   1   1 3713.11  253.68
   1  -2   2  415.68   29.01
   1   1   2  455.15   29.96
   1  -2   2  421.05   30.44
   1  -2   3  197.13   15.79
   1   1   3  170.97   14.36
   1  -2   4   41.80    7.61
   2  -3  -6   -1.26    6.05
   2  -3  -5   40.53    6.53
  -3   1  -5   49.96    7.10
  -3   1  -3  487.66   35.28
  -3   1  -2 1071.66   73.59
  -3   1  -1  846.34   54.95
  -3   1  -1  764.83   54.74
  -3   1   0 3409.31  237.74
  -3   1   0 3597.72  237.47
  -3   1   1  680.77   47.99
  -3   1   1  803.45   48.20
   1   2   1  682.18   47.33
   2  -3   2  884.44   57.23
   1   2   2  797.17   56.27
   2  -3   3  960.63   62.53
   1   2   3  857.41   61.57
   2  -3   4   47.39    8.36
   2  -2  -6   42.53    7.54
   0   2  -6   44.03    7.99
   2  -2  -5   -2.86    5.41
  -2   0  -5   -7.47    5.88
   0   2  -5    4.58    5.56
  -2   0  -3  546.15   38.88
  -2   0  -2  126.62    9.75
   0   2  -2  139.74   10.68
  -2   0  -2  137.69   11.69
  -2   0  -1 2277.67  141.36
  -2   0  -1 1960.79  141.12
  -2   0   0 2074.07  136.09
  -2   0   0 1927.98  136.32
  -2   0   1 3911.39  263.48
  -2   0   2 1400.93   91.61
   0   2   2 1300.92   90.88
   2  -2   2 1344.46   91.50
   0   2   3  176.68   14.05
   2  -2   3  174.15   14.96
   2  -2   4  174.62   15.27
  -1   2  -6    3.43    6.86
   2  -1  -6    6.01    6.42
  -1  -1  -5   25.92    6.11
   2  -1  -5   22.40    6.06
  -1   2  -5   36.50    6.54
  -1   2  -3  219.60   17.31
  -1  -1  -3  235.98   17.92
  -1  -1  -2  432.93   29.47
  -1  -1  -2  420.79   30.54
  -1   2  -2  439.53   30.59
  -1  -1  -1 3655.18  254.55
  -1  -1  -1 3900.43  254.55
  -1  -1   0  799.07   54.42
  -1  -1   1 2578.86  173.92
   2  -1   2 1447.88   98.65
  -1  -1   2 1501.80   98.67
  -1  -1   2 1435.49   97.62
  -1  -1   3  212.83   16.85
   2  -1   3  193.25   16.61
   2  -1   4   44.15    7.49
   2   0  -6   64.84    8.57
  -2   2  -6   64.64    8.31
   0  -2  -5  160.28   13.75
  -2   2  -5  192.87   14.00
   2   0  -5  164.36   13.85
  -2   2  -3  173.79   14.51
   2   0  -2 1311.54   88.80
   0  -2  -2 1288.08   89.10
  -2   2  -2 1404.36   89.79
  -2   2  -1 3900.18  255.14
   0  -2  -1 3646.84  255.28
   0  -2   0 1891.59  133.89
   0  -2   0 2015.22  133.46
   0  -2   1 2155.48  143.28
  -2   2   1 2090.74  143.23
   2   0   2  127.35   11.32
   0  -2   2  128.90   11.82
   0  -2   2  124.14    9.38
   2   0   3  559.63   39.30
   0  -2   3  546.90   39.43
   0  -2   4  327.69   25.27
   2   1  -7    9.95    5.21
   2   1  -6   49.38    8.04
   1  -3  -5   96.36    9.75
  -3   2  -5  113.33   10.07
   2   1  -5  118.60   10.34
  -3   2  -3  264.52   20.63
   1  -3  -2  423.32   27.28
   2   1  -2  357.91   26.12
  -3   2  -2  418.58   27.56
  -3   2  -1  645.97   44.63
  -3   2   0  918.99   62.39
  -3   2   1   15.26    5.22
   1  -3   2  859.67   56.37
   1  -3   2  801.12   55.55
   2   1   2  804.38   55.82
   2   1   3  219.88   17.60
   1  -3   3  252.79   18.86
   1  -3   4   65.70    9.26
  -3   2   4   73.00    9.08
   2   2  -6   65.64    8.71
   2  -4  -5   -6.81    5.37
  -4   2  -5   -2.69    5.88
  -4   2  -3  523.36   37.92
  -4   2  -2  534.41   39.04
   2  -4  -2  576.35   39.27
  -4   2  -1 1267.85   86.48
  -4   2   0 1449.71   98.22
  -4   2   0 1449.85   98.62
  -4   2   1  211.72   15.18
   2  -4   1  245.74   16.83
  -4   2   1  230.45   16.86
  -4   2   1  233.92   17.15
   2   2   2  812.11   55.16
   2  -4   2  754.22   55.41
  -4   2   2  828.45   56.21
   2  -4   2  880.39   56.26
  -4   2   3  921.69   63.58
   2  -4   3  903.77   63.78
   2  -4   4   55.47    8.44
  -4   2   4   47.52    8.22
   3  -5  -5  151.25   12.40
  -5   2  -4   53.93   10.00
  -5   2  -3   78.63   10.70
  -5   2  -2   97.27   10.90
  -5   2  -1  516.28   36.61
  -5   2   0 3177.19  208.52
  -5   2   0 3024.57  207.97
  -5   2   1 1353.64   93.53
  -5   2   1 1427.36   94.64
  -5   2   1 1455.88   94.67
  -5   2   2 1176.99   81.03
   3  -5   3  170.58   15.69
  -5   2   3  192.44   15.74
  -5   2   4  173.02   15.45
   3  -5   4  160.81   15.64
   1   3  -7    1.41    4.70
   1   3  -6  214.67   16.92
   1   3  -5   -0.17    6.11
   3  -4  -5    1.48    5.45
  -4   1  -3  169.12   15.19
  -4   1  -2   95.55   10.71
  -4   1  -2  106.31    9.43
  -4   1  -1  357.40   25.73
  -4   1   0 4311.38  282.13
  -4   1   0 4106.99  281.64
  -4   1   1   67.42    8.19
   3  -4   2 2000.20  138.42
  -4   1   2 2034.40  138.28
  -4   1   2 2054.92  137.84
   3  -4   3  339.71   25.84
   3  -4   4  106.12   11.64
  -4   1   4   98.02   11.03
   0   3  -7   48.23    6.55
   0   3  -6    1.20    6.76
   3  -3  -6    6.31    6.26
   0   3  -5  136.48   11.43
   3  -3  -5  122.80   11.02
  -3   0  -5  124.43   11.22
  -3   0  -3  232.88   18.88
  -3   0  -2  835.02   63.46
  -3   0  -2  972.35   62.86
  -3   0  -1  609.88   41.92
  -3   0  -1  598.67   42.03
  -3   0   0 2159.93  144.61
  -3   0   0 2123.77  144.24
  -3   0   1 3322.36  224.16
  -3   0   2  422.20   29.74
   3  -3   2  442.69   31.03
   3  -3   3   47.49    8.17
   3  -3   4  348.83   26.77
   3  -2  -6   38.43    7.54
  -1   3  -6   54.26    8.16
  -1   3  -5   77.97    8.41
   3  -2  -5   74.74    8.39
  -2  -1  -3  211.41   17.56
  -1   3  -3  214.59   16.59
  -2  -1  -2  811.69   57.20
  -2  -1  -2  816.07   56.50
  -1   3  -2  867.50   57.03
  -2  -1  -1   25.14    5.78
  -2  -1  -1    8.18    5.63
  -2  -1   0  861.70   62.65
  -2  -1   0  938.11   62.02
  -2  -1   1  691.66   47.48
  -2  -1   2  437.63   30.29
  -2  -1   2  410.16   28.82
   3  -2   2  418.39   30.16
  -2  -1   3  287.49   21.64
   3  -2   3  267.44   21.58
   3  -2   4    2.48    7.12
  -2   3  -6   -1.53    6.50
   3  -1  -6    7.56    6.25
  -2   3  -5   36.70    6.55
  -1  -2  -5   26.59    6.12
   3  -1  -5   35.03    6.46
  -2   3  -3  968.07   66.95
  -2   3  -2  885.33   56.44
  -1  -2  -2  780.20   55.82
  -1  -2  -1  712.40   49.19
  -1  -2   0 3421.07  230.90
  -1  -2   1  847.65   57.76
  -2   3   1  810.21   57.42
  -1  -2   1  903.58   57.93
   3  -1   2 1081.64   70.67
  -1  -2   2 1047.58   69.79
  -2   3   2  965.77   70.14
  -1  -2   2 1021.71   70.62
  -2   3   3  457.87   32.61
   3  -1   3  465.33   33.13
  -1  -2   3  450.76   33.09
  -1  -2   4    5.36    6.71
   3  -1   4   11.51    6.14
   3   0  -7    3.84    4.95
  -3   3  -6   32.02    6.85
   3   0  -6   32.06    7.28
   3   0  -5   79.72    8.39
   0  -3  -5   61.10    7.90
  -3   3  -5   83.81    8.43
  -3   3  -3   56.00    8.14
  -3   3  -2  506.16   32.74
   0  -3  -2  424.06   31.93
   0  -3  -1 3202.91  216.56
   0  -3   0 2165.07  144.64
   0  -3   0 2091.90  145.33
   0  -3   1  683.33   47.11
   0  -3   1  684.17   47.10
  -3   3   1  680.87   46.97
  -3   3   2  900.26   65.15
   3   0   2  936.03   65.20
   0  -3   2  995.87   64.81
   0  -3   3  218.87   17.57
  -3   3   3  219.84   17.26
   3   0   3  220.24   17.30
   0  -3   4  168.65   15.47
   3   1  -7    1.45    4.79
   3   1  -6   55.14    8.04
   3   1  -5    9.83    5.97
   1  -4  -5   13.57    5.64
  -4   3  -5    9.39    5.94
  -4   3  -3  669.57   47.49
  -4   3  -2  182.90   16.47
   1  -4  -2  216.52   16.41
   1  -4  -1  394.96   27.87
  -4   3  -1  358.98   27.01
  -4   3   0   68.01    7.60
   1  -4   0   91.42    7.13
   1  -4   1   89.62    8.23
   1  -4   1   55.20    8.94
  -4   3   2  339.78   23.37
   1  -4   2  290.78   22.39
   3   1   2  321.31   22.40
  -4   3   3   24.64    6.93
   1  -4   3   28.40    7.73
   1  -4   4  180.20   15.58
  -4   3   4  179.98   15.68
   3   2  -7   43.50    5.74
   3   2  -6   13.88    6.34
  -5   3  -5   52.30    7.56
   3   2  -5   71.81    8.24
  -5   3  -4   11.93    7.46
  -5   3  -3   20.02    7.64
   2  -5  -2  264.14   19.15
  -5   3  -2  209.66   18.79
  -5   3   0  991.51   67.77
  -5   3   1  456.72   32.40
   2  -5   1  520.06   33.57
   2  -5   2  527.11   37.87
  -5   3   2  559.61   38.66
   2  -5   3  256.79   21.19
  -5   3   3  281.09   21.25
   2  -5   4   98.30   11.48
  -5   3   4  118.46   11.67
  -6   3  -4   85.61   11.72
  -6   3  -3   11.77    8.19
  -6   3  -2  338.84   25.81
  -6   3  -1  869.20   60.21
  -6   3   0  911.99   65.83
  -6   3   0 1056.90   66.99
   3  -6   1  338.93   24.79
  -6   3   1  334.92   23.48
   3  -6   2  821.11   57.90
  -6   3   2  834.64   58.15
   3  -6   3   72.16    9.77
  -6   3   3   84.90   10.57
   3  -6   4   54.80    9.17
  -6   3   4   44.36    8.78
  -7   3  -4  168.39   16.79
  -7   3  -3   84.60   11.85
  -7   3  -2  152.61   14.44
  -7   3  -1   12.19    9.11
  -7   3  -1    7.22    7.12
  -7   3   0  399.31   29.68
  -7   3   0  446.04   31.34
   4  -7   1  472.22   33.10
  -7   3   1  445.98   31.50
   4  -7   2  507.16   36.68
  -7   3   2  494.77   36.87
  -7   3   3   68.31   10.49
   4  -7   4   75.45   10.32
  -7   3   4   52.50    9.48
   2   4  -7   11.39    4.56
   2   4  -6    2.35    6.15
   2   4  -5   73.01    8.73
  -6   2  -4  264.65   22.56
  -6   2  -3   57.16    9.82
  -6   2  -2   82.54   10.30
  -6   2  -1  131.54   13.32
  -6   2  -1  161.40   13.57
  -6   2   0  387.40   28.15
  -6   2   0  410.62   29.41
  -6   2   1  447.22   30.64
  -6   2   1  431.96   32.05
  -6   2   2 1969.39  134.57
  -6   2   3   37.41    8.15
   4  -6   3   34.65    8.50
  -6   2   4   10.07    7.26
   4  -6   4   10.27    7.54
   1   4  -7   10.97    4.81
   1   4  -6   29.18    7.39
   4  -5  -5   48.41    6.84
   1   4  -5   53.59    7.78
  -5   1  -4   90.31   11.88
  -5   1  -3  343.89   26.22
  -5   1  -2  196.05   17.71
  -5   1  -2  221.34   16.51
  -5   1  -1  489.14   34.86
  -5   1   0 2592.74  178.93
  -5   1   0 2673.15  178.47
  -5   1   1  161.66   13.80
  -5   1   2 1030.19   71.59
  -5   1   2 1031.11   70.97
   4  -5   2 1044.42   71.65
  -5   1   3   69.70    9.44
   4  -5   3   68.38    9.99
  -5   1   4   94.02   10.99
   4  -5   4  100.33   11.90
   0   4  -7    1.28    4.98
   4  -4  -6    9.66    5.73
   0   4  -6   19.71    6.65
   0   4  -5   19.03    6.39
   4  -4  -5   21.99    5.91
  -4   0  -3   97.31   11.38
  -4   0  -2 1118.34   80.25
  -4   0  -2 1202.72   79.76
  -4   0  -1   41.13    7.58
  -4   0   0  735.81   52.91
  -4   0   0  842.47   53.65
  -4   0   1 2700.75  185.81
  -4   0   1 2796.98  185.87
  -4   0   2  248.51   18.57
   4  -4   2  261.46   20.16
   4  -4   3   47.17    9.08
   4  -4   4  423.01   31.43
  -4   0   4  397.96   30.57
  -1   4  -6   52.24    7.82
   4  -3  -6   28.54    6.69
  -1   4  -5  149.43   11.55
   4  -3  -5  111.95   11.05
  -3  -1  -3   22.76    7.81
  -1   4  -3   27.73    6.60
  -3  -1  -2  301.56   22.12
  -3  -1  -2  323.68   23.42
  -3  -1  -1   70.81    8.34
  -3  -1  -1   48.45    8.31
  -3  -1   0   99.33    8.35
  -3  -1   0  109.04   10.82
  -3  -1   1  414.08   29.43
  -3  -1   2  183.57   13.76
   4  -3   2  179.79   15.32
  -1   4   2  182.34   13.29
   4  -3   3  655.75   46.94
   4  -3   4   37.15    8.14
   4  -2  -6   82.05    9.31
  -2   4  -6  100.87    9.97
  -2   4  -5  102.10    9.95
   4  -2  -5  103.70    9.71
  -2   4  -3  957.29   66.33
  -2  -2  -2  811.60   55.73
  -2  -2  -1  231.02   18.40
  -2  -2   0 1424.88   98.13
  -2  -2   0 1444.26   97.23
  -2  -2   1 1319.73   88.42
  -2  -2   1 1274.91   88.53
  -2  -2   2  597.15   39.78
   4  -2   2  563.20   40.55
  -2   4   2  561.05   39.70
   4  -2   3  604.35   40.80
  -2  -2   3  531.27   40.38
   4  -2   4   85.30   10.24
  -3   4  -6   66.15    8.52
   4  -1  -6   67.11    8.27
  -3   4  -5  182.99   14.28
   4  -1  -5  174.17   14.26
  -3   4  -3  358.03   26.66
  -3   4  -2 2064.36  139.42
  -1  -3  -2 2040.77  139.24
  -1  -3  -1   72.65    9.99
  -1  -3   0 4200.33  285.44
  -1  -3   0 4363.82  286.31
  -1  -3   1  427.04   28.16
  -1  -3   1  364.32   28.33
  -3   4   2   88.04    8.93
  -1  -3   2  108.95    9.07
   4  -1   2   92.43   10.07
  -3   4   3  179.65   13.93
  -1  -3   3  161.49   14.49
   4  -1   3  160.82   14.61
  -1  -3   4  111.45   11.73
   4   0  -7   17.94    4.79
  -4   4  -6   92.21    9.49
   4   0  -6   86.00    9.53
  -4   4  -5  120.60   10.88
   4   0  -5  119.35   10.88
  -4   4  -3   62.53    9.21
  -4   4  -2  268.92   20.15
   0  -4  -2  245.17   19.61
   0  -4  -1 2728.63  185.11
   0  -4   0  812.07   55.09
   0  -4   0  804.69   56.38
   0  -4   1   51.97    7.05
   0  -4   1   46.91    8.10
  -4   4   2 1219.92   82.99
   4   0   2 1147.64   82.76
   0  -4   2 1251.22   83.10
   0  -4   2 1236.67   82.68
  -4   4   3  124.89   11.58
   0  -4   3  116.76   11.66
   4   0   3  120.30   11.05
   0  -4   4   50.27    8.85
   4   1  -7   31.78    5.09
   4   1  -6   37.40    7.15
  -5   4  -5   90.42    9.16
   4   1  -5   92.09    9.44
  -5   4  -4   44.93    9.00
  -5   4  -3   39.13    8.71
  -5   4  -2  239.80   20.73
   1  -5  -2  303.54   21.48
   1  -5  -1 1344.52   92.72
   1  -5   0  246.60   20.28
  -5   4   0  236.92   17.96
   1  -5   0  238.20   17.23
   1  -5   1  692.92   49.97
   1  -5   1  730.39   49.47
   1  -5   2 1074.38   71.80
   4   1   2 1010.33   71.22
   1  -5   2 1034.34   71.45
  -5   4   2 1068.86   71.97
  -5   4   3  350.58   26.48
   1  -5   4  136.00   13.53
  -5   4   4  159.55   14.07
   4   2  -7    3.38    4.07
   4   2  -6   10.11    6.21
   4   2  -5   88.39    9.39
  -6   4  -4   15.35    8.80
  -6   4  -3  227.72   19.14
   2  -6  -2  218.57   17.50
  -6   4  -2  182.35   16.72
  -6   4  -1  304.17   22.90
   2  -6   0   38.40    6.24
  -6   4   0   58.17    7.80
   2  -6   1   51.27    7.30
  -6   4   1   41.93    5.57
   2  -6   2   74.28    8.85
   2  -6   2   62.70    8.29
  -6   4   3  250.59   20.45
   2  -6   4  194.29   17.54
  -6   4   4  216.58   18.23
   4   3  -7   13.54    3.98
   4   3  -6    4.81    6.04
   4   3  -5    8.77    6.31
  -7   4  -4   15.74    8.48
  -7   4  -3  103.23   12.29
   3  -7  -2  142.02   14.28
  -7   4  -2  135.71   13.64
  -7   4  -1  427.02   31.40
  -7   4   0  624.31   43.75
  -7   4   1  260.11   19.08
   3  -7   1  277.93   20.60
   3  -7   2  476.47   36.41
   3  -7   2  538.81   36.67
  -7   4   3  133.46   13.80
   3  -7   3  137.41   13.12
  -7   4   4   71.27   10.15
   3  -7   4   64.87    9.63
   4  -8  -5   29.29    5.18
  -8   4  -4  778.21   49.74
  -8   4  -4  573.84   51.75
  -8   4  -3  493.24   37.06
   4  -8  -2  240.13   20.46
  -8   4  -1 1218.34   84.05
  -8   4   0  323.19   24.16
   4  -8   1  524.71   38.14
  -8   4   1  531.10   36.88
   4  -8   2  313.69   24.60
   4  -8   2  308.67   24.38
   4  -8   3  287.29   23.08
   5  -9  -5   52.87    6.30
  -9   4  -4  237.92   18.47
  -9   4  -3  129.75   14.27
  -9   4  -1  201.15   17.73
  -9   4   0   16.34    7.18
   5  -9   1  969.36   67.85
   5  -9   2  243.10   20.88
   5  -9   3   70.04   10.67
   3   5  -7    2.98    3.59
   3   5  -6   11.72    5.99
   3   5  -5   54.54    7.84
  -8   3  -4  170.16   19.62
  -8   3  -4  240.36   17.08
  -8   3  -3   66.56   10.70
  -8   3  -1  285.23   21.35
  -8   3  -1  221.50   19.75
  -8   3   0   70.23   11.20
  -8   3   0   56.31    8.57
  -8   3   1  175.55   15.22
   5  -8   1  163.45   14.52
  -8   3   1  138.49   11.86
   5  -8   2   45.89    9.37
  -8   3   3   68.36   10.46
  -8   3   4    6.96    8.18
   2   5  -7   13.33    3.96
   2   5  -6   -1.04    6.11
   2   5  -5   15.36    6.66
  -7   2  -4  137.81   15.40
  -7   2  -3  126.34   13.48
  -7   2  -2    8.95    8.81
  -7   2  -1  172.51   15.29
  -7   2  -1  174.47   15.72
  -7   2   0  493.87   34.16
  -7   2   0  458.50   35.19
  -7   2   1   43.42    8.72
   5  -7   2  152.11   14.49
  -7   2   2  148.00   14.42
  -7   2   3   29.28    8.76
   5  -7   3   38.82    9.26
   5  -7   4   49.30    9.60
  -7   2   4   56.63    9.51
   1   5  -7    6.25    4.19
   1   5  -6    7.29    6.26
   1   5  -5    6.71    6.56
  -6   1  -4  146.03   15.45
  -6   1  -3   83.29   11.12
  -6   1  -2  213.87   16.74
  -6   1  -2  201.31   17.85
  -6   1  -1  316.20   22.75
  -6   1  -1  272.22   22.21
  -6   1   0  560.39   39.12
  -6   1   0  535.64   38.20
  -6   1   1  204.78   17.51
  -6   1   1  226.76   17.47
  -6   1   2  123.84   11.57
  -6   1   2  139.28   12.83
  -6   1   3  221.10   18.26
   5  -6   3  209.41   18.76
   5  -6   4  148.42   15.17
  -6   1   4  164.14   15.16
   0   5  -7    4.19    4.30
   0   5  -6    0.66    6.28
   5  -5  -5   88.50    9.18
   0   5  -5  122.80   10.38
  -5   0  -3   60.44   10.20
  -5   0  -2  414.84   29.37
  -5   0  -2  397.63   30.30
  -5   0  -1  595.77   42.08
  -5   0   0  906.31   62.89
  -5   0   0  936.23   63.68
  -5   0   1  333.48   24.91
  -5   0   1  341.07   24.91
  -5   0   2  121.99   10.46
   5  -5   2  109.51   12.61
  -5   0   3   77.18    9.69
   5  -5   3   79.77   10.54
   5  -5   4  128.33   12.60
  -5   0   4  104.46   11.98
  -1   5  -6   -2.35    6.38
   5  -4  -6    4.33    5.39
  -1   5  -5   47.93    7.28
   5  -4  -5   31.17    6.21
  -1   5  -3  339.53   24.69
  -4  -1  -3  323.19   25.92
  -4  -1  -2  967.70   69.12
  -4  -1  -2 1012.41   68.36
  -4  -1  -1  683.40   47.90
  -4  -1   0  247.40   19.82
  -4  -1   1 1304.44   90.66
  -4  -1   1 1345.09   90.46
  -4  -1   2  257.74   18.62
   5  -4   2  240.55   19.82
   5  -4   3   55.65    9.09
   5  -4   4   44.09    8.74
   5  -3  -6   -3.89    5.85
  -2   5  -6    0.67    6.33
  -2   5  -5  256.25   17.54
   5  -3  -5  200.60   17.04
  -2   5  -3  310.51   23.70
  -3  -2  -2  561.17   39.40
  -3  -2  -1  492.06   35.38
  -3  -2   0  946.75   65.89
  -3  -2   0 1034.04   67.11
  -3  -2   1  207.92   16.82
  -3  -2   2  259.12   19.16
   5  -3   3   13.28    7.56
   5  -3   4   -0.78    6.65
   5  -2  -6   36.65    6.97
  -3   5  -6   44.67    7.21
   5  -2  -5   47.92    7.13
  -3   5  -5   64.27    7.59
  -3   5  -3  218.68   17.87
  -2  -3  -2 1084.98   74.56
  -2  -3  -1 1430.92   98.01
  -2  -3   0 3033.12  206.92
  -2  -3   0 3064.03  205.96
  -2  -3   1  491.00   37.53
  -2  -3   1  567.35   37.37
  -2  -3   2  119.31   10.40
  -2  -3   2  114.05   11.20
   5  -2   3   89.54   10.76
  -4   5  -6    7.68    6.11
   5  -1  -6    7.89    6.23
   5  -1  -5  157.32   13.02
  -4   5  -5  157.82   13.13
  -4   5  -3   75.25   10.13
  -4   5  -2  991.23   70.68
  -1  -4  -2 1055.64   70.76
  -1  -4  -1  177.58   16.27
  -1  -4   0 2528.82  168.24
  -1  -4   0 2383.24  169.41
  -1  -4   1  490.86   34.46
  -1  -4   1  477.35   33.83
  -1  -4   2  208.71   17.70
  -1  -4   2  241.63   17.33
   5  -1   3  360.72   26.03
  -4   5   3  329.40   25.47
  -1  -4   4   82.58   10.22
   5   0  -7   14.83    4.33
   5   0  -6   36.76    7.04
   5   0  -5  141.99   12.47
  -5   5  -5  152.42   12.49
  -5   5  -4  109.93   12.65
  -5   5  -3   80.75   10.35
   0  -5  -2  136.03   12.60
  -5   5  -2  107.29   12.34
   0  -5  -1  329.74   26.15
   0  -5   0  862.20   58.00
   0  -5   0  815.74   56.26
   0  -5   1  626.92   41.78
   0  -5   1  561.20   42.28
   0  -5   2  435.16   29.76
   0  -5   2  441.43   30.19
   5   0   2  382.65   29.44
  -5   5   3   70.56    8.93
   0  -5   4   27.55    7.64
   5   1  -7    7.03    3.96
   5   1  -6   30.65    6.63
  -6   5  -5  118.41   11.34
   1  -6  -5  139.34   10.70
   5   1  -5  132.33   11.54
  -6   5  -4  154.94   15.38
  -6   5  -3  165.78   15.30
   1  -6  -2  141.79   13.59
  -6   5  -2  115.18   12.90
  -6   5  -1  178.37   15.47
   1  -6  -1  173.18   17.40
   1  -6   0 2066.12  125.07
  -6   5   0 1775.86  123.65
   1  -6   0 1771.41  123.15
   1  -6   1  960.29   70.67
  -6   5   1 1017.73   69.58
   1  -6   1 1063.99   70.07
   1  -6   2  425.86   30.61
   1  -6   2  422.88   30.84
   1  -6   3  525.14   37.88
   1  -6   4   82.32    9.69
   5   2  -7   15.28    3.90
   5   2  -6   72.66    8.20
   5   2  -5   37.81    7.17
   2  -7  -5   39.92    5.70
  -7   5  -4   48.01   10.47
  -7   5  -3  383.96   29.40
  -7   5  -2  136.68   13.80
   2  -7  -2  139.01   14.41
   2  -7  -1 1418.23   94.88
  -7   5  -1 1328.55   93.59
   2  -7   0 1694.51  109.96
  -7   5   0 1791.57  108.70
   2  -7   0 1446.87  107.78
   2  -7   1   14.98    9.46
   2  -7   1   13.25    6.51
  -7   5   1   20.53    5.30
   2  -7   2 1918.44  126.81
   2  -7   2 1798.65  126.72
   2  -7   3  204.75   17.48
   5   3  -7    9.80    3.29
   5   3  -6    1.41    5.63
   5   3  -5   33.59    6.95
   3  -8  -5   35.59    5.68
  -8   5  -4  375.87   34.99
   3  -8  -4  480.79   32.07
  -8   5  -3  108.05   13.17
   3  -8  -2   20.78    9.49
   3  -8  -1 1535.80  105.53
  -8   5  -1 1507.29  104.25
  -8   5   0  158.97   14.65
   3  -8   0  173.60   13.74
   3  -8   1   34.31    7.52
   3  -8   1   39.15   11.14
  -8   5   1   27.39    5.28
   3  -8   2  365.11   28.24
   3  -8   2  384.98   28.31
   3  -8   3  238.57   19.77
   5   4  -7   -1.32    3.00
   5   4  -6    6.54    5.28
   4  -9  -5  179.03   13.66
   5   4  -5  177.74   14.33
  -9   5  -4  581.59   40.97
  -9   5  -3  170.05   16.79
   4  -9  -2  375.65   29.59
  -9   5  -1 1104.47   76.93
  -9   5   0   12.95    6.87
   4  -9   0   11.12    6.30
   4  -9   1  188.31   16.41
   4  -9   2  122.96   13.47
   4  -9   2  143.38   14.33
   4  -9   3   43.80    8.81
   5 -10  -5   73.52    7.37
 -10   5  -4  140.08   12.80
 -10   5  -3  116.14   14.12
 -10   5  -2  154.74   16.68
   5 -10  -2  202.88   17.77
 -10   5  -1   87.78   11.38
 -10   5   0   60.23    9.57
   5 -10   0   63.88    8.52
   5 -10   1   78.77   10.57
   5 -10   2  164.65   16.36
   5 -10   2  150.35   15.66
   5 -10   3   52.91   10.05
   6 -11  -5   32.86    5.27
 -11   5  -4   70.46    8.03
 -11   5  -4   75.53    9.45
 -11   5  -3   76.19    9.43
 -11   5  -3   86.49    8.58
   6 -11  -2  113.86   14.38
 -11   5  -2  101.53   13.69
 -11   5  -1   63.83   10.79
 -11   5   0  149.80   14.18
   6 -11   0  160.21   14.28
   6 -11   1  128.37   13.90
   6 -11   2  221.10   21.16
   6 -11   2  223.32   20.22
   4   6  -6    8.60    5.07
   4   6  -5   25.19    6.51
   6 -10  -5   19.71    4.65
 -10   4  -4  539.96   37.67
 -10   4  -4  533.70   38.03
 -10   4  -3  187.16   17.99
 -10   4  -2   90.70   12.27
 -10   4  -1  303.52   24.34
 -10   4   0  222.54   18.12
   6 -10   1   65.53   10.61
   6 -10   2  316.65   26.13
   6 -10   3  152.24   15.69
   3   6  -7   -1.05    2.97
   3   6  -6   13.57    5.68
   3   6  -5  279.81   19.85
   6  -9  -5  249.14   18.61
  -9   3  -4  127.62   11.52
  -9   3  -4  121.00   10.64
  -9   3  -3   61.00   11.12
  -9   3  -2    2.97    8.72
  -9   3  -1  227.20   18.48
  -9   3  -1  162.55   16.40
  -9   3   0  295.14   22.28
  -9   3   0  240.40   20.00
  -9   3   1  795.82   56.88
   6  -9   2    9.98    8.29
   6  -9   3  192.88   18.44
   2   6  -7   -0.76    3.41
   2   6  -6   42.88    6.97
   2   6  -5   -0.69    6.52
  -8   2  -4   -1.96    5.84
  -8   2  -4    3.65    5.04
  -8   2  -3   22.30    9.37
  -8   2  -2  502.25   36.95
  -8   2  -1  790.47   53.19
  -8   2  -1  713.91   52.58
  -8   2   0   30.11    9.37
  -8   2   0   33.65    7.47
  -8   2   1  931.08   65.20
   6  -8   2  172.12   16.16
  -8   2   3   48.42    9.98
   1   6  -7   15.57    4.12
   1   6  -6   19.16    6.57
   1   6  -5  247.10   16.79
  -7   1  -5  185.63   15.78
  -7   1  -4    9.97    9.18
  -7   1  -3  139.78   14.37
  -7   1  -2   11.77    8.75
  -7   1  -2   18.00    6.79
  -7   1  -1  573.81   44.33
  -7   1  -1  687.89   44.92
  -7   1   0  181.58   16.32
  -7   1   0  243.17   18.26
  -7   1   1    3.03    7.45
  -7   1   2   77.99    8.92
   6  -7   3   41.14    9.49
  -7   1   3   37.16    8.59
  -7   1   4   67.89   10.18
   6  -7   4   59.12   10.05
   0   6  -7    1.11    3.93
   0   6  -6   49.90    7.57
   0   6  -5   45.01    7.67
  -6   0  -3  331.32   26.47
  -6   0  -2  341.49   24.76
  -6   0  -2  315.13   25.22
  -6   0  -1  594.48   41.62
  -6   0  -1  579.20   41.96
  -6   0   0   99.80   11.82
  -6   0   1  857.47   60.53
  -6   0   1  883.60   60.49
  -6   0   2  154.99   13.75
   6  -6   2  181.24   15.77
  -6   0   3  140.46   14.14
   6  -6   3  175.34   15.71
   6  -6   4  134.59   14.12
  -6   0   4  141.97   13.87
  -1   6  -6    8.43    6.31
  -1   6  -5   18.34    6.81
  -1   6  -3  547.31   39.13
  -5  -1  -2  401.09   28.81
  -5  -1  -2  389.68   29.67
  -5  -1  -1 1099.87   76.00
  -5  -1   0 2002.19  136.51
  -5  -1   1  178.20   15.42
  -5  -1   1  185.09   15.09
  -5  -1   2  116.51   10.81
  -5  -1   2  131.93   11.93
   6  -5   3  163.31   15.08
  -5  -1   3  153.71   14.19
   6  -5   4  146.08   14.55
  -5  -1   4  149.34   14.15
   6  -4  -6   21.60    5.76
  -2   6  -6   23.32    6.91
   6  -4  -5   37.12    6.21
  -2   6  -5   36.04    7.04
  -2   6  -3  274.55   21.45
  -4  -2  -2   66.29    8.35
  -4  -2  -1   59.12    9.56
  -4  -2   0   50.35    9.83
  -4  -2   1  295.59   22.88
  -4  -2   1  307.31   22.36
  -4  -2   2  215.14   16.61
   6  -4   3  222.23   18.98
   6  -4   4    8.16    7.19
   6  -3  -6   23.91    6.11
  -3   6  -6   14.35    6.70
  -3   6  -5    8.61    6.13
   6  -3  -5    3.48    5.41
  -3  -3  -5    5.66    4.68
  -3   6  -3   79.53   10.06
  -3  -3  -2  778.41   54.31
  -3  -3  -1  324.61   25.14
  -3  -3   0  892.52   63.15
  -3  -3   0 1049.90   64.87
  -3  -3   1  939.12   65.08
  -3  -3   2  453.72   32.34
   6  -3   3   18.97    7.46
   6  -3   4   86.94   10.48
  -4   6  -6   14.04    6.27
   6  -2  -6   14.64    5.81
  -2  -4  -5  221.97   16.04
  -4   6  -5  221.47   16.68
   6  -2  -5  198.35   16.46
  -4   6  -3   47.94    9.73
  -2  -4  -2 1997.59  136.25
  -2  -4  -1  503.59   36.76
  -2  -4   0  374.09   25.86
  -2  -4   0  373.67   28.10
  -2  -4   1  189.90   14.30
  -2  -4   1  153.96   14.90
  -2  -4   2  105.22   10.08
  -2  -4   2  100.34   10.74
  -2  -4   3   60.75    8.94
   6  -2   3   75.65    9.42
   6  -1  -6    0.71    5.49
  -1  -5  -5  156.24   11.73
  -5   6  -5  152.33   12.34
   6  -1  -5  123.32   12.06
  -5   6  -3  193.13   17.29
  -1  -5  -2  140.45   13.11
  -5   6  -2  120.83   12.74
  -1  -5  -1  225.10   19.67
  -1  -5   0  506.57   37.20
  -1  -5   1  300.04   21.42
  -1  -5   1  278.01   22.52
  -1  -5   2  224.56   17.55
  -1  -5   2  226.52   17.58
  -1  -5   3   90.33   10.27
   6   0  -7   26.99    4.20
   6   0  -6   16.50    6.00
   0  -6  -5  419.91   28.63
   6   0  -5  385.57   28.87
  -6   6  -4  172.80   16.71
  -6   6  -3  155.85   15.13
  -6   6  -2  169.36   15.79
   0  -6  -2  172.61   15.86
   0  -6  -1  909.80   64.33
   0  -6   0  103.94    8.48
   0  -6   0  112.80   13.72
   0  -6   1  654.39   43.82
   0  -6   1  586.79   44.48
   0  -6   2  356.69   26.86
   0  -6   2  380.50   27.10
   0  -6   3  332.34   25.14
   6   1  -7   -0.28    3.32
   6   1  -6   16.45    5.63
   1  -7  -5   40.33    6.03
   6   1  -5   34.45    6.97
  -7   6  -4  216.85   19.86
  -7   6  -3  260.28   21.82
  -7   6  -2   75.68   11.47
   1  -7  -2   92.51   11.77
   1  -7  -1 2698.55  166.33
  -7   6  -1 2269.91  164.99
  -7   6   0  784.89   53.98
   1  -7   0  744.40   52.96
   1  -7   0  863.53   55.76
   1  -7   1  209.20   18.37
   1  -7   1  230.70   16.83
  -7   6   1  200.25   16.29
   1  -7   2  832.52   60.49
   1  -7   2  909.21   60.71
   1  -7   3   73.12    9.48
   1  -7   4   13.95    6.99
   6   2  -7   29.92    3.93
   6   2  -6   10.91    5.53
   2  -8  -5  224.05   16.58
   6   2  -5  215.68   16.97
   2  -8  -4  133.87   11.27
  -8   6  -3  129.14   14.04
   2  -8  -2 1281.24   89.42
   2  -8  -1 1504.77  105.41
  -8   6  -1 1526.43  104.51
   2  -8   0 1032.16   65.52
  -8   6   0  981.64   63.55
   2  -8   0  838.57   62.35
   2  -8   1  132.47   15.22
   2  -8   1  141.62   12.81
  -8   6   1  147.47   11.97
   2  -8   2   57.74    8.98
   2  -8   2   68.02    9.01
   2  -8   3   63.53    9.26
   6   3  -7   11.93    2.80
   6   3  -6    9.74    5.09
   3  -9  -5   65.14    6.96
   6   3  -5   56.50    7.51
   3  -9  -4   73.70    7.89
  -9   6  -3  378.92   29.92
   3  -9  -2   34.39   10.16
  -9   6  -1  314.09   24.91
   3  -9  -1  310.80   26.60
   3  -9   0  363.74   27.93
  -9   6   0  321.69   24.55
   3  -9   0  304.34   23.47
   3  -9   1   47.97   11.77
   3  -9   1   43.73    8.21
   3  -9   2  222.79   18.69
   3  -9   2  209.83   17.86
   3  -9   3   19.71    7.96
   6   4  -6   13.01    4.98
   6   4  -5   42.53    6.92
   4 -10  -5   55.38    6.39
   4 -10  -4  257.50   19.14
 -10   6  -3   43.96    9.97
 -10   6  -2    1.24    8.81
   4 -10  -2   16.43    9.76
   4 -10  -1  266.16   23.51
 -10   6  -1  249.82   21.27
   4 -10   0  530.17   38.32
 -10   6   0  460.81   35.03
   4 -10   1   25.05   12.18
   4 -10   1   11.69    7.66
   4 -10   2   12.28    7.18
   4 -10   2    8.89    8.58
   4 -10   3   66.92   10.34
   6   5  -6    9.34    4.38
   5 -11  -5    4.40    4.52
   6   5  -5    6.54    5.41
 -11   6  -3    0.91    5.20
 -11   6  -3    3.80    6.13
 -11   6  -2  100.15   13.59
   5 -11  -2  127.01   14.44
   5 -11  -1  166.73   18.15
 -11   6  -1  150.80   15.63
   5 -11   0  125.04   17.10
 -11   6   0  126.53   13.00
   5 -11   1   40.35   12.92
   5 -11   1   34.91    8.97
   5 -11   2  256.97   22.58
   5 -11   2  301.92   24.33
   5 -11   3   22.47    9.08
   6 -12  -5    3.26    4.34
 -12   6  -3  103.81   10.75
   6 -12  -2    8.02   10.09
 -12   6  -2   17.46    9.97
   6 -12  -1   29.89   11.01
 -12   6  -1   14.13    9.69
   6 -12   0   62.77   13.80
   6 -12   1   13.56   11.89
   6 -12   1   23.74    8.91
   6 -12   2  633.45   48.60
   6 -12   2  702.45   50.27
 -12   6   6    9.13    3.23
   7 -13  -5   12.85    4.19
 -13   6  -3  141.14   12.84
   7 -13  -2  174.76   14.46
 -13   6  -2  203.58   15.20
   7 -13  -1   99.03   14.74
 -13   6  -1   86.31   12.50
   7 -13   0  192.72   20.75
   7 -13   1  242.30   24.50
   7 -13   2   54.73    7.32
 -13   6   2   51.06    6.46
 -13   6   3   15.80    5.52
 -13   6   5    2.95    4.06
 -13   6   6   -0.79    2.02
   5   7  -6   19.85    4.24
   7 -12  -5   17.31    4.36
   5   7  -5    6.26    5.77
 -12   5  -4   48.60    7.29
 -12   5  -3  391.65   28.86
 -12   5  -3  417.49   29.27
   7 -12  -2  142.75   16.21
 -12   5  -2  131.61   15.54
 -12   5  -1   31.31    9.93
   7 -12   1  149.29   15.20
   7 -12   2  106.49   15.47
   7 -12   2  102.62   13.38
 -12   5   6    4.87    2.71
   4   7  -6   14.49    4.80
   7 -11  -5   37.67    5.20
   4   7  -5   41.22    7.19
 -11   4  -4   65.32    8.92
 -11   4  -4   64.13    7.69
 -11   4  -3   53.44    7.39
 -11   4  -3   58.35    8.19
 -11   4  -2  166.59   17.04
 -11   4  -1  189.24   17.79
 -11   4   0  324.70   25.11
   7 -11   1   36.40   10.35
   7 -11   2  150.64   16.33
   3   7  -6   13.25    5.09
   7 -10  -5   19.21    4.14
   3   7  -5    7.69    6.25
 -10   3  -4   75.77    8.32
 -10   3  -4   67.92    9.03
 -10   3  -3  439.38   34.35
 -10   3  -2   60.17   10.58
 -10   3  -1  128.42   14.18
 -10   3  -1  104.27   13.08
 -10   3   0   12.67    7.10
 -10   3   0    3.05    9.86
 -10   3   1   23.77   10.03
   7 -10   2   13.61    9.40
   7 -10   3   -3.95    9.26
   2   7  -6    1.01    5.23
   2   7  -5   10.53    6.43
  -9   2  -5    5.15    5.04
  -9   2  -4  147.18   11.75
  -9   2  -4  122.17   12.15
  -9   2  -3   37.17   10.20
  -9   2  -2   38.17    8.95
  -9   2  -2   23.82    9.49
  -9   2  -1  267.41   21.73
  -9   2  -1  267.13   22.19
  -9   2   0   23.65    9.18
  -9   2   0    7.77    7.31
  -9   2   1   29.38    9.01
   7  -9   2  152.30   16.22
   1   7  -7    3.60    3.16
   1   7  -6   15.23    5.99
   1   7  -5  168.24   12.71
  -8   1  -5  151.17   11.78
  -8   1  -4   45.72    7.50
  -8   1  -4   42.02    6.54
   1   7  -4   53.03    7.27
  -8   1  -3   69.74   11.44
  -8   1  -2  628.34   45.10
  -8   1  -1  365.17   25.53
  -8   1  -1  288.21   24.58
  -8   1   0  270.69   22.18
  -8   1   0  264.37   20.87
  -8   1   1  175.76   15.79
  -8   1   2   59.49    8.62
  -8   1   2   65.27   10.30
   7  -8   3   97.28   12.93
  -8   1   3   79.96   11.49
   0   7  -7   12.39    3.54
   0   7  -6  122.77   11.16
   0   7  -5  107.40    9.69
  -7   0  -5   91.56    8.24
   0   7  -4   67.89    7.92
  -7   0  -4   70.25    7.54
  -7   0  -4   56.53    7.41
  -7   0  -3  170.19   16.63
  -7   0  -2  488.91   36.84
  -7   0  -2  510.02   36.35
  -7   0  -1   64.92    9.62
  -7   0  -1   79.44   10.46
  -7   0   0 1006.03   70.20
  -7   0   1  151.28   14.41
  -7   0   2  310.72   23.60
   7  -7   2  312.65   25.16
  -7   0   2  313.41   24.76
   7  -7   3    9.36    8.77
  -1   7  -6   62.47    8.15
  -1   7  -5    7.14    6.54
  -6  -1  -5    8.28    5.36
  -6  -1  -2  789.22   58.96
  -6  -1  -2  867.83   58.37
  -6  -1  -1  252.59   20.75
  -6  -1   0  895.79   62.71
  -6  -1   1 2538.93  173.44
  -6  -1   1 2560.50  173.20
  -6  -1   2   74.22    8.87
  -6  -1   2   87.12    9.97
   7  -6   3  274.48   22.62
   7  -6   4  252.92   20.26
  -6  -1   4  212.28   19.38
  -2   7  -6   10.96    6.48
  -5  -2  -5   17.67    5.34
  -2   7  -5   13.60    6.47
  -2   7  -3  205.19   17.46
  -5  -2  -2 1854.51  126.72
  -5  -2  -1   21.87    9.24
  -5  -2   0 1625.70  111.59
  -5  -2   1 1213.52   86.68
  -5  -2   1 1325.91   87.13
  -5  -2   2  136.29   12.71
  -5  -2   2  158.73   13.31
  -5  -2   3  391.27   29.54
   7  -5   3  402.71   30.34
  -5  -2   4   47.41    8.06
   7  -5   4   53.58    9.14
  -3   7  -6   33.02    6.58
   7  -4  -6   33.35    5.96
  -3   7  -5    9.02    6.16
   7  -4  -5    0.29    5.22
  -4  -3  -5    5.04    4.87
  -3   7  -3  147.67   14.09
  -4  -3  -2  491.71   35.64
  -4  -3  -1  307.90   24.28
  -4  -3   0  551.63   40.05
  -4  -3   1  440.25   32.86
  -4  -3   1  459.63   32.09
  -4  -3   2  146.71   12.85
   7  -4   3  102.13   11.40
   7  -4   4   32.87    8.15
   7  -3  -6    9.18    5.38
  -4   7  -6    7.10    5.84
   7  -3  -5   47.94    6.87
  -3  -4  -5   57.19    6.69
  -4   7  -5   53.85    7.46
  -4   7  -3   71.57    9.86
  -3  -4  -2  502.80   36.42
  -3  -4  -1  521.55   38.34
  -3  -4   0  406.84   28.82
  -3  -4   0  369.00   26.20
  -3  -4   1   17.55    8.21
  -3  -4   2  165.53   13.93
   7  -3   3   71.44    9.77
   7  -2  -6    1.20    5.37
   7  -2  -5    7.16    5.43
  -2  -5  -5   -0.14    5.04
  -5   7  -3   34.71    9.57
  -2  -5  -2  158.23   14.68
  -5   7  -2  144.41   14.32
  -2  -5  -1   48.13   10.49
  -2  -5   0  410.11   28.25
  -2  -5   0  406.59   30.77
  -2  -5   1  164.88   15.77
  -2  -5   1  199.21   14.91
  -2  -5   2    2.47    6.30
  -2  -5   2    2.68    6.21
   7  -2   3  127.17   13.07
  -2  -5   3  157.67   13.58
   7  -1  -6   49.73    6.57
   7  -1  -5   42.42    6.92
  -1  -6  -5   37.84    6.19
  -6   7  -4   59.16   10.13
  -6   7  -3   56.46   10.20
  -1  -6  -2  104.51   11.44
  -6   7  -2   65.28   10.78
  -1  -6  -1   14.38   10.07
  -1  -6   0  218.50   19.56
  -1  -6   1  601.65   41.55
  -1  -6   1  584.08   42.54
  -1  -6   2   21.30    6.30
  -1  -6   2   16.57    6.53
  -1  -6   3  168.83   14.76
   7   0  -7    4.42    2.90
   7   0  -6   52.77    6.89
   0  -7  -5   25.22    5.74
   7   0  -5   23.97    6.12
   7   0  -4    5.78    5.15
  -7   7  -4    6.04    8.23
   0  -7  -4    6.54    5.14
  -7   7  -3   23.26    9.11
   0  -7  -2  332.12   25.23
  -7   7  -2  301.94   24.99
   0  -7  -1  173.48   17.08
  -7   7  -1  150.46   14.74
   0  -7   0  767.77   55.22
   0  -7   0 1082.91   58.84
   0  -7   1   83.97   11.13
   0  -7   1   79.02    8.38
   0  -7   2  524.39   35.66
   0  -7   2  468.60   35.57
   0  -7   3  168.02   14.51
   7   1  -7    2.84    2.81
   7   1  -6   70.54    7.52
   1  -8  -5  154.87   11.63
   7   1  -5  122.54   11.65
   1  -8  -4   36.99    6.07
  -8   7  -3  152.99   15.44
  -8   7  -2  965.85   71.61
   1  -8  -2 1091.60   72.39
  -8   7  -1  847.21   62.51
   1  -8  -1  954.27   63.94
  -8   7   0 1485.74  106.26
   1  -8   0 1666.69  107.90
  -8   7   1   14.71    5.61
   1  -8   1    2.80    8.88
   1  -8   1   13.49    6.18
   1  -8   2  210.19   18.31
   1  -8   2  241.70   18.31
   1  -8   3   66.01    8.76
   7   2  -6   15.47    5.22
   2  -9  -6   20.71    3.51
   2  -9  -5   15.45    5.35
   7   2  -5   19.82    6.14
   2  -9  -4   87.17    8.68
  -9   7  -3  105.53   13.27
   2  -9  -2   30.92   10.00
  -9   7  -1  309.19   25.00
   2  -9  -1  332.03   26.93
   2  -9   0   46.65   13.02
  -9   7   0   72.46   10.01
   2  -9   1  100.18   13.19
   2  -9   1   88.45    9.74
   2  -9   2  210.55   17.55
   2  -9   2  210.85   18.12
   2  -9   3   67.84    9.35
   7   3  -6   11.11    4.77
   3 -10  -6    8.34    2.87
   7   3  -5    5.83    5.72
   3 -10  -5    3.25    5.11
   3 -10  -4  213.76   16.25
 -10   7  -3   47.97   10.45
   3 -10  -2   36.62   10.12
 -10   7  -2   36.91    9.33
   3 -10  -1  126.65   15.93
 -10   7  -1  120.19   13.70
   3 -10   0  189.61   19.82
 -10   7   0  177.17   16.36
   3 -10   1  162.66   14.86
   3 -10   1  209.52   18.86
   3 -10   2  186.58   16.32
   3 -10   2  169.21   16.38
   3 -10   3    9.07    7.57
   4 -11  -6    1.18    2.33
   7   4  -6   47.77    4.66
   4 -11  -5   24.16    5.23
   7   4  -5   13.78    5.54
   4 -11  -4   65.10    7.29
 -11   7  -3  164.25   13.77
   4 -11  -2   16.28    8.98
 -11   7  -2   33.81    9.99
 -11   7  -1   25.35    9.29
   4 -11  -1   28.05   10.82
 -11   7   0  186.85   17.12
   4 -11   0  224.32   21.42
   4 -11   1   17.55    6.45
   4 -11   1    5.35   10.83
   4 -11   2   26.50    9.13
   4 -11   2   16.57    7.34
   4 -11   3   83.27   11.67
   7   5  -6   11.48    4.00
   7   5  -5    4.95    5.40
   5 -12  -5    5.48    4.49
   5 -12  -4  108.50    9.73
 -12   7  -3   77.77    9.41
   5 -12  -2    3.97    9.40
 -12   7  -2   10.27    9.27
   5 -12  -1  231.06   22.05
 -12   7  -1  206.96   20.04
   5 -12   0   19.01   12.83
   5 -12   1  255.62   24.73
   5 -12   2  101.38   12.18
   5 -12   2  107.06   14.58
 -12   7   6   -2.51    3.38
   7   6  -6    7.64    3.36
   7   6  -5   14.93    5.55
   6 -13  -5   21.72    4.60
   6 -13  -4   12.52    5.54
 -13   7  -3    3.55    7.00
 -13   7  -2    6.11    6.16
   6 -13  -2    8.99    5.37
   6 -13  -1   64.75   12.81
 -13   7  -1   48.93   11.51
   6 -13   0  216.61   22.53
   6 -13   1  176.46   20.21
   6 -13   2  108.32    9.31
 -13   7   2   84.48    8.83
 -13   7   3   53.68    7.13
 -13   7   5   32.83    5.22
 -13   7   6   28.74    3.31
   7 -14  -5   -4.02    3.81
   7 -14  -4   -0.13    5.17
 -14   7  -3   36.72    7.89
 -14   7  -2   21.04    6.70
   7 -14  -2    5.56    5.19
   7 -14  -1   19.66    6.32
   7 -14   0   63.00    8.16
 -14   7   1   68.17    7.46
   7 -14   1   85.68    8.98
 -14   7   2   81.44    8.72
   7 -14   2  103.27    9.78
 -14   7   3   63.76    7.54
 -14   7   4   63.54    6.90
 -14   7   5   50.64    5.33
   8 -15  -5    5.54    3.24
   8 -15  -4    2.21    4.93
 -15   7  -2   63.23    8.46
   8 -15  -2   61.38    7.68
   8 -15  -1    8.26    6.26
   8 -15   0   30.69    7.34
 -15   7   1  263.43   20.02
   8 -15   1  288.79   20.80
   8 -15   2   49.15    7.86
 -15   7   2   42.23    6.54
 -15   7   3   11.48    5.13
 -15   7   4   18.99    4.63
   8 -15   5   -0.66    7.66
 -15   7   5    2.25    2.57
   6   8  -5    4.97    5.09
   8 -14  -5    6.17    3.65
 -14   6  -3    6.28    6.92
 -14   6  -2   42.17    7.74
   8 -14  -2   49.72    6.62
   8 -14  -1    6.99    5.91
   8 -14   0    7.19    5.73
   8 -14   1  227.06   17.04
 -14   6   1  209.18   15.99
   8 -14   2  324.72   22.30
 -14   6   2  282.34   21.51
 -14   6   3    0.77    5.10
 -14   6   4   20.64    5.02
 -14   6   5    3.57    3.26
   5   8  -6    3.12    3.49
   5   8  -5   42.38    6.27
   8 -13  -5   32.34    4.71
 -13   5  -3   41.60    7.47
 -13   5  -3   47.38    8.23
 -13   5  -2  111.84   10.23
   8 -13  -2   94.57    9.07
 -13   5  -1    7.92    9.27
   8 -13   1  191.23   18.27
   8 -13   2   47.77    6.88
 -13   5   2   50.28    6.26
 -13   5   3   78.58    7.82
 -13   5   5    6.32    3.65
   4   8  -6    1.11    4.15
   4   8  -5   12.72    5.95
   8 -12  -5   12.54    4.01
 -12   4  -4   81.03    9.01
 -12   4  -3  152.19   13.27
 -12   4  -3  147.33   12.78
 -12   4  -2   33.22   10.56
 -12   4  -1   44.44   10.35
   8 -12   1   13.22    9.13
   8 -12   2  150.52   17.01
 -12   4   6   30.99    3.26
   3   8  -6    3.07    4.63
   3   8  -5   20.10    6.20
   8 -11  -5   14.62    3.88
 -11   3  -5   23.17    5.17
 -11   3  -4  102.28   10.93
 -11   3  -4  113.18   10.43
 -11   3  -3   26.91    7.12
 -11   3  -3   34.25    6.57
 -11   3  -2   51.14   11.15
 -11   3  -1  198.68   18.47
 -11   3   0   16.84    7.63
 -11   3   0   29.09   11.33
   8 -11   1  113.82   14.28
   8 -11   2   51.94   11.66
   2   8  -6    5.15    5.07
   2   8  -5   28.39    6.93
 -10   2  -5   22.16    6.25
 -10   2  -5   30.49    5.61
 -10   2  -4   60.59    8.37
 -10   2  -4   52.92    7.70
 -10   2  -3    4.86    9.30
 -10   2  -2  173.70   17.23
 -10   2  -1   31.13    9.69
 -10   2  -1   55.20   10.76
 -10   2   0  691.70   50.49
 -10   2   1    8.05    8.12
   8 -10   2  238.94   22.03
   8 -10   3   78.37   12.92
   1   8  -6   -3.20    5.41
  -9   1  -5   76.98    7.59
   1   8  -5   71.92    8.57
  -9   1  -4   49.87    7.62
  -9   1  -4   44.32    7.29
  -9   1  -3   19.52   10.03
  -9   1  -2   68.21    9.86
  -9   1  -2   49.15   10.41
  -9   1  -1   31.57    8.87
  -9   1  -1   20.63    9.25
  -9   1   0  283.25   23.28
  -9   1   1   84.81   10.80
  -9   1   2  170.22   15.88
   8  -9   2  191.46   18.72
   8  -9   3   26.40   10.60
   0   8  -6    5.03    5.49
   0   8  -5   11.80    6.88
  -8   0  -5    5.30    5.33
  -8   0  -5    8.05    5.27
   0   8  -4   56.97    7.80
  -8   0  -4   55.24    7.51
  -8   0  -4   51.40    7.55
  -8   0  -2  421.00   31.53
  -8   0  -1 1001.87   70.51
  -8   0   0   55.07   10.13
  -8   0   1   62.93    9.75
  -8   0   2  195.26   17.43
  -8   0   2  191.91   16.33
   8  -8   3  135.02   15.47
  -1   8  -6    7.58    5.65
  -1   8  -5    0.35    6.40
  -7  -1  -5   11.27    4.77
  -7  -1  -5    9.96    5.68
  -7  -1  -4   24.83    6.06
  -1   8  -4   26.92    6.69
  -7  -1  -4   26.62    6.08
  -7  -1  -2  216.48   18.11
  -7  -1  -1   15.75    8.61
  -7  -1   0 1543.56  106.44
  -7  -1   1  852.08   59.92
  -7  -1   2 1065.63   72.71
  -7  -1   2 1018.08   72.10
  -7  -1   3  157.91   14.99
   8  -7   3  155.00   16.14
  -2   8  -6   14.36    5.95
  -2   8  -5    9.70    6.41
  -6  -2  -5   23.67    5.71
  -6  -2  -4   60.30    7.39
  -6  -2  -4   52.12    6.80
  -2   8  -4   66.80    7.66
  -6  -2  -2   49.59    8.48
  -6  -2  -1  162.32   15.48
  -6  -2   0  988.44   69.20
  -6  -2   1 1374.54   99.54
  -6  -2   1 1513.53   99.31
  -6  -2   2 1233.21   85.82
  -6  -2   2 1242.58   85.36
  -6  -2   3  154.92   14.52
   8  -6   3  157.30   15.47
  -3   8  -6   28.50    6.19
  -5  -3  -5   44.32    6.82
  -3   8  -5   64.85    7.88
  -5  -3  -4   14.25    5.62
  -3   8  -3  225.68   19.33
  -5  -3  -2  419.60   31.16
  -5  -3  -1   43.29    9.99
  -5  -3   0  201.97   17.95
  -5  -3   1 1546.24  106.02
  -5  -3   1 1541.83  105.42
  -5  -3   2   24.68    7.04
  -5  -3   2   19.33    6.38
   8  -5   3   98.91   11.95
  -5  -3   3   96.67   10.68
   8  -5   4  347.55   27.60
  -4   8  -6    8.09    5.52
  -4  -4  -5  268.15   19.98
  -4   8  -5  274.15   20.24
  -4  -4  -4   75.18    7.87
  -4   8  -3  301.39   24.23
  -4  -4  -2  276.60   22.05
  -4  -4  -1  524.98   38.69
  -4  -4   0  338.53   26.53
  -4  -4   1 1291.74   87.89
  -4  -4   1 1260.28   87.02
  -4  -4   2  298.61   22.73
   8  -4   3  557.53   41.00
   8  -3  -6   26.51    5.61
   8  -3  -5   12.69    5.29
  -3  -5  -5    7.69    5.30
  -3  -5  -4   10.30    5.33
  -5   8  -3   76.14   11.17
  -3  -5  -2   34.94    8.73
  -3  -5  -1  180.17   17.51
  -3  -5   0   58.33   11.07
  -3  -5   0   56.23    5.35
  -3  -5   1  255.16   20.73
  -3  -5   2   36.56    7.07
   8  -3   3   73.27   10.07
  -2  -6  -6   16.59    4.11
   8  -2  -6    9.51    5.03
   8  -2  -5   32.65    6.26
  -2  -6  -5   34.99    6.04
   8  -2  -4  219.15   16.76
  -2  -6  -4  227.97   16.93
  -6   8  -3   63.02   11.46
  -2  -6  -2  179.75   15.69
  -6   8  -2  143.02   15.20
  -2  -6  -1  981.46   69.29
  -2  -6   0   33.30    9.69
  -2  -6   1  716.14   50.71
  -2  -6   2  452.41   32.95
  -2  -6   2  450.14   32.93
   8  -1  -6    7.74    4.78
  -1  -7  -6   10.51    3.78
  -1  -7  -5   19.48    5.62
   8  -1  -5   20.71    5.91
  -1  -7  -4  220.45   15.71
   8  -1  -4  188.27   15.56
  -7   8  -3   72.37   11.37
  -7   8  -2   62.10   10.82
  -1  -7  -2   72.47   10.58
  -1  -7  -1  185.12   18.02
  -1  -7   0  223.12   20.08
  -1  -7   1  326.08   26.05
  -1  -7   1  348.15   24.82
  -1  -7   2  673.39   45.72
  -1  -7   2  615.01   45.62
  -1  -7   3   86.10    9.99
   0  -8  -6    2.23    3.54
   8   0  -6   13.50    4.68
   0  -8  -5   29.95    6.09
   8   0  -5   26.43    6.32
   8   0  -4   31.30    6.09
   0  -8  -4   45.74    6.32
  -8   8  -3  119.06   14.11
  -8   8  -2  212.42   19.55
   0  -8  -2  218.91   19.14
   0  -8  -1   76.38   12.66
  -8   8  -1   58.03   10.43
   0  -8   0   54.51   11.84
  -8   8   0   25.70    8.08
   0  -8   1  901.63   62.26
   0  -8   1  902.58   63.84
   0  -8   2  384.46   29.81
   0  -8   2  424.80   29.85
   0  -8   3   32.56    7.55
   8   1  -6    2.33    4.73
   1  -9  -6    2.66    3.31
   8   1  -5   15.12    5.75
   1  -9  -5   23.49    5.59
   1  -9  -4   25.51    5.78
  -9   8  -3   81.68   12.32
   1  -9  -2  347.04   27.94
   1  -9  -1   70.06   13.47
  -9   8  -1   85.22   12.10
   1  -9   0  334.98   26.55
  -9   8   0  290.24   23.69
   1  -9   1  383.65   28.43
  -9   8   1  329.21   25.74
   1  -9   1  360.73   25.80
   1  -9   2  107.63   11.89
   1  -9   2  125.22   11.81
   1  -9   3   16.31    6.59
   2 -10  -6   59.06    5.34
   8   2  -6   56.38    6.24
   8   2  -5   35.97    6.51
   2 -10  -5   38.44    6.02
   2 -10  -4  132.47   11.39
 -10   8  -3  160.80   16.44
   2 -10  -2   35.46   10.47
 -10   8  -2   29.40    9.89
   2 -10  -1  290.46   23.04
 -10   8  -1  204.41   20.60
 -10   8   0  245.40   20.93
   2 -10   0  263.47   23.40
   2 -10   1   96.41   13.44
   2 -10   2  343.73   26.90
   2 -10   2  360.24   27.64
   2 -10   3   13.28    7.08
   8   3  -6    6.67    4.03
   3 -11  -6    2.98    2.62
   3 -11  -5  114.57    9.50
   8   3  -5  103.57    9.94
   3 -11  -4   34.53    6.24
   3 -11  -2   78.65   12.70
 -11   8  -2   68.48   11.39
   3 -11  -1   87.28   13.73
 -11   8  -1   87.70   12.30
   3 -11   0   77.32   14.87
 -11   8   0   87.76   11.24
   3 -11   1  131.08   16.15
   3 -11   2  404.77   31.29
   3 -11   2  389.87   30.14
   8   4  -6   18.55    3.81
   4 -12  -6   10.93    2.43
   4 -12  -5   34.58    5.48
   8   4  -5   27.63    5.89
   4 -12  -4    3.66    5.50
   4 -12  -2   66.86   12.03
 -12   8  -2   57.37   11.83
 -12   8  -1  157.07   16.58
   4 -12  -1  168.83   18.05
 -12   8   0   35.09    8.62
   4 -12   0   68.89   13.71
   4 -12   1  289.28   26.10
   4 -12   2  257.25   23.12
   4 -12   5   12.65    9.85
 -12   8   6    2.61    3.25
   8   5  -6    7.10    3.14
   8   5  -5    7.60    5.15
   5 -13  -5   21.31    4.66
   5 -13  -4    5.82    5.29
   5 -13  -2   10.39    5.17
   5 -13  -1   14.83   11.38
 -13   8  -1   37.46   10.24
   5 -13   0   15.49   11.85
   5 -13   1  205.98   22.19
   5 -13   2   75.24    9.02
 -13   8   2  106.32    9.20
 -13   8   3   36.20    6.96
   5 -13   5   26.45    9.51
 -13   8   5   18.13    5.02
 -13   8   6   23.21    3.36
   8   6  -5    3.89    4.76
   6 -14  -5    8.57    3.93
   6 -14  -4    4.07    5.24
   6 -14  -2   60.43    7.58
   6 -14  -1   38.99    7.19
   6 -14   0  136.30   11.91
   6 -14   0  123.88   13.95
 -14   8   1   21.96    5.74
   6 -14   1   30.08    7.43
 -14   8   2   66.03    7.95
   6 -14   2   73.80    8.50
 -14   8   3   42.20    6.90
 -14   8   4   16.29    5.46
 -14   8   5   10.85    4.04
   6 -14   5   12.82    8.39
   8   7  -5   17.52    4.67
   7 -15  -5   23.84    3.79
   7 -15  -4   21.60    5.35
   7 -15  -2   89.49    9.17
   7 -15  -1    4.59    6.65
   7 -15   0   19.24    7.00
   7 -15   0   34.09    9.95
   7 -15   1   98.99   10.41
   7 -15   1  117.00   13.36
 -15   8   1   86.74    9.24
   7 -15   2   72.03    8.80
 -15   8   2   66.75    7.83
 -15   8   3   81.09    8.46
 -15   8   4    5.42    4.38
 -15   8   5    3.65    2.94
   7 -15   5    0.16    7.53
   8 -16  -5    2.12    2.58
   8 -16  -2   19.47    6.24
   8 -16  -1    8.75    6.62
   8 -16   0   12.64    7.46
   8 -16   1  171.14   14.31
   8 -16   1  154.61   16.57
   8 -16   2    2.75    6.57
 -16   8   2    0.54    5.60
 -16   8   3   -2.33    4.80
 -16   8   4    3.68    3.86
   8 -16   4    0.86    9.25
   8 -16   5   -3.72    6.16
 -16   8   5    5.07    2.14
   9 -17  -2    7.47    6.03
   9 -17  -1   16.03    7.00
   9 -17   0   51.03    8.32
   9 -17   1   32.25   10.03
   9 -17   1   27.33    7.68
   9 -17   2   42.95   10.73
   9 -17   2   42.88    7.18
   9 -17   3    7.79    9.41
 -17   8   3    2.70    4.23
 -17   8   4   -0.18    2.80
   9 -17   4    5.39    7.75
   7   9  -5    2.74    3.48
   9 -16  -5    6.58    2.52
   9 -16  -4   25.87    5.07
   9 -16  -2    9.15    6.00
 -16   7  -2    8.67    6.38
   9 -16  -1    0.50    6.37
   9 -16   0    6.15    7.06
   9 -16   1   65.77    9.03
   9 -16   1   95.62   12.18
   9 -16   2   23.84    6.98
 -16   7   2   17.29    5.44
 -16   7   3   -1.08    4.60
 -16   7   4   10.18    3.63
   9 -16   5   -3.49    6.16
   6   9  -5   11.36    4.71
   9 -15  -5    7.46    3.12
   9 -15  -4    9.70    4.91
 -15   6  -3    5.52    7.24
 -15   6  -2   42.38    7.60
   9 -15  -2   48.10    7.02
   9 -15  -1   65.70    8.36
   9 -15   0  173.18   14.33
   9 -15   1  143.05   12.72
   9 -15   2   14.58    6.27
 -15   6   2   14.18    4.96
 -15   6   3   25.39    5.22
 -15   6   4    7.24    3.83
 -15   6   5    1.87    2.21
   5   9  -5   21.16    5.52
   9 -14  -5   24.39    3.84
 -14   5  -3   91.78   10.27
 -14   5  -2   85.18    9.20
   9 -14  -2   64.98    8.03
   9 -14  -1   17.10    5.99
   9 -14   0  195.01   15.53
   9 -14   1  703.41   48.90
   9 -14   2  152.51   12.43
 -14   5   2  137.32   11.21
 -14   5   3   65.64    6.92
 -14   5   4   37.53    5.20
 -14   5   5   -0.59    2.77
   4   9  -6    1.64    3.34
   4   9  -5    1.66    5.52
   9 -13  -5   -1.71    3.38
 -13   4  -4   48.13    7.62
 -13   4  -3   59.27    9.02
 -13   4  -3   78.77    8.78
 -13   4  -2   47.20    7.71
   9 -13  -2   35.29    6.12
 -13   4  -1  368.48   29.93
   9 -13  -1  363.16   26.20
   9 -13   1  249.83   18.02
   9 -13   1  198.74   21.03
   9 -13   2  540.35   37.94
 -13   4   3   14.42    4.67
 -13   4   4    3.68    4.36
 -13   4   5   12.34    3.42
   3   9  -6   14.25    4.13
   3   9  -5    9.74    5.99
   9 -12  -5    6.47    3.40
 -12   3  -4   31.20    7.63
 -12   3  -4   30.96    7.02
 -12   3  -3  172.69   14.03
 -12   3  -3  159.48   14.22
 -12   3  -2   53.33    7.42
 -12   3  -2   50.77    6.76
 -12   3  -2   32.09   11.11
 -12   3  -1   98.85   13.31
   9 -12   1   69.79   12.02
   9 -12   2   39.80   11.85
   2   9  -6    7.29    4.46
   2   9  -5    8.83    5.93
 -11   2  -5    2.47    5.07
 -11   2  -4   38.17    7.83
 -11   2  -4   38.98    7.43
 -11   2  -3  222.05   17.52
 -11   2  -3  222.60   17.31
 -11   2  -2  131.48   15.46
 -11   2  -1  176.23   16.75
 -11   2  -1  114.17   14.78
 -11   2   0   36.79   10.50
 -11   2   1  410.79   31.95
   9 -11   2   59.62   12.51
   1   9  -6   17.93    5.01
   1   9  -5    0.97    6.19
 -10   1  -5    6.60    5.56
 -10   1  -5   -6.04    5.71
 -10   1  -4   24.87    6.79
 -10   1  -4   27.02    7.06
 -10   1  -3    8.30    5.85
 -10   1  -2    1.38    7.76
 -10   1  -1  227.96   20.47
 -10   1   0  178.62   17.54
 -10   1   1   57.27    9.85
   9 -10   2   79.66   13.83
 -10   1   2   91.83   11.13
   0   9  -6    7.53    5.12
  -9   0  -5    3.25    5.69
   0   9  -5    4.85    6.23
  -9   0  -5   -4.04    5.43
  -9   0  -4   84.67    9.97
  -9   0  -4  100.92   10.06
   0   9  -4  118.49   10.38
  -9   0  -2   85.38   10.86
  -9   0  -1  156.60   16.04
  -9   0   0  589.27   43.57
  -9   0   1  299.82   24.07
  -9   0   2  117.15   11.87
  -9   0   3   87.90   11.93
   9  -9   3  109.81   14.27
  -1   9  -6    2.99    4.83
  -1   9  -5   41.84    7.65
  -8  -1  -5   35.36    6.15
  -8  -1  -4   67.06    8.56
  -8  -1  -4   72.17    8.78
  -1   9  -4   96.17    9.02
  -8  -1  -2  104.58   11.88
  -8  -1  -1  399.63   30.80
  -8  -1   0  297.03   24.04
  -8  -1   1   62.11    9.96
  -8  -1   2  310.24   24.60
  -8  -1   2  306.93   23.91
  -8  -1   3   70.39   10.46
   9  -8   3   81.16   12.18
  -2   9  -6   -2.20    4.92
  -2   9  -5   45.77    7.10
  -7  -2  -5   49.16    6.70
  -7  -2  -4    3.05    5.90
  -2   9  -4    3.84    5.86
  -7  -2  -4    6.95    5.28
  -7  -2  -2  205.59   17.75
  -7  -2  -1  121.59   13.91
  -7  -2   0   43.80    9.83
  -7  -2   1  347.46   26.89
  -7  -2   2   30.16    7.78
  -7  -2   2   33.29    7.34
  -7  -2   3  134.72   13.30
   9  -7   3  118.56   14.64
  -3   9  -6    6.18    4.99
  -3   9  -5    7.83    5.97
  -6  -3  -5   -1.83    6.04
  -6  -3  -4   33.09    6.16
  -3   9  -3   17.43    8.11
  -6  -3  -2  238.49   19.86
  -6  -3  -1   56.81   10.40
  -6  -3   0  352.85   27.74
  -6  -3   1  295.19   22.35
  -6  -3   1  294.40   23.34
  -6  -3   2   38.36    7.60
  -6  -3   2   39.18    7.80
   9  -6   3  409.55   31.01
  -6  -3   3  381.34   29.72
  -5  -4  -6    5.19    4.04
  -5  -4  -5    4.51    5.44
  -5  -4  -4   58.89    7.31
  -4   9  -3   41.29    9.54
  -5  -4  -2  148.24   14.46
  -5  -4  -1  169.67   16.09
  -5  -4   0    4.66    8.86
  -5  -4   1 1143.58   77.61
  -5  -4   1 1095.15   76.81
  -5  -4   2  362.72   27.79
  -5  -4   2  383.20   27.88
   9  -5   3  174.47   15.93
  -5  -4   3  149.07   14.35
  -4  -5  -6    5.77    4.05
  -4  -5  -5   72.71    8.16
  -4  -5  -4   19.01    5.89
  -5   9  -3   77.54   11.78
  -4  -5  -2  203.24   17.90
  -4  -5  -1  957.76   67.68
  -4  -5   0   19.64    9.41
  -4  -5   1  189.40   16.98
  -4  -5   1  197.43   15.22
  -4  -5   2  343.92   25.95
   9  -4   3  125.99   13.34
  -3  -6  -6   22.20    4.37
  -3  -6  -5   41.25    6.73
  -3  -6  -4  151.52   12.36
  -6   9  -3  209.63   19.78
  -3  -6  -2   13.66    8.59
  -3  -6  -1  827.84   59.42
  -3  -6   0  290.49   23.69
  -3  -6   1  158.49   14.99
  -3  -6   2   10.99    6.43
   9  -2  -6   34.06    5.68
  -2  -7  -6   44.52    5.10
   9  -2  -5   31.61    6.33
  -2  -7  -5   46.50    6.54
  -2  -7  -4   36.45    6.26
  -7   9  -3    9.15    9.55
  -2  -7  -2  152.22   15.66
  -7   9  -2  160.93   16.36
  -2  -7  -1   39.57   10.91
  -2  -7   0   11.08    9.35
  -2  -7   1  252.51   20.81
  -2  -7   2   49.21    8.43
   9  -1  -6   10.47    4.65
  -1  -8  -6    7.91    3.73
   9  -1  -5   37.40    6.41
  -1  -8  -5   33.45    6.04
   9  -1  -4    2.52    5.32
  -1  -8  -4    2.72    5.32
  -8   9  -3   38.65   10.31
  -1  -8  -2  199.65   17.71
  -8   9  -2  169.19   17.79
  -1  -8  -1   90.50   13.01
  -8   9  -1   83.92   11.99
  -1  -8   0  271.33   23.08
  -1  -8   1   24.96    8.08
  -1  -8   2   63.77    8.32
  -1  -8   2   52.30    8.48
  -1  -8   3   28.10    7.47
   9   0  -6   17.73    4.49
   0  -9  -6   10.09    3.63
   0  -9  -5   -1.20    5.07
   9   0  -5    5.84    5.40
   0  -9  -4   31.32    5.92
   9   0  -4   26.21    5.97
  -9   9  -3   84.85   12.80
   0  -9  -2  175.30   17.22
  -9   9  -1  347.18   26.79
   0  -9  -1  315.18   27.56
  -9   9   0  485.79   38.99
   0  -9   0  610.11   40.98
   0  -9   1  159.73   15.30
  -9   9   1  146.28   12.95
   0  -9   2   86.90    9.81
   0  -9   2   69.23    9.03
   0  -9   3   18.40    6.99
   1 -10  -6   81.05    6.46
   9   1  -6   68.45    6.99
   9   1  -5   26.43    6.08
   1 -10  -5   31.86    5.80
   1 -10  -4   31.57    6.00
   1 -10  -3   81.83    8.12
 -10   9  -2   51.92   11.42
   1 -10  -2   80.36   11.01
   1 -10  -1   10.12   10.21
 -10   9  -1   -4.03    9.04
   1 -10   0  381.92   30.30
 -10   9   0  344.19   28.23
   1 -10   1   39.74   10.16
   1 -10   2   11.54    7.02
   1 -10   2    4.57    5.88
   1 -10   3   21.18    7.24
   9   2  -6    7.10    3.79
   2 -11  -6    8.01    2.87
   9   2  -5   20.86    5.57
   2 -11  -5   33.72    5.55
   2 -11  -4  485.12   34.09
   2 -11  -3  290.88   21.04
   2 -11  -2   40.58   10.10
 -11   9  -2   23.12   10.61
   2 -11  -1  143.99   16.60
 -11   9  -1  102.07   14.36
   2 -11   0   80.06   14.50
 -11   9   0   52.38    9.49
   2 -11   1   26.92   11.31
   2 -11   2  216.61   19.32
   9   3  -6    5.53    3.40
   3 -12  -6    2.49    2.40
   9   3  -5   57.62    7.27
   3 -12  -5   74.36    7.07
   3 -12  -4   63.50    7.58
   3 -12  -3  100.23    8.99
   3 -12  -2  132.51   15.26
 -12   9  -2  134.02   15.54
   3 -12  -1    3.94   10.58
 -12   9  -1    8.57    9.56
   3 -12   0   90.08   14.93
 -12   9   0   56.85    9.96
   3 -12   1  178.00   19.48
   3 -12   2  222.04   20.37
   9   4  -6    7.69    3.01
   9   4  -5   21.84    5.09
   4 -13  -5   19.74    4.77
   4 -13  -2   79.87    8.26
   4 -13  -1   25.15    6.88
   4 -13  -1   31.91   12.30
 -13   9  -1   36.77   10.65
   4 -13   0   82.68   15.12
   4 -13   1  371.45   26.75
 -13   9   1  339.34   26.23
   4 -13   1  388.96   28.38
   4 -13   2  112.66   10.56
 -13   9   2  120.68   10.58
 -13   9   3    6.57    6.22
   4 -13   5   -1.57    8.74
 -13   9   5    8.30    4.86
 -13   9   6    4.21    2.89
   9   5  -5   -4.90    4.51
   5 -14  -5    1.13    3.89
   5 -14  -2   41.66    6.73
   5 -14  -1   43.53    7.59
   5 -14   0   28.52    7.43
   5 -14   0   35.06    9.74
   5 -14   1    9.51    9.73
   5 -14   1   13.91    6.94
 -14   9   1    0.57    5.64
   5 -14   2  224.33   16.77
 -14   9   2  201.51   16.42
 -14   9   3   46.26    7.17
 -14   9   4   23.97    5.99
   5 -14   4   26.15   11.87
   5 -14   5   11.07    7.90
 -14   9   5   15.39    4.37
   9   6  -5   13.57    4.09
   6 -15  -5   10.91    3.58
   6 -15  -2   73.28    8.18
   6 -15  -1   41.36    7.36
   6 -15   0   13.56    7.70
   6 -15   0   13.54    9.22
   6 -15   1   46.83    8.25
   6 -15   1   44.74   11.19
 -15   9   1   41.50    7.03
   6 -15   2   51.82    8.04
 -15   9   2   48.23    7.41
 -15   9   3    0.69    5.90
 -15   9   4   70.46    7.19
   6 -15   4   76.53   12.31
 -15   9   5   30.29    4.05
   6 -15   5   31.72    7.67
   7 -16  -5    7.93    2.70
   9   7  -5    3.20    3.51
   7 -16  -3   23.50    5.39
   7 -16  -2   14.18    6.29
   7 -16  -1   45.71    8.01
   7 -16   0   22.86    7.55
   7 -16   0   30.84    9.84
   7 -16   1   45.24    8.76
   7 -16   1   59.24   11.28
 -16   9   2   10.95    6.05
   7 -16   2   11.21   10.71
   7 -16   2   14.87    6.70
 -16   9   3  105.73    9.46
 -16   9   4   62.64    6.36
   7 -16   4   64.49   10.77
   7 -16   5    2.30    5.86
 -16   9   5   -0.59    2.39
   9   8  -4   21.47    5.08
   8 -17  -3    4.90    4.62
   8 -17  -2   39.41    6.73
   8 -17  -1   19.63    7.06
   8 -17   0   77.69    9.55
   8 -17   1   62.00    8.83
   8 -17   1   42.55   10.83
   8 -17   2    6.09    9.81
   8 -17   2    0.80    6.30
 -17   9   3    0.31    4.59
 -17   9   4    9.35    3.37
   8 -17   4   11.64    7.93
   9 -18  -4    2.57    2.99
   9 -18  -3    0.63    4.10
   9 -18  -2   48.13    6.78
   9 -18  -1   27.22    7.05
   9 -18   0    1.32    7.07
   9 -18   1   41.87    7.51
   9 -18   1   28.02    9.04
   9 -18   2    0.54    5.62
   9 -18   2   -4.55    8.82
   9 -18   3   -1.11    7.96
   9 -18   4    1.23    5.69
  10 -19  -3    9.66    3.42
  10 -19  -2   19.91    5.28
  10 -19  -2   22.77    4.03
  10 -19  -1    4.86    5.97
  10 -19   0    2.42    6.36
  10 -19   1    9.90    6.06
  10 -19   1    1.73    7.48
  10 -19   2    5.43    4.58
  10 -19   2    5.27    7.14
  10 -19   3   -0.96    6.60
   8  10  -4   22.24    4.60
  10 -18  -3   42.56    5.36
  10 -18  -2   43.03    6.68
  10 -18  -1  130.05   11.82
  10 -18   0    2.74    6.81
  10 -18   1    0.15    6.45
  10 -18   1    1.67    8.62
  10 -18   2   11.09    5.62
  10 -18   2   -6.39    8.59
  10 -18   3    5.81    7.72
   7  10  -4   35.22    5.74
  10 -17  -4   35.92    4.77
  10 -17  -2   11.37    6.04
  10 -17  -1   87.73    9.57
  10 -17   0    5.95    6.89
  10 -17   1    5.55    6.87
  10 -17   1   12.47    9.71
  10 -17   2    8.61    6.13
  10 -17   4    5.43    7.82
   6  10  -5    1.51    3.59
  10 -16  -5    7.31    2.33
  10 -16  -4   15.43    4.60
   6  10  -4    9.14    5.71
 -16   6  -2    6.17    6.21
  10 -16  -2   11.96    6.04
  10 -16  -1    7.46    6.59
  10 -16   0  115.88   11.15
  10 -16   1   63.91    8.52
  10 -16   2    7.93    6.27
 -16   6   2    9.10    4.45
 -16   6   3   25.61    4.54
  10 -16   5    0.12    6.09
  10 -15  -5   22.75    3.27
   5  10  -5   25.99    5.04
 -15   5  -3   31.06    7.62
 -15   5  -2    9.84    6.67
  10 -15  -2    6.30    5.96
  10 -15  -1    7.78    6.10
  10 -15   0  213.96   16.89
  10 -15   1  428.51   30.71
  10 -15   2   19.03    6.63
   4  10  -5   14.56    5.21
  10 -14  -5   12.90    3.16
 -14   4  -4   78.95    9.57
 -14   4  -3  115.95   11.22
 -14   4  -3  121.71   11.85
 -14   4  -2   75.29    8.90
  10 -14  -2   59.38    7.30
 -14   4  -2   59.39    7.95
  10 -14  -1    6.73    5.99
  10 -14   0  388.42   27.87
  10 -14   1  142.26   12.38
  10 -14   2  207.39   16.13
   3  10  -5    9.13    5.54
  10 -13  -5   16.06    3.30
 -13   3  -4  219.70   17.23
 -13   3  -3   77.92    9.22
 -13   3  -3   79.31    9.88
 -13   3  -2   33.32    7.44
  10 -13  -2   33.71    6.20
 -13   3  -2   31.04    6.53
  10 -13  -1  419.52   29.53
 -13   3  -1  411.53   29.33
  10 -13   0   86.55    8.86
  10 -13   1  103.67   14.01
  10 -13   1  107.44    9.98
  10 -13   2  333.26   24.27
   2  10  -6   -0.81    3.54
  10 -12  -5    5.94    3.01
   2  10  -5    3.56    5.71
 -12   2  -5    2.64    5.06
 -12   2  -4   65.98    9.25
 -12   2  -4   70.11    8.57
 -12   2  -3  256.68   19.82
 -12   2  -3  270.32   20.31
  10 -12  -2  141.70   11.45
 -12   2  -2  131.64   11.43
 -12   2  -1   40.13   12.17
 -12   2   0  354.51   29.72
 -12   2   1   38.48   10.42
  10 -12   2   87.49    8.80
   1  10  -6   19.33    4.39
   1  10  -5   23.27    6.44
 -11   1  -5   18.82    5.94
 -11   1  -5   23.83    5.74
   1  10  -4   11.88    6.76
 -11   1  -4   -1.78    6.54
 -11   1  -4    5.43    6.85
 -11   1  -3  137.38   12.16
 -11   1  -2  190.79   18.64
 -11   1  -1  153.31   16.53
 -11   1   0  181.51   18.02
 -11   1   1  182.26   17.57
  10 -11   2   23.53   11.15
 -11   1   2   30.54    8.00
   0  10  -6   32.00    4.80
   0  10  -5   53.36    7.09
 -10   0  -5   35.79    6.58
 -10   0  -5   52.55    7.10
 -10   0  -4  107.67   11.55
 -10   0  -4  131.59   11.69
   0  10  -4  129.48   11.55
 -10   0  -3   32.35    6.51
 -10   0  -2  102.99   12.55
 -10   0  -1   33.04    9.38
 -10   0   0  116.56   13.94
 -10   0   1   71.12   11.10
  10 -10   2    3.08   10.60
 -10   0   2    4.97    7.04
  -1  10  -6   11.38    4.36
  -1  10  -5    0.62    5.65
  -9  -1  -5    1.25    4.89
  -9  -1  -5   -2.38    5.62
  -1  10  -4   -0.18    6.20
  -9  -1  -4   -1.51    6.14
  -9  -1  -4   -1.73    6.62
  -9  -1  -2    5.74    7.81
  -9  -1  -1   28.28    9.80
  -9  -1   0  363.70   28.93
  -9  -1   1   -8.14    7.59
  -9  -1   2   52.73    9.04
  -8  -2  -6   -3.18    3.33
  -8  -2  -5   96.51    8.51
  -2  10  -5   86.70    8.48
  -8  -2  -4   93.67    9.07
  -8  -2  -4   76.04    8.94
  -8  -2  -2  353.80   27.71
  -8  -2  -1   93.26   12.27
  -8  -2   0  220.16   19.41
  -8  -2   1  252.64   21.10
  -8  -2   2   32.19    7.57
  -8  -2   2   44.25    8.36
  10  -8   3  173.04   18.79
  -8  -2   3  189.84   17.09
  -7  -3  -6    4.34    3.93
  -7  -3  -5   31.30    6.43
  -7  -3  -4   67.57    8.08
  -7  -3  -2  194.65   17.61
  -7  -3  -1  194.16   17.95
  -7  -3   0  158.52   15.67
  -7  -3   1  117.43   12.95
  -7  -3   2   39.56    8.16
  -7  -3   2   42.54    8.43
  10  -7   3   68.18   11.71
  -7  -3   3   52.25    9.47
  -6  -4  -6    2.85    3.85
  -6  -4  -5   42.73    6.79
  -6  -4  -4    8.67    5.75
  -4  10  -3   65.33   11.19
  -6  -4  -2    3.67    7.49
  -6  -4  -1    9.28    9.06
  -6  -4   0  500.22   37.30
  -6  -4   1  199.92   16.91
  -6  -4   1  236.90   18.74
  -6  -4   2   27.18    7.07
  -6  -4   2   15.83    6.80
  10  -6   3   45.95   10.49
  -6  -4   3   44.22    8.35
  -5  -5  -6   45.33    5.35
  -5  -5  -5    4.78    5.83
  -5  -5  -4   76.80    8.42
  -5  10  -3   59.94   11.39
  -5  -5  -2  146.23   15.26
  -5  -5  -1   73.91   11.76
  -5  -5   0   67.98   10.92
  -5  -5   1   84.72   10.40
  -5  -5   1   75.91    8.20
  -5  -5   2  179.83   16.23
  -5  -5   2  208.57   16.71
  10  -5   3  103.39   12.92
  -5  -5   3  115.96   11.61
  -4  -6  -6   13.97    4.16
  -4  -6  -5   26.13    6.25
  -4  -6  -4   35.30    6.62
  -6  10  -3  159.28   16.73
  -4  -6  -2  327.27   26.32
  -4  -6  -1   71.59   11.72
  -4  -6   0  241.56   20.92
  -4  -6   1  339.90   24.73
  -4  -6   1  300.09   22.75
  -4  -6   2   99.18   10.29
  -4  -6   2   77.97    9.43
  -3  -7  -6   47.86    5.38
  -3  -7  -5   17.16    5.96
  -3  -7  -4   10.33    5.90
  -7  10  -3   29.37   11.48
  -3  -7  -2   32.72    9.36
  -7  10  -2   27.64   10.22
  -3  -7  -1   23.12   10.37
  -3  -7   0    7.54    8.96
  -3  -7   1  113.30   12.86
  -3  -7   2   63.06    9.02
  -2  -8  -6   39.61    4.84
  -2  -8  -5   14.98    5.58
  -2  -8  -4   81.52    8.57
  -2  -8  -3   73.59    7.82
  -8  10  -3   88.93   12.99
  -2  -8  -2  210.00   18.28
  -8  10  -2  174.01   18.55
  -2  -8  -1   25.85   10.41
  -2  -8   0  670.03   49.06
  -2  -8   1   34.48    8.73
  -2  -8   2  218.97   18.59
  10  -1  -6   14.03    4.34
  -1  -9  -6   24.55    3.87
  10  -1  -5   13.94    5.74
  -1  -9  -5   20.81    5.61
  10  -1  -4   14.70    5.58
  -1  -9  -4   16.50    5.82
  -1  -9  -3  183.19   14.18
  -1  -9  -2  108.98   13.87
  -1  -9  -1   62.01   12.12
  -9  10  -1   52.74   11.36
  -1  -9   0  194.73   18.77
  -1  -9   1  202.16   18.10
  -1  -9   2    1.92    6.61
  -1  -9   3   12.80   10.50
  10   0  -6    7.21    3.77
   0 -10  -6    0.89    3.12
  10   0  -5   19.68    5.66
   0 -10  -5   19.05    5.35
  10   0  -4    8.72    5.59
   0 -10  -4    7.16    5.39
   0 -10  -3   44.87    6.32
   0 -10  -2   -2.63    8.61
 -10  10  -2   -1.08   10.19
 -10  10  -1   69.43   12.53
   0 -10  -1   67.93   12.69
   0 -10   0   98.72   14.49
 -10  10   0  107.37   12.73
   0 -10   1   30.01    9.72
   0 -10   2  106.86   11.87
   0 -10   3   30.48   11.79
  10   1  -6    6.00    3.46
   1 -11  -6    6.33    2.86
  10   1  -5   18.58    5.43
   1 -11  -5   20.97    5.21
  10   1  -4  163.76   13.40
   1 -11  -3    8.74    5.39
   1 -11  -2  174.38   16.99
 -11  10  -2  150.36   17.47
 -11  10  -1   79.35   12.96
   1 -11  -1   81.72   13.98
   1 -11   0   28.56   12.37
 -11  10   0   24.78    9.01
   1 -11   1   11.02   10.07
   1 -11   2   44.74    8.65
   1 -11   3  207.68   19.94
   1 -11   4   11.63   10.78
 -11  10   6   -3.12    3.72
   2 -12  -6   54.36    4.21
  10   2  -6   36.35    4.60
  10   2  -5    9.01    4.80
   2 -12  -5   17.70    4.79
   2 -12  -3  192.38   14.85
   2 -12  -2    5.22    5.67
   2 -12  -2   -0.39    4.54
   2 -12  -2   -2.81    8.58
 -12  10  -1    9.28    9.85
   2 -12  -1    0.67   11.02
   2 -12   0   62.74   13.81
 -12  10   0    9.06    8.30
   2 -12   1  106.29   14.83
 -12  10   2   46.29    6.75
   2 -12   2   42.94    9.59
   2 -12   2   35.94    6.32
   2 -12   2   65.96   12.22
   2 -12   3  149.06   17.11
   2 -12   4   42.02   11.23
 -12  10   6   26.56    3.85
  10   3  -5   24.36    5.08
   3 -13  -5   27.00    4.80
   3 -13  -3   48.88    6.54
   3 -13  -2   20.23    6.03
   3 -13  -1   39.71    7.24
 -13  10  -1   29.70   10.38
   3 -13   0   45.79   14.20
   3 -13   0   46.24    8.40
   3 -13   1  126.13   11.37
   3 -13   1  109.79   14.04
   3 -13   2   26.57    5.89
   3 -13   2   34.39   11.71
   3 -13   3   57.91   13.42
   3 -13   4   49.14   11.73
  10   4  -5   14.74    4.52
   4 -14  -5   17.10    4.10
   4 -14  -3   10.67    5.01
   4 -14  -2   39.45    6.92
   4 -14  -1   16.35    6.65
   4 -14   0   70.64    9.38
   4 -14   0   76.81   11.35
   4 -14   1   40.81    8.04
 -14  10   1   34.09    6.80
   4 -14   1   34.55   10.47
   4 -14   2    6.99    5.73
 -14  10   2    8.98    6.40
   4 -14   3  164.66   17.42
   4 -14   4    9.06   10.86
   4 -14   5    8.58    7.29
  10   5  -5    2.38    3.70
   5 -15  -5    7.30    3.34
   5 -15  -4   11.86    4.95
   5 -15  -3    4.21    4.86
   5 -15  -2  146.16   12.39
   5 -15  -1   90.27    9.93
   5 -15   0   75.57    9.91
   5 -15   0   76.15   11.61
   5 -15   1   19.83   10.22
   5 -15   1   12.61    7.14
 -15  10   1   19.19    6.41
   5 -15   2  217.22   18.06
 -15  10   2  244.77   18.03
   5 -15   2  239.26   21.03
 -15  10   3    6.58    6.23
   5 -15   3    4.94   11.01
 -15  10   4   14.17    5.43
   5 -15   4   21.12    9.84
 -15  10   5   13.45    3.74
   5 -15   5   21.49    7.01
   6 -16  -5   40.64    3.93
  10   6  -5   35.37    4.23
  10   6  -4   26.15    5.49
   6 -16  -4   28.22    4.84
   6 -16  -3   42.29    5.85
   6 -16  -2    6.14    6.11
   6 -16  -1  137.17   12.70
   6 -16   0   13.10    7.56
   6 -16   0   13.70    9.83
   6 -16   1  130.03   12.48
   6 -16   1  122.83   14.67
   6 -16   2    4.63    6.60
 -16  10   2    7.86    6.41
   6 -16   2    9.66   10.69
 -16  10   3    7.06    5.88
   6 -16   3    7.34   10.30
 -16  10   4   70.69    6.80
   6 -16   4   65.61   10.41
 -16  10   5   25.70    3.27
   6 -16   5   18.09    6.04
  10   7  -4   14.17    4.67
   7 -17  -4   19.04    4.04
   7 -17  -3   30.25    5.17
   7 -17  -2   42.90    6.75
   7 -17  -1   30.51    7.45
   7 -17   0   76.12    9.58
   7 -17   0   66.84   10.66
   7 -17   1   75.81    9.73
   7 -17   1   74.26   11.85
   7 -17   2    9.53    6.43
   7 -17   2    3.27    9.90
 -17  10   3   55.67    6.57
   7 -17   4   17.88    7.97
 -17  10   4    8.80    3.66
  10   8  -4   -1.21    3.50
   8 -18  -4    0.36    2.86
   8 -18  -3   48.98    5.46
   8 -18  -2   36.56    6.37
   8 -18  -2   44.06    5.28
   8 -18  -1   23.37    7.01
   8 -18   0    6.69    7.30
   8 -18   1   56.08    8.18
   8 -18   1   41.95    9.66
   8 -18   2   13.83    6.07
   8 -18   2   30.56    9.42
   8 -18   3    2.02    8.14
   8 -18   4    0.86    5.73
   9 -19  -3   22.23    3.67
   9 -19  -2    8.70    3.48
   9 -19  -2   -4.10    4.95
   9 -19  -1   -0.13    5.96
   9 -19   0    1.29    6.42
   9 -19   1   -4.62    5.98
   9 -19   1    0.18    7.92
   9 -19   2    5.23    4.79
   9 -19   2   -0.70    7.89
   9 -19   3   10.86    6.65
  10 -20  -2   -2.22    4.04
  10 -20  -2    2.69    2.75
  10 -20  -1   12.95    5.37
  10 -20   0    1.52    5.42
  10 -20   1    8.11    4.99
  10 -20   2    3.76    3.67
  10 -20   2    2.75    6.18
  10 -20   3    4.19    4.85
  11 -21  -1    4.49    3.87
  11 -21   0   14.07    4.48
  11 -21   1   -0.08    3.83
   9  11  -3    6.05    3.40
  11 -20  -2    8.86    4.01
  11 -20  -2    8.09    2.83
  11 -20  -1    8.22    5.10
  11 -20   0   12.51    5.47
  11 -20   1    5.23    4.88
  11 -20   2   12.58    3.65
  11 -20   2   -1.54    5.94
  11 -19  -3    3.52    3.36
  11 -19  -2    3.08    4.79
  11 -19  -1    8.21    6.10
  11 -19   0   18.63    6.74
  11 -19   1   15.36    5.94
  11 -19   2    5.19    4.43
  11 -19   2   14.83    7.53
  11 -19   3    6.14    6.60
   7  11  -4    2.42    3.98
  11 -18  -4    3.81    2.92
  11 -18  -2    5.78    5.46
  11 -18  -1    3.80    6.48
  11 -18   0   42.55    7.87
  11 -18   1   14.46    6.59
  11 -18   1   25.86    8.61
  11 -18   2   10.98    5.40
  11 -18   2   -8.06    8.84
  11 -18   3    8.26    7.44
   6  11  -4    1.62    5.10
  11 -17  -4    4.85    3.65
  11 -17  -2  103.69   10.24
 -17   6  -2  117.42   10.46
  11 -17  -1   18.72    6.76
  11 -17   0   46.02    7.84
  11 -17   1   25.24    6.86
  11 -17   1   24.56    9.40
  11 -17   2   13.00    6.00
   5  11  -5    3.54    3.11
   5  11  -4    8.96    5.76
  11 -16  -4    4.62    4.24
 -16   5  -3   42.13    7.73
 -16   5  -2   34.68    7.17
  11 -16  -2   39.68    6.88
  11 -16  -1   47.39    7.64
  11 -16   0  139.85   12.48
  11 -16   1   73.11    8.69
  11 -16   2  142.08   12.24
  11 -16   5   10.95    5.82
   4  11  -5    8.50    4.03
  11 -15  -5    6.31    2.37
 -15   4  -4   11.47    6.45
   4  11  -4   17.69    6.42
 -15   4  -3   44.19    7.81
 -15   4  -2   25.63    7.03
  11 -15  -2   18.88    6.12
  11 -15  -1  305.47   22.71
  11 -15   0   11.39    6.39
  11 -15   1   95.17    9.90
  11 -15   2  120.05   10.82
  11 -14  -5    5.13    2.64
   3  11  -5    2.91    4.74
   3  11  -4    1.25    6.02
 -14   3  -3  109.01   11.41
  11 -14  -2  158.79   14.08
 -14   3  -2  196.38   15.19
 -14   3  -2  184.51   14.34
 -14   3  -1   13.59    6.08
  11 -14  -1   16.54    5.85
  11 -14   0   58.28    8.06
  11 -14   1  380.15   27.37
  11 -14   2    5.13    5.80
   2  11  -5   10.60    5.22
  11 -13  -5    1.47    2.48
   2  11  -4   62.77    8.34
 -13   2  -4   60.84    8.33
 -13   2  -3   68.99    9.22
  11 -13  -2   53.82    7.12
 -13   2  -2   50.64    7.01
  11 -13  -1   35.50    6.75
 -13   2  -1   41.20    5.92
  11 -13   0  268.08   20.11
  11 -13   1   11.26    5.72
  11 -13   2   68.64    7.99
   1  11  -5   22.50    5.41
 -12   1  -5   20.43    5.51
 -12   1  -5   14.54    5.22
   1  11  -4   10.46    6.31
 -12   1  -4    3.63    6.94
 -12   1  -4    6.06    6.67
 -12   1  -3   95.34   10.48
  11 -12  -2   41.39    6.29
 -12   1  -2   43.70    6.60
  11 -12  -1  127.23   11.25
 -12   1  -1  141.79   16.12
 -12   1   0   13.38   10.10
  11 -12   1  179.83   14.24
 -12   1   1  185.52   18.26
  11 -12   2   22.07    5.78
   0  11  -5    8.20    5.23
 -11   0  -5    5.02    5.22
 -11   0  -5    7.54    5.46
 -11   0  -4   79.85    9.95
 -11   0  -4   95.17   10.18
   0  11  -4  113.63   10.19
 -11   0  -2   14.84    9.18
 -11   0  -2    2.50    5.02
  11 -11  -2    4.97    5.01
 -11   0  -1  226.05   18.66
 -11   0  -1  206.61   20.56
 -11   0   0  251.11   22.18
 -11   0   1   -3.41    8.18
 -11   0   2    7.70    8.05
  -1  11  -5    5.40    5.51
 -10  -1  -5    0.96    5.07
 -10  -1  -5    4.35    5.70
 -10  -1  -4    9.11    6.57
  -1  11  -4   16.85    6.46
 -10  -1  -4   15.74    6.97
 -10  -1  -2   32.92    8.79
 -10  -1  -1   17.88    9.22
 -10  -1  -1    5.03    7.66
 -10  -1   0   30.78   10.34
 -10  -1   1   60.48   10.83
 -10  -1   2  169.29   15.74
  -9  -2  -6    0.41    2.90
  -9  -2  -5   16.77    5.02
  -9  -2  -5   21.45    6.09
  -9  -2  -4   90.11    9.71
  -9  -2  -4   84.63    9.39
  -9  -2  -3    2.65    5.76
  -9  -2  -2  222.67   20.05
  -9  -2  -1   22.85    9.61
  -9  -2   0   73.16   11.68
  -9  -2   1  111.41   13.03
  -9  -2   2   43.74    8.90
  -8  -3  -6    8.92    3.44
  -8  -3  -5   49.77    6.21
  -8  -3  -5   81.97    8.00
  -8  -3  -4   85.64    9.44
  -8  -3  -3   73.58    7.80
  -8  -3  -2  380.84   29.76
  -8  -3  -1  148.44   16.01
  -8  -3   0   92.34   12.55
  -8  -3   1   93.58   11.71
  -8  -3   2   85.69   10.53
  -8  -3   2   76.13   10.05
  -7  -4  -6   11.17    3.80
  -7  -4  -5   33.91    6.83
  -7  -4  -4   56.35    7.72
  -7  -4  -3  100.76   10.13
  -7  -4  -3  105.69    9.51
  -4  11  -3   95.06   13.63
  -7  -4  -2   13.37    8.31
  -7  -4  -1   13.86    9.46
  -7  -4   0  218.40   19.40
  -7  -4   1   30.99    8.14
  -7  -4   2   36.88    7.94
  -7  -4   2   44.93    8.21
  -6  -5  -6   42.03    5.01
  -6  -5  -5   39.10    6.72
  -6  -5  -4   29.85    6.68
  -6  -5  -3   13.42    5.67
  -6  -5  -3   24.05    5.56
  -5  11  -3   13.60   10.04
  -6  -5  -2  276.89   23.08
  -6  -5  -1   25.23    9.57
  -6  -5   0   96.82   12.35
  -6  -5   1  152.46   14.98
  -6  -5   2  103.61   11.12
  -6  -5   2  106.83   11.35
  11  -6   3    3.40    8.98
  -6  -5   3    6.73    6.51
  -5  -6  -6   -6.81    3.83
  -5  -6  -5    8.72    5.77
  -5  -6  -4   32.37    6.72
  -5  -6  -3   55.42    6.98
  -5  -6  -3   55.91    7.05
  -6  11  -3   58.44   11.69
  -5  -6  -2  221.79   19.66
  -5  -6  -1  159.23   16.26
  -5  -6   0  152.78   15.69
  -5  -6   1   55.11    9.60
  -5  -6   2  111.20   11.66
  -5  -6   2  104.03   10.81
  -5  -6   3   72.13    9.53
  -4  -7  -6    9.18    3.71
  -4  -7  -5    8.60    5.68
  -4  -7  -4    7.81    5.52
  -4  -7  -3    5.84    5.08
  -4  -7  -3    8.09    5.12
  -4  -7  -2  144.97   15.21
  -4  -7  -1   38.64    9.98
  -4  -7   0  373.59   29.44
  -4  -7   1  202.74   17.85
  -4  -7   2  159.96   14.11
  -4  -7   2  139.64   13.14
  -4  -7   3   39.40    7.58
  -3  -8  -6    3.51    3.59
  -3  -8  -5   39.27    6.44
  -3  -8  -3   73.76    7.73
  -3  -8  -2   43.54   10.11
  -8  11  -2   35.40   11.16
  -3  -8  -1  120.00   14.98
  -3  -8   0   46.41   11.05
  -3  -8   1  161.55   15.39
  -3  -8   2   35.91    7.52
  -2  -9  -6   31.47    4.21
  -2  -9  -5   10.38    5.20
  -2  -9  -3   86.46    8.43
  -2  -9  -2   66.97   11.46
  -2  -9  -1  411.74   31.13
  -9  11  -1  351.79   30.45
  -2  -9   0   47.34   10.66
  -2  -9   1  137.33   14.29
  -2  -9   2  191.03   16.87
  -2  -9   3  262.84   21.58
  -9  11   6    0.36    3.62
  -1 -10  -6    0.64    2.98
  -1 -10  -5    6.56    5.06
  -1 -10  -3   24.21    5.58
  -1 -10  -2   29.59   10.22
 -10  11  -2   19.42   11.24
  -1 -10  -1  155.97   14.84
  -1 -10  -1  196.87   18.97
 -10  11  -1  215.25   18.79
  -1 -10   0  208.25   19.60
 -10  11   0  176.08   17.44
  -1 -10   1  119.00   14.30
  -1 -10   2  158.34   15.43
  -1 -10   3  143.17   15.33
 -10  11   6   23.70    3.96
   0 -11  -6    7.52    2.74
  11   0  -5   -9.12    5.11
   0 -11  -5    0.66    4.78
  11   0  -4    7.18    5.57
   0 -11  -3  244.16   18.14
   0 -11  -2    7.11    6.36
   0 -11  -2   15.59    5.19
   0 -11  -2   12.72    9.16
   0 -11  -1   -4.26    9.56
 -11  11  -1    3.40   10.49
   0 -11   0  244.85   22.56
 -11  11   0  238.06   21.16
   0 -11   1  215.85   19.97
   0 -11   2   16.21    7.54
 -11  11   2    7.49    5.53
   0 -11   2    6.45   10.63
   0 -11   3   87.35   13.46
   0 -11   4   89.64   12.01
 -11  11   6   72.83    6.13
  11   1  -5   19.16    5.07
   1 -12  -5    8.76    4.47
  11   1  -4  143.07   12.17
   1 -12  -3   51.58    6.51
   1 -12  -2   19.88    6.58
   1 -12  -2   30.94    5.38
   1 -12  -1  137.40   12.31
   1 -12  -1  144.12   16.49
 -12  11  -1  140.62   16.35
   1 -12   0  112.32   16.09
   1 -12   1  119.68   10.98
   1 -12   1  126.63   15.01
 -12  11   1  116.33   10.27
   1 -12   2  131.66   12.00
 -12  11   2  156.96   12.33
   1 -12   2  158.07   16.10
 -12  11   3  175.19   15.39
   1 -12   3  240.42   19.33
 -12  11   4    8.41    6.21
   1 -12   4    4.62   10.32
 -12  11   5    2.18    5.05
 -12  11   6   11.16    3.07
  11   2  -5   11.41    4.53
   2 -13  -5   23.36    4.40
  11   2  -4   14.67    5.78
   2 -13  -4    7.99    5.11
   2 -13  -3   80.83    8.03
   2 -13  -2   54.54    7.68
   2 -13  -2   57.80    6.69
   2 -13  -1   32.67    7.44
   2 -13  -1   29.18   10.12
   2 -13   0  176.29   14.73
   2 -13   0  167.84   16.31
   2 -13   1   17.82    6.96
 -13  11   1    7.86    5.50
   2 -13   1    4.69    9.90
   2 -13   2   32.99    6.70
 -13  11   2   39.60    6.91
   2 -13   2   37.26   11.66
 -13  11   3  107.20   10.56
   2 -13   3  113.46   14.77
 -13  11   4   10.56    6.20
   2 -13   4   10.84   10.52
 -13  11   5    4.26    4.48
  11   3  -5   20.14    4.40
   3 -14  -5   30.13    4.31
  11   3  -4   27.68    5.93
   3 -14  -4   34.59    5.66
   3 -14  -3    0.13    5.07
   3 -14  -2   40.89    6.79
   3 -14  -2   41.57    5.98
   3 -14  -1   56.90    8.25
   3 -14  -1   71.00   10.70
   3 -14   0   42.81    8.83
   3 -14   0   42.75   10.44
   3 -14   1  138.37   12.66
   3 -14   1  129.76   14.65
   3 -14   2   75.61    8.66
 -14  11   2   79.84    9.06
   3 -14   2   80.50   13.24
 -14  11   3    3.85    6.33
   3 -14   3    1.50   11.54
 -14  11   4   47.95    7.32
   3 -14   4   60.90   11.24
 -14  11   5    2.64    4.14
  11   4  -5    8.96    3.54
   4 -15  -5    5.71    3.20
  11   4  -4    0.35    5.02
   4 -15  -4    0.82    4.49
   4 -15  -3    0.85    4.83
   4 -15  -2   12.01    6.09
   4 -15  -2   16.33    4.84
   4 -15  -1   66.30    8.89
   4 -15   0   79.54   10.42
   4 -15   0   85.19   11.92
   4 -15   1   92.84   10.50
   4 -15   1   90.16   12.75
   4 -15   2  239.07   18.55
   4 -15   3  140.58   15.72
   4 -15   4    5.19    9.10
   4 -15   5    9.69    6.09
  11   5  -5   -1.58    2.78
   5 -16  -5   -0.61    2.52
  11   5  -4    6.62    4.76
   5 -16  -4   10.82    4.19
   5 -16  -3   76.73    7.53
   5 -16  -2    7.74    6.03
   5 -16  -2    6.25    4.64
   5 -16  -1    4.61    6.80
   5 -16   0   58.78    9.27
   5 -16   0   52.54   10.80
   5 -16   1   47.20    8.76
   5 -16   1   50.32   10.99
   5 -16   2   34.89    7.18
 -16  11   2   19.03    7.14
   5 -16   2   28.79   10.73
 -16  11   3  159.61   13.31
   5 -16   3  173.97   16.29
 -16  11   4   12.77    4.81
   5 -16   4    8.21    8.75
 -16  11   5    9.18    2.76
  11   6  -4   40.07    5.40
   6 -17  -4   46.54    4.87
   6 -17  -3  117.99    9.64
   6 -17  -2   27.90    6.57
   6 -17  -2   38.51    5.20
   6 -17  -1    4.05    6.64
   6 -17   0   13.36    9.62
   6 -17   0   23.72    7.95
   6 -17   1   65.97   11.31
   6 -17   1   75.97    9.67
   6 -17   2  133.30   11.80
   6 -17   2  124.68   14.27
 -17  11   3   27.38    5.81
   6 -17   3   25.18    9.94
 -17  11   4   14.26    3.73
   6 -17   4   14.19    7.35
   7 -18  -4    5.79    2.84
  11   7  -4    8.60    3.52
   7 -18  -3   16.64    4.01
   7 -18  -2   70.80    8.38
   7 -18  -2   89.05    7.34
   7 -18  -1   14.24    6.57
   7 -18   0   17.20    7.33
   7 -18   0    7.37    8.45
   7 -18   1    6.05    6.94
   7 -18   1   12.29    9.35
   7 -18   2   31.27    6.39
   7 -18   2   27.42    9.53
   7 -18   4    1.57    5.98
   8 -19  -3   10.57    3.15
   8 -19  -2   14.44    5.08
   8 -19  -2   18.74    3.63
   8 -19  -1   24.12    6.47
   8 -19   0    0.14    6.63
   8 -19   1    7.28    6.22
   8 -19   1    9.80    8.14
   8 -19   2    5.49    4.99
   8 -19   2   11.25    7.73
   8 -19   3    9.06    6.44
   9 -20  -2    3.01    4.04
   9 -20  -2    1.78    2.36
   9 -20  -1    7.16    5.23
   9 -20   0   10.01    5.62
   9 -20   1    6.73    5.20
   9 -20   1    9.71    6.57
   9 -20   2    4.86    3.68
   9 -20   2    5.91    5.99
   9 -20   3   -0.19    4.83
  10 -21  -1   18.58    4.43
  10 -21   0    0.36    4.39
  10 -21   1    2.58    3.79
  12 -21  -1    5.24    4.01
  12 -21   0    0.92    4.11
  12 -21   1    6.31    3.44
  12 -20  -2   -0.54    3.77
  12 -20  -2   -1.45    2.79
  12 -20  -1    3.49    5.05
  12 -20   0   -0.89    5.18
  12 -20   1   -0.78    4.70
  12 -20   2    5.03    3.28
  12 -20   2    8.53    5.16
  12 -19  -3   11.67    3.45
  12 -19  -2   21.28    5.05
  12 -19  -1   31.57    6.58
  12 -19   0   -0.67    6.17
  12 -19   1   36.26    6.34
  12 -19   2   10.01    4.36
  12 -19   2    1.52    7.04
  12 -19   3   -1.46    6.02
   6  12  -4    7.11    3.71
  12 -18  -4    0.84    2.76
  12 -18  -2   31.94    6.09
  12 -18  -1   30.37    6.83
  12 -18   0   22.32    7.01
  12 -18   1   18.20    6.34
  12 -18   2   21.23    5.45
  12 -18   2   32.42    9.08
  12 -18   3   -5.48    7.76
  12 -18   4    3.68    5.03
   5  12  -4    1.42    4.85
  12 -17  -4   13.72    3.60
 -17   5  -2   51.57    7.01
  12 -17  -2   33.93    6.86
  12 -17  -1   31.40    7.11
  12 -17   0   42.99    7.60
  12 -17   1   14.66    6.43
  12 -17   2   25.81    5.95
   4  12  -4    5.43    5.08
 -16   4  -3   -1.55    6.36
 -16   4  -2   27.36    6.93
  12 -16  -2   25.72    6.51
  12 -16  -1   58.44    8.16
  12 -16   0   54.98    7.94
  12 -16   1  129.80   11.63
  12 -16   2    0.57    5.68
  12 -16   5    4.63    5.14
   3  12  -5    5.43    3.43
 -15   3  -4   15.85    6.27
   3  12  -4   24.97    6.30
 -15   3  -3   57.83    8.64
 -15   3  -2   60.11    8.62
  12 -15  -2   51.67    7.34
  12 -15  -1   83.52    9.15
  12 -15   0  603.57   42.32
  12 -15   1  141.39   12.22
  12 -15   2   24.61    6.15
   2  12  -5   -0.96    4.13
   2  12  -4    8.57    6.15
 -14   2  -4    5.71    6.04
 -14   2  -3   65.41    8.95
 -14   2  -2   54.32    8.61
  12 -14  -2   59.87    7.64
 -14   2  -2   62.14    7.63
  12 -14  -1   61.55    8.18
  12 -14   0  137.76   12.15
  12 -14   1  132.55   11.65
  12 -14   2   10.20    5.84
   1  12  -5    0.68    4.28
   1  12  -4   36.25    6.56
 -13   1  -4   29.45    7.70
 -13   1  -4   36.15    7.06
 -13   1  -3   14.32    7.76
 -13   1  -3   14.86    6.29
  12 -13  -2   67.55    7.75
 -13   1  -2   61.69    7.68
 -13   1  -1   54.23    6.31
  12 -13  -1   53.99    7.66
  12 -13   0   14.75    5.98
  12 -13   1   72.55    8.36
  12 -13   2    7.50    5.47
 -12   0  -5    5.60    5.09
 -12   0  -5   12.85    5.14
   0  12  -4   47.63    6.77
 -12   0  -4   26.03    7.55
 -12   0  -4   35.00    7.38
 -12   0  -3  125.83   11.56
  12 -12  -2   85.71    8.41
 -12   0  -2   64.47    8.00
  12 -12  -1   25.89    6.11
 -12   0  -1   17.77    4.64
  12 -12   0   15.26    6.05
  12 -12   1   38.24    6.54
  12 -12   2   96.49    9.19
 -11  -1  -5    1.44    4.49
 -11  -1  -5    0.25    5.32
 -11  -1  -4    9.26    6.64
 -11  -1  -4    4.73    6.74
 -11  -1  -3  181.30   14.76
  12 -11  -2  133.46   11.52
 -11  -1  -2  138.99   11.36
 -11  -1  -1  132.35   14.83
 -11  -1  -1   95.39   12.37
 -11  -1   0  116.30   14.16
 -11  -1   1  166.54   16.56
  12 -11   2   32.49    6.00
 -10  -2  -5    0.67    5.64
 -10  -2  -5    1.73    4.42
 -10  -2  -4   29.21    7.29
 -10  -2  -4   22.34    6.99
 -10  -2  -3  104.30    9.99
 -10  -2  -2   50.76    8.02
 -10  -2  -2   53.76    9.87
 -10  -2  -2   33.93    5.83
 -10  -2  -1  106.62   13.61
 -10  -2  -1   89.10   11.44
 -10  -2   0   36.07    9.77
 -10  -2   1   17.72    8.31
 -10  -2   2   -3.65    7.10
  -9  -3  -6    2.69    2.79
  -9  -3  -5    4.22    4.34
  -9  -3  -5   10.76    5.82
  -9  -3  -4   17.96    6.30
  -9  -3  -4   17.85    6.67
  -9  -3  -3   75.71    8.25
  -9  -3  -2  156.26   12.89
  -9  -3  -2  218.91   17.93
  -9  -3  -1  155.28   15.61
  -9  -3  -1  158.88   16.64
  -9  -3   0   62.09   10.83
  -9  -3   1   -0.45    7.30
  -9  -3   2  150.13   14.69
  -8  -4  -6    4.55    3.26
  -8  -4  -5   11.70    4.16
  -8  -4  -5    9.78    5.85
  -8  -4  -4  153.32   13.26
  -8  -4  -3   17.78    5.68
  -8  -4  -2  226.33   20.26
  -8  -4  -1  259.42   21.17
  -8  -4  -1  209.03   18.89
  -8  -4   0   46.19    9.75
  -8  -4   1  141.94   14.34
  -8  -4   2   73.53    9.91
  -7  -5  -6   -2.31    3.44
  -7  -5  -5    9.23    5.88
  -7  -5  -3   33.47    6.37
  -7  -5  -3   38.60    7.10
  -7  -5  -2   96.42   12.20
  -7  -5  -1  246.17   21.68
  -7  -5   0    9.39    8.77
  -7  -5   1  212.60   18.69
  -7  -5   2    0.40    6.16
  -7  -5   2    1.92    6.04
  -6  -6  -6   14.13    3.51
  -6  -6  -5    5.35    5.68
  -6  -6  -3   31.62    6.68
  -6  -6  -3   37.77    6.40
  -6  -6  -2  706.88   51.76
  -6  -6  -1   21.38   10.06
  -6  -6   0   59.96   10.68
  -6  -6   1    7.43    7.63
  -6  -6   2   16.66    7.27
  -5  -7  -6    6.70    3.36
  -5  -7  -5   43.43    6.61
  -5  -7  -3   69.19    8.20
  -5  -7  -3   83.55    8.16
  -5  -7  -2  115.57   13.81
  -5  -7  -1  180.62   17.76
  -5  -7   0   25.25    9.43
  -5  -7   1   18.28    8.09
  -5  -7   2  149.56   14.22
  -4  -8  -6   45.90    4.84
  -4  -8  -5    7.31    5.41
  -4  -8  -3  239.60   20.02
  -4  -8  -3  316.70   20.27
  -4  -8  -2  174.17   16.98
  -8  12  -2  149.10   18.05
  -4  -8  -1   10.50    9.78
  -4  -8  -1   14.68    9.40
  -4  -8   0  166.40   17.24
  -4  -8   1   47.98    9.97
  -4  -8   2   46.40    8.03
  -3  -9  -6   29.69    3.83
  -3  -9  -5   46.85    6.36
  -3  -9  -3  233.75   17.48
  -3  -9  -2   39.66   10.09
  -3  -9  -2   44.79    5.73
  -3  -9  -1   77.64    9.62
  -9  12  -1   78.22   13.59
  -3  -9  -1  109.30   14.08
  -3  -9   0   72.73   12.64
  -3  -9   1  122.51   14.01
  -3  -9   2   46.14    8.21
  -9  12   6   14.40    2.89
  -2 -10  -6    4.50    2.78
  -2 -10  -5    4.15    4.83
  -2 -10  -4  148.60   12.23
  -2 -10  -3   70.40    7.64
  -2 -10  -2   61.26    7.55
  -2 -10  -2   90.94    9.15
  -2 -10  -2   78.61   12.13
  -2 -10  -2   73.83    7.33
  -2 -10  -1   44.88   12.01
  -2 -10  -1   34.65    8.78
 -10  12  -1   37.87   11.45
  -2 -10   0  361.76   27.25
 -10  12   0  277.07   25.40
  -2 -10   1   21.87    9.09
  -2 -10   2  125.16   12.45
  -2 -10   2  137.83   14.56
 -10  12   2  167.97   12.41
 -10  12   3  265.72   20.63
  -2 -10   3  310.47   23.12
 -10  12   5    4.18    5.08
 -10  12   6    2.71    2.59
  -1 -11  -6    5.70    2.41
  -1 -11  -5    4.64    4.53
  -1 -11  -4    6.48    5.38
  -1 -11  -3  147.23   12.12
  -1 -11  -2   10.14    4.94
  -1 -11  -2    9.82    7.05
  -1 -11  -2   19.56    4.98
  -1 -11  -1  198.46   18.74
  -1 -11  -1  144.33   15.21
  -1 -11  -1  172.32   14.46
 -11  12  -1  196.19   19.48
  -1 -11   0    9.63   10.89
 -11  12   0    9.03    8.18
  -1 -11   1  131.38   12.33
  -1 -11   1  159.61   16.29
  -1 -11   1  158.15   15.21
  -1 -11   2   30.60    6.54
 -11  12   2   44.51    6.33
  -1 -11   2   57.19   11.58
 -11  12   3   79.82    9.24
  -1 -11   3  111.17   13.39
 -11  12   4   11.47    6.14
 -11  12   5   26.05    5.24
 -11  12   6    4.08    2.35
   0 -12  -5   12.66    4.35
   0 -12  -4   19.07    5.47
   0 -12  -3  165.98   13.27
   0 -12  -2  110.80   10.99
   0 -12  -2  122.04   10.17
   0 -12  -1   37.59    7.65
   0 -12  -1   31.05   10.67
   0 -12   0    8.67    7.46
   0 -12   0   13.72    9.78
   0 -12   1   14.73    6.94
 -12  12   1   24.13    6.06
   0 -12   1   32.81   10.87
   0 -12   2   72.76    8.30
 -12  12   2   86.22    8.78
   0 -12   2  103.72   13.36
 -12  12   3  122.55   11.77
   0 -12   3  154.67   15.68
 -12  12   4   24.56    6.65
   0 -12   4   37.11    9.89
 -12  12   5   16.45    4.96
  12   1  -5   13.68    4.05
   1 -13  -5   11.97    4.00
  12   1  -4    6.42    5.67
   1 -13  -4    0.58    4.98
   1 -13  -3  153.70   12.43
   1 -13  -2   40.34    7.39
   1 -13  -2   34.80    5.87
   1 -13  -1   -4.00    7.35
   1 -13  -1    4.43    9.90
   1 -13   0  250.66   18.97
   1 -13   0  214.19   20.06
   1 -13   1   12.49    6.99
 -13  12   1   15.56    6.09
   1 -13   2   19.75    6.29
 -13  12   2   14.74    6.46
   1 -13   2   19.83   10.83
 -13  12   3   17.50    6.62
   1 -13   3   27.32   11.53
 -13  12   4   72.78    8.00
   1 -13   4   49.35   10.79
 -13  12   5   19.64    4.59
  12   2  -5   20.48    4.17
   2 -14  -5   29.80    4.03
  12   2  -4    8.17    5.13
   2 -14  -4    5.10    4.62
   2 -14  -3    2.00    4.98
   2 -14  -2   14.76    6.41
   2 -14  -2    9.39    4.88
   2 -14  -1  150.31   13.28
   2 -14  -1  144.44   15.17
   2 -14   0   48.31   10.84
   2 -14   0   39.20    8.89
   2 -14   1   37.50    7.89
 -14  12   1   31.05    6.81
   2 -14   1   32.67   10.99
   2 -14   2   31.78    7.19
 -14  12   2   43.58    7.21
   2 -14   2   31.81   11.66
 -14  12   3   42.52    7.58
   2 -14   3   44.83   12.18
 -14  12   4   25.83    6.05
   2 -14   4   16.41    9.71
 -14  12   5   17.99    4.30
  12   3  -5   11.77    3.22
   3 -15  -5   21.28    3.29
  12   3  -4    7.81    4.74
   3 -15  -4    3.14    4.17
   3 -15  -3    3.24    4.75
   3 -15  -2   -2.44    6.12
   3 -15  -2   -6.63    4.85
   3 -15  -1    0.56    7.19
   3 -15  -1    4.75    9.81
   3 -15   0   83.29   10.32
   3 -15   0   80.33   12.26
   3 -15   1  337.22   24.58
   3 -15   1  306.43   25.94
   3 -15   2  166.17   13.88
 -15  12   2  163.04   13.97
   3 -15   2  164.92   16.85
 -15  12   3   -1.44    6.50
   3 -15   3   -4.63   10.89
 -15  12   4   64.95    7.47
   3 -15   4   66.67   10.52
 -15  12   5    1.96    3.26
   4 -16  -5    3.04    2.30
  12   4  -4   26.42    4.81
   4 -16  -4   17.61    4.11
   4 -16  -3    3.86    4.29
   4 -16  -2   60.04    8.26
   4 -16  -2   80.62    7.16
   4 -16  -1   13.44    7.30
   4 -16  -1   11.46    9.59
   4 -16   0   53.60    9.01
   4 -16   0   31.42   10.21
   4 -16   1   82.13   10.15
   4 -16   1   65.05   12.18
   4 -16   2   21.06    6.94
   4 -16   3   35.80   10.34
   4 -16   4    7.73    8.66
  12   5  -4    2.77    3.62
   5 -17  -4    5.70    3.23
   5 -17  -3   94.83    8.03
   5 -17  -2   13.52    6.22
   5 -17  -2   30.68    4.74
   5 -17  -1   -3.01    6.86
   5 -17   0    7.34    9.01
   5 -17   0   22.50    7.96
   5 -17   1   89.46   10.24
   5 -17   1   83.37   12.11
   5 -17   2   63.19    8.17
   5 -17   2   53.44   11.18
 -17  12   3    4.55    5.48
   5 -17   3   -4.94    9.18
 -17  12   4   51.98    5.50
   5 -17   4   49.06    8.32
  12   6  -4    0.36    2.73
   6 -18  -4    2.04    2.41
   6 -18  -3   40.78    4.69
   6 -18  -2    9.21    5.71
   6 -18  -2   16.23    3.91
   6 -18  -1   15.62    6.66
   6 -18   0   11.32    8.75
   6 -18   0    0.17    7.28
   6 -18   1   72.99    8.85
   6 -18   1   48.86   10.28
   6 -18   2   30.42    6.53
   6 -18   2   24.87    9.46
   6 -18   4   38.53    6.86
   7 -19  -3    9.29    2.86
   7 -19  -2    6.86    4.90
   7 -19  -2    0.34    2.98
   7 -19  -1    7.43    6.13
   7 -19   0   13.22    6.70
   7 -19   1   11.08    7.91
   7 -19   1   21.20    6.53
   7 -19   2    4.24    5.13
   7 -19   2   11.65    7.56
   8 -20  -2    6.33    4.10
   8 -20  -1    5.99    5.25
   8 -20   0    5.28    5.61
   8 -20   1   25.90    5.57
   8 -20   1    1.11    6.66
   8 -20   2    0.55    3.68
   8 -20   2    6.53    6.32
   8 -20   3    3.62    4.88
   9 -21  -1    2.06    4.16
   9 -21   0   -1.63    4.56
   9 -21   1   -1.35    3.80
  13 -21  -1    7.55    3.74
  13 -21   0   32.21    4.70
  13 -21   1   12.04    3.52
  13 -20  -2    8.85    3.62
  13 -20  -1   22.11    5.19
  13 -20   0   25.57    5.61
  13 -20   1    1.10    4.30
  13 -20   2   19.61    3.31
  13 -19  -3   32.75    4.14
  13 -19  -2    3.33    4.58
  13 -19  -1   15.08    5.76
  13 -19   0   14.54    6.02
  13 -19   1   22.12    5.62
  13 -19   2    1.11    3.80
  13 -19   2   10.16    6.56
  13 -19   3    5.35    5.55
  13 -18  -4    7.12    2.57
  13 -18  -2    5.87    5.29
  13 -18  -1   10.28    6.33
  13 -18   0   38.27    7.18
  13 -18   1   26.41    6.16
  13 -18   2   13.19    4.81
  13 -18   2    1.27    8.24
  13 -18   3   -2.29    6.94
  13 -18   4    2.04    4.75
   4  13  -4   14.01    4.24
  13 -17  -4   26.36    3.64
 -17   4  -3   18.89    5.77
 -17   4  -2   44.52    6.57
  13 -17  -2   32.36    6.52
  13 -17  -1   19.08    6.70
  13 -17   0   16.68    6.59
  13 -17   1   16.97    6.05
  13 -17   2   15.80    5.31
   3  13  -4    7.08    4.65
 -16   3  -3    6.40    6.22
 -16   3  -2   26.69    7.02
  13 -16  -2   30.79    6.44
  13 -16  -1   62.50    8.40
  13 -16   0  111.19   10.79
  13 -16   1   25.60    6.55
  13 -16   2   28.11    5.90
   2  13  -4    9.00    5.01
 -15   2  -4    7.83    5.72
 -15   2  -3    2.66    7.01
 -15   2  -2   30.46    7.55
  13 -15  -2   30.90    6.63
  13 -15  -1  129.28   12.23
 -15   2  -1  149.69   12.24
  13 -15   0    5.74    6.59
  13 -15   1   42.18    7.03
  13 -15   2   55.81    7.10
   1  13  -4    1.73    5.06
 -14   1  -4   -8.30    5.88
 -14   1  -3   20.02    7.79
 -14   1  -3   14.14    6.30
  13 -14  -2   25.47    6.41
 -14   1  -2   26.97    6.05
  13 -14  -1   27.96    6.83
 -14   1  -1   15.66    4.97
  13 -14   0   17.96    6.44
  13 -14   1   -3.74    6.01
  13 -14   2   22.52    5.83
 -13   0  -5   78.40    7.26
 -13   0  -4   28.21    7.27
 -13   0  -4   25.92    6.74
 -13   0  -3    5.57    7.39
 -13   0  -3    0.79    6.38
  13 -13  -2   86.31    9.41
 -13   0  -2   94.40    8.81
  13 -13  -1   81.11    9.07
 -13   0  -1   76.22    7.57
  13 -13   0   11.37    6.26
  13 -13   1    6.47    5.70
  13 -13   2   30.35    6.07
 -12  -1  -5   16.59    4.71
 -12  -1  -5   31.08    5.17
 -12  -1  -4   61.71    8.85
 -12  -1  -4   79.40    8.68
 -12  -1  -3   15.30    6.44
  13 -12  -2   21.10    6.30
 -12  -1  -2   18.61    5.49
 -12  -1  -1   12.92    7.20
  13 -12  -1   15.60    6.07
 -12  -1  -1    9.69    9.51
 -12  -1  -1   17.54    4.35
  13 -12   1   -3.00    5.62
  13 -12   2   27.13    5.69
 -11  -2  -5    8.12    4.46
 -11  -2  -5   15.45    5.25
 -11  -2  -4   12.28    6.58
 -11  -2  -4   16.20    6.79
 -11  -2  -3   88.16    9.21
  13 -11  -2   33.14    6.31
 -11  -2  -2   35.27    5.84
 -11  -2  -1   13.41    6.95
 -11  -2  -1   10.42   10.38
 -11  -2  -1    3.26    4.08
 -11  -2   0  182.34   14.68
  13 -11   2   49.23    6.79
 -10  -3  -5   22.48    5.51
 -10  -3  -5    7.64    4.00
 -10  -3  -4   43.95    7.45
 -10  -3  -3   39.21    6.61
 -10  -3  -2   43.58    8.03
 -10  -3  -2   15.56    5.22
 -10  -3  -1   71.53    7.04
 -10  -3  -1   85.79   11.67
 -10  -3   0   52.20   10.38
  -9  -4  -5   -3.02    3.98
  -9  -4  -5   -0.50    5.36
  -9  -4  -4  116.84   10.85
  -9  -4  -3    9.85    5.90
  -9  -4  -2   95.15    8.38
  -9  -4  -1  361.72   27.06
  -9  -4  -1  382.06   28.80
  -9  -4  -1  389.26   30.33
  -9  -4   0   73.00   11.46
  -9  -4   1   32.56    8.48
  -8  -5  -6   18.55    3.08
  -8  -5  -5   23.95    5.99
  -8  -5  -3   41.34    6.60
  -8  -5  -2   85.37    9.15
  -8  -5  -2   67.63    7.02
  -8  -5  -1  157.17   15.31
  -8  -5  -1  175.89   17.35
  -8  -5   0   30.42    9.60
  -8  -5   1   31.20    8.96
  -7  -6  -6   31.15    3.73
  -7  -6  -5   55.30    7.04
  -7  -6  -3   42.46    7.67
  -7  -6  -3   64.23    7.31
  -7  -6  -2   89.61    9.39
  -7  -6  -2   89.57   10.92
  -7  -6  -2   71.62    7.43
  -7  -6  -1  152.87   16.73
  -7  -6   0  188.49   17.93
  -7  -6   1   49.24    9.22
  -7  -6   2    3.96    7.05
  -6  -7  -6   -3.09    2.80
  -6  -7  -5   10.63    5.43
  -6  -7  -4   18.16    6.27
  -6  -7  -3    9.65    6.26
  -6  -7  -3   18.36    5.50
  -6  -7  -2   59.25    7.64
  -6  -7  -2   61.24    9.70
  -6  -7  -2   44.37    6.05
  -6  -7  -1  235.76   22.44
  -6  -7  -1  253.23   20.01
  -6  -7   0  185.73   17.84
  -6  -7   1  103.00   12.24
  -6  -7   2  142.67   12.83
  -5  -8  -6   10.45    2.86
  -5  -8  -5   10.40    5.16
  -5  -8  -4   54.00    7.38
  -5  -8  -3   79.29    8.65
  -5  -8  -3   89.43    8.67
  -5  -8  -2   53.39    7.55
  -5  -8  -2   47.81    9.71
  -5  -8  -2   49.09    5.92
  -5  -8  -1  211.18   19.11
  -5  -8  -1  172.85   17.23
  -5  -8   0   10.12    9.21
  -5  -8   1   32.42    8.84
  -5  -8   2   85.70    9.51
  -5  -8   2  109.53   12.94
  -4  -9  -6   21.09    3.09
  -4  -9  -5   21.87    5.20
  -4  -9  -4    0.28    5.66
  -4  -9  -3   10.74    5.21
  -4  -9  -3   14.43    5.81
  -4  -9  -2  467.68   32.99
  -4  -9  -2  498.33   34.00
  -4  -9  -2  450.55   32.47
  -4  -9  -1  230.46   19.09
  -4  -9  -1  253.37   20.44
  -4  -9  -1  262.66   23.28
  -4  -9  -1  305.72   20.77
  -4  -9   0   43.66   10.71
  -4  -9   1  329.55   26.89
  -4  -9   1  389.80   29.53
  -4  -9   2   23.33    6.45
  -4  -9   2   39.08   10.70
  -9  13   4   50.32    6.67
  -3 -10  -5   -0.82    4.54
  -3 -10  -4   64.68    7.61
  -3 -10  -3   37.60    6.35
  -3 -10  -2  280.63   21.67
  -3 -10  -2  305.72   22.60
  -3 -10  -2  302.46   21.28
  -3 -10  -1  102.15   10.26
  -3 -10  -1  118.54   11.86
  -3 -10  -1  142.70   12.69
  -3 -10  -1   98.55   14.38
  -3 -10   0   82.91   10.24
  -3 -10   0   95.71   13.44
 -10  13   0   82.36   12.61
  -3 -10   1  404.61   32.76
 -10  13   1  480.70   32.26
  -3 -10   1  523.00   34.93
  -3 -10   2   30.57    6.81
 -10  13   2   36.81    6.02
  -3 -10   2   37.01   11.42
 -10  13   3   81.45    8.21
  -3 -10   3   66.65   12.13
 -10  13   4  208.97   15.98
 -10  13   5   14.60    4.26
  -2 -11  -5   -3.39    4.32
  -2 -11  -4   11.79    5.42
  -2 -11  -3  115.69   10.15
  -2 -11  -2   64.92    7.47
  -2 -11  -2   56.39    9.30
  -2 -11  -2   70.23    7.02
  -2 -11  -1   10.83    7.58
  -2 -11  -1   15.10    8.97
  -2 -11  -1   15.34   11.06
  -2 -11   0  288.25   21.31
 -11  13   0  251.61   23.52
  -2 -11   1   40.47    7.77
 -11  13   1   38.76    6.20
  -2 -11   1   52.05   11.38
  -2 -11   2   38.29    7.29
 -11  13   2   49.23    6.83
 -11  13   3   74.54    8.19
  -2 -11   3   54.91   12.48
 -11  13   4   62.19    7.71
 -11  13   5   11.76    4.46
  -1 -12  -5    9.96    4.01
  -1 -12  -4   38.90    5.96
  -1 -12  -3    7.89    5.31
  -1 -12  -2    9.56    5.09
  -1 -12  -2   10.36    7.40
  -1 -12  -2   10.97    4.91
  -1 -12  -1   66.60    9.76
  -1 -12  -1   59.86   12.33
  -1 -12   0   23.50    7.97
  -1 -12   0   18.63   10.30
  -1 -12   1   61.42    8.39
 -12  13   1   63.97    7.41
  -1 -12   1   64.37   12.17
 -12  13   2   79.24    8.10
  -1 -12   2   95.31   13.14
 -12  13   3   20.13    6.64
  -1 -12   3   21.91   10.95
 -12  13   4   37.75    6.69
 -12  13   5   -0.85    4.10
   0 -13  -4   18.04    4.91
   0 -13  -3   23.58    5.39
   0 -13  -2   28.61    7.30
   0 -13  -2   31.36    5.38
   0 -13  -1    6.19    7.44
   0 -13  -1   16.83   10.73
   0 -13   0   11.19    7.94
   0 -13   0    7.82   10.26
   0 -13   1   87.72   10.47
 -13  13   1   89.22    9.16
   0 -13   2   89.26   10.04
 -13  13   2  116.85   10.07
   0 -13   2  100.27   14.23
 -13  13   3    4.37    6.16
   0 -13   3   10.04   10.77
 -13  13   4   30.01    6.35
   0 -13   4   37.63    9.60
 -13  13   5   68.79    6.55
   1 -14  -4    2.73    4.26
   1 -14  -3   25.90    5.22
   1 -14  -2    2.68    6.63
   1 -14  -2   -0.77    4.69
   1 -14  -1  148.51   13.60
   1 -14  -1  148.05   15.61
   1 -14   0    7.52    8.42
   1 -14   0    5.36   10.17
   1 -14   1    3.86    7.75
 -14  13   1    7.14    6.28
   1 -14   2   65.09    8.70
 -14  13   2   78.40    8.58
   1 -14   2   69.52   12.88
 -14  13   3    1.92    6.43
   1 -14   3    4.18   10.65
 -14  13   4    7.90    5.55
   1 -14   4    4.91    8.86
 -14  13   5   18.27    3.94
  13   2  -4    0.10    4.43
   2 -15  -4    5.24    3.84
   2 -15  -3    5.67    4.45
   2 -15  -2   58.22    8.30
   2 -15  -2   62.61    6.75
   2 -15  -1   85.21   10.03
   2 -15  -1   71.78   11.85
   2 -15   0  179.43   14.87
   2 -15   0  126.58   15.72
   2 -15   1    6.15    7.95
   2 -15   1    5.48   10.09
   2 -15   2    9.56    6.82
 -15  13   2    8.39    6.50
   2 -15   2    6.22   10.92
 -15  13   3   36.97    6.67
   2 -15   3   31.52   11.22
 -15  13   4   17.91    5.28
   2 -15   4   16.91    8.51
 -15  13   5    1.45    2.84
  13   3  -4   16.31    3.98
   3 -16  -4   13.51    3.68
   3 -16  -3    1.26    4.02
   3 -16  -2   26.50    6.73
   3 -16  -2   29.07    4.94
   3 -16  -1   -0.18    7.35
   3 -16  -1   13.52    9.78
   3 -16   0  109.21   11.63
   3 -16   0   90.65   12.98
   3 -16   1  153.62   13.35
   3 -16   1  113.92   14.38
   3 -16   2   13.77    7.00
 -16  13   2   15.62    7.08
 -16  13   3    0.13    6.00
   3 -16   3    7.81    9.56
 -16  13   4   -2.20    4.20
   3 -16   4   16.00    7.53
  13   4  -4    1.82    3.11
   4 -17  -4    3.37    2.87
   4 -17  -3   19.29    4.06
   4 -17  -2    9.73    6.05
   4 -17  -2   12.09    4.03
   4 -17  -1   16.44    7.37
   4 -17   0   69.74    9.50
   4 -17   0   43.54   10.89
   4 -17   1   18.12    7.92
   4 -17   1   12.23    9.92
   4 -17   2    8.48    6.47
   4 -17   3   40.80    9.60
   4 -17   4    3.94    6.66
   5 -18  -4    7.13    2.28
   5 -18  -3   27.48    3.80
   5 -18  -2    2.40    5.41
   5 -18  -2    0.94    3.32
   5 -18  -1   10.09    6.69
   5 -18   0    6.55    7.71
   5 -18   0    2.11    8.91
   5 -18   1   84.28    9.34
   5 -18   1   47.15   10.48
   5 -18   2   26.74    6.45
   5 -18   2   19.41    8.81
   5 -18   3   27.57    8.31
   5 -18   4    8.22    5.36
   6 -19  -3    0.69    2.44
   6 -19  -2   14.31    5.03
   6 -19  -1   21.84    6.26
   6 -19   0   10.76    6.70
   6 -19   0    9.10    7.57
   6 -19   1   10.55    7.78
   6 -19   1    7.62    6.49
   6 -19   2   14.44    5.20
   6 -19   2    3.87    7.51
   7 -20  -2    3.42    3.98
   7 -20  -1    0.65    5.14
   7 -20   0    1.07    5.62
   7 -20   1   11.26    5.40
   7 -20   1   13.57    6.66
   7 -20   2    7.12    6.40
   7 -20   2    2.23    3.53
   8 -21  -1    0.64    4.10
   8 -21   0    0.18    4.44
   8 -21   1    6.56    3.78
  14 -21  -1    6.34    3.36
  14 -21   0   -5.63    3.91
  14 -21   1    5.29    3.03
  14 -20  -1    5.68    4.54
  14 -20   0   12.09    4.97
  14 -20   1   16.54    4.26
  14 -19  -2    2.34    4.32
  14 -19  -1    8.22    5.51
  14 -19   0    3.46    5.52
  14 -19   1    8.74    5.04
  14 -19   2    9.55    3.59
  14 -19   3    5.32    4.82
   4  14  -3   -1.81    4.40
 -18   4  -2    1.12    4.37
  14 -18  -2    4.81    5.12
  14 -18  -1    4.68    5.96
  14 -18   0    7.55    6.01
  14 -18   1   26.59    5.88
  14 -18   2   25.13    4.80
  14 -18   2   27.97    7.90
  14 -18   3    7.18    6.61
  14 -17  -4    8.95    2.96
 -17   3  -3    9.54    5.50
 -17   3  -2   42.93    6.37
  14 -17  -2   36.10    6.32
  14 -17  -1   21.24    6.55
  14 -17   0   10.96    6.41
  14 -17   1    4.79    5.73
  14 -17   2   25.07    5.11
 -16   2  -3    2.66    5.89
 -16   2  -2   -0.63    6.12
  14 -16  -2    1.52    5.61
  14 -16  -1   13.92    6.54
  14 -16   0   20.73    6.71
  14 -16   1   14.11    6.03
  14 -16   2   18.36    5.30
 -15   1  -3   37.22    7.63
 -15   1  -3   31.23    6.34
 -15   1  -2   -6.28    6.98
  14 -15  -2    2.21    5.71
  14 -15  -1    3.45    6.54
  14 -15   0   35.90    7.13
  14 -15   1   40.60    6.99
  14 -15   2   13.77    5.32
 -14   0  -3    5.13    7.36
 -14   0  -3    4.51    5.96
  14 -14  -2   11.43    6.11
 -14   0  -2   10.73    5.19
  14 -14  -1   40.36    7.34
 -14   0  -1   29.07    5.07
  14 -14   0   23.50    7.10
  14 -14   1    5.20    5.93
  14 -14   2   22.84    5.78
 -13  -1  -4    6.26    6.30
 -13  -1  -3   -1.61    7.39
 -13  -1  -3   -1.48    5.88
 -13  -1  -2   66.53    7.56
  14 -13  -2   71.91    8.41
  14 -13  -1    4.26    6.38
 -13  -1  -1    4.72    4.35
 -13  -1   0   23.76   10.46
  14 -13   0   16.70    6.76
  14 -13   1  138.42   11.84
  14 -13   2   -2.92    5.11
 -12  -2  -5    8.00    3.89
 -12  -2  -5   13.61    4.42
 -12  -2  -4   23.10    6.60
 -12  -2  -3   38.75    6.81
  14 -12  -2   33.33    7.02
 -12  -2  -2   38.53    6.06
 -12  -2  -1   50.61    8.31
 -12  -2  -1   40.86   11.81
 -12  -2  -1   26.97    4.95
 -12  -2   0   42.42    7.23
  14 -12   2   16.89    5.32
 -11  -3  -5    3.78    3.84
 -11  -3  -5    6.04    4.60
 -11  -3  -4   47.87    7.47
 -11  -3  -3    5.23    6.09
 -11  -3  -2   79.62   10.11
 -11  -3  -2   70.03    7.56
 -11  -3  -1  155.86   12.05
 -11  -3  -1  161.84   14.88
 -11  -3   0   47.04    7.55
 -10  -4  -5    2.11    3.63
 -10  -4  -5   -0.11    4.82
 -10  -4  -4   17.65    6.33
 -10  -4  -3  116.65   10.58
 -10  -4  -2   20.45    7.98
 -10  -4  -2    1.67    4.84
 -10  -4  -1   46.67    8.35
 -10  -4  -1   45.95   12.17
 -10  -4   0   92.74    9.80
  -9  -5  -5   20.44    5.08
  -9  -5  -5    1.16    3.04
  -9  -5  -4   12.23    5.94
  -9  -5  -4   15.40    6.47
  -9  -5  -3   48.60    6.99
  -9  -5  -2  176.64   13.51
  -9  -5  -1   -0.92    6.73
  -9  -5  -1    9.13   11.05
  -9  -5   0   19.43    6.77
  -9  -5   1   64.22    7.80
  -8  -6  -5    9.07    5.06
  -8  -6  -4   20.44    6.56
  -8  -6  -3   26.50    6.45
  -8  -6  -2   52.89    8.45
  -8  -6  -2   56.41    6.44
  -8  -6  -1    8.94    9.98
  -8  -6  -1   22.05    7.01
  -8  -6   0  115.08   10.75
  -8  -6   0   99.23   12.07
  -8  -6   1   24.02    8.15
  -8  -6   1   47.59    6.85
  -7  -7  -5   88.92    8.22
  -7  -7  -4   75.51    8.61
  -7  -7  -3   63.44    8.78
  -7  -7  -3   80.04    8.14
  -7  -7  -2   97.51    9.79
  -7  -7  -2   92.86   12.00
  -7  -7  -2   78.65    7.74
  -7  -7  -1   60.07   11.02
  -7  -7  -1   46.31   11.38
  -7  -7   0   66.09   10.34
  -7  -7   0   55.22    7.92
  -7  -7   1   16.29    8.17
  -7  -7   1   29.36   11.58
  -6  -8  -5    1.14    4.80
  -6  -8  -4   29.53    6.44
  -6  -8  -3    0.74    5.38
  -6  -8  -3    3.97    5.99
  -6  -8  -2  285.69   20.22
  -6  -8  -2  269.34   21.63
  -6  -8  -2  251.66   19.24
  -6  -8  -1  192.14   19.62
  -6  -8  -1  277.70   19.93
  -6  -8   0    5.45    8.43
  -6  -8   0    7.52    6.37
  -6  -8   1   15.95    7.66
  -6  -8   1   16.16   11.32
  -6  -8   2   28.43    7.22
  -6  -8   2   45.08   10.42
  -5  -9  -5   -1.86    4.50
  -5  -9  -4   49.92    6.95
  -5  -9  -3   52.93    7.67
  -5  -9  -3   72.02    7.53
  -5  -9  -2  142.13   12.12
  -5  -9  -2  126.13   13.74
  -5  -9  -2  136.43   10.91
  -5  -9  -1  661.08   49.38
  -5  -9  -1  665.21   50.28
  -5  -9   0  202.55   17.98
  -5  -9   0  244.73   20.50
  -5  -9   1   19.04    7.83
  -5  -9   1   32.64   11.52
  -5  -9   2   60.68    8.93
  -5  -9   2   80.96   12.04
  -4 -10  -5    7.49    4.26
  -4 -10  -4   20.18    5.62
  -4 -10  -3   24.64    5.78
  -4 -10  -3   38.93    6.24
  -4 -10  -2  204.23   15.93
  -4 -10  -2  200.16   17.53
  -4 -10  -2  201.99   15.14
  -4 -10  -1  137.31   12.26
  -4 -10  -1  140.64   14.31
  -4 -10  -1  156.25   14.65
  -4 -10   0  403.35   30.82
  -4 -10   0  446.07   32.53
  -4 -10   1   12.16   11.11
  -4 -10   1   17.77    7.24
  -4 -10   2   39.56    7.72
  -4 -10   2   65.76   12.15
  -3 -11  -4    9.26    5.04
  -3 -11  -3   70.95    7.79
  -3 -11  -2    1.07    5.54
  -3 -11  -2    4.40    4.51
  -3 -11  -2    5.67    8.04
  -3 -11  -1  361.41   27.65
  -3 -11  -1  402.22   28.92
  -3 -11  -1  421.22   29.42
  -3 -11   0   68.19   10.37
  -3 -11   1   26.33    8.01
 -11  14   1   19.92    5.60
  -3 -11   1   22.14   11.47
 -11  14   2  189.98   13.55
  -3 -11   2  190.04   17.50
 -11  14   3  126.33   10.64
  -3 -11   3  109.73   14.18
 -11  14   4   11.04    5.31
 -11  14   5    4.46    3.47
  -2 -12  -4    2.50    4.68
  -2 -12  -3   46.54    6.32
  -2 -12  -2    6.79    5.38
  -2 -12  -2    2.73    4.75
  -2 -12  -2   14.88    7.55
  -2 -12  -1  136.53   12.30
  -2 -12  -1  160.06   14.17
  -2 -12  -1  151.74   14.69
  -2 -12  -1  143.42   16.23
  -2 -12   0  133.21   13.18
  -2 -12   1   60.89    9.49
 -12  14   1   74.73    7.91
  -2 -12   1   71.69   12.73
  -2 -12   2   59.64    8.47
 -12  14   2   61.38    7.57
  -2 -12   2   69.95   12.82
 -12  14   3   57.88    7.30
  -2 -12   3   48.07   11.54
 -12  14   4    3.81    5.29
 -12  14   5    3.24    3.41
  -1 -13  -4    3.08    4.41
  -1 -13  -3    5.49    4.98
  -1 -13  -2   29.82    5.76
  -1 -13  -2   30.08    5.41
  -1 -13  -2   29.19    7.98
  -1 -13  -1   -7.80    5.58
  -1 -13  -1   -1.96    8.61
  -1 -13  -1    0.58   10.75
  -1 -13   0   13.25    8.88
  -1 -13   0   15.77   10.76
  -1 -13   1   23.59    7.93
  -1 -13   1   31.48   11.15
  -1 -13   2   27.23    7.26
 -13  14   2   36.57    6.77
  -1 -13   2   22.20   11.53
 -13  14   3   17.72    6.45
  -1 -13   3   24.25   11.08
 -13  14   4   -5.36    5.24
 -13  14   5    5.43    3.40
   0 -14  -4   16.19    4.19
   0 -14  -3   68.42    6.95
   0 -14  -2   33.36    7.68
   0 -14  -2   30.94    5.32
   0 -14  -1    2.40    5.27
   0 -14  -1   -5.91    8.06
   0 -14  -1   -4.73   10.76
   0 -14   0   24.79    9.10
   0 -14   0   27.35   10.58
   0 -14   1   22.66    8.59
   0 -14   2    3.92    6.81
 -14  14   2   14.48    6.53
   0 -14   2   23.67   11.37
 -14  14   3   15.11    6.25
   0 -14   3   -5.52   10.48
 -14  14   4    7.82    4.73
   0 -14   4    2.63    7.55
 -14  14   5   -0.60    2.81
   1 -15  -4    1.95    3.52
   1 -15  -3   16.91    4.45
   1 -15  -2   11.62    7.11
   1 -15  -2   28.11    4.81
   1 -15  -1   94.58    8.90
   1 -15  -1   97.56   11.16
   1 -15  -1   82.25   12.67
   1 -15   0   21.77    8.84
   1 -15   0   19.57   10.42
   1 -15   1   36.18    9.00
   1 -15   1   47.79   11.16
   1 -15   2    4.79    7.01
 -15  14   2   19.34    6.67
   1 -15   2   11.35   10.63
 -15  14   3   48.58    7.17
   1 -15   3   27.91   10.35
 -15  14   4   19.04    4.91
   1 -15   4    2.95    7.59
   2 -16  -4   10.22    3.22
   2 -16  -3   20.47    4.12
   2 -16  -2   51.63    8.02
   2 -16  -2   55.56    5.91
   2 -16  -1   17.33    5.11
   2 -16  -1   17.43    7.73
   2 -16  -1   12.24    9.59
   2 -16   0   32.23    9.03
   2 -16   0   13.05    9.94
   2 -16   1   87.06   10.56
   2 -16   1   78.25   12.18
   2 -16   2   -5.22    6.91
   2 -16   2   -7.17    9.89
 -16  14   3    7.79    5.96
   2 -16   3    4.01    9.15
 -16  14   4   29.63    4.53
   2 -16   4   14.85    7.55
   3 -17  -4   12.96    2.74
   3 -17  -3   11.29    3.45
   3 -17  -2   11.45    6.20
   3 -17  -1  101.32   10.69
   3 -17   0   25.44    8.47
   3 -17   0   12.53    9.41
   3 -17   1    9.36    7.73
   3 -17   1    4.76    9.51
   3 -17   2   62.43    8.37
   3 -17   3    0.77    8.67
   3 -17   4   -9.36    5.96
  14   4  -3    3.97    3.41
   4 -18  -3    9.72    2.82
   4 -18  -2    4.94    5.43
   4 -18  -1   20.88    6.94
   4 -18   0   33.47    8.11
   4 -18   0   15.60    9.09
   4 -18   1   55.29    8.33
   4 -18   1   36.46    9.97
   4 -18   2   28.37    6.44
   4 -18   2   13.55    8.52
   4 -18   3   12.56    7.61
   5 -19  -2   -0.40    4.57
   5 -19  -1    3.62    6.00
   5 -19   0    7.09    6.69
   5 -19   0   11.88    7.63
   5 -19   1    7.94    6.42
   5 -19   1   -2.47    7.71
   5 -19   2   12.86    5.09
   5 -19   2    5.28    7.47
   5 -19   3    0.71    5.65
   6 -20  -2   15.35    3.85
   6 -20  -1    9.33    5.05
   6 -20   0    7.51    5.57
   6 -20   1    5.60    5.13
   6 -20   1    5.92    6.68
   6 -20   2    5.71    5.81
   7 -21  -1    8.69    4.08
   7 -21   0   -2.06    4.23
   7 -21   1   -0.30    3.58
  15 -21   0    0.87    3.30
  15 -20  -1   10.76    4.40
  15 -20   0   15.51    4.69
  15 -20   1    5.42    3.75
  15 -19  -2   16.31    4.28
  15 -19  -1   14.32    5.32
  15 -19   0    0.66    5.25
  15 -19   1    3.14    4.46
  15 -19   2    1.75    2.99
 -18   3  -2    1.38    4.12
  15 -18  -2   -6.94    4.74
  15 -18  -1   11.02    5.75
  15 -18   0    8.94    5.84
  15 -18   1    3.76    5.02
  15 -18   2   12.89    4.07
  15 -18   3   -2.72    5.72
 -17   2  -3    9.00    4.96
 -17   2  -2   -0.85    5.02
  15 -17  -2   -2.82    5.03
  15 -17  -1    3.88    5.95
  15 -17   0    8.98    6.27
  15 -17   1   22.76    5.67
  15 -17   2   34.64    5.18
 -16   1  -3   23.07    5.86
 -16   1  -2   17.35    6.29
  15 -16  -2   27.42    5.85
 -16   1  -1   13.81    5.46
  15 -16  -1   14.31    6.54
  15 -16   0   55.94    7.98
  15 -16   1   22.08    6.00
  15 -16   2    5.03    4.55
 -15   0  -3   23.86    6.85
 -15   0  -3   14.01    5.38
 -15   0  -2   67.40    8.77
  15 -15  -2   55.96    7.50
  15 -15  -1   18.54    6.73
  15 -15   0   34.50    7.40
  15 -15   1   30.33    6.59
  15 -15   2   -0.12    4.74
 -14  -1  -4   12.26    5.57
 -14  -1  -3   43.39    7.71
 -14  -1  -3   36.27    6.35
  15 -14  -2    1.21    5.99
 -14  -1  -2   15.67    5.10
 -14  -1  -1   30.41    4.83
  15 -14  -1   35.25    7.36
  15 -14   0   11.65    6.61
  15 -14   1   91.20    9.43
  15 -14   2   31.74    5.81
 -13  -2  -4   22.21    5.81
 -13  -2  -4   23.85    5.77
 -13  -2  -3   39.52    8.12
 -13  -2  -3   32.77    6.41
  15 -13  -2   20.66    6.40
 -13  -2  -2    3.24    4.88
  15 -13  -1   -0.69    6.66
 -13  -2  -1    3.62    3.90
 -13  -2   0  148.40   12.83
  15 -13   0  146.86   13.08
 -13  -2   0  167.30   16.03
  15 -13   1   70.10    8.14
  15 -13   2   54.43    6.76
 -12  -3  -5   -2.07    3.53
 -12  -3  -4   64.41    7.85
 -12  -3  -4   76.19    7.93
 -12  -3  -3    0.28    5.83
  15 -12  -2  156.28   12.76
 -12  -3  -2  141.09   11.82
 -12  -3  -1  335.62   25.03
 -12  -3   0  103.14    9.94
 -12  -3   0   78.61   13.42
  15 -12   2    0.67    5.09
 -11  -4  -5   18.16    3.35
 -11  -4  -5   35.10    4.48
 -11  -4  -4    7.42    5.55
 -11  -4  -4    1.85    5.87
 -11  -4  -3  137.46   11.68
 -11  -4  -2  273.23   19.01
 -11  -4  -2  218.32   17.27
 -11  -4  -1  102.33   10.92
 -11  -4  -1   80.39   13.58
 -11  -4   0   78.46    9.11
 -10  -5  -5   -3.27    2.40
 -10  -5  -5   25.63    4.30
 -10  -5  -4   13.72    5.53
 -10  -5  -4   17.42    6.25
 -10  -5  -3   -4.08    5.86
 -10  -5  -2  185.56   14.12
 -10  -5  -1   20.59    7.75
 -10  -5  -1   11.76   11.70
 -10  -5   0   82.94    9.49
 -10  -5   1   79.16    8.60
  -9  -6  -5   47.67    5.59
  -9  -6  -4   67.13    7.90
  -9  -6  -4   92.66    8.64
  -9  -6  -3    1.46    5.57
  -9  -6  -2   33.57    5.23
  -9  -6  -1   50.09    8.55
  -9  -6  -1   32.22   12.17
  -9  -6   0   14.67    6.94
  -9  -6   1   43.47    6.95
  -8  -7  -5   -0.71    4.09
  -8  -7  -4   -4.68    5.81
  -8  -7  -3   79.71    8.37
  -8  -7  -2   55.82    8.88
  -8  -7  -2   58.04    6.55
  -8  -7  -1   96.77   10.28
  -8  -7  -1   76.56   13.04
  -8  -7   0    2.50    9.81
  -8  -7   0   18.78    7.02
  -8  -7   1   11.03    8.21
  -8  -7   1    9.42    6.33
  -7  -8  -4   35.37    6.44
  -7  -8  -3    4.73    5.75
  -7  -8  -3    7.53    6.44
  -7  -8  -2   39.23    5.79
  -7  -8  -2   42.62    7.68
  -7  -8  -1  256.43   20.64
  -7  -8  -1  214.53   21.04
  -7  -8   0   29.01   10.13
  -7  -8   0   27.39    7.26
  -7  -8   1    0.22    8.25
  -7  -8   1    6.33    6.21
  -6  -9  -4   22.71    5.77
  -6  -9  -3   37.68    6.20
  -6  -9  -3   26.14    6.56
  -6  -9  -2   18.81    4.64
  -6  -9  -2   14.95    6.87
  -6  -9  -2   27.68    9.84
  -6  -9  -1  142.03   13.41
  -6  -9  -1  137.59   15.77
  -6  -9   0  187.69   14.88
  -6  -9   0  168.65   16.62
  -6  -9   1   57.32    9.54
  -6  -9   1   62.81   13.19
  -6  -9   2   34.64    8.11
  -6  -9   2   58.95   11.35
  -5 -10  -4   -1.28    5.08
  -5 -10  -3   72.56    7.84
  -5 -10  -3   74.42    7.94
  -5 -10  -2    9.25    4.74
  -5 -10  -2   10.68    6.55
  -5 -10  -2   12.31    8.92
  -5 -10  -1  456.92   28.83
  -5 -10  -1  428.30   30.11
  -5 -10   0  227.53   17.06
  -5 -10   0  208.45   18.57
  -5 -10   0  205.83   20.78
  -5 -10   1   19.54    8.25
  -5 -10   1   16.59   11.64
  -5 -10   2    8.50    7.22
  -5 -10   2   16.88   10.59
  -4 -11  -4   -3.68    4.72
  -4 -11  -3    5.79    4.82
  -4 -11  -3   15.09    5.40
  -4 -11  -2  108.88   10.21
  -4 -11  -2  109.38   12.52
  -4 -11  -2  109.58    9.41
  -4 -11  -1   86.88    9.93
  -4 -11  -1   98.21   12.70
  -4 -11   0   11.02    9.23
  -4 -11   0    7.76   11.53
  -4 -11   1  272.86   22.55
  -4 -11   1  337.62   25.29
  -4 -11   2   14.28    7.36
  -4 -11   2   24.20   11.70
  -4 -11   3   38.81   10.37
  -3 -12  -4   -0.49    4.41
  -3 -12  -3    4.66    4.78
  -3 -12  -2   40.14    5.64
  -3 -12  -2   36.00    6.61
  -3 -12  -2   34.63    9.18
  -3 -12  -1  136.67   12.40
  -3 -12  -1  155.39   14.63
  -3 -12   0  654.96   38.45
  -3 -12   0  414.55   37.86
  -3 -12   1   89.36   11.20
  -3 -12   1   93.59   14.07
  -3 -12   2   41.90    8.08
 -12  15   2   52.36    6.94
  -3 -12   2   60.99   12.25
 -12  15   3   56.19    6.77
  -3 -12   3   40.52   10.88
 -12  15   4   12.20    4.62
  -2 -13  -5    5.76    2.68
  -2 -13  -4    7.48    4.03
  -2 -13  -3   38.27    5.71
  -2 -13  -2   49.44    6.83
  -2 -13  -2   70.01    9.40
  -2 -13  -2   54.37    6.21
  -2 -13  -1   45.48    6.89
  -2 -13  -1   51.51   10.01
  -2 -13   0   -4.26    9.07
  -2 -13   0    1.03    8.58
  -2 -13   0    7.88   10.90
  -2 -13   1  133.41   13.65
  -2 -13   1  140.36   15.87
  -2 -13   2   31.42    7.60
 -13  15   2   36.10    6.56
  -2 -13   2   33.81   11.95
 -13  15   3    8.06    5.70
  -2 -13   3    5.17    9.70
 -13  15   4    3.38    4.45
  -1 -14  -4    2.52    3.64
  -1 -14  -3   23.11    4.64
  -1 -14  -2   14.72    4.96
  -1 -14  -2   17.17    4.49
  -1 -14  -2   27.78    7.65
  -1 -14  -1   34.27    6.62
  -1 -14  -1   49.83    9.57
  -1 -14   0   30.84    9.84
  -1 -14   0   26.71   10.78
  -1 -14   1    6.86    8.35
  -1 -14   1  -12.29   11.43
  -1 -14   2    2.71    7.16
 -14  15   2    0.72    6.10
  -1 -14   2   -3.12   10.88
 -14  15   3   42.76    6.65
  -1 -14   3   27.36   10.04
 -14  15   4   12.65    4.32
   0 -15  -4   19.27    3.57
   0 -15  -3   24.87    4.38
   0 -15  -2    4.85    6.97
   0 -15  -1   36.75    6.22
   0 -15  -1   34.64    9.03
   0 -15   0   26.75    9.50
   0 -15   0   28.20   10.74
   0 -15   1   25.60    9.01
   0 -15   2   54.11    8.53
   0 -15   2   53.72   11.89
 -15  15   3   13.90    5.53
   0 -15   3   12.84    9.41
 -15  15   4    1.61    4.09
   0 -15   4    3.90    6.52
   1 -16  -4    2.39    2.68
   1 -16  -3    7.66    3.52
   1 -16  -2   67.66    8.54
   1 -16  -1   41.88    5.75
   1 -16  -1   40.15    8.64
   1 -16   0   20.92    9.14
   1 -16   0    9.08   10.31
   1 -16   1   19.43    8.64
   1 -16   1    8.11   10.53
   1 -16   2    9.00    6.84
   1 -16   2    4.16    9.68
   1 -16   3   -0.81    8.81
   1 -16   4    6.56    6.18
   2 -17  -3    1.53    2.87
   2 -17  -2    7.78    6.04
   2 -17  -1   57.28    8.85
   2 -17   0   38.65    8.95
   2 -17   0   20.49    9.92
   2 -17   1    5.24    7.95
   2 -17   1   -4.61    9.44
   2 -17   2   -2.71    6.59
   2 -17   2   -4.55    9.06
   2 -17   3    0.70    7.84
   3 -18  -3   27.07    3.11
   3 -18  -2   15.36    5.52
   3 -18  -1   10.38    6.80
   3 -18   0   13.46    7.76
   3 -18   0   17.16    4.40
   3 -18   0   10.66    8.82
   3 -18   1    8.48    7.30
   3 -18   1    1.82    8.70
   3 -18   2    7.40    5.68
   3 -18   3    6.39    6.94
   4 -19  -2    5.50    4.41
   4 -19  -1    2.01    5.89
   4 -19   0    0.23    3.15
   4 -19   0    6.22    7.62
   4 -19   1    6.38    6.27
   4 -19   1    8.91    7.59
   4 -19   2    0.89    4.84
   4 -19   2   -0.90    6.96
   4 -19   3    0.53    5.21
   5 -20  -1   -0.20    4.85
   5 -20   0    3.80    5.53
   5 -20   1    2.63    4.98
   5 -20   1    7.29    2.86
   5 -20   1    2.15    6.26
   5 -20   2    9.68    5.58
   6 -21   0    1.86    3.94
  16 -20  -1   17.63    4.09
  16 -20   0   23.09    4.45
  16 -20   1    5.07    3.41
  16 -19  -2   11.31    3.52
  16 -19  -1   43.64    5.85
  16 -19   0    7.76    4.89
  16 -19   1    8.48    4.17
  16 -19   2   25.07    3.29
 -18   2  -2   -4.80    3.75
  16 -18  -2   -2.09    4.27
  16 -18  -1   12.41    5.47
  16 -18   0    7.05    5.39
  16 -18   1   19.08    4.94
  16 -18   2    8.39    3.49
 -17   1  -3    1.27    4.26
 -17   1  -2    7.42    4.97
  16 -17  -2   10.78    4.80
  16 -17  -1    1.29    5.75
  16 -17   0   -2.71    5.78
  16 -17   1   21.29    5.40
  16 -17   2    5.70    3.72
 -16   0  -3   -0.34    5.21
 -16   0  -2    7.50    5.84
  16 -16  -2    0.60    5.19
 -16   0  -1   14.15    5.31
  16 -16  -1   19.28    6.48
  16 -16   0   11.25    6.37
  16 -16   1   16.26    5.74
  16 -16   2   18.23    4.47
 -15  -1  -3    0.13    5.62
 -15  -1  -2   13.58    6.59
  16 -15  -2    9.42    5.73
  16 -15  -1   23.11    6.91
  16 -15   0   15.26    6.66
  16 -15   1   45.62    6.85
  16 -15   2   61.71    6.66
 -14  -2  -4   26.54    5.12
 -14  -2  -4   22.04    4.76
 -14  -2  -3    8.68    6.52
 -14  -2  -3    5.41    5.02
  16 -14  -2   -3.60    5.89
 -14  -2  -2   -3.28    4.49
  16 -14  -1   90.39    9.92
  16 -14   0   17.47    6.83
 -14  -2   0   15.71    9.81
 -14  -2   1    9.74    9.98
  16 -14   1   21.41    6.13
  16 -14   2   46.36    6.10
 -13  -3  -4    7.61    4.76
 -13  -3  -4    4.14    4.72
 -13  -3  -3   -1.21    6.83
 -13  -3  -3   16.02    5.25
  16 -13  -2   14.81    6.46
 -13  -3  -2   14.29    4.71
  16 -13  -1  149.57   13.19
 -13  -3   0   98.11    9.65
  16 -13   0  102.62   10.07
  16 -13   1   -3.67    5.85
  16 -13   2   14.36    5.03
 -12  -4  -5   16.44    3.02
 -12  -4  -4   -4.32    5.07
 -12  -4  -4   11.61    4.93
 -12  -4  -3   34.39    6.12
  16 -12  -2   16.95    6.80
 -12  -4  -2   20.98    4.99
 -12  -4  -1   74.81    9.84
 -12  -4   0   41.18    7.36
 -12  -4   0   34.84   11.79
  16 -12   2   68.51    7.36
 -11  -5  -5    8.51    3.08
 -11  -5  -4   11.83    4.93
 -11  -5  -4   11.36    5.25
 -11  -5  -3  182.38   14.27
 -11  -5  -2   28.04    8.61
 -11  -5  -2   30.67    5.33
 -11  -5  -1   40.53    8.46
 -11  -5  -1   66.63   12.42
 -11  -5   0   49.22    7.83
 -11  -5   0   25.89   11.94
 -10  -6  -4   68.42    7.63
 -10  -6  -4   88.39    7.98
 -10  -6  -3    6.14    5.46
 -10  -6  -2    9.00    4.67
 -10  -6  -1  123.79   12.60
 -10  -6  -1  145.08   15.63
 -10  -6   0   14.21    7.14
 -10  -6   1  128.89   11.48
  -9  -7  -4   51.06    6.57
  -9  -7  -4   78.37    7.32
  -9  -7  -3  113.74   10.04
  -9  -7  -2   18.84    7.38
  -9  -7  -2    7.45    4.74
  -9  -7  -1   50.48    8.78
  -9  -7   0   25.85    7.61
  -9  -7   1   45.75    7.25
  -8  -8  -4    6.95    4.20
  -8  -8  -4   10.02    5.08
  -8  -8  -3   -1.88    5.25
  -8  -8  -2   -0.18    7.19
  -8  -8  -2    3.75    4.50
  -8  -8  -1  152.93   13.59
  -8  -8  -1  164.22   16.81
  -8  -8   0    2.05   10.21
  -8  -8   0    7.59    6.79
  -8  -8   1   11.81    6.58
  -8  -8   2   26.82    5.75
  -7  -9  -4    7.42    3.68
  -7  -9  -4   15.13    4.96
  -7  -9  -3    2.76    5.17
  -7  -9  -2   13.94    6.87
  -7  -9  -2   14.30    4.77
  -7  -9  -1   69.47   11.97
  -7  -9  -1   42.86   12.39
  -7  -9   0   10.55   10.26
  -7  -9   0   24.39    7.42
  -7  -9   1   16.94    8.88
  -7  -9   1    3.92    6.80
  -7  -9   2   13.26    5.78
  -6 -10  -5    0.12    3.01
  -6 -10  -4    4.01    4.56
  -6 -10  -3   30.33    5.78
  -6 -10  -3   26.17    5.92
  -6 -10  -2    2.75    4.22
  -6 -10  -2    8.44    6.33
  -6 -10  -2   11.84    9.42
  -6 -10  -1   44.27    7.96
  -6 -10  -1   51.41   11.63
  -6 -10  -1   24.02   11.29
  -6 -10   0  136.81   11.43
  -6 -10   0   91.87   13.96
  -6 -10   1    7.16    8.55
  -6 -10   1   10.50    6.80
  -6 -10   2   14.52    7.27
  -6 -10   2   14.51   10.97
  -5 -11  -5    7.18    2.79
  -5 -11  -4   -1.24    4.19
  -5 -11  -3   25.87    5.44
  -5 -11  -3   24.20    5.49
  -5 -11  -2  146.24   12.05
  -5 -11  -2  112.62   13.66
  -5 -11  -2  141.99   11.00
  -5 -11  -1   79.08    8.90
  -5 -11  -1   76.67   12.08
  -5 -11  -1   49.99   12.36
  -5 -11   0  137.64   14.65
  -5 -11   0  134.03   15.19
  -5 -11   1   47.37    9.97
  -5 -11   1   37.99   12.97
  -5 -11   2   28.81    7.75
  -5 -11   2   36.82   11.74
  -4 -12  -5   13.48    2.63
  -4 -12  -4    6.14    3.92
  -4 -12  -3   38.83    5.69
  -4 -12  -3   54.26    6.06
  -4 -12  -2    6.32    6.00
  -4 -12  -2    1.95    8.44
  -4 -12  -1  129.51   11.37
  -4 -12  -1  121.45   14.19
  -4 -12   0   58.66   11.21
  -4 -12   0   35.65   10.62
  -4 -12   1   55.00   10.06
  -4 -12   1   65.60   12.93
  -4 -12   2   26.29    7.61
  -4 -12   2   18.08   11.67
  -4 -12   3   -0.43    9.11
  -3 -13  -4    6.28    3.56
  -3 -13  -3   22.14    4.69
  -3 -13  -2   27.38    5.96
  -3 -13  -2   25.11    8.67
  -3 -13  -1   16.97    6.20
  -3 -13  -1   21.08    9.93
  -3 -13   0  103.95    9.46
  -3 -13   0  114.64   12.85
  -3 -13   1   55.42   10.19
  -3 -13   1   58.47   12.70
  -3 -13   2   35.39    7.84
  -3 -13   2   35.71   11.42
 -13  16   3    0.89    4.98
  -3 -13   3    4.99    9.21
  -2 -14  -4    0.87    3.11
  -2 -14  -3    1.20    3.84
  -2 -14  -2   20.38    5.28
  -2 -14  -2   23.32    7.91
  -2 -14  -1   12.00    5.90
  -2 -14  -1   11.96    9.23
  -2 -14   0    9.79    9.94
  -2 -14   0    9.50    6.14
  -2 -14   0   -8.42   10.98
  -2 -14   1    0.22    8.78
  -2 -14   1    3.12   10.68
  -2 -14   2    0.35    7.15
  -2 -14   2    2.18   11.15
  -2 -14   3   -0.85    9.37
  -1 -15  -4    4.83    2.68
  -1 -15  -3   24.08    4.03
  -1 -15  -2   12.91    7.04
  -1 -15  -1   25.17    5.68
  -1 -15  -1   25.18    8.90
  -1 -15   0   57.38   10.54
  -1 -15   0   58.28    7.18
  -1 -15   1   17.81    8.76
  -1 -15   1    3.72   10.34
  -1 -15   2   26.55    7.57
  -1 -15   2   16.24   10.46
  -1 -15   3   18.23    9.19
   0 -16  -3    2.85    3.00
   0 -16  -2    8.51    6.54
   0 -16  -1   14.27    5.02
   0 -16  -1   16.91    8.33
   0 -16   0   10.02    8.85
   0 -16   0    2.97    5.42
   0 -16   0   -7.08    9.39
   0 -16   1   28.90    8.84
   0 -16   2    8.33    6.68
   0 -16   2    3.45    9.74
   0 -16   3   -0.18    8.38
   1 -17  -3    3.39    2.34
   1 -17  -2   -3.36    5.95
   1 -17  -1   76.74    7.27
   1 -17  -1   82.10    9.82
   1 -17   0   11.22    8.49
   1 -17   0   11.91    4.87
   1 -17   0    1.10    8.96
   1 -17   1   25.00    8.12
   1 -17   1    6.35    9.43
   1 -17   2    3.23    6.12
   1 -17   2   -3.84    8.86
   1 -17   3    1.69    7.30
   2 -18  -2    7.83    5.14
   2 -18  -1   26.19    7.10
   2 -18   0    8.71    7.29
   2 -18   0   16.08    4.42
   2 -18   1    5.79    6.93
   2 -18   1    5.88    8.64
   2 -18   2    6.75    5.43
   2 -18   2   14.98    7.80
   2 -18   3    3.79    6.06
   3 -19  -2    2.63    3.89
   3 -19  -1   23.07    6.00
   3 -19   0   11.25    3.45
   3 -19   0   11.72    6.25
   3 -19   1   -3.99    6.18
   3 -19   1    0.91    3.71
   3 -19   1   -3.41    7.56
   4 -20  -1    3.17    4.62
   4 -20   0    9.59    5.15
   4 -20   1    8.01    4.69
   4 -20   1   -0.26    2.68
  17 -20   0    2.58    3.39
  17 -19  -1   -4.56    4.37
  17 -19   0    6.16    4.35
  17 -19   1   18.24    3.91
 -18   1  -2   12.18    3.47
  17 -18  -2   16.05    3.79
  17 -18  -1   17.31    5.26
  17 -18   0   14.96    5.06
  17 -18   1    0.09    4.11
  17 -18   2    3.38    2.86
 -17   0  -3    2.93    3.69
 -17   0  -2   -1.21    4.21
  17 -17  -2    2.45    4.45
  17 -17  -1   15.89    5.62
  17 -17   0    5.32    5.53
  17 -17   1    5.30    4.64
  17 -17   2    0.64    3.33
 -16  -1  -3    9.66    4.36
 -16  -1  -2    4.21    5.26
  17 -16  -2    7.78    4.76
 -16  -1  -1   25.56    5.29
  17 -16  -1   25.26    6.41
  17 -16   0   13.87    6.10
  17 -16   1   78.05    7.84
  17 -16   2    0.50    3.70
 -15  -2  -3    7.64    5.29
 -15  -2  -2   11.91    6.06
  17 -15  -2   -0.24    5.21
  17 -15  -1    5.40    6.32
  17 -15   0   45.38    7.57
  17 -15   1   70.74    7.80
  17 -15   2    7.58    4.24
 -14  -3  -4   -1.38    3.79
 -14  -3  -3   -1.09    5.71
 -14  -3  -3    3.93    4.30
  17 -14  -2   69.06    7.64
 -14  -3  -2   59.29    6.21
  17 -14  -1    6.43    6.56
  17 -14   0   25.00    6.98
 -14  -3   0   20.46    9.77
  17 -14   1   89.79    8.84
 -14  -3   1   78.64   11.85
  17 -14   2    7.82    4.40
 -13  -4  -4    0.48    3.77
 -13  -4  -4    5.53    3.72
 -13  -4  -3   38.55    5.55
  17 -13  -2   11.14    5.98
 -13  -4  -2    9.11    4.18
  17 -13  -1   13.60    7.25
 -13  -4   0   41.23    7.11
  17 -13   0   49.49    7.92
 -13  -4   0   48.73   11.33
  17 -13   1    8.78    5.96
  17 -13   2    2.86    4.58
 -12  -5  -4   43.07    5.99
 -12  -5  -4   77.69    6.16
 -12  -5  -3   -0.88    4.73
 -12  -5  -2   54.64    6.03
  17 -12  -2   59.96    7.98
 -12  -5  -1   94.63   10.51
 -12  -5   0   15.58    6.60
 -12  -5   0   -0.23   10.51
  17 -12   2   17.78    5.05
 -11  -6  -4   10.67    4.19
 -11  -6  -4   18.84    4.44
 -11  -6  -3   30.94    5.61
 -11  -6  -2  115.11    9.48
 -11  -6  -1   76.70    9.95
 -11  -6   0   21.93    7.15
 -11  -6   0   15.53   10.68
 -11  -6   1    2.65    5.61
 -10  -7  -4    5.01    3.90
 -10  -7  -4   16.97    4.43
 -10  -7  -3   62.20    6.89
 -10  -7  -2   11.73    4.36
 -10  -7  -1   95.66   10.34
 -10  -7   0   72.12    9.08
 -10  -7   0   61.65   12.87
 -10  -7   1   35.05    6.83
  -9  -8  -4    7.22    3.44
  -9  -8  -4    8.57    4.29
  -9  -8  -3    8.64    4.98
  -9  -8  -2   10.64    6.91
  -9  -8  -2    6.74    4.29
  -9  -8  -1   57.52    8.88
  -9  -8   0   70.57    9.30
  -9  -8   1   33.02    6.84
  -8  -9  -4    0.50    3.25
  -8  -9  -4   -4.16    4.18
  -8  -9  -3    8.28    4.93
  -8  -9  -2   39.95    7.36
  -8  -9  -2   33.41    5.22
  -8  -9  -1   30.15    7.70
  -8  -9   0   70.77    8.70
  -8  -9   0   59.43   12.73
  -8  -9   1   22.03    7.18
  -8  -9   2   12.60    5.51
  -7 -10  -4    8.89    3.94
  -7 -10  -3   18.39    5.09
  -7 -10  -2    9.96    6.39
  -7 -10  -1   11.21   10.56
  -7 -10   0  -12.78   10.59
  -7 -10   0    0.68    7.00
  -7 -10   0   -1.41   10.49
  -7 -10   1  106.76   10.30
  -7 -10   1   81.12   11.54
  -7 -10   2   19.99    6.05
  -6 -11  -4    3.66    3.55
  -6 -11  -3   20.55    4.87
  -6 -11  -2    6.94    5.98
  -6 -11  -1   28.49    7.02
  -6 -11  -1   12.02   10.50
  -6 -11   0   47.35   11.40
  -6 -11   0   43.63    7.78
  -6 -11   0   35.92   10.99
  -6 -11   1   13.26    9.19
  -6 -11   1   16.84    6.68
  -6 -11   2  137.96   11.97
  -6 -11   3    8.91    4.36
  -5 -12  -4    6.79    3.40
  -5 -12  -3   61.76    6.36
  -5 -12  -2   29.81    5.98
  -5 -12  -2   19.42    8.42
  -5 -12  -1   20.10    6.63
  -5 -12  -1   26.42   10.57
  -5 -12   0   41.92   11.05
  -5 -12   0   34.17   10.70
  -5 -12   1   24.58    9.68
  -5 -12   1   40.02    7.06
  -5 -12   2   39.43    7.86
  -5 -12   3    3.88    4.58
  -4 -13  -4   -0.37    2.93
  -4 -13  -3   22.99    4.33
  -4 -13  -2    9.13    5.33
  -4 -13  -2   10.30    7.94
  -4 -13  -1   25.73    6.42
  -4 -13  -1   19.74    9.98
  -4 -13   0    2.69   10.64
  -4 -13   0   10.23    9.52
  -4 -13   1   16.84    8.99
  -4 -13   1   13.41    6.52
  -4 -13   1   11.33   11.56
  -4 -13   2   35.80    7.88
  -4 -13   2   37.65   11.20
  -3 -14  -4    3.89    2.53
  -3 -14  -3   28.39    4.11
  -3 -14  -2   25.00    5.23
  -3 -14  -2   26.16    7.83
  -3 -14  -1    3.17    5.46
  -3 -14  -1   11.54    9.36
  -3 -14   0   -7.48   10.48
  -3 -14   0    6.95    5.73
  -3 -14   0    0.37    8.24
  -3 -14   1   12.06    9.19
  -3 -14   1   16.40    7.89
  -3 -14   1   14.52   11.04
  -3 -14   2   26.22    7.41
  -3 -14   2   36.88   11.30
  -3 -14   3   -2.49    8.35
  -2 -15  -3    2.98    2.95
  -2 -15  -2   39.91    5.26
  -2 -15  -2   42.03    7.54
  -2 -15  -1   17.75    5.49
  -2 -15  -1   18.13    9.06
  -2 -15   0    6.41   10.03
  -2 -15   0   14.64    5.82
  -2 -15   1   -2.83    8.74
  -2 -15   1    5.08   10.13
  -2 -15   2    4.08    6.69
  -2 -15   2  -10.26    9.82
  -2 -15   3    8.91    7.90
  -1 -16  -2   12.65    6.35
  -1 -16  -1   32.99    5.39
  -1 -16  -1   26.49    8.37
  -1 -16   0    2.81    9.15
  -1 -16   0    9.88    5.23
  -1 -16   1   17.63    8.71
  -1 -16   2   13.66    6.39
  -1 -16   2    0.63    9.54
  -1 -16   3    7.07    7.35
   0 -17  -2   -1.15    5.35
   0 -17  -1   13.31    4.08
   0 -17  -1   15.58    7.15
   0 -17   0   16.10    8.39
   0 -17   0    7.73    4.68
   0 -17   1   25.84    7.77
   0 -17   1   14.55    5.11
   0 -17   2   -0.74    5.85
   0 -17   2    3.46    8.17
   0 -17   3    5.43    6.48
   1 -18  -2   -0.28    4.23
   1 -18  -1    5.02    6.33
   1 -18   0   44.84    5.23
   1 -18   0   39.49    8.04
   1 -18   1   -0.14    6.80
   1 -18   1    3.29    4.01
   1 -18   1   -6.92    7.77
   1 -18   2    1.65    4.39
   1 -18   2   -5.13    7.68
   2 -19  -1   28.97    5.89
   2 -19   0    3.22    3.00
   2 -19   0    6.42    5.87
   2 -19   1   18.03    5.56
   2 -19   1    5.80    3.32
   2 -19   2    2.67    3.07
   3 -20  -1    7.22    4.06
   3 -20   0    6.20    4.63
  18 -19  -1    4.77    3.62
  18 -19   0    7.88    3.84
  18 -19   1   18.83    3.46
  18 -18  -1    0.54    4.51
  18 -18   0   38.10    5.44
  18 -18   1    0.52    3.68
 -17  -1  -2   -0.97    3.58
  18 -17  -2    2.68    3.72
  18 -17  -1    5.96    4.96
  18 -17   0   39.74    5.90
  18 -17   1   16.06    4.31
  18 -17   2    2.82    2.61
 -16  -2  -3    6.93    3.46
 -16  -2  -2    3.59    4.60
  18 -16  -2   17.18    4.50
 -16  -2  -1    9.38    4.18
  18 -16  -1    7.77    5.52
  18 -16   0   19.38    5.91
  18 -16   1   24.65    5.14
  18 -16   2   10.22    3.25
 -15  -3  -3    2.50    4.18
 -15  -3  -2    5.49    5.42
  18 -15  -2    8.41    5.04
  18 -15  -1   -4.41    6.14
  18 -15   0   10.04    6.16
  18 -15   1   14.87    5.25
 -15  -3   1    8.49    8.33
  18 -15   2   25.65    4.21
 -14  -4  -3   14.10    4.86
  18 -14  -2   38.18    6.25
  18 -14  -1   35.00    7.26
  18 -14   0   32.88    7.19
  18 -14   1   35.83    5.92
 -14  -4   1    4.07    8.73
  18 -14   2    5.29    3.91
 -14  -4   2    3.01    7.86
 -13  -5  -3   31.94    4.63
  18 -13  -2   24.00    6.31
 -13  -5  -2   24.21    4.07
  18 -13  -1   76.08    9.23
 -13  -5   0   14.20    5.82
  18 -13   0    6.40    6.98
 -13  -5   0    4.94    9.54
  18 -13   1   10.16    5.62
 -13  -5   1   -0.60    9.90
  18 -13   2    3.07    4.20
 -12  -6  -4   26.52    3.61
 -12  -6  -4   38.59    3.93
 -12  -6  -3   21.42    4.45
  18 -12  -2   43.01    6.95
 -12  -6  -2   25.63    4.41
 -12  -6  -1   83.60    9.48
 -12  -6   0    4.61    6.32
 -12  -6   0    1.50   10.14
 -12  -6   1    6.35   10.15
  18 -12   2   18.72    4.72
 -11  -7  -4    7.27    3.07
 -11  -7  -4    4.49    3.13
 -11  -7  -3   11.36    4.26
  18 -11  -2   45.55    7.50
 -11  -7  -1    9.75    7.20
 -11  -7   0    6.90    6.42
 -11  -7   0    8.45   10.09
 -11  -7   1   10.68    5.36
  18 -11   2   68.36    6.99
 -10  -8  -4    1.78    2.84
 -10  -8  -4    2.73    3.16
 -10  -8  -3    8.12    4.20
 -10  -8  -1   50.60    8.42
 -10  -8   0    4.03    6.27
 -10  -8   1   39.50    6.34
  -9  -9  -4    4.58    3.08
  -9  -9  -3   -2.62    4.09
  -9  -9  -2    5.43    6.17
  -9  -9  -1   43.64    7.97
  -9  -9   0   -0.97    6.80
  -9  -9   0    7.40   10.70
  -9  -9   1   33.95    6.84
  -9  -9   2   50.21    6.23
  -8 -10  -4   -0.25    2.91
  -8 -10  -3   11.55    4.11
  -8 -10  -2    0.82    5.75
  -8 -10   0    3.03    6.85
  -8 -10   0   13.58    9.89
  -8 -10   1  138.77   12.31
  -8 -10   2   52.41    6.63
  -7 -11  -4    8.52    2.83
  -7 -11  -3   12.14    3.88
  -7 -11  -2    5.16    5.85
  -7 -11  -1   15.30    6.62
  -7 -11   0   44.28   11.35
  -7 -11   0   44.43    7.80
  -7 -11   0   30.62   10.39
  -7 -11   1   20.93    6.42
  -7 -11   2   11.29    5.29
  -6 -12  -4    6.85    2.56
  -6 -12  -3   11.82    3.60
  -6 -12  -2   25.57    5.89
  -6 -12  -1   19.12    6.41
  -6 -12  -1   22.75   10.20
  -6 -12   0    2.15   10.29
  -6 -12   0   13.45    6.65
  -6 -12   0   11.14    9.89
  -6 -12   1   23.41    9.26
  -6 -12   1   33.24    7.26
  -6 -12   1   42.39   10.36
  -6 -12   2   31.43    6.45
  -6 -12   3    4.98    3.72
  -5 -13  -3   15.54    3.39
  -5 -13  -2    8.68    4.96
  -5 -13  -1   26.99    6.08
  -5 -13  -1   27.70    9.70
  -5 -13   0   52.50   11.18
  -5 -13   0   34.19    9.37
  -5 -13   1    5.89    8.78
  -5 -13   1    4.65    6.26
  -5 -13   1   11.83    8.46
  -5 -13   2    7.53    5.51
  -5 -13   3   13.19    4.06
  -4 -14  -2   20.61    4.74
  -4 -14  -1   33.91    5.84
  -4 -14  -1   30.44    9.59
  -4 -14   0    4.44   10.17
  -4 -14   0    6.43    5.61
  -4 -14   1    7.89    8.77
  -4 -14   1    1.97    5.84
  -4 -14   1    5.04    7.47
  -4 -14   2   13.93    5.60
  -4 -14   2   -1.24    7.28
  -4 -14   3    9.26    4.00
  -3 -15  -2   15.71    4.04
  -3 -15  -2    9.20    6.22
  -3 -15  -1   -0.53    4.84
  -3 -15  -1   -0.73    8.27
  -3 -15   0   10.36    9.46
  -3 -15   0   14.89    5.48
  -3 -15   1   17.57    8.67
  -3 -15   2   -0.98    4.94
  -3 -15   3    7.69    3.61
  -2 -16  -2    2.37    5.34
  -2 -16  -1   24.17    4.71
  -2 -16  -1   17.62    7.72
  -2 -16   0   -6.72    8.80
  -2 -16   0    9.10    4.83
  -2 -16   1   10.27    8.02
  -2 -16   2    6.55    5.74
  -2 -16   2   11.08    4.62
  -2 -16   3    7.49    3.48
  -1 -17  -2    1.29    4.60
  -1 -17  -1    1.27    3.49
  -1 -17  -1   -6.72    6.72
  -1 -17   0   17.10    4.44
  -1 -17   0    2.42    7.65
  -1 -17   1    9.16    7.19
  -1 -17   1   15.25    4.67
  -1 -17   2   16.15    4.40
   0 -18  -1    7.75    5.65
   0 -18   0   38.70    4.66
   0 -18   0   44.95    7.36
   0 -18   1   11.63    5.92
   0 -18   1   -0.30    3.76
   1 -19  -1   41.57    5.59
   1 -19   0   17.76    5.56
   1 -19   1   11.38    4.64
   1 -19   1   12.91    3.07
  19 -18  -1   14.09    4.03
  19 -18   0   17.13    4.10
  19 -18   1   41.37    4.45
  19 -17  -1    2.33    4.38
  19 -17   0   13.18    4.59
  19 -17   1   26.14    4.18
 -16  -3  -2    2.75    3.51
  19 -16  -2    1.74    3.50
 -16  -3  -1    1.45    3.40
  19 -16  -1    2.81    4.95
  19 -16   0   10.76    5.08
  19 -16   1   19.33    4.33
  19 -16   2   -1.50    2.54
 -15  -4  -3   -0.49    3.21
 -15  -4  -2    6.15    4.24
  19 -15  -2   -2.71    4.23
  19 -15  -1    8.28    5.65
  19 -15   0   27.02    6.09
  19 -15   1    5.27    4.60
  19 -15   2    1.87    3.05
  19 -14  -2    8.70    4.82
  19 -14  -1    8.53    6.11
  19 -14   0    7.87    6.12
  19 -14   1    1.17    4.96
 -14  -5   1    6.10    7.67
  19 -14   2    2.51    3.35
 -14  -5   2    1.09    6.92
  19 -13  -2    8.77    5.38
  19 -13  -1    7.41    6.64
  19 -13   0   15.16    6.78
  19 -13   1   18.78    5.39
 -13  -6   1   15.99    8.61
  19 -13   2   11.23    3.70
 -13  -6   2    2.25    8.03
 -12  -7  -3   23.25    4.29
 -12  -7  -3   25.11    3.50
  19 -12  -2   21.11    6.05
 -12  -7  -1   26.85    6.65
  19 -12  -1   30.74    7.42
 -12  -7   0    4.41    5.70
 -12  -7   0    4.85    8.96
  19 -12   1   15.84    5.73
 -12  -7   1   -3.80    8.81
  19 -12   2   -3.36    4.04
 -11  -8  -3   19.68    3.52
  19 -11  -2   13.02    6.14
 -11  -8  -1    3.19    6.29
 -11  -8   0    2.07    6.10
 -11  -8   0    0.57    9.49
 -11  -8   1   30.94    5.54
 -11  -8   1   22.80    9.86
  19 -11   2   18.52    4.41
 -10  -9  -3   13.38    3.18
 -10  -9  -1    3.57    6.33
 -10  -9   0   -0.84    6.25
 -10  -9   1    7.67    5.21
  -9 -10  -3    3.21    2.99
  -9 -10  -2   19.55    5.68
  -9 -10  -1    8.03    6.14
  -9 -10   0    2.11    5.99
  -9 -10   0   12.89    9.24
  -9 -10   1   -2.31    5.71
  -9 -10   1    2.92    9.05
  -9 -10   2   15.73    4.33
  -8 -11  -2    8.66    5.14
  -8 -11   0   12.45    6.13
  -8 -11   0    8.91    8.91
  -8 -11   1   -6.83    6.09
  -8 -11   1   -2.66    8.47
  -8 -11   2    2.66    4.44
  -7 -12  -2    9.46    4.82
  -7 -12  -1   32.93    6.40
  -7 -12   0   -0.39    5.91
  -7 -12   1   36.43    6.37
  -7 -12   1   24.19    9.13
  -7 -12   2   27.91    5.32
  -6 -13  -2    2.83    4.30
  -6 -13  -1   27.18    5.70
  -6 -13   1   27.63    6.14
  -6 -13   1    9.29    7.53
  -6 -13   2    8.32    4.80
  -6 -13   2    4.32    6.61
  -5 -14  -2    5.50    3.83
  -5 -14  -1   10.68    4.77
  -5 -14   0   10.30    9.21
  -5 -14   1    2.53    5.33
  -5 -14   1   -4.09    6.55
  -5 -14   2    0.29    4.66
  -5 -14   2    4.36    5.17
  -4 -15  -2    5.27    3.22
  -4 -15  -1    2.44    4.34
  -4 -15  -1    2.18    7.44
  -4 -15   0    3.59    8.51
  -4 -15   0    2.67    4.70
  -4 -15   1    9.08    7.42
  -4 -15   1    9.38    5.02
  -4 -15   2   26.38    5.07
  -3 -16  -1   11.73    3.84
  -3 -16  -1   15.38    6.51
  -3 -16   0    6.56    7.64
  -3 -16   0    8.37    4.43
  -3 -16   1   36.66    7.67
  -3 -16   2    9.24    4.03
  -2 -17  -1   14.90    3.26
  -2 -17  -1   26.31    6.07
  -2 -17   0    8.14    3.74
  -2 -17   0    6.85    6.76
  -2 -17   1    6.47    6.01
  -2 -17   1    0.77    3.83
  -2 -17   2    5.14    3.16
  -1 -18  -1   10.86    4.58
  -1 -18   0    3.51    2.84
  -1 -18   0    5.54    5.41
  -1 -18   1  -10.83    4.81
  -1 -18   1   11.27    3.16
  20 -17   0    5.13    3.72
  20 -16  -1   -3.75    4.11
  20 -16   0   -0.69    4.32
  20 -16   1    5.05    3.32
 -15  -5  -2    6.58    3.31
 -15  -5  -1    6.17    3.65
  20 -15  -1   -3.08    4.84
  20 -15   0    3.08    4.88
  20 -15   1    1.57    3.72
 -14  -6  -2    8.09    3.64
  20 -14  -1    3.24    5.47
  20 -14   0    0.11    5.26
  20 -14   1   -0.09    4.12
  20 -13  -2    8.01    4.53
  20 -13  -1   33.76    6.66
  20 -13   0   -0.36    5.66
  20 -13   1   11.20    4.57
 -13  -7   1    9.90    7.04
  20 -13   2    0.12    2.73
  20 -12  -2   16.59    4.99
  20 -12  -1   21.26    6.59
 -12  -8   0    2.01    4.89
  20 -12   0    6.59    6.13
  20 -12   1    1.55    4.81
 -12  -8   1    5.25    8.15
  20 -12   2    6.26    3.07
 -12  -8   2   -1.99    6.62
  20 -11  -2   12.73    5.03
 -11  -9  -1    5.41    5.29
 -11  -9   0    4.72    5.32
 -11  -9   1    2.78    4.19
  20 -11   2    4.09    3.24
  20 -10  -2   12.77    5.17
 -10 -10  -1    4.58    5.02
 -10 -10   0    1.84    5.15
 -10 -10   1   10.41    4.75
 -10 -10   1   13.15    7.51
  20 -10   2    2.95    3.36
 -10 -10   2    2.71    6.70
  20  -9  -2    5.43    5.15
  -9 -11  -1   -0.21    5.08
  -9 -11   0   12.49    5.46
  -9 -11   1   14.73    4.82
  -9 -11   1   10.86    7.90
  20  -9   2    7.07    3.62
  -9 -11   2    2.19    6.55
  -8 -12   0    2.29    4.97
  -8 -12   1    0.21    4.86
  -8 -12   1    5.97    6.87
  -8 -12   2    0.07    3.31
  -8 -12   2   -0.59    6.42
  -7 -13  -1    2.57    4.40
  -7 -13   0   23.26    5.30
  -7 -13   1   25.20    5.25
  -7 -13   1   18.41    6.46
  -7 -13   2    5.86    3.55
  -6 -14  -1   13.11    4.26
  -6 -14   1    7.12    4.49
  -6 -14   2    2.55    3.55
  -5 -15  -1    5.74    3.58
  -5 -15   0    6.83    4.01
  -5 -15   1   11.00    4.33
  -5 -15   2    2.07    3.17
  -4 -16  -1    4.28    2.94
  -4 -16   0   19.48    3.95
  -4 -16   1   19.07    4.01
  -3 -17   0    0.97    2.99
  21 -15   0   -0.77    3.72
  21 -14  -1    5.27    4.15
  21 -14   0   -2.28    4.47
  21 -14   1   11.85    3.45
  21 -13  -1    3.50    4.48
  21 -13   0    0.19    4.92
  21 -13   1    6.23    3.74
  21 -12  -1   -5.39    4.96
  21 -12   0    5.68    5.11
  21 -12   1   -4.25    3.98
  21 -11  -1    1.59    5.03
 -11 -10   0   -3.85    4.21
  21 -11   0    5.09    5.28
 -11 -10   1   10.71    3.38
  21 -11   1   29.12    4.68
  21 -10  -1    4.20    5.40
 -10 -11   0   19.96    4.53
 -10 -11   1    2.92    3.40
  21 -10   1   11.38    4.37
  -9 -12   0    0.58    4.17
  -9 -12   1    8.29    3.70
  -8 -13  -1    7.83    3.55
  -8 -13   0   33.95    4.86
  -8 -13   1    3.43    3.68
  -7 -14  -1    5.12    3.00
  -7 -14   0    2.28    3.69
  -7 -14   1    7.95    3.49
  -6 -15   1    2.65    3.18
   0   0   0    0.00    0.00


TITL QXB_CPH_Ra in P3(1)
REM P3(1) (#144 in standard setting)
CELL 1.54184  17.641345  17.641345   6.271226  90.0000  90.0000 120.0000
ZERR    7.00   0.001407   0.001407   0.000637   0.0000   0.0000   0.0000
LATT -1
SYMM -y, x-y, z+1/3
SYMM -x+y,-x, z+2/3
SFAC C H N O
UNIT 77.00 70.00 7.00 7.00
TREF
HKLF 4
END
_computing_structure_solution     'SHELXT 2014/5 (Sheldrick, 2014)'
;
_shelx_hkl_checksum                91291
_shelx_fab_file
;
-18 -1 -1 0.0215 0.2769
-18 -1 0 0.0076 0.0172
-18 -1 1 0.1329 -0.0591
-17 -3 0 0.0708 -0.0321
-17 -2 -1 0.2491 -0.1552
-17 -2 0 -0.0690 -0.1094
-17 -2 1 -0.0411 -0.0489
-17 -1 -2 -0.6429 -0.1926
-17 -1 -1 -0.2120 0.1285
-17 -1 0 0.0807 0.1060
-17 -1 1 -0.2636 0.2308
-17 -1 2 -0.1614 0.0282
-16 -4 -1 0.2411 0.2345
-16 -4 0 -0.3442 -0.0761
-16 -4 1 0.2057 0.1877
-16 -3 -2 -0.4372 -0.1834
-16 -3 -1 -0.1449 -0.1819
-16 -3 0 -0.0746 0.4437
-16 -3 1 -0.0480 -0.1834
-16 -3 2 0.3447 -0.0435
-16 -2 -3 0.0063 -0.4022
-16 -2 -2 0.1331 0.6589
-16 -2 -1 0.2236 0.0949
-16 -2 0 0.3912 -0.1158
-16 -2 1 0.1485 0.2609
-16 -2 2 -0.0502 -0.0062
-16 -1 -3 -0.2634 0.2749
-16 -1 -2 0.5716 -0.3542
-16 -1 -1 -0.2356 -0.1723
-16 -1 0 -0.2198 0.0675
-16 -1 1 0.0675 -0.4224
-16 -1 2 -0.0255 -0.2978
-15 -6 0 -0.2617 0.0941
-15 -5 -2 -0.0993 -0.2124
-15 -5 -1 0.0348 -0.3762
-15 -5 0 0.2855 0.3381
-15 -5 1 0.2170 -0.3850
-15 -4 -3 0.0451 -0.4391
-15 -4 -2 -0.0198 0.3497
-15 -4 -1 -0.2869 0.2670
-15 -4 0 0.4542 -0.3862
-15 -4 1 -0.2654 0.0905
-15 -4 2 -0.1031 -0.4578
-15 -3 -3 -0.4846 0.2754
-15 -3 -2 0.2840 -0.3066
-15 -3 -1 0.0841 -0.0819
-15 -3 0 -0.5611 -0.4508
-15 -3 1 0.2778 -0.1490
-15 -3 2 -0.1387 0.2299
-15 -2 -3 0.4912 0.1108
-15 -2 -2 -0.3615 -0.1878
-15 -2 -1 0.0041 0.2415
-15 -2 0 -0.0915 0.5161
-15 -2 1 -0.4735 -0.0658
-15 -2 2 -0.0404 0.1174
-15 -1 -3 -0.1003 -0.3114
-15 -1 -2 -0.1405 0.4223
-15 -1 -1 0.1647 -0.1540
-15 -1 0 0.0038 -0.1844
-15 -1 1 0.0674 0.3099
-15 -1 2 0.3539 -0.0107
-14 -7 -1 -0.0273 0.0309
-14 -7 0 0.1534 0.1788
-14 -7 1 0.3840 -0.6055
-14 -6 -2 0.0030 0.1603
-14 -6 -1 -0.3371 0.1605
-14 -6 0 -0.0119 -0.3149
-14 -6 1 -0.7463 -0.2196
-14 -5 -2 0.2212 -0.1606
-14 -5 -1 0.5477 0.2441
-14 -5 0 -0.3662 0.0657
-14 -5 1 -0.0313 0.5118
-14 -5 2 -0.4045 0.0064
-14 -4 -3 0.2836 0.2938
-14 -4 -2 -0.2318 0.0822
-14 -4 -1 -0.0694 -0.3606
-14 -4 0 0.0797 0.5544
-14 -4 1 0.0279 0.0232
-14 -4 2 0.1774 0.0424
-14 -3 -4 0.4937 0.0695
-14 -3 -3 -0.0996 -0.4023
-14 -3 -2 0.1449 -0.0064
-14 -3 -1 -0.0395 -0.0480
-14 -3 0 0.6024 -0.2772
-14 -3 1 0.2664 0.3193
-14 -3 2 -0.0460 -0.0143
-14 -2 -4 -0.1048 -0.6179
-14 -2 -3 -0.0377 0.2664
-14 -2 -2 0.0459 0.0306
-14 -2 -1 -0.1235 0.0297
-14 -2 0 -0.3541 -0.2926
-14 -2 1 0.2868 -0.3121
-14 -2 2 -0.1035 -0.1366
-14 -1 -4 -0.4195 0.2869
-14 -1 -3 -0.0034 0.0835
-14 -1 -2 -0.0275 -0.1359
-14 -1 -1 -0.0556 -0.0180
-14 -1 0 -0.0143 0.0830
-14 -1 1 -0.0251 -0.4094
-14 -1 2 -0.1160 0.2709
-13 -8 -1 0.0026 -0.1979
-13 -8 0 0.1323 -0.2333
-13 -8 1 -0.6925 0.0343
-13 -7 -2 -0.2017 -0.1649
-13 -7 -1 0.0959 0.3832
-13 -7 0 -0.1674 0.1117
-13 -7 1 0.3088 0.9351
-13 -7 2 -0.3324 -0.1701
-13 -6 -2 -0.2641 0.1519
-13 -6 -1 0.1738 -0.6335
-13 -6 0 0.1387 -0.0644
-13 -6 1 0.8148 -0.3658
-13 -6 2 -0.0633 0.4194
-13 -5 -3 0.2115 -0.0514
-13 -5 -2 0.3844 0.1176
-13 -5 -1 -0.5082 0.2236
-13 -5 0 -0.0499 -0.1007
-13 -5 1 -0.0926 -0.5736
-13 -5 2 0.1495 0.0643
-13 -4 -4 -0.2083 -0.2347
-13 -4 -3 -0.1420 0.0282
-13 -4 -2 -0.3273 -0.2173
-13 -4 -1 0.1405 0.2075
-13 -4 0 -0.2618 -0.0267
-13 -4 1 -0.4592 -0.3059
-13 -4 2 0.2901 -0.0439
-13 -3 -4 -0.2725 0.4326
-13 -3 -3 0.0557 -0.1943
-13 -3 -2 0.1667 0.2730
-13 -3 -1 0.1065 -0.0512
-13 -3 0 0.0296 0.4055
-13 -3 1 -0.3715 0.4357
-13 -3 2 -0.1003 -0.2358
-13 -2 -4 0.4970 0.1225
-13 -2 -3 -0.1194 0.2416
-13 -2 -2 0.0727 -0.1854
-13 -2 -1 -0.0618 0.0727
-13 -2 0 0.3758 -0.0614
-13 -2 1 0.0222 0.1847
-13 -2 2 -0.0922 0.0389
-13 -1 -4 -0.1140 -0.1929
-13 -1 -3 -0.0280 -0.2205
-13 -1 -2 -0.1712 -0.0357
-13 -1 -1 0.2685 0.0322
-13 -1 0 0.0617 -0.3863
-13 -1 1 0.3992 0.4274
-13 -1 2 0.0828 -0.0993
-12 -9 -1 -0.3276 0.2356
-12 -9 0 -0.2143 0.0971
-12 -9 1 0.3386 0.3020
-12 -8 -2 0.2333 0.5075
-12 -8 -1 0.5952 -0.1027
-12 -8 0 0.2503 0.1241
-12 -8 1 0.3481 -0.7596
-12 -8 2 -0.0367 -0.0393
-12 -7 -3 -0.1223 0.2989
-12 -7 -2 0.4622 -0.1600
-12 -7 -1 -0.7018 -0.2400
-12 -7 0 -0.1167 -0.0593
-12 -7 1 -0.8644 -0.2344
-12 -7 2 0.1841 -0.0134
-12 -6 -4 0.1243 0.0744
-12 -6 -3 0.2162 -0.1358
-12 -6 -2 -0.2378 -0.5829
-12 -6 -1 0.2546 0.5679
-12 -6 0 0.2292 0.1157
-12 -6 1 -0.3265 0.6288
-12 -6 2 -0.0085 -0.1713
-12 -5 -4 0.0720 0.0779
-12 -5 -3 -0.0998 -0.0172
-12 -5 -2 -0.2379 0.5279
-12 -5 -1 0.2531 -0.2111
-12 -5 0 0.0577 -0.2663
-12 -5 2 -0.2809 -0.2197
-12 -4 -5 0.5457 -0.0490
-12 -4 -4 0.2333 -0.1997
-12 -4 -3 -0.1330 0.1618
-12 -4 -2 0.3036 -0.2325
-12 -4 -1 -0.0654 -0.0923
-12 -4 0 -0.1439 -0.1041
-12 -4 2 -0.2563 0.4180
-12 -3 -5 -0.4490 -0.4202
-12 -3 -4 -0.2982 -0.2604
-12 -3 -3 0.4102 -0.0539
-12 -3 -2 -0.2763 -0.0498
-12 -3 -1 0.0587 -0.1039
-12 -3 0 -0.1892 -0.0316
-12 -3 2 0.3705 0.3198
-12 -2 -5 0.1411 0.4068
-12 -2 -4 -0.0257 0.2727
-12 -2 -3 -0.2260 -0.1422
-12 -2 -2 0.0711 0.3343
-12 -2 -1 -0.1697 -0.1122
-12 -2 0 -0.2741 0.2422
-12 -2 2 0.2260 -0.4502
-12 -1 -5 -0.0812 -0.2616
-12 -1 -4 -0.1528 -0.2153
-12 -1 -3 0.0454 -0.0778
-12 -1 -2 0.2705 -0.1990
-12 -1 -1 -0.3088 0.1473
-12 -1 1 -0.4376 0.2150
-12 -1 2 -0.1425 0.1883
-11 -10 -1 0.2904 0.1661
-11 -10 0 0.1441 -0.0752
-11 -10 1 -0.0855 -0.3297
-11 -9 -2 0.1799 -0.5814
-11 -9 -1 -0.2576 -0.5349
-11 -9 0 -0.1501 -0.3061
-11 -9 1 -0.5330 0.2940
-11 -9 2 -0.2933 0.3178
-11 -8 -3 0.5822 0.0825
-11 -8 -2 -0.6277 -0.0523
-11 -8 -1 -0.1079 0.7402
-11 -8 0 -0.1866 0.2619
-11 -8 1 0.5266 0.4450
-11 -8 2 0.2618 0.0879
-11 -7 -4 -0.0454 -0.0432
-11 -7 -3 -0.2173 -0.5728
-11 -7 -2 -0.1897 0.6223
-11 -7 -1 0.5703 -0.3535
-11 -7 0 0.1048 -0.0596
-11 -7 1 0.2574 -0.3800
-11 -7 2 0.1371 -0.1113
-11 -6 -4 -0.0407 -0.0049
-11 -6 -3 -0.2726 0.2392
-11 -6 -2 0.6817 -0.0136
-11 -6 -1 -0.3028 -0.3247
-11 -6 0 -0.1818 0.1151
-11 -6 1 0.0448 -0.3660
-11 -5 -5 -0.4632 -0.6388
-11 -5 -4 -0.1747 0.1195
-11 -5 -3 0.1998 0.1736
-11 -5 -2 -0.2293 -0.2704
-11 -5 -1 -0.1992 0.1144
-11 -5 0 0.2219 0.2114
-11 -4 -5 -0.2433 0.9628
-11 -4 -4 0.1990 0.2770
-11 -4 -3 -0.1232 -0.2410
-11 -4 -2 -0.0237 0.1129
-11 -4 -1 -0.2095 0.1618
-11 -4 0 0.1649 -0.1635
-11 -3 -5 0.6605 -0.5461
-11 -3 -4 0.2737 -0.3303
-11 -3 -3 0.0403 0.2353
-11 -3 -2 0.2109 -0.1163
-11 -3 -1 0.3143 0.2891
-11 -3 0 0.0187 -0.0461
-11 -2 -5 -0.6303 0.2189
-11 -2 -4 -0.3077 0.1098
-11 -2 -3 -0.0255 0.0946
-11 -2 -2 -0.4277 -0.0976
-11 -2 -1 0.1298 -0.1223
-11 -2 0 0.1531 -0.4050
-11 -2 2 0.2709 0.5298
-11 -1 -5 0.4288 0.1157
-11 -1 -4 0.3600 -0.2335
-11 -1 -3 0.3436 -0.1911
-11 -1 -2 0.0833 0.3847
-11 -1 -1 0.1194 -0.3556
-11 -1 0 -0.9131 -0.0243
-11 -1 1 -0.2515 -0.2925
-11 -1 2 -0.0997 -0.0505
-10 -11 -1 0.0072 0.0157
-10 -11 0 -0.0625 0.1024
-10 -11 1 -0.2170 0.3428
-10 -10 -2 -0.3310 0.1316
-10 -10 -1 -0.1079 0.2252
-10 -10 0 0.0214 0.1301
-10 -10 1 0.4973 0.1819
-10 -10 2 0.5354 0.0387
-10 -9 -3 -0.2034 -0.3919
-10 -9 -1 0.4322 -0.1689
-10 -9 0 0.3403 -0.0435
-10 -9 1 -0.1430 -0.5311
-10 -8 -4 0.2091 -0.1024
-10 -8 -3 -0.4764 0.5102
-10 -8 -1 -0.3962 -0.2467
-10 -8 0 -0.1372 -0.3707
-10 -8 1 -0.2075 0.3989
-10 -7 -4 -0.0279 -0.1246
-10 -7 -3 0.5684 0.2374
-10 -7 -2 -0.4238 -0.3697
-10 -7 -1 -0.1589 0.3596
-10 -7 0 -0.2414 0.1590
-10 -7 1 0.2311 -0.1245
-10 -6 -4 0.0515 -0.0047
-10 -6 -3 0.1708 -0.4283
-10 -6 -2 -0.0173 0.3020
-10 -6 -1 0.2900 0.1012
-10 -6 0 0.1015 0.0188
-10 -6 1 -0.0607 0.2371
-10 -5 -5 1.0374 -0.1693
-10 -5 -4 -0.0445 -0.2044
-10 -5 -3 -0.2617 -0.0125
-10 -5 -2 -0.0663 -0.0249
-10 -5 -1 0.1722 0.0542
-10 -5 0 -0.1320 0.0128
-10 -5 1 0.4203 -0.5052
-10 -4 -5 -0.7807 -0.5100
-10 -4 -4 -0.4084 0.0304
-10 -4 -3 -0.0686 -0.1257
-10 -4 -2 -0.0300 -0.0308
-10 -4 -1 0.1163 -0.5526
-10 -4 0 0.0801 0.1514
-10 -3 -5 0.4803 0.4700
-10 -3 -4 0.2794 0.4979
-10 -3 -3 0.0369 0.2450
-10 -3 -2 0.0939 0.3821
-10 -3 -1 -0.4281 0.1775
-10 -3 0 -0.0834 -0.1209
-10 -2 -5 -0.3660 -0.6790
-10 -2 -4 0.0521 -0.3591
-10 -2 -3 -0.3322 -0.2103
-10 -2 -2 0.3094 -0.4602
-10 -2 -1 0.0142 0.0626
-10 -2 0 0.1971 0.5415
-10 -2 1 -0.1039 0.4239
-10 -2 2 -0.2969 0.0704
-10 -1 -5 -0.2658 0.4978
-10 -1 -4 0.1509 0.2582
-10 -1 -2 -0.5106 -0.1657
-10 -1 -1 0.2923 0.1470
-10 -1 0 0.6079 -0.7073
-10 -1 1 0.1535 -0.2851
-10 -1 2 -0.0397 -0.2256
-9 -12 0 0.0273 -0.2917
-9 -12 1 0.3842 -0.0396
-9 -11 -2 -0.0036 0.0778
-9 -11 -1 -0.0791 -0.3435
-9 -11 0 -0.3987 0.0682
-9 -11 1 -0.0704 -0.4986
-9 -11 2 -0.2086 -0.3472
-9 -10 -3 0.1170 0.0898
-9 -10 -2 -0.1016 -0.3151
-9 -10 -1 -0.2974 0.0728
-9 -10 0 -0.0074 0.1748
-9 -10 1 -0.3685 0.3001
-9 -10 2 -0.1143 0.5461
-9 -9 -4 -0.3658 -0.1006
-9 -9 -3 0.3042 -0.0096
-9 -9 -2 -0.2572 0.1647
-9 -9 -1 0.1053 0.1409
-9 -9 0 -0.0345 0.2837
-9 -9 1 0.3217 -0.1345
-9 -9 2 0.2754 0.0079
-9 -8 -4 -0.0346 0.1950
-9 -8 -3 -0.2095 -0.4150
-9 -8 -2 0.0826 0.3443
-9 -8 -1 0.0947 0.0204
-9 -8 0 0.5280 0.0966
-9 -8 1 -0.4583 -0.0243
-9 -7 -4 0.0256 0.0241
-9 -7 -3 -0.3354 0.2259
-9 -7 -2 0.1371 -0.3192
-9 -7 -1 -0.1012 -0.1987
-9 -7 0 -0.0027 -0.5149
-9 -7 1 0.2191 0.3645
-9 -6 -5 -0.3853 -0.6026
-9 -6 -4 0.0344 0.0921
-9 -6 -3 0.2054 0.2461
-9 -6 -2 -0.1172 0.3527
-9 -6 -1 0.0969 0.1294
-9 -6 0 -0.2202 0.0331
-9 -6 1 -0.0682 -0.0969
-9 -5 -5 -0.2372 0.7142
-9 -5 -4 0.1204 0.1203
-9 -5 -3 -0.0024 0.0809
-9 -5 -2 0.2269 -0.0736
-9 -5 -1 -0.3580 -0.0995
-9 -5 0 -0.0240 -0.0722
-9 -5 1 0.4876 0.1738
-9 -4 -5 0.1898 -0.2934
-9 -4 -4 0.3012 -0.4358
-9 -4 -3 0.4054 -0.2210
-9 -4 -2 0.2667 -0.2593
-9 -4 -1 0.3618 0.3382
-9 -4 0 -0.2548 0.1744
-9 -4 1 -0.3182 -0.4347
-9 -3 -6 0.7017 0.3927
-9 -3 -5 -0.0931 0.6801
-9 -3 -4 -0.6630 -0.0128
-9 -3 -3 -0.2419 0.0764
-9 -3 -2 -0.5687 -0.1807
-9 -3 -1 -0.1261 -0.2918
-9 -3 0 0.3731 -0.0408
-9 -3 1 0.2780 0.0392
-9 -3 2 0.2442 0.1615
-9 -2 -6 -0.2719 -1.0347
-9 -2 -5 0.8655 -0.4284
-9 -2 -4 0.1778 0.3430
-9 -2 -3 0.2566 -0.5733
-9 -2 -2 0.1070 0.5010
-9 -2 -1 -0.0446 0.1577
-9 -2 0 -0.5911 -0.1258
-9 -2 1 -0.5571 -0.0322
-9 -2 2 -0.1806 -0.1613
-9 -1 -6 -0.8043 0.7157
-9 -1 -5 -0.4693 -0.5340
-9 -1 -4 0.0315 0.0540
-9 -1 -2 0.4832 -0.2777
-9 -1 -1 0.0915 0.4170
-9 -1 0 0.1074 0.8309
-9 -1 1 0.3458 0.0582
-9 -1 2 0.0878 0.0241
-8 -13 -1 -0.1326 -0.4915
-8 -13 0 -0.3735 0.3176
-8 -13 1 -0.1588 -0.0524
-8 -12 0 0.6721 0.4774
-8 -12 1 -0.2524 0.1754
-8 -12 2 -0.1479 0.0941
-8 -11 -2 0.0204 0.0957
-8 -11 0 0.2943 -0.6861
-8 -11 1 0.3879 0.2504
-8 -11 2 0.3107 -0.2127
-8 -10 -4 0.1236 0.3222
-8 -10 -3 -0.0873 0.1578
-8 -10 -2 0.0957 -0.1433
-8 -10 0 -0.3279 -0.2241
-8 -10 1 -0.0872 -0.2412
-8 -10 2 -0.3869 0.0717
-8 -9 -4 0.0308 -0.1366
-8 -9 -3 0.0896 0.2311
-8 -9 -2 0.0998 -0.0028
-8 -9 -1 0.2106 0.0811
-8 -9 0 -0.3504 -0.1075
-8 -9 1 0.2144 0.1387
-8 -9 2 0.0474 -0.0631
-8 -8 -4 0.0422 0.1206
-8 -8 -3 0.2519 -0.2119
-8 -8 -2 -0.2838 -0.0182
-8 -8 -1 -0.0803 -0.0277
-8 -8 0 -0.2752 0.5594
-8 -8 1 -0.0157 -0.3929
-8 -8 2 -0.0271 0.4037
-8 -7 -5 -0.1347 0.0845
-8 -7 -4 0.1099 -0.1704
-8 -7 -3 -0.2397 -0.2199
-8 -7 -2 0.4754 -0.0037
-8 -7 -1 0.1948 -0.3483
-8 -7 0 0.4511 0.1051
-8 -7 1 -0.2687 0.1175
-8 -6 -5 0.3617 0.0683
-8 -6 -4 -0.0683 -0.0487
-8 -6 -3 0.0159 0.2915
-8 -6 -2 -0.3697 -0.3529
-8 -6 -1 -0.4487 0.2277
-8 -6 0 -0.0500 -0.0535
-8 -6 1 -0.0472 -0.1308
-8 -5 -6 0.2563 0.3061
-8 -5 -5 -0.0498 -0.1824
-8 -5 -3 -0.1125 -0.3063
-8 -5 -2 -0.3625 0.0802
-8 -5 -1 0.2007 -0.1227
-8 -5 0 0.3732 0.1238
-8 -5 1 -0.0850 0.4927
-8 -4 -6 -0.1652 -0.6934
-8 -4 -5 0.1697 -0.3240
-8 -4 -4 0.2615 0.5391
-8 -4 -3 0.0201 0.3204
-8 -4 -2 0.0605 0.6520
-8 -4 -1 -0.2071 0.3661
-8 -4 0 -0.1120 -0.5689
-8 -4 1 0.0808 -0.3084
-8 -4 2 -0.0519 -0.0727
-8 -3 -6 -0.4593 1.0311
-8 -3 -5 -0.8298 -0.1514
-8 -3 -4 0.3266 -0.5442
-8 -3 -3 -0.2302 0.0127
-8 -3 -2 0.4603 -0.1748
-8 -3 -1 0.5864 -0.1672
-8 -3 0 -0.0589 0.3294
-8 -3 1 0.2808 0.5468
-8 -3 2 -0.1384 0.4229
-8 -2 -6 1.2657 -0.2072
-8 -2 -5 0.0303 0.9706
-8 -2 -4 -0.5084 -0.1368
-8 -2 -2 -0.1015 -0.1792
-8 -2 -1 -0.2886 -0.5629
-8 -2 0 0.1645 -0.4241
-8 -2 1 0.0461 -0.6999
-8 -2 2 0.1517 -0.0069
-8 -2 3 0.3450 0.3086
-8 -1 -6 -0.4722 -1.0207
-8 -1 -5 0.7379 -0.1926
-8 -1 -4 0.0027 0.3656
-8 -1 -2 -0.0118 0.1442
-8 -1 -1 -0.9543 0.1464
-8 -1 0 -0.7001 -0.5076
-8 -1 1 -0.1232 0.2012
-8 -1 2 0.2854 -0.0494
-8 -1 3 0.0494 0.0562
-7 -14 -1 -0.3845 0.1579
-7 -14 0 0.4136 0.2169
-7 -14 1 0.2388 -0.1026
-7 -13 -1 0.5882 0.3978
-7 -13 0 0.0353 -0.8327
-7 -13 1 -0.1028 0.0424
-7 -13 2 -0.1324 0.2193
-7 -12 -2 -0.0116 -0.0583
-7 -12 -1 0.1230 -0.6688
-7 -12 0 -0.8689 0.2727
-7 -12 1 0.1045 -0.2860
-7 -12 2 -0.0116 -0.0179
-7 -11 -4 0.2246 -0.2183
-7 -11 -3 0.2657 -0.0078
-7 -11 -2 -0.2579 0.1758
-7 -11 -1 -0.2565 0.1277
-7 -11 0 0.2907 0.6647
-7 -11 1 -0.3029 0.1837
-7 -11 2 0.4036 0.1195
-7 -10 -4 -0.0593 0.0998
-7 -10 -3 0.1165 -0.1332
-7 -10 -2 0.2608 -0.1390
-7 -10 -1 -0.0867 -0.3007
-7 -10 0 0.4567 -0.0679
-7 -10 1 0.0466 0.0022
-7 -10 2 -0.3054 -0.3981
-7 -9 -4 0.1226 -0.2925
-7 -9 -3 -0.3244 -0.0519
-7 -9 -2 -0.2209 0.2405
-7 -9 -1 -0.1607 0.3153
-7 -9 0 0.2527 -0.4237
-7 -9 1 0.0341 0.2329
-7 -9 2 0.0700 0.0688
-7 -8 -4 -0.4086 0.0072
-7 -8 -3 0.1239 0.3806
-7 -8 -2 0.0979 -0.2293
-7 -8 -1 -0.2923 -0.0239
-7 -8 0 -0.5391 -0.2362
-7 -8 1 0.2621 -0.0886
-7 -7 -5 0.2613 -0.0439
-7 -7 -4 0.0504 0.2703
-7 -7 -3 0.4215 -0.3372
-7 -7 -2 -0.0757 0.3654
-7 -7 -1 0.4626 0.6553
-7 -7 0 0.1109 0.3864
-7 -7 1 -0.1222 -0.1889
-7 -6 -6 0.0801 -0.3244
-7 -6 -5 -0.2328 -0.0965
-7 -6 -3 -0.5300 -0.0973
-7 -6 -2 0.2690 0.0243
-7 -6 -1 0.2413 -0.4516
-7 -6 0 0.0194 -0.4597
-7 -6 1 0.0409 -0.0397
-7 -6 2 0.0716 0.2313
-7 -5 -6 -0.4631 0.3950
-7 -5 -5 -0.0678 0.2119
-7 -5 -3 0.1726 0.2079
-7 -5 -2 0.3406 -0.3575
-7 -5 -1 0.2329 -0.1531
-7 -5 0 -0.5394 0.4734
-7 -5 1 -0.2462 0.2353
-7 -5 2 0.0074 -0.0855
-7 -4 -6 0.9410 -0.2271
-7 -4 -5 0.2432 0.1997
-7 -4 -4 -0.4412 0.0497
-7 -4 -3 0.1169 0.0240
-7 -4 -2 -0.4349 -0.2797
-7 -4 -1 -0.5844 -0.6550
-7 -4 0 0.4870 0.0023
-7 -4 1 0.4274 -0.4392
-7 -4 2 0.3689 -0.0890
-7 -3 -6 -1.0373 -0.6485
-7 -3 -5 0.3986 -0.3287
-7 -3 -4 0.2689 0.3771
-7 -3 -2 -0.1200 0.0995
-7 -3 -1 -0.5162 1.0011
-7 -3 0 -0.2541 0.2310
-7 -3 1 -0.7643 0.3651
-7 -3 2 -0.2411 -0.1958
-7 -3 3 -0.0426 -0.4845
-7 -2 -6 -0.1650 1.0435
-7 -2 -5 -0.5760 -0.4772
-7 -2 -4 0.3137 -0.4993
-7 -2 -2 -0.3117 0.0925
-7 -2 -1 1.0606 0.2997
-7 -2 0 0.3283 0.3117
-7 -2 1 0.5008 0.1028
-7 -2 2 -0.1309 -0.2812
-7 -2 3 0.0890 0.0106
-7 -1 -6 0.7637 0.1787
-7 -1 -5 -0.0841 0.6078
-7 -1 -4 -0.6014 0.0545
-7 -1 -2 0.2226 0.3611
-7 -1 -1 0.3829 -1.3426
-7 -1 0 1.3418 -0.3351
-7 -1 1 0.0174 0.0493
-7 -1 2 -0.4442 0.4870
-7 -1 3 -0.3568 -0.3633
-6 -15 1 -0.3540 -0.1578
-6 -14 -1 0.0838 -0.3919
-6 -14 1 0.2330 0.3696
-6 -14 2 0.3867 0.1589
-6 -13 -2 0.0435 -0.1410
-6 -13 -1 -0.4799 0.0807
-6 -13 1 -0.1324 -0.2709
-6 -13 2 -0.0984 -0.3164
-6 -12 -4 -0.2979 -0.0871
-6 -12 -3 -0.0992 -0.2954
-6 -12 -2 0.2432 0.2358
-6 -12 -1 0.1497 0.2435
-6 -12 0 0.2372 -0.4613
-6 -12 1 0.1866 0.2274
-6 -12 2 -0.2403 -0.1783
-6 -12 3 0.2460 -0.6420
-6 -11 -4 0.1061 0.0907
-6 -11 -3 -0.1558 -0.2842
-6 -11 -2 -0.2018 -0.4184
-6 -11 -1 -0.1152 0.1951
-6 -11 0 -0.4643 -0.2002
-6 -11 1 -0.0236 -0.1908
-6 -11 2 -0.1780 0.6217
-6 -11 3 -0.5648 0.5355
-6 -10 -5 -0.5336 -0.3844
-6 -10 -4 -0.2433 0.1366
-6 -10 -3 -0.2751 0.4175
-6 -10 -2 0.2661 0.2985
-6 -10 -1 0.5053 -0.0484
-6 -10 0 -0.2258 0.4065
-6 -10 1 -0.0515 -0.1302
-6 -10 2 0.3727 -0.1913
-6 -9 -4 0.3929 0.2460
-6 -9 -3 0.3719 -0.0368
-6 -9 -2 -0.2457 -0.4005
-6 -9 -1 -0.0765 0.0188
-6 -9 0 0.4832 0.3358
-6 -9 1 -0.1918 0.1493
-6 -9 2 0.1793 0.0604
-6 -8 -5 -0.1246 -0.4713
-6 -8 -4 0.1688 -0.3639
-6 -8 -3 -0.2979 -0.2551
-6 -8 -2 -0.0665 0.1430
-6 -8 -1 0.3891 -0.6294
-6 -8 0 0.1704 -0.6481
-6 -8 1 0.0212 0.1532
-6 -8 2 -0.2054 -0.3486
-6 -7 -6 -0.2978 0.0715
-6 -7 -5 -0.1415 0.4216
-6 -7 -4 -0.1696 -0.2179
-6 -7 -3 0.0266 0.5540
-6 -7 -2 -0.0506 0.1321
-6 -7 -1 -0.8808 -0.1273
-6 -7 0 -0.6062 0.2051
-6 -7 1 0.2049 0.0927
-6 -7 2 0.0078 0.0356
-6 -6 -6 0.4881 0.3482
-6 -6 -5 0.2010 -0.1660
-6 -6 -3 0.4351 -0.2839
-6 -6 -2 -0.0529 -0.0482
-6 -6 -1 -0.1760 0.3937
-6 -6 0 0.6326 0.2597
-6 -6 1 0.3269 -0.2284
-6 -6 2 -0.1898 0.1604
-6 -5 -6 -0.3700 -0.6659
-6 -5 -5 -0.1420 0.1754
-6 -5 -4 0.2414 0.1938
-6 -5 -3 -0.2496 -0.3323
-6 -5 -2 0.1142 0.2979
-6 -5 -1 -0.0771 0.7348
-6 -5 0 -0.4366 -0.4793
-6 -5 1 -0.6793 -0.2854
-6 -5 2 0.0206 -0.1127
-6 -5 3 0.1148 -0.4116
-6 -4 -6 0.0127 0.9262
-6 -4 -5 0.3048 -0.2118
-6 -4 -4 -0.0215 -0.1643
-6 -4 -3 -0.2232 0.3107
-6 -4 -2 0.1350 -0.2299
-6 -4 -1 1.3589 -0.0373
-6 -4 0 0.4078 0.3719
-6 -4 1 0.5185 0.5612
-6 -4 2 0.0905 0.2560
-6 -4 3 -0.2254 0.4147
-6 -3 -6 0.6283 -0.5243
-6 -3 -5 -0.4389 0.1167
-6 -3 -4 -0.2473 0.1237
-6 -3 -3 0.0881 0.0421
-6 -3 -2 -0.0258 0.2703
-6 -3 -1 -0.5798 -1.3387
-6 -3 0 -0.1671 -0.5413
-6 -3 1 -0.2992 -0.5092
-6 -3 2 -0.2317 -0.0668
-6 -3 3 0.1760 -0.1694
-6 -2 -6 -0.3140 -0.3451
-6 -2 -5 0.4400 0.0106
-6 -2 -4 0.4749 0.3025
-6 -2 -2 0.4247 -0.5011
-6 -2 -1 -1.0571 0.8570
-6 -2 0 -0.6985 -0.5037
-6 -2 1 0.1569 0.2048
-6 -2 2 0.6532 0.4340
-6 -2 3 -0.1526 0.2500
-6 -1 -6 -0.4943 0.0068
-6 -1 -5 -0.2912 -0.0504
-6 -1 -2 -0.4814 0.0239
-6 -1 -1 1.3931 0.9454
-6 -1 0 -1.1280 2.0547
-6 -1 1 -0.3514 -0.2588
-6 -1 2 0.0777 -1.0673
-6 -1 3 0.4491 -0.0332
-6 -1 4 -0.4586 -0.7007
-5 -15 -1 -0.0278 0.0656
-5 -15 0 0.1676 0.3056
-5 -15 1 0.2321 -0.4502
-5 -15 2 0.0275 -0.3340
-5 -14 -2 -0.4822 0.0362
-5 -14 -1 0.0449 0.0844
-5 -14 0 0.1059 -0.1987
-5 -14 1 -0.4632 0.3199
-5 -14 2 -0.2806 0.3323
-5 -13 -3 -0.1176 0.4269
-5 -13 -2 0.2809 -0.0810
-5 -13 -1 0.1247 -0.0380
-5 -13 0 -0.0901 -0.0823
-5 -13 1 0.3892 -0.0550
-5 -13 2 0.1824 0.1526
-5 -13 3 -0.3579 -0.1065
-5 -12 -4 0.0319 -0.2347
-5 -12 -3 -0.1453 0.1914
-5 -12 -2 -0.4832 0.2466
-5 -12 -1 0.1454 -0.0569
-5 -12 0 -0.0562 0.2296
-5 -12 1 -0.1002 -0.0291
-5 -12 2 0.4770 -0.1264
-5 -12 3 0.4576 0.2098
-5 -11 -5 -0.1647 0.7340
-5 -11 -4 0.0798 0.0847
-5 -11 -3 0.7344 0.1769
-5 -11 -2 0.3765 -0.0998
-5 -11 -1 -0.2661 -0.3459
-5 -11 0 0.3343 -0.1607
-5 -11 1 -0.0437 0.0093
-5 -11 2 -0.3939 -0.3641
-5 -10 -4 -0.1804 -0.3017
-5 -10 -3 -0.1493 -0.7003
-5 -10 -2 -0.2855 0.3167
-5 -10 -1 -0.0172 0.2548
-5 -10 0 -0.3014 -0.4042
-5 -10 1 0.1783 -0.0939
-5 -10 2 -0.0453 0.0662
-5 -9 -5 -0.4014 0.2436
-5 -9 -4 -0.2299 0.2759
-5 -9 -3 -0.4549 0.2366
-5 -9 -2 0.4689 0.0249
-5 -9 -1 -0.4198 -0.0776
-5 -9 0 -0.4797 0.4941
-5 -9 1 -0.2512 0.0010
-5 -9 2 -0.1176 0.2487
-5 -8 -6 0.1218 0.2593
-5 -8 -5 0.5325 -0.1219
-5 -8 -4 0.1047 0.2312
-5 -8 -3 0.3521 0.1700
-5 -8 -2 0.1664 -0.3897
-5 -8 -1 0.3140 0.7957
-5 -8 0 0.6392 0.3471
-5 -8 1 0.1096 -0.0364
-5 -8 2 -0.0116 -0.0819
-5 -7 -6 0.2371 -0.5824
-5 -7 -5 -0.3542 -0.1628
-5 -7 -3 -0.1742 -0.3260
-5 -7 -2 -0.4130 -0.1431
-5 -7 -1 0.6552 -0.3976
-5 -7 0 -0.0153 -0.6400
-5 -7 1 -0.3155 -0.0354
-5 -7 2 0.3013 0.2945
-5 -6 -6 -0.6541 0.3804
-5 -6 -5 0.3248 -0.0021
-5 -6 -4 -0.1077 -0.3950
-5 -6 -3 -0.2570 0.3926
-5 -6 -2 -0.0430 0.1097
-5 -6 -1 0.0366 -0.4227
-5 -6 0 -0.1048 0.5797
-5 -6 1 0.1421 0.6679
-5 -6 2 -0.0125 -0.3414
-5 -6 3 -0.4691 0.0627
-5 -5 -6 0.6551 -0.0313
-5 -5 -5 -0.6925 -0.3969
-5 -5 -4 -0.0881 0.0690
-5 -5 -3 0.5431 0.0558
-5 -5 -2 -0.1956 0.1858
-5 -5 -1 -0.6263 -0.7697
-5 -5 0 0.2780 -0.8807
-5 -5 1 0.4918 -0.6037
-5 -5 2 -0.0911 -0.1907
-5 -5 3 0.4480 -0.0251
-5 -4 -6 -0.3863 -0.2274
-5 -4 -5 0.1626 1.0109
-5 -4 -4 -0.0955 0.0336
-5 -4 -3 -0.0793 -0.2514
-5 -4 -2 0.4781 0.1889
-5 -4 -1 -0.8337 1.3119
-5 -4 0 -0.7884 0.5651
-5 -4 1 -0.2653 0.1668
-5 -4 2 -0.2122 0.5324
-5 -4 3 -0.3309 -0.2358
-5 -3 -6 -0.0639 0.1481
-5 -3 -5 0.4557 -0.5466
-5 -3 -4 -0.0101 -0.1054
-5 -3 -3 -0.1355 -0.3521
-5 -3 -2 -0.3208 -0.5084
-5 -3 -1 1.5624 0.2386
-5 -3 0 0.2552 0.5876
-5 -3 1 -0.1064 -0.4023
-5 -3 2 0.6123 -0.5976
-5 -3 3 -0.1425 0.1778
-5 -3 4 -0.4453 -0.9152
-5 -2 -6 0.0389 0.2398
-5 -2 -5 -0.1341 -0.0000
-5 -2 -3 -0.3817 0.6375
-5 -2 -2 0.0846 0.5051
-5 -2 -1 -0.3553 -1.7582
-5 -2 0 1.8492 -0.1619
-5 -2 1 -0.1914 0.7892
-5 -2 2 -1.1626 0.0973
-5 -2 3 0.1407 0.1182
-5 -2 4 -0.7147 0.5371
-5 -1 -6 0.4446 -0.1264
-5 -1 -5 -0.1516 -0.1058
-5 -1 -3 0.7017 -0.1999
-5 -1 -2 -0.0316 -0.1246
-5 -1 -1 -1.8322 1.3743
-5 -1 0 -1.1944 -3.2409
-5 -1 1 1.3658 -0.6008
-5 -1 2 0.8917 0.9022
-5 -1 3 0.0454 -0.1837
-5 -1 4 0.3520 0.3956
-4 -16 -1 0.0893 -0.0989
-4 -16 0 0.0987 -0.2255
-4 -16 1 -0.3419 -0.0028
-4 -15 -2 0.2924 0.6196
-4 -15 -1 -0.0449 0.1025
-4 -15 0 -0.1692 -0.0128
-4 -15 1 0.4913 0.2834
-4 -15 2 0.2669 -0.0323
-4 -14 -2 0.1269 -0.4738
-4 -14 -1 0.1270 -0.1910
-4 -14 0 -0.1638 0.0443
-4 -14 1 -0.2122 -0.5619
-4 -14 2 -0.1765 -0.1438
-4 -14 3 -0.0565 -0.0914
-4 -13 -4 -0.1426 0.1651
-4 -13 -3 -0.2517 -0.0051
-4 -13 -2 0.1923 0.3272
-4 -13 -1 -0.2457 -0.0597
-4 -13 0 0.2211 0.2089
-4 -13 1 -0.2662 0.2270
-4 -13 2 -0.0778 -0.1581
-4 -12 -5 0.5792 -0.1832
-4 -12 -4 0.2653 -0.1168
-4 -12 -3 -0.1290 -0.4307
-4 -12 -2 -0.1236 -0.5294
-4 -12 -1 -0.0696 0.3237
-4 -12 0 -0.0903 -0.2476
-4 -12 1 0.0739 0.3023
-4 -12 2 -0.2745 0.3611
-4 -12 3 0.0552 0.4331
-4 -11 -4 -0.1343 0.0494
-4 -11 -3 -0.4257 0.5708
-4 -11 -2 0.0436 0.2088
-4 -11 -1 0.2452 -0.1197
-4 -11 0 -0.0856 0.3090
-4 -11 1 0.0890 -0.0996
-4 -11 2 0.2529 0.1405
-4 -11 3 0.3618 -0.0824
-4 -10 -5 0.2605 0.3463
-4 -10 -4 0.1201 -0.1020
-4 -10 -3 0.5305 0.2508
-4 -10 -2 -0.1743 -0.2767
-4 -10 -1 -0.0141 0.1950
-4 -10 0 0.4996 -0.0399
-4 -10 1 0.3009 0.1912
-4 -10 2 0.2437 -0.1573
-4 -9 -6 0.2528 -0.1580
-4 -9 -5 -0.3320 -0.3149
-4 -9 -4 -0.0523 -0.0319
-4 -9 -3 0.2239 -0.5092
-4 -9 -2 -0.3371 0.1723
-4 -9 -1 0.3476 -0.4290
-4 -9 0 -0.2185 -0.5888
-4 -9 1 -0.0345 -0.4835
-4 -9 2 -0.1478 0.1068
-4 -9 4 0.3085 0.0636
-4 -8 -6 -0.5919 -0.0961
-4 -8 -5 0.0630 0.5246
-4 -8 -3 -0.5010 -0.0530
-4 -8 -2 0.1821 0.4885
-4 -8 -1 -0.6645 -0.2241
-4 -8 0 -0.4807 0.3695
-4 -8 1 -0.1701 0.1160
-4 -8 2 0.3249 -0.4702
-4 -7 -6 0.5008 0.6071
-4 -7 -5 0.0987 -0.2636
-4 -7 -4 -0.1676 0.3394
-4 -7 -3 0.1848 0.3819
-4 -7 -2 0.3807 -0.1383
-4 -7 -1 -0.0284 0.5677
-4 -7 0 0.4843 -0.0550
-4 -7 1 0.1362 -0.1417
-4 -7 2 -0.6190 0.0934
-4 -7 3 0.5434 0.6215
-4 -6 -6 0.0332 -0.6916
-4 -6 -5 0.0209 0.5394
-4 -6 -4 0.1418 0.0849
-4 -6 -3 0.0507 -0.3710
-4 -6 -2 0.0880 -0.2428
-4 -6 -1 0.0439 0.2100
-4 -6 0 -0.8770 0.1934
-4 -6 1 -0.5108 -0.0997
-4 -6 2 -0.0502 0.3515
-4 -5 -6 -0.3494 0.1919
-4 -5 -5 0.7560 -0.7224
-4 -5 -4 0.3913 0.1150
-4 -5 -3 -0.1814 0.1716
-4 -5 -2 -0.1975 -0.4132
-4 -5 -1 0.9960 -0.0173
-4 -5 0 1.2533 0.6080
-4 -5 1 -0.0382 0.3858
-4 -5 2 0.7577 0.1112
-4 -5 3 -0.1412 0.2429
-4 -4 -6 0.0540 0.2991
-4 -4 -5 -1.0462 -0.2242
-4 -4 -4 -0.0635 -0.5234
-4 -4 -3 -0.1097 0.2266
-4 -4 -2 -0.5655 0.5238
-4 -4 -1 -0.7153 -1.2807
-4 -4 0 0.0685 -1.1906
-4 -4 1 0.1891 0.6416
-4 -4 2 -0.6509 -0.8374
-4 -4 3 0.2891 0.2515
-4 -3 -6 0.3224 -0.1046
-4 -3 -5 0.1324 0.5560
-4 -3 -3 0.6952 0.0107
-4 -3 -2 0.6475 0.0723
-4 -3 -1 -1.1317 1.3736
-4 -3 0 -1.3976 -0.6108
-4 -3 1 1.2290 -0.7094
-4 -3 2 -0.0644 1.1563
-4 -3 3 0.3095 -0.6284
-4 -3 4 0.3229 0.1734
-4 -2 -6 -0.0150 -0.2091
-4 -2 -5 0.2539 0.0700
-4 -2 -3 -0.4003 -0.6137
-4 -2 -2 -0.1276 -0.1706
-4 -2 -1 2.2910 0.6761
-4 -2 0 -0.9719 2.9425
-4 -2 1 -1.8031 -1.3560
-4 -2 2 0.7434 -0.8001
-4 -2 3 -0.6915 -0.0324
-4 -2 4 0.5609 -0.3194
-4 -1 -6 -0.2582 0.0530
-4 -1 -5 -0.0260 -0.2235
-4 -1 -3 -0.2965 0.3996
-4 -1 -2 -0.1867 -0.0780
-4 -1 -1 -0.2767 -2.5670
-4 -1 0 5.5074 0.6354
-4 -1 1 -0.2003 3.6115
-4 -1 2 -0.6889 0.2631
-4 -1 3 0.2907 0.6239
-4 -1 4 -0.4473 -0.3946
-3 -17 0 -0.1316 0.0993
-3 -16 -1 -0.0266 0.0372
-3 -16 0 0.2100 0.1351
-3 -16 1 0.0723 -0.3057
-3 -16 2 -0.1597 0.0460
-3 -15 -2 -0.6464 -0.2095
-3 -15 -1 -0.2715 0.0194
-3 -15 0 0.0756 -0.1060
-3 -15 1 -0.3259 0.3374
-3 -15 2 0.1898 0.1855
-3 -15 3 -0.3925 0.1616
-3 -14 -4 0.1314 0.0115
-3 -14 -3 0.2608 0.6365
-3 -14 -2 0.1331 0.0792
-3 -14 -1 0.2191 0.3631
-3 -14 0 -0.0570 -0.2557
-3 -14 1 0.4163 0.1400
-3 -14 2 -0.1016 -0.1717
-3 -14 3 0.5327 0.3666
-3 -13 -4 -0.3842 -0.2325
-3 -13 -3 0.0475 -0.1134
-3 -13 -2 -0.3378 0.2884
-3 -13 -1 0.2961 -0.2797
-3 -13 0 -0.2622 0.2440
-3 -13 1 0.2591 -0.4091
-3 -13 2 0.2261 0.2305
-3 -13 3 0.1013 -0.7208
-3 -12 -4 -0.0151 0.4670
-3 -12 -3 0.3148 -0.1674
-3 -12 -2 0.3617 -0.0058
-3 -12 -1 -0.2905 -0.1301
-3 -12 0 0.2752 0.0988
-3 -12 1 -0.4621 -0.1357
-3 -12 2 0.1152 -0.4207
-3 -12 3 -0.4956 0.2112
-3 -12 4 -0.3968 -0.0399
-3 -11 -4 0.2903 0.1112
-3 -11 -3 -0.3060 -0.1898
-3 -11 -2 -0.0770 0.0386
-3 -11 -1 0.1186 0.0227
-3 -11 0 -0.0267 -0.3058
-3 -11 1 0.0012 -0.0719
-3 -11 2 -0.5149 -0.0982
-3 -11 3 0.1407 -0.0968
-3 -11 4 0.0037 0.4002
-3 -11 5 0.0071 -0.2722
-3 -10 -5 -0.1131 0.2921
-3 -10 -4 0.2255 -0.3275
-3 -10 -3 -0.2243 0.1178
-3 -10 -2 0.1255 0.0441
-3 -10 -1 -0.3357 -0.0380
-3 -10 0 -0.2989 0.2866
-3 -10 1 -0.4745 0.3584
-3 -10 2 0.2178 0.4123
-3 -10 3 -0.4902 0.3253
-3 -10 4 0.1566 -0.0410
-3 -10 5 -0.2114 0.1428
-3 -9 -6 0.0512 0.5394
-3 -9 -5 0.3973 -0.3046
-3 -9 -3 0.1369 0.4458
-3 -9 -2 0.1689 -0.1796
-3 -9 -1 0.1480 0.4444
-3 -9 0 0.4941 0.1228
-3 -9 1 0.3502 0.3873
-3 -9 2 -0.3016 -0.2401
-3 -9 6 0.0718 -0.2970
-3 -8 -6 0.4179 -0.5374
-3 -8 -5 -0.4056 -0.1762
-3 -8 -3 0.5248 -0.3021
-3 -8 -2 -0.1465 -0.2150
-3 -8 -1 0.3835 -0.3946
-3 -8 0 -0.2526 -0.5173
-3 -8 1 0.4436 -0.0660
-3 -8 2 0.2622 0.5118
-3 -7 -6 -0.6309 0.1188
-3 -7 -5 0.0690 0.0999
-3 -7 -4 0.0324 0.0663
-3 -7 -3 -0.4023 -0.3534
-3 -7 -2 -0.3324 0.0827
-3 -7 -1 -0.4011 0.0665
-3 -7 0 0.1773 0.6677
-3 -7 1 0.0142 -0.3510
-3 -7 2 0.3383 -0.0828
-3 -6 -6 0.3335 0.3649
-3 -6 -5 -0.4608 -0.0285
-3 -6 -4 -0.0976 -0.5172
-3 -6 -3 -0.1661 0.2020
-3 -6 -2 0.0368 0.3617
-3 -6 -1 0.0938 -0.1980
-3 -6 0 0.0852 -1.2402
-3 -6 1 -0.0455 0.0636
-3 -6 2 0.0789 -0.8158
-3 -5 -6 0.3504 -0.3300
-3 -5 -5 0.4267 0.6984
-3 -5 -4 -0.6208 0.7066
-3 -5 -3 0.1585 0.2060
-3 -5 -2 0.5731 0.0456
-3 -5 -1 -0.3210 0.6261
-3 -5 0 -1.4438 0.8897
-3 -5 1 0.4227 -0.6052
-3 -5 2 -0.9645 0.5649
-3 -5 3 0.2345 -0.0186
-3 -4 -6 -0.4148 -0.2694
-3 -4 -5 0.3360 -0.6045
-3 -4 -3 -0.0848 -0.3214
-3 -4 -2 -0.2795 -0.7376
-3 -4 -1 1.1855 -0.1470
-3 -4 0 1.3786 1.7502
-3 -4 1 -1.5902 -0.5557
-3 -4 2 1.0378 0.2965
-3 -4 3 -0.5753 -0.1138
-3 -3 -6 -0.1267 0.0863
-3 -3 -5 -0.3178 -0.1778
-3 -3 -3 -0.1188 0.3395
-3 -3 -2 -0.4410 0.4533
-3 -3 -1 -0.9259 -1.6149
-3 -3 0 2.7344 -2.5037
-3 -3 1 -0.3419 2.6806
-3 -3 2 -0.4530 -0.7372
-3 -3 3 0.3048 0.6619
-3 -3 4 0.0444 -0.4117
-3 -2 -6 -0.2373 0.4282
-3 -2 -5 -0.1984 0.3291
-3 -2 -3 0.1728 0.1328
-3 -2 -2 0.3756 0.3467
-3 -2 -1 -1.2573 1.9248
-3 -2 0 -4.7773 -4.1549
-3 -2 1 4.0049 -1.2889
-3 -2 2 0.0633 0.3072
-3 -2 3 0.4572 -0.3936
-3 -2 4 -0.2917 0.6647
-3 -1 -6 0.4376 0.0778
-3 -1 -5 0.2667 -0.1706
-3 -1 -3 0.3131 -0.2753
-3 -1 -2 0.1919 -0.6008
-3 -1 -1 1.5120 0.5178
-3 -1 0 -5.4285 9.9542
-3 -1 1 -4.7472 -2.9720
-3 -1 2 -0.6141 0.0993
-3 -1 3 -0.5649 -0.1502
-3 -1 4 0.3275 -0.2028
-2 -17 -1 0.2094 0.1344
-2 -17 0 -0.0511 -0.2095
-2 -17 1 -0.1078 -0.1165
-2 -17 2 0.2153 0.0423
-2 -16 -2 -0.1876 0.7284
-2 -16 -1 0.1267 -0.0128
-2 -16 0 -0.2649 0.2129
-2 -16 1 0.0995 0.0729
-2 -16 2 -0.1273 -0.2381
-2 -16 3 0.1977 0.3522
-2 -15 -3 0.5775 -0.5369
-2 -15 -2 0.3982 -0.1177
-2 -15 -1 0.0950 -0.3640
-2 -15 0 0.2077 0.2537
-2 -15 1 -0.0714 -0.1942
-2 -15 2 -0.1016 0.2868
-2 -15 3 0.1947 -0.7166
-2 -14 -4 -0.0950 0.3439
-2 -14 -3 -0.4070 -0.0779
-2 -14 -2 0.1818 -0.0470
-2 -14 -1 -0.5171 -0.0110
-2 -14 0 0.3266 -0.2138
-2 -14 1 -0.3418 0.0419
-2 -14 2 0.2144 -0.1940
-2 -14 3 -0.8791 0.3790
-2 -13 -5 0.1991 -0.0455
-2 -13 -4 0.5210 -0.2608
-2 -13 -3 -0.2300 0.1086
-2 -13 -2 -0.1853 -0.2259
-2 -13 -1 0.1538 0.4841
-2 -13 0 -0.1742 -0.2964
-2 -13 1 0.2350 0.5009
-2 -13 2 -0.3442 0.0382
-2 -13 3 0.8000 0.4232
-2 -13 4 0.0234 0.1334
-2 -12 -4 -0.2825 -0.5759
-2 -12 -3 0.3529 0.2428
-2 -12 -2 0.0682 0.0440
-2 -12 -1 0.1260 -0.2122
-2 -12 0 -0.3987 0.0757
-2 -12 1 0.0706 -0.2758
-2 -12 2 0.2287 0.4685
-2 -12 3 -0.2752 -0.5506
-2 -12 4 0.3367 0.0463
-2 -12 5 0.0772 -0.0301
-2 -11 -5 0.2261 -0.0213
-2 -11 -4 -0.7872 0.3000
-2 -11 -3 -0.0924 -0.2822
-2 -11 -2 -0.1090 -0.0733
-2 -11 -1 0.1079 0.1845
-2 -11 0 0.2752 0.4234
-2 -11 1 0.3192 0.2553
-2 -11 2 0.4323 -0.5641
-2 -11 3 0.1748 0.5490
-2 -11 4 0.0645 -0.3115
-2 -11 5 0.0913 -0.0473
-2 -10 -6 0.3798 -0.2468
-2 -10 -5 -0.3024 -0.1800
-2 -10 -4 0.3946 0.6548
-2 -10 -3 0.0410 0.0402
-2 -10 -2 -0.0649 0.0157
-2 -10 -1 0.1695 -0.3518
-2 -10 0 0.0516 -0.4726
-2 -10 1 0.1997 -0.5991
-2 -10 2 -0.5056 0.0514
-2 -10 3 0.3842 -0.7342
-2 -10 5 -0.3148 -0.0414
-2 -10 6 -0.3685 0.2939
-2 -9 -6 -0.5060 -0.1952
-2 -9 -5 -0.0228 0.4359
-2 -9 -3 -0.2451 -0.1845
-2 -9 -2 -0.1415 -0.0100
-2 -9 -1 -0.4801 -0.0829
-2 -9 0 -0.3967 0.5072
-2 -9 1 -0.5666 -0.5328
-2 -9 2 0.1306 0.0073
-2 -9 3 -0.9184 -0.0541
-2 -9 6 0.3138 0.2122
-2 -8 -6 0.2037 0.3817
-2 -8 -5 0.3679 -0.1225
-2 -8 -4 0.1903 -0.3491
-2 -8 -3 -0.1899 0.4985
-2 -8 -2 0.0304 0.4225
-2 -8 -1 0.3198 0.4151
-2 -8 0 0.9092 -0.2038
-2 -8 1 -0.8437 0.7855
-2 -8 2 0.0990 -0.1002
-2 -7 -6 0.0572 -0.3268
-2 -7 -5 -0.0868 -0.0896
-2 -7 -4 -0.5910 0.1361
-2 -7 -3 0.5586 0.1728
-2 -7 -2 0.3715 -0.2286
-2 -7 -1 -0.1339 -0.4564
-2 -7 0 -1.0097 -0.3467
-2 -7 1 0.9598 0.6165
-2 -7 2 -0.7526 -0.0938
-2 -6 -6 -0.3600 0.0208
-2 -6 -5 0.0618 -0.2398
-2 -6 -4 0.8490 0.1965
-2 -6 -3 0.2005 -0.5405
-2 -6 -2 -0.2116 -0.2048
-2 -6 -1 -0.0492 0.1692
-2 -6 0 0.8726 1.1357
-2 -6 1 -0.1706 -0.7840
-2 -6 2 0.5510 1.0493
-2 -5 -6 0.1155 0.4604
-2 -5 -5 -0.3867 0.1288
-2 -5 -3 -0.3420 -0.0616
-2 -5 -2 -0.1609 0.3583
-2 -5 -1 -0.4494 0.0081
-2 -5 0 1.0184 -2.3134
-2 -5 1 -0.1196 1.0688
-2 -5 2 0.6084 -0.9461
-2 -5 3 -0.2452 0.0722
-2 -4 -6 0.1944 -0.0900
-2 -4 -5 0.1350 0.2216
-2 -4 -3 -0.1944 -0.0700
-2 -4 -2 0.5623 -0.0124
-2 -4 -1 0.3972 1.2286
-2 -4 0 -4.5476 -0.5157
-2 -4 1 1.9329 -0.5359
-2 -4 2 -0.7648 0.0013
-2 -4 3 0.1243 -0.1980
-2 -3 -6 0.4590 -0.0022
-2 -3 -5 0.2848 -0.0320
-2 -3 -3 0.1134 0.4651
-2 -3 -2 -0.0919 -0.7186
-2 -3 -1 1.7267 -1.5103
-2 -3 0 0.5693 7.4817
-2 -3 1 -2.1310 -2.9437
-2 -3 2 0.0612 0.2085
-2 -3 3 -0.1561 -0.0741
-2 -2 -6 -0.2239 -0.7200
-2 -2 -5 -0.2355 -0.2396
-2 -2 -3 0.0747 -0.4608
-2 -2 -2 -0.8294 0.3521
-2 -2 -1 -2.3860 -0.6308
-2 -2 0 12.6238 -3.0059
-2 -2 1 -1.3947 4.9330
-2 -2 2 0.4210 0.4805
-2 -2 3 -0.1257 0.1953
-2 -2 4 -0.4613 -0.0998
-2 -1 -6 -0.4804 -0.0198
-2 -1 -5 0.1446 0.2083
-2 -1 -3 -0.2425 0.2340
-2 -1 -2 0.5454 0.4812
-2 -1 -1 0.7205 0.9746
-2 -1 0 -11.6465 -18.2756
-2 -1 1 4.7408 -2.8950
-2 -1 2 0.0830 -1.1720
-2 -1 3 0.0792 -0.2240
-2 -1 4 0.4238 0.0126
-1 -18 -1 0.0020 -0.2272
-1 -18 0 0.0065 0.0301
-1 -18 1 -0.0944 0.1431
-1 -17 -2 0.6430 -0.0304
-1 -17 -1 -0.1851 0.1620
-1 -17 0 0.3103 0.0301
-1 -17 1 0.1457 0.0684
-1 -17 2 0.0573 0.2896
-1 -16 -2 -0.3415 -0.4912
-1 -16 -1 0.0191 0.0648
-1 -16 0 -0.0901 -0.4928
-1 -16 1 0.0537 -0.0684
-1 -16 2 0.2019 -0.3016
-1 -16 3 -0.4774 -0.0704
-1 -15 -4 0.3076 0.1513
-1 -15 -3 0.0294 0.3955
-1 -15 -2 -0.2135 0.1766
-1 -15 -1 0.1765 0.2541
-1 -15 0 -0.5341 0.1625
-1 -15 1 0.0062 0.0678
-1 -15 2 -0.3268 0.0359
-1 -15 3 0.4943 0.5419
-1 -14 -4 -0.2369 -0.3252
-1 -14 -3 0.1905 0.2256
-1 -14 -2 0.1010 0.1635
-1 -14 -1 0.3473 -0.4767
-1 -14 0 0.1465 0.4124
-1 -14 1 0.1600 -0.2998
-1 -14 2 0.1674 0.1617
-1 -14 3 0.0218 -0.8712
-1 -14 4 0.0622 -0.0483
-1 -13 -4 -0.3123 0.4314
-1 -13 -3 0.1438 -0.4156
-1 -13 -2 -0.1502 -0.1375
-1 -13 -1 -0.5683 -0.0635
-1 -13 0 0.3106 0.1723
-1 -13 1 -0.3524 0.1930
-1 -13 2 0.1229 -0.2149
-1 -13 3 -0.5700 0.5412
-1 -13 4 0.0430 -0.2045
-1 -13 5 -0.3892 -0.2040
-1 -12 -5 -0.1451 -0.0518
-1 -12 -4 0.7685 0.4781
-1 -12 -3 -0.1962 0.2962
-1 -12 -2 0.0584 0.3573
-1 -12 -1 0.1076 0.1295
-1 -12 0 0.3670 -0.6078
-1 -12 1 0.3064 -0.2502
-1 -12 2 -0.4941 -0.0826
-1 -12 3 0.5311 -0.0797
-1 -12 4 -0.2787 -0.1370
-1 -12 5 -0.0425 0.2522
-1 -11 -6 -0.3170 -0.0774
-1 -11 -5 -0.0498 0.2057
-1 -11 -4 0.2741 -1.0314
-1 -11 -3 0.2641 -0.1569
-1 -11 -2 0.2839 -0.1013
-1 -11 -1 -0.2392 0.1064
-1 -11 0 -0.7746 0.0331
-1 -11 1 -0.6243 0.0306
-1 -11 2 0.2088 0.5882
-1 -11 3 -0.4581 -0.1232
-1 -11 4 -0.3026 0.2866
-1 -11 5 0.1438 0.1991
-1 -11 6 0.4384 0.0801
-1 -10 -6 0.1027 0.3974
-1 -10 -5 0.2932 -0.0744
-1 -10 -3 -0.1370 -0.0665
-1 -10 -2 -0.1053 -0.1009
-1 -10 -1 0.2445 0.3758
-1 -10 0 0.6177 0.3790
-1 -10 1 -0.0252 0.7519
-1 -10 2 0.4035 -0.1792
-1 -10 3 0.2389 0.4745
-1 -10 6 -0.0238 -0.6153
-1 -9 -6 0.1672 -0.2417
-1 -9 -5 -0.3554 -0.2245
-1 -9 -4 -0.3354 0.2108
-1 -9 -3 0.1243 0.0359
-1 -9 -2 0.2860 -0.0652
-1 -9 -1 0.3367 -0.4302
-1 -9 0 -0.4902 -0.9267
-1 -9 1 1.2229 0.2276
-1 -9 2 -0.1681 -0.5125
-1 -9 3 0.1557 -0.2259
-1 -8 -6 -0.1117 0.1082
-1 -8 -5 0.0977 0.4611
-1 -8 -4 0.3607 0.5002
-1 -8 -3 -0.1056 -0.4029
-1 -8 -2 -0.3876 -0.2769
-1 -8 -1 -0.3780 0.1088
-1 -8 0 -0.4856 1.3550
-1 -8 1 0.0378 -1.7006
-1 -8 2 -0.2322 0.6332
-1 -8 3 0.3985 -0.0788
-1 -7 -6 0.1778 0.0118
-1 -7 -5 0.1982 -0.2907
-1 -7 -4 -0.0629 -0.5758
-1 -7 -3 -0.5855 0.3217
-1 -7 -2 0.0374 0.2032
-1 -7 -1 0.2396 0.0542
-1 -7 0 1.5243 -0.5264
-1 -7 1 -1.6308 0.5169
-1 -7 2 0.6892 -0.5293
-1 -7 3 -0.6226 -0.6670
-1 -6 -6 0.0725 -0.2632
-1 -6 -5 -0.1399 0.0105
-1 -6 -4 -0.1473 0.6555
-1 -6 -3 0.3901 0.3818
-1 -6 -2 -0.1716 -0.1206
-1 -6 -1 0.3454 -0.0422
-1 -6 0 -2.0220 -0.9556
-1 -6 1 0.8858 0.8938
-1 -6 2 -0.9028 -0.3800
-1 -6 3 -0.2378 0.6890
-1 -5 -6 -0.2227 -0.0536
-1 -5 -5 -0.0111 0.0712
-1 -5 -3 0.1274 0.1447
-1 -5 -2 -0.1286 0.2807
-1 -5 -1 -0.0432 -1.2866
-1 -5 0 1.0433 4.0159
-1 -5 1 0.2024 -1.1396
-1 -5 2 -0.0931 0.8842
-1 -5 3 0.3304 0.1255
-1 -4 -6 -0.2622 -0.1284
-1 -4 -5 0.0918 -0.0952
-1 -4 -3 0.6113 -0.5637
-1 -4 -2 0.0272 0.2892
-1 -4 -1 -2.7653 0.6963
-1 -4 0 5.6973 -4.3504
-1 -4 1 -1.7651 1.2034
-1 -4 2 0.5013 0.0241
-1 -4 3 -0.0238 -0.2745
-1 -4 4 0.3674 -0.2230
-1 -3 -6 -0.1999 0.6358
-1 -3 -5 -0.1213 0.0484
-1 -3 -3 -0.8836 -0.1756
-1 -3 -2 0.8133 0.1274
-1 -3 -1 2.6795 3.3218
-1 -3 0 -9.3245 -8.1948
-1 -3 1 3.4158 0.3945
-1 -3 2 0.3078 -0.4924
-1 -3 3 0.0198 0.2806
-1 -3 4 0.2352 0.2006
-1 -2 -6 0.3521 0.1811
-1 -2 -5 -0.0042 -0.0228
-1 -2 -3 0.1776 0.5162
-1 -2 -2 -0.2611 -0.8975
-1 -2 -1 1.3581 -3.8966
-1 -2 0 -9.0389 19.9730
-1 -2 1 -2.9001 -2.5737
-1 -2 2 -0.8681 0.1284
-1 -2 3 0.0246 -0.0915
-1 -2 4 -0.2197 -0.5223
-1 -1 -6 0.9000 0.1208
-1 -1 -5 0.0150 0.1605
-1 -1 -3 0.4202 -0.0838
-1 -1 -2 -0.3375 0.2370
-1 -1 -1 -2.3124 0.9322
-1 -1 0 32.9143 -0.6055
-1 -1 1 0.8215 3.3720
-1 -1 2 0.7208 0.3710
-1 -1 3 0.4064 -0.0362
-1 -1 4 -0.0128 0.5318
0 -18 -1 0.2939 0.0010
0 -18 0 -0.0844 -0.0756
0 -18 1 -0.1312 -0.1208
0 -17 -2 -0.1405 0.4570
0 -17 -1 -0.2502 -0.2711
0 -17 0 -0.1840 0.3127
0 -17 1 -0.1832 0.1048
0 -17 2 -0.5383 0.1653
0 -17 3 -0.0578 0.2456
0 -16 -3 0.1901 -0.0909
0 -16 -2 0.4171 -0.0293
0 -16 -1 0.0256 0.1624
0 -16 0 0.4580 0.1598
0 -16 1 0.1278 0.1557
0 -16 2 0.4692 0.2572
0 -16 3 0.3228 -0.2508
0 -15 -4 -0.2809 0.2275
0 -15 -3 0.2776 -0.2541
0 -15 -2 -0.0801 -0.3121
0 -15 -1 -0.3209 -0.1078
0 -15 0 0.0822 -0.4202
0 -15 1 -0.0811 -0.0701
0 -15 2 -0.0926 -0.3277
0 -15 3 -0.4397 0.1086
0 -15 4 -0.2971 -0.0987
0 -14 -4 0.2696 0.1754
0 -14 -3 -0.5603 -0.2288
0 -14 -2 -0.0900 0.2647
0 -14 -1 0.2623 0.6360
0 -14 0 -0.1169 -0.1594
0 -14 1 0.2575 0.1195
0 -14 2 -0.0650 0.0547
0 -14 3 0.5273 0.1767
0 -14 4 -0.1032 0.1913
0 -14 5 -0.0309 0.4845
0 -13 -4 0.1645 -0.6036
0 -13 -3 0.0884 0.2359
0 -13 -2 0.2470 -0.2930
0 -13 -1 0.3665 -0.4649
0 -13 0 -0.6242 0.0101
0 -13 1 -0.3224 -0.2560
0 -13 2 -0.0599 0.1644
0 -13 3 -0.1336 -0.4394
0 -13 4 -0.0477 0.2281
0 -13 5 0.2847 -0.2497
0 -12 -5 0.0831 -0.0008
0 -12 -4 -0.9311 0.2779
0 -12 -3 -0.1689 0.0593
0 -12 -2 -0.3668 -0.1271
0 -12 -1 -0.1385 -0.1198
0 -12 0 0.4729 0.8389
0 -12 1 0.2203 0.5247
0 -12 2 0.3060 -0.1279
0 -12 3 -0.1178 0.0644
0 -12 4 0.4496 0.2164
0 -12 5 -0.1128 -0.0113
0 -11 -6 0.1133 -0.2707
0 -11 -5 -0.0529 -0.2041
0 -11 -4 0.5683 0.6109
0 -11 -3 0.0875 0.1256
0 -11 -2 -0.1264 0.3678
0 -11 -1 -0.0932 -0.1611
0 -11 0 0.3547 -0.9082
0 -11 1 0.4542 -0.4170
0 -11 2 -0.2391 -0.3390
0 -11 3 -0.1852 -0.0647
0 -11 4 0.2731 -0.5640
0 -11 6 -0.5840 0.2770
0 -10 -6 -0.2567 0.0905
0 -10 -5 0.0137 0.3640
0 -10 -4 0.2951 -0.2329
0 -10 -3 0.1337 0.0651
0 -10 -2 0.2070 -0.0576
0 -10 -1 -0.3724 0.0645
0 -10 0 -0.8226 0.5058
0 -10 1 -0.3910 -0.6717
0 -10 2 -0.4994 0.4217
0 -10 3 0.0361 0.4179
0 -9 -6 0.1281 0.0222
0 -9 -5 0.3513 -0.5816
0 -9 -4 -0.0419 -0.3505
0 -9 -3 -0.0664 -0.0422
0 -9 -2 0.0255 0.1814
0 -9 -1 0.1665 0.3278
0 -9 0 1.2274 0.1424
0 -9 1 -1.0990 0.5822
0 -9 2 0.6625 0.2238
0 -9 3 0.1885 -0.5277
0 -8 -6 -0.1022 0.0088
0 -8 -5 -0.8103 0.0751
0 -8 -4 -0.1240 0.2783
0 -8 -3 0.4129 0.1692
0 -8 -2 0.0220 -0.2988
0 -8 -1 0.0546 -0.0486
0 -8 0 -0.7989 -1.4466
0 -8 1 1.1224 1.2813
0 -8 2 -0.2099 -0.2815
0 -8 3 -0.6061 0.6509
0 -7 -7 0.6042 -0.6273
0 -7 -6 0.0373 0.0849
0 -7 -5 0.3039 0.5516
0 -7 -4 0.2076 -0.4151
0 -7 -3 -0.1283 -0.6652
0 -7 -2 -0.0425 0.5321
0 -7 -1 -0.0035 -0.1922
0 -7 0 -1.0015 2.0077
0 -7 1 0.9189 -1.5076
0 -7 2 0.1074 0.2140
0 -7 3 0.9742 0.0669
0 -6 -7 -0.6335 -0.3991
0 -6 -6 0.0219 -0.0214
0 -6 -5 0.3480 -0.2225
0 -6 -4 -0.3918 0.1852
0 -6 -3 -0.1797 0.1931
0 -6 -2 0.7400 -0.5579
0 -6 -1 -0.6639 0.6019
0 -6 0 3.0966 -1.0872
0 -6 1 -1.6482 -0.5919
0 -6 2 0.3286 -0.1848
0 -6 3 -0.1501 -0.7142
0 -5 -7 -0.3210 0.2410
0 -5 -6 0.0638 0.2800
0 -5 -5 -0.2240 -0.2723
0 -5 -4 0.1176 -0.0219
0 -5 -3 -0.5118 -0.1271
0 -5 -2 -0.6968 -0.4252
0 -5 -1 2.1650 1.2634
0 -5 0 -4.4752 -2.7859
0 -5 1 0.2968 2.0718
0 -5 2 -0.2329 -0.3809
0 -5 3 -0.4497 0.3051
0 -5 4 -0.3323 -0.3801
0 -4 -7 0.0516 0.3958
0 -4 -6 0.4940 -0.4552
0 -4 -5 -0.1436 0.2287
0 -4 -3 0.3507 0.8374
0 -4 -2 -0.4201 0.0286
0 -4 -1 0.6341 -4.6807
0 -4 0 -2.0105 9.0269
0 -4 1 1.0061 -1.8971
0 -4 2 -0.4699 0.0112
0 -4 3 0.3639 -0.1485
0 -4 4 -0.1848 -0.1929
0 -3 -7 0.2335 -0.1257
0 -3 -6 -0.4830 -0.1383
0 -3 -5 0.2164 0.1340
0 -3 -3 0.4348 -0.4997
0 -3 -2 -0.2091 1.0483
0 -3 -1 -5.4851 1.9004
0 -3 0 17.6734 -1.6092
0 -3 1 -1.1089 1.2172
0 -3 2 0.1949 0.6741
0 -3 3 -0.3400 0.0807
0 -3 4 -0.2579 0.5329
0 -2 -6 -0.0485 -0.4629
0 -2 -5 0.0691 -0.3172
0 -2 -3 -0.3113 -0.3715
0 -2 -2 0.9276 -0.2551
0 -2 -1 3.3431 3.2718
0 -2 0 -15.2418 -25.5605
0 -2 1 0.7822 -1.1849
0 -2 2 0.1859 -0.5020
0 -2 3 0.0082 -0.1697
0 -2 4 0.3969 -0.2401
0 -1 -6 -1.2724 0.9838
0 -1 -5 -0.2147 0.0874
0 -1 -3 -0.4605 0.5470
0 -1 -2 -0.1882 -0.2623
0 -1 -1 0.7593 -2.1645
0 -1 0 -20.0066 34.7093
0 -1 1 -1.0489 0.8076
0 -1 2 -0.1794 0.1852
0 -1 3 -0.2431 0.6170
0 -1 4 -0.2690 0.0605
0 0 -6 1.9236 0.8119
0 0 3 0.8305 -0.1753
0 1 -6 -0.2630 -1.6498
0 1 -5 -0.0693 0.1667
0 1 -3 -0.2431 -0.6170
0 1 -2 -0.1794 -0.1852
0 1 -1 -1.0489 -0.8076
0 1 0 -20.0066 -34.7093
0 1 1 0.7593 2.1645
0 1 2 -0.1882 0.2623
0 1 3 -0.4605 -0.5470
0 1 4 0.0323 0.3677
0 2 -6 -0.5597 0.6258
0 2 -5 0.3019 0.0953
0 2 -3 0.0082 0.1697
0 2 -2 0.1859 0.5020
0 2 -1 0.7822 1.1849
0 2 0 -15.2418 25.5605
0 2 1 3.3431 -3.2718
0 2 2 0.9276 0.2551
0 2 3 -0.3113 0.3715
0 2 4 0.4380 -0.2929
0 3 -7 -0.4767 0.1795
0 3 -6 0.2017 0.0301
0 3 -5 -0.0060 -0.3627
0 3 -3 -0.3400 -0.0807
0 3 -2 0.1949 -0.6741
0 3 -1 -1.1089 -1.2172
0 3 0 17.6734 1.6092
0 3 1 -5.4851 -1.9004
0 3 2 -0.2091 -1.0483
0 3 3 0.4348 0.4997
0 3 4 -0.2541 -0.1331
0 4 -7 0.3626 0.1745
0 4 -6 0.3593 -0.0900
0 4 -5 -0.1569 0.0876
0 4 -3 0.3639 0.1485
0 4 -2 -0.4699 -0.0112
0 4 -1 1.0061 1.8971
0 4 0 -2.0105 -9.0269
0 4 1 0.6341 4.6807
0 4 2 -0.4201 -0.0286
0 4 3 0.3507 -0.8374
0 4 4 -0.0489 -0.0198
0 5 -7 -0.0621 -0.2293
0 5 -6 -0.6121 -0.5257
0 5 -5 -0.0349 -0.0731
0 5 -3 -0.4497 -0.3051
0 5 -2 -0.2329 0.3809
0 5 -1 0.2968 -2.0718
0 5 0 -4.4752 2.7859
0 5 1 2.1650 -1.2634
0 5 2 -0.6968 0.4252
0 5 3 -0.5118 0.1271
0 5 4 0.1176 0.0219
0 6 -7 -0.2250 -0.0164
0 6 -6 0.0199 0.9265
0 6 -5 -0.1450 0.1314
0 6 -3 -0.1501 0.7142
0 6 -2 0.3286 0.1848
0 6 -1 -1.6482 0.5919
0 6 0 3.0966 1.0872
0 6 1 -0.6639 -0.6019
0 6 2 0.7400 0.5579
0 6 3 -0.1797 -0.1931
0 6 4 -0.3918 -0.1852
0 7 -7 -0.0248 0.3641
0 7 -6 0.4238 -0.7219
0 7 -5 0.1026 0.1730
0 7 -4 -0.0150 -0.5792
0 7 -3 0.9742 -0.0669
0 7 -2 0.1074 -0.2140
0 7 -1 0.9189 1.5076
0 7 0 -1.0015 -2.0077
0 7 1 -0.0035 0.1922
0 7 2 -0.0425 -0.5321
0 7 3 -0.1283 0.6652
0 8 -6 -0.8197 0.4478
0 8 -5 0.2036 -0.0337
0 8 -4 -0.0911 0.0467
0 8 -2 -0.2099 0.2815
0 8 -1 1.1224 -1.2813
0 8 0 -0.7989 1.4466
0 8 1 0.0546 0.0486
0 8 2 0.0220 0.2988
0 8 3 0.4129 -0.1692
0 9 -6 0.8035 0.4781
0 9 -5 0.0017 -0.1974
0 9 -4 -0.0842 -0.3385
0 9 -2 0.6625 -0.2238
0 9 -1 -1.0990 -0.5822
0 9 0 1.2274 -0.1424
0 9 1 0.1665 -0.3278
0 9 2 0.0255 -0.1814
0 9 3 -0.0664 0.0422
0 10 -6 0.3447 -0.6968
0 10 -5 -0.1386 -0.0310
0 10 -4 -0.5532 0.2421
0 10 -3 0.0361 -0.4179
0 10 -2 -0.4994 -0.4217
0 10 -1 -0.3910 0.6717
0 10 0 -0.8226 -0.5058
0 10 1 -0.3724 -0.0645
0 10 2 0.2070 0.0576
0 11 -5 -0.0186 0.0787
0 11 -4 0.2731 0.5640
0 11 -2 -0.2391 0.3390
0 11 -1 0.4542 0.4170
0 11 0 0.3547 0.9082
0 11 1 -0.0932 0.1611
0 11 2 -0.1264 -0.3678
0 12 -5 -0.1128 0.0113
0 12 -4 0.4496 -0.2164
0 12 -3 -0.1178 -0.0644
0 12 -2 0.3060 0.1279
0 12 -1 0.2203 -0.5247
0 12 0 0.4729 -0.8389
0 12 1 -0.1385 0.1198
0 12 2 -0.3668 0.1271
0 13 -5 0.2847 0.2497
0 13 -4 -0.0477 -0.2281
0 13 -3 -0.1336 0.4394
0 13 -2 -0.0599 -0.1644
0 13 -1 -0.3224 0.2560
0 13 0 -0.6242 -0.0101
0 13 1 0.3665 0.4649
0 13 2 0.2470 0.2930
0 14 -3 0.5273 -0.1767
0 14 -2 -0.0650 -0.0547
0 14 -1 0.2575 -0.1195
0 14 0 -0.1169 0.1594
0 14 1 0.2623 -0.6360
0 14 2 -0.0900 -0.2647
0 15 -3 -0.4397 -0.1086
0 15 -2 -0.0926 0.3277
0 15 -1 -0.0811 0.0701
0 15 0 0.0822 0.4202
0 15 1 -0.3209 0.1078
0 15 2 -0.0801 0.3121
0 16 -3 0.3228 0.2508
0 16 -2 0.4692 -0.2572
0 16 -1 0.1278 -0.1557
0 16 0 0.4580 -0.1598
0 16 1 0.0256 -0.1624
0 16 2 0.4171 0.0293
0 17 -3 -0.0578 -0.2456
0 17 -2 -0.5383 -0.1653
0 17 -1 -0.1832 -0.1048
0 17 0 -0.1840 -0.3127
0 17 1 -0.2502 0.2711
0 17 2 -0.1405 -0.4570
0 18 -1 -0.1312 0.1208
0 18 0 -0.0844 0.0756
0 18 1 0.2939 -0.0010
1 1 -6 0.8671 0.4512
1 1 -5 -0.0121 -0.3764
1 1 -3 0.4064 0.0362
1 1 -2 0.7208 -0.3710
1 1 -1 0.8215 -3.3720
1 1 0 32.9143 0.6055
1 1 1 -2.3124 -0.9322
1 1 2 -0.3375 -0.2370
1 1 3 0.4202 0.0838
1 1 4 -0.1499 -0.2698
1 2 -6 0.1620 -0.4340
1 2 -5 -0.3196 0.2640
1 2 -3 0.0246 0.0915
1 2 -2 -0.8681 -0.1284
1 2 -1 -2.9001 2.5737
1 2 0 -9.0389 -19.9730
1 2 1 1.3581 3.8966
1 2 2 -0.2611 0.8975
1 2 3 0.1776 -0.5162
1 2 4 -0.0358 0.2548
1 3 -7 0.0973 -0.4667
1 3 -6 -0.5503 -0.2159
1 3 -5 0.3398 -0.0038
1 3 -3 0.0198 -0.2806
1 3 -2 0.3078 0.4924
1 3 -1 3.4158 -0.3945
1 3 0 -9.3245 8.1948
1 3 1 2.6795 -3.3218
1 3 2 0.8133 -0.1274
1 3 3 -0.8836 0.1756
1 3 4 0.0218 -0.1127
1 4 -7 -0.1986 0.0230
1 4 -6 0.0716 1.0228
1 4 -5 -0.2220 -0.1240
1 4 -4 0.3674 0.2230
1 4 -3 -0.0238 0.2745
1 4 -2 0.5013 -0.0241
1 4 -1 -1.7651 -1.2034
1 4 0 5.6973 4.3504
1 4 1 -2.7653 -0.6963
1 4 2 0.0272 -0.2892
1 4 3 0.6113 0.5637
1 4 4 -0.1960 0.1681
1 5 -7 -0.0179 0.1591
1 5 -6 1.0998 -0.6893
1 5 -5 0.0928 0.1475
1 5 -4 -0.2220 -0.9468
1 5 -3 0.3304 -0.1255
1 5 -2 -0.0931 -0.8842
1 5 -1 0.2024 1.1396
1 5 0 1.0433 -4.0159
1 5 1 -0.0432 1.2866
1 5 2 -0.1286 -0.2807
1 5 3 0.1274 -0.1447
1 5 4 0.4891 0.2808
1 6 -7 0.2597 -0.1637
1 6 -6 -1.0739 -0.4646
1 6 -5 -0.0834 -0.1038
1 6 -4 -0.5380 0.6462
1 6 -3 -0.2378 -0.6890
1 6 -2 -0.9028 0.3800
1 6 -1 0.8858 -0.8938
1 6 0 -2.0220 0.9556
1 6 1 0.3454 0.0422
1 6 2 -0.1716 0.1206
1 6 3 0.3901 -0.3818
1 6 4 -0.1473 -0.6555
1 7 -7 -0.2946 -0.2181
1 7 -6 0.3886 0.7464
1 7 -5 0.1188 0.2343
1 7 -4 0.3720 -0.1266
1 7 -3 -0.6226 0.6670
1 7 -2 0.6892 0.5293
1 7 -1 -1.6308 -0.5169
1 7 0 1.5243 0.5264
1 7 1 0.2396 -0.0542
1 7 2 0.0374 -0.2032
1 7 3 -0.5855 -0.3217
1 8 -6 0.1408 -0.6686
1 8 -5 0.1474 -0.3666
1 8 -4 -0.4822 0.1619
1 8 -3 0.3985 0.0788
1 8 -2 -0.2322 -0.6332
1 8 -1 0.0378 1.7006
1 8 0 -0.4856 -1.3550
1 8 1 -0.3780 -0.1088
1 8 2 -0.3876 0.2769
1 8 3 -0.1056 0.4029
1 9 -6 -0.5879 -0.0006
1 9 -5 -0.4548 0.0733
1 9 -4 0.5397 0.4758
1 9 -3 0.1557 0.2259
1 9 -2 -0.1681 0.5125
1 9 -1 1.2229 -0.2276
1 9 0 -0.4902 0.9267
1 9 1 0.3367 0.4302
1 9 2 0.2860 0.0652
1 10 -6 -0.0238 0.6153
1 10 -5 0.2668 0.3327
1 10 -4 0.3229 -0.5200
1 10 -3 0.2389 -0.4745
1 10 -2 0.4035 0.1792
1 10 -1 -0.0252 -0.7519
1 10 0 0.6177 -0.3790
1 10 1 0.2445 -0.3758
1 10 2 -0.1053 0.1009
1 11 -5 0.1438 -0.1991
1 11 -4 -0.3026 -0.2866
1 11 -3 -0.4581 0.1232
1 11 -2 0.2088 -0.5882
1 11 -1 -0.6243 -0.0306
1 11 0 -0.7746 -0.0331
1 11 1 -0.2392 -0.1064
1 11 2 0.2839 0.1013
1 12 -5 -0.0425 -0.2522
1 12 -4 -0.2787 0.1370
1 12 -3 0.5311 0.0797
1 12 -2 -0.4941 0.0826
1 12 -1 0.3064 0.2502
1 12 0 0.3670 0.6078
1 12 1 0.1076 -0.1295
1 12 2 0.0584 -0.3573
1 13 -4 0.0430 0.2045
1 13 -3 -0.5700 -0.5412
1 13 -2 0.1229 0.2149
1 13 -1 -0.3524 -0.1930
1 13 0 0.3106 -0.1723
1 13 1 -0.5683 0.0635
1 13 2 -0.1502 0.1375
1 14 -3 0.0218 0.8712
1 14 -2 0.1674 -0.1617
1 14 -1 0.1600 0.2998
1 14 0 0.1465 -0.4124
1 14 1 0.3473 0.4767
1 14 2 0.1010 -0.1635
1 15 -3 0.4943 -0.5419
1 15 -2 -0.3268 -0.0359
1 15 -1 0.0062 -0.0678
1 15 0 -0.5341 -0.1625
1 15 1 0.1765 -0.2541
1 15 2 -0.2135 -0.1766
1 16 -3 -0.4774 0.0704
1 16 -2 0.2019 0.3016
1 16 -1 0.0537 0.0684
1 16 0 -0.0901 0.4928
1 16 1 0.0191 -0.0648
1 16 2 -0.3415 0.4912
1 17 -2 0.0573 -0.2896
1 17 -1 0.1457 -0.0684
1 17 0 0.3103 -0.0301
1 17 1 -0.1851 -0.1620
1 17 2 0.6430 0.0304
1 18 -1 -0.0944 -0.1431
1 18 0 0.0065 -0.0301
1 18 1 0.0020 0.2272
2 1 -7 -0.1133 -0.3167
2 1 -6 -0.1772 -0.2185
2 1 -5 0.3259 0.2367
2 1 -3 0.0792 0.2240
2 1 -2 0.0830 1.1720
2 1 -1 4.7408 2.8950
2 1 0 -11.6465 18.2756
2 1 1 0.7205 -0.9746
2 1 2 0.5454 -0.4812
2 1 3 -0.2425 -0.2340
2 1 4 0.0233 0.3926
2 2 -6 -0.1549 0.3923
2 2 -5 -0.0829 -0.2748
2 2 -3 -0.1257 -0.1953
2 2 -2 0.4210 -0.4805
2 2 -1 -1.3947 -4.9330
2 2 0 12.6238 3.0059
2 2 1 -2.3860 0.6308
2 2 2 -0.8294 -0.3521
2 2 3 0.0747 0.4608
2 2 4 0.3370 -0.0506
2 3 -5 0.0155 0.2783
2 3 -4 0.3677 -0.1779
2 3 -3 -0.1561 0.0741
2 3 -2 0.0612 -0.2085
2 3 -1 -2.1310 2.9437
2 3 0 0.5693 -7.4817
2 3 1 1.7267 1.5103
2 3 2 -0.0919 0.7186
2 3 3 0.1134 -0.4651
2 3 4 0.0792 -0.2771
2 4 -7 0.1916 0.0871
2 4 -6 -1.0995 -0.2661
2 4 -5 0.2487 -0.2199
2 4 -4 -0.6454 0.4780
2 4 -3 0.1243 0.1980
2 4 -2 -0.7648 -0.0013
2 4 -1 1.9329 0.5359
2 4 0 -4.5476 0.5157
2 4 1 0.3972 -1.2286
2 4 2 0.5623 0.0124
2 4 3 -0.1944 0.0700
2 4 4 -0.3390 -0.4591
2 5 -7 -0.0843 -0.2211
2 5 -6 0.2414 1.2408
2 5 -5 -0.1983 -0.0735
2 5 -4 1.0104 0.1083
2 5 -3 -0.2452 -0.0722
2 5 -2 0.6084 0.9461
2 5 -1 -0.1196 -1.0688
2 5 0 1.0184 2.3134
2 5 1 -0.4494 -0.0081
2 5 2 -0.1609 -0.3583
2 5 3 -0.3420 0.0616
2 5 4 -0.5113 0.8144
2 6 -7 0.0122 0.2167
2 6 -6 0.6991 -0.6152
2 6 -5 0.0873 -0.1027
2 6 -4 -0.3696 -0.5887
2 6 -3 0.4077 0.3854
2 6 -2 0.5510 -1.0493
2 6 -1 -0.1706 0.7840
2 6 0 0.8726 -1.1357
2 6 1 -0.0492 -0.1692
2 6 2 -0.2116 0.2048
2 6 3 0.2005 0.5405
2 7 -6 -0.4324 -0.0044
2 7 -5 -0.4626 -0.0129
2 7 -4 0.0431 0.3893
2 7 -3 0.1627 -0.2543
2 7 -2 -0.7526 0.0938
2 7 -1 0.9598 -0.6165
2 7 0 -1.0097 0.3467
2 7 1 -0.1339 0.4564
2 7 2 0.3715 0.2286
2 8 -6 0.1644 0.1829
2 8 -5 0.2334 0.5760
2 8 -4 0.1936 -0.4590
2 8 -3 0.1437 -0.5472
2 8 -2 0.0990 0.1002
2 8 -1 -0.8437 -0.7855
2 8 0 0.9092 0.2038
2 8 1 0.3198 -0.4151
2 8 2 0.0304 -0.4225
2 8 3 -0.1899 -0.4985
2 9 -6 0.3138 -0.2122
2 9 -5 0.3376 -0.4348
2 9 -4 -0.4592 -0.0236
2 9 -3 -0.9184 0.0541
2 9 -2 0.1306 -0.0073
2 9 -1 -0.5666 0.5328
2 9 0 -0.3967 -0.5072
2 9 1 -0.4801 0.0829
2 9 2 -0.1415 0.0100
2 10 -6 -0.3685 -0.2939
2 10 -5 -0.3148 0.0414
2 10 -4 -0.1156 0.2189
2 10 -3 0.3842 0.7342
2 10 -2 -0.5056 -0.0514
2 10 -1 0.1997 0.5991
2 10 0 0.0516 0.4726
2 10 1 0.1695 0.3518
2 10 2 -0.0649 -0.0157
2 11 -5 0.0913 0.0473
2 11 -4 0.0645 0.3115
2 11 -3 0.1748 -0.5490
2 11 -2 0.4323 0.5641
2 11 -1 0.3192 -0.2553
2 11 0 0.2752 -0.4234
2 11 1 0.1079 -0.1845
2 11 2 -0.1090 0.0733
2 12 -5 0.0772 0.0301
2 12 -4 0.3367 -0.0463
2 12 -3 -0.2752 0.5506
2 12 -2 0.2287 -0.4685
2 12 -1 0.0706 0.2758
2 12 0 -0.3987 -0.0757
2 12 1 0.1260 0.2122
2 12 2 0.0682 -0.0440
2 13 -4 0.0234 -0.1334
2 13 -3 0.8000 -0.4232
2 13 -2 -0.3442 -0.0382
2 13 -1 0.2350 -0.5009
2 13 0 -0.1742 0.2964
2 13 1 0.1538 -0.4841
2 13 2 -0.1853 0.2259
2 14 -3 -0.8791 -0.3790
2 14 -2 0.2144 0.1940
2 14 -1 -0.3418 -0.0419
2 14 0 0.3266 0.2138
2 14 1 -0.5171 0.0110
2 14 2 0.1818 0.0470
2 15 -3 0.1947 0.7166
2 15 -2 -0.1016 -0.2868
2 15 -1 -0.0714 0.1942
2 15 0 0.2077 -0.2537
2 15 1 0.0950 0.3640
2 15 2 0.3982 0.1177
2 16 -2 -0.1273 0.2381
2 16 -1 0.0995 -0.0729
2 16 0 -0.2649 -0.2129
2 16 1 0.1267 0.0128
2 16 2 -0.1876 -0.7284
2 17 -1 -0.1078 0.1165
2 17 0 -0.0511 0.2095
2 17 1 0.2094 -0.1344
3 1 -7 0.4673 -0.1858
3 1 -6 0.3224 0.5216
3 1 -5 -0.2570 0.1541
3 1 -3 -0.5649 0.1502
3 1 -2 -0.6141 -0.0993
3 1 -1 -4.7472 2.9720
3 1 0 -5.4285 -9.9542
3 1 1 1.5120 -0.5178
3 1 2 0.1919 0.6008
3 1 3 0.3131 0.2753
3 1 4 -0.3969 -0.4877
3 2 -7 -0.3485 -0.1287
3 2 -6 0.0512 -0.2071
3 2 -5 0.1862 0.0098
3 2 -4 -0.2917 -0.6647
3 2 -3 0.4572 0.3936
3 2 -2 0.0633 -0.3072
3 2 0 -4.7773 4.1549
3 2 1 -1.2573 -1.9248
3 2 2 0.3756 -0.3467
3 2 3 0.1728 -0.1328
3 2 4 -0.3098 0.5236
3 3 -4 0.0444 0.4117
3 3 -3 0.3048 -0.6619
3 3 -2 -0.4530 0.7372
3 3 -1 -0.3419 -2.6806
3 3 0 2.7344 2.5037
3 3 1 -0.9259 1.6149
3 3 2 -0.4410 -0.4533
3 3 3 -0.1188 -0.3395
3 3 4 0.2899 0.3149
3 4 -4 -0.2579 -0.4857
3 4 -3 -0.5753 0.1138
3 4 -2 1.0378 -0.2965
3 4 -1 -1.5902 0.5557
3 4 0 1.3786 -1.7502
3 4 1 1.1855 0.1470
3 4 2 -0.2795 0.7376
3 4 3 -0.0848 0.3214
3 4 4 0.7346 -0.2242
3 5 -7 0.0966 -0.0084
3 5 -6 -0.8392 -0.0947
3 5 -5 0.2767 -0.0019
3 5 -4 -0.3130 0.5462
3 5 -3 0.2345 0.0186
3 5 -1 0.4227 0.6052
3 5 0 -1.4438 -0.8897
3 5 1 -0.3210 -0.6261
3 5 2 0.5731 -0.0456
3 5 3 0.1585 -0.2060
3 5 4 -0.6208 -0.7066
3 6 -7 -0.0937 0.0808
3 6 -6 0.1191 0.3933
3 6 -5 0.0666 -0.0142
3 6 -4 0.4119 0.1912
3 6 -3 -0.0279 -0.1553
3 6 -2 0.0789 0.8158
3 6 -1 -0.0455 -0.0636
3 6 0 0.0852 1.2402
3 6 1 0.0938 0.1980
3 6 2 0.0368 -0.3617
3 6 3 -0.1661 -0.2020
3 7 -6 -0.0172 0.0224
3 7 -5 0.1635 -0.2726
3 7 -4 0.0393 -0.2396
3 7 -3 -0.6568 -0.0110
3 7 -2 0.3383 0.0828
3 7 -1 0.0142 0.3510
3 7 0 0.1773 -0.6677
3 7 1 -0.4011 -0.0665
3 7 2 -0.3324 -0.0827
3 7 3 -0.4023 0.3534
3 8 -6 -0.0101 -0.0077
3 8 -5 -0.3976 -0.0604
3 8 -4 -0.0178 0.0935
3 8 -3 0.3958 0.9477
3 8 -2 0.2622 -0.5118
3 8 -1 0.4436 0.0660
3 8 0 -0.2526 0.5173
3 8 1 0.3835 0.3946
3 8 2 -0.1465 0.2150
3 9 -6 0.0718 0.2970
3 9 -5 0.1789 0.1645
3 9 -4 0.0472 -0.0435
3 9 -3 0.7168 -0.5808
3 9 -2 -0.3016 0.2401
3 9 -1 0.3502 -0.3873
3 9 1 0.1480 -0.4444
3 9 2 0.1689 0.1796
3 10 -5 -0.2114 -0.1428
3 10 -4 0.1566 0.0410
3 10 -3 -0.4902 -0.3253
3 10 -2 0.2178 -0.4123
3 10 -1 -0.4745 -0.3584
3 10 0 -0.2989 -0.2866
3 10 1 -0.3357 0.0380
3 10 2 0.1255 -0.0441
3 11 -5 0.0071 0.2722
3 11 -4 0.0037 -0.4002
3 11 -3 0.1407 0.0968
3 11 -2 -0.5149 0.0982
3 11 -1 0.0012 0.0719
3 11 0 -0.0267 0.3058
3 11 1 0.1186 -0.0227
3 11 2 -0.0770 -0.0386
3 12 -5 0.1910 -0.0119
3 12 -4 -0.3968 0.0399
3 12 -3 -0.4956 -0.2112
3 12 -2 0.1152 0.4207
3 12 -1 -0.4621 0.1357
3 12 0 0.2752 -0.0988
3 12 1 -0.2905 0.1301
3 12 2 0.3617 0.0058
3 13 -4 -0.0735 0.3027
3 13 -3 0.1013 0.7208
3 13 -2 0.2261 -0.2305
3 13 -1 0.2591 0.4091
3 13 0 -0.2622 -0.2440
3 13 1 0.2961 0.2797
3 13 2 -0.3378 -0.2884
3 14 -4 0.2326 0.0785
3 14 -3 0.5327 -0.3666
3 14 -2 -0.1016 0.1717
3 14 -1 0.4163 -0.1400
3 14 0 -0.0570 0.2557
3 14 1 0.2191 -0.3631
3 14 2 0.1331 -0.0792
3 15 -2 0.1898 -0.1855
3 15 -1 -0.3259 -0.3374
3 15 0 0.0756 0.1060
3 15 1 -0.2715 -0.0194
3 15 2 -0.6464 0.2095
3 15 3 -0.6928 0.3851
3 16 -2 -0.1597 -0.0460
3 16 -1 0.0723 0.3057
3 16 0 0.2100 -0.1351
3 16 1 -0.0266 -0.0372
3 16 2 0.5197 0.3828
3 17 0 -0.1316 -0.0993
4 1 -7 0.3764 0.4325
4 1 -6 -0.4918 -0.2371
4 1 -5 -0.0979 -0.3026
4 1 -4 -0.4473 0.3946
4 1 -3 0.2907 -0.6239
4 1 -2 -0.6889 -0.2631
4 1 -1 -0.2003 -3.6115
4 1 0 5.5074 -0.6354
4 1 1 -0.2767 2.5670
4 1 2 -0.1867 0.0780
4 1 3 -0.2965 -0.3996
4 1 4 0.3397 -0.1985
4 2 -7 -0.1520 -0.5320
4 2 -6 -0.3102 0.2386
4 2 -5 -0.1996 0.1859
4 2 -4 0.5609 0.3194
4 2 -3 -0.6915 0.0324
4 2 -2 0.7434 0.8001
4 2 -1 -1.8031 1.3560
4 2 0 -0.9719 -2.9425
4 2 1 2.2910 -0.6761
4 2 2 -0.1276 0.1706
4 2 3 -0.4003 0.6137
4 2 4 -0.2948 -0.2020
4 3 -7 -0.0500 0.3563
4 3 -6 0.0098 0.3917
4 3 -5 0.3082 0.0918
4 3 -4 0.3229 -0.1734
4 3 -3 0.3095 0.6284
4 3 -2 -0.0644 -1.1563
4 3 -1 1.2290 0.7094
4 3 0 -1.3976 0.6108
4 3 1 -1.1317 -1.3736
4 3 2 0.6475 -0.0723
4 3 3 0.6952 -0.0107
4 3 4 -0.2065 0.0039
4 4 -5 -0.0720 -0.3914
4 4 -4 0.0096 -0.3373
4 4 -3 0.2891 -0.2515
4 4 -2 -0.6509 0.8374
4 4 -1 0.1891 -0.6416
4 4 0 0.0685 1.1906
4 4 1 -0.7153 1.2807
4 4 2 -0.5655 -0.5238
4 4 3 -0.1097 -0.2266
4 5 -5 -0.3235 0.1539
4 5 -4 0.0323 -0.2757
4 5 -3 -0.1412 -0.2429
4 5 -1 -0.0382 -0.3858
4 5 0 1.2533 -0.6080
4 5 1 0.9960 0.0173
4 5 2 -0.1975 0.4132
4 5 3 -0.1814 -0.1716
4 6 -6 0.0596 -0.0810
4 6 -5 0.0754 0.2237
4 6 -4 -0.6729 -0.1209
4 6 -3 0.0283 0.5089
4 6 -2 -0.0502 -0.3515
4 6 -1 -0.5108 0.0997
4 6 0 -0.8770 -0.1934
4 6 1 0.0439 -0.2100
4 6 2 0.0880 0.2428
4 6 3 0.0507 0.3710
4 7 -6 -0.1912 -0.1774
4 7 -5 0.2388 0.0068
4 7 -4 0.0738 0.5635
4 7 -3 0.5434 -0.6215
4 7 -2 -0.6190 -0.0934
4 7 -1 0.1362 0.1417
4 7 0 0.4843 0.0550
4 7 1 -0.0284 -0.5677
4 7 2 0.3807 0.1383
4 8 -6 -0.0071 0.0029
4 8 -5 -0.1559 -0.2527
4 8 -4 0.1429 0.0088
4 8 -3 -0.6917 -0.3365
4 8 -2 0.3249 0.4702
4 8 -1 -0.1701 -0.1160
4 8 1 -0.6645 0.2241
4 8 2 0.1821 -0.4885
4 8 6 -0.5919 0.0961
4 9 -6 -0.2591 0.0435
4 9 -5 -0.0089 0.3661
4 9 -4 0.3085 -0.0636
4 9 -3 -0.3331 0.5188
4 9 -2 -0.1478 -0.1068
4 9 -1 -0.0345 0.4835
4 9 1 0.3476 0.4290
4 9 2 -0.3371 -0.1723
4 9 3 0.2239 0.5092
4 9 4 -0.0523 0.0319
4 9 5 -0.3320 0.3149
4 10 -5 0.3178 -0.1994
4 10 -4 -0.4067 -0.2978
4 10 -3 0.2461 0.2675
4 10 -2 0.2437 0.1573
4 10 -1 0.3009 -0.1912
4 10 0 0.4996 0.0399
4 10 1 -0.0141 -0.1950
4 10 2 -0.1743 0.2767
4 11 -5 -0.1963 -0.2684
4 11 -4 0.0790 0.5976
4 11 -3 0.3618 0.0824
4 11 -2 0.2529 -0.1405
4 11 -1 0.0890 0.0996
4 11 0 -0.0856 -0.3090
4 11 1 0.2452 0.1197
4 11 2 0.0436 -0.2088
4 12 -4 0.4766 -0.3162
4 12 -3 0.0552 -0.4331
4 12 -2 -0.2745 -0.3611
4 12 -1 0.0739 -0.3023
4 12 0 -0.0903 0.2476
4 12 1 -0.0696 -0.3237
4 12 2 -0.1236 0.5294
4 12 5 0.5792 0.1832
4 13 -4 -0.3514 -0.2715
4 13 -3 -0.2186 0.0039
4 13 -2 -0.0778 0.1581
4 13 -1 -0.2662 -0.2270
4 13 0 0.2211 -0.2089
4 13 1 -0.2457 0.0597
4 13 2 0.1923 -0.3272
4 14 -3 -0.0565 0.0914
4 14 -2 -0.1765 0.1438
4 14 -1 -0.2122 0.5619
4 14 0 -0.1638 -0.0443
4 14 1 0.1270 0.1910
4 14 2 0.1269 0.4738
4 14 3 0.5767 0.3712
4 15 -2 0.2669 0.0323
4 15 -1 0.4913 -0.2834
4 15 0 -0.1692 0.0128
4 15 1 -0.0449 -0.1025
4 15 2 0.2924 -0.6196
4 16 -1 -0.3419 0.0028
4 16 0 0.0987 0.2255
4 16 1 0.0893 0.0989
5 1 -7 -0.3563 0.7148
5 1 -6 0.4129 0.0023
5 1 -5 0.4055 -0.0172
5 1 -4 0.3520 -0.3956
5 1 -3 0.0454 0.1837
5 1 -2 0.8917 -0.9022
5 1 -1 1.3658 0.6008
5 1 0 -1.1944 3.2409
5 1 1 -1.8322 -1.3743
5 1 2 -0.0316 0.1246
5 1 3 0.7017 0.1999
5 1 4 0.4960 0.0250
5 2 -7 0.7124 -0.2265
5 2 -6 -0.0642 -0.5268
5 2 -5 -0.0972 -0.3340
5 2 -4 -0.7147 -0.5371
5 2 -3 0.1407 -0.1182
5 2 -2 -1.1626 -0.0973
5 2 -1 -0.1914 -0.7892
5 2 0 1.8492 0.1619
5 2 1 -0.3553 1.7582
5 2 2 0.0846 -0.5051
5 2 3 -0.3817 -0.6375
5 3 -7 -0.2646 -0.1875
5 3 -6 -0.3236 0.0835
5 3 -5 -0.2802 0.1351
5 3 -4 -0.4453 0.9152
5 3 -3 -0.1425 -0.1778
5 3 -2 0.6123 0.5976
5 3 -1 -0.1064 0.4023
5 3 0 0.2552 -0.5876
5 3 1 1.5624 -0.2386
5 3 2 -0.3208 0.5084
5 3 3 -0.1355 0.3521
5 4 -7 -0.0659 -0.0324
5 4 -6 -0.0023 0.1201
5 4 -5 0.1851 0.2361
5 4 -4 0.3908 0.0661
5 4 -3 -0.3309 0.2358
5 4 -2 -0.2122 -0.5324
5 4 -1 -0.2653 -0.1668
5 4 0 -0.7884 -0.5651
5 4 1 -0.8337 -1.3119
5 4 2 0.4781 -0.1889
5 4 3 -0.0793 0.2514
5 5 -5 0.2005 -0.2332
5 5 -4 0.2736 0.5264
5 5 -3 0.4480 0.0251
5 5 -2 -0.0911 0.1907
5 5 -1 0.4918 0.6037
5 5 0 0.2780 0.8807
5 5 1 -0.6263 0.7697
5 5 2 -0.1956 -0.1858
5 5 3 0.5431 -0.0558
5 6 -5 -0.3115 -0.1923
5 6 -4 0.6783 -0.7663
5 6 -3 -0.4691 -0.0627
5 6 -2 -0.0125 0.3414
5 6 -1 0.1421 -0.6679
5 6 0 -0.1048 -0.5797
5 6 1 0.0366 0.4227
5 6 2 -0.0430 -0.1097
5 7 -6 0.2637 -0.0904
5 7 -5 -0.0883 0.4769
5 7 -4 -0.5745 -0.2238
5 7 -3 0.2767 0.3371
5 7 -2 0.3013 -0.2945
5 7 -1 -0.3155 0.0354
5 7 1 0.6552 0.3976
5 7 2 -0.4130 0.1431
5 7 6 0.2371 0.5824
5 8 -6 0.0648 -0.0740
5 8 -5 0.4793 -0.2064
5 8 -3 0.2482 -0.0383
5 8 -2 -0.0116 0.0819
5 8 -1 0.1096 0.0364
5 8 1 0.3140 -0.7957
5 8 2 0.1664 0.3897
5 8 3 0.3521 -0.1700
5 8 5 0.5325 0.1219
5 9 -5 -0.2969 -0.2328
5 9 -3 0.1518 -0.3226
5 9 -2 -0.1176 -0.2487
5 9 -1 -0.2512 -0.0010
5 9 0 -0.4797 -0.4941
5 9 1 -0.4198 0.0776
5 9 2 0.4689 -0.0249
5 9 3 -0.4549 -0.2366
5 9 4 -0.2299 -0.2759
5 9 5 -0.4014 -0.2436
5 10 -5 -0.1909 0.1746
5 10 -3 -0.3398 -0.3693
5 10 -2 -0.0453 -0.0662
5 10 -1 0.1783 0.0939
5 10 0 -0.3014 0.4042
5 10 1 -0.0172 -0.2548
5 10 2 -0.2855 -0.3167
5 11 -5 0.2447 0.1868
5 11 -4 -0.6186 -0.4412
5 11 -3 -0.3214 0.5842
5 11 -2 -0.3939 0.3641
5 11 -1 -0.0437 -0.0093
5 11 0 0.3343 0.1607
5 11 1 -0.2661 0.3459
5 11 2 0.3765 0.0998
5 11 5 -0.1647 -0.7340
5 12 -4 0.0475 0.6448
5 12 -2 0.4770 0.1264
5 12 -1 -0.1002 0.0291
5 12 0 -0.0562 -0.2296
5 12 1 0.1454 0.0569
5 12 2 -0.4832 -0.2466
5 13 -4 0.3591 -0.3061
5 13 -2 0.1824 -0.1526
5 13 -1 0.3892 0.0550
5 13 0 -0.0901 0.0823
5 13 1 0.1247 0.0380
5 13 2 0.2809 0.0810
5 13 3 -0.1176 -0.4269
5 13 4 0.0476 -0.1842
5 14 -2 -0.2806 -0.3323
5 14 -1 -0.4632 -0.3199
5 14 0 0.1059 0.1987
5 14 1 0.0449 -0.0844
5 14 2 -0.4822 -0.0362
5 14 3 -0.3137 0.4425
5 15 -1 0.2321 0.4502
5 15 0 0.1676 -0.3056
5 15 1 -0.0278 -0.0656
6 1 -7 -0.9028 -0.4506
6 1 -6 -0.1810 0.2745
6 1 -5 0.0650 0.5059
6 1 -4 -0.4586 0.7007
6 1 -3 0.4491 0.0332
6 1 -2 0.0777 1.0673
6 1 -1 -0.3514 0.2588
6 1 0 -1.1280 -2.0547
6 1 1 1.3931 -0.9454
6 1 2 -0.4814 -0.0239
6 1 3 -0.4618 0.5945
6 1 4 -0.0554 0.7172
6 2 -7 0.0721 0.7006
6 2 -6 0.4259 -0.0529
6 2 -5 0.2707 -0.2161
6 2 -4 1.2204 0.1119
6 2 -3 -0.1526 -0.2500
6 2 -2 0.6532 -0.4340
6 2 -1 0.1569 -0.2048
6 2 0 -0.6985 0.5037
6 2 1 -1.0571 -0.8570
6 2 2 0.4247 0.5011
6 2 3 0.4095 -0.0577
6 3 -7 0.2208 -0.0885
6 3 -6 -0.2245 -0.2567
6 3 -5 -0.0881 -0.0280
6 3 -4 -0.2447 -0.8894
6 3 -3 0.1760 0.1694
6 3 -2 -0.2317 0.0668
6 3 -1 -0.2992 0.5092
6 3 0 -0.1671 0.5413
6 3 1 -0.5798 1.3387
6 3 2 -0.0258 -0.2703
6 3 3 0.0881 -0.0421
6 4 -6 -0.1043 0.3104
6 4 -5 -0.0247 -0.0950
6 4 -4 -0.1347 -0.2419
6 4 -3 -0.2254 -0.4147
6 4 -2 0.0905 -0.2560
6 4 -1 0.5185 -0.5612
6 4 0 0.4078 -0.3719
6 4 1 1.3589 0.0373
6 4 2 0.1350 0.2299
6 4 3 -0.2232 -0.3107
6 5 -6 0.3818 -0.1228
6 5 -5 -0.1169 0.2141
6 5 -3 0.1148 0.4116
6 5 -2 0.0206 0.1127
6 5 -1 -0.6793 0.2854
6 5 0 -0.4366 0.4793
6 5 1 -0.0771 -0.7348
6 5 2 0.1142 -0.2979
6 5 3 -0.2496 0.3323
6 6 -5 0.4276 -0.1147
6 6 -3 -0.1638 -0.4182
6 6 -2 -0.1898 -0.1604
6 6 -1 0.3269 0.2284
6 6 0 0.6326 -0.2597
6 6 1 -0.1760 -0.3937
6 6 2 -0.0529 0.0482
6 6 6 0.4881 -0.3482
6 7 -5 -0.4609 -0.3496
6 7 -3 -0.0542 0.3540
6 7 -2 0.0078 -0.0356
6 7 -1 0.2049 -0.0927
6 7 0 -0.6062 -0.2051
6 7 1 -0.8808 0.1273
6 7 2 -0.0506 -0.1321
6 7 3 0.0266 -0.5540
6 7 5 -0.1415 -0.4216
6 7 6 -0.2978 -0.0715
6 8 -5 -0.0643 0.4206
6 8 -3 0.0894 -0.0764
6 8 -2 -0.2054 0.3486
6 8 -1 0.0212 -0.1532
6 8 0 0.1704 0.6481
6 8 1 0.3891 0.6294
6 8 2 -0.0665 -0.1430
6 8 3 -0.2979 0.2551
6 8 4 0.1688 0.3639
6 8 5 -0.1246 0.4713
6 9 -5 0.1528 0.1412
6 9 -4 -0.3758 -0.8594
6 9 -3 -0.1858 0.1350
6 9 -2 0.1793 -0.0604
6 9 -1 -0.1918 -0.1493
6 9 0 0.4832 -0.3358
6 9 1 -0.0765 -0.0188
6 9 2 -0.2457 0.4005
6 9 3 0.3719 0.0368
6 9 4 0.3929 -0.2460
6 9 5 0.2478 -0.4677
6 10 -5 0.2804 -0.2344
6 10 -4 -0.2810 0.7876
6 10 -2 0.3727 0.1913
6 10 -1 -0.0515 0.1302
6 10 0 -0.2258 -0.4065
6 10 1 0.5053 0.0484
6 10 2 0.2661 -0.2985
6 10 3 -0.2751 -0.4175
6 10 5 -0.5336 0.3844
6 11 -4 0.5560 -0.3675
6 11 -2 -0.1780 -0.6217
6 11 -1 -0.0236 0.1908
6 11 0 -0.4643 0.2002
6 11 1 -0.1152 -0.1951
6 11 2 -0.2018 0.4184
6 12 -4 -0.5242 -0.1362
6 12 -2 -0.2403 0.1783
6 12 -1 0.1866 -0.2274
6 12 0 0.2372 0.4613
6 12 1 0.1497 -0.2435
6 12 2 0.2432 -0.2358
6 12 3 -0.0992 0.2954
6 12 4 -0.2979 0.0871
6 13 -3 0.0597 -0.5106
6 13 -2 -0.0984 0.3164
6 13 -1 -0.1324 0.2709
6 13 0 0.4432 -0.3728
6 13 1 -0.4799 -0.0807
6 13 2 0.0435 0.1410
6 13 3 0.5769 -0.0770
6 14 -1 0.2330 -0.3696
6 14 0 -0.5277 -0.1667
6 14 1 0.0838 0.3919
6 15 0 0.1366 0.3343
7 1 -7 0.5200 -0.6271
7 1 -6 -0.1947 -0.1548
7 1 -5 -0.8117 0.0737
7 1 -4 -0.0445 -0.8041
7 1 -3 -0.3568 0.3633
7 1 -2 -0.4442 -0.4870
7 1 -1 0.0174 -0.0493
7 1 0 1.3418 0.3351
7 1 1 0.3829 1.3426
7 1 2 0.2226 -0.3611
7 1 3 -0.1717 -0.6564
7 2 -6 0.0155 0.3596
7 2 -5 0.4484 0.4839
7 2 -4 -0.7846 0.4593
7 2 -3 0.0890 -0.0106
7 2 -2 -0.1309 0.2812
7 2 -1 0.5008 -0.1028
7 2 0 0.3283 -0.3117
7 2 1 1.0606 -0.2997
7 2 2 -0.3117 -0.0925
7 2 3 -0.3165 -0.0342
7 3 -6 0.3918 -0.1118
7 3 -5 0.0124 -0.3624
7 3 -4 0.1720 0.4595
7 3 -3 -0.0426 0.4845
7 3 -2 -0.2411 0.1958
7 3 -1 -0.7643 -0.3651
7 3 0 -0.2541 -0.2310
7 3 1 -0.5162 -1.0011
7 3 2 -0.1200 -0.0995
7 3 3 -0.0519 0.3249
7 4 -6 -0.2313 -0.3778
7 4 -5 -0.0186 0.1338
7 4 -4 0.5968 0.4434
7 4 -3 0.5628 -0.4726
7 4 -2 0.3689 0.0890
7 4 -1 0.4274 0.4392
7 4 0 0.4870 -0.0023
7 4 1 -0.5844 0.6550
7 4 2 -0.4349 0.2797
7 4 3 0.1169 -0.0240
7 5 -6 -0.1904 0.2429
7 5 -5 -0.1102 -0.2147
7 5 -4 0.5291 -0.9430
7 5 -3 -0.4594 0.1661
7 5 -2 0.0074 0.0855
7 5 -1 -0.2462 -0.2353
7 5 0 -0.5394 -0.4734
7 5 1 0.2329 0.1531
7 5 2 0.3406 0.3575
7 5 6 -0.4631 -0.3950
7 6 -6 0.1060 0.1307
7 6 -5 -0.0617 0.4473
7 6 -4 -0.7863 -0.1076
7 6 -3 0.3660 -0.1968
7 6 -2 0.0716 -0.2313
7 6 -1 0.0409 0.0397
7 6 0 0.0194 0.4597
7 6 1 0.2413 0.4516
7 6 2 0.2690 -0.0243
7 6 3 -0.5300 0.0973
7 6 5 -0.2328 0.0965
7 6 6 0.0801 0.3244
7 7 -5 0.3635 -0.2257
7 7 -4 0.0750 0.0388
7 7 -3 -0.3163 -0.1268
7 7 -2 0.1544 0.0120
7 7 -1 -0.1222 0.1889
7 7 0 0.1109 -0.3864
7 7 1 0.4626 -0.6553
7 7 2 -0.0757 -0.3654
7 7 3 0.4215 0.3372
7 7 4 0.0504 -0.2703
7 7 5 0.2613 0.0439
7 8 -5 -0.0428 -0.1014
7 8 -4 -0.4125 0.3772
7 8 -2 -0.3090 -0.1565
7 8 -1 0.2621 0.0886
7 8 0 -0.5391 0.2362
7 8 1 -0.2923 0.0239
7 8 2 0.0979 0.2293
7 8 3 0.1239 -0.3806
7 8 4 -0.4086 -0.0072
7 8 5 -0.3242 -0.1094
7 9 -5 -0.2579 -0.2292
7 9 -4 0.6572 0.0138
7 9 -2 0.0700 -0.0688
7 9 -1 0.0341 -0.2329
7 9 0 0.2527 0.4237
7 9 1 -0.1607 -0.3153
7 9 2 -0.2209 -0.2405
7 9 3 -0.3244 0.0519
7 9 4 0.1226 0.2925
7 9 5 0.3323 0.3128
7 10 -4 -0.4345 -0.2531
7 10 -2 -0.3054 0.3981
7 10 -1 0.0466 -0.0022
7 10 0 0.4567 0.0679
7 10 1 -0.0867 0.3007
7 10 2 0.2608 0.1390
7 10 4 -0.0593 -0.0998
7 11 -4 0.1843 0.3735
7 11 -2 0.4036 -0.1195
7 11 -1 -0.3029 -0.1837
7 11 0 0.2907 -0.6647
7 11 1 -0.2565 -0.1277
7 11 2 -0.2579 -0.1758
7 11 3 0.2657 0.0078
7 12 -3 -0.5334 -0.0217
7 12 -2 -0.0116 0.0179
7 12 -1 0.1045 0.2860
7 12 0 -0.8689 -0.2727
7 12 1 0.1230 0.6688
7 12 2 -0.0116 0.0583
7 12 3 -0.3136 -0.4350
7 13 -2 -0.1324 -0.2193
7 13 -1 -0.1028 -0.0424
7 13 0 0.0353 0.8327
7 13 1 0.5882 -0.3978
7 13 2 -0.0454 0.1683
7 14 -1 0.2388 0.1026
7 14 0 0.4136 -0.2169
7 14 1 -0.3845 -0.1579
8 1 -6 0.0869 -0.0329
8 1 -5 0.3269 -0.8997
8 1 -4 0.2323 0.4084
8 1 -3 0.0494 -0.0562
8 1 -2 0.2854 0.0494
8 1 -1 -0.1232 -0.2012
8 1 0 -0.7001 0.5076
8 1 1 -0.9543 -0.1464
8 1 2 -0.0118 -0.1442
8 1 3 0.3958 0.6043
8 2 -6 -0.1051 -0.1459
8 2 -5 -0.7267 0.1106
8 2 -4 0.3301 -0.3832
8 2 -3 0.3450 -0.3086
8 2 -2 0.1517 0.0069
8 2 -1 0.0461 0.6999
8 2 0 0.1645 0.4241
8 2 1 -0.2886 0.5629
8 2 2 -0.1015 0.1792
8 2 3 0.5465 -0.4128
8 3 -6 -0.2264 0.2331
8 3 -5 0.1637 0.2842
8 3 -4 -0.1598 -0.4124
8 3 -2 -0.1384 -0.4229
8 3 -1 0.2808 -0.5468
8 3 0 -0.0589 -0.3294
8 3 1 0.5864 0.1672
8 3 2 0.4603 0.1748
8 4 -6 0.2448 0.1566
8 4 -5 0.0300 0.0963
8 4 -4 -0.6467 0.0244
8 4 -2 -0.0519 0.0727
8 4 -1 0.0808 0.3084
8 4 0 -0.1120 0.5689
8 4 1 -0.2071 -0.3661
8 4 2 0.0605 -0.6520
8 4 5 0.1697 0.3240
8 4 6 -0.1652 0.6934
8 5 -6 0.1928 -0.1011
8 5 -5 0.3242 -0.1504
8 5 -4 0.1436 0.6899
8 5 -2 -0.4770 0.0981
8 5 -1 -0.0850 -0.4927
8 5 0 0.3732 -0.1238
8 5 1 0.2007 0.1227
8 5 2 -0.3625 -0.0802
8 5 3 -0.1125 0.3063
8 5 5 -0.0498 0.1824
8 5 6 0.2563 -0.3061
8 6 -5 -0.3509 -0.1662
8 6 -4 0.2929 -0.2635
8 6 -2 0.3010 0.3415
8 6 -1 -0.0472 0.1308
8 6 0 -0.0500 0.0535
8 6 1 -0.4487 -0.2277
8 6 2 -0.3697 0.3529
8 6 3 0.0159 -0.2915
8 6 4 -0.0683 0.0487
8 6 5 0.3617 -0.0683
8 7 -5 0.0683 0.1375
8 7 -4 0.0277 0.1446
8 7 -2 0.2692 0.0599
8 7 -1 -0.2687 -0.1175
8 7 0 0.4511 -0.1051
8 7 1 0.1948 0.3483
8 7 2 0.4754 0.0037
8 7 3 -0.2397 0.2199
8 7 4 0.1099 0.1704
8 7 5 -0.1347 -0.0845
8 8 -5 -0.1274 0.1302
8 8 -2 -0.0271 -0.4037
8 8 -1 -0.0157 0.3929
8 8 0 -0.2752 -0.5594
8 8 1 -0.0803 0.0277
8 8 2 -0.2838 0.0182
8 8 3 0.2519 0.2119
8 8 4 0.0422 -0.1206
8 8 5 0.0970 -0.1212
8 9 -2 0.0474 0.0631
8 9 -1 0.2144 -0.1387
8 9 0 -0.3504 0.1075
8 9 1 0.2106 -0.0811
8 9 2 0.0998 0.0028
8 9 3 0.0896 -0.2311
8 9 4 0.0308 0.1366
8 10 -4 0.0001 -0.2270
8 10 -3 -0.2097 -0.5676
8 10 -2 -0.3869 -0.0717
8 10 -1 -0.0872 0.2412
8 10 0 -0.3279 0.2241
8 10 1 -0.0845 0.2067
8 10 2 0.0957 0.1433
8 10 3 -0.0873 -0.1578
8 11 -3 -0.0643 0.4540
8 11 -2 0.3107 0.2127
8 11 -1 0.3879 -0.2504
8 11 0 0.2943 0.6861
8 11 1 0.4835 -0.2767
8 11 2 0.0204 -0.0957
8 11 3 -0.2309 0.3215
8 12 -2 -0.1479 -0.0941
8 12 -1 -0.2524 -0.1754
8 12 0 0.6721 -0.4774
8 12 1 -0.5371 -0.4313
8 12 2 0.1288 -0.1113
8 13 -1 -0.1588 0.0524
8 13 0 -0.3735 -0.3176
8 13 1 -0.1326 0.4915
9 1 -6 -0.0822 -0.1386
9 1 -5 0.3086 0.5907
9 1 -4 -0.3216 -0.1420
9 1 -3 -0.3106 -0.0418
9 1 -2 0.0878 -0.0241
9 1 -1 0.3458 -0.0582
9 1 0 0.1074 -0.8309
9 1 1 0.0915 -0.4170
9 1 2 0.4832 0.2777
9 1 3 -0.8461 -0.2141
9 2 -6 0.0416 0.1766
9 2 -5 0.3653 -0.2433
9 2 -4 0.0369 0.3082
9 2 -3 0.0466 0.6169
9 2 -2 -0.1806 0.1613
9 2 -1 -0.5571 0.0322
9 2 0 -0.5911 0.1258
9 2 1 -0.0446 -0.1577
9 2 2 0.1070 -0.5010
9 3 -6 0.0921 -0.1694
9 3 -5 0.0170 -0.3001
9 3 -4 0.0983 0.0896
9 3 -3 0.5623 -0.3673
9 3 -2 0.2442 -0.1615
9 3 -1 0.2780 -0.0392
9 3 0 0.3731 0.0408
9 3 1 -0.1261 0.2918
9 3 2 -0.5687 0.1807
9 4 -6 -0.1234 -0.1256
9 4 -5 -0.3973 -0.1676
9 4 -2 0.0311 0.3149
9 4 -1 -0.3182 0.4347
9 4 0 -0.2548 -0.1744
9 4 1 0.3618 -0.3382
9 4 2 0.2667 0.2593
9 4 3 0.4054 0.2210
9 4 5 0.1898 0.2934
9 4 6 -0.5006 -0.0157
9 5 -5 -0.0378 0.4235
9 5 -2 0.2730 -0.6131
9 5 -1 0.4876 -0.1738
9 5 0 -0.0240 0.0722
9 5 1 -0.3580 0.0995
9 5 2 0.2269 0.0736
9 5 3 -0.0024 -0.0809
9 5 4 0.1204 -0.1203
9 5 5 -0.2372 -0.7142
9 6 -5 0.1450 -0.1049
9 6 -2 -0.5149 -0.1475
9 6 -1 -0.0682 0.0969
9 6 0 -0.2202 -0.0331
9 6 1 0.0969 -0.1294
9 6 2 -0.1172 -0.3527
9 6 3 0.2054 -0.2461
9 6 4 0.0344 -0.0921
9 6 5 -0.3853 0.6026
9 7 -5 0.0602 0.1019
9 7 -3 0.0647 -0.0615
9 7 -2 -0.3687 0.4980
9 7 -1 0.2191 -0.3645
9 7 0 -0.0027 0.5149
9 7 1 -0.1012 0.1987
9 7 2 0.1371 0.3192
9 7 3 -0.3354 -0.2259
9 7 4 0.0256 -0.0241
9 7 5 0.3304 -0.0303
9 8 -4 -0.1123 0.2342
9 8 -3 0.2552 -0.3244
9 8 -2 0.4374 0.2018
9 8 -1 -0.4583 0.0243
9 8 0 0.5280 -0.0966
9 8 1 0.0947 -0.0204
9 8 2 0.0826 -0.3443
9 8 3 -0.2095 0.4150
9 8 4 -0.0346 -0.1950
9 9 -4 0.0937 0.1696
9 9 -3 -0.5736 0.1927
9 9 -2 0.2754 -0.0079
9 9 -1 0.3217 0.1345
9 9 0 -0.0345 -0.2837
9 9 1 0.1053 -0.1409
9 9 2 -0.2572 -0.1647
9 9 3 0.3042 0.0096
9 9 4 -0.3658 0.1006
9 10 -3 0.4478 0.1473
9 10 -2 -0.1143 -0.5461
9 10 -1 -0.3685 -0.3001
9 10 0 -0.0074 -0.1748
9 10 1 -0.2974 -0.0728
9 10 2 -0.1016 0.3151
9 10 3 0.1170 -0.0898
9 11 -3 -0.0378 -0.1478
9 11 -2 -0.2086 0.3472
9 11 -1 -0.0704 0.4986
9 11 0 -0.3987 -0.0682
9 11 1 -0.0791 0.3435
9 11 2 -0.0036 -0.0778
9 12 -1 0.3842 0.0396
9 12 0 0.0273 0.2917
9 12 1 0.3646 0.0453
10 1 -6 0.2403 0.0606
10 1 -5 -0.1795 -0.2510
10 1 -4 0.1753 -0.4473
10 1 -3 0.1629 -0.0547
10 1 -2 -0.0397 0.2256
10 1 -1 0.1535 0.2851
10 1 0 0.6079 0.7073
10 1 1 0.2923 -0.1470
10 1 2 -0.5106 0.1657
10 1 3 0.3534 -0.5950
10 1 4 0.1509 -0.2582
10 1 6 0.5704 -0.6286
10 2 -6 -0.0841 -0.1100
10 2 -5 -0.3569 0.1041
10 2 -3 -0.1130 -0.2646
10 2 -2 -0.2969 -0.0704
10 2 -1 -0.1039 -0.4239
10 2 0 0.1971 -0.5415
10 2 1 0.0142 -0.0626
10 2 2 0.3094 0.4602
10 2 3 -0.3322 0.2103
10 2 4 0.0521 0.3591
10 2 6 -0.7674 -0.1187
10 3 -5 0.1027 0.4868
10 3 -3 -0.2097 0.0434
10 3 -2 0.4072 0.3479
10 3 -1 0.1689 0.0184
10 3 0 -0.0834 0.1209
10 3 1 -0.4281 -0.1775
10 3 2 0.0939 -0.3821
10 3 3 0.0369 -0.2450
10 3 4 0.2794 -0.4979
10 4 -5 0.4582 -0.1685
10 4 -3 0.0345 0.5111
10 4 -2 -0.2425 -0.2749
10 4 -1 -0.6751 -0.0987
10 4 0 0.0801 -0.1514
10 4 1 0.1163 0.5526
10 4 2 -0.0300 0.0308
10 4 3 -0.0686 0.1257
10 4 4 -0.4084 -0.0304
10 4 5 -0.7807 0.5100
10 5 -5 -0.1418 -0.2281
10 5 -4 0.2707 -0.0868
10 5 -3 0.5241 -0.5432
10 5 -2 0.1173 0.3237
10 5 -1 0.4203 0.5052
10 5 0 -0.1320 -0.0128
10 5 1 0.1722 -0.0542
10 5 2 -0.0663 0.0249
10 5 3 -0.2617 0.0125
10 5 4 -0.0445 0.2044
10 5 5 1.0374 0.1693
10 6 -5 -0.0386 -0.0399
10 6 -4 -0.2515 0.2151
10 6 -3 -0.5384 -0.0235
10 6 -2 0.3992 -0.0518
10 6 -1 -0.0607 -0.2371
10 6 0 0.1015 -0.0188
10 6 1 0.2900 -0.1012
10 6 2 -0.0173 -0.3020
10 6 3 0.1708 0.4283
10 6 4 0.0515 0.0047
10 6 5 -0.3412 -0.6472
10 7 -4 0.4667 -0.0140
10 7 -3 -0.1461 0.1483
10 7 -2 -0.1100 -0.5412
10 7 -1 0.2311 0.1245
10 7 0 -0.2414 -0.1590
10 7 1 -0.1589 -0.3596
10 7 2 -0.4238 0.3697
10 7 3 0.5684 -0.2374
10 7 4 -0.0279 0.1246
10 8 -4 -0.1194 -0.3289
10 8 -3 0.3852 0.4037
10 8 -2 -0.3780 -0.0031
10 8 -1 -0.2075 -0.3989
10 8 0 -0.1372 0.3707
10 8 1 -0.3962 0.2467
10 8 2 0.3267 0.3799
10 8 3 -0.4764 -0.5102
10 8 4 0.2091 0.1024
10 9 -3 0.0751 -0.5454
10 9 -2 -0.2267 0.4881
10 9 -1 -0.1430 0.5311
10 9 0 0.3403 0.0435
10 9 1 0.4322 0.1689
10 9 2 0.4685 -0.3462
10 9 3 -0.2034 0.3919
10 10 -2 0.5354 -0.0387
10 10 -1 0.4973 -0.1819
10 10 0 0.0214 -0.1301
10 10 1 -0.1079 -0.2252
10 10 2 -0.3310 -0.1316
10 10 3 0.1936 0.1964
10 11 -1 -0.2170 -0.3428
10 11 0 -0.0625 -0.1024
10 11 1 0.0072 -0.0157
11 1 -5 0.1357 0.2070
11 1 -4 0.5301 0.4987
11 1 -3 -0.2200 -0.1399
11 1 -2 -0.0997 0.0505
11 1 -1 -0.2515 0.2925
11 1 0 -0.9131 0.0243
11 1 1 0.1194 0.3556
11 1 2 0.0833 -0.3847
11 1 3 0.3436 0.1911
11 1 4 0.3600 0.2335
11 1 5 0.4288 -0.1157
11 1 6 0.4521 0.4085
11 2 -5 0.2848 -0.2168
11 2 -4 0.0758 -0.3861
11 2 -3 -0.0188 0.3284
11 2 -2 0.2709 -0.5298
11 2 -1 0.2543 -0.0470
11 2 0 0.1531 0.4050
11 2 1 0.1298 0.1223
11 2 2 -0.4277 0.0976
11 2 3 -0.0255 -0.0946
11 2 4 -0.3077 -0.1098
11 2 5 -0.6303 -0.2189
11 3 -5 -0.2942 -0.2579
11 3 -4 0.0677 0.0778
11 3 -3 0.4282 -0.0646
11 3 -2 -0.6472 0.1096
11 3 -1 0.3616 0.3033
11 3 0 0.0187 0.0461
11 3 1 0.3143 -0.2891
11 3 2 0.2109 0.1163
11 3 3 0.0403 -0.2353
11 3 4 0.2737 0.3303
11 3 5 0.6605 0.5461
11 4 -5 -0.1654 0.2328
11 4 -4 -0.1981 -0.2624
11 4 -3 -0.4394 -0.3175
11 4 -2 0.0876 0.2889
11 4 -1 0.1065 -1.0233
11 4 0 0.1649 0.1635
11 4 1 -0.2095 -0.1618
11 4 2 -0.0237 -0.1129
11 4 3 -0.1232 0.2410
11 4 4 0.1990 -0.2770
11 4 5 -0.2433 -0.9628
11 5 -5 0.0959 0.1231
11 5 -4 0.1125 0.2620
11 5 -3 0.1661 0.4565
11 5 -2 0.1925 -0.0292
11 5 -1 -0.8312 0.2682
11 5 0 0.2219 -0.2114
11 5 1 -0.1992 -0.1144
11 5 2 -0.2293 0.2704
11 5 3 0.1998 -0.1736
11 5 4 -0.1747 -0.1195
11 5 5 -0.4632 0.6388
11 6 -4 -0.1668 -0.3225
11 6 -3 0.1587 -0.1312
11 6 -2 -0.1530 0.0248
11 6 -1 0.0448 0.3660
11 6 0 -0.1818 -0.1151
11 6 1 -0.3028 0.3247
11 6 2 0.6817 0.0136
11 6 3 -0.2726 -0.2392
11 6 4 -0.0407 0.0049
11 7 -4 -0.1002 0.3854
11 7 -3 0.0831 -0.3592
11 7 -2 0.1371 0.1113
11 7 -1 0.2574 0.3800
11 7 0 0.1048 0.0596
11 7 1 0.5703 0.3535
11 7 2 -0.1897 -0.6223
11 7 4 -0.0454 0.0432
11 8 -3 -0.4830 0.1492
11 8 -2 0.2618 -0.0879
11 8 -1 0.5266 -0.4450
11 8 0 -0.1866 -0.2619
11 8 1 -0.1079 -0.7402
11 8 2 -0.6277 0.0523
11 8 3 0.5822 -0.0825
11 9 -2 -0.2933 -0.3178
11 9 -1 -0.5330 -0.2940
11 9 0 -0.1501 0.3061
11 9 1 -0.2576 0.5349
11 9 2 0.1799 0.5814
11 9 3 -0.0946 -0.3536
11 10 -1 -0.0855 0.3297
11 10 0 0.1441 0.0752
11 10 1 0.2904 -0.1661
12 1 -5 -0.0570 -0.0449
12 1 -4 -0.6399 0.0452
12 1 -3 0.1451 -0.1329
12 1 -2 -0.1425 -0.1883
12 1 -1 -0.4376 -0.2150
12 1 0 0.4550 -0.5742
12 1 1 -0.3088 -0.1473
12 1 2 0.2705 0.1990
12 1 3 0.0454 0.0778
12 1 4 -0.1528 0.2153
12 1 5 -0.0812 0.2616
12 2 -5 -0.0497 0.1357
12 2 -4 0.0418 0.2285
12 2 -3 -0.1606 -0.0761
12 2 -2 0.2260 0.4502
12 2 -1 -0.0066 0.0949
12 2 0 -0.2741 -0.2422
12 2 1 -0.1697 0.1122
12 2 2 0.0711 -0.3343
12 2 3 -0.2260 0.1422
12 2 4 -0.0257 -0.2727
12 2 5 0.1411 -0.4068
12 3 -5 0.1408 0.0128
12 3 -4 -0.0447 0.2146
12 3 -3 -0.0623 0.2126
12 3 -2 0.3705 -0.3198
12 3 -1 -0.4899 0.4707
12 3 0 -0.1892 0.0316
12 3 1 0.0587 0.1039
12 3 2 -0.2763 0.0498
12 3 3 0.4102 0.0539
12 3 4 -0.2982 0.2604
12 3 5 -0.4490 0.4202
12 4 -5 0.0322 -0.1277
12 4 -4 0.3174 -0.0861
12 4 -3 0.1530 -0.1305
12 4 -2 -0.2563 -0.4180
12 4 -1 0.8956 0.4573
12 4 0 -0.1439 0.1041
12 4 1 -0.0654 0.0923
12 4 2 0.3036 0.2325
12 4 3 -0.1330 -0.1618
12 4 4 0.2333 0.1997
12 5 -4 -0.1196 0.0200
12 5 -3 -0.0624 0.0215
12 5 -2 -0.2809 0.2197
12 5 -1 0.3882 -0.6738
12 5 0 0.0577 0.2663
12 5 1 0.2531 0.2111
12 5 2 -0.2379 -0.5279
12 5 3 -0.0998 0.0172
12 5 4 0.0720 -0.0779
12 6 -4 0.2011 -0.1731
12 6 -3 -0.1817 -0.0345
12 6 -2 -0.0085 0.1713
12 6 -1 -0.3265 -0.6288
12 6 0 0.2292 -0.1157
12 6 1 0.2546 -0.5679
12 6 2 -0.2378 0.5829
12 6 4 0.1243 -0.0744
12 7 -3 0.2082 0.2716
12 7 -2 0.1841 0.0134
12 7 -1 -0.8644 0.2344
12 7 0 -0.1167 0.0593
12 7 1 -0.7018 0.2400
12 7 2 0.4622 0.1600
12 8 -2 -0.0367 0.0393
12 8 -1 0.3481 0.7596
12 8 0 0.2503 -0.1241
12 8 1 0.5952 0.1027
12 8 2 0.2333 -0.5075
12 8 3 -0.1583 0.1795
12 9 -1 0.3386 -0.3020
12 9 0 -0.2143 -0.0971
12 9 1 -0.3276 -0.2356
13 1 -4 0.2378 -0.2612
13 1 -3 0.4006 -0.1584
13 1 -2 0.0828 0.0993
13 1 -1 0.3992 -0.4274
13 1 0 0.0617 0.3863
13 1 1 0.2685 -0.0322
13 1 2 -0.1712 0.0357
13 1 3 -0.0280 0.2205
13 1 4 -0.1140 0.1929
13 1 5 0.1398 -0.1096
13 2 -4 0.0057 -0.0297
13 2 -3 -0.2436 -0.2529
13 2 -2 -0.0922 -0.0389
13 2 -1 0.0222 -0.1847
13 2 0 0.3758 0.0614
13 2 1 -0.0618 -0.0727
13 2 2 0.0727 0.1854
13 2 3 -0.1194 -0.2416
13 2 4 0.4970 -0.1225
13 2 5 0.1457 -0.0969
13 3 -4 -0.0479 -0.2669
13 3 -3 -0.1227 0.1844
13 3 -2 -0.1003 0.2358
13 3 -1 -0.3715 -0.4357
13 3 0 0.0296 -0.4055
13 3 1 0.1065 0.0512
13 3 2 0.1667 -0.2730
13 3 3 0.0557 0.1943
13 3 4 -0.2725 -0.4326
13 4 -4 -0.1899 0.0790
13 4 -3 0.1145 -0.0350
13 4 -2 0.2901 0.0439
13 4 -1 -0.4592 0.3059
13 4 0 -0.2618 0.0267
13 4 1 0.1405 -0.2075
13 4 2 -0.3273 0.2173
13 4 3 -0.1420 -0.0282
13 4 4 -0.2083 0.2347
13 5 -4 -0.1161 0.1108
13 5 -3 -0.0654 0.1338
13 5 -2 0.1495 -0.0643
13 5 -1 -0.0926 0.5736
13 5 0 -0.0499 0.1007
13 5 1 -0.5082 -0.2236
13 5 2 0.3844 -0.1176
13 5 3 0.2115 0.0514
13 5 4 0.0237 -0.0222
13 6 -3 0.1673 -0.1653
13 6 -2 -0.0633 -0.4194
13 6 -1 0.8148 0.3658
13 6 0 0.1387 0.0644
13 6 1 0.1738 0.6335
13 6 2 -0.2641 -0.1519
13 7 -2 -0.3324 0.1701
13 7 -1 0.3088 -0.9351
13 7 0 -0.1674 -0.1117
13 7 1 0.0959 -0.3832
13 7 2 -0.2017 0.1649
13 8 -1 -0.6925 -0.0343
13 8 0 0.1323 0.2333
13 8 1 0.0026 0.1979
14 1 -4 0.1812 0.0944
14 1 -3 -0.0709 0.6521
14 1 -2 -0.1160 -0.2709
14 1 -1 -0.0251 0.4094
14 1 0 -0.0143 -0.0830
14 1 1 -0.0556 0.0180
14 1 2 -0.0275 0.1359
14 1 3 -0.0034 -0.0835
14 1 4 -0.4195 -0.2869
14 2 -4 -0.2421 -0.0870
14 2 -3 0.4881 -0.0577
14 2 -2 -0.1035 0.1366
14 2 -1 0.2868 0.3121
14 2 0 -0.3541 0.2926
14 2 1 -0.1235 -0.0297
14 2 2 0.0459 -0.0306
14 2 3 -0.0377 -0.2664
14 2 4 -0.1048 0.6179
14 3 -4 0.1158 0.3063
14 3 -3 -0.1147 -0.2713
14 3 -2 -0.0460 0.0143
14 3 -1 0.2664 -0.3193
14 3 0 0.6024 0.2772
14 3 1 -0.0395 0.0480
14 3 2 0.1449 0.0064
14 3 3 -0.0996 0.4023
14 3 4 0.4937 -0.0695
14 4 -3 0.0125 0.0461
14 4 -2 0.1774 -0.0424
14 4 -1 0.0279 -0.0232
14 4 0 0.0797 -0.5544
14 4 1 -0.0694 0.3606
14 4 2 -0.2318 -0.0822
14 4 3 0.2836 -0.2938
14 5 -2 -0.4045 -0.0064
14 5 -1 -0.0313 -0.5118
14 5 0 -0.3662 -0.0657
14 5 1 0.5477 -0.2441
14 5 2 0.2212 0.1606
14 5 3 -0.2691 0.0144
14 6 -2 0.3271 0.3820
14 6 -1 -0.7463 0.2196
14 6 0 -0.0119 0.3149
14 6 1 -0.3371 -0.1605
14 6 2 0.0030 -0.1603
14 7 -1 0.3840 0.6055
14 7 0 0.1534 -0.1788
14 7 1 -0.0273 -0.0309
15 1 -4 -0.1760 0.2822
15 1 -3 -0.2425 -0.2534
15 1 -2 0.3539 0.0107
15 1 -1 0.0674 -0.3099
15 1 0 0.0038 0.1844
15 1 1 0.1647 0.1540
15 1 2 -0.1405 -0.4223
15 1 3 -0.1003 0.3114
15 1 4 0.4201 -0.2925
15 2 -3 -0.2211 0.2195
15 2 -2 -0.0404 -0.1174
15 2 -1 -0.4735 0.0658
15 2 0 -0.0915 -0.5161
15 2 1 0.0041 -0.2415
15 2 2 -0.3615 0.1878
15 2 3 0.4912 -0.1108
15 3 -3 0.1366 0.0707
15 3 -2 -0.1387 -0.2299
15 3 -1 0.2778 0.1490
15 3 0 -0.5611 0.4508
15 3 1 0.0841 0.0819
15 3 2 0.2840 0.3066
15 3 3 -0.4846 -0.2754
15 4 -2 -0.1031 0.4578
15 4 -1 -0.2654 -0.0905
15 4 0 0.4542 0.3862
15 4 1 -0.2869 -0.2670
15 4 2 -0.0198 -0.3497
15 4 3 0.0451 0.4391
15 5 -1 0.2170 0.3850
15 5 0 0.2855 -0.3381
15 5 1 0.0348 0.3762
15 5 2 -0.0993 0.2124
15 6 0 -0.2617 -0.0941
16 1 -3 0.0271 0.0292
16 1 -2 -0.0255 0.2978
16 1 -1 0.0675 0.4224
16 1 0 -0.2198 -0.0675
16 1 1 -0.2356 0.1723
16 1 2 0.5716 0.3542
16 1 3 -0.2634 -0.2749
16 2 -2 -0.0502 0.0062
16 2 -1 0.1485 -0.2609
16 2 0 0.3912 0.1158
16 2 1 0.2236 -0.0949
16 2 2 0.1331 -0.6589
16 2 3 0.0063 0.4022
16 3 -2 0.3447 0.0435
16 3 -1 -0.0480 0.1834
16 3 0 -0.0746 -0.4437
16 3 1 -0.1449 0.1819
16 4 -1 0.2057 -0.1877
16 4 0 -0.3442 0.0761
16 4 1 0.2411 -0.2345
17 1 -2 -0.1614 -0.0282
17 1 -1 -0.2636 -0.2308
17 1 0 0.0807 -0.1060
17 1 1 -0.2120 -0.1285
17 1 2 -0.6429 0.1926
17 2 -1 -0.0411 0.0489
17 2 0 -0.0690 0.1094
17 2 1 0.2491 0.1552
17 2 2 0.3870 0.3540
17 3 -1 -0.1323 0.0713
17 3 0 0.0708 0.0321
18 1 -1 0.1329 0.0591
18 1 0 0.0076 -0.0172
18 1 1 0.0215 -0.2769
0 0 0 0.0 0.0
;
_shelx_fab_checksum                45431
_olex2_submission_special_instructions  'No special instructions were received'
_oxdiff_exptl_absorpt_empirical_details
;
Empirical correction (ABSPACK) includes:
- Absorption correction using spherical harmonics
- Frame scaling
;
_oxdiff_exptl_absorpt_empirical_full_max  1.862
_oxdiff_exptl_absorpt_empirical_full_min  0.600
