# Supplementary material for: Total syntheses of Tetrodotoxin and 9-epiTetrodotoxin
Source: Nat Commun. 2024 Jan 23;15:679. doi: 10.1038/s41467-024-45037-0 (PMC10806222; doi:10.1038/s41467-024-45037-0)
Supplement: Supplementary file 4 — Source Data [file 41467_2024_45037_MOESM4_ESM.zip › Surce Data 20231213/Surce Data New/Crystal Structure Source Data/CCDC-2184298/20200811d.cif]

data_20200811d
_audit_creation_date               2020-08-14
_audit_creation_method
;
Olex2 1.2
(compiled 2018.05.29 svn.r3508 for OlexSys, GUI svn.r5506)
;
_shelx_SHELXL_version_number       '2014/7'
_audit_contact_author_address      ?
_audit_contact_author_email        ?
_audit_contact_author_name         ''
_audit_contact_author_phone        ?
_publ_contact_author_id_orcid      ?
_publ_section_references
;
Dolomanov, O.V., Bourhis, L.J., Gildea, R.J, Howard, J.A.K. & Puschmann, H.
 (2009), J. Appl. Cryst. 42, 339-341.

Sheldrick, G.M. (2015). Acta Cryst. A71, 3-8.

Sheldrick, G.M. (2015). Acta Cryst. C71, 3-8.
;
_chemical_name_common              ?
_chemical_name_systematic          ?
_chemical_formula_moiety           'C27 H38 O7 Si'
_chemical_formula_sum              'C27 H38 O7 Si'
_chemical_formula_weight           502.66
_chemical_absolute_configuration   ad
_chemical_melting_point            ?
_chemical_oxdiff_formula           c1h1n1o1Si1
loop_
  _atom_type_symbol
  _atom_type_description
  _atom_type_scat_dispersion_real
  _atom_type_scat_dispersion_imag
  _atom_type_scat_source
 'C' 'C' 0.0181 0.0091 'International Tables Vol C Tables 4.2.6.8 and 6.1.1.4'
 'H' 'H' 0.0000 0.0000 'International Tables Vol C Tables 4.2.6.8 and 6.1.1.4'
 'O' 'O' 0.0492 0.0322 'International Tables Vol C Tables 4.2.6.8 and 6.1.1.4'
 'Si' 'Si' 0.2541 0.3302 'International Tables Vol C Tables 4.2.6.8 and 6.1.1.4'

_shelx_space_group_comment
;
The symmetry employed for this shelxl refinement is uniquely defined
by the following loop, which should always be used as a source of
symmetry information in preference to the above space-group names.
They are only intended as comments.
;
_space_group_crystal_system        'monoclinic'
_space_group_IT_number             5
_space_group_name_H-M_alt          'C 1 2 1'
_space_group_name_Hall             'C 2y'
loop_
  _space_group_symop_operation_xyz
 'x, y, z'
 '-x, y, -z'
 'x+1/2, y+1/2, z'
 '-x+1/2, y+1/2, -z'

_cell_length_a                     21.9882(2)
_cell_length_b                     7.80324(9)
_cell_length_c                     16.22556(19)
_cell_angle_alpha                  90
_cell_angle_beta                   91.3178(11)
_cell_angle_gamma                  90
_cell_volume                       2783.23(5)
_cell_formula_units_Z              4
_cell_measurement_reflns_used      12495
_cell_measurement_temperature      100.00(10)
_cell_measurement_theta_max        75.4420
_cell_measurement_theta_min        4.0020
_shelx_estimated_absorpt_T_max     0.979
_shelx_estimated_absorpt_T_min     0.812
_exptl_absorpt_coefficient_mu      1.085
_exptl_absorpt_correction_T_max    1.00000
_exptl_absorpt_correction_T_min    0.92317
_exptl_absorpt_correction_type     multi-scan
_exptl_absorpt_process_details
;
CrysAlisPro 1.171.40.67a (Rigaku Oxford Diffraction, 2019)
Empirical absorption correction using spherical harmonics,
 implemented in SCALE3 ABSPACK scaling algorithm.
;
_exptl_absorpt_special_details     ?
_exptl_crystal_colour              colourless
_exptl_crystal_colour_primary      colourless
_exptl_crystal_density_diffrn      1.200
_exptl_crystal_density_meas        ?
_exptl_crystal_density_method      ?
_exptl_crystal_description         plate
_exptl_crystal_F_000               1080
_exptl_crystal_size_max            0.2
_exptl_crystal_size_mid            0.1
_exptl_crystal_size_min            0.02
_exptl_transmission_factor_max     ?
_exptl_transmission_factor_min     ?
_diffrn_reflns_av_R_equivalents    0.0276
_diffrn_reflns_av_unetI/netI       0.0300
_diffrn_reflns_Laue_measured_fraction_full  1.000
_diffrn_reflns_Laue_measured_fraction_max  0.983
_diffrn_reflns_limit_h_max         27
_diffrn_reflns_limit_h_min         -22
_diffrn_reflns_limit_k_max         9
_diffrn_reflns_limit_k_min         -9
_diffrn_reflns_limit_l_max         20
_diffrn_reflns_limit_l_min         -20
_diffrn_reflns_number              15417
_diffrn_reflns_point_group_measured_fraction_full  0.999
_diffrn_reflns_point_group_measured_fraction_max  0.960
_diffrn_reflns_theta_full          67.684
_diffrn_reflns_theta_max           75.646
_diffrn_reflns_theta_min           4.022
_diffrn_ambient_environment        N~2~
_diffrn_ambient_temperature        100.00(10)
_diffrn_detector                   'Hybrid Pixel Array Detector'
_diffrn_detector_area_resol_mean   10.0000
_diffrn_detector_type              HyPix
_diffrn_measured_fraction_theta_full  1.000
_diffrn_measured_fraction_theta_max  0.983
_diffrn_measurement_details
;
List of Runs (angles in degrees, time in seconds):

  # Type    Start    End  Width  t~exp~   \w     \q     \k     \f   Frames
--------------------------------------------------------------------------
  1  \w    -60.00 -27.00   0.50    0.25    --  -47.82  88.00 108.00   66
  2  \w    -21.00  24.00   0.50    0.25    --  -47.82  88.00 108.00   90
  3  \w    -20.00  73.00   0.50    0.25    --   47.82 -88.00  -7.00  186
  4  \w   -118.00 -73.00   0.50    0.70    -- -102.00  88.00 108.00   90
  5  \w     61.00  87.00   0.50    0.70    --  104.75 -88.00  -7.00   52
  6  \w     85.00 163.00   0.50    0.70    --  104.75  88.00 108.00  156
  7  \w    -23.00  27.00   0.50    0.25    --  -47.82  19.00 120.00  100
  8  \w    -20.00  11.00   0.50    0.25    --  -47.82  19.00-180.00   62
  9  \w    -39.00  19.00   0.50    0.25    --  -47.82  37.00-150.00  116
 10  \w   -117.00 -73.00   0.50    0.25    --  -47.82-125.00 120.00   88
 11  \w     36.00  67.00   0.50    0.25    --   47.82  57.00 -90.00   62
 12  \w    -54.00 -29.00   0.50    0.70    -- -102.00  61.00 -90.00   50
 13  \w    -55.00 -30.00   0.50    0.70    -- -102.00  61.00 -30.00   50
 14  \w   -175.00 -89.00   0.50    0.70    -- -102.00 -30.00  30.00  172
 15  \w   -173.00-148.00   0.50    0.70    -- -102.00 -45.00  60.00   50
 16  \w   -113.00 -69.00   0.50    0.70    -- -102.00 125.00 -60.00   88
 17  \w    -69.00 -29.00   0.50    0.70    -- -102.00  61.00  30.00   80
 18  \w   -114.00 -29.00   0.50    0.70    -- -102.00 125.00 120.00  170
 19  \w    -69.00 -44.00   0.50    0.70    -- -102.00  61.00 120.00   50
 20  \w   -150.00-125.00   0.50    0.70    -- -102.00 -88.00  -7.00   50
 21  \w   -140.00-115.00   0.50    0.70    -- -102.00 -45.00  60.00   50
 22  \w     37.00  98.00   0.50    0.70    --  104.75 -77.00  90.00  122
 23  \w    101.00 170.00   0.50    0.70    --  104.75  61.00 150.00  138
 24  \w    139.00 174.00   0.50    0.70    --  104.75  30.00-120.00   70
 25  \w     32.00  85.00   0.50    0.70    --  104.75 -77.00  60.00  106
 26  \w     97.00 123.00   0.50    0.70    --  104.75  30.00-120.00   52
 27  \w    108.00 178.00   0.50    0.70    --  104.75  15.00-150.00  140
 28  \w     35.00  61.00   0.50    0.70    --  104.75 -61.00  30.00   52
 29  \w     75.00 116.00   0.50    0.70    --  104.75-125.00 -30.00   82
 30  \w     98.00 161.00   0.50    0.70    --  104.75  15.00 -90.00  126
 31  \w     73.00  99.00   0.50    0.70    --  104.75 -77.00 150.00   52
 32  \w     37.00  72.00   0.50    0.70    --  104.75-125.00  30.00   70
 33  \w     91.00 116.00   0.50    0.70    --  104.75-125.00  30.00   50
 34  \w     39.00  70.00   0.50    0.70    --  104.75 -61.00   0.00   62
 35  \w     38.00  65.00   0.50    0.70    --  104.75 -61.00-150.00   54
 36  \w     33.00  62.00   0.50    0.70    --  104.75 -61.00 150.00   58
;
_diffrn_measurement_device         'four-circle diffractometer'
_diffrn_measurement_device_type    'XtaLAB Synergy R, DW system, HyPix'
_diffrn_measurement_method         '\w scans'
_diffrn_orient_matrix_type        
 'CrysAlisPro convention (1999,Acta A55,543-557)'
_diffrn_orient_matrix_UB_11        0.0177645000
_diffrn_orient_matrix_UB_12        0.1127931000
_diffrn_orient_matrix_UB_13        -0.0735937000
_diffrn_orient_matrix_UB_21        0.0245845000
_diffrn_orient_matrix_UB_22        0.1377464000
_diffrn_orient_matrix_UB_23        0.0600034000
_diffrn_orient_matrix_UB_31        0.0631784000
_diffrn_orient_matrix_UB_32        -0.0854093000
_diffrn_orient_matrix_UB_33        -0.0001963000
_diffrn_oxdiff_digest_frames
;
01c81c903b7e0d81e5ec1f344387013fe000077eca7
;
_diffrn_oxdiff_digest_hkl
;
01706a44c940f96cbc5ebfa85a4c5a084761a8
;
_diffrn_radiation_monochromator    mirror
_diffrn_radiation_probe            x-ray
_diffrn_radiation_type             CuK\a
_diffrn_radiation_wavelength       1.54184
_diffrn_source                     'Rotating-anode X-ray tube'
_diffrn_source_type                'Rigaku (Cu) X-ray Source'
_reflns_Friedel_coverage           0.815
_reflns_Friedel_fraction_full      0.998
_reflns_Friedel_fraction_max       0.933
_reflns_number_gt                  5430
_reflns_number_total               5558
_reflns_odcompleteness_completeness  99.96
_reflns_odcompleteness_iscentric   1
_reflns_odcompleteness_theta       66.97
_reflns_special_details
;
 Reflections were merged by SHELXL according to the crystal
 class for the calculation of statistics and refinement.
 
 Structure factors included contributions from the .fab file.
 
 _reflns_Friedel_fraction is defined as the number of unique
 Friedel pairs measured divided by the number that would be
 possible theoretically, ignoring centric projections and
 systematic absences.
;
_reflns_threshold_expression       'I > 2\s(I)'
_computing_cell_refinement         'CrysAlisPro 1.171.40.67a (Rigaku OD, 2019)'
_computing_data_collection         'CrysAlisPro 1.171.40.67a (Rigaku OD, 2019)'
_computing_data_reduction          'CrysAlisPro 1.171.40.67a (Rigaku OD, 2019)'
_computing_molecular_graphics      'Olex2 (Dolomanov et al., 2009)'
_computing_publication_material    'Olex2 (Dolomanov et al., 2009)'
_computing_structure_refinement    'ShelXL (Sheldrick, 2015)'
_computing_structure_solution      'ShelXT (Sheldrick, 2015)'
_refine_diff_density_max           0.246
_refine_diff_density_min           -0.193
_refine_diff_density_rms           0.036
_refine_ls_abs_structure_details
;
 Flack x determined using 2380 quotients [(I+)-(I-)]/[(I+)+(I-)]
 (Parsons, Flack and Wagner, Acta Cryst. B69 (2013) 249-259).
;
_refine_ls_abs_structure_Flack     0.017(11)
_refine_ls_extinction_coef         0.00072(11)
_refine_ls_extinction_expression  
 'Fc^*^=kFc[1+0.001xFc^2^\l^3^/sin(2\q)]^-1/4^'
_refine_ls_extinction_method       'SHELXL-2014/7 (Sheldrick 2014'
_refine_ls_goodness_of_fit_ref     1.057
_refine_ls_hydrogen_treatment      constr
_refine_ls_matrix_type             full
_refine_ls_number_parameters       326
_refine_ls_number_reflns           5558
_refine_ls_number_restraints       49
_refine_ls_R_factor_all            0.0337
_refine_ls_R_factor_gt             0.0330
_refine_ls_restrained_S_all        1.157
_refine_ls_shift/su_max            0.001
_refine_ls_shift/su_mean           0.000
_refine_ls_structure_factor_coef   Fsqd
_refine_ls_weighting_details      
 'w=1/[\s^2^(Fo^2^)+(0.0342P)^2^+1.7928P] where P=(Fo^2^+2Fc^2^)/3'
_refine_ls_weighting_scheme        calc
_refine_ls_wR_factor_gt            0.0816
_refine_ls_wR_factor_ref           0.0821
_refine_special_details            ?
_olex2_refinement_description
;
1. Fixed Uiso
 At 1.2 times of:
  All C(H) groups, All C(H,H) groups
 At 1.5 times of:
  All C(H,H,H) groups, All O(H) groups
2. Uiso/Uaniso restraints and constraints
Uanis(C25) \\sim Ueq, Uanis(C26) \\sim Ueq, Uanis(C27) \\sim Ueq, Uanis(C28)
\\sim Ueq, Uanis(C29) \\sim Ueq, Uanis(C16) \\sim Ueq, Uanis(C15) \\sim Ueq,
Uanis(C14) \\sim Ueq: with sigma of 0.005 and sigma for terminal atoms of 0.01
3.a Ternary CH refined with riding coordinates:
 C9(H9), C7(H7), C3(H3), C1(H1), C2(H2)
3.b Secondary CH2 refined with riding coordinates:
 C17(H17A,H17B), C10(H10A,H10B)
3.c Aromatic/amide H refined with riding coordinates:
 C33(H33), C29(H29), C35(H35), C31(H31), C34(H34), C32(H32), C25(H25),
 C28(H28), C26(H26), C27(H27)
3.d Idealised Me refined as rotating group:
 C22(H22A,H22B,H22C), C23(H23A,H23B,H23C), C14(H14A,H14B,H14C), C16(H16A,H16B,
 H16C), C15(H15A,H15B,H15C)
3.e Idealised tetrahedral OH refined as rotating group:
 O20(H20), O21(H21), O18(H18), O19(H19)
;
_atom_sites_solution_hydrogens     geom
_atom_sites_solution_primary       dual
_atom_sites_solution_secondary     ?
loop_
  _atom_site_label
  _atom_site_type_symbol
  _atom_site_fract_x
  _atom_site_fract_y
  _atom_site_fract_z
  _atom_site_U_iso_or_equiv
  _atom_site_adp_type
  _atom_site_occupancy
  _atom_site_site_symmetry_order
  _atom_site_calc_flag
  _atom_site_refinement_flags_posn
  _atom_site_refinement_flags_adp
  _atom_site_refinement_flags_occupancy
  _atom_site_disorder_assembly
  _atom_site_disorder_group
 Si12 Si 0.28612(3) 0.75958(9) 0.20429(4) 0.03131(17) Uani 1 1 d . . . . .
 O6 O 0.39811(6) 0.99363(19) 0.62604(9) 0.0192(3) Uani 1 1 d . . . . .
 O20 O 0.31408(6) 0.7805(2) 0.52556(9) 0.0233(3) Uani 1 1 d . . . . .
 H20 H 0.2866 0.7220 0.5054 0.035 Uiso 1 1 calc GR . . . .
 O21 O 0.43086(7) 1.21425(19) 0.43146(9) 0.0212(3) Uani 1 1 d . . . . .
 H21 H 0.4590 1.2774 0.4455 0.032 Uiso 1 1 calc GR . . . .
 O4 O 0.43361(6) 0.74196(18) 0.57399(8) 0.0189(3) Uani 1 1 d . . . . .
 O18 O 0.45052(7) 1.3932(2) 0.57412(11) 0.0262(3) Uani 1 1 d . . . . .
 H18 H 0.4517 1.4982 0.5736 0.039 Uiso 1 1 calc GR . . . .
 O19 O 0.28685(7) 1.1128(2) 0.52466(10) 0.0247(3) Uani 1 1 d . . . . .
 H19 H 0.2870 1.0144 0.5424 0.037 Uiso 1 1 calc GR . . . .
 O11 O 0.30041(8) 0.7897(2) 0.30300(10) 0.0321(4) Uani 1 1 d . . . . .
 C17 C 0.39003(10) 1.3373(3) 0.55521(14) 0.0227(4) Uani 1 1 d . . . . .
 H17A H 0.3676 1.4270 0.5264 0.027 Uiso 1 1 calc R . . . .
 H17B H 0.3691 1.3102 0.6055 0.027 Uiso 1 1 calc R . . . .
 C8 C 0.39407(9) 1.1792(3) 0.50114(13) 0.0185(4) Uani 1 1 d . . . . .
 C9 C 0.33206(9) 1.1296(3) 0.46270(13) 0.0213(4) Uani 1 1 d . . . . .
 H9 H 0.3192 1.2226 0.4256 0.026 Uiso 1 1 calc R . . . .
 C7 C 0.42443(9) 1.0294(3) 0.54777(12) 0.0167(4) Uani 1 1 d . . . . .
 H7 H 0.4675 1.0569 0.5570 0.020 Uiso 1 1 calc R . . . .
 C5 C 0.42248(10) 0.8330(3) 0.65073(13) 0.0203(4) Uani 1 1 d . . . . .
 C3 C 0.41991(9) 0.8544(3) 0.50620(12) 0.0170(4) Uani 1 1 d . . . . .
 H3 H 0.4520 0.8445 0.4655 0.020 Uiso 1 1 calc R . . . .
 C22 C 0.48321(10) 0.8534(3) 0.69680(14) 0.0256(5) Uani 1 1 d . . . . .
 H22A H 0.5089 0.9291 0.6666 0.038 Uiso 1 1 calc GR . . . .
 H22B H 0.5025 0.7435 0.7024 0.038 Uiso 1 1 calc GR . . . .
 H22C H 0.4765 0.9004 0.7505 0.038 Uiso 1 1 calc GR . . . .
 C30 C 0.20372(11) 0.8096(4) 0.18121(14) 0.0322(6) Uani 1 1 d . . . . .
 C23 C 0.37674(10) 0.7364(3) 0.70061(14) 0.0270(5) Uani 1 1 d . . . . .
 H23A H 0.3713 0.7938 0.7523 0.041 Uiso 1 1 calc GR . . . .
 H23B H 0.3912 0.6220 0.7106 0.041 Uiso 1 1 calc GR . . . .
 H23C H 0.3386 0.7319 0.6707 0.041 Uiso 1 1 calc GR . . . .
 C33 C 0.07934(12) 0.8814(4) 0.15330(16) 0.0361(6) Uani 1 1 d . . . . .
 H33 H 0.0383 0.9032 0.1431 0.043 Uiso 1 1 calc R . . . .
 C1 C 0.33936(9) 0.9679(3) 0.41042(13) 0.0206(4) Uani 1 1 d . . . . .
 H1 H 0.3734 0.9901 0.3740 0.025 Uiso 1 1 calc R . . . .
 C29 C 0.32789(13) 0.9077(6) 0.0538(2) 0.0574(10) Uani 1 1 d . U . . .
 H29 H 0.2959 0.8480 0.0285 0.069 Uiso 1 1 calc R . . . .
 C24 C 0.33588(11) 0.8983(4) 0.13897(17) 0.0414(7) Uani 1 1 d . . . . .
 C10 C 0.28457(10) 0.9298(3) 0.35428(14) 0.0268(5) Uani 1 1 d . . . . .
 H10A H 0.2496 0.9006 0.3868 0.032 Uiso 1 1 calc R . . . .
 H10B H 0.2744 1.0294 0.3209 0.032 Uiso 1 1 calc R . . . .
 C2 C 0.35839(9) 0.8147(3) 0.46424(13) 0.0195(4) Uani 1 1 d . . . . .
 H2 H 0.3626 0.7133 0.4292 0.023 Uiso 1 1 calc R . . . .
 C35 C 0.18435(12) 0.9318(4) 0.12325(15) 0.0370(6) Uani 1 1 d . . . . .
 H35 H 0.2132 0.9910 0.0935 0.044 Uiso 1 1 calc R . . . .
 C31 C 0.15849(12) 0.7272(4) 0.22643(16) 0.0355(6) Uani 1 1 d . . . . .
 H31 H 0.1698 0.6468 0.2662 0.043 Uiso 1 1 calc R . . . .
 C34 C 0.12322(13) 0.9668(4) 0.10906(16) 0.0385(6) Uani 1 1 d . . . . .
 H34 H 0.1116 1.0478 0.0697 0.046 Uiso 1 1 calc R . . . .
 C32 C 0.09726(11) 0.7636(4) 0.21278(16) 0.0374(6) Uani 1 1 d . . . . .
 H32 H 0.0681 0.7084 0.2438 0.045 Uiso 1 1 calc R . . . .
 C13 C 0.30951(13) 0.5282(4) 0.19026(16) 0.0404(7) Uani 1 1 d . . . . .
 C14 C 0.37673(18) 0.5123(5) 0.2148(3) 0.0680(11) Uani 1 1 d . U . . .
 H14A H 0.4000 0.5915 0.1830 0.102 Uiso 1 1 calc GR . . . .
 H14B H 0.3903 0.3976 0.2043 0.102 Uiso 1 1 calc GR . . . .
 H14C H 0.3821 0.5378 0.2723 0.102 Uiso 1 1 calc GR . . . .
 C25 C 0.38519(12) 0.9865(4) 0.1740(2) 0.0424(7) Uani 1 1 d . U . . .
 H25 H 0.3918 0.9824 0.2308 0.051 Uiso 1 1 calc R . . . .
 C28 C 0.36674(14) 1.0045(7) 0.0052(2) 0.0726(13) Uani 1 1 d . U . . .
 H28 H 0.3601 1.0108 -0.0515 0.087 Uiso 1 1 calc R . . . .
 C26 C 0.42480(13) 1.0808(5) 0.1256(2) 0.0566(9) Uani 1 1 d . U . . .
 H26 H 0.4578 1.1370 0.1502 0.068 Uiso 1 1 calc R . . . .
 C27 C 0.41521(14) 1.0910(6) 0.0421(3) 0.0708(12) Uani 1 1 d . U . . .
 H27 H 0.4412 1.1558 0.0102 0.085 Uiso 1 1 calc R . . . .
 C16 C 0.3013(2) 0.4744(8) 0.1006(2) 0.0835(15) Uani 1 1 d . U . . .
 H16A H 0.2595 0.4890 0.0836 0.125 Uiso 1 1 calc GR . . . .
 H16B H 0.3126 0.3562 0.0948 0.125 Uiso 1 1 calc GR . . . .
 H16C H 0.3267 0.5440 0.0668 0.125 Uiso 1 1 calc GR . . . .
 C15 C 0.2734(3) 0.4104(5) 0.2445(4) 0.0977(19) Uani 1 1 d . U . . .
 H15A H 0.2764 0.4496 0.3005 0.147 Uiso 1 1 calc GR . . . .
 H15B H 0.2895 0.2962 0.2411 0.147 Uiso 1 1 calc GR . . . .
 H15C H 0.2316 0.4105 0.2263 0.147 Uiso 1 1 calc GR . . . .

loop_
  _atom_site_aniso_label
  _atom_site_aniso_U_11
  _atom_site_aniso_U_22
  _atom_site_aniso_U_33
  _atom_site_aniso_U_23
  _atom_site_aniso_U_13
  _atom_site_aniso_U_12
 Si12 0.0287(3) 0.0468(4) 0.0181(3) 0.0055(3) -0.0065(2) -0.0161(3)
 O6 0.0186(7) 0.0191(7) 0.0200(7) 0.0007(6) -0.0006(5) 0.0027(6)
 O20 0.0165(7) 0.0303(8) 0.0229(7) 0.0024(6) -0.0019(5) -0.0081(6)
 O21 0.0194(7) 0.0208(7) 0.0235(7) 0.0010(6) 0.0005(6) -0.0020(6)
 O4 0.0214(7) 0.0154(7) 0.0198(7) -0.0011(6) -0.0030(5) 0.0023(6)
 O18 0.0242(8) 0.0163(7) 0.0378(9) -0.0046(6) -0.0049(6) 0.0023(6)
 O19 0.0156(7) 0.0321(9) 0.0265(8) 0.0035(7) 0.0018(6) 0.0050(6)
 O11 0.0407(9) 0.0334(9) 0.0219(8) 0.0021(7) -0.0101(7) -0.0107(7)
 C17 0.0196(10) 0.0192(10) 0.0291(11) -0.0008(9) -0.0026(8) 0.0047(8)
 C8 0.0167(10) 0.0189(10) 0.0199(10) 0.0010(8) -0.0007(8) 0.0021(7)
 C9 0.0158(9) 0.0258(11) 0.0223(11) 0.0038(9) -0.0013(8) 0.0033(8)
 C7 0.0142(9) 0.0172(9) 0.0187(9) -0.0013(8) -0.0014(7) 0.0008(7)
 C5 0.0223(10) 0.0184(10) 0.0201(10) -0.0015(8) -0.0024(8) 0.0028(8)
 C3 0.0169(9) 0.0149(9) 0.0191(10) 0.0013(7) -0.0011(7) 0.0001(7)
 C22 0.0250(11) 0.0267(11) 0.0246(11) -0.0017(9) -0.0071(8) 0.0052(9)
 C30 0.0304(11) 0.0489(15) 0.0170(10) -0.0002(10) -0.0045(9) -0.0155(11)
 C23 0.0285(11) 0.0272(11) 0.0254(10) 0.0038(9) 0.0017(8) 0.0001(10)
 C33 0.0286(12) 0.0490(16) 0.0307(13) -0.0044(11) -0.0035(10) -0.0105(11)
 C1 0.0161(9) 0.0255(10) 0.0201(10) 0.0020(8) -0.0026(8) -0.0016(8)
 C29 0.0281(13) 0.107(3) 0.0372(15) 0.0308(17) -0.0030(11) -0.0051(16)
 C24 0.0254(12) 0.0633(18) 0.0354(14) 0.0220(13) -0.0041(10) -0.0068(13)
 C10 0.0241(10) 0.0324(12) 0.0235(11) 0.0030(9) -0.0062(8) -0.0060(9)
 C2 0.0167(9) 0.0220(10) 0.0197(9) -0.0004(8) -0.0005(8) -0.0038(7)
 C35 0.0340(13) 0.0540(17) 0.0228(12) 0.0045(11) -0.0017(10) -0.0159(12)
 C31 0.0351(13) 0.0436(15) 0.0276(12) 0.0007(11) -0.0023(10) -0.0163(12)
 C34 0.0380(14) 0.0536(17) 0.0236(12) 0.0037(11) -0.0025(10) -0.0084(12)
 C32 0.0335(12) 0.0455(15) 0.0333(12) -0.0029(12) 0.0033(10) -0.0164(12)
 C13 0.0389(14) 0.0561(18) 0.0260(12) -0.0057(12) -0.0030(11) -0.0161(13)
 C14 0.059(2) 0.055(2) 0.088(3) 0.001(2) -0.035(2) -0.0052(17)
 C25 0.0247(12) 0.0504(16) 0.0518(16) 0.0231(14) -0.0081(11) -0.0073(11)
 C28 0.0334(15) 0.130(3) 0.054(2) 0.054(2) 0.0026(14) 0.0036(19)
 C26 0.0261(13) 0.064(2) 0.079(2) 0.0383(18) -0.0059(14) -0.0084(13)
 C27 0.0282(14) 0.101(3) 0.084(3) 0.063(2) 0.0060(15) -0.0036(16)
 C16 0.071(2) 0.128(4) 0.050(2) -0.044(2) -0.0268(19) 0.035(3)
 C15 0.128(4) 0.0379(19) 0.131(4) -0.009(2) 0.081(3) -0.019(2)

_geom_special_details
;
 All esds (except the esd in the dihedral angle between two l.s. planes)
 are estimated using the full covariance matrix.  The cell esds are taken
 into account individually in the estimation of esds in distances, angles
 and torsion angles; correlations between esds in cell parameters are only
 used when they are defined by crystal symmetry.  An approximate (isotropic)
 treatment of cell esds is used for estimating esds involving l.s. planes.
;
loop_
  _geom_bond_atom_site_label_1
  _geom_bond_atom_site_label_2
  _geom_bond_distance
  _geom_bond_site_symmetry_2
  _geom_bond_publ_flag
 Si12 O11 1.6420(16) . ?
 Si12 C30 1.882(3) . ?
 Si12 C24 1.883(3) . ?
 Si12 C13 1.893(3) . ?
 O6 C7 1.435(2) . ?
 O6 C5 1.417(2) . ?
 O20 H20 0.8200 . ?
 O20 C2 1.433(2) . ?
 O21 H21 0.8200 . ?
 O21 C8 1.432(3) . ?
 O4 C5 1.459(2) . ?
 O4 C3 1.433(2) . ?
 O18 H18 0.8200 . ?
 O18 C17 1.427(3) . ?
 O19 H19 0.8200 . ?
 O19 C9 1.436(3) . ?
 O11 C10 1.422(3) . ?
 C17 H17A 0.9700 . ?
 C17 H17B 0.9700 . ?
 C17 C8 1.518(3) . ?
 C8 C9 1.536(3) . ?
 C8 C7 1.536(3) . ?
 C9 H9 0.9800 . ?
 C9 C1 1.531(3) . ?
 C7 H7 0.9800 . ?
 C7 C3 1.526(3) . ?
 C5 C22 1.524(3) . ?
 C5 C23 1.507(3) . ?
 C3 H3 0.9800 . ?
 C3 C2 1.532(3) . ?
 C22 H22A 0.9600 . ?
 C22 H22B 0.9600 . ?
 C22 H22C 0.9600 . ?
 C30 C35 1.399(4) . ?
 C30 C31 1.405(3) . ?
 C23 H23A 0.9600 . ?
 C23 H23B 0.9600 . ?
 C23 H23C 0.9600 . ?
 C33 H33 0.9300 . ?
 C33 C34 1.386(4) . ?
 C33 C32 1.384(4) . ?
 C1 H1 0.9800 . ?
 C1 C10 1.523(3) . ?
 C1 C2 1.533(3) . ?
 C29 H29 0.9300 . ?
 C29 C24 1.391(4) . ?
 C29 C28 1.397(5) . ?
 C24 C25 1.394(4) . ?
 C10 H10A 0.9700 . ?
 C10 H10B 0.9700 . ?
 C2 H2 0.9800 . ?
 C35 H35 0.9300 . ?
 C35 C34 1.386(4) . ?
 C31 H31 0.9300 . ?
 C31 C32 1.389(4) . ?
 C34 H34 0.9300 . ?
 C32 H32 0.9300 . ?
 C13 C14 1.527(4) . ?
 C13 C16 1.521(4) . ?
 C13 C15 1.510(5) . ?
 C14 H14A 0.9600 . ?
 C14 H14B 0.9600 . ?
 C14 H14C 0.9600 . ?
 C25 H25 0.9300 . ?
 C25 C26 1.396(4) . ?
 C28 H28 0.9300 . ?
 C28 C27 1.386(6) . ?
 C26 H26 0.9300 . ?
 C26 C27 1.369(6) . ?
 C27 H27 0.9300 . ?
 C16 H16A 0.9600 . ?
 C16 H16B 0.9600 . ?
 C16 H16C 0.9600 . ?
 C15 H15A 0.9600 . ?
 C15 H15B 0.9600 . ?
 C15 H15C 0.9600 . ?

loop_
  _geom_angle_atom_site_label_1
  _geom_angle_atom_site_label_2
  _geom_angle_atom_site_label_3
  _geom_angle
  _geom_angle_site_symmetry_1
  _geom_angle_site_symmetry_3
  _geom_angle_publ_flag
 O11 Si12 C30 109.03(10) . . ?
 O11 Si12 C24 111.47(12) . . ?
 O11 Si12 C13 101.98(11) . . ?
 C30 Si12 C24 109.74(12) . . ?
 C30 Si12 C13 115.91(12) . . ?
 C24 Si12 C13 108.53(14) . . ?
 C5 O6 C7 105.35(15) . . ?
 C2 O20 H20 109.5 . . ?
 C8 O21 H21 109.5 . . ?
 C3 O4 C5 108.70(15) . . ?
 C17 O18 H18 109.5 . . ?
 C9 O19 H19 109.5 . . ?
 C10 O11 Si12 129.56(15) . . ?
 O18 C17 H17A 110.1 . . ?
 O18 C17 H17B 110.1 . . ?
 O18 C17 C8 107.84(17) . . ?
 H17A C17 H17B 108.5 . . ?
 C8 C17 H17A 110.1 . . ?
 C8 C17 H17B 110.1 . . ?
 O21 C8 C17 110.05(17) . . ?
 O21 C8 C9 103.88(16) . . ?
 O21 C8 C7 106.70(16) . . ?
 C17 C8 C9 112.11(17) . . ?
 C17 C8 C7 111.36(17) . . ?
 C9 C8 C7 112.33(17) . . ?
 O19 C9 C8 111.17(17) . . ?
 O19 C9 H9 107.6 . . ?
 O19 C9 C1 113.31(18) . . ?
 C8 C9 H9 107.6 . . ?
 C1 C9 C8 109.23(17) . . ?
 C1 C9 H9 107.6 . . ?
 O6 C7 C8 113.85(16) . . ?
 O6 C7 H7 108.4 . . ?
 O6 C7 C3 101.16(15) . . ?
 C8 C7 H7 108.4 . . ?
 C3 C7 C8 116.12(17) . . ?
 C3 C7 H7 108.4 . . ?
 O6 C5 O4 105.02(16) . . ?
 O6 C5 C22 111.56(17) . . ?
 O6 C5 C23 109.96(17) . . ?
 O4 C5 C22 107.90(17) . . ?
 O4 C5 C23 110.00(17) . . ?
 C23 C5 C22 112.14(18) . . ?
 O4 C3 C7 101.43(15) . . ?
 O4 C3 H3 109.1 . . ?
 O4 C3 C2 112.67(16) . . ?
 C7 C3 H3 109.1 . . ?
 C7 C3 C2 115.16(17) . . ?
 C2 C3 H3 109.1 . . ?
 C5 C22 H22A 109.5 . . ?
 C5 C22 H22B 109.5 . . ?
 C5 C22 H22C 109.5 . . ?
 H22A C22 H22B 109.5 . . ?
 H22A C22 H22C 109.5 . . ?
 H22B C22 H22C 109.5 . . ?
 C35 C30 Si12 123.50(19) . . ?
 C35 C30 C31 117.1(2) . . ?
 C31 C30 Si12 119.4(2) . . ?
 C5 C23 H23A 109.5 . . ?
 C5 C23 H23B 109.5 . . ?
 C5 C23 H23C 109.5 . . ?
 H23A C23 H23B 109.5 . . ?
 H23A C23 H23C 109.5 . . ?
 H23B C23 H23C 109.5 . . ?
 C34 C33 H33 120.3 . . ?
 C32 C33 H33 120.3 . . ?
 C32 C33 C34 119.3(2) . . ?
 C9 C1 H1 106.2 . . ?
 C9 C1 C2 110.96(17) . . ?
 C10 C1 C9 113.62(18) . . ?
 C10 C1 H1 106.2 . . ?
 C10 C1 C2 113.00(18) . . ?
 C2 C1 H1 106.2 . . ?
 C24 C29 H29 119.2 . . ?
 C24 C29 C28 121.6(3) . . ?
 C28 C29 H29 119.2 . . ?
 C29 C24 Si12 121.8(2) . . ?
 C29 C24 C25 117.3(3) . . ?
 C25 C24 Si12 120.7(2) . . ?
 O11 C10 C1 107.39(19) . . ?
 O11 C10 H10A 110.2 . . ?
 O11 C10 H10B 110.2 . . ?
 C1 C10 H10A 110.2 . . ?
 C1 C10 H10B 110.2 . . ?
 H10A C10 H10B 108.5 . . ?
 O20 C2 C3 109.66(16) . . ?
 O20 C2 C1 111.08(17) . . ?
 O20 C2 H2 109.1 . . ?
 C3 C2 C1 108.82(16) . . ?
 C3 C2 H2 109.1 . . ?
 C1 C2 H2 109.1 . . ?
 C30 C35 H35 119.2 . . ?
 C34 C35 C30 121.7(2) . . ?
 C34 C35 H35 119.2 . . ?
 C30 C31 H31 119.4 . . ?
 C32 C31 C30 121.2(3) . . ?
 C32 C31 H31 119.4 . . ?
 C33 C34 H34 119.9 . . ?
 C35 C34 C33 120.2(3) . . ?
 C35 C34 H34 119.9 . . ?
 C33 C32 C31 120.4(2) . . ?
 C33 C32 H32 119.8 . . ?
 C31 C32 H32 119.8 . . ?
 C14 C13 Si12 108.1(2) . . ?
 C16 C13 Si12 110.6(3) . . ?
 C16 C13 C14 108.6(3) . . ?
 C15 C13 Si12 111.3(2) . . ?
 C15 C13 C14 108.5(4) . . ?
 C15 C13 C16 109.7(4) . . ?
 C13 C14 H14A 109.5 . . ?
 C13 C14 H14B 109.5 . . ?
 C13 C14 H14C 109.5 . . ?
 H14A C14 H14B 109.5 . . ?
 H14A C14 H14C 109.5 . . ?
 H14B C14 H14C 109.5 . . ?
 C24 C25 H25 119.3 . . ?
 C24 C25 C26 121.3(3) . . ?
 C26 C25 H25 119.3 . . ?
 C29 C28 H28 120.2 . . ?
 C27 C28 C29 119.6(3) . . ?
 C27 C28 H28 120.2 . . ?
 C25 C26 H26 119.9 . . ?
 C27 C26 C25 120.2(3) . . ?
 C27 C26 H26 119.9 . . ?
 C28 C27 H27 120.0 . . ?
 C26 C27 C28 119.9(3) . . ?
 C26 C27 H27 120.0 . . ?
 C13 C16 H16A 109.5 . . ?
 C13 C16 H16B 109.5 . . ?
 C13 C16 H16C 109.5 . . ?
 H16A C16 H16B 109.5 . . ?
 H16A C16 H16C 109.5 . . ?
 H16B C16 H16C 109.5 . . ?
 C13 C15 H15A 109.5 . . ?
 C13 C15 H15B 109.5 . . ?
 C13 C15 H15C 109.5 . . ?
 H15A C15 H15B 109.5 . . ?
 H15A C15 H15C 109.5 . . ?
 H15B C15 H15C 109.5 . . ?

loop_
  _geom_torsion_atom_site_label_1
  _geom_torsion_atom_site_label_2
  _geom_torsion_atom_site_label_3
  _geom_torsion_atom_site_label_4
  _geom_torsion
  _geom_torsion_site_symmetry_1
  _geom_torsion_site_symmetry_2
  _geom_torsion_site_symmetry_3
  _geom_torsion_site_symmetry_4
  _geom_torsion_publ_flag
 Si12 O11 C10 C1 -138.63(17) . . . . ?
 Si12 C30 C35 C34 -178.9(2) . . . . ?
 Si12 C30 C31 C32 178.4(2) . . . . ?
 Si12 C24 C25 C26 175.8(3) . . . . ?
 O6 C7 C3 O4 -38.30(17) . . . . ?
 O6 C7 C3 C2 83.66(19) . . . . ?
 O21 C8 C9 O19 -172.02(16) . . . . ?
 O21 C8 C9 C1 62.2(2) . . . . ?
 O21 C8 C7 O6 171.56(15) . . . . ?
 O21 C8 C7 C3 -71.5(2) . . . . ?
 O4 C3 C2 O20 42.4(2) . . . . ?
 O4 C3 C2 C1 164.05(16) . . . . ?
 O18 C17 C8 O21 -53.3(2) . . . . ?
 O18 C17 C8 C9 -168.37(17) . . . . ?
 O18 C17 C8 C7 64.8(2) . . . . ?
 O19 C9 C1 C10 68.5(2) . . . . ?
 O19 C9 C1 C2 -60.1(2) . . . . ?
 O11 Si12 C30 C35 122.8(2) . . . . ?
 O11 Si12 C30 C31 -54.2(2) . . . . ?
 O11 Si12 C24 C29 -173.5(3) . . . . ?
 O11 Si12 C24 C25 11.2(3) . . . . ?
 O11 Si12 C13 C14 -59.7(3) . . . . ?
 O11 Si12 C13 C16 -178.5(3) . . . . ?
 O11 Si12 C13 C15 59.3(3) . . . . ?
 C17 C8 C9 O19 -53.2(2) . . . . ?
 C17 C8 C9 C1 -179.00(18) . . . . ?
 C17 C8 C7 O6 51.5(2) . . . . ?
 C17 C8 C7 C3 168.35(17) . . . . ?
 C8 C9 C1 C10 -166.98(18) . . . . ?
 C8 C9 C1 C2 64.4(2) . . . . ?
 C8 C7 C3 O4 -162.06(16) . . . . ?
 C8 C7 C3 C2 -40.1(2) . . . . ?
 C9 C8 C7 O6 -75.2(2) . . . . ?
 C9 C8 C7 C3 41.7(2) . . . . ?
 C9 C1 C10 O11 173.26(17) . . . . ?
 C9 C1 C2 O20 59.6(2) . . . . ?
 C9 C1 C2 C3 -61.2(2) . . . . ?
 C7 O6 C5 O4 -29.83(19) . . . . ?
 C7 O6 C5 C22 86.80(19) . . . . ?
 C7 O6 C5 C23 -148.13(17) . . . . ?
 C7 C8 C9 O19 73.1(2) . . . . ?
 C7 C8 C9 C1 -52.7(2) . . . . ?
 C7 C3 C2 O20 -73.3(2) . . . . ?
 C7 C3 C2 C1 48.4(2) . . . . ?
 C5 O6 C7 C8 167.77(16) . . . . ?
 C5 O6 C7 C3 42.48(18) . . . . ?
 C5 O4 C3 C7 21.10(19) . . . . ?
 C5 O4 C3 C2 -102.57(19) . . . . ?
 C3 O4 C5 O6 4.2(2) . . . . ?
 C3 O4 C5 C22 -114.96(18) . . . . ?
 C3 O4 C5 C23 122.43(17) . . . . ?
 C30 Si12 O11 C10 -46.9(2) . . . . ?
 C30 Si12 C24 C29 -52.6(3) . . . . ?
 C30 Si12 C24 C25 132.1(3) . . . . ?
 C30 Si12 C13 C14 -178.0(2) . . . . ?
 C30 Si12 C13 C16 63.2(3) . . . . ?
 C30 Si12 C13 C15 -59.0(3) . . . . ?
 C30 C35 C34 C33 0.7(4) . . . . ?
 C30 C31 C32 C33 0.7(4) . . . . ?
 C29 C24 C25 C26 0.2(5) . . . . ?
 C29 C28 C27 C26 0.1(7) . . . . ?
 C24 Si12 O11 C10 74.4(2) . . . . ?
 C24 Si12 C30 C35 0.4(3) . . . . ?
 C24 Si12 C30 C31 -176.5(2) . . . . ?
 C24 Si12 C13 C14 58.1(3) . . . . ?
 C24 Si12 C13 C16 -60.7(3) . . . . ?
 C24 Si12 C13 C15 177.1(3) . . . . ?
 C24 C29 C28 C27 1.3(7) . . . . ?
 C24 C25 C26 C27 1.2(6) . . . . ?
 C10 C1 C2 O20 -69.4(2) . . . . ?
 C10 C1 C2 C3 169.81(18) . . . . ?
 C2 C1 C10 O11 -59.2(2) . . . . ?
 C35 C30 C31 C32 1.2(4) . . . . ?
 C31 C30 C35 C34 -1.9(4) . . . . ?
 C34 C33 C32 C31 -1.9(4) . . . . ?
 C32 C33 C34 C35 1.2(4) . . . . ?
 C13 Si12 O11 C10 -169.93(19) . . . . ?
 C13 Si12 C30 C35 -122.9(2) . . . . ?
 C13 Si12 C30 C31 60.1(2) . . . . ?
 C13 Si12 C24 C29 75.0(3) . . . . ?
 C13 Si12 C24 C25 -100.4(3) . . . . ?
 C25 C26 C27 C28 -1.3(6) . . . . ?
 C28 C29 C24 Si12 -176.9(3) . . . . ?
 C28 C29 C24 C25 -1.4(6) . . . . ?

_smtbx_masks_special_details       ?
loop_
  _smtbx_masks_void_nr
  _smtbx_masks_void_average_x
  _smtbx_masks_void_average_y
  _smtbx_masks_void_average_z
  _smtbx_masks_void_volume
  _smtbx_masks_void_count_electrons
  _smtbx_masks_void_content
 1 0.000 0.177 0.000 95.6 10.7 ?
 2 0.500 0.677 0.000 95.6 10.7 ?

_shelx_res_file
;
    20200811d.res created by SHELXL-2014/7

TITL
CELL 1.54184 21.988198 7.803237 16.225565 90 91.3178 90
ZERR 4 0.000233 0.000085 0.00019 0 0.0011 0
LATT -7
SYMM -X,+Y,-Z
SFAC C H O Si
UNIT 108 152 28 4
ISOR 0.005 0.01 C25 C26 C27 C28 C29 C16 C15 C14

L.S. 5
PLAN  5
SIZE 0.02 0.1 0.2
CONF
BOND $H
MORE -1
ABIN
fmap 2
acta
REM <olex2.extras>
REM <HklSrc "%.\\20200811d.hkl">
REM </olex2.extras>

WGHT    0.034200    1.792800
EXTI    0.000720
FVAR       4.60084
SI12  4    0.286116    0.759580    0.204289    11.00000    0.02869    0.04678 =
         0.01815    0.00549   -0.00647   -0.01608
O6    3    0.398108    0.993628    0.626040    11.00000    0.01857    0.01908 =
         0.01998    0.00073   -0.00064    0.00272
O20   3    0.314080    0.780512    0.525556    11.00000    0.01651    0.03030 =
         0.02293    0.00245   -0.00185   -0.00807
AFIX 147
H20   2    0.286565    0.722037    0.505368    11.00000   -1.50000
AFIX   0
O21   3    0.430857    1.214246    0.431455    11.00000    0.01940    0.02075 =
         0.02348    0.00100    0.00047   -0.00200
AFIX 147
H21   2    0.459041    1.277446    0.445456    11.00000   -1.50000
AFIX   0
O4    3    0.433605    0.741962    0.573994    11.00000    0.02145    0.01539 =
         0.01977   -0.00106   -0.00297    0.00233
O18   3    0.450517    1.393207    0.574124    11.00000    0.02424    0.01627 =
         0.03775   -0.00464   -0.00489    0.00228
AFIX 147
H18   2    0.451708    1.498232    0.573613    11.00000   -1.50000
AFIX   0
O19   3    0.286854    1.112803    0.524659    11.00000    0.01562    0.03212 =
         0.02653    0.00348    0.00176    0.00503
AFIX 147
H19   2    0.287047    1.014418    0.542420    11.00000   -1.50000
AFIX   0
O11   3    0.300409    0.789723    0.303001    11.00000    0.04067    0.03338 =
         0.02189    0.00209   -0.01011   -0.01071
C17   1    0.390025    1.337295    0.555206    11.00000    0.01962    0.01915 =
         0.02906   -0.00076   -0.00259    0.00466
AFIX  23
H17A  2    0.367587    1.427002    0.526426    11.00000   -1.20000
H17B  2    0.369070    1.310158    0.605519    11.00000   -1.20000
AFIX   0
C8    1    0.394068    1.179179    0.501137    11.00000    0.01672    0.01887 =
         0.01986    0.00098   -0.00069    0.00210
C9    1    0.332065    1.129585    0.462699    11.00000    0.01580    0.02585 =
         0.02231    0.00383   -0.00126    0.00329
AFIX  13
H9    2    0.319231    1.222614    0.425638    11.00000   -1.20000
AFIX   0
C7    1    0.424426    1.029421    0.547765    11.00000    0.01423    0.01724 =
         0.01869   -0.00131   -0.00142    0.00083
AFIX  13
H7    2    0.467538    1.056914    0.556957    11.00000   -1.20000
AFIX   0
C5    1    0.422476    0.832985    0.650726    11.00000    0.02228    0.01844 =
         0.02010   -0.00145   -0.00240    0.00277
C3    1    0.419905    0.854364    0.506196    11.00000    0.01692    0.01491 =
         0.01913    0.00131   -0.00109    0.00008
AFIX  13
H3    2    0.451992    0.844549    0.465531    11.00000   -1.20000
AFIX   0
C22   1    0.483211    0.853398    0.696803    11.00000    0.02497    0.02673 =
         0.02461   -0.00171   -0.00707    0.00517
AFIX 137
H22A  2    0.508918    0.929086    0.666576    11.00000   -1.50000
H22B  2    0.502511    0.743522    0.702370    11.00000   -1.50000
H22C  2    0.476470    0.900448    0.750493    11.00000   -1.50000
AFIX   0
C30   1    0.203724    0.809632    0.181208    11.00000    0.03039    0.04888 =
         0.01701   -0.00016   -0.00446   -0.01552
C23   1    0.376741    0.736428    0.700609    11.00000    0.02845    0.02722 =
         0.02542    0.00379    0.00170    0.00007
AFIX 137
H23A  2    0.371329    0.793801    0.752262    11.00000   -1.50000
H23B  2    0.391185    0.622034    0.710603    11.00000   -1.50000
H23C  2    0.338579    0.731945    0.670735    11.00000   -1.50000
AFIX   0
C33   1    0.079340    0.881448    0.153303    11.00000    0.02858    0.04895 =
         0.03071   -0.00438   -0.00350   -0.01050
AFIX  43
H33   2    0.038265    0.903173    0.143115    11.00000   -1.20000
AFIX   0
C1    1    0.339355    0.967874    0.410424    11.00000    0.01608    0.02547 =
         0.02010    0.00200   -0.00262   -0.00164
AFIX  13
H1    2    0.373421    0.990128    0.374023    11.00000   -1.20000
AFIX   0
C29   1    0.327894    0.907669    0.053776    11.00000    0.02806    0.10676 =
         0.03716    0.03077   -0.00298   -0.00511
AFIX  43
H29   2    0.295928    0.848039    0.028544    11.00000   -1.20000
AFIX   0
C24   1    0.335880    0.898346    0.138965    11.00000    0.02540    0.06327 =
         0.03541    0.02195   -0.00414   -0.00680
C10   1    0.284568    0.929823    0.354275    11.00000    0.02412    0.03244 =
         0.02352    0.00298   -0.00619   -0.00598
AFIX  23
H10A  2    0.249606    0.900601    0.386843    11.00000   -1.20000
H10B  2    0.274435    1.029424    0.320929    11.00000   -1.20000
AFIX   0
C2    1    0.358385    0.814732    0.464237    11.00000    0.01672    0.02202 =
         0.01972   -0.00041   -0.00052   -0.00384
AFIX  13
H2    2    0.362581    0.713340    0.429183    11.00000   -1.20000
AFIX   0
C35   1    0.184352    0.931782    0.123247    11.00000    0.03396    0.05397 =
         0.02282    0.00446   -0.00170   -0.01590
AFIX  43
H35   2    0.213239    0.991036    0.093463    11.00000   -1.20000
AFIX   0
C31   1    0.158493    0.727208    0.226434    11.00000    0.03512    0.04359 =
         0.02757    0.00074   -0.00234   -0.01635
AFIX  43
H31   2    0.169770    0.646807    0.266240    11.00000   -1.20000
AFIX   0
C34   1    0.123215    0.966790    0.109057    11.00000    0.03801    0.05361 =
         0.02363    0.00370   -0.00252   -0.00844
AFIX  43
H34   2    0.111586    1.047806    0.069721    11.00000   -1.20000
AFIX   0
C32   1    0.097265    0.763614    0.212777    11.00000    0.03350    0.04546 =
         0.03332   -0.00294    0.00326   -0.01641
AFIX  43
H32   2    0.068112    0.708419    0.243816    11.00000   -1.20000
AFIX   0
C13   1    0.309507    0.528179    0.190258    11.00000    0.03890    0.05612 =
         0.02604   -0.00573   -0.00299   -0.01614
C14   1    0.376734    0.512283    0.214758    11.00000    0.05948    0.05473 =
         0.08807    0.00079   -0.03486   -0.00521
AFIX 137
H14A  2    0.400030    0.591459    0.183010    11.00000   -1.50000
H14B  2    0.390328    0.397569    0.204325    11.00000   -1.50000
H14C  2    0.382111    0.537826    0.272342    11.00000   -1.50000
AFIX   0
C25   1    0.385189    0.986517    0.174040    11.00000    0.02472    0.05042 =
         0.05177    0.02308   -0.00812   -0.00730
AFIX  43
H25   2    0.391815    0.982407    0.230821    11.00000   -1.20000
AFIX   0
C28   1    0.366739    1.004450    0.005237    11.00000    0.03335    0.13037 =
         0.05424    0.05369    0.00265    0.00358
AFIX  43
H28   2    0.360119    1.010802   -0.051498    11.00000   -1.20000
AFIX   0
C26   1    0.424803    1.080820    0.125643    11.00000    0.02606    0.06407 =
         0.07948    0.03835   -0.00595   -0.00842
AFIX  43
H26   2    0.457829    1.136956    0.150218    11.00000   -1.20000
AFIX   0
C27   1    0.415206    1.090951    0.042148    11.00000    0.02816    0.10087 =
         0.08365    0.06293    0.00596   -0.00359
AFIX  43
H27   2    0.441187    1.155829    0.010206    11.00000   -1.20000
AFIX   0
C16   1    0.301310    0.474399    0.100591    11.00000    0.07131    0.12788 =
         0.04997   -0.04429   -0.02681    0.03520
AFIX 137
H16A  2    0.259519    0.488993    0.083614    11.00000   -1.50000
H16B  2    0.312574    0.356222    0.094811    11.00000   -1.50000
H16C  2    0.326663    0.544036    0.066751    11.00000   -1.50000
AFIX   0
C15   1    0.273450    0.410411    0.244499    11.00000    0.12791    0.03791 =
         0.13092   -0.00943    0.08063   -0.01921
AFIX 137
H15A  2    0.276382    0.449613    0.300531    11.00000   -1.50000
H15B  2    0.289455    0.296232    0.241105    11.00000   -1.50000
H15C  2    0.231586    0.410509    0.226348    11.00000   -1.50000
AFIX   0
HKLF 4

REM
REM R1 =  0.0330 for    5430 Fo > 4sig(Fo)  and  0.0337 for all    5558 data
REM    326 parameters refined using     49 restraints

END

WGHT      0.0342      1.7928

REM Highest difference peak  0.246,  deepest hole -0.193,  1-sigma level  0.036
Q1    1   0.2774  0.4175  0.1199  11.00000  0.05    0.25
Q2    1   0.2611  0.4295  0.2210  11.00000  0.05    0.17
Q3    1   0.2850  0.4184  0.2779  11.00000  0.05    0.17
Q4    1   0.3656  0.9291 -0.0012  11.00000  0.05    0.17
Q5    1   0.4680  0.6569  0.0788  11.00000  0.05    0.17
;
_shelx_res_checksum                38391
_shelx_hkl_file
;
   0  -8   0 14476.3 618.609  12
   0  -8   1 4366.24 297.703  12
   0  -8  -1 4845.62 310.973  12
   0  -8   2 3493.49 247.340  15
   0  -8  -2 2989.98 252.760  12
   0  -8  -3 4929.43 371.194  35
   0  -8   3 4677.37 295.137  15
   0  -8  -3 4859.82 317.436  12
   0  -8  -4 4156.14 335.951  35
   0  -8   4 4114.93 276.888  15
   0  -8  -4 4068.64 290.729  12
   0  -8  -5 7644.07 454.544  35
   0  -8   5 8104.91 402.142  15
   0  -8  -5 7969.89 413.898  12
   0  -8  -6 1373.28 208.220  35
   0  -8   6 1369.31 170.174  15
   0  -8  -6 1655.56 187.892  12
   0  -8  -7 1695.88 205.191  35
   0  -8   7 1707.14 178.379  15
   0  -8  -7 1986.31 194.695  12
   0  -8   8 3643.18 235.746  15
   0  -8  -8 3326.00 235.906  12
   0  -8   9 143.599 98.1943  15
   0  -8  -9 297.806 105.725  12
   0  -8 -10 2417.44 174.523  12
   0  -8 -11 793.667 99.4465  12
   0  -6   0 6656.58 337.426  31
   0  -6   0 6671.76 357.391  21
   0  -6   0 6267.86 323.421  14
   0  -6   0 5701.16 728.768  10
   0  -6   0 6083.15 356.111  12
   0  -6  -1 7296.58 357.782  31
   0  -6   1 6792.82 344.603  31
   0  -6  -1 6449.13 355.175  21
   0  -6   1 7114.05 376.266  21
   0  -6   1 6741.04 340.425  14
   0  -6   1 6292.36 363.951  12
   0  -6   1 6459.17 741.252  10
   0  -6  -1 6087.40 750.898  10
   0  -6   2 11830.9 497.391  31
   0  -6  -2 11885.8 513.865  31
   0  -6   2 12263.4 544.173  21
   0  -6  -2 11750.5 514.891  21
   0  -6   2 12122.8 510.443  14
   0  -6  -2 11629.2 1043.04  10
   0  -6   2 10652.1 942.873  10
   0  -6   2 11654.8 533.521  12
   0  -6   3 3687.12 235.105  31
   0  -6   3 3688.98 262.133  36
   0  -6   3 3560.86 266.288  21
   0  -6  -3 3577.90 241.515  21
   0  -6   3 3907.02 253.881  14
   0  -6   3 3123.38 253.605  12
   0  -6  -3 3377.33 614.012  10
   0  -6  -4 809.543 126.749  21
   0  -6   4 905.653 150.525  36
   0  -6   4 687.024 231.704   9
   0  -6   4 653.167 133.260  14
   0  -6   4 637.147 143.733  12
   0  -6  -5 12163.7 606.337  35
   0  -6   5 11157.9 530.871  36
   0  -6   5 11911.6 547.588  18
   0  -6   5 11422.2 521.343  14
   0  -6   5 12306.6 791.657   9
   0  -6   6 14431.1 629.650  36
   0  -6  -6 14129.2 689.998  35
   0  -6   6 15310.3 659.015  18
   0  -6   6 15029.0 625.651  14
   0  -6  -6 13979.4 1183.39  10
   0  -6   6 13367.8 871.170   9
   0  -6  -7 17471.2 786.715  35
   0  -6   7 17112.7 715.837  36
   0  -6   7 18512.9 764.616  18
   0  -6   7 17090.9 709.086  14
   0  -6   7 16864.0 1002.07   9
   0  -6  -7 15249.4 1242.91  10
   0  -6  -8 6842.84 434.420  35
   0  -6   8 6741.40 387.871  36
   0  -6   8 6799.23 424.119  18
   0  -6   8 6636.31 380.536  14
   0  -6  -8 6026.86 767.161  10
   0  -6   8 6398.84 595.695   9
   0  -6   9 8491.89 456.356  36
   0  -6  -9 8568.68 501.351  35
   0  -6   9 9741.10 526.072  18
   0  -6   9 9873.80 481.303  14
   0  -6   9 10361.4 500.764  15
   0  -6   9 9970.15 745.916   9
   0  -6  -9 7657.75 855.546  10
   0  -6  10 1639.00 201.344  14
   0  -6  10 1391.41 202.018  15
   0  -6  10 1638.32 237.149  18
   0  -6  10 1724.86 198.064  36
   0  -6  11 15795.6 672.748  36
   0  -6  11 17728.5 706.734  14
   0  -6  11 17864.7 710.699  15
   0  -6  11 17115.1 754.525  18
   0  -6  12 12746.6 585.706  18
   0  -6  12 11982.8 521.796  14
   0  -6  13 9151.28 456.393  18
   0  -6  13 7826.58 369.124  36
   0  -6  13 8247.96 399.089  14
   0  -6  14 13431.6 565.992  18
   0  -6  14 12242.8 477.682  36
   0  -6  14 13905.8 527.011  14
   0  -6  15 12495.4 505.846  18
   0  -4   0 90843.8 3229.77  10
   0  -4   1 4298.97 476.993  10
   0  -4  -1 5864.59 549.026  10
   0  -4  -2 68245.6 2703.83  10
   0  -4   2 75329.4 2662.26  10
   0  -4   3 2450.65 349.989  10
   0  -4   4 47842.6 1868.21  10
   0  -4  -5 126714. 4411.66  10
   0  -4   6 57823.9 1826.63  14
   0  -4  -6 57201.1 1853.05  13
   0  -4  -6 57763.5 2393.33  10
   0  -4  -7 11680.8 540.213  35
   0  -4   7 11351.7 501.922  14
   0  -4  -7 12053.1 531.147  13
   0  -4  -7 11510.9 887.989  10
   0  -4   7 11936.3 713.857   9
   0  -4  -8 41606.8 1494.30  35
   0  -4   8 45067.6 1468.26  14
   0  -4   8 44985.8 1463.51  15
   0  -4  -8 45582.2 2040.96  10
   0  -4   8 43788.6 1770.92   9
   0  -4  -8 42831.0 1479.90  13
   0  -4  -9 26140.0 1016.43  35
   0  -4  -9 26231.0 996.933  13
   0  -4   9 26711.9 1282.18   9
   0  -4  -9 26178.1 1437.31  10
   0  -4   9 26225.5 982.527  14
   0  -4   9 28476.9 988.721  15
   0  -4 -10 67092.9 2193.08  13
   0  -4  10 69473.6 2591.00   9
   0  -4 -10 68204.8 2720.37  10
   0  -4  10 66958.9 2166.83  15
   0  -4  11 17299.0 1039.87   9
   0  -4 -11 19067.7 781.568  13
   0  -4  11 18783.0 758.858  15
   0  -4 -12 31929.6 1162.57  13
   0  -4  12 30296.0 1496.73   9
   0  -4  13 6284.17 387.698  14
   0  -4  13 5974.85 598.269   9
   0  -4 -13 6705.44 390.073  13
   0  -4  14 15820.6 669.533  14
   0  -4 -14 14536.6 634.636  13
   0  -4  15 4111.45 292.159  14
   0  -4  16 2139.67 233.621  18
   0  -4  17 1459.36 176.882  18
   0  -4  18 2893.99 191.040  18
   0  -2   0 370824. 10923.0  10
   0  -2  -1 311173. 9525.48  10
   0  -2   1 331562. 9503.94  10
   0  -2   2 98014.7 3057.35  10
   0  -2   3 39535.8 1334.60  10
   0  -2  -3 37495.4 1434.63  10
   0  -2  -4 325134. 9024.80  10
   0  -2   4 287364. 8815.17  10
   0  -2  -5 2222.56 305.629  10
   0  -2   5 2915.44 251.376   9
   0  -2   6 4215.44 322.593   9
   0  -2  -6 2795.38 343.946  10
   0  -2   7 16514.9 752.262   9
   0  -2  -7 14626.2 788.717  10
   0  -2   8 137092. 4300.11   9
   0  -2  -8 133335. 4332.39  10
   0  -2   9 10616.3 461.414  14
   0  -2  -9 11012.9 650.508  10
   0  -2   9 10917.8 653.740   9
   0  -2  10 24590.2 903.344  14
   0  -2  10 24678.3 881.821  15
   0  -2  10 27462.3 1194.64   9
   0  -2 -10 25183.8 937.681   6
   0  -2  11 23890.1 1162.20   2
   0  -2  11 21357.1 836.205  14
   0  -2 -11 22874.8 887.606   6
   0  -2  11 21201.1 1093.36   9
   0  -2 -12 3003.74 279.675   6
   0  -2 -12 3411.29 589.535   3
   0  -2  12 3457.68 430.225   2
   0  -2  12 3469.41 267.894  14
   0  -2  12 2809.00 386.033   9
   0  -2 -13 2459.40 271.050   6
   0  -2  13 1702.34 343.441   2
   0  -2 -13 1645.87 490.669   3
   0  -2  13 2322.19 377.173   9
   0  -2  13 2453.97 232.630  14
   0  -2 -14 29833.3 1168.53   6
   0  -2 -14 26796.9 1772.63   3
   0  -2  14 29704.1 1479.24   2
   0  -2  14 30227.0 1105.18  14
   0  -2  14 27919.4 1408.93   9
   0  -2  14 31500.4 1507.07   8
   0  -2 -15 3568.98 319.774   6
   0  -2  15 3125.90 468.372   2
   0  -2  15 3519.32 466.098   8
   0  -2  15 3302.27 273.693  14
   0  -2 -16 765.779 185.226   6
   0  -2 -17 6388.28 406.179   6
   0  -2 -17 6192.81 332.415  13
   0  -2  18 5000.60 289.972  18
   0  -2 -18 5706.04 340.986   6
   0  -2 -19 1418.23 156.069   6
   0   0   2 78487.3 2320.22   9
   0   0   3 794718. 22894.3   9
   0   0   4 45718.3 1458.72   9
   0   0   5 4419.36 271.077   9
   0   0   6 8609.91 403.307   9
   0   0  -6 5831.40 255.416  10
   0   0   7 620.154 155.049   9
   0   0   8 93226.2 3005.76   9
   0   0   9 75060.7 2530.85   9
   0   0  10 26114.0 1148.35   9
   0   0  10 26697.4 926.229  14
   0   0 -10 28009.8 987.341   6
   0   0  10 25834.1 924.241  30
   0   0  11-101.003 148.132   9
   0   0  11 27.2650 94.4505  14
   0   0  11 57.5452 165.855   8
   0   0 -11 269.670 136.349   6
   0   0  12 52863.1 2086.09   8
   0   0 -12 51751.0 1782.56   6
   0   0 -13 3954.67 338.294   6
   0   0  13 4044.26 462.338   8
   0   0  13 4798.37 523.653   2
   0   0  14 27608.2 1396.15   8
   0   0 -14 27821.2 1112.86   6
   0   0 -14 26272.5 1751.68   3
   0   0  14 27003.2 1417.57   2
   0   0 -15 2288.91 279.590   6
   0   0  15 2648.48 409.092   8
   0   0 -15 2598.84 581.893   3
   0   0  15 2531.39 413.461   2
   0   0 -16 2152.69 285.650   6
   0   0 -16 2457.88 217.162  23
   0   0 -17 2609.08 284.135   6
   0   0 -17 2512.85 207.583  23
   0   0 -18 10091.9 522.706   6
   0   0 -19 7908.48 412.898   6
   0   0 -20 3413.74 221.013   6
   0   0  20 4046.45 209.911  20
   0   2   0 413342. 11992.3   7
   0   2  -1 336522. 8977.78   7
   0   2   1 339563. 8984.71   7
   0   2  -1 345845. 8871.89   3
   0   2   2 99944.2 3050.52  11
   0   2   3 41885.2 1394.47  11
   0   2   4 414074. 12108.1  11
   0   2   5 2848.09 247.629   8
   0   2   6 3907.78 314.444   8
   0   2   7 12440.2 643.648   8
   0   2   8 133983. 4259.63   8
   0   2   9 10784.0 657.441   8
   0   2  10 23655.4 855.914  24
   0   2  10 23778.1 1131.98   8
   0   2 -10 24368.8 903.829   6
   0   2  10 23987.4 855.085  30
   0   2  11 21709.6 813.058  24
   0   2  11 21093.3 804.640  30
   0   2  11 21216.6 1104.57   2
   0   2  11 22084.9 1110.51   8
   0   2 -11 22723.4 871.959   6
   0   2  12 2630.28 230.207  24
   0   2  12 2689.71 228.116  30
   0   2  12 2579.86 390.352   8
   0   2 -12 2871.48 268.991   6
   0   2  12 2693.90 392.704   2
   0   2 -12 3107.66 572.454   3
   0   2  13 2662.02 241.896  30
   0   2 -13 2568.92 279.957   6
   0   2  13 2516.93 383.923   8
   0   2  13 2200.87 376.809   2
   0   2 -13 2502.87 551.242   3
   0   2  14 28446.2 1077.03  30
   0   2 -14 31288.1 1175.81   6
   0   2 -14 27336.4 1773.94   3
   0   2  14 30685.5 1501.63   2
   0   2 -15 2633.64 279.711   6
   0   2  15 2789.92 427.819   2
   0   2 -15 2650.38 247.813  23
   0   2 -16 811.476 200.212   6
   0   2 -16 754.152 159.197  23
   0   2 -17 5848.78 384.485   6
   0   2 -17 5716.26 336.647  23
   0   2 -18 5497.15 341.859   6
   0   2 -18 5804.63 310.824  23
   0   2  19 1240.40 123.618  20
   0   2 -19 1289.54 123.639  23
   0   2 -19 1205.18 141.147   6
   0   4   0 93594.5 2986.37   7
   0   4   1 4979.44 355.839   7
   0   4   2 72934.4 2413.85   7
   0   4   3 2522.87 262.698   7
   0   4   4 49967.6 1835.10  11
   0   4   4 50451.8 1805.89   7
   0   4   5 136483. 4216.65  11
   0   4   5 125532. 4168.48   7
   0   4   6 65825.6 2227.58   7
   0   4   6 60075.9 1902.87  30
   0   4   7 13084.9 750.465   7
   0   4   7 12305.1 502.566  30
   0   4   8 46968.5 1824.27   7
   0   4   8 44506.6 1462.67  30
   0   4   9 25198.6 1224.41   7
   0   4   9 25141.0 902.203  30
   0   4  -9 24349.2 929.858  23
   0   4   9 25630.1 906.896  24
   0   4  10 63553.0 2509.14   7
   0   4  10 66458.9 2109.64  30
   0   4 -10 68912.2 2155.31  23
   0   4  10 64717.3 2102.53  24
   0   4  11 17780.3 1051.96   7
   0   4  11 19229.4 744.841  30
   0   4  11 18293.0 734.492  24
   0   4 -11 19467.8 783.205  23
   0   4  12 30318.2 1097.48  24
   0   4 -12 32606.3 1158.02  23
   0   4  12 30939.8 1110.75  30
   0   4  12 30037.2 1488.20   7
   0   4  13 4942.11 314.683  24
   0   4  13 6045.00 352.201  30
   0   4  13 5289.93 558.579   7
   0   4  14 13086.4 589.365  30
   0   4 -14 15241.6 645.854  23
   0   4  15 3917.08 270.695  30
   0   4 -15 4805.41 311.516  23
   0   4 -16 2288.49 207.302  23
   0   4 -17 1383.28 153.150  23
   0   4 -18 3346.33 194.076  23
   0   6   0 6304.21 547.135  11
   0   6   0 5739.01 316.908  27
   0   6   1 6170.29 547.020  11
   0   6  -1 6349.22 561.892  11
   0   6   1 7178.57 355.666  27
   0   6  -1 7288.43 361.228  27
   0   6   2 12579.4 535.260  26
   0   6   2 11803.4 774.567  11
   0   6  -2 12171.7 784.400  11
   0   6  -2 11964.8 520.244  27
   0   6   2 11727.7 506.711  27
   0   6   3 3591.00 253.864  26
   0   6   3 3821.67 424.247  11
   0   6   3 3813.65 247.073  27
   0   6  -3 3360.84 245.605  27
   0   6  -4 695.825 131.459  27
   0   6   4 763.450 127.529  27
   0   6   4 627.852 128.999  26
   0   6  -5 10745.2 501.058  27
   0   6   5 10156.2 475.938  27
   0   6   5 11250.0 497.394  26
   0   6   5 10721.1 476.957  30
   0   6  -6 14181.8 617.955  27
   0   6   6 14520.0 599.525  30
   0   6   6 14437.6 604.225  27
   0   6  -7 16434.6 709.388  27
   0   6   7 18481.4 698.942  30
   0   6  -8 6060.74 366.044  27
   0   6   8 6873.45 364.509  30
   0   6   9 9432.36 443.072  30
   0   6  -9 9490.61 469.480  27
   0   6   9 9691.96 438.345  24
   0   6  10 1972.99 193.788  30
   0   6 -10 1869.02 195.942  23
   0   6  10 1832.39 183.645  24
   0   6  11 16340.4 639.088  30
   0   6 -11 15427.5 641.664  23
   0   6 -12 11043.9 493.909  23
   0   6 -12 11322.2 506.377  27
   0   6  12 11601.9 484.872  30
   0   6 -13 8052.26 371.369  23
   0   6 -13 8062.74 382.036  27
   0   6  13 6990.61 342.538  30
   0   6 -14 12415.5 474.125  23
   0   6 -14 13053.8 487.036  27
   0   6 -15 10015.5 400.880  23
   0   6 -15 12018.9 427.709  27
   0   8   0 13204.9 572.391  26
   0   8  -1 4781.58 302.747  26
   0   8   1 4652.42 296.498  26
   0   8  -2 3323.22 254.605  26
   0   8   2 3730.02 241.666  30
   0   8   2 3414.89 246.804  26
   0   8  -2 3216.73 221.821  27
   0   8  -3 4714.91 303.644  26
   0   8  -3 4747.08 271.555  27
   0   8   3 5056.78 296.087  26
   0   8   3 5425.53 296.709  30
   0   8  -4 3949.15 244.079  27
   0   8   4 4284.16 254.180  30
   0   8   5 8341.11 379.107  30
   0   8  -5 8076.93 373.535  27
   0   8  -6 1186.54 132.852  27
   0   8   6 1226.78 137.501  30
   0   8   7 1993.77 155.732  30
   0   8  -7 1540.23 145.983  27
   0   8  -8 2737.60 177.235  27
   0   8   8 2943.10 179.943  30
   0   8   9 128.531 66.2927  30
   0   8  -9 109.104 64.3692  27
   0   8 -10 1294.21 100.726  27
   1  -9  -7 1486.62 120.216  12
   1  -9  -6 3141.82 185.954  12
   1  -9  -5 961.505 146.309  35
   1  -9  -5 1115.79 127.640  12
   1  -9  -4 2629.94 220.191  35
   1  -9  -4 2804.09 190.126  12
   1  -9  -3 1393.43 183.019  35
   1  -9  -3 1168.69 136.391  12
   1  -9  -2 2743.88 242.464  35
   1  -9  -1 3826.17 283.398  35
   1  -9   0 5391.12 345.625  35
  -1  -9   0 5664.68 339.152  35
   1  -9   1 1595.97 207.053  35
  -1  -9  -1 1381.03 191.646  35
  -1  -9  -2 2030.02 213.038  35
  -1  -9  -3 2047.36 197.042  35
  -1  -9  -3 1848.84 156.245  12
  -1  -9  -4 2722.49 209.269  35
  -1  -9  -4 2956.09 190.551  12
  -1  -9  -5 573.791 104.332  35
  -1  -9  -5 472.521 98.7851  12
  -1  -9  -6 2982.83 173.765  12
  -1  -9  -7 231.618 67.8178  12
  -1  -7  13 2739.10 169.965  14
  -1  -7  12 322.754 95.9520  14
  -1  -7  11 1868.19 176.663  14
  -1  -7  10 2972.39 202.586  36
  -1  -7  10 3096.16 230.107  14
  -1  -7   9 10318.5 457.351  36
  -1  -7   9 10903.7 489.448  14
  -1  -7   9 11355.7 515.781  15
   1  -7  -8 3017.90 288.691  35
  -1  -7   8 2876.65 226.365  14
   1  -7  -7 2515.11 285.852  35
  -1  -7   7 2395.47 219.760  14
   1  -7  -6 20487.0 892.816  35
  -1  -7   6 21467.4 831.033  15
  -1  -7   6 19789.0 785.210  14
   1  -7  -5 7781.11 485.531  35
  -1  -7   5 7393.07 392.913  14
  -1  -7   5 7158.63 619.363   9
   1  -7  -4 1547.18 249.941  35
  -1  -7   4 1684.49 184.537  14
   1  -7  -4 2009.77 535.895  10
  -1  -7   4 1563.36 302.184   9
  -1  -7   3 3464.22 251.311  14
  -1  -7   3 3948.30 449.052   9
   1  -7  -3 3732.68 664.706  10
  -1  -7   3 3753.59 272.478  12
  -1  -7   2 3119.20 263.587  21
   1  -7  -2 2466.67 204.762  21
  -1  -7   2 2836.86 220.845  14
   1  -7  -2 2460.55 250.429  12
   1  -7  -2 2321.17 556.767  10
  -1  -7   2 2850.89 241.630  12
   1  -7  -1 2085.91 202.529  31
   1  -7  -1 2550.70 214.775  21
  -1  -7   1 2520.40 227.493  21
  -1  -7   1 2215.79 200.896  14
   1  -7  -1 3091.81 266.555  12
   1  -7  -1 2749.42 592.956  10
  -1  -7   1 2029.13 501.502  10
  -1  -7   1 2323.81 228.736  12
  -1  -7   0 1235.31 178.575  21
   1  -7   0 1205.29 165.051  21
   1  -7   0 1211.05 160.008  31
   1  -7   0 1435.44 267.952   9
  -1  -7   0 1058.97 146.434  14
  -1  -7   0 898.153 396.927  10
   1  -7   0 846.024 389.921  10
   1  -7   0 1653.47 210.426  12
  -1  -7   0 1427.37 197.596  12
  -1  -7  -1 18720.5 748.275  21
   1  -7   1 19066.1 727.415  31
   1  -7   1 18587.7 987.737   9
  -1  -7  -1 18604.4 762.238  12
   1  -7   1 18621.4 769.600  12
  -1  -7  -1 18879.1 1383.77  10
  -1  -7  -2 7180.63 384.387  21
   1  -7   2 7303.31 370.027  31
  -1  -7  -2 6536.76 841.904  10
   1  -7   2 7352.32 412.315  12
   1  -7   2 6922.57 574.851   9
  -1  -7  -2 7398.68 413.253  12
   1  -7   3 6543.67 335.861  31
  -1  -7  -3 6453.83 346.213  21
   1  -7   3 5998.29 320.143  14
   1  -7   3 5847.79 534.825   9
   1  -7   3 5983.62 368.202  12
  -1  -7  -3 5477.97 779.600  10
   1  -7   4 3833.73 247.883  31
  -1  -7  -4 4408.42 360.736  35
  -1  -7  -4 3688.24 251.500  21
   1  -7   4 3739.80 286.391  15
   1  -7   4 4131.01 259.575  14
  -1  -7  -4 3066.32 608.017  10
   1  -7   4 3892.76 444.064   9
  -1  -7  -5 7878.79 482.102  35
   1  -7   5 7760.70 422.288  15
   1  -7   5 7912.54 389.893  14
   1  -7   5 7676.35 633.348   9
   1  -7   6 8473.26 428.718  36
  -1  -7  -6 8024.74 476.479  35
   1  -7   6 7426.94 419.851  15
   1  -7   6 7538.02 387.519  14
   1  -7   7 1966.45 209.162  36
  -1  -7  -7 2429.51 269.753  35
   1  -7   7 2401.50 204.217  14
   1  -7   7 2490.33 233.257  15
   1  -7   8 5257.20 318.455  36
  -1  -7  -8 4945.00 345.967  35
   1  -7   8 5324.78 336.216  15
   1  -7   8 5278.51 306.233  14
   1  -7   9 1036.99 154.668  36
   1  -7   9 1174.13 154.175  14
   1  -7  10 4463.26 268.084  36
   1  -7  11 2983.21 199.814  36
   1  -7  12 1648.86 133.765  36
  -1  -5  17 900.562 121.257  18
  -1  -5  16 3209.07 232.883  18
  -1  -5  16 2051.88 135.737  36
  -1  -5  15 1164.47 128.874  36
  -1  -5  15 1574.05 173.927  14
  -1  -5  14 8722.50 404.215  36
  -1  -5  13 7246.72 383.807  36
   1  -5 -13 8050.99 421.257  13
  -1  -5  12 2142.82 222.243  15
   1  -5 -12 1899.71 227.005  13
  -1  -5  11 3938.22 300.760  14
  -1  -5  11 4010.81 294.795  15
  -1  -5  11 3034.99 439.916   9
   1  -5 -11 3223.71 284.363  13
  -1  -5  10 928.117 170.634  15
   1  -5 -10 776.313 179.508  13
   1  -5 -10 1234.45 368.209  10
  -1  -5  10 865.228 168.650  14
  -1  -5  10 599.976 235.900   9
   1  -5  -9 15938.9 736.989  35
  -1  -5   9 16683.3 697.237  14
  -1  -5   9 16216.2 688.604  15
   1  -5  -9 16392.0 721.827  13
   1  -5  -9 15721.5 1151.91  10
  -1  -5   9 16250.5 979.144   9
   1  -5  -8 1901.97 236.628  35
  -1  -5   8 1747.02 193.760  36
  -1  -5   8 1895.62 209.071  15
  -1  -5   8 2152.93 221.097  14
  -1  -5   8 1423.14 303.876   9
   1  -5  -8 1277.37 417.666  10
   1  -5  -8 1268.90 197.752  13
   1  -5  -7 5494.73 378.709  35
  -1  -5   7 5128.10 312.920  36
  -1  -5   7 5149.41 316.767  14
   1  -5  -7 4377.67 617.834  10
   1  -5  -7 4677.36 340.520  13
  -1  -5   6 37612.9 1285.21  36
   1  -5  -6 38054.1 1358.22  35
  -1  -5   6 37613.1 1291.18  14
   1  -5  -6 37727.6 1934.40  10
  -1  -5   5 31994.7 1097.12  36
  -1  -5   5 32196.3 1097.36  14
   1  -5  -5 34451.8 1757.24  10
  -1  -5   4 3795.44 249.331  36
  -1  -5   4 4138.67 270.883  21
  -1  -5   4 3852.91 251.558  14
  -1  -5   4 3975.86 473.328  10
  -1  -5   4 3831.31 244.500  12
  -1  -5   3 16293.8 629.477  36
   1  -5  -3 15879.3 622.100  31
  -1  -5   3 16433.3 645.274  21
  -1  -5   3 16611.2 630.046  14
   1  -5  -3 15657.4 1113.72  10
  -1  -5   3 14378.5 971.836  10
  -1  -5   3 15825.4 618.708  12
   1  -5  -2 20382.6 752.758  31
  -1  -5   2 21370.6 765.193  36
  -1  -5   2 20829.0 775.417  21
  -1  -5   2 20436.7 753.727  14
   1  -5  -2 22614.7 1324.66  10
  -1  -5   2 20868.1 757.558  12
  -1  -5   2 20122.4 1196.86  10
   1  -5  -1 96323.0 2935.70  31
  -1  -5   1 100074. 2952.93  36
  -1  -5   1 97980.0 2959.64  21
   1  -5  -1 94769.7 2931.38  21
  -1  -5   1 93509.4 2930.35  14
   1  -5  -1 99991.2 3659.49  10
  -1  -5   1 101993. 3620.82  10
   1  -5   0 29816.4 1024.65  21
   1  -5   0 32140.7 1603.04  10
  -1  -5   0 30537.0 1573.48  10
   1  -5   1 34859.1 1184.85  21
   1  -5   1 35951.7 1201.31  36
   1  -5   1 39017.7 1773.09  10
  -1  -5  -1 34472.1 1737.98  10
   1  -5   1 35410.9 1193.06  12
   1  -5   2 9882.23 430.676  21
   1  -5   2 9572.30 433.939  36
  -1  -5  -2 9252.38 830.685  10
   1  -5   2 9016.24 423.754  12
   1  -5   2 9463.37 777.582  10
   1  -5   3 29350.3 1019.37  36
   1  -5   3 30157.1 1019.58  21
   1  -5   3 27541.9 981.855  14
  -1  -5  -3 29186.0 1591.81  10
   1  -5   3 28733.7 1008.64  12
   1  -5   3 30431.4 1484.39  10
   1  -5   4 10868.9 478.256  36
   1  -5   4 10594.0 486.765  18
   1  -5   4 10541.9 473.329  21
   1  -5   4 10094.0 446.646  14
   1  -5   4 11221.3 676.061   9
   1  -5   4 9319.21 450.674  12
   1  -5   5 23019.6 848.767  36
   1  -5   5 22163.9 821.638  14
   1  -5   5 23836.3 1108.13   9
   1  -5   6 25033.0 929.650  36
  -1  -5  -6 24082.9 957.002  35
   1  -5   6 24964.9 906.994  14
  -1  -5  -6 24070.5 1484.24  10
   1  -5   6 27607.5 1233.96   9
  -1  -5  -7 15332.2 687.683  35
   1  -5   7 15746.6 665.220  36
   1  -5   7 15416.3 641.809  14
   1  -5   7 16391.3 922.468   9
  -1  -5  -7 16149.9 1179.10  10
  -1  -5  -8 30587.0 1177.24  35
   1  -5   8 31634.7 1145.10  15
   1  -5   8 32910.7 1144.38  14
  -1  -5  -8 34017.0 1808.36  10
  -1  -5  -9 33217.9 1245.40  35
   1  -5   9 34550.8 1221.05  15
   1  -5   9 35255.6 1219.72  14
  -1  -5  -9 34987.6 1846.45  10
  -1  -5  -9 32928.7 1218.74  13
   1  -5  10 1091.46 193.781  15
   1  -5  10 1031.65 182.229  14
  -1  -5 -10 976.554 170.785  13
  -1  -5 -10 428.206 298.582  10
   1  -5  11 9952.28 495.035  15
   1  -5  11 10013.2 497.730  14
   1  -5  12 4215.62 308.949  14
   1  -5  13 9206.20 470.043  14
   1  -5  14 3866.42 265.400  36
   1  -5  14 4183.78 281.481  14
   1  -5  15 3295.22 224.717  36
   1  -5  15 3851.76 291.343  18
   1  -5  16 2023.66 145.992  36
   1  -5  16 2080.18 196.868  18
   1  -5  17 728.161 113.958  18
  -1  -3  18 170.704 105.304  18
   1  -3 -17 3746.09 235.208  13
  -1  -3  17 3525.47 274.591  18
   1  -3 -16 22708.4 909.813   6
   1  -3 -16 23379.3 866.134  13
   1  -3 -15 6451.95 413.679   6
  -1  -3  15 6315.16 383.145  14
   1  -3 -15 6552.26 387.022  13
   1  -3 -14 10737.2 562.519   6
   1  -3 -14 10222.4 1000.51   3
  -1  -3  14 9737.86 752.474   2
  -1  -3  14 10473.9 526.609  14
  -1  -3  14 10560.1 777.508   9
   1  -3 -14 11387.4 547.313  13
  -1  -3  13 3034.66 395.727   2
   1  -3 -13 2926.07 581.332   3
  -1  -3  13 3862.35 468.737   9
  -1  -3  13 2901.45 263.629  14
   1  -3 -13 3133.92 285.560   6
  -1  -3  12 8450.88 657.413   2
   1  -3 -12 9114.67 891.883   3
  -1  -3  12 8064.98 655.332   9
  -1  -3  12 9061.78 466.475  14
   1  -3 -12 8653.50 480.459   6
  -1  -3  11 37410.3 1583.64   2
   1  -3 -11 35406.8 1850.58   3
  -1  -3  11 37842.6 1625.80   9
  -1  -3  11 36133.7 1258.50  15
  -1  -3  11 37979.1 1292.39  14
   1  -3 -11 36012.4 1308.74   6
   1  -3 -10 11582.2 907.648   3
  -1  -3  10 12604.8 742.895   2
  -1  -3  10 12704.1 778.957   9
   1  -3 -10 11907.7 779.873  10
  -1  -3  10 12681.1 530.802  15
  -1  -3  10 12049.4 538.207  14
   1  -3 -10 11562.2 546.863   6
  -1  -3   9 66619.4 2091.44  15
  -1  -3   9 65814.3 2105.82  14
   1  -3  -9 66044.8 2638.42   3
  -1  -3   9 68257.9 2433.74   9
   1  -3  -9 66602.2 2513.61  10
  -1  -3   8 2887.36 207.893  15
   1  -3  -8 3055.11 411.270   3
  -1  -3   8 3033.83 335.240   9
   1  -3  -8 2364.41 377.176  10
   1  -3  -7 108920. 3765.11   3
   1  -3  -7 116617. 3835.77  10
  -1  -3   7 109631. 3608.77   9
   1  -3  -6 103631. 3475.52   3
   1  -3  -6 98304.4 3563.75  10
  -1  -3   6 109990. 3400.34   9
   1  -3  -5 130654. 4050.28   3
   1  -3  -5 123637. 4208.71  10
  -1  -3   5 127053. 3967.03  10
   1  -3  -4 109153. 3445.09   3
   1  -3  -4 108544. 3701.66  10
  -1  -3   4 113424. 3527.51  10
   1  -3  -3 153137. 4571.44   3
  -1  -3   3 153800. 4787.47  10
   1  -3  -2 343.230 260.637  10
  -1  -3   2 538.554 211.078  10
  -1  -3   1 91623.8 3056.82  10
   1  -3  -1 92474.3 3110.85  10
  -1  -3   0 67946.3 2497.84  10
   1  -3   0 77865.9 2553.23  10
  -1  -3  -1 9972.66 657.653  10
   1  -3   1 12254.0 688.340  10
   1  -3   2 120243. 3864.50  10
  -1  -3  -2 119531. 3936.59  10
   1  -3   3 278457. 8177.65   2
   1  -3   3 292576. 8492.42  10
   1  -3   4 8106.13 371.252   2
  -1  -3  -4 8131.77 620.659  10
   1  -3   4 7383.60 499.584  10
   1  -3   5 67095.9 2066.80   2
  -1  -3  -5 56187.1 2347.14  10
   1  -3   6 67268.8 2184.94   2
  -1  -3  -6 64982.3 2473.55  10
   1  -3   6 65650.4 2273.26   9
   1  -3   7 35605.9 1313.92   2
  -1  -3  -7 31456.2 1508.04  10
   1  -3   7 34719.4 1381.01   9
   1  -3   8 30534.4 1031.41  15
   1  -3   8 29426.5 1031.72  14
   1  -3   8 31448.0 1247.17   2
  -1  -3  -8 29773.6 1419.88  10
   1  -3   8 29377.0 1288.78   9
   1  -3   9 13312.5 560.902  15
   1  -3   9 14134.2 761.728   2
   1  -3   9 14468.7 812.525   9
  -1  -3  -9 13442.5 875.308  10
   1  -3  10 7226.48 546.397   2
   1  -3  10 7473.14 590.248   9
  -1  -3 -10 6445.15 603.162  10
   1  -3  10 6944.57 370.950  15
  -1  -3 -10 7156.71 386.872   6
   1  -3  11 31720.3 1418.47   2
  -1  -3 -11 32923.6 1728.77   3
   1  -3  11 34245.2 1494.01   9
   1  -3  11 30785.3 1121.44  14
   1  -3  11 30448.2 1104.29  15
  -1  -3 -11 30911.7 1141.70   6
   1  -3  12 1068.38 277.708   2
  -1  -3 -12 1095.16 418.561   3
   1  -3  12 1336.31 319.902   9
   1  -3  12 1475.04 199.810  14
  -1  -3 -12 1795.39 217.400   6
   1  -3  13 41659.3 1813.58   2
  -1  -3 -13 37437.5 2100.49   3
  -1  -3 -13 42355.4 1459.63  13
   1  -3  13 44059.3 1481.20  14
   1  -3  13 42828.6 1865.46   9
  -1  -3 -13 41404.7 1496.83   6
  -1  -3 -14 9283.78 963.542   3
   1  -3  14 10387.4 773.252   2
  -1  -3 -14 11413.1 574.056   6
   1  -3  14 10562.5 809.337   9
  -1  -3 -14 11097.0 521.462  13
   1  -3  14 11334.9 544.492  14
   1  -3  14 10354.7 804.526   8
  -1  -3 -15 10178.9 534.418   6
   1  -3  15 10261.6 509.200  14
  -1  -3 -15 10320.5 481.051  13
  -1  -3 -16 10554.1 534.911   6
   1  -3  16 11612.7 569.074  18
   1  -3  17 1300.23 180.047  18
   1  -3  18 7622.85 360.845  18
  -1  -1  20 458.295 77.4768  20
   1  -1 -20 401.561 96.4872   6
   1  -1 -19 4851.49 307.124   6
   1  -1 -18 10380.9 531.892   6
   1  -1 -17 6542.62 425.828   6
   1  -1 -16 13379.6 683.519   6
   1  -1 -15 1115.07 152.505  23
  -1  -1  15 1148.30 300.627   8
   1  -1 -15 1525.05 248.612   6
  -1  -1  15 925.527 309.158   2
   1  -1 -15 654.519 427.870   3
  -1  -1  14 2170.85 383.409   8
   1  -1 -14 2797.83 302.320   6
  -1  -1  14 2474.57 419.139   2
   1  -1 -14 2799.03 610.626   3
  -1  -1  14 2997.27 253.981  14
   1  -1 -13 34796.3 1293.70   6
   1  -1 -13 31908.7 1924.37   3
  -1  -1  13 34421.5 1615.55   2
  -1  -1  13 35430.5 1216.78  14
  -1  -1  13 32307.5 1489.42   9
  -1  -1  13 32395.6 1561.64   8
   1  -1 -12 5990.03 394.332   6
   1  -1 -12 5980.42 747.535   3
  -1  -1  12 6213.41 350.567  14
  -1  -1  12 6364.69 532.576   9
  -1  -1  11 36165.9 1454.50   9
  -1  -1  11 35002.8 1173.83  14
   1  -1 -11 31791.0 1214.37   6
  -1  -1  10 59225.3 2044.62   9
   1  -1 -10 55243.0 1816.72   6
  -1  -1  10 54105.3 1761.89  14
  -1  -1   9 11929.1 654.613   9
   1  -1  -8 8805.16 466.685  10
  -1  -1   8 11740.8 580.789   9
   1  -1  -7 54391.7 1866.51  10
  -1  -1   7 59989.1 1930.32   9
   1  -1  -6 151135. 4399.56  10
  -1  -1   6 138113. 4389.21   9
  -1  -1   5 65623.2 2027.77   9
   1  -1  -5 61305.9 2043.40  10
   1  -1  -4 82122.8 2592.13  10
  -1  -1   4 83935.1 2552.11   9
   1  -1  -3 306659. 7083.05  10
  -1  -1   3 220133. 6901.46  10
   1  -1  -2 214202. 6317.55  10
   1  -1  -1 429356. 12400.2   3
   1  -1   0 184258. 4885.56  10
   1  -1   0 181565. 4752.55   1
   1  -1   1 177208. 5143.32  10
   1  -1   1 173305. 5056.27   2
   1  -1   3 358209. 10419.1   9
   1  -1   4 86309.6 2656.39   9
   1  -1   5 150123. 4530.42   9
   1  -1   6 157919. 4802.35   9
   1  -1   7 6134.30 404.952   9
  -1  -1  -8 122010. 4078.55  10
   1  -1   8 147645. 4207.66   9
  -1  -1  -9 59347.9 2030.67  10
   1  -1   9 65626.2 2202.14   9
   1  -1  10 28016.0 985.401  14
   1  -1  10 28973.8 1245.85   9
   1  -1  11 35597.2 1203.89  14
   1  -1  11 32319.4 1458.55   9
   1  -1  11 33996.1 1528.26   2
  -1  -1 -11 35478.9 1254.30   6
   1  -1  12 2836.70 386.424   8
   1  -1  12 2901.17 240.152  14
   1  -1  12 2697.80 376.189   9
   1  -1  12 2522.07 380.766   2
  -1  -1 -12 3535.41 291.080   6
   1  -1  13 12333.8 831.097   8
   1  -1  13 11215.2 531.174  14
   1  -1  13 11212.6 770.725   9
   1  -1  13 10922.0 810.557   2
  -1  -1 -13 11471.0 594.928   6
   1  -1  14 3864.11 503.097   2
  -1  -1 -14 2733.12 654.826   3
   1  -1  14 3276.74 447.237   8
  -1  -1 -14 4189.60 351.859   6
  -1  -1 -15 583.113 420.548   3
   1  -1  15 466.030 240.511   2
   1  -1  15 1008.12 295.245   8
  -1  -1 -15 612.382 187.649   6
  -1  -1 -16 5613.06 409.286   6
   1  -1  17 2301.16 211.388  18
  -1  -1 -17 2379.07 265.430   6
  -1  -1 -18 18604.5 776.576   6
   1  -1  19 3668.10 240.974  20
  -1  -1 -19 4174.53 276.556   6
   1  -1  20 9914.64 372.068  20
  -1  -1 -20 9333.97 393.144   6
  -1   1  20 502.120 79.0954  20
   1   1 -20 801.672 106.614   6
   1   1 -19 4494.04 293.052   6
   1   1 -18 8661.24 479.101   6
   1   1 -18 9588.41 419.035  23
   1   1 -17 6201.82 414.427   6
   1   1 -17 5946.01 340.203  23
   1   1 -16 11428.0 613.208   6
   1   1 -16 12295.0 554.693  23
  -1   1  15 1434.12 341.972   2
   1   1 -15 1163.01 441.799   3
   1   1 -15 920.255 217.451   6
  -1   1  15 808.309 270.018   8
   1   1 -14 3083.74 641.390   3
  -1   1  14 2809.14 450.556   2
   1   1 -14 3469.30 324.738   6
  -1   1  14 3259.74 444.780   8
  -1   1  13 36893.9 1685.37   2
   1   1 -13 35392.7 2010.67   3
   1   1 -13 35740.5 1345.03   6
  -1   1  13 36497.3 1635.75   8
   1   1 -12 5913.58 763.210   3
   1   1 -12 6736.75 412.413   6
  -1   1  12 6089.00 548.111   8
  -1   1  12 6255.58 352.279  30
   1   1 -11 33225.9 1179.41   6
  -1   1  11 33262.9 1418.60   8
  -1   1  11 30866.7 1098.92  30
  -1   1  10 56009.3 2038.95   8
   1   1 -10 53742.3 1781.36   6
  -1   1  10 54080.2 1722.64  30
  -1   1   9 11159.0 640.142   8
  -1   1   8 10447.9 579.120   8
  -1   1   7 59461.3 2013.26   8
  -1   1   6 152020. 4616.42   8
  -1   1   5 64106.5 2044.17   8
  -1   1   4 88188.4 2693.01   8
  -1   1   3 353793. 10351.5  11
  -1   1   3 359029. 10347.1   8
  -1   1   2 241841. 6910.11  11
  -1   1   2 233503. 6890.59   8
   1   1  -1 415689. 12013.1   3
   1   1   0 189565. 5489.80   1
   1   1   0 183455. 5498.02   3
  -1   1   0 192311. 5502.95   7
   1   1   0 202862. 5547.75   7
   1   1   1 166629. 4833.65   2
   1   1   2 168562. 5004.17   8
   1   1   2 171662. 4992.45  11
   1   1   3 379732. 11048.1   8
   1   1   4 89014.4 2742.87   8
   1   1   5 149129. 4512.27   8
   1   1   6 152592. 4661.34   8
   1   1   7 6473.74 420.854   8
   1   1   8 140967. 4442.86   8
   1   1   9 66013.6 2329.77   8
   1   1  10 27726.7 968.473  30
   1   1  10 29020.5 1271.01   8
   1   1  11 31458.5 1145.71  24
   1   1  11 34501.5 1152.48  30
  -1   1 -11 33577.3 1205.62   6
   1   1  11 35860.4 1501.82   8
   1   1  11 33003.3 1489.68   2
   1   1  12 2349.40 217.070  30
   1   1  12 2713.89 391.035   8
  -1   1 -12 2684.57 265.400   6
   1   1  12 2948.11 393.870   2
   1   1  13 9757.53 495.310  30
  -1   1 -13 10428.7 556.054   6
   1   1  13 11723.3 804.369   8
   1   1  13 11669.6 820.618   2
  -1   1 -14 4542.01 364.497   6
   1   1  14 4284.39 518.422   8
  -1   1 -14 4241.80 719.542   3
   1   1  14 3619.85 496.914   2
  -1   1 -15 759.661 212.606   6
   1   1  15 362.186 224.154   8
   1   1  15 805.445 317.025   2
  -1   1 -15 364.433 372.782   3
  -1   1 -16 5616.97 406.469   6
  -1   1 -17 2801.67 229.593  23
  -1   1 -17 2693.87 274.731   6
  -1   1 -18 17560.9 668.322  23
  -1   1 -18 17689.0 743.138   6
   1   1  19 4070.38 253.130  20
  -1   1 -19 4637.45 288.993   6
   1   1  20 10365.7 390.863  20
  -1   1 -20 10553.7 416.981   6
   1   3 -19 3809.51 197.282  23
   1   3 -18 402.402 102.790   6
   1   3 -17 2880.78 235.297   6
   1   3 -16 22978.0 898.368   6
   1   3 -15 6214.28 395.291   6
   1   3 -15 6564.27 392.786  23
  -1   3  14 9119.24 465.148  30
   1   3 -14 10025.6 520.179   6
   1   3 -14 9946.21 505.861  23
  -1   3  13 3227.23 261.225  30
   1   3 -13 3929.02 601.893   3
  -1   3  13 4088.76 464.769   2
   1   3 -13 3964.64 315.879   6
   1   3 -13 3799.62 300.947  23
  -1   3  12 8661.17 423.474  30
  -1   3  12 8384.97 654.053   2
   1   3 -12 7575.31 440.090   6
  -1   3  12 7891.35 401.622  24
  -1   3  11 35871.5 1214.83  30
  -1   3  11 38371.4 1570.04   2
   1   3 -11 35126.0 1822.91   3
   1   3 -11 32649.6 1244.62   6
  -1   3  11 35891.6 1207.57  24
  -1   3  10 11609.9 493.457  30
  -1   3  10 12045.7 719.122   2
   1   3 -10 11912.6 922.824   3
   1   3 -10 9974.49 503.878   6
  -1   3  10 12051.4 494.368  24
  -1   3   9 65117.9 2056.27  24
   1   3  -9 65157.6 2632.42   3
  -1   3   9 67128.6 2063.00  30
   1   3  -8 3129.13 433.697   3
   1   3  -7 104870. 3594.48   3
   1   3  -6 96464.3 3253.91   3
   1   3  -5 124301. 4227.40   3
  -1   3   5 144565. 4218.91  11
   1   3  -4 121320. 3780.79   3
  -1   3   4 121593. 3792.79  11
   1   3  -3 165672. 5042.77   3
  -1   3   3 170284. 5099.02   7
  -1   3   3 173707. 5153.39  11
   1   3  -2 99.2129 48.9359   3
  -1   3   2 239.195 33.9063   2
  -1   3   2 274.271 113.323   7
  -1   3   2 278.938 130.351  11
  -1   3   1 104852. 3207.91   7
   1   3  -1 104619. 3248.07   7
   1   3   0 80769.4 2515.40   7
  -1   3   0 78156.6 2457.09   7
   1   3   1 15371.3 620.914   7
   1   3   1 12011.3 586.136  11
  -1   3  -2 116012. 3466.89   3
   1   3   2 127909. 3677.87   7
   1   3   3 281100. 8361.35   2
   1   3   3 305712. 8560.77   7
   1   3   4 7321.30 348.556   2
   1   3   4 7093.68 438.881   7
   1   3   4 6999.89 433.331  11
   1   3   5 65109.9 2099.68   2
   1   3   6 63262.0 2096.98   2
   1   3   7 34061.3 1301.47   2
   1   3   8 29691.5 997.394  30
   1   3   8 28986.2 1209.14   2
   1   3   9 13885.7 566.706  24
   1   3   9 14511.6 772.731   2
   1   3   9 14345.5 566.491  30
   1   3  10 7104.18 361.423  24
  -1   3 -10 6754.62 369.957   6
   1   3  10 7464.59 551.525   2
   1   3  10 6365.75 346.819  30
   1   3  11 29809.2 1052.35  24
  -1   3 -11 28078.2 1068.09   6
  -1   3 -11 30707.6 1670.45   3
   1   3  11 30927.1 1371.04   2
   1   3  11 28869.8 1041.43  30
   1   3  12 1333.49 176.782  24
   1   3  12 1607.50 190.806  30
  -1   3 -12 1161.32 397.205   3
   1   3  12 1346.17 298.486   2
  -1   3 -12 1559.47 202.032   6
   1   3  13 40351.3 1408.24  24
   1   3  13 42165.4 1419.61  30
  -1   3 -13 40008.9 1452.54   6
  -1   3 -13 41088.1 2141.51   3
   1   3  13 42392.2 1802.94   2
   1   3  14 9977.31 484.821  30
  -1   3 -14 9239.21 501.959   6
   1   3  15 9095.75 466.951  30
  -1   3 -15 9409.87 502.520   6
  -1   3 -15 10127.6 501.405  23
  -1   3 -16 11563.9 560.095   6
  -1   3 -16 12902.8 564.511  23
   1   3  17 1296.44 147.344  20
  -1   3 -17 928.878 157.214   6
  -1   3 -18 5745.54 281.827   6
   1   5 -17 906.164 96.8566  27
   1   5 -17 898.329 102.678  23
   1   5 -16 2705.29 193.215  23
   1   5 -15 1549.75 169.363  23
  -1   5  14 9456.84 438.172  30
   1   5 -14 11364.4 502.205  23
  -1   5  13 6750.03 354.625  30
   1   5 -13 6975.18 390.760  23
  -1   5  12 1829.02 186.087  30
   1   5 -12 1931.97 214.942  23
  -1   5  11 3195.67 243.049  30
   1   5 -11 3203.54 267.693  23
  -1   5  10 706.698 135.442  24
   1   5 -10 913.296 161.364  23
  -1   5  10 930.884 141.477  30
  -1   5  10 940.057 254.548   7
  -1   5   9 18513.9 700.973  24
   1   5  -9 18535.5 738.890  23
  -1   5   9 17521.3 700.503  30
  -1   5   9 16509.9 972.394   7
   1   5  -8 1141.94 155.276  23
  -1   5   8 1511.59 163.281  30
  -1   5   8 1114.94 252.684   7
   1   5  -7 5323.67 309.850  23
  -1   5   7 5613.32 489.658   7
  -1   5   7 4916.19 288.084  30
  -1   5   6 36642.2 1520.56   7
  -1   5   6 37237.3 1232.40  30
  -1   5   5 33031.3 1113.93  26
  -1   5   5 33243.5 1432.11  11
  -1   5   5 32974.6 1366.82   7
  -1   5   5 32670.6 1101.45  30
  -1   5   4 4234.89 246.780  26
  -1   5   4 3551.60 346.450   7
   1   5  -4 3965.65 257.685  27
  -1   5   3 16955.4 632.966  26
  -1   5   3 17750.4 909.798  11
   1   5  -3 16111.4 642.207  27
  -1   5   3 16833.1 804.631   7
   1   5  -2 18800.5 706.885  27
  -1   5   2 19888.5 871.466   7
   1   5  -1 103016. 3078.04  27
   1   5  -1 96559.3 3369.69  11
   1   5   0 31125.8 1320.43  11
   1   5   1 33375.0 1407.99  11
   1   5   1 34896.4 1371.62   7
   1   5   2 8800.05 592.081  11
   1   5   2 9492.62 576.930   7
   1   5   2 8934.19 397.543  27
   1   5   3 31207.2 1054.74  26
   1   5   3 33301.1 1364.98  11
   1   5   3 31990.3 1308.63   7
   1   5   3 29628.4 1038.67  27
  -1   5  -3 30202.2 1041.12  27
   1   5   4 11559.5 690.070   7
   1   5   4 11579.2 490.271  27
   1   5   4 11344.0 489.531  26
   1   5   5 22058.7 1091.16   7
   1   5   5 23043.2 844.675  27
   1   5   5 23023.4 827.430  30
   1   5   5 23700.0 847.595  26
   1   5   6 24226.5 1155.68   7
   1   5   6 22760.3 839.034  30
   1   5   6 23622.3 864.076  27
   1   5   7 15291.3 895.516   7
   1   5   7 15931.5 645.108  27
   1   5   7 16570.3 630.153  30
  -1   5  -7 14296.7 609.997  23
   1   5   8 31634.6 1461.80   7
   1   5   8 32799.0 1110.62  30
  -1   5  -8 30448.7 1107.07  23
   1   5   9 35182.1 1592.07   7
   1   5   9 35332.2 1218.18  30
   1   5   9 36177.9 1225.02  24
  -1   5  -9 33483.6 1218.59  23
   1   5  10 768.085 250.014   7
   1   5  10 904.992 155.889  30
  -1   5 -10 759.060 152.760  23
   1   5  10 936.115 161.532  24
   1   5  11 8493.94 702.743   7
   1   5  11 9894.03 476.014  30
   1   5  11 9790.90 467.425  24
  -1   5 -11 9920.49 491.985  23
   1   5  12 4132.12 275.988  24
  -1   5 -12 4263.19 302.254  23
   1   5  12 3928.16 276.659  30
  -1   5 -13 7917.23 417.613  23
   1   5  13 7297.92 373.503  24
   1   5  13 7786.39 397.341  30
  -1   5 -14 3526.40 257.427  23
   1   5  14 3554.39 246.122  30
  -1   5 -15 3800.86 243.825  23
   1   5  15 2868.47 209.163  30
  -1   5 -16 2201.69 173.296  23
  -1   5 -17 590.458 79.7650  27
  -1   5 -17 698.128 87.8893  23
   1   7 -13 3039.75 174.298  27
   1   7 -12 424.718 94.2604  27
   1   7 -11 1769.83 163.086  27
  -1   7  11 1814.74 145.087  30
  -1   7  10 3300.31 207.707  30
   1   7 -10 2976.48 222.334  27
  -1   7   9 11431.4 473.949  30
   1   7  -9 11152.9 502.814  27
  -1   7   8 2083.32 185.802  30
   1   7  -8 2226.42 203.373  27
  -1   7   7 2278.62 194.924  30
   1   7  -7 2086.09 205.185  27
  -1   7   6 20326.1 751.917  30
   1   7  -6 19279.8 776.389  27
   1   7  -5 8343.40 646.428  11
   1   7  -5 8672.08 434.169  27
  -1   7   5 8292.30 407.046  30
   1   7  -4 869.752 246.888  11
  -1   7   4 1255.42 154.274  30
   1   7  -4 1138.55 159.519  27
  -1   7   4 1374.91 163.765  26
  -1   7   3 3241.27 249.554  26
   1   7  -3 3088.27 403.370  11
  -1   7   3 3276.43 428.329  11
   1   7  -3 3616.27 257.261  27
  -1   7   3 3590.87 248.084  30
  -1   7   2 2531.85 216.420  26
  -1   7   2 2484.52 379.044  11
   1   7  -2 1876.91 340.236  11
   1   7  -2 2785.31 227.693  27
  -1   7   1 2961.52 238.947  26
  -1   7   1 2093.49 359.126  11
   1   7  -1 2817.28 395.874  11
   1   7  -1 3168.63 243.182  27
   1   7   0 1624.54 198.509  26
  -1   7   0 1607.13 185.564  26
   1   7   0 1309.68 296.463  11
  -1   7   0 1627.91 320.699  11
   1   7   0 1419.46 172.880  27
   1   7   1 21402.7 802.535  26
   1   7   1 18109.3 1060.24  11
  -1   7  -1 17831.5 1068.40  11
  -1   7  -1 19165.0 740.115  27
   1   7   1 20183.9 768.127  27
   1   7   2 7308.81 401.603  26
  -1   7  -2 6882.87 615.701  11
   1   7   2 7772.04 638.277  11
   1   7   2 7332.43 382.459  27
  -1   7  -2 6982.82 362.177  27
   1   7   3 7029.43 382.551  26
  -1   7  -3 6198.80 578.171  11
   1   7   3 6496.16 353.376  27
  -1   7  -3 5953.35 335.724  27
  -1   7  -4 3541.99 435.941  11
   1   7   4 3749.56 264.663  30
   1   7   4 4306.68 286.483  26
   1   7   4 3881.54 264.561  27
  -1   7  -4 3747.90 257.329  27
  -1   7  -5 7124.62 616.595  11
   1   7   5 7381.96 387.427  27
   1   7   5 7926.98 397.840  30
  -1   7  -5 7436.98 384.744  27
   1   7   6 7604.64 384.928  30
  -1   7  -6 6795.42 369.533  27
   1   7   7 2560.21 216.071  30
  -1   7  -7 2447.94 211.208  27
   1   7   8 4934.13 298.115  30
  -1   7  -8 4818.57 294.598  27
   1   7   8 5643.40 309.726  24
  -1   7  -9 1169.54 152.371  27
   1   7   9 1092.08 152.108  30
   1   7   9 1171.23 148.106  24
   1   7  10 4469.92 258.937  30
  -1   7 -10 3773.03 245.292  27
   1   7  10 4544.57 246.568  24
  -1   7 -11 2805.84 193.550  27
   1   7  11 2837.15 192.984  30
  -1   7 -12 1703.06 136.171  27
   1   7  12 1417.99 127.627  30
  -1   7 -13 5996.40 246.766  27
   1   7  13 5346.75 231.823  30
   1   9  -7 1530.78 115.940  26
   1   9  -6 2952.88 174.480  26
   1   9  -5 1314.03 126.102  26
   1   9  -4 2393.48 169.391  26
   1   9  -3 1105.09 126.072  26
   1   9  -2 2309.66 174.144  26
   1   9  -2 2481.85 164.608  30
  -1   9   2 2210.94 140.127  30
   1   9  -1 3447.28 197.711  30
   1   9  -1 3218.51 203.591  26
  -1   9   1 3093.90 173.717  30
   1   9   0 4908.92 252.008  26
  -1   9   0 4723.95 222.005  30
  -1   9   0 4086.60 226.709  26
   1   9   0 4826.76 239.607  30
  -1   9  -1 1506.28 122.569  30
   1   9   1 1670.04 137.761  30
  -1   9  -1 1804.71 140.735  26
  -1   9  -2 2171.12 159.918  26
   1   9   2 2389.13 158.108  30
  -1   9  -2 2097.33 142.058  30
  -1   9  -3 2049.90 150.496  26
  -1   9  -3 1877.38 134.040  30
   1   9   3 2117.87 144.642  30
  -1   9  -4 2798.29 174.820  26
   1   9   4 2683.96 161.203  24
   1   9   4 3079.72 164.680  30
  -1   9  -5 435.248 83.9374  26
   1   9   5 527.217 72.4643  30
  -1   9  -6 2421.21 148.652  26
  -1   9  -7 208.701 54.0104  26
   2  -8  -9 15.1800 93.9072  12
   2  -8  -8 3068.86 225.424  12
   2  -8  -7 1894.54 193.598  12
  -2  -8   7 1837.75 184.969  15
   2  -8  -7 1567.90 212.047  35
   2  -8  -6 6574.17 363.478  12
  -2  -8   6 6464.50 352.949  15
   2  -8  -6 6827.07 410.746  35
   2  -8  -5 3186.49 253.035  12
  -2  -8   5 3213.13 244.316  15
   2  -8  -5 3407.84 302.678  35
   2  -8  -4 10574.4 509.467  12
  -2  -8   4 10128.8 488.740  15
   2  -8  -3 13005.9 577.199  12
   2  -8  -3 12334.6 637.690  35
   2  -8  -2 10791.9 519.714  12
   2  -8  -2 11304.7 598.923  35
   2  -8  -1 938.182 176.055  12
  -2  -8   1 786.720 145.172  12
   2  -8   0 8481.42 436.402  12
  -2  -8   0 7962.77 406.236  12
  -2  -8  -1 6492.62 350.569  21
   2  -8   1 6710.40 381.644  12
  -2  -8  -1 6941.50 372.010  12
  -2  -8  -2 11001.7 504.609  12
  -2  -8  -3 3840.04 275.662  12
  -2  -8  -3 4235.45 326.322  35
  -2  -8  -4 6180.79 352.189  12
   2  -8   4 6281.20 334.624  15
  -2  -8  -4 6412.62 397.128  35
  -2  -8  -5 951.203 158.829  12
   2  -8   5 609.825 133.725  15
  -2  -8  -5 813.248 177.769  35
  -2  -8  -6 1044.99 155.348  12
   2  -8   6 792.916 145.308  15
  -2  -8  -6 674.259 158.242  35
  -2  -8  -7 6607.69 343.598  12
   2  -8   7 6473.62 333.411  15
  -2  -8  -8 1956.24 179.562  12
  -2  -8  -9 972.839 132.899  12
  -2  -8 -10 761.165 111.288  12
  -2  -8 -11 2207.16 142.780  12
  -2  -6  15 7.56808 83.2616  18
  -2  -6  14 4422.68 284.123  18
  -2  -6  13 3652.11 280.310  18
  -2  -6  13 3713.52 254.759  14
  -2  -6  12 9041.29 472.631  18
  -2  -6  12 8923.16 423.937  15
  -2  -6  12 8975.13 429.709  14
  -2  -6  11 2574.70 263.186  18
  -2  -6  11 2575.83 234.141  15
  -2  -6  11 2409.66 228.065  14
  -2  -6  11 1877.78 180.967  36
  -2  -6  10 655.675 158.293  14
  -2  -6  10 854.221 174.977  15
  -2  -6  10 297.670 113.791  36
  -2  -6   9 3895.52 482.910   9
  -2  -6   9 4754.65 323.623  14
  -2  -6   9 5145.57 338.529  15
  -2  -6   9 4023.94 273.888  36
   2  -6  -9 4836.44 383.461  35
  -2  -6   8 2722.92 244.560  14
  -2  -6   8 2512.14 249.670  15
  -2  -6   8 3043.60 235.300  36
   2  -6  -8 2626.03 299.596  35
   2  -6  -7 35304.5 2000.86  10
  -2  -6   7 38978.0 1316.88  14
  -2  -6   7 35990.6 1276.37  36
   2  -6  -7 37610.0 1404.36  35
  -2  -6   6 23775.7 1215.47   9
   2  -6  -6 22460.7 1511.66  10
  -2  -6   6 22536.1 899.619  18
  -2  -6   6 23151.4 890.991  14
   2  -6  -6 23680.8 979.663  35
  -2  -6   6 23440.7 869.749  36
  -2  -6   5 15383.3 918.204   9
   2  -6  -5 14723.8 1208.08  10
  -2  -6   5 15118.9 648.381  14
   2  -6  -5 15253.6 733.692  35
  -2  -6   5 15730.0 637.175  36
  -2  -6   4 12661.6 561.012  12
  -2  -6   4 14036.8 613.771  21
  -2  -6   4 13356.7 581.585  14
  -2  -6   4 13546.6 570.497  36
  -2  -6   3 6146.84 343.522  12
   2  -6  -3 6287.33 772.580  10
  -2  -6   3 6146.46 367.189  21
  -2  -6   3 6694.94 359.499  14
   2  -6  -3 6142.05 355.893  31
  -2  -6   2 11354.5 509.388  12
   2  -6  -2 10400.4 984.317  10
  -2  -6   2 10756.6 926.892  10
  -2  -6   2 11389.7 532.269  21
   2  -6  -2 11575.2 487.549  21
  -2  -6   2 11714.5 512.522  14
   2  -6  -2 11739.4 521.254  31
  -2  -6   1 20538.1 1341.65  10
  -2  -6   1 20223.4 780.829  12
   2  -6  -1 21337.0 1403.92  10
  -2  -6   1 21296.6 809.380  21
   2  -6  -1 20441.4 762.241  21
  -2  -6   1 19948.6 773.422  14
   2  -6  -1 20694.2 785.025  31
  -2  -6   0 87538.3 3514.77  10
   2  -6   0 87963.6 2707.48  12
   2  -6   0 84508.3 3481.42  10
  -2  -6   0 85726.2 2681.35  12
   2  -6   0 84485.7 2660.67  21
  -2  -6   0 87929.2 2701.68  21
  -2  -6   0 83629.0 2661.68  14
   2  -6   0 87158.4 2676.85  31
  -2  -6  -1 48948.7 2360.37  10
   2  -6   1 49276.1 1609.92  12
   2  -6   1 49352.2 2296.87  10
   2  -6   1 46907.7 1575.79  21
  -2  -6  -1 49988.5 1603.07  21
  -2  -6  -1 47468.4 1563.05  14
   2  -6   1 46151.1 1567.92  31
  -2  -6  -2 25628.7 1609.66  10
   2  -6   2 27227.4 973.500  12
   2  -6   2 27692.5 1215.61   9
   2  -6   2 25504.7 946.795  21
  -2  -6  -2 25650.6 922.789  14
   2  -6   2 26010.1 972.060  36
   2  -6   2 25314.2 933.401  31
  -2  -6  -3 9781.84 966.043  10
   2  -6   3 10236.5 495.417  12
   2  -6   3 10600.0 692.199   9
   2  -6   3 10244.0 449.533  14
  -2  -6  -3 10117.7 454.729  14
   2  -6   3 10949.4 508.064  36
   2  -6   4 3951.24 424.734   9
   2  -6   4 3322.39 270.380  12
  -2  -6  -4 3363.79 598.211  10
   2  -6   4 4032.48 284.514  18
   2  -6   4 3932.16 250.559  14
   2  -6   4 4049.11 291.508  36
   2  -6   5 7869.61 629.554   9
   2  -6   5 9714.16 479.089  18
   2  -6   5 8706.33 450.811  15
   2  -6   5 8719.36 422.769  14
   2  -6   5 9098.34 467.825  36
  -2  -6  -5 8722.56 498.588  35
   2  -6   6 4511.89 479.426   9
  -2  -6  -6 4168.68 692.407  10
   2  -6   6 3461.53 298.202  18
   2  -6   6 4196.25 274.400  14
   2  -6   6 3636.23 286.332  15
   2  -6   6 4293.61 304.872  36
  -2  -6  -6 3810.20 317.347  35
   2  -6   7 19457.6 1082.42   9
  -2  -6  -7 16657.9 1322.81  10
   2  -6   7 20667.2 834.300  18
   2  -6   7 18970.4 780.763  15
   2  -6   7 19359.2 755.188  14
   2  -6   7 19412.3 790.597  36
  -2  -6  -7 18087.7 801.517  35
   2  -6   8 10811.2 785.991   9
  -2  -6  -8 10242.4 999.501  10
   2  -6   8 10575.3 564.950  18
   2  -6   8 10509.7 526.703  15
   2  -6   8 11615.9 517.121  14
   2  -6   8 10921.1 535.761  36
  -2  -6  -8 11013.6 551.594  35
  -2  -6  -9 8348.34 894.690  10
   2  -6   9 8527.54 709.155   9
   2  -6   9 10369.6 544.862  18
   2  -6   9 9716.37 468.080  14
   2  -6   9 9113.34 480.295  36
   2  -6  10 5730.04 396.312  18
   2  -6  10 5587.61 334.842  14
   2  -6  10 5206.14 342.678  36
   2  -6  11 2656.18 271.745  18
   2  -6  11 2326.14 216.071  14
   2  -6  11 1909.63 211.165  36
   2  -6  12 19307.7 794.212  18
   2  -6  12 18600.5 718.574  14
   2  -6  12 17945.1 718.205  36
   2  -6  13 6073.23 367.134  18
   2  -6  13 6148.96 319.767  14
   2  -6  13 5345.11 304.987  36
   2  -6  14 2062.38 204.753  18
   2  -6  14 2004.09 167.939  14
   2  -6  14 1906.30 153.776  36
   2  -6  15 6343.13 303.766  18
   2  -6  15 5155.08 234.008  36
  -2  -4  18 3256.14 204.476  18
  -2  -4  17 237.171 123.830  18
  -2  -4  17 207.635 65.1085  36
   2  -4 -16 872.906 142.645  13
  -2  -4  16 843.351 141.949  14
  -2  -4  15 7898.17 419.478  14
   2  -4 -15 8050.15 420.621  13
  -2  -4  14 825.795 165.601  14
   2  -4 -14 695.219 163.120  13
   2  -4 -13 2104.74 247.945  13
  -2  -4  13 1858.17 346.710   9
  -2  -4  13 2219.01 236.561  14
   2  -4 -12 3144.85 291.653  13
  -2  -4  12 2381.32 382.345   9
  -2  -4  12 3163.87 256.883  15
  -2  -4  12 3151.18 271.802  14
  -2  -4  11 33101.5 1542.73   9
   2  -4 -11 33588.5 1238.48  13
  -2  -4  11 33390.5 1201.70  14
  -2  -4  11 33111.3 1180.34  15
   2  -4 -10 55287.6 1882.67  13
   2  -4 -10 50638.0 2290.57  10
  -2  -4  10 57242.9 2231.64   9
  -2  -4  10 57951.5 1834.67  15
  -2  -4  10 55183.9 1840.50  14
  -2  -4   9 25875.3 1216.14   9
   2  -4  -9 24315.1 939.531  13
   2  -4  -9 22644.2 1307.35  10
  -2  -4   9 24034.4 892.448  15
   2  -4  -9 23049.4 951.126  35
   2  -4  -8 18047.1 1142.56  10
   2  -4  -8 19271.4 765.928  13
  -2  -4   8 19080.8 981.819   9
   2  -4  -8 17335.6 764.103  35
  -2  -4   7 1639.61 273.230   9
   2  -4  -7 1327.93 185.967  13
   2  -4  -7 904.487 317.134  10
  -2  -4   7 1434.56 165.038  14
   2  -4  -7 1306.23 199.207  35
  -2  -4   6 11941.4 682.011   9
   2  -4  -6 11321.3 517.302  13
   2  -4  -6 10753.4 846.956  10
  -2  -4   6 11303.2 488.736  21
  -2  -4   6 11217.4 484.687  14
   2  -4  -6 11089.6 528.829  35
  -2  -4   5 759.687 121.797  21
   2  -4  -5 754.957 145.475  13
  -2  -4   5 697.609 117.106  14
  -2  -4   5 381.167 184.485  10
   2  -4  -5 283.734 265.607  10
   2  -4  -4 53895.8 2282.39  10
  -2  -4   4 57350.8 2118.25  10
  -2  -4   3 54909.2 2100.54  10
   2  -4  -2 43460.6 1886.97  10
  -2  -4   2 43608.1 1788.73  10
  -2  -4   1 16300.7 940.748  10
   2  -4  -1 17276.2 1007.16  10
   2  -4   0 26720.3 1333.82  10
  -2  -4   0 27922.0 1330.50  10
   2  -4   1 15253.8 920.754  10
  -2  -4  -1 15964.8 961.083  10
   2  -4   2 61074.2 2277.59  10
  -2  -4  -2 55748.9 2309.25  10
  -2  -4  -3 2420.64 423.871  10
   2  -4   3 2422.58 369.379  10
   2  -4   4 20605.0 932.083   9
  -2  -4  -5 8999.36 767.970  10
   2  -4   5 9695.66 593.786   9
   2  -4   6 4216.65 291.919  22
   2  -4   6 4281.19 255.934  14
   2  -4   6 5147.70 429.431   9
  -2  -4  -6 4260.33 548.988  10
   2  -4   7 29660.4 1074.14  22
   2  -4   7 29940.5 1028.87  14
  -2  -4  -7 28770.1 1031.40  13
  -2  -4  -7 30088.8 1556.21  10
   2  -4   8 49212.5 1649.50  22
   2  -4   8 49533.5 1609.70  14
   2  -4   8 48551.2 1613.31  15
  -2  -4  -8 48573.5 1608.98  13
  -2  -4  -8 48510.6 2187.77  10
   2  -4   9 22598.6 874.749  22
   2  -4   9 22092.9 848.150  14
   2  -4   9 22571.7 851.663  15
  -2  -4  -9 22498.4 1318.17  10
  -2  -4  -9 21674.2 842.056  13
   2  -4  10 21390.4 823.237  15
   2  -4  10 20790.3 819.083  14
  -2  -4 -10 20225.0 1254.28  10
  -2  -4 -10 19748.2 799.849  13
   2  -4  10 22420.4 1157.54   9
   2  -4  11 14480.2 643.271  15
   2  -4  11 14799.5 653.458  14
   2  -4  11 15621.6 964.461   9
   2  -4  12 12882.7 590.558  14
   2  -4  12 11594.0 844.885   9
   2  -4  13 7483.59 666.666   9
   2  -4  14 13220.5 665.302  18
   2  -4  15 1764.23 240.523  18
   2  -4  16 754.524 174.425  18
   2  -4  17 6658.66 354.450  18
   2  -4  18 1580.55 139.298  18
   2  -4  18 1236.72 101.134  36
   2  -2 -19 4147.92 244.100   6
  -2  -2  19 3152.49 182.280  18
   2  -2 -18 6550.82 329.131  13
   2  -2 -18 6980.87 391.180   6
  -2  -2  18 6973.36 352.518  18
   2  -2 -17 2115.07 250.761   6
   2  -2 -16 6514.13 429.152   6
  -2  -2  15 976.206 276.726   8
   2  -2 -15 847.281 199.920   6
  -2  -2  15 791.374 169.011  14
   2  -2 -14 189.582 167.976   6
  -2  -2  14 315.209 201.361   2
   2  -2 -14 67.8062 361.878   3
  -2  -2  14 99.1668 129.587  14
  -2  -2  14 101.267 164.500   9
   2  -2 -13 2642.86 282.725   6
   2  -2 -13 1646.26 502.449   3
  -2  -2  13 2379.15 392.926   2
  -2  -2  13 2403.00 359.036   9
  -2  -2  13 2925.61 255.541  14
   2  -2 -12 32442.9 1865.90   3
  -2  -2  12 35543.5 1516.14   9
  -2  -2  12 33972.8 1203.78  14
   2  -2 -12 33794.7 1266.69   6
   2  -2 -11 7160.26 770.216   3
  -2  -2  11 7120.81 553.757   9
  -2  -2  11 6352.43 357.409  14
   2  -2 -11 6424.33 391.538   6
  -2  -2  10 7785.75 549.125   9
  -2  -2  10 7311.23 377.353  14
  -2  -2  10 7652.53 355.751  15
   2  -2 -10 7866.43 417.461   6
  -2  -2   9 1729.76 165.246  14
   2  -2  -9 2399.87 413.393   3
   2  -2  -9 1371.30 244.241  10
  -2  -2   9 2265.03 287.713   9
   2  -2  -8 9504.54 733.031   3
  -2  -2   8 10374.2 586.174   9
   2  -2  -8 9631.00 607.153  10
   2  -2  -7 40687.9 1734.00   3
   2  -2  -7 42183.4 1605.72  10
  -2  -2   7 42410.9 1525.25   9
   2  -2  -6 6515.94 518.153   3
   2  -2  -6 6617.48 479.722  10
  -2  -2   6 6762.97 414.557   9
   2  -2  -5 3653.28 352.026   3
   2  -2  -5 4335.68 373.680  10
   2  -2  -4 98086.2 2820.19   3
   2  -2  -4 92561.8 2846.38  10
   2  -2  -3 36321.4 1202.61   3
   2  -2  -3 34060.6 1290.76  10
   2  -2  -2 129303. 3879.18   3
   2  -2  -1 150121. 4462.97   3
   2  -2  -1 160568. 4718.38  10
   2  -2   0 16819.7 757.178  10
   2  -2   1 341254. 9831.26   1
   2  -2   1 336722. 10056.5  10
   2  -2   2 6143.34 273.929   2
   2  -2   2 6508.38 418.132  10
   2  -2   3 233218. 6839.56   2
   2  -2   4 101263. 3099.26   2
   2  -2   5 17041.5 705.825   2
   2  -2   6 139082. 4322.65   2
   2  -2   6 140985. 4345.63   9
   2  -2   7 2122.90 254.852   2
   2  -2   7 2976.58 297.659   9
   2  -2   8 1709.31 251.034   2
   2  -2   8 1218.09 238.664   9
   2  -2   9 4958.98 278.696  15
   2  -2   9 5631.30 451.946   2
  -2  -2  -9 4788.24 445.770  10
   2  -2   9 5554.87 456.609   9
   2  -2  10 21617.8 801.709  14
   2  -2  10 20934.7 1058.88   2
  -2  -2 -10 20686.7 1010.58  10
   2  -2  10 21419.3 1065.95   9
   2  -2  11 2301.63 356.765   2
   2  -2  11 2600.78 230.389  14
   2  -2  11 3427.58 398.245   9
  -2  -2 -11 3702.36 280.193   6
   2  -2  12 57097.8 2301.70   2
   2  -2  12 61369.3 2322.34   9
   2  -2  12 57681.5 1902.52  14
  -2  -2 -12 57220.2 1947.26   6
   2  -2  13 28074.2 1448.78   2
   2  -2  13 31502.8 1120.96  14
   2  -2  13 29176.5 1449.61   9
  -2  -2 -13 30052.3 1169.54   6
  -2  -2 -14 4745.06 750.738   3
   2  -2  14 5751.10 595.159   2
  -2  -2 -14 5737.33 412.562   6
   2  -2  14 5502.85 359.479  14
   2  -2  14 5221.20 562.273   9
  -2  -2 -15 36857.9 1375.70   6
  -2  -2 -16 12628.5 612.825   6
   2  -2  16 11090.5 565.497  18
  -2  -2 -17 4775.83 339.585   6
   2  -2  17 4729.87 310.633  18
   2  -2  18 1123.25 142.315  18
   2  -2  18 1224.14 155.438  20
  -2  -2 -18 1402.32 182.816   6
  -2   0  20 3494.17 198.192  20
   2   0 -20 3545.51 219.513   6
   2   0 -19 3430.71 266.745   6
   2   0 -18 2793.87 273.766   6
   2   0 -17 3309.89 315.826   6
   2   0 -16 1759.98 252.708   6
   2   0 -16 1601.08 178.848  23
   2   0 -15 32713.7 1183.01  23
  -2   0  15 36331.8 1686.01   2
   2   0 -15 33812.5 1998.92   3
  -2   0  15 31167.5 1558.96   8
   2   0 -15 36036.2 1334.42   6
   2   0 -14 42103.9 2310.11   3
  -2   0  14 43725.9 1932.31   2
   2   0 -14 40545.7 1540.73   6
  -2   0  14 44708.6 1882.96   8
   2   0 -13 204.610 378.838   3
  -2   0  13 104.916 194.260   8
   2   0 -13 16.6230 151.512   6
   2   0 -12 40729.9 2120.92   3
  -2   0  12 39574.0 1349.36  14
  -2   0  12 41720.6 1727.83   8
   2   0 -12 41091.1 1454.94   6
   2   0 -11 2586.63 524.572   3
  -2   0  11 3019.02 335.969   9
  -2   0  11 3497.33 231.298  14
   2   0 -11 3535.53 288.593   6
  -2   0  10 50874.7 1858.66   9
   2   0 -10 52166.8 1716.04   6
  -2   0   9 22407.8 944.645   9
  -2   0   8 46526.6 1617.96   9
  -2   0   7 74996.2 2394.15   9
  -2   0   6 198115. 5884.87   9
  -2   0   5 432.168 104.879   9
  -2   0   4 90096.1 2706.92   9
  -2   0   3 140126. 4101.91   9
   2   0  -2 7147.20 366.166   3
   2   0  -1 55181.6 1708.74   3
   2   0   0 170919. 4908.44   1
   2   0   0 166151. 4930.45   3
   2   0   1 69759.0 2098.95   2
   2   0   1 71349.7 2118.78   3
   2   0   2 682133. 19641.5   2
   2   0   2 680145. 19634.8   9
   2   0   3 61898.9 1836.95   2
   2   0   3 55737.0 1817.50   9
   2   0   4 28279.7 983.745   9
   2   0   5 8905.54 441.009   9
   2   0   6 64.3594 117.328   9
   2   0   7 285982. 8522.85   9
   2   0   8 9400.80 544.652   9
   2   0   8 8931.59 546.322   8
   2   0   9 21278.5 1006.83   2
   2   0   9 20881.5 969.336   9
   2   0   9 21901.6 998.013   8
   2   0  10 25440.4 1171.86   2
   2   0  10 22916.8 1121.41   8
   2   0  10 23782.6 869.126  14
   2   0  10 24657.1 1123.65   9
   2   0  10 25417.1 875.485  30
   2   0  11 4170.29 274.749  30
   2   0  11 3835.59 426.603   8
   2   0  11 4971.78 486.289   2
  -2   0 -12 56270.6 1855.91   6
   2   0  12 52585.8 2146.66   8
   2   0  12 51241.6 2180.88   2
  -2   0 -13-15.9606 148.549   6
   2   0  13 112.245 182.272   8
   2   0  13-39.5908 202.285   2
  -2   0 -14 1243.82 228.833   6
   2   0  14 1893.96 366.988   8
   2   0  14 1523.95 350.614   2
  -2   0 -15 49769.2 1732.43   6
   2   0  15 44825.4 2049.74   8
  -2   0 -15 46730.0 2518.94   3
   2   0  15 49338.3 2126.08   2
  -2   0 -16 36405.0 1372.86   6
  -2   0 -17 6225.94 338.486  23
  -2   0 -17 6235.96 414.810   6
  -2   0 -18 15081.1 674.204   6
   2   0  19 30507.9 1045.74  20
  -2   0 -19 30612.1 1080.16   6
   2   0  20 123.311 68.1477  20
  -2   0 -20 20.2857 80.7224   6
   2   2 -19 3718.30 229.414   6
   2   2 -19 3833.08 203.987  23
   2   2 -18 6779.61 377.957   6
   2   2 -18 6568.64 337.143  23
   2   2 -17 2204.38 243.769   6
   2   2 -17 2098.89 204.628  23
   2   2 -16 6495.45 425.509   6
   2   2 -16 6245.84 375.848  23
  -2   2  15 1027.72 294.698   2
   2   2 -15 1225.47 231.795   6
   2   2 -15 1669.72 204.401  23
  -2   2  14 158.435 197.737   2
   2   2 -14 68.1613 356.097   3
   2   2 -14 169.232 166.951   6
   2   2 -14 13.4808 119.325  23
  -2   2  13 2898.46 237.894  30
   2   2 -13 2960.33 294.566   6
  -2   2  13 3199.56 417.525   8
   2   2 -13 1909.51 528.462   3
  -2   2  13 2577.21 400.007   2
  -2   2  12 32946.3 1162.01  30
   2   2 -12 33777.6 1246.17   6
  -2   2  12 33018.8 1489.60   8
   2   2 -12 35679.4 1915.31   3
  -2   2  11 6043.32 330.559  30
   2   2 -11 6625.64 393.421   6
  -2   2  11 6509.85 533.162   8
   2   2 -11 6389.92 725.291   3
  -2   2  10 5774.08 301.162  30
   2   2 -10 5784.58 641.103   3
   2   2 -10 5493.33 339.502   6
  -2   2  10 6033.78 482.278   8
   2   2  -9 1855.87 400.711   3
  -2   2   9 1574.02 247.423   8
   2   2  -8 9606.92 731.370   3
  -2   2   8 8066.65 510.790   8
  -2   2   7 40838.4 1478.35   8
   2   2  -6 5274.20 463.360   3
  -2   2   6 5331.74 348.382   8
   2   2  -5 4773.00 433.084   3
  -2   2   5 5539.42 328.037   8
   2   2  -4 89092.7 2963.37   3
  -2   2   4 93648.7 2861.90  11
   2   2  -3 38628.1 1364.11   3
  -2   2   3 39090.2 1310.14  11
   2   2  -2 130318. 3927.18   3
  -2   2   2 131012. 3934.82  11
   2   2  -1 167400. 4986.59   3
   2   2  -1 176234. 5072.83   7
  -2   2   1 170138. 4991.85   7
  -2   2   0 17961.3 577.496   7
   2   2   0 17661.5 656.062   7
   2   2   1 361320. 10130.4   7
   2   2   1 334201. 10089.6  11
   2   2   2 8524.52 407.806   7
   2   2   2 7839.20 330.626   2
   2   2   3 222065. 6524.33   2
   2   2   4 93147.5 2866.98   2
   2   2   5 17651.0 722.738   2
   2   2   6 144308. 4506.21   8
   2   2   6 145717. 4470.67   2
   2   2   7 1342.97 227.949   8
   2   2   7 1456.33 221.600   2
   2   2   8 1100.80 231.421   8
   2   2   8 1580.64 242.776   2
   2   2   9 4250.65 417.861   8
   2   2   9 4165.66 398.306   2
   2   2   9 4797.61 261.217  30
   2   2  10 20973.4 806.202  24
   2   2  10 22680.1 1106.81   8
   2   2  10 22162.8 1087.73   2
   2   2  10 22473.7 805.441  30
   2   2  11 3008.98 241.719  24
   2   2  11 3329.10 242.070  30
   2   2  11 3581.05 410.475   2
   2   2  11 3017.21 388.978   8
  -2   2 -11 3162.85 270.354   6
   2   2  12 52352.6 1818.15  24
   2   2  12 57301.5 1824.91  30
   2   2  12 58933.2 2264.02   8
  -2   2 -12 57338.6 1880.30   6
   2   2  12 51478.4 2197.42   2
   2   2  13 27768.7 1039.17  30
  -2   2 -13 28084.7 1102.82   6
   2   2  13 29502.4 1439.97   2
   2   2  14 6084.39 376.851  30
  -2   2 -14 6555.14 421.754   6
  -2   2 -14 4822.44 752.584   3
   2   2  14 6461.08 621.943   2
  -2   2 -15 36949.8 1371.28   6
  -2   2 -16 11348.2 580.186   6
  -2   2 -17 4179.30 323.420   6
  -2   2 -17 4484.95 292.210  23
  -2   2 -18 1024.09 138.148  23
  -2   2 -18 1524.47 185.109   6
   2   2  18 1150.02 149.688  20
  -2   2 -19 2389.84 161.095  23
  -2   2 -19 2103.28 173.425   6
   2   2  19 2144.14 150.721  20
   2   4 -18 3528.66 199.500  23
   2   4 -17 316.596 109.286  23
   2   4 -16 1311.51 175.289  23
   2   4 -15 7987.26 429.115  23
  -2   4  14 648.797 135.621  30
   2   4 -14 746.396 160.699  23
  -2   4  13 1522.17 323.215   7
  -2   4  13 1484.23 178.265  30
   2   4 -13 1529.84 203.161  23
  -2   4  12 2858.13 402.000   7
  -2   4  12 2706.29 227.438  30
   2   4 -12 2925.71 263.979  23
   2   4 -11 33832.7 1220.60  23
  -2   4  11 33738.1 1163.39  30
  -2   4  11 32121.2 1513.88   7
   2   4 -10 57490.3 1849.33  23
  -2   4  10 53387.4 1778.61  30
  -2   4  10 57403.0 2181.98   7
   2   4  -9 23369.9 883.587  23
  -2   4   9 22704.9 829.211  30
  -2   4   9 23656.4 1141.67   7
   2   4  -8 20299.2 777.503  23
  -2   4   8 19830.7 732.887  30
  -2   4   8 20818.7 1010.71   7
   2   4  -7 1498.53 165.120  23
  -2   4   7 1723.26 149.112  30
  -2   4   7 1949.18 270.567   7
  -2   4   6 11095.0 630.096   7
  -2   4   5 913.957 212.368  11
  -2   4   5 939.246 182.508   7
  -2   4   4 54509.1 1987.01  11
  -2   4   4 55979.5 1909.92   7
  -2   4   3 66161.5 2304.98  11
  -2   4   3 67227.7 2210.68   7
  -2   4   2 42300.3 1589.13  11
  -2   4   2 43323.5 1488.45   7
  -2   4   1 16230.8 677.788   7
   2   4   0 25846.7 1089.56  11
   2   4   0 29502.3 1124.27   7
   2   4   1 14771.5 717.407  11
   2   4   1 14758.8 716.485   7
   2   4   2 64000.7 2214.77  11
   2   4   2 65337.5 2233.25   7
   2   4   3 2583.58 283.285  11
   2   4   3 2187.30 267.812   7
   2   4   4 19426.0 906.730  11
   2   4   4 20392.2 939.902   7
   2   4   5 12271.3 701.290   7
   2   4   6 4693.81 435.600   7
   2   4   6 4503.58 253.611  30
   2   4   6 4478.26 269.520  27
   2   4   7 28310.6 1258.23   7
   2   4   7 27837.3 929.301  30
   2   4   8 50887.4 2041.91   7
   2   4   8 52311.8 1675.92  30
   2   4   9 20792.4 1122.64   7
   2   4   9 21209.1 802.413  30
   2   4   9 21875.8 815.707  24
   2   4  10 19756.1 1113.93   7
   2   4  10 20883.2 793.229  30
   2   4  10 20317.1 796.859  24
   2   4  11 15180.6 965.433   7
   2   4  11 16243.0 652.265  30
   2   4  11 13971.9 631.163  24
   2   4  12 11970.9 843.075   7
   2   4  12 11267.8 532.919  30
   2   4  12 11189.0 529.182  24
   2   4  13 8123.12 707.001   7
   2   4  13 7944.37 437.550  30
   2   4  13 8188.38 433.420  24
  -2   4 -13 9040.19 466.866  23
   2   4  14 11783.7 553.965  30
  -2   4 -14 13284.1 587.916  23
   2   4  15 1642.61 192.131  30
  -2   4 -15 2200.43 214.356  23
  -2   4 -16 470.914 128.953  23
  -2   4 -17 6568.52 325.056  23
  -2   4 -18 2028.09 145.382  23
   2   6 -16 804.058 77.8298  27
   2   6 -15 109.852 69.2877  23
   2   6 -15 28.6337 65.4562  27
   2   6 -14 4711.86 258.411  23
   2   6 -14 4754.23 265.778  27
   2   6 -13 3687.64 239.930  23
  -2   6  13 3334.76 201.735  30
   2   6 -13 3695.47 248.563  27
   2   6 -12 9132.73 433.101  23
  -2   6  12 8409.12 384.189  30
   2   6 -12 9400.45 444.806  27
   2   6 -11 1690.73 187.273  23
  -2   6  11 1641.79 163.108  30
   2   6 -11 1940.75 207.000  27
   2   6 -10 849.331 154.939  23
   2   6 -10 818.265 160.836  27
  -2   6  10 809.709 133.952  30
   2   6  -9 4702.88 304.973  23
  -2   6   9 4620.96 282.476  30
   2   6  -9 4740.34 320.238  27
   2   6  -8 2870.97 238.094  23
   2   6  -8 3293.31 265.188  27
  -2   6   8 3375.12 235.608  30
  -2   6   7 34906.3 1196.10  30
   2   6  -7 35782.5 1258.54  27
   2   6  -6 22205.1 864.181  27
  -2   6   6 22149.7 811.043  30
   2   6  -5 16325.3 670.810  27
  -2   6   5 15144.6 613.340  30
  -2   6   5 16011.0 628.723  26
  -2   6   4 12410.5 531.459  26
   2   6  -4 13990.7 814.488  11
  -2   6   4 12271.6 808.983  11
  -2   6   4 12787.1 526.610  30
   2   6  -4 12431.8 562.196  27
  -2   6   3 7726.38 380.800  26
   2   6  -3 8116.69 604.575  11
  -2   6   3 7347.73 605.816  11
   2   6  -3 7307.68 396.129  27
  -2   6   2 10857.8 488.396  26
   2   6  -2 11528.1 738.078  11
   2   6  -2 11530.4 513.520  27
   2   6  -1 18374.5 998.004  11
   2   6  -1 19312.5 744.096  27
   2   6   0 88775.7 3188.20  11
   2   6   0 92362.2 2838.19  27
   2   6   1 47307.7 1569.78  26
  -2   6  -1 43709.2 1910.82  11
   2   6   1 47819.4 1899.82  11
   2   6   1 47343.4 1552.34  27
   2   6   2 25355.7 923.974  26
   2   6   2 25955.1 1225.41  11
   2   6   2 24583.0 904.214  27
  -2   6  -2 23997.5 874.564  27
   2   6   3 10905.5 503.903  26
   2   6   3 9942.17 707.485  11
   2   6   3 11355.1 717.233   7
  -2   6  -3 10033.1 460.972  27
   2   6   3 11154.4 498.543  27
   2   6   4 4622.00 457.491   7
  -2   6  -4 4719.45 284.224  27
   2   6   4 4520.50 293.770  27
   2   6   4 4817.08 308.249  26
   2   6   5 7173.49 597.602   7
   2   6   5 8572.16 432.498  26
   2   6   5 8582.35 416.922  30
   2   6   5 8401.40 431.191  27
  -2   6  -5 8084.88 405.299  27
   2   6   6 3619.47 439.075   7
  -2   6  -6 4141.53 274.859  27
   2   6   6 4095.77 273.004  30
   2   6   6 3771.24 279.046  27
   2   6   7 18784.3 1049.45   7
   2   6   7 19920.5 755.027  30
  -2   6  -7 17984.8 741.034  27
   2   6   8 10840.3 765.515   7
  -2   6  -8 9985.68 493.515  27
   2   6   8 11544.3 513.074  30
   2   6   9 10876.2 508.350  30
   2   6   9 10814.4 506.566  24
   2   6  10 5402.21 331.454  30
   2   6  10 6015.26 341.004  24
   2   6  11 2167.30 209.346  30
  -2   6 -11 2021.71 188.505  23
   2   6  11 2269.95 201.272  24
   2   6  12 16849.4 647.644  24
  -2   6 -12 16633.5 649.693  23
  -2   6 -12 17116.9 667.002  27
   2   6  12 17027.0 664.153  30
  -2   6 -13 5678.77 290.774  23
  -2   6 -13 5992.89 306.392  27
   2   6  13 6335.86 311.227  30
  -2   6 -14 1197.62 121.777  23
  -2   6 -14 1410.86 133.422  27
   2   6  14 1332.31 136.755  30
  -2   6 -15 5042.52 231.780  27
   2   8 -10 510.141 80.0601  27
   2   8  -9 66.8116 71.8971  27
   2   8  -8 3180.89 204.487  27
   2   8  -7 1625.59 157.435  27
  -2   8   6 5846.26 277.872  30
   2   8  -6 6271.17 320.760  27
  -2   8   5 2842.82 188.395  30
   2   8  -5 3075.63 219.878  27
  -2   8   4 10445.1 437.849  30
   2   8  -4 10637.3 472.066  27
   2   8  -4 11385.0 507.591  26
   2   8  -3 12360.9 530.045  27
  -2   8   3 12569.0 501.100  30
   2   8  -3 12520.1 557.302  26
  -2   8   2 10524.1 455.421  30
   2   8  -2 11558.2 491.715  27
  -2   8   2 10951.5 472.718  26
   2   8  -2 11123.1 514.831  26
  -2   8   1 1313.74 147.124  30
   2   8  -1 1159.58 150.863  27
   2   8  -1 1244.18 176.488  26
  -2   8   1 1094.30 145.197  26
   2   8   0 9100.86 427.483  27
   2   8   0 9425.10 456.581  26
  -2   8   0 8819.47 425.364  26
   2   8   1 7076.56 358.115  27
   2   8   1 6524.98 370.447  26
  -2   8  -1 6903.34 361.690  26
   2   8   2 11505.1 515.845  26
   2   8   2 10946.2 486.096  27
   2   8   2 11777.1 502.565  30
  -2   8  -2 10890.4 496.165  26
   2   8   3 4255.72 266.934  30
   2   8   3 3537.86 242.509  27
   2   8   3 4060.56 272.787  26
  -2   8  -3 3576.65 253.966  26
   2   8   4 6159.76 324.883  30
   2   8   4 5839.70 309.698  27
   2   8   5 716.034 131.489  30
   2   8   6 679.639 126.158  30
   2   8   7 7002.83 333.171  30
   2   8   7 6790.28 328.180  24
   2   8   8 1964.21 154.662  30
   2   8   8 1392.40 133.658  24
   2   8   9 707.129 101.195  30
   2   8  10 796.458 88.7734  30
  -3  -9   7 2050.57 129.700  15
   3  -9  -7 2106.34 138.917  12
  -3  -9   6 1743.80 133.722  15
   3  -9  -6 1769.11 140.041  12
   3  -9  -5 1398.54 165.054  35
  -3  -9   5 1322.23 125.673  15
   3  -9  -5 1597.73 141.066  12
   3  -9  -4 371.114 136.621  35
  -3  -9   4 175.617 85.5174  15
   3  -9  -4 462.524 107.466  12
   3  -9  -3 151.441 133.856  35
   3  -9  -3 136.509 96.8932  12
   3  -9  -2 1075.68 177.496  35
   3  -9  -1 1392.79 192.325  35
   3  -9   0 5869.66 354.589  35
  -3  -9   0 5671.05 326.495  35
   3  -9   1 8251.21 422.918  35
  -3  -9  -1 7658.00 385.278  35
  -3  -9  -2 4910.82 282.995  35
  -3  -9  -3 6404.58 321.240  35
  -3  -9  -3 7070.65 295.154  12
  -3  -9  -4 981.594 107.781  12
  -3  -9  -5 5972.97 258.805  12
  -3  -9  -6 1664.36 118.683  12
  -3  -7  13 457.473 89.0086  14
  -3  -7  12 386.095 102.051  14
  -3  -7  11 4111.47 255.907  14
  -3  -7  11 4139.30 257.974  15
  -3  -7  10 2700.06 216.296  14
  -3  -7  10 2247.27 211.273  15
  -3  -7   9 2762.74 240.359  15
  -3  -7   9 2676.61 226.306  14
   3  -7  -8 2415.37 280.124  35
  -3  -7   8 1783.24 210.998  15
  -3  -7   8 2050.14 210.458  14
   3  -7  -7 5991.15 431.664  35
  -3  -7   7 5942.40 354.209  14
  -3  -7   7 6288.19 377.616  15
   3  -7  -6 9097.70 544.645  35
  -3  -7   6 9130.76 456.210  14
   3  -7  -5 12056.2 643.092  35
  -3  -7   5 11128.3 530.441  14
  -3  -7   5 12670.9 829.592   9
   3  -7  -4 3593.31 350.787  35
  -3  -7   4 3855.79 292.310  21
  -3  -7   4 3468.16 267.577  14
  -3  -7   4 3148.74 419.546   9
  -3  -7   3 7849.94 439.164  21
  -3  -7   3 7742.33 412.602  14
   3  -7  -3 8295.03 451.725  12
   3  -7  -2 15104.6 646.327  31
  -3  -7   2 16082.5 675.735  21
  -3  -7   2 14959.8 630.934  14
   3  -7  -2 15135.2 665.706  12
  -3  -7   2 14937.8 621.787  12
   3  -7  -1 1640.58 191.763  31
  -3  -7   1 1476.99 193.748  21
  -3  -7   1 1687.43 183.818  14
  -3  -7   1 1402.77 452.802  10
   3  -7  -1 1552.27 209.241  12
  -3  -7   1 1438.49 183.609  12
   3  -7   0 2225.19 214.453  31
  -3  -7   0 2016.80 216.952  21
  -3  -7   0 2310.88 209.889  14
  -3  -7   0 1908.70 207.309  12
   3  -7   0 2332.58 241.317  12
  -3  -7   0 2506.61 554.750  10
   3  -7   1 11277.4 509.543  31
  -3  -7  -1 10906.7 520.386  21
  -3  -7  -1 10282.6 481.449  14
   3  -7   1 11145.6 536.711  12
  -3  -7  -1 10928.6 1053.45  10
  -3  -7  -1 11174.5 514.642  12
   3  -7   2 1658.27 183.329  31
  -3  -7  -2 1419.54 183.057  21
  -3  -7  -2 1516.39 170.871  14
   3  -7   2 1485.76 177.609  15
  -3  -7  -2 1510.30 486.524  10
   3  -7   2 1569.23 202.569  12
  -3  -7  -2 1308.52 179.935  12
   3  -7   3 4067.24 279.546  31
  -3  -7  -3 4693.73 301.735  21
   3  -7   3 4540.34 294.518  15
  -3  -7  -3 4225.14 265.831  14
   3  -7   3 3339.18 399.264   9
  -3  -7  -3 4256.85 715.412  10
  -3  -7  -4 15734.2 690.510  35
   3  -7   4 14072.4 592.045  31
  -3  -7  -4 14289.7 598.665  21
   3  -7   4 13752.4 603.630  15
   3  -7   4 12277.2 809.907   9
  -3  -7  -4 12350.6 1156.21  10
  -3  -7  -5 10344.6 515.864  35
   3  -7   5 8512.04 424.932  31
   3  -7   5 8974.07 469.897  36
   3  -7   5 8869.34 452.335  15
  -3  -7  -5 8658.20 425.290  21
   3  -7   6 2948.27 250.035  15
   3  -7   6 3223.71 261.424  36
   3  -7   6 2753.15 219.314  31
  -3  -7  -6 3230.72 279.200  35
   3  -7   7 2515.27 236.145  15
   3  -7   7 2636.68 237.312  36
   3  -7   7 2181.37 190.788  31
  -3  -7  -7 2600.59 247.589  35
   3  -7   8 4267.14 291.711  15
   3  -7   8 3495.86 229.675  31
   3  -7   8 4093.48 284.657  36
   3  -7   9 1018.99 167.218  15
   3  -7   9 967.023 155.382  36
   3  -7  10 1406.11 166.100  36
   3  -7  11 1822.60 168.406  36
   3  -7  12 648.895 101.426  36
  -3  -5  17 3865.59 218.756  18
  -3  -5  16 1319.64 140.132  14
  -3  -5  15 709.132 138.051  14
  -3  -5  14 1058.95 161.784  14
   3  -5 -14 816.066 162.866  13
  -3  -5  13 20071.5 763.293  14
   3  -5 -13 20836.2 794.097  13
  -3  -5  12 14166.9 594.063  15
  -3  -5  12 14326.4 619.682  14
   3  -5 -12 15115.2 659.044  13
  -3  -5  11 3623.62 258.511  36
  -3  -5  11 4536.95 309.527  15
   3  -5 -11 4483.10 345.450  13
  -3  -5  11 3562.63 459.484   9
  -3  -5  10 5586.94 328.033  36
  -3  -5  10 6213.35 369.612  15
   3  -5 -10 5571.38 394.623  13
  -3  -5  10 5481.71 556.593   9
  -3  -5   9 7706.64 404.644  36
   3  -5  -9 8447.11 505.353  35
  -3  -5   9 9091.41 453.293  15
   3  -5  -9 8030.93 479.620  13
  -3  -5   9 8729.36 674.440   9
   3  -5  -9 7750.31 803.778  10
  -3  -5   8 39113.9 1346.07  36
   3  -5  -8 40711.5 1474.55  35
  -3  -5   8 42139.4 1399.47  14
  -3  -5   8 39482.1 1723.58   9
   3  -5  -8 38973.9 1434.11  13
   3  -5  -8 38555.7 1979.21  10
  -3  -5   7 6218.71 334.078  36
   3  -5  -7 5746.73 411.952  35
  -3  -5   7 6299.59 366.685  14
  -3  -5   7 7496.97 587.722   9
   3  -5  -7 5582.93 700.873  10
   3  -5  -7 6706.77 417.064  13
  -3  -5   6 2624.23 206.501  36
   3  -5  -6 2695.07 280.794  35
  -3  -5   6 2881.68 240.212  21
  -3  -5   6 2588.90 224.548  14
  -3  -5   6 2534.48 348.234   9
   3  -5  -6 2315.97 252.731  13
   3  -5  -6 3031.58 545.705  10
  -3  -5   5 1106.41 136.941  36
   3  -5  -5 1167.48 206.032  35
  -3  -5   5 1473.17 178.930  21
  -3  -5   5 1341.48 164.493  14
   3  -5  -5 1164.22 396.820  10
  -3  -5   4 29934.7 1018.77  36
   3  -5  -4 29882.9 1043.98  31
  -3  -5   4 31454.9 1053.50  14
  -3  -5   4 28744.9 1003.38  12
   3  -5  -3 17323.7 660.965  31
  -3  -5   3 17401.7 640.481  36
  -3  -5   3 16568.2 659.115  14
   3  -5  -3 17146.1 1174.45  10
  -3  -5   3 15536.4 1013.61  10
  -3  -5   3 16493.5 629.446  12
  -3  -5   2 1101.10 148.793  21
   3  -5  -2 989.824 137.118  31
  -3  -5   2 867.344 132.181  14
  -3  -5   2 1050.52 131.148  12
  -3  -5   2 580.080 300.684  10
   3  -5  -2 776.284 331.228  10
   3  -5  -1 70103.9 2226.25  31
  -3  -5   1 71662.5 2230.38  14
   3  -5  -1 77742.1 2959.27  10
  -3  -5   1 73058.4 2853.10  10
   3  -5   0 51243.1 1642.90  36
   3  -5   0 50361.1 1597.43  21
  -3  -5   0 50475.8 1617.85  14
   3  -5   0 51286.7 2238.57  10
  -3  -5   0 45681.0 2166.66  10
   3  -5   1 9381.38 414.332  21
   3  -5   1 9347.22 438.063  36
   3  -5   1 9594.61 440.467  12
   3  -5   1 10344.1 839.145  10
  -3  -5  -1 9949.38 841.150  10
   3  -5   2 5355.88 284.262  21
   3  -5   2 4500.86 282.686  36
   3  -5   2 4584.30 282.093  12
  -3  -5  -2 4861.03 610.809  10
   3  -5   2 4265.26 561.289  10
   3  -5   2 4304.30 381.195   9
   3  -5   3 2601.75 214.412  36
   3  -5   3 2733.80 222.727  18
   3  -5   3 2326.44 174.921  14
   3  -5   3 2294.37 201.931  12
  -3  -5  -3 2299.91 471.129  10
   3  -5   3 2591.10 309.969   9
   3  -5   4 7591.87 390.013  36
   3  -5   4 7466.75 400.102  18
   3  -5   4 7137.62 343.665  14
   3  -5   4 7732.68 542.592   9
   3  -5   4 7115.77 374.613  12
   3  -5   5 8449.52 422.600  36
   3  -5   5 8636.63 444.479  18
   3  -5   5 7372.05 388.390  15
   3  -5   5 7360.79 368.217  14
   3  -5   5 8455.17 587.951   9
   3  -5   6 17875.9 736.093  36
  -3  -5  -6 17756.0 738.039  35
   3  -5   6 18504.5 775.231  18
   3  -5   6 18490.1 721.396  15
   3  -5   6 17695.3 694.573  14
  -3  -5  -6 16134.3 1207.04  10
   3  -5   6 19709.6 999.004   9
   3  -5   7 2311.30 227.039  36
   3  -5   7 2020.93 243.206  18
   3  -5   7 2033.63 202.828  14
   3  -5   7 2386.76 226.967  15
   3  -5   7 1999.00 340.723   9
  -3  -5  -7 2049.17 497.888  10
   3  -5   8 7571.76 467.272  18
   3  -5   8 7333.09 393.726  14
  -3  -5  -8 8452.79 848.795  10
   3  -5   8 7163.91 623.165   9
   3  -5   9 33929.1 1261.91  18
   3  -5   9 31091.6 1148.90  14
   3  -5   9 33510.7 1542.29   9
  -3  -5  -9 32258.9 1795.82  10
   3  -5  10 19122.3 859.696  18
   3  -5  10 20245.0 778.808  14
   3  -5  10 18320.5 774.664  15
  -3  -5 -10 16911.1 1236.46  10
   3  -5  10 17616.5 1068.26   9
   3  -5  11 2284.00 278.022  18
   3  -5  11 1850.65 211.248  14
   3  -5  12 6759.48 389.957  14
   3  -5  13 2130.50 222.641  14
   3  -5  14 1162.89 168.086  36
   3  -5  14 1272.40 217.106  18
   3  -5  14 1431.64 176.786  14
   3  -5  15 3069.07 214.147  36
   3  -5  15 2352.78 240.900  18
   3  -5  16 1068.33 155.772  18
   3  -5  16 1136.51 121.431  36
   3  -5  17 4377.05 232.477  18
   3  -3 -18 4954.23 253.713  13
  -3  -3  18 5643.93 300.093  18
   3  -3 -17 680.710 138.773  13
   3  -3 -16 786.069 170.747  13
  -3  -3  16 1018.94 157.219  14
   3  -3 -16 661.220 171.199   6
  -3  -3  15 3735.20 286.569  14
   3  -3 -15 4257.57 321.840  13
  -3  -3  14 15382.8 960.506   2
   3  -3 -14 16830.8 750.048   6
  -3  -3  14 16361.0 695.902  14
  -3  -3  14 14876.4 940.259   9
   3  -3 -13 22130.1 1474.77   3
  -3  -3  13 23293.9 1218.93   2
  -3  -3  13 24413.6 921.024  14
   3  -3 -13 22584.5 952.350   6
  -3  -3  13 22731.0 1197.33   9
   3  -3 -12 70442.3 3130.20   3
  -3  -3  12 75327.6 2807.07   2
  -3  -3  12 76612.6 2438.43  14
  -3  -3  12 80261.5 2404.04  15
   3  -3 -12 73641.0 2481.51   6
  -3  -3  12 72709.0 2784.37   9
   3  -3 -11 23870.8 1423.52   3
  -3  -3  11 23192.7 905.026  14
  -3  -3  11 24357.5 881.182  15
   3  -3 -11 23632.3 941.315   6
  -3  -3  11 24688.9 1197.08   9
   3  -3 -10 566.545 325.929   3
  -3  -3  10 478.077 120.881  15
   3  -3 -10 466.318 136.109   6
  -3  -3  10 375.612 195.127   9
   3  -3  -9 149079. 5199.48   3
  -3  -3   9 153738. 4587.02  15
  -3  -3   9 156057. 4615.56  14
   3  -3  -9 150818. 4632.50   6
  -3  -3   9 159126. 4949.83   9
   3  -3  -9 150670. 5042.96  10
   3  -3  -8 9421.32 741.686   3
   3  -3  -8 9921.75 500.876  35
  -3  -3   8 10466.3 632.376   9
   3  -3  -8 11341.5 754.110  10
  -3  -3   8 10662.4 462.523  14
   3  -3  -7 14559.0 846.546   3
   3  -3  -7 14370.3 859.453  10
  -3  -3   7 14601.4 730.293   9
  -3  -3   7 12405.1 525.315  14
   3  -3  -6 63731.4 2321.80   3
   3  -3  -6 65733.8 2440.83  10
   3  -3  -5 165243. 5102.02   3
  -3  -3   5 159338. 4988.46  10
   3  -3  -5 168566. 5303.83  10
   3  -3  -4 222055. 6544.21   3
   3  -3  -4 234864. 6849.43  10
   3  -3  -3 10366.1 464.138   3
  -3  -3   3 8353.95 552.169  10
   3  -3  -2 32510.0 1063.28   3
   3  -3  -1 168617. 5341.44  10
   3  -3   0 53856.3 2002.03  10
   3  -3   1 11460.8 689.827  10
   3  -3   2 137977. 4079.64   1
   3  -3   2 141969. 4453.03  10
   3  -3   3 239332. 7142.08   9
   3  -3   4 155959. 4700.67   2
   3  -3   4 157958. 4812.24   9
   3  -3   5 207280. 6099.27   2
   3  -3   5 197653. 6178.92   9
   3  -3   6 5033.44 356.401   2
   3  -3   7 17508.3 783.844   2
   3  -3   7 15497.6 606.378  15
   3  -3   8 10473.3 610.261   2
   3  -3   8 10023.8 444.323  14
   3  -3   8 10071.5 443.480  15
   3  -3   9 51977.0 1917.87   2
  -3  -3  -9 47629.4 2085.14  10
   3  -3   9 52423.0 1984.44   9
   3  -3   9 50111.8 1659.69  22
   3  -3   9 49068.9 1635.16  15
   3  -3   9 50917.5 1643.97  14
   3  -3  10 83446.2 2902.53   2
   3  -3  10 81474.3 2960.60   9
   3  -3  10 80270.8 2569.75  14
   3  -3  10 86204.6 2573.71  15
  -3  -3 -10 81685.1 2584.23   6
   3  -3  11 2143.47 332.857   2
   3  -3  11 1994.07 217.440  14
   3  -3  11 1718.31 338.234   9
  -3  -3 -11 2253.10 229.809   6
   3  -3  12 6210.67 562.910   2
   3  -3  12 5654.83 572.670   9
  -3  -3 -12 6019.98 378.168   6
   3  -3  13 18085.2 1068.72   2
  -3  -3 -13 19116.2 1367.48   3
  -3  -3 -13 19942.0 824.158   6
   3  -3  13 18393.0 1106.97   9
   3  -3  13 20683.6 1140.27   8
  -3  -3 -14 11442.0 571.561   6
   3  -3  14 11506.3 826.319   8
   3  -3  14 11147.3 546.846  14
   3  -3  14 10656.0 815.219   9
  -3  -3 -15 10326.7 532.110   6
   3  -3  15 10716.1 570.352  18
  -3  -3 -16 11393.6 540.817   6
   3  -3  16 11182.6 556.027  18
   3  -3  17 525.422 139.516  18
   3  -3  18 14667.2 562.073  18
   3  -1 -20 4660.23 241.235   6
  -3  -1  20 4373.32 214.379  20
   3  -1 -19 14326.0 524.757  13
   3  -1 -19 13361.1 585.247   6
   3  -1 -18 6974.81 416.129   6
   3  -1 -17 21041.1 897.436   6
   3  -1 -16 9607.33 554.979   6
  -3  -1  15 5902.26 591.736   8
   3  -1 -15 6427.79 454.758   6
   3  -1 -15 5720.69 829.601   3
  -3  -1  15 7020.26 661.036   2
   3  -1 -14 17647.1 702.763  23
   3  -1 -14 20888.0 1483.40   3
   3  -1 -14 18333.9 845.155   6
  -3  -1  14 18453.4 1076.43   8
  -3  -1  14 19491.1 754.583  14
   3  -1 -13 35880.0 1140.84  23
   3  -1 -13 37662.7 1296.39   6
   3  -1 -13 34867.3 1964.22   3
  -3  -1  13 34380.1 1453.40   9
   3  -1 -12 48822.2 1692.52   6
   3  -1 -12 50478.2 2417.85   3
  -3  -1  12 48266.2 1592.96  14
  -3  -1  12 46430.4 1862.61   9
  -3  -1  11 13738.0 747.922   9
   3  -1 -11 12601.3 551.390  17
  -3  -1  11 12600.0 541.164  14
   3  -1 -11 13272.9 614.136   6
   3  -1 -10 1274.46 360.888   3
  -3  -1  10 1950.49 259.890   9
  -3  -1  10 1416.48 152.014  14
   3  -1 -10 1588.18 196.822   6
  -3  -1   9 60028.8 2096.55   9
   3  -1  -9 61598.3 2494.19   3
  -3  -1   8 47866.9 1710.54   9
   3  -1  -8 52093.5 2083.90   3
  -3  -1   7 17513.7 744.643   9
   3  -1  -7 17579.1 972.386   3
  -3  -1   6 27730.6 997.969   9
   3  -1  -6 25562.2 998.939  10
   3  -1  -6 28089.0 1232.80   3
   3  -1  -5 131590. 4067.39  10
  -3  -1   5 134786. 4017.38   9
   3  -1  -5 132557. 4246.72   3
   3  -1  -4 17612.7 718.151  10
   3  -1  -4 17295.5 805.787   3
   3  -1  -3 94208.2 2835.41  10
   3  -1  -3 86819.3 2871.83   3
   3  -1  -2 737070. 21106.7  10
   3  -1  -2 719855. 21097.9   3
   3  -1  -1 182781. 5281.75   9
   3  -1  -1 185864. 5415.81   3
   3  -1   0 57907.1 1693.94   9
   3  -1   0 56329.3 1764.69   3
   3  -1   0 55930.0 1732.92   1
   3  -1   1 249566. 7259.11   9
   3  -1   1 250408. 7305.28   3
   3  -1   1 249773. 7274.86   2
   3  -1   2 33724.9 1141.79   9
   3  -1   2 37466.1 1155.69   2
   3  -1   3 11232.8 478.653   2
   3  -1   4 76285.5 2398.48   2
   3  -1   5 2657.11 245.696   9
   3  -1   5 2511.63 235.435   2
   3  -1   6 148023. 4480.14   9
   3  -1   6 142942. 4478.71   2
   3  -1   7 55012.6 1865.57   9
   3  -1   7 51186.5 1861.23   2
   3  -1   8 14974.6 754.936   9
   3  -1   8 15226.4 779.158   2
   3  -1   9 57081.8 2110.77   9
   3  -1   9 59979.9 2154.14   2
   3  -1  10 63255.3 2181.76   9
   3  -1  10 64012.9 2222.38   2
   3  -1  11 2918.89 231.402  14
   3  -1  11 2422.88 349.229   9
   3  -1  11 3064.68 386.159   2
   3  -1  12 1663.55 194.152  14
   3  -1  12 1749.94 327.000   9
   3  -1  12 1314.66 303.823   2
   3  -1  13 10110.3 789.617   2
  -3  -1 -13 10698.6 565.124   6
   3  -1  14 12880.1 912.637   2
  -3  -1 -14 12867.2 648.899   6
   3  -1  14 12223.9 871.728   8
   3  -1  15 15431.1 999.302   2
   3  -1  15 13498.2 935.438   8
  -3  -1 -15 14795.1 716.257   6
   3  -1  16 5727.84 350.313  18
  -3  -1 -16 5754.35 409.341   6
  -3  -1 -17 11527.6 584.505   6
   3  -1  18 15536.8 651.119  20
  -3  -1 -18 16628.3 691.274   6
   3  -1  19 2384.65 185.293  20
  -3  -1 -19 2288.54 204.915   6
  -3  -1 -20 1518.51 132.931   6
  -3   1  20 4234.54 207.177  20
   3   1 -20 4787.15 237.869   6
   3   1 -19 15660.9 638.675   6
   3   1 -18 6693.12 407.528   6
   3   1 -17 20100.3 864.045   6
   3   1 -17 20025.6 768.864  23
   3   1 -16 10039.8 578.318   6
   3   1 -16 10748.3 505.162  23
  -3   1  15 6621.57 651.464   2
   3   1 -15 5001.01 778.516   3
   3   1 -15 7808.53 488.142   6
  -3   1  15 5503.31 563.659   8
   3   1 -15 6941.56 399.413  23
   3   1 -14 17721.1 1390.07   3
  -3   1  14 18464.9 1058.93   8
   3   1 -14 18091.5 836.827   6
   3   1 -14 19182.7 769.742  23
   3   1 -13 36128.4 1355.48   6
  -3   1  13 35203.1 1594.37   8
   3   1 -13 37208.8 2054.91   3
  -3   1  12 47830.6 1877.40   8
   3   1 -12 45137.9 1617.36   6
   3   1 -12 45495.0 2292.89   3
  -3   1  11 13171.3 551.911  30
  -3   1  11 12460.0 759.610   8
   3   1 -11 14205.8 630.606   6
   3   1 -11 14627.7 1098.47   3
  -3   1  10 1928.80 281.915   8
   3   1 -10 1317.51 181.153   6
   3   1 -10 2204.54 435.852   3
  -3   1   9 59102.0 2076.46   8
   3   1  -9 57727.4 2418.89   3
  -3   1   8 55184.7 1848.83   8
   3   1  -8 47353.6 2109.10   3
  -3   1   7 17190.0 726.459   8
   3   1  -7 14211.0 890.403   3
   3   1  -6 28260.1 1257.84   3
   3   1  -5 131411. 4216.01   3
   3   1  -4 12388.1 653.032   3
  -3   1   3 95340.0 2793.95   8
  -3   1   3 93604.3 2816.94  11
   3   1  -3 90517.8 2972.28   3
  -3   1   2 701566. 20068.4  11
  -3   1   2 699463. 20014.6   8
   3   1  -2 670985. 20185.0   3
   3   1  -1 183738. 5528.18   7
   3   1  -1 193415. 5558.69   3
   3   1   0 58923.4 1801.69  11
   3   1   0 61774.4 1870.29   3
   3   1   0 60544.0 1835.71   1
   3   1   0 62354.4 1867.85   7
   3   1   1 251741. 7338.50   3
   3   1   1 250463. 7308.59   2
   3   1   2 36368.2 1174.95   2
   3   1   3 12668.7 509.599   2
   3   1   3 11952.7 521.869   8
   3   1   4 72176.1 2283.13   2
   3   1   4 72247.4 2299.42   8
   3   1   5 1955.32 210.166   2
   3   1   5 1925.73 219.274   8
   3   1   6 149359. 4605.23   2
   3   1   6 149997. 4609.41   8
   3   1   7 47767.9 1753.57   2
   3   1   7 50891.3 1771.50   8
   3   1   8 15586.5 807.671   2
   3   1   8 17491.1 834.183   8
   3   1   9 56815.5 2073.98   2
   3   1   9 54413.4 2047.90   8
   3   1  10 58612.5 1826.80  30
   3   1  10 54892.0 2162.10   2
   3   1  10 56776.8 2171.67   8
   3   1  10 56989.4 1841.91  24
   3   1  11 2714.34 216.545  30
   3   1  11 2444.84 220.022  24
   3   1  11 2215.06 345.787   2
   3   1  11 2087.66 335.718   8
   3   1  12 1460.19 302.308   2
   3   1  12 1302.51 172.718  30
   3   1  12 860.905 281.295   8
   3   1  13 9108.84 485.049  30
   3   1  13 10193.7 770.574   8
  -3   1 -13 10549.3 554.140   6
   3   1  13 11393.0 819.317   2
   3   1  14 11519.4 859.860   8
  -3   1 -14 13481.5 655.799   6
   3   1  14 11927.4 884.373   2
   3   1  15 14113.0 976.220   8
  -3   1 -15 17214.8 770.968   6
  -3   1 -15 15286.6 1323.68   3
   3   1  15 15043.6 1020.56   2
  -3   1 -16 6194.04 420.996   6
  -3   1 -17 11515.3 580.263   6
   3   1  18 16523.7 662.596  20
  -3   1 -18 16184.7 629.340  23
  -3   1 -18 16356.4 691.259   6
   3   1  19 1977.27 169.313  20
  -3   1 -19 2200.03 200.287   6
  -3   1 -20 1605.19 130.189   6
   3   3 -19 4592.02 218.933  23
   3   3 -18 3761.09 225.805   6
   3   3 -18 5080.86 261.147  23
   3   3 -17 593.710 142.255   6
   3   3 -16 672.004 160.448   6
   3   3 -15 3480.51 300.656   6
   3   3 -14 15753.1 735.254   6
   3   3 -14 17912.9 740.877  23
  -3   3  13 21091.9 808.006  30
  -3   3  13 21042.7 1145.77   2
   3   3 -13 18804.1 1367.65   3
   3   3 -13 20692.0 876.658   6
   3   3 -13 22032.3 864.986  23
  -3   3  12 73352.4 2346.97  30
  -3   3  12 76344.3 2785.19   2
   3   3 -12 73267.9 3133.63   3
   3   3 -12 72000.5 2426.43   6
   3   3 -12 78913.8 2425.75  23
  -3   3  11 24065.2 865.108  30
   3   3 -11 21539.2 1382.00   3
   3   3 -11 22281.5 919.380   6
   3   3 -11 25585.6 933.462  23
  -3   3  10 369.189 105.998  30
   3   3 -10 334.951 290.434   3
   3   3 -10 415.852 131.702   6
   3   3 -10 414.508 126.553  23
   3   3  -9 155929. 4636.04  23
  -3   3   9 152945. 4569.34  30
   3   3  -9 150294. 5219.89   3
   3   3  -8 11576.2 806.928   3
   3   3  -8 10524.2 473.134  23
   3   3  -7 14418.3 868.785   3
   3   3  -6 65392.7 2376.12   3
  -3   3   5 169293. 5164.02  11
   3   3  -5 166893. 5251.87   3
  -3   3   4 235571. 7282.75  11
   3   3  -4 251014. 7307.59   3
  -3   3   3 11558.4 577.198  11
  -3   3   3 11339.3 505.751   7
   3   3  -3 11776.4 528.066   3
  -3   3   2 36900.7 1346.95  11
  -3   3   2 39288.1 1259.27   7
   3   3  -2 36983.0 1226.03   3
   3   3  -1 172951. 4297.80   7
  -3   3   1 156297. 4111.70   7
   3   3   0 55853.9 1825.36   7
   3   3   0 52125.6 1769.26  11
   3   3   1 11720.0 569.021   7
   3   3   1 10814.1 524.152  11
   3   3   2 148613. 4340.87  11
   3   3   2 147410. 4385.99   7
   3   3   2 136925. 4176.57   1
   3   3   3 224666. 6826.51   2
   3   3   3 229293. 7004.49   7
   3   3   4 157194. 4725.25   2
   3   3   4 157928. 4882.96   7
   3   3   5 201100. 6116.04   2
   3   3   5 209287. 6265.11   7
   3   3   6 6161.77 393.054   2
   3   3   7 16842.7 787.338   2
   3   3   8 10810.1 466.750  24
   3   3   8 11005.0 456.597  30
   3   3   8 10254.4 613.857   2
   3   3   9 48659.7 1584.15  24
   3   3   9 48697.0 1850.04   2
   3   3   9 47818.6 1566.64  30
   3   3  10 78605.8 2532.53  24
  -3   3 -10 79240.4 2541.50   6
   3   3  10 83556.9 2877.10   2
   3   3  10 83113.9 2527.39  30
   3   3  11 2592.86 234.977  24
  -3   3 -11 2668.31 236.879   6
   3   3  11 2245.69 344.126   2
   3   3  11 2765.04 232.851  30
   3   3  12 5721.46 362.114  24
   3   3  12 6600.12 372.314  30
   3   3  12 5937.07 549.227   2
  -3   3 -12 5577.56 369.363   6
   3   3  13 16497.5 722.754  24
   3   3  13 16436.8 708.701  30
  -3   3 -13 18334.4 760.220   6
   3   3  13 16999.7 1016.00   2
  -3   3 -13 18260.0 1301.19   3
   3   3  14 12495.4 574.452  30
  -3   3 -14 11663.3 584.425   6
   3   3  15 10023.7 496.362  30
  -3   3 -15 10314.5 522.446   6
  -3   3 -16 10921.3 499.628  23
  -3   3 -16 10268.9 493.528   6
   3   3  16 9392.65 456.358  20
  -3   3 -17 839.873 136.525  23
  -3   3 -17 495.294 129.750   6
   3   3  17 664.520 117.252  20
  -3   3 -18 17037.3 628.838  23
   3   5 -17 4070.40 212.925  23
   3   5 -17 4439.82 207.592  27
   3   5 -16 1262.46 144.656  23
   3   5 -16 1470.66 139.559  27
   3   5 -15 923.466 147.963  23
   3   5 -14 722.037 150.434  23
  -3   5  13 18629.6 714.245  30
   3   5 -13 21132.4 807.199  23
  -3   5  12 12839.2 540.943  30
   3   5 -12 13910.4 618.432  23
  -3   5  11 4332.15 273.406  30
   3   5 -11 4520.73 323.083  23
   3   5 -10 6923.50 402.869  23
  -3   5  10 6523.70 345.121  30
   3   5  -9 7512.54 416.496  23
  -3   5   9 7394.77 366.930  30
   3   5  -8 40399.4 1386.14  23
  -3   5   8 39888.5 1325.08  30
   3   5  -7 6495.46 362.590  23
  -3   5   7 6503.57 323.514  30
   3   5  -6 2907.08 222.937  23
  -3   5   6 3067.48 203.749  30
   3   5  -5 1147.11 141.865  23
  -3   5   5 1075.22 250.362  11
  -3   5   5 1002.28 117.786  30
  -3   5   4 29921.4 1365.40  11
   3   5  -4 32544.3 1112.16  27
  -3   5   3 17395.6 635.510  26
   3   5  -3 16784.9 665.329  27
  -3   5   3 18027.6 926.616  11
   3   5  -2 1304.04 148.477  27
  -3   5   2 1461.02 259.924  11
   3   5  -2 1213.28 224.804  11
   3   5  -1 76017.8 2330.48  27
   3   5  -1 71941.0 2578.53  11
  -3   5   1 74557.5 2651.62  11
   3   5   0 48271.3 1552.23  27
   3   5   0 46803.5 1802.36  11
   3   5   1 11879.1 690.818  11
   3   5   1 12320.2 707.747   7
   3   5   1 11697.2 494.748  27
   3   5   2 4663.74 275.686  26
   3   5   2 4574.93 408.571  11
   3   5   2 5213.78 443.826   7
   3   5   2 4616.17 273.608  27
   3   5   3 2330.79 194.160  26
   3   5   3 2429.99 307.729  11
   3   5   3 2618.58 339.963   7
   3   5   3 2297.73 191.807  27
   3   5   4 6704.65 539.265   7
   3   5   4 6734.49 351.767  27
   3   5   4 6537.84 347.626  26
   3   5   5 7331.00 379.266  26
   3   5   5 7185.22 362.771  30
   3   5   5 7109.20 379.645  27
   3   5   6 19116.3 1036.28   7
   3   5   6 18472.6 751.521  27
   3   5   6 19931.9 738.286  30
   3   5   7 1926.14 334.009   7
   3   5   7 2120.75 197.847  30
   3   5   7 2025.11 211.198  27
   3   5   8 6056.37 576.166   7
   3   5   8 6669.92 358.772  30
  -3   5  -8 6003.41 335.443  23
   3   5   9 31614.8 1512.99   7
   3   5   9 31748.3 1112.25  30
  -3   5  -9 29531.8 1088.46  23
   3   5   9 31175.1 1117.40  24
   3   5  10 19150.3 1122.68   7
   3   5  10 19157.7 771.043  30
   3   5  10 18883.4 776.385  24
  -3   5 -10 20038.0 773.671  23
   3   5  11 1996.03 370.504   7
   3   5  11 1826.00 202.785  30
  -3   5 -11 1835.75 207.079  23
   3   5  11 1794.85 203.316  24
   3   5  12 6402.99 368.009  30
  -3   5 -12 6466.07 369.363  23
   3   5  12 6441.02 373.859  24
   3   5  13 1728.41 192.296  24
  -3   5 -13 1796.59 192.910  23
   3   5  13 1677.69 192.474  30
   3   5  14 1050.29 160.216  30
  -3   5 -14 1205.81 165.044  23
  -3   5 -15 3219.00 221.737  23
   3   5  15 2649.32 207.498  30
  -3   5 -16 1123.21 123.664  23
  -3   5 -17 4372.55 194.561  23
  -3   5 -17 3868.47 181.285  27
   3   7 -14 3300.85 157.384  27
   3   7 -13 907.904 102.904  27
   3   7 -12 320.626 92.8260  27
   3   7 -11 3820.11 243.516  27
   3   7 -10 2487.14 210.038  27
   3   7  -9 3405.30 252.916  27
   3   7  -8 2008.54 204.678  27
   3   7  -7 6776.19 380.869  27
  -3   7   7 6698.95 325.274  30
   3   7  -6 7883.72 423.087  27
  -3   7   6 7756.05 364.782  30
   3   7  -5 11417.3 539.759  27
  -3   7   5 11822.8 488.371  30
   3   7  -4 3685.54 417.703  11
   3   7  -4 3877.36 284.942  27
  -3   7   4 3991.55 246.243  30
  -3   7   3 6872.17 359.549  26
  -3   7   3 8069.56 655.714  11
   3   7  -3 6627.79 567.457  11
  -3   7   3 7238.13 353.445  30
   3   7  -3 7630.57 406.526  27
  -3   7   2 16061.3 644.731  26
  -3   7   2 16213.5 983.759  11
   3   7  -2 15538.5 916.017  11
   3   7  -2 16277.3 677.491  27
  -3   7   1 1697.01 176.970  26
   3   7  -1 1593.17 198.131  26
   3   7  -1 1498.25 285.758  11
   3   7  -1 1503.35 180.365  27
  -3   7   0 2290.62 207.408  26
   3   7   0 2563.52 236.262  26
   3   7   0 2126.86 338.414  11
   3   7   0 2620.55 232.704  27
   3   7   1 10980.2 520.916  26
   3   7   1 10675.6 740.087  11
  -3   7  -1 9424.16 739.307  11
   3   7   1 10289.0 498.551  27
   3   7   2 1577.09 192.079  26
  -3   7  -2 2029.65 355.216  11
   3   7   2 1528.11 183.777  27
   3   7   3 4693.21 319.733  26
  -3   7  -3 4993.01 523.659  11
   3   7   3 5162.73 324.770  27
  -3   7  -4 14942.1 949.519  11
   3   7   4 14917.7 651.165  26
   3   7   4 15250.9 637.190  30
   3   7   4 15696.6 655.034  27
  -3   7  -5 7778.42 668.012  11
   3   7   5 8883.74 447.922  27
   3   7   5 8623.51 435.680  30
   3   7   6 3337.38 254.406  27
   3   7   6 3168.20 249.410  30
   3   7   7 2731.12 226.152  30
  -3   7  -7 2145.76 182.110  27
   3   7   8 4676.15 290.163  30
   3   7   8 4730.83 296.822  24
  -3   7  -9 757.667 115.159  27
   3   7   9 854.580 143.709  30
  -3   7 -10 923.059 120.862  27
   3   7  10 1354.28 158.353  30
   3   7  10 1109.28 139.505  24
   3   7  11 1457.54 151.012  30
  -3   7 -11 1203.10 118.265  27
   3   7  11 1586.12 145.023  24
  -3   7 -12 342.186 68.7491  27
   3   7  12 654.517 102.821  30
   3   7  13 7186.29 291.465  30
   3   9  -7 1904.47 127.875  26
   3   9  -6 1882.74 138.898  26
   3   9  -5 1312.90 122.141  26
   3   9  -5 883.092 85.1141  27
   3   9  -4 321.824 87.0844  26
   3   9  -4 241.762 62.7386  27
   3   9  -3 110.905 80.3507  26
   3   9  -3 140.708 64.6230  27
   3   9  -2 783.806 94.2318  27
   3   9  -2 965.451 116.274  30
   3   9  -1 1423.56 142.427  26
   3   9  -1 1501.24 141.861  30
   3   9   0 5822.59 280.758  30
   3   9   0 5506.86 285.636  26
   3   9   1 6962.88 313.702  30
   3   9   2 5304.71 245.182  30
  -3   9  -2 3886.61 201.267  26
  -3   9  -3 6275.73 272.740  26
   3   9   3 7150.18 302.404  30
  -3   9  -4 811.787 91.5282  26
   3   9   4 1030.88 109.863  30
   3   9   5 5721.99 245.158  24
   3   9   5 6292.15 253.382  30
  -3   9  -6 1427.60 103.250  26
   3   9   6 1861.76 115.384  30
   4  -8 -11 199.905 65.2079  12
   4  -8 -10 5878.94 272.872  12
   4  -8  -9 1705.90 158.085  12
  -4  -8   9 1506.91 146.955  15
  -4  -8   8 143.054 102.517  15
   4  -8  -7 1197.60 198.636  35
   4  -8  -6 3013.58 240.280  12
   4  -8  -6 3098.79 288.906  35
   4  -8  -5 6019.68 347.395  12
  -4  -8   5 5924.48 333.718  15
   4  -8  -5 5183.01 384.034  35
   4  -8  -4 10796.0 519.539  12
   4  -8  -4 12525.1 612.907  35
   4  -8  -3 489.276 153.027  12
   4  -8  -3 570.012 218.673  35
   4  -8  -2 7093.53 389.293  12
   4  -8  -2 6636.89 454.811  35
  -4  -8   1 4706.28 306.740  21
   4  -8  -1 4905.25 323.031  12
   4  -8  -1 4436.64 380.988  35
  -4  -8   0 10045.0 470.470  21
  -4  -8   0 9623.96 434.123  12
   4  -8   0 9794.82 484.192  12
  -4  -8  -1 15491.5 638.524  21
  -4  -8  -1 15544.3 615.179  12
   4  -8   1 15701.9 622.593  31
  -4  -8  -2 2983.55 231.243  21
  -4  -8  -2 2931.08 223.975  12
   4  -8   2 3160.23 225.800  31
  -4  -8  -3 7664.75 385.439  12
  -4  -8  -3 8296.54 441.702  35
   4  -8   3 7949.41 376.591  31
  -4  -8  -4 23600.1 847.764  12
  -4  -8  -4 23919.9 889.331  35
   4  -8   4 22338.5 814.721  31
  -4  -8  -5 3271.94 231.683  12
   4  -8   5 2755.87 191.169  31
  -4  -8  -5 2958.45 235.104  35
  -4  -8  -6 495.017 121.592  12
   4  -8   6 255.989 83.8396  31
  -4  -8  -7 422.357 116.771  12
  -4  -8  -8 1991.88 169.303  12
  -4  -8  -9 7492.34 329.784  12
  -4  -8 -10 3038.28 174.460  12
  -4  -6  15 2059.02 166.140  18
  -4  -6  15 2479.05 162.426  14
  -4  -6  14 8720.64 413.759  18
  -4  -6  14 8923.31 394.241  14
  -4  -6  13 10819.7 507.327  18
  -4  -6  12 420.358 123.543  15
  -4  -6  11 223.919 127.929  15
  -4  -6  10 8195.47 434.986  15
  -4  -6   9 15165.5 971.686   9
  -4  -6   9 16207.0 696.729  14
  -4  -6   9 16822.5 695.643  15
  -4  -6   8 10404.1 779.492   9
  -4  -6   8 11762.8 550.555  14
  -4  -6   8 11596.1 545.235  15
   4  -6  -8 11047.6 619.505  35
  -4  -6   7 21481.4 1177.30   9
  -4  -6   7 23113.4 892.535  14
   4  -6  -7 22607.4 975.096  35
  -4  -6   6 25023.9 951.945  14
   4  -6  -6 24491.9 1035.12  35
   4  -6  -5 13570.7 1165.30  10
  -4  -6   5 13921.0 631.990  21
  -4  -6   5 14639.5 626.943  14
   4  -6  -5 13532.3 690.896  35
  -4  -6   4 22895.4 892.169  14
   4  -6  -4 23659.0 899.344  31
   4  -6  -4 23712.5 991.087  35
  -4  -6   3 29956.4 1051.19  12
   4  -6  -3 33376.6 1857.55  10
  -4  -6   3 30806.7 1632.66  10
  -4  -6   3 30611.8 1098.98  14
   4  -6  -3 30202.2 1097.53  31
  -4  -6   2 16336.8 1163.96  10
  -4  -6   2 16093.9 642.953  12
   4  -6  -2 18038.7 1297.16  10
  -4  -6   2 16957.5 697.777  21
  -4  -6   2 16695.6 677.927  14
   4  -6  -2 15865.9 672.818  31
  -4  -6   1 4884.49 661.773  10
   4  -6  -1 5168.95 334.623  12
  -4  -6   1 4915.43 298.026  12
  -4  -6   1 5652.24 343.931  21
  -4  -6   1 5601.82 329.834  14
   4  -6  -1 5200.07 324.223  31
  -4  -6   0 34704.6 1863.01  10
  -4  -6   0 32818.9 1162.22  12
   4  -6   0 33823.3 1208.65  12
   4  -6   0 34094.0 1368.32   9
  -4  -6   0 33747.3 1205.58  21
  -4  -6   0 34455.6 1190.33  14
   4  -6   0 34989.8 1195.22  31
   4  -6   1 28100.1 1230.02   9
  -4  -6  -1 29734.3 1722.05  10
   4  -6   1 30445.2 1071.48  12
  -4  -6  -1 28899.2 1037.25  14
   4  -6   1 28098.7 1039.03  31
   4  -6   2 1716.06 275.530   9
   4  -6   2 1810.68 216.359  12
  -4  -6  -2 2261.19 524.302  10
  -4  -6  -2 2148.35 200.694  14
   4  -6   2 2258.05 225.572  36
   4  -6   3 1684.97 278.311   9
   4  -6   3 1577.46 196.810  12
  -4  -6  -3 1488.36 464.496  10
   4  -6   3 1716.43 198.353  18
   4  -6   3 1473.68 176.538  15
   4  -6   3 1604.79 202.652  36
  -4  -6  -4 11405.5 1050.76  10
   4  -6   4 10660.6 707.315   9
   4  -6   4 10767.9 525.713  18
   4  -6   4 10806.8 499.222  15
   4  -6   4 11045.2 537.655  36
   4  -6   5 3541.54 418.769   9
   4  -6   5 3798.76 298.917  18
   4  -6   5 3097.82 255.275  15
   4  -6   5 3188.61 226.246  14
  -4  -6  -5 3496.68 284.851  35
   4  -6   5 4108.24 297.932  36
   4  -6   6 1430.43 296.985   9
  -4  -6  -6 1961.03 513.127  10
   4  -6   6 1778.08 225.352  18
   4  -6   6 2336.89 229.347  15
   4  -6   6 1780.63 180.700  14
  -4  -6  -6 1619.16 215.224  35
   4  -6   6 2137.89 232.173  36
  -4  -6  -7 9620.23 1001.19  10
   4  -6   7 9307.63 726.641   9
   4  -6   7 11090.2 573.928  18
   4  -6   7 10830.0 487.861  14
   4  -6   7 11527.7 532.973  15
   4  -6   7 11390.8 547.319  36
   4  -6   8 174.941 105.974  14
   4  -6   8 393.521 209.972   9
  -4  -6  -8 199.676 324.320  10
   4  -6   8 160.438 153.511  18
   4  -6   8 294.852 135.333  15
   4  -6   8 297.184 148.041  36
   4  -6   9 31117.1 1122.14  15
   4  -6   9 30619.5 1086.21  14
   4  -6   9 28476.9 1127.41  36
   4  -6  10 4642.10 362.627  18
   4  -6  10 5289.87 309.287  14
   4  -6  10 4373.81 317.527  36
   4  -6  11 12960.3 569.630  14
   4  -6  11 14040.9 618.015  36
   4  -6  12 2657.03 256.552  18
   4  -6  12 2449.40 201.329  14
   4  -6  12 2242.70 211.180  36
   4  -6  13 502.825 151.480  18
   4  -6  13 396.442 114.636  36
   4  -6  14 1443.84 181.257  18
   4  -6  14 1213.37 133.425  36
   4  -6  15 1227.28 138.178  18
   4  -6  15 1207.31 108.279  36
  -4  -4  18 1544.26 139.124  18
   4  -4 -17 2480.54 180.995  13
   4  -4 -16 7107.13 376.263  13
  -4  -4  16 7606.04 370.738  14
  -4  -4  15 6799.85 377.510  14
   4  -4 -15 6974.31 395.948  13
   4  -4 -14 6946.98 421.665  13
  -4  -4  14 6385.68 381.270  14
   4  -4 -13 25935.6 1027.13  13
  -4  -4  13 25808.4 983.569  14
   4  -4 -12 3516.62 313.152  13
  -4  -4  12 3104.64 244.898  15
  -4  -4  12 2982.08 264.889  14
  -4  -4  11 17951.1 1023.97   9
   4  -4 -11 17411.1 788.021  13
  -4  -4  11 18215.6 723.763  15
  -4  -4  11 17749.3 747.450  14
   4  -4 -10 40052.9 1453.56  13
  -4  -4  10 41098.1 1737.33   9
  -4  -4  10 39756.2 1397.95  14
  -4  -4  10 41335.6 1383.26  15
  -4  -4   9 52226.9 2082.22   9
   4  -4  -9 52553.3 1814.91  13
  -4  -4   9 53195.7 1743.79  15
  -4  -4   9 54925.8 1773.09  14
  -4  -4   8 13932.9 807.752   9
   4  -4  -8 14239.5 639.735  13
   4  -4  -8 13016.5 954.880  10
  -4  -4   8 13707.4 589.637  14
   4  -4  -8 13632.1 651.144  35
   4  -4  -7 8158.35 444.720  13
   4  -4  -7 7987.88 734.971  10
  -4  -4   7 9731.99 622.326   9
  -4  -4   7 8517.30 411.664  21
  -4  -4   7 8362.95 412.340  14
   4  -4  -7 7729.98 456.794  35
  -4  -4   6 40253.4 1352.42  21
   4  -4  -6 42920.4 1916.25  10
   4  -4  -6 39700.3 1400.62  13
   4  -4  -6 42192.7 1429.87  35
  -4  -4   5 2963.94 216.930  21
   4  -4  -5 3058.07 245.910  13
  -4  -4   5 3244.36 362.631  10
   4  -4  -5 2874.09 470.971  10
   4  -4  -5 3009.04 212.308  31
   4  -4  -5 3353.23 267.131  35
  -4  -4   4 1232.03 145.354  14
  -4  -4   4 1287.91 146.997  21
   4  -4  -4 1326.15 173.331  13
  -4  -4   4 1067.54 262.485  10
   4  -4  -4 1546.97 365.902  10
  -4  -4   3 37742.7 1593.46  10
  -4  -4   2 12293.7 825.939  10
   4  -4  -2 18748.4 1039.83  10
   4  -4  -1 39214.1 1699.23  10
  -4  -4   1 33988.9 1594.09  10
   4  -4   0 52239.3 2137.13  10
   4  -4   1 1930.26 372.032  10
   4  -4   2 2563.25 254.591   9
   4  -4   3 6535.32 434.346   9
   4  -4   4 4969.57 391.848   9
   4  -4   4 5208.50 283.717  12
   4  -4   5 7134.58 388.098  22
   4  -4   5 6180.39 319.729  15
   4  -4   5 6030.82 363.320  18
   4  -4   5 6754.90 486.148   9
   4  -4   6 16929.1 717.648  22
   4  -4   6 18595.3 912.263   9
  -4  -4  -6 17057.4 1139.53  10
   4  -4   6 17926.4 671.462  15
   4  -4   6 16715.1 648.892  14
   4  -4   7 388.558 125.437  15
   4  -4   7 556.179 159.941  22
   4  -4   7 692.355 230.123   9
  -4  -4  -7 534.185 343.080  10
   4  -4   7 402.847 105.838  14
   4  -4   8 3206.35 274.038  22
   4  -4   8 2556.01 218.041  14
   4  -4   8 2728.24 367.847   9
   4  -4   9 27534.6 1050.11  22
   4  -4   9 27774.9 1004.87  14
  -4  -4  -9 26319.5 1515.16  10
   4  -4   9 27499.2 1330.83   9
   4  -4  10 7027.74 421.623  22
   4  -4  10 6822.64 393.582  14
   4  -4  10 7953.63 415.738  15
  -4  -4 -10 6483.25 717.368  10
   4  -4  11 26573.0 1046.66  22
   4  -4  11 29503.5 1052.46  14
   4  -4  12 2986.88 319.105  18
   4  -4  12 3105.70 264.516  14
   4  -4  12 2653.33 415.858   9
   4  -4  13 5640.42 417.619  18
   4  -4  13 5394.85 352.517  14
   4  -4  14 5399.27 401.403  18
   4  -4  14 6131.27 360.726  14
   4  -4  15 8842.40 494.102  18
   4  -4  16 6198.02 366.918  18
   4  -4  17 12864.0 532.635  18
   4  -4  18 1271.49 100.629  36
  -4  -2  19 999.959 103.781  18
   4  -2 -19 1302.62 117.698  13
   4  -2 -18 9220.01 458.483   6
   4  -2 -18 9100.64 416.334  13
   4  -2 -17 1097.28 189.554   6
   4  -2 -16 7852.27 480.595   6
   4  -2 -15 11067.7 596.728   6
  -4  -2  15 10805.4 513.409  14
  -4  -2  14 7115.37 650.481   2
   4  -2 -14 7134.67 868.824   3
   4  -2 -14 6939.05 462.265   6
  -4  -2  14 6904.05 394.650  14
  -4  -2  13 18037.3 738.638  14
   4  -2 -13 17022.5 1306.61   3
   4  -2 -13 18682.3 825.848   6
  -4  -2  13 17532.2 975.264   9
  -4  -2  12 6847.13 380.391  14
   4  -2 -12 7294.80 809.620   3
   4  -2 -12 6860.76 441.484   6
  -4  -2  12 7456.13 572.521   9
  -4  -2  11 59038.4 1870.43  14
  -4  -2  11 57195.8 1815.51  15
   4  -2 -11 56880.3 2577.45   3
   4  -2 -11 57246.7 1940.31   6
  -4  -2  11 56412.1 2142.77   9
  -4  -2  10 101180. 3127.59  15
  -4  -2  10 102243. 3170.69  14
   4  -2 -10 109936. 3957.10   3
   4  -2 -10 106562. 3246.38   6
  -4  -2  10 108052. 3470.72   9
   4  -2  -9 25775.3 1412.28   3
  -4  -2   9 26815.7 932.021  14
   4  -2  -9 26439.6 962.605  17
  -4  -2   9 26407.0 1140.11   9
  -4  -2   8 2927.01 303.572   9
   4  -2  -8 3138.49 451.849   3
  -4  -2   7 604.854 161.405   9
   4  -2  -7 817.112 238.916  10
   4  -2  -7 646.409 271.109   3
   4  -2  -6 11941.8 678.062  10
   4  -2  -6 11368.2 726.170   3
   4  -2  -5 36884.5 1320.81  10
   4  -2  -5 34777.7 1318.90   3
   4  -2  -4 37181.2 1422.67  10
   4  -2  -4 34844.3 1375.44   3
   4  -2  -3 283185. 8253.58  10
   4  -2  -3 266648. 8143.74   3
   4  -2  -2 90767.2 2834.45   3
   4  -2  -1 291045. 8567.21  10
   4  -2  -1 282302. 8362.25   3
   4  -2   0 56926.5 1733.41   9
   4  -2   0 54652.8 1749.07   1
   4  -2   0 55796.1 1782.93   3
   4  -2   1 242132. 7092.25   9
   4  -2   1 242265. 7085.04   1
   4  -2   2 66655.9 2034.44   9
   4  -2   2 62829.0 2006.61   2
   4  -2   3 81308.4 2585.04   9
   4  -2   3 83826.5 2564.93   2
   4  -2   4 71129.3 2346.16   9
   4  -2   4 74939.2 2336.17   2
   4  -2   5 103764. 3377.03   9
   4  -2   5 110491. 3369.33   2
   4  -2   6 2545.77 264.186   2
   4  -2   7 1964.09 251.890   2
   4  -2   8 11797.3 683.451   9
   4  -2   8 12068.7 687.456   2
   4  -2   9 10703.0 679.536   9
   4  -2   9 10810.8 474.096  14
   4  -2   9 11066.1 684.896   2
  -4  -2 -10 734.645 258.275  10
   4  -2  10 1346.91 284.321   9
   4  -2  10 1488.46 277.168   2
   4  -2  11 3182.25 416.488   9
   4  -2  11 3709.50 437.321   2
   4  -2  12 7362.92 631.420   8
   4  -2  12 6708.12 609.374   9
   4  -2  12 7201.06 627.425   2
  -4  -2 -12 7404.85 438.868   6
   4  -2  13 7817.15 672.210   9
   4  -2  13 7252.85 421.585  14
   4  -2  13 7567.61 659.231   8
   4  -2  13 8241.81 696.326   2
  -4  -2 -13 7872.86 463.916   6
   4  -2  14 2184.96 388.451   2
   4  -2  14 2928.57 434.950   8
  -4  -2 -14 2512.72 278.456   6
   4  -2  15 31693.8 1197.56  18
  -4  -2 -15 31949.2 1215.44   6
   4  -2  16 10893.4 540.225  18
  -4  -2 -16 11242.4 569.671   6
   4  -2  17 3307.59 245.390  18
   4  -2  17 3249.57 253.420  20
  -4  -2 -17 3383.09 278.431   6
   4  -2  18 3687.72 239.767  20
  -4  -2 -18 4143.11 276.961   6
   4   0 -20 4232.39 235.733   6
   4   0 -19 19020.9 747.551   6
   4   0 -18 30970.0 1155.26   6
   4   0 -17 825.317 205.589   6
   4   0 -16 1965.76 268.066   6
   4   0 -16 1913.68 188.737  23
   4   0 -15 18681.5 747.297  23
  -4   0  15 19543.9 1097.84   8
   4   0 -15 19194.5 882.285   6
  -4   0  15 19242.4 1155.58   2
   4   0 -15 20117.8 1469.02   3
   4   0 -14 180.594 105.946  23
   4   0 -14-143.810 350.347   3
  -4   0  14 214.525 186.888   8
   4   0 -14 463.474 185.192   6
   4   0 -13 58709.5 1866.91  23
  -4   0  13 59376.2 2278.75   8
   4   0 -13 54429.6 2715.38   3
   4   0 -13 54662.4 1970.54   6
   4   0 -12 14036.6 591.199  17
   4   0 -12 13731.4 583.811  23
   4   0 -12 13429.7 1128.31   3
   4   0 -12 14985.1 688.684   6
  -4   0  12 15567.9 878.841   8
  -4   0  12 13774.4 570.334  14
   4   0 -11 124.708 98.6081  17
  -4   0  11 20.2548 118.839   9
  -4   0  11 99.1754 87.3142  14
   4   0 -11-56.7505 283.302   3
   4   0 -11 42.3166 133.088   6
  -4   0  10 33570.4 1288.38   9
   4   0 -10 34622.5 1761.78   3
   4   0 -10 33138.7 1198.61   6
  -4   0   9 58903.0 1972.47   9
   4   0  -9 56231.7 2405.96   3
  -4   0   8 18091.4 738.464   9
   4   0  -8 16494.1 1036.80   3
  -4   0   7-42.3357 83.1445   9
   4   0  -7 31.8315 210.921   3
  -4   0   6 10491.8 447.169   9
   4   0  -6 9506.63 658.207   3
  -4   0   5 10488.8 429.319   9
   4   0  -5 10892.9 652.912   3
  -4   0   4 19606.2 664.575   9
   4   0  -4 19903.3 898.795   3
   4   0  -3 118560. 3716.90   3
   4   0  -2 532722. 15533.6   3
   4   0  -1 602799. 17480.5   1
   4   0  -1 606809. 17540.8   3
   4   0   0 572965. 16582.8   3
   4   0   0 590790. 16537.6   1
   4   0   0 560954. 16478.7   7
   4   0   1 388354. 11163.7   2
   4   0   1 376639. 11200.6   3
   4   0   1 385579. 11107.2   7
   4   0   2 4890.38 270.865   2
   4   0   2 4634.38 243.928   8
   4   0   3 5324.85 321.167   2
   4   0   3 6507.40 314.567   8
   4   0   4 16271.7 661.808   2
   4   0   4 15956.1 641.464   8
   4   0   4 15171.5 644.349   9
   4   0   5 14903.4 666.659   2
   4   0   5 14696.4 650.815   9
   4   0   6 26578.2 1054.90   2
   4   0   6 26398.9 1039.00   9
   4   0   7 15485.7 769.802   2
   4   0   7 17076.7 778.714   9
   4   0   8 40832.8 1598.64   2
   4   0   8 43079.8 1599.41   9
   4   0   9 68444.7 2462.29   2
   4   0  10 843.504 134.330  30
   4   0  10 939.500 238.560   2
   4   0  10 1019.86 250.723   8
   4   0  11 2074.66 333.754   2
   4   0  11 1453.85 292.252   8
   4   0  12 6248.19 585.320   2
   4   0  12 5614.93 540.751   8
   4   0  13 15700.7 1015.69   2
   4   0  13 16004.1 991.055   8
   4   0  14 413.546 235.002   8
  -4   0 -14 697.257 194.525   6
   4   0  15 130.334 211.647   2
   4   0  15-125.083 208.137   8
  -4   0 -15 154.321 158.495   6
  -4   0 -16 5974.93 414.229   6
  -4   0 -17 993.490 200.522   6
   4   0  18 1304.76 174.709  20
  -4   0 -18 1320.30 194.591   6
   4   0  19 39915.5 1307.63  20
  -4   0 -19 40244.4 1339.58   6
   4   0  20 4762.49 219.976  20
  -4   0 -20 4839.57 241.020   6
   4   2 -19 1335.18 149.452   6
   4   2 -18 10009.7 485.829   6
   4   2 -18 10819.2 451.961  23
   4   2 -17 863.400 186.932   6
   4   2 -17 1118.52 157.391  23
   4   2 -16 7622.64 473.526   6
   4   2 -16 8148.86 429.736  23
   4   2 -15 12026.0 632.862   6
   4   2 -15 11642.8 561.738  23
  -4   2  14 6445.18 625.929   2
   4   2 -14 5314.61 754.383   3
   4   2 -14 6849.79 457.019   6
   4   2 -14 7153.45 412.763  23
   4   2 -13 18189.3 1364.07   3
   4   2 -13 19822.6 863.487   6
   4   2 -13 19146.7 796.317  23
  -4   2  12 6489.21 349.827  30
   4   2 -12 5977.70 750.951   3
   4   2 -12 7301.08 438.613   6
  -4   2  12 6568.85 544.343   8
   4   2 -12 6676.87 388.108  23
  -4   2  11 54724.9 1754.60  30
   4   2 -11 52790.4 2489.95   3
   4   2 -11 56171.7 1862.62   6
  -4   2  11 55930.2 2067.03   8
   4   2 -11 53784.2 1804.15  23
  -4   2  10 106476. 3205.71  30
  -4   2  10 107747. 3513.01   8
   4   2 -10 104166. 3295.98   6
   4   2 -10 107502. 3989.04   3
  -4   2   9 26428.7 1111.74   8
   4   2  -9 26604.6 1433.38   3
  -4   2   8 2382.81 252.862   8
   4   2  -8 2210.43 381.837   3
  -4   2   7 678.710 144.111   8
   4   2  -7 616.968 279.177   3
  -4   2   6 9931.25 469.857   8
   4   2  -6 8450.21 635.456   3
  -4   2   5 34666.3 1145.72   8
   4   2  -5 30626.1 1354.54   3
  -4   2   4 36397.4 1233.45  11
   4   2  -4 33826.8 1373.13   3
  -4   2   3 261918. 7759.23  11
   4   2  -3 265312. 7869.09   3
   4   2  -2 95029.1 2965.33   3
   4   2  -1 311838. 8515.21   7
   4   2  -1 307732. 8473.57   3
   4   2   0 56002.4 1761.02  11
   4   2   0 59573.5 1851.88   7
   4   2   0 57037.4 1759.03   1
   4   2   0 54102.9 1785.82   3
   4   2   1 262721. 7535.38  11
   4   2   1 253974. 7513.11   1
   4   2   1 253801. 7604.19   7
   4   2   2 69080.4 2082.33   2
   4   2   2 63414.7 2142.96   7
   4   2   3 78136.9 2582.00   2
   4   2   3 92617.6 2688.43   7
   4   2   4 74930.6 2384.89   2
   4   2   5 104030. 3265.55   2
   4   2   6 1795.81 229.392   2
   4   2   7 2347.57 273.551   2
   4   2   8 12526.3 703.185   2
   4   2   9 9493.27 428.878  24
   4   2   9 8688.52 403.604  30
   4   2   9 9517.59 623.272   2
   4   2  10 1366.41 170.068  24
   4   2  10 1336.22 271.267   2
   4   2  10 1236.84 155.695  30
   4   2  11 3441.68 425.129   2
   4   2  11 3445.54 269.576  24
   4   2  11 3471.68 256.605  30
   4   2  12 5578.58 364.730  24
   4   2  12 6262.69 364.302  30
   4   2  12 5406.74 556.781   2
  -4   2 -12 6970.31 411.988   6
   4   2  13 7302.44 426.460  24
   4   2  13 6612.15 640.494   2
  -4   2 -13 7652.95 459.658   6
   4   2  13 7430.37 414.005  30
   4   2  14 3362.40 453.450   2
  -4   2 -14 3745.81 319.646   6
   4   2  14 3656.52 290.941  30
  -4   2 -15 30259.8 1164.81   6
  -4   2 -16 10323.9 538.463   6
  -4   2 -17 3399.06 280.128   6
   4   2  17 3147.97 247.367  20
  -4   2 -18 4248.06 253.158  23
  -4   2 -18 4293.99 278.351   6
   4   2  18 4014.66 246.585  20
  -4   2 -19 8559.85 335.327  23
  -4   2 -19 7449.03 337.036   6
   4   2  19 7747.58 319.263  20
   4   4 -18 1214.31 104.324  27
   4   4 -17 3155.84 217.774  23
   4   4 -16 8079.91 408.245  23
   4   4 -15 6667.66 383.501  23
   4   4 -14 6297.14 389.998  23
  -4   4  13 23520.1 883.751  30
   4   4 -13 26962.0 992.529  23
  -4   4  12 2668.60 214.842  30
   4   4 -12 2790.04 260.974  23
  -4   4  11 16760.5 658.417  30
   4   4 -11 17481.6 739.972  23
  -4   4  10 40006.3 1351.95  30
   4   4 -10 43034.8 1446.06  23
   4   4  -9 50898.6 1724.40  23
  -4   4   9 51228.9 1646.08  30
  -4   4   9 55008.0 2003.18   7
   4   4  -8 13717.9 601.445  23
  -4   4   8 15258.7 788.885   7
   4   4  -7 8151.81 406.863  23
  -4   4   7 8226.20 526.096   7
   4   4  -6 38754.7 1319.40  23
  -4   4   6 41428.5 1491.38   7
  -4   4   5 3595.95 347.717  11
  -4   4   5 3587.46 299.553   7
  -4   4   4 1463.28 235.923  11
  -4   4   4 1107.96 165.648   7
  -4   4   3 44398.6 1622.57  11
  -4   4   3 41230.9 1433.94   7
  -4   4   2 19791.4 909.026  11
   4   4  -1 38781.1 1427.08  11
   4   4   0 53791.3 1852.88  11
   4   4   0 52380.3 1905.75   7
   4   4   1 2062.88 241.295  11
   4   4   1 2220.00 277.366   7
   4   4   2 1214.87 203.038  11
   4   4   2 1500.75 244.573   7
   4   4   3 5681.15 417.690  11
   4   4   3 6235.84 470.303   7
   4   4   4 5254.92 449.215   7
   4   4   5 6628.02 511.593   7
   4   4   5 5866.19 314.699  27
   4   4   5 6152.19 302.262  30
   4   4   5 5939.30 312.016  26
   4   4   6 17890.1 939.932   7
   4   4   6 15954.3 661.203  27
   4   4   6 17220.1 639.865  30
   4   4   7 581.304 212.124   7
   4   4   7 991.961 136.132  30
   4   4   7 763.889 140.716  27
   4   4   8 3309.38 416.168   7
   4   4   8 2781.75 219.761  30
   4   4   9 25984.3 1305.48   7
   4   4   9 25472.4 938.839  30
   4   4   9 25946.4 958.521  24
   4   4  10 7533.06 663.217   7
   4   4  10 7780.12 409.039  30
   4   4  10 7803.89 419.947  24
   4   4  11 26696.1 1408.52   7
   4   4  11 28359.7 1037.90  30
   4   4  11 28517.5 1053.08  24
   4   4  12 2372.92 392.852   7
   4   4  12 2256.73 241.761  24
   4   4  12 2956.28 251.914  30
   4   4  13 5772.46 355.984  30
   4   4  13 5449.89 352.918  24
   4   4  14 5302.11 334.272  30
   4   4  14 5071.76 329.015  24
  -4   4 -14 5356.98 339.704  23
   4   4  15 8033.22 422.350  30
  -4   4 -15 9370.62 444.620  23
  -4   4 -16 6058.61 325.195  23
  -4   4 -17 13477.4 522.222  23
  -4   4 -18 1474.50 115.255  23
   4   6 -15 1868.99 142.709  23
   4   6 -15 2596.86 159.896  27
   4   6 -14 8441.50 379.974  23
   4   6 -14 8703.23 381.052  27
   4   6 -13 11041.2 485.598  23
   4   6 -13 11330.8 488.568  27
   4   6 -12 537.817 133.751  23
   4   6 -12 468.163 127.519  27
   4   6 -11 114.340 108.686  23
   4   6 -11 241.388 132.006  27
   4   6 -10 8038.63 434.690  23
   4   6 -10 9031.36 458.318  27
   4   6  -9 15324.1 653.367  23
   4   6  -9 15241.0 666.123  27
   4   6  -8 10588.9 508.101  23
   4   6  -8 10713.5 528.400  27
   4   6  -7 19401.8 799.431  23
   4   6  -7 22813.2 856.244  27
   4   6  -6 21311.3 1093.87  11
   4   6  -6 25828.5 943.842  27
   4   6  -5 12549.0 768.604  11
  -4   6   5 14562.2 890.721  11
   4   6  -5 14135.9 618.527  27
   4   6  -4 21162.0 1059.48  11
  -4   6   4 21610.3 1136.03  11
   4   6  -4 22038.4 850.361  27
  -4   6   3 31525.6 1457.21  11
   4   6  -3 31976.9 1380.32  11
   4   6  -3 30934.3 1124.44  27
  -4   6   2 16207.1 638.955  26
  -4   6   2 17701.1 994.894  11
   4   6  -2 16042.6 892.813  11
   4   6  -2 17512.0 694.641  27
   4   6  -1 5475.06 479.422  11
  -4   6   1 5335.98 516.697  11
   4   6  -1 5271.07 325.853  27
  -4   6   0 35752.2 1561.12  11
   4   6   0 32057.5 1436.04  11
   4   6   0 33750.1 1183.89  27
   4   6   1 30404.4 1080.59  26
  -4   6  -1 30002.4 1414.00  11
   4   6   1 27712.0 1312.32  11
   4   6   1 29803.7 1071.44  27
   4   6   2 1567.89 188.143  26
   4   6   2 1212.03 258.759  11
   4   6   2 1356.03 172.174  27
   4   6   3 1312.27 280.301   7
   4   6   3 1705.00 196.284  26
   4   6   3 1483.24 184.235  27
   4   6   4 11736.8 770.093   7
   4   6   4 10397.4 509.191  26
   4   6   4 10254.4 506.584  27
   4   6   5 3111.13 414.536   7
   4   6   5 3477.66 262.664  30
   4   6   5 3229.32 265.815  27
   4   6   5 3569.07 269.409  26
   4   6   6 1732.99 333.743   7
   4   6   6 2122.21 209.693  30
   4   6   6 1850.47 208.574  27
  -4   6  -6 1947.36 181.326  27
   4   6   7 9648.28 493.633  27
   4   6   7 9744.34 470.720  30
  -4   6  -7 9019.90 439.640  27
   4   6   8 224.758 187.088   7
   4   6   8 319.141 138.384  30
  -4   6  -8 141.468 100.456  27
   4   6   9 30930.8 1063.91  30
   4   6   9 30465.2 1069.13  24
  -4   6 -10 4259.06 273.565  27
   4   6  10 4336.98 299.307  30
   4   6  10 4492.96 306.312  24
   4   6  11 16276.6 626.882  30
   4   6  11 15269.7 620.180  24
   4   6  12 2261.50 205.693  30
  -4   6 -12 2328.49 188.764  27
   4   6  12 2808.68 220.180  24
   4   6  13 329.605 109.053  30
  -4   6 -13 390.396 91.2183  27
   4   6  13 327.867 104.798  24
  -4   6 -13 240.626 84.3135  23
   4   6  14 1261.01 134.735  30
  -4   6 -14 1060.26 105.917  27
   4   8 -11 86.3846 47.4488  27
   4   8 -11 120.157 54.6126  26
   4   8 -10 5199.98 243.630  27
   4   8 -10 5464.18 256.102  26
   4   8  -9 1471.03 133.805  27
   4   8  -8 205.408 90.6028  27
   4   8  -7 1282.93 144.925  27
   4   8  -6 3205.22 225.633  27
   4   8  -5 6341.06 336.308  27
   4   8  -5 6155.97 347.247  26
   4   8  -4 11482.2 510.080  27
   4   8  -4 12004.2 531.287  26
   4   8  -3 749.061 139.261  27
   4   8  -3 737.980 148.975  26
   4   8  -2 7463.88 382.083  27
   4   8  -2 6906.46 386.734  26
   4   8  -1 5083.82 305.750  27
   4   8  -1 4598.25 307.269  26
   4   8   0 11027.4 484.538  27
   4   8   0 10273.9 488.511  26
  -4   8   0 9332.21 426.186  26
   4   8   1 15191.9 632.910  27
  -4   8  -1 15369.2 602.372  26
   4   8   1 16013.0 657.001  26
   4   8   2 3229.74 242.118  27
   4   8   2 3139.39 248.848  26
   4   8   2 3497.24 245.802  30
  -4   8  -2 2729.07 209.537  26
   4   8   3 8240.02 399.015  30
   4   8   3 7998.52 401.682  27
  -4   8  -3 8080.46 383.608  26
   4   8   4 23492.4 874.826  27
   4   8   4 24957.5 880.213  30
   4   8   5 3794.64 246.793  30
   4   8   6 513.898 128.220  30
   4   8   7 812.017 124.603  30
   4   8   7 617.527 119.680  24
   4   8   8 2027.76 164.710  30
   4   8   8 1816.33 155.011  24
   4   8   9 6873.66 315.778  30
   4   8   9 7783.29 315.559  24
   4   8  10 2914.93 163.076  30
  -5  -9   6 3063.08 169.590  15
   5  -9  -5 11308.0 437.364  12
  -5  -9   5 11386.3 429.543  15
  -5  -9   4 18299.3 651.907  15
   5  -9  -4 19721.3 722.064  35
  -5  -9   3 11924.0 461.830  15
   5  -9  -3 12381.4 531.338  35
  -5  -9   2 6526.35 299.726  15
   5  -9  -2 6736.28 368.883  35
   5  -9  -1 8948.18 438.421  35
  -5  -9   1 8349.68 390.690  35
  -5  -9   0 4467.82 262.074  35
  -5  -9  -1 4976.76 263.408  35
   5  -9   2 1939.52 200.910  35
   5  -9   3 1363.34 171.708  35
   5  -9   4 162.397 105.875  35
   5  -9   5 6037.81 297.122  35
   5  -7 -12 1843.57 151.672  12
  -5  -7  12 2001.05 162.286  14
  -5  -7  11 2694.51 200.513  15
  -5  -7  11 2726.76 207.524  14
  -5  -7  10 977.184 150.062  14
  -5  -7  10 1036.20 150.671  15
  -5  -7   9 1918.63 203.542  14
  -5  -7   9 2613.32 224.905  15
  -5  -7   8 5985.46 346.450  14
  -5  -7   8 5565.39 347.080  15
   5  -7  -8 5501.12 404.433  35
  -5  -7   7 39633.1 1322.82  14
  -5  -7   7 37079.7 1320.85  15
   5  -7  -7 36562.6 1404.08  35
  -5  -7   6 9746.48 483.749  14
   5  -7  -6 9882.51 575.818  35
  -5  -7   5 12218.3 563.850  14
   5  -7  -5 12415.3 660.820  35
  -5  -7   4 4213.78 301.491  14
   5  -7  -4 4291.42 383.433  35
  -5  -7   3 1755.66 203.396  14
   5  -7  -3 2012.17 288.759  35
   5  -7  -2 7859.89 446.138  12
  -5  -7   2 8407.80 449.463  21
  -5  -7   2 8086.80 430.064  14
   5  -7  -2 7766.94 431.279  31
   5  -7  -1 13993.1 632.770  12
  -5  -7   1 13480.8 563.722  12
  -5  -7   1 13788.2 625.931  21
  -5  -7   1 13369.5 599.415  14
   5  -7  -1 14809.1 622.086  31
  -5  -7   0 6260.92 351.115  12
   5  -7   0 6962.45 407.023  12
  -5  -7   0 7356.21 411.170  21
  -5  -7   0 7199.39 387.293  14
   5  -7   0 7093.87 396.637  31
  -5  -7  -1 27978.3 1780.36  10
  -5  -7  -1 29015.0 1066.33  12
   5  -7   1 31831.6 1138.49  12
  -5  -7  -1 31257.0 1127.56  21
  -5  -7  -1 30212.0 1093.24  14
   5  -7   1 31387.7 1110.38  31
  -5  -7  -2 33650.3 1176.41  12
   5  -7   2 34872.0 1229.10  12
  -5  -7  -2 33314.4 1206.53  21
  -5  -7  -2 34407.1 1185.32  14
   5  -7   2 32484.5 1144.43  15
   5  -7   2 35153.2 1205.77  31
  -5  -7  -3 10119.6 1019.78  10
  -5  -7  -3 9590.08 475.603  21
   5  -7   3 9259.57 437.797  15
  -5  -7  -3 9624.47 454.861  14
   5  -7   3 9149.20 462.168  31
  -5  -7  -4 13808.9 602.479  21
   5  -7   4 13972.5 585.078  15
  -5  -7  -4 13793.9 580.445  14
  -5  -7  -4 14044.8 636.917  35
   5  -7   4 14019.5 601.100  31
   5  -7   5 13267.9 575.511  15
   5  -7   5 13616.4 624.414  36
   5  -7   5 13670.4 587.901  31
   5  -7   6 2922.08 239.068  15
   5  -7   6 2679.80 248.867  36
   5  -7   7 8515.76 432.422  15
   5  -7   7 9079.79 462.024  36
   5  -7   8 1201.33 175.934  36
   5  -7   9 3298.24 253.896  36
   5  -7  10 4496.75 280.601  36
   5  -7  11 977.185 102.310  31
   5  -7  11 1260.17 141.873  36
   5  -7  12 2208.44 162.707  36
  -5  -5  16 11092.6 436.363  14
  -5  -5  15 10655.7 457.346  14
  -5  -5  14 216.654 122.179  14
   5  -5 -14 469.486 152.091  13
   5  -5 -13 2096.76 239.564  13
  -5  -5  13 2250.14 221.959  14
   5  -5 -12 6697.12 424.646  13
  -5  -5  12 6421.05 363.674  15
  -5  -5  12 7138.78 402.311  14
   5  -5 -11 22490.4 947.950  13
  -5  -5  11 23824.6 1234.94   9
  -5  -5  11 22451.8 869.793  15
  -5  -5  11 23548.9 907.595  14
  -5  -5  10 15944.9 981.132   9
   5  -5 -10 16726.4 776.007  13
  -5  -5  10 17247.1 726.525  14
  -5  -5  10 17526.2 713.162  15
  -5  -5   9 4705.52 492.727   9
   5  -5  -9 4265.50 347.839  13
  -5  -5   9 4296.87 303.403  15
  -5  -5   9 4088.20 312.257  14
   5  -5  -8 2068.58 262.796  13
  -5  -5   8 2631.77 372.161   9
   5  -5  -8 2727.65 307.097  35
  -5  -5   7 91694.4 2910.96  21
   5  -5  -7 94144.6 2988.80  13
  -5  -5   7 93862.0 3291.31   9
   5  -5  -7 93418.8 3014.78  35
  -5  -5   6 21225.4 811.073  21
   5  -5  -6 19726.3 856.036  13
   5  -5  -6 20339.1 882.722  35
   5  -5  -5 38123.2 1369.07  13
   5  -5  -5 37580.3 1941.53  10
  -5  -5   5 39743.3 1315.97  21
  -5  -5   5 36337.6 1299.82  14
   5  -5  -5 37093.5 1298.92  31
   5  -5  -5 38712.3 1387.77  35
  -5  -5   4 12771.8 873.318  10
   5  -5  -4 14918.9 1083.01  10
  -5  -5   4 13063.1 571.528  21
  -5  -5   4 12822.2 567.419  14
   5  -5  -4 13240.0 565.500  31
   5  -5  -4 13950.8 643.062  35
  -5  -5   3 20786.2 1185.80  10
  -5  -5   3 20728.6 786.354  21
  -5  -5   3 20437.6 782.043  14
   5  -5  -3 20278.7 770.142  31
  -5  -5   2 22927.0 1307.52  10
   5  -5  -2 25294.7 1452.47  10
  -5  -5   2 24446.0 878.604  14
   5  -5  -2 23413.2 864.516  31
  -5  -5   1 3116.67 494.465  10
   5  -5  -1 3051.39 267.861   9
  -5  -5   1 2890.55 222.639  14
   5  -5  -1 2960.23 221.554  31
  -5  -5   0 32998.0 1730.57  10
   5  -5   0 35202.7 1323.00   9
   5  -5   0 35643.3 1215.61  36
   5  -5   1 15623.8 634.942  36
   5  -5   1 16506.5 763.529   9
  -5  -5  -1 14645.9 1069.71  10
   5  -5   1 15251.9 622.767  12
   5  -5   1 14969.2 619.989  18
   5  -5   2 3345.94 247.224  36
   5  -5   2 3208.81 247.359  18
   5  -5   2 3402.57 329.352   9
   5  -5   2 3656.63 254.104  12
   5  -5   3 54481.6 1993.41   9
   5  -5   3 53046.1 1766.25  12
   5  -5   3 56235.3 1791.27  36
   5  -5   3 54933.6 1852.06  22
   5  -5   3 57776.0 1810.07  18
   5  -5   3 53647.2 1737.34  15
  -5  -5  -4 28274.9 1676.27  10
   5  -5   4 30151.5 1317.80   9
   5  -5   4 31582.8 1103.69  12
   5  -5   4 31835.2 1120.36  36
   5  -5   4 30339.6 1171.34  22
   5  -5   4 31932.4 1146.79  18
   5  -5   4 31174.9 1078.05  15
   5  -5   5 711.617 113.105  14
   5  -5   5 659.573 214.674   9
   5  -5   5 684.507 136.832  36
   5  -5   5 778.226 189.061  22
   5  -5   5 668.480 134.960  15
   5  -5   5 559.231 152.764  18
  -5  -5  -6 17970.6 1284.58  10
   5  -5   6 17374.4 955.833   9
   5  -5   6 18771.5 749.999  36
   5  -5   6 17109.7 783.150  22
   5  -5   6 18992.2 785.754  18
   5  -5   6 17947.6 713.594  15
   5  -5   6 17122.3 675.690  14
  -5  -5  -7 11983.9 1042.12  10
   5  -5   7 11384.5 770.924   9
   5  -5   7 12715.5 580.918  36
   5  -5   7 11208.9 607.578  22
   5  -5   7 12755.2 624.502  18
   5  -5   7 12411.3 553.326  15
   5  -5   7 11769.9 518.389  14
   5  -5   8 14076.9 689.501  22
   5  -5   8 14944.1 705.458  18
   5  -5   8 14367.3 602.290  14
   5  -5   8 14364.8 627.381  15
  -5  -5  -8 13526.2 1120.55  10
   5  -5   8 14567.9 905.354   9
   5  -5   9 19879.8 865.385  18
   5  -5   9 18916.3 779.862  15
   5  -5   9 19833.6 764.187  14
   5  -5   9 18914.3 1080.94   9
   5  -5  10 7236.82 460.791  18
   5  -5  10 5705.26 581.463   9
   5  -5  10 6390.51 368.555  14
  -5  -5 -10 6458.98 757.473  10
   5  -5  11 21897.1 845.725  14
   5  -5  12 11566.2 527.920  14
   5  -5  13 11895.5 560.171  36
   5  -5  13 12979.1 547.760  14
   5  -5  14 189.124 150.267  18
   5  -5  14 326.203 127.813  36
   5  -5  15 8383.65 388.423  36
   5  -5  15 8144.44 426.464  18
   5  -5  16 866.032 137.447  18
   5  -5  16 752.377 107.778  36
   5  -3 -18 1005.21 125.978  13
   5  -3 -17 2316.09 207.822  13
  -5  -3  16 2716.81 219.235  14
   5  -3 -16 3102.58 263.859  13
   5  -3 -15 16303.6 763.267   6
  -5  -3  15 17859.7 717.928  14
   5  -3 -14 17755.7 781.396   6
  -5  -3  14 16322.5 706.678  14
  -5  -3  13 27257.2 1346.43   2
   5  -3 -13 26605.9 1608.46   3
  -5  -3  13 28459.6 1028.26  14
   5  -3 -13 26633.4 1076.43   6
  -5  -3  13 25814.4 1289.11   9
   5  -3 -12 43474.0 2191.93   3
  -5  -3  12 46590.6 1521.32  15
  -5  -3  12 46318.9 1570.86  14
   5  -3 -12 47043.2 1645.94   6
  -5  -3  12 46281.2 1889.71   9
   5  -3 -11 50120.2 2318.25   3
  -5  -3  11 49683.6 1673.71  14
  -5  -3  11 50801.9 1634.66  15
   5  -3 -11 49168.1 1729.48   6
  -5  -3  11 52283.6 2007.54   9
   5  -3 -10 55662.3 2437.70   3
  -5  -3  10 56401.6 1845.30  14
  -5  -3  10 57647.1 1812.24  15
   5  -3 -10 55618.1 1898.00   6
  -5  -3  10 56817.3 2148.42   9
   5  -3  -9 18895.2 1156.98   3
  -5  -3   9 18887.5 742.525  14
  -5  -3   9 19354.4 717.625  15
   5  -3  -9 19302.4 780.546   6
  -5  -3   9 20133.0 977.030   9
   5  -3  -8 42127.8 1834.60   3
   5  -3  -8 41122.8 1447.35  35
  -5  -3   8 45048.2 1640.65   9
  -5  -3   8 39906.0 1366.75  14
   5  -3  -7 60699.4 2347.73   3
   5  -3  -7 62782.7 2010.25  35
  -5  -3   7 64791.5 2184.23   9
  -5  -3   7 59235.1 1927.58  14
   5  -3  -6 456.717 219.366   3
   5  -3  -6 420.210 241.725  10
   5  -3  -5 17706.7 813.905   3
   5  -3  -5 15079.7 891.551  10
   5  -3  -4 22628.8 963.803   3
   5  -3  -4 22537.2 1143.87  10
   5  -3  -3 1473.96 209.106   3
   5  -3  -3 1836.14 350.670  10
   5  -3  -2 133893. 4078.00   3
   5  -3  -1 72180.9 2305.37   3
   5  -3  -1 78542.3 2677.65  10
   5  -3   0 120776. 3645.81   9
   5  -3   1 6566.89 328.254   1
   5  -3   1 7588.48 377.477   9
   5  -3   2 77225.9 2470.54   1
   5  -3   2 83795.5 2545.43   9
   5  -3   3 236590. 7032.65   1
   5  -3   3 239151. 7108.21   9
   5  -3   4 282502. 8445.29   9
   5  -3   5 49337.6 1705.08   2
   5  -3   5 48907.0 1768.79   9
   5  -3   6 16161.9 733.510   2
   5  -3   6 13463.8 742.619   9
   5  -3   7 44879.2 1643.45   2
   5  -3   7 46754.2 1723.37   9
   5  -3   7 44106.7 1423.08  15
   5  -3   7 42034.1 1412.16  14
   5  -3   8 3063.80 330.783   2
   5  -3   8 2739.33 349.334   9
   5  -3   8 2555.21 202.864  14
   5  -3   8 2674.33 245.080  22
   5  -3   9 10122.8 657.439   2
   5  -3   9 9730.67 494.615  22
   5  -3   9 10195.8 467.011  14
   5  -3  10 31882.3 1167.23  22
   5  -3  10 31770.0 1427.22   2
   5  -3  10 33872.0 1148.99  14
   5  -3  11 26282.5 1276.12   2
   5  -3  11 25801.3 966.915  14
   5  -3  11 25750.0 1313.04   9
   5  -3  11 24392.2 965.358  22
  -5  -3 -11 26248.5 988.226   6
   5  -3  12 51478.9 2128.76   2
   5  -3  12 52335.5 1773.57  14
   5  -3  12 50942.4 2132.98   8
   5  -3  12 53030.4 2213.28   9
   5  -3  12 51973.2 1850.38  18
  -5  -3 -12 55399.1 1807.24   6
   5  -3  13 28018.4 1427.17   2
   5  -3  13 30868.7 1205.17  18
  -5  -3 -13 31835.8 1160.55   6
   5  -3  13 31433.5 1134.37  14
   5  -3  13 30087.0 1471.47   8
   5  -3  13 28172.1 1485.56   9
  -5  -3 -14 9549.70 506.096   6
   5  -3  14 8880.30 471.192  20
   5  -3  14 9610.37 540.207  18
  -5  -3 -15 1900.38 224.833   6
   5  -3  15 2206.79 252.196  18
   5  -3  15 1877.10 202.375  20
   5  -3  16 592.936 153.972  18
   5  -3  17 5268.91 308.009  18
   5  -3  18 6543.77 294.851  18
   5  -1 -20 4008.00 210.336   6
   5  -1 -19 12858.5 548.068   6
   5  -1 -19 13035.9 503.410  13
   5  -1 -18 1522.86 211.485   6
   5  -1 -17 18847.3 829.526   6
   5  -1 -16 13395.6 681.156   6
  -5  -1  15 436.255 221.100   8
   5  -1 -15 675.645 207.125   6
   5  -1 -15 635.872 400.248   3
   5  -1 -14 16845.7 788.347   6
   5  -1 -14 15196.8 1274.36   3
  -5  -1  14 15607.5 653.901  14
  -5  -1  14 16619.9 991.370   8
   5  -1 -13 12705.3 668.378   6
  -5  -1  13 13260.2 561.641  14
   5  -1 -12 20847.0 1433.11   3
  -5  -1  12 22124.8 811.935  14
   5  -1 -12 20904.1 841.180  17
   5  -1 -12 21667.0 918.854   6
   5  -1 -11 44143.1 2151.84   3
  -5  -1  11 43557.9 1643.67   9
   5  -1 -11 42456.8 1451.38  17
  -5  -1  11 41504.9 1402.68  14
   5  -1 -11 43196.4 1511.25   6
   5  -1 -10 104844. 3913.48   3
  -5  -1  10 105629. 3357.48   9
  -5  -1  10 101101. 3118.93  14
   5  -1 -10 102233. 3167.00  17
   5  -1 -10 104164. 3223.06   6
  -5  -1   9 33263.0 1271.76   9
   5  -1  -9 32151.9 1645.05   3
  -5  -1   8 51715.1 1766.69   9
   5  -1  -8 49929.2 2145.29   3
  -5  -1   7 57365.9 1877.00   9
   5  -1  -7 53923.5 2207.14   3
  -5  -1   6 34477.1 1203.90   9
   5  -1  -6 34326.9 1490.09   3
   5  -1  -5 19710.1 974.801   3
   5  -1  -4 31241.9 1281.37   3
   5  -1  -3 39172.9 1445.91   3
   5  -1  -2 15899.2 702.693   3
   5  -1  -1 48288.9 1613.01   3
   5  -1  -1 47578.8 1556.63   1
   5  -1   0 250369. 7277.68   9
   5  -1   0 258813. 7429.49   3
   5  -1   0 246123. 7374.52   1
   5  -1   1 86682.8 2488.63   9
   5  -1   1 78418.2 2390.33   7
   5  -1   1 86925.3 2436.99   8
   5  -1   1 86560.7 2591.52   3
   5  -1   1 86874.2 2546.79   1
   5  -1   2 4508.70 259.926   9
   5  -1   2 5115.90 239.945   8
   5  -1   2 4742.44 289.510   2
   5  -1   3 71729.5 2241.51   9
   5  -1   3 70788.3 2272.21   2
   5  -1   4 55115.6 1847.79   9
   5  -1   4 57875.9 1875.46   2
   5  -1   5 56240.6 1909.84   2
   5  -1   6 33950.9 1304.34   2
   5  -1   7 749.600 188.835   9
   5  -1   7 961.548 206.138   2
   5  -1   8 63204.8 2302.43   9
   5  -1   8 67238.2 2303.51   8
   5  -1   8 66205.8 2331.90   2
   5  -1   9 2469.17 314.686   8
   5  -1   9 2693.70 335.268   9
   5  -1   9 2548.55 333.627   2
   5  -1  10 292.637 193.994   9
   5  -1  10 84.4362 156.445   8
   5  -1  10 337.349 192.002   2
   5  -1  11 29970.3 1418.71   9
   5  -1  11 32404.3 1456.00   8
   5  -1  11 30966.8 1458.70   2
   5  -1  12 37083.6 1681.20   8
   5  -1  12 39312.5 1741.02   2
   5  -1  13 3536.36 477.097   2
   5  -1  13 3357.81 451.213   8
   5  -1  13 3802.72 300.994  18
   5  -1  14 11276.4 864.366   2
   5  -1  14 11022.6 826.667   8
  -5  -1 -14 10534.9 575.826   6
   5  -1  14 10077.6 523.826  18
  -5  -1 -15 9379.42 526.551   6
   5  -1  15 8621.90 462.176  18
  -5  -1 -16 26429.9 1053.49   6
  -5  -1 -17 25047.3 965.879   6
   5  -1  17 23719.1 924.261  20
  -5  -1 -18 15282.7 641.321   6
   5  -1  18 14683.9 605.737  20
  -5  -1 -19 8975.67 404.307   6
   5  -1  19 8678.28 376.063  20
   5   1 -19 13082.0 549.123   6
   5   1 -18 1389.15 205.556   6
   5   1 -17 18186.3 806.202   6
   5   1 -17 18227.5 704.940  23
   5   1 -16 15715.3 746.666   6
   5   1 -16 14841.8 636.460  23
   5   1 -15 258.948 182.725   6
   5   1 -15 352.794 376.675   3
   5   1 -15 393.413 131.597  23
   5   1 -14 17099.7 803.372   6
   5   1 -14 14962.2 1270.28   3
   5   1 -14 17192.6 715.657  23
  -5   1  13 12341.2 795.861   8
   5   1 -13 13323.2 669.751   6
   5   1 -13 14042.8 1195.65   3
   5   1 -13 12374.4 573.784  23
   5   1 -12 22387.2 830.546  17
   5   1 -12 21564.3 922.429   6
  -5   1  12 22808.1 1104.27   8
   5   1 -12 21959.8 1487.37   3
   5   1 -12 21906.6 852.742  23
   5   1 -11 40798.5 1390.61  17
   5   1 -11 41206.1 1405.16  23
   5   1 -11 42724.5 1490.04   6
  -5   1  11 43596.7 1683.48   8
   5   1 -11 43119.9 2127.92   3
  -5   1  10 105013. 3365.39   8
   5   1 -10 100793. 3090.79  17
   5   1 -10 101663. 3103.98  23
   5   1 -10 97573.0 3161.99   6
   5   1 -10 108357. 3910.45   3
  -5   1   9 34778.4 1355.77   8
   5   1  -9 35509.7 1735.09   3
   5   1  -8 52865.1 2203.35   3
   5   1  -7 52298.9 2106.18   3
   5   1  -6 37968.1 1608.37   3
   5   1  -5 19089.0 955.617   3
   5   1  -4 32088.0 1297.00   3
  -5   1   3 37076.4 1187.94  11
   5   1  -3 37624.4 1403.46   3
  -5   1   2 17356.2 601.451  11
  -5   1   2 17428.6 525.293   8
   5   1  -2 17026.1 523.389  11
   5   1  -2 16945.0 746.170   3
   5   1  -1 54769.3 1755.49   3
   5   1  -1 51084.2 1687.36   1
   5   1   0 263877. 7544.20   3
   5   1   0 248495. 7480.37   1
   5   1   0 254598. 7483.06   7
   5   1   1 82686.2 2564.65   3
   5   1   1 81377.1 2515.55   1
   5   1   1 80855.3 2514.22   7
   5   1   2 5306.99 307.411   2
   5   1   2 5079.50 297.469   7
   5   1   3 70536.3 2246.03   2
   5   1   4 55529.8 1846.54   2
   5   1   5 54912.0 1865.92   2
   5   1   6 34198.1 1301.27   2
   5   1   7 579.983 173.642   2
   5   1   7 521.848 178.326   8
   5   1   8 62812.6 2349.63   2
   5   1   8 72346.3 2411.17   8
   5   1   9 2343.09 181.950  30
   5   1   9 2299.47 196.574  24
   5   1   9 2798.73 344.011   8
   5   1   9 2142.41 303.621   2
   5   1  10 553.839 133.054  24
   5   1  10 517.213 207.788   8
   5   1  10 696.531 127.617  30
   5   1  10 918.641 245.810   2
   5   1  11 30539.4 1094.36  24
   5   1  11 29681.7 1415.75   8
   5   1  11 28483.7 1410.42   2
   5   1  12 36335.1 1298.80  24
   5   1  12 38681.8 1706.26   2
   5   1  12 34451.6 1641.53   8
   5   1  13 3085.00 454.164   2
   5   1  13 2959.61 441.299   8
   5   1  14 11205.2 853.480   2
  -5   1 -14 11544.2 600.745   6
  -5   1 -15 10206.4 563.738   6
  -5   1 -16 27131.5 1067.94   6
   5   1  17 23510.1 913.648  20
  -5   1 -17 24618.3 951.958   6
   5   1  18 15231.6 629.969  20
  -5   1 -18 15650.9 606.404  23
  -5   1 -18 17038.3 673.862   6
   5   1  19 9471.27 387.346  20
  -5   1 -19 9309.80 408.506   6
  -5   1 -19 8562.55 356.538  23
   5   3 -18 1406.79 143.582  23
   5   3 -17 1988.20 193.213   6
   5   3 -17 1951.25 187.075  23
   5   3 -16 2799.26 252.685   6
   5   3 -16 2003.55 214.529  23
   5   3 -15 16602.9 732.456   6
   5   3 -14 15304.6 710.970   6
   5   3 -13 23569.9 1511.60   3
   5   3 -13 25725.9 1016.38   6
  -5   3  12 43448.8 1515.31  30
   5   3 -12 51038.9 2329.28   3
   5   3 -12 46287.5 1638.45   6
   5   3 -12 51784.2 1637.55  23
  -5   3  11 43585.8 1464.28  30
   5   3 -11 47186.7 2198.01   3
   5   3 -11 43171.6 1565.25   6
   5   3 -11 49314.3 1575.62  23
   5   3 -10 51355.9 2339.58   3
   5   3 -10 50609.3 1789.71   6
   5   3  -9 18663.8 1168.80   3
   5   3  -9 20450.7 789.814  23
   5   3  -8 39682.7 1822.29   3
   5   3  -8 42786.5 1414.33  23
   5   3  -7 54623.9 2181.33   3
   5   3  -7 56007.6 1785.94  23
   5   3  -6 608.009 223.947   3
   5   3  -5 16210.6 836.920   3
  -5   3   5 17219.9 770.300  11
   5   3  -4 24615.9 1052.30   3
  -5   3   4 26171.8 1023.20  11
   5   3  -3 2172.29 242.818   3
  -5   3   3 2222.90 169.759   7
  -5   3   3 2231.05 242.551  11
   5   3  -2 142980. 4103.61   3
  -5   3   2 130076. 3944.71   7
   5   3  -1 69423.9 2237.17   3
   5   3  -1 74983.2 2386.24   7
   5   3  -1 70387.6 2251.75  11
   5   3   0 133605. 4098.06   7
   5   3   0 129066. 3979.87  11
   5   3   1 6970.83 333.831   1
   5   3   1 6195.43 428.508   7
   5   3   1 6039.01 364.635  11
   5   3   2 85044.1 2601.57   1
   5   3   2 83075.0 2762.65   7
   5   3   2 82917.7 2667.04  11
   5   3   3 234840. 7221.89   7
   5   3   3 240299. 7065.63   1
   5   3   4 293668. 8626.84   7
   5   3   4 281051. 8457.13   2
   5   3   5 48672.8 1866.44   7
   5   3   5 52450.4 1759.53   2
   5   3   6 13077.1 758.181   7
   5   3   6 14578.7 695.886   2
   5   3   7 45700.2 1778.01   7
   5   3   7 44780.1 1663.44   2
   5   3   7 44005.8 1467.33  27
   5   3   8 2035.51 191.164  24
   5   3   8 1800.21 266.473   2
   5   3   8 1871.67 302.311   7
   5   3   9 9719.75 456.164  24
   5   3   9 9181.34 685.531   7
   5   3   9 9171.63 433.774  30
   5   3   9 9656.40 632.005   2
   5   3  10 32331.9 1185.63  24
   5   3  10 34171.5 1488.34   2
   5   3  10 34730.2 1180.20  30
   5   3  11 23770.1 938.658  24
   5   3  11 25394.9 1314.62   7
  -5   3 -11 24443.1 944.455   6
   5   3  11 25341.4 1242.71   2
   5   3  11 24917.3 927.126  30
   5   3  12 50753.8 1736.32  24
   5   3  12 51988.9 1722.17  30
   5   3  12 52363.0 2193.92   7
  -5   3 -12 50318.9 1737.41   6
   5   3  12 52882.8 2114.33   2
   5   3  13 28197.2 1390.98   2
   5   3  13 27680.1 1037.63  30
   5   3  13 26903.6 1032.30  20
   5   3  13 29689.8 1474.11   7
  -5   3 -13 27869.8 1063.36   6
   5   3  13 28200.7 1062.14  24
   5   3  14 8665.61 456.941  30
   5   3  14 8584.72 449.092  20
  -5   3 -14 8333.87 465.169   6
   5   3  14 8725.82 469.160  24
   5   3  15 1662.96 203.193  30
   5   3  15 2311.06 209.591  20
  -5   3 -15 1962.75 218.468   6
   5   3  16 689.984 126.768  20
  -5   3 -16 685.389 147.910   6
   5   3  17 5725.06 278.696  20
  -5   3 -17 5707.01 308.131  23
  -5   3 -17 4971.05 289.974   6
  -5   3 -18 9489.95 391.852  23
   5   5 -17 277.471 67.4580  23
   5   5 -17 161.883 53.7024  27
   5   5 -16 10914.4 450.181  23
   5   5 -15 11630.7 505.305  23
   5   5 -14 357.185 121.414  23
   5   5 -13 2163.67 220.831  23
   5   5 -12 7340.21 422.873  23
   5   5 -11 23484.5 929.229  23
   5   5 -10 17504.6 749.774  23
   5   5  -9 4380.59 316.873  23
   5   5  -8 2178.18 226.789  23
   5   5  -7 87534.8 2762.57  23
   5   5  -6 20090.3 794.428  23
   5   5  -6 20649.8 801.367  27
   5   5  -5 37573.1 1285.38  23
  -5   5   5 38564.2 1594.04  11
   5   5  -5 36986.0 1289.43  27
   5   5  -4 13723.6 590.082  23
   5   5  -4 13749.5 740.590  11
  -5   5   4 16029.8 865.877  11
   5   5  -4 15836.4 624.059  27
   5   5  -3 21522.0 957.860  11
  -5   5   3 21991.7 1051.81  11
   5   5  -3 19549.2 772.012  27
  -5   5   2 27001.5 1218.97  11
   5   5  -2 27441.2 1137.97  11
   5   5  -2 25423.4 935.345  27
   5   5  -1 4068.94 360.592  11
   5   5  -1 3550.48 240.023  27
   5   5   0 35345.3 1408.20  11
   5   5   0 34963.5 1192.77  27
   5   5   1 16319.2 643.335  26
   5   5   1 16676.2 829.215  11
   5   5   1 17596.7 913.110   7
   5   5   1 15359.7 631.800  27
   5   5   2 3446.70 244.322  26
   5   5   2 3618.22 359.585  11
   5   5   2 3440.97 381.716   7
   5   5   2 3533.15 244.980  27
   5   5   3 58285.3 2168.48   7
   5   5   3 55624.5 1804.51  27
   5   5   3 54941.9 1800.05  26
   5   5   4 33169.5 1465.08   7
   5   5   4 31354.9 1125.00  27
   5   5   4 32379.5 1125.01  26
   5   5   5 698.859 230.363   7
   5   5   5 911.349 143.836  30
   5   5   5 706.635 142.148  27
   5   5   5 756.491 139.097  26
   5   5   6 16837.7 1001.80   7
   5   5   6 17634.6 690.792  30
   5   5   6 17125.4 715.833  27
   5   5   7 12220.6 830.057   7
   5   5   7 11185.2 549.803  27
   5   5   7 11671.1 522.264  30
   5   5   8 15123.6 970.396   7
   5   5   8 15524.9 645.540  30
   5   5   9 20301.0 1154.20   7
   5   5   9 19002.3 755.780  30
  -5   5  -9 17931.6 724.630  23
   5   5   9 19034.6 775.744  24
   5   5  10 7470.17 683.259   7
   5   5  10 7487.03 408.578  30
  -5   5 -10 7284.96 388.861  23
   5   5  10 7433.95 418.469  24
   5   5  11 22593.9 867.424  30
   5   5  11 22233.3 879.240  24
  -5   5 -11 22157.5 849.467  23
   5   5  12 11745.8 544.092  30
  -5   5 -12 12130.6 538.113  23
   5   5  12 12002.5 557.414  24
   5   5  13 11561.1 537.278  24
  -5   5 -13 12717.7 535.560  23
   5   5  13 12204.7 542.900  30
   5   5  14 341.494 117.965  30
   5   5  14 185.374 106.211  24
  -5   5 -14 348.059 111.573  23
  -5   5 -15 8126.90 362.174  23
   5   5  15 7759.12 365.417  30
  -5   5 -16 815.227 96.6639  23
   5   7 -13 2244.39 147.841  27
   5   7 -12 2045.42 160.247  27
   5   7 -11 2870.84 207.070  27
   5   7 -10 878.097 136.570  27
   5   7  -9 1933.31 194.487  27
   5   7  -8 5478.96 334.267  27
   5   7  -7 38747.0 1342.86  27
   5   7  -6 10668.7 515.511  27
   5   7  -5 12238.4 567.889  27
  -5   7   4 4165.18 481.924  11
   5   7  -4 4741.38 320.441  27
  -5   7   3 2098.79 357.574  11
   5   7  -3 2072.09 218.173  27
   5   7  -2 7745.22 430.330  26
  -5   7   2 7057.76 626.785  11
   5   7  -2 7494.34 415.819  27
   5   7  -1 14322.2 634.126  26
   5   7  -1 13474.6 810.457  11
  -5   7   1 13111.1 888.504  11
   5   7  -1 14412.1 625.050  27
  -5   7   0 7614.78 376.497  26
   5   7   0 7751.39 429.917  26
  -5   7   0 8416.77 680.643  11
   5   7   0 7655.44 423.462  27
   5   7   1 30887.6 1144.00  26
  -5   7  -1 30755.2 1510.21  11
   5   7   1 31695.1 1142.46  27
   5   7   2 35073.1 1275.19  26
   5   7   2 36839.5 1281.94  27
   5   7   3 7906.97 444.099  26
   5   7   3 8871.23 440.665  30
   5   7   3 8303.48 443.853  27
  -5   7  -4 12857.6 888.260  11
   5   7   4 14435.0 617.666  30
   5   7   4 14343.7 628.834  26
   5   7   4 14055.8 628.857  27
   5   7   5 13759.3 616.400  27
   5   7   5 13759.2 594.913  30
   5   7   6 2728.96 239.465  30
   5   7   6 2675.67 244.286  27
   5   7   7 9078.22 445.526  30
   5   7   8 1285.76 171.028  30
   5   7   8 1163.75 170.887  24
   5   7   9 3365.80 241.013  30
   5   7   9 3088.44 236.455  24
   5   7  10 5547.63 304.334  30
   5   7  10 5624.76 309.398  24
   5   7  11 1497.05 150.660  30
   5   7  11 1324.53 144.124  24
   5   7  12 1766.27 139.541  24
   5   7  12 1827.91 150.451  30
   5   7  13 114.946 60.0480  30
   5   9  -6 3161.75 174.374  26
   5   9  -5 10759.4 402.808  26
   5   9  -5 9756.82 373.180  27
   5   9  -4 19252.7 640.229  26
   5   9  -4 16701.1 602.999  27
   5   9  -3 12437.7 474.553  26
   5   9  -3 11683.8 447.102  27
   5   9  -2 6171.87 299.968  26
   5   9  -2 6122.25 285.783  30
   5   9  -2 6044.16 276.261  27
   5   9  -1 8188.40 361.511  26
   5   9  -1 8253.61 351.276  30
   5   9  -1 7973.20 338.384  27
   5   9   0 4512.67 241.952  30
   5   9   0 4764.48 235.438  27
   5   9   1 5190.06 250.849  27
   5   9   1 5573.33 266.519  30
   5   9   2 2260.54 163.451  30
   5   9   3 1299.90 124.721  30
   5   9   4 380.222 83.1341  30
   5   9   5 5377.94 240.571  24
   5   9   5 5273.39 238.020  30
   5   9   6 6199.44 251.179  30
  -6  -8  10 536.866 83.0568  14
  -6  -8  10 574.200 90.9231  15
  -6  -8   9 804.933 109.223  14
   6  -8  -9 854.183 115.346  12
  -6  -8   9 784.795 114.366  15
   6  -8  -8 2353.77 181.727  12
  -6  -8   8 2108.69 168.318  14
  -6  -8   8 2377.56 185.306  15
   6  -8  -7 708.071 132.814  12
  -6  -8   7 584.654 117.577  14
  -6  -8   7 674.347 127.740  15
   6  -8  -6 1260.40 165.828  12
  -6  -8   6 1313.08 169.247  15
  -6  -8   6 1384.99 155.495  14
   6  -8  -6 1167.88 214.312  35
  -6  -8   5 865.053 134.826  14
   6  -8  -5 817.958 209.249  35
  -6  -8   4 5786.32 320.245  14
   6  -8  -4 6718.15 427.419  35
  -6  -8   3 10602.6 473.455  14
   6  -8  -3 11306.2 583.816  35
  -6  -8   2 4473.00 294.205  21
   6  -8  -2 4304.93 298.370  12
  -6  -8   2 3936.43 259.853  14
  -6  -8   1 4160.91 286.810  21
   6  -8  -1 3718.95 282.304  12
  -6  -8   0 2904.68 237.023  21
   6  -8   0 2520.66 219.535  31
  -6  -8  -1 1203.87 165.778  21
   6  -8   1 1166.37 162.829  31
  -6  -8  -2 9391.74 446.139  21
  -6  -8  -2 9317.48 463.533  35
   6  -8   2 9820.27 443.222  31
  -6  -8  -3 9544.07 441.185  21
  -6  -8  -3 9263.13 407.314  12
   6  -8   3 10259.2 445.101  31
  -6  -8  -4 1393.28 148.420  12
   6  -8   4 1609.24 162.762  31
  -6  -8  -5 10139.1 429.165  12
   6  -8   5 10434.8 439.128  31
  -6  -8  -6 13167.9 503.527  12
   6  -8   6 12447.6 493.197  31
  -6  -8  -7 70.2827 83.5890  12
   6  -8   7 154.960 74.0506  31
  -6  -8  -8 578.051 101.686  12
   6  -8   8 452.754 75.6323  31
  -6  -8  -9 1830.47 131.740  12
  -6  -6  15 1456.72 119.029  14
  -6  -6  14 4528.66 249.254  14
  -6  -6  13 4190.17 261.169  14
  -6  -6  12 188.243 111.368  14
  -6  -6  12 340.515 116.102  15
  -6  -6  11 3869.17 265.596  15
  -6  -6  11 3947.76 280.173  14
  -6  -6  10 13385.8 582.885  15
  -6  -6   9 5585.84 347.753  15
  -6  -6   8 24208.0 1245.46   9
   6  -6  -8 23437.2 1012.19  35
  -6  -6   7 49412.8 2020.29   9
   6  -6  -7 47624.8 1744.67  35
  -6  -6   6 2561.74 384.754   9
  -6  -6   6 3181.22 274.611  21
  -6  -6   6 3116.53 265.696  14
   6  -6  -6 2387.33 306.055  35
  -6  -6   5 1494.83 207.542  21
  -6  -6   5 1269.95 194.271  14
   6  -6  -5 1409.89 259.770  35
  -6  -6   4 2259.16 239.585  21
  -6  -6   4 2245.59 226.493  14
   6  -6  -4 2470.53 298.826  35
   6  -6  -4 2160.37 230.206  31
  -6  -6   3 46307.5 2201.42  10
  -6  -6   3 51414.3 1665.49  21
  -6  -6   3 48586.4 1642.23  14
   6  -6  -3 47288.5 1633.63  31
  -6  -6   2 40958.2 2044.56  10
  -6  -6   2 41892.3 1434.75  14
   6  -6  -2 41416.1 1427.44  31
  -6  -6   1 78972.2 3359.18  10
  -6  -6   1 82841.1 2623.26  14
   6  -6  -1 84209.0 2624.83  31
  -6  -6   0 17640.8 685.004  12
  -6  -6   0 18504.0 738.387  14
   6  -6   0 19147.8 747.078  31
  -6  -6  -1 18336.1 1339.96  10
   6  -6   1 19286.7 780.534  12
   6  -6   1 18803.9 702.382  15
  -6  -6  -1 19401.3 764.839  14
   6  -6   1 19103.9 763.660  31
  -6  -6  -2 36030.2 2035.89  10
   6  -6   2 40981.4 1358.29  12
   6  -6   2 39481.1 1340.99  18
   6  -6   2 35445.4 1263.31  15
   6  -6   2 39110.0 1358.69  36
  -6  -6  -3 39157.5 2190.26  10
   6  -6   3 39709.9 1657.51   9
   6  -6   3 43511.2 1472.06  12
   6  -6   3 41758.2 1472.96  18
   6  -6   3 41762.2 1409.27  15
   6  -6   3 45561.9 1495.92  36
  -6  -6  -4 7161.51 884.393  10
   6  -6   4 8444.79 618.664   9
   6  -6   4 9352.32 495.029  18
   6  -6   4 9015.57 439.828  15
   6  -6   4 10484.0 509.044  36
   6  -6   5 14261.1 869.291   9
   6  -6   5 16286.5 718.100  18
   6  -6   5 15716.6 650.358  15
   6  -6   5 15909.8 697.910  36
  -6  -6  -6 31876.9 1926.51  10
   6  -6   6 34462.8 1261.57  18
   6  -6   6 33277.7 1177.54  15
   6  -6   6 34773.6 1236.28  36
   6  -6   7 664.456 237.942   9
  -6  -6  -7 409.260 386.475  10
   6  -6   7 534.944 146.014  15
   6  -6   7 532.400 172.161  18
   6  -6   7 774.706 174.647  36
  -6  -6  -8 1049.10 412.011  10
   6  -6   8 1195.47 285.820   9
   6  -6   8 1359.89 186.631  15
   6  -6   8 1244.99 219.566  18
   6  -6   8 1408.38 201.665  36
   6  -6   9 10758.3 573.620  18
   6  -6   9 10321.8 525.188  36
   6  -6  10 7397.27 457.042  18
   6  -6  10 7197.27 415.796  36
   6  -6  11 10464.9 542.090  18
   6  -6  11 9745.57 483.593  36
   6  -6  12 4598.97 332.492  18
   6  -6  12 4823.81 300.223  36
   6  -6  13 5307.04 335.540  18
   6  -6  13 5613.22 305.183  36
   6  -6  14 1541.80 169.042  18
   6  -6  14 1475.42 139.132  36
   6  -6  15 159.426 59.6505  36
  -6  -4  18 5494.39 254.622  18
   6  -4 -17 49.2429 90.0318  13
  -6  -4  16 1856.01 166.542  14
   6  -4 -16 1786.27 195.328  13
  -6  -4  15 2059.55 200.904  14
   6  -4 -15 2119.28 229.354  13
  -6  -4  14 1245.08 184.845  14
   6  -4 -14 970.533 202.877  13
   6  -4 -13 11199.5 592.315  13
  -6  -4  13 11554.1 546.985  14
   6  -4 -12 19109.4 826.808  13
  -6  -4  12 18089.7 1022.38   9
  -6  -4  12 18503.4 764.546  14
  -6  -4  12 18095.6 714.039  15
   6  -4 -11 65747.0 2179.50  13
  -6  -4  11 62053.1 2438.39   9
  -6  -4  11 64538.4 2059.78  15
  -6  -4  11 64076.8 2101.20  14
   6  -4 -10 2872.19 303.581  13
  -6  -4  10 2867.40 387.485   9
  -6  -4  10 3324.77 270.467  14
  -6  -4  10 3484.50 253.597  15
  -6  -4   9 4321.92 447.062   9
   6  -4  -9 4231.98 337.262  13
  -6  -4   9 4006.98 290.490  14
  -6  -4   8 49550.5 1941.45   9
   6  -4  -8 50101.9 1712.83  13
  -6  -4   8 49879.8 1643.23  14
   6  -4  -8 47893.3 1726.24  35
   6  -4  -7 15188.0 692.534  13
  -6  -4   7 15987.1 636.267  21
  -6  -4   7 16526.1 656.540  14
   6  -4  -7 15195.5 709.658  35
   6  -4  -6 3498.59 282.558  13
  -6  -4   6 3342.26 241.211  21
  -6  -4   6 3371.99 245.676  14
   6  -4  -6 4070.35 316.045  35
   6  -4  -5 4609.93 313.175  13
  -6  -4   5 4241.03 265.009  21
  -6  -4   5 3803.48 259.879  14
   6  -4  -5 4977.25 329.642  35
  -6  -4   4 19653.1 733.465  14
  -6  -4   4 19886.0 732.296  21
  -6  -4   4 18721.0 1008.04  10
  -6  -4   3 2624.64 400.194  10
   6  -4  -2 1321.11 134.885   9
   6  -4  -1 39384.8 1329.95   9
   6  -4   0 5113.74 318.873   9
   6  -4   1 88580.2 2823.57   9
   6  -4   2 965.043 176.236   9
   6  -4   3 12911.0 662.355   9
   6  -4   4 6119.35 365.489  22
   6  -4   4 5565.89 291.911  15
   6  -4   4 5460.86 419.999   9
   6  -4   4 5987.44 350.687  18
   6  -4   5 10796.8 458.626  15
   6  -4   5 11230.6 654.230   9
   6  -4   5 10003.0 516.483  22
   6  -4   5 10661.3 517.998  18
   6  -4   6 13425.7 538.322  14
   6  -4   6 13112.1 556.589  15
   6  -4   6 14205.0 788.111   9
   6  -4   6 15283.3 647.637  18
   6  -4   6 12765.8 618.207  22
   6  -4   7 838.719 176.904  18
   6  -4   7 571.612 133.044  15
   6  -4   7 582.396 160.926  22
   6  -4   7 424.661 109.031  14
   6  -4   7 920.151 237.072   9
   6  -4   8 4692.11 348.279  22
   6  -4   8 4457.00 300.048  15
   6  -4   8 4885.09 292.852  14
   6  -4   8 4559.50 468.432   9
   6  -4   9 61978.9 1959.17  14
   6  -4   9 61420.6 2362.41   9
   6  -4   9 60480.9 2033.75  22
   6  -4  10 20214.0 870.173  22
   6  -4  10 20451.8 1142.19   9
  -6  -4 -10 19700.8 1294.26  10
   6  -4  10 21694.3 823.959  14
   6  -4  10 21145.2 916.828  18
   6  -4  11 11802.1 596.033  22
   6  -4  11 12712.6 568.647  14
   6  -4  11 10970.9 764.875   8
  -6  -4 -11 10337.8 919.430  10
   6  -4  11 14386.1 924.725   9
   6  -4  11 12937.6 658.076  18
   6  -4  12 11117.4 547.793  22
   6  -4  12 11306.3 611.779  18
   6  -4  12 11947.7 537.739  14
   6  -4  12 9141.82 709.783   8
   6  -4  12 9934.99 791.980   9
   6  -4  13 12808.1 656.120  18
   6  -4  14 448.858 184.375  18
   6  -4  15 6949.65 413.614  18
   6  -4  16 5391.15 327.139  18
   6  -4  17 4837.69 270.166  18
   6  -4  17 5495.29 264.776  36
   6  -2 -19 818.665 104.302  13
   6  -2 -18 651.512 131.934  13
   6  -2 -18 576.698 149.105   6
   6  -2 -17 5277.67 361.682   6
   6  -2 -16 18755.0 828.184   6
   6  -2 -15 6475.64 487.513  32
   6  -2 -15 7120.81 467.832   6
  -6  -2  15 6475.90 360.995  14
   6  -2 -14 27616.5 1096.93   6
   6  -2 -14 25222.8 1635.10   3
  -6  -2  14 25589.1 966.958  14
   6  -2 -13 104148. 4248.82   3
  -6  -2  13 110496. 3347.47  14
   6  -2 -13 106500. 3470.26   6
   6  -2 -12 11989.4 1030.07   3
  -6  -2  12 10594.8 677.766   9
  -6  -2  12 10496.4 493.596  14
   6  -2 -12 9999.55 573.294   6
   6  -2 -11 27212.6 1610.71   3
  -6  -2  11 28035.4 1228.47   9
  -6  -2  11 28009.2 992.955  14
   6  -2 -11 26419.1 1030.76  17
   6  -2 -11 27783.3 1083.29   6
   6  -2 -10 54493.4 2398.04   3
  -6  -2  10 55325.5 1954.31   9
   6  -2 -10 51249.7 1743.91  17
  -6  -2  10 50337.4 1683.12  14
   6  -2 -10 53413.8 1783.19   6
   6  -2  -9 53284.6 2223.96   3
  -6  -2   9 45916.9 1764.14   9
  -6  -2   9 46104.5 1550.46  14
   6  -2  -9 48523.1 1615.05  17
   6  -2  -9 50787.5 1640.95   6
   6  -2  -8 16358.0 1022.68   3
  -6  -2   8 15870.6 755.328   9
   6  -2  -8 15203.5 635.907  17
   6  -2  -7 69722.5 2587.50   3
  -6  -2   7 65411.8 2237.60   9
   6  -2  -6 5041.23 498.478   3
   6  -2  -5 134307. 4370.74   3
   6  -2  -4 71370.8 2473.30   3
   6  -2  -3 166087. 5136.26   3
   6  -2  -2 53230.9 1834.71   3
   6  -2  -1 112121. 3354.27   3
   6  -2  -1 105014. 3123.85   9
   6  -2   0 12470.0 546.675   1
   6  -2   0 13116.0 594.996   3
   6  -2   0 12745.2 475.606   9
   6  -2   1 79196.6 2435.58   1
   6  -2   1 78314.4 2481.10   3
   6  -2   1 76112.2 2374.75   9
   6  -2   1 76978.9 2283.24   8
   6  -2   2 1384.15 171.938   1
   6  -2   2 1933.00 183.592   9
   6  -2   3 59323.3 1941.09   9
   6  -2   4 11612.8 572.063   2
   6  -2   4 11542.7 566.245   9
   6  -2   5 4906.74 361.905   2
   6  -2   5 4322.79 347.819   9
   6  -2   6 36611.2 1375.03   2
   6  -2   6 33915.2 1354.25   9
   6  -2   7 23254.4 1035.84   2
   6  -2   7 21211.4 998.337   9
   6  -2   8 44820.0 1727.32   2
   6  -2   8 43334.7 1419.91  14
   6  -2   9 74876.4 2431.40  22
   6  -2   9 75173.0 2734.17   2
   6  -2   9 76481.0 2391.87  14
   6  -2   9 81838.5 2725.37   8
   6  -2  10 7553.40 417.852  22
   6  -2  10 8068.25 615.775   2
   6  -2  10 7654.87 394.023  14
   6  -2  10 6273.01 569.944   9
   6  -2  10 7376.26 578.289   8
   6  -2  11 36494.4 1341.28  18
   6  -2  11 34641.6 1288.93  22
   6  -2  11 39657.5 1693.13   2
   6  -2  11 38323.4 1289.59  14
   6  -2  11 35884.1 1599.99   8
   6  -2  11 36881.3 1653.28   9
   6  -2  12 34567.7 1633.85   2
   6  -2  12 35311.5 1648.23   9
   6  -2  12 35182.7 1315.90  18
   6  -2  12 36565.8 1629.26   8
   6  -2  13 1222.67 221.375  18
   6  -2  13 1558.19 330.774   8
  -6  -2 -13 1480.04 220.498   6
   6  -2  13 1004.26 305.526   2
   6  -2  14 12602.4 903.650   2
   6  -2  14 13849.1 646.533  18
   6  -2  14 11335.6 843.232   8
  -6  -2 -14 13433.0 653.334   6
   6  -2  15 1891.75 231.266  18
   6  -2  15 1786.07 227.846  20
  -6  -2 -15 1685.65 240.436   6
   6  -2  16 8527.29 447.723  18
   6  -2  16 8859.24 456.170  20
  -6  -2 -16 8931.67 482.828   6
   6  -2  17 1929.86 185.735  18
   6  -2  17 2487.09 210.969  20
  -6  -2 -17 2213.56 229.220   6
   6  -2  18 3846.33 226.006  20
  -6  -2 -18 3488.22 240.681   6
   6   0 -20 2034.23 148.285   6
   6   0 -19 4685.63 294.513   6
   6   0 -18 92.2820 145.769   6
   6   0 -17 25814.1 1041.30   6
   6   0 -16 23299.5 1003.39   6
   6   0 -15 32549.4 1294.80   6
   6   0 -15 30790.8 1916.40   3
   6   0 -15 32647.6 1138.97  23
   6   0 -14 53931.6 2695.97   3
   6   0 -14 55004.2 1772.55  23
   6   0 -14 53288.4 1781.58  17
  -6   0  14 50484.4 2118.20   8
   6   0 -14 55261.6 1932.66   6
  -6   0  13 146346. 4664.83   8
   6   0 -13 142699. 5304.81   3
   6   0 -13 139119. 4227.70  23
   6   0 -13 136224. 4249.84  17
   6   0 -13 140782. 4382.76   6
  -6   0  12 25600.7 1192.90   8
   6   0 -12 23048.5 1531.94   3
   6   0 -12 23717.1 914.597  17
   6   0 -12 23781.5 1001.16   6
   6   0 -12 24616.2 893.141  23
   6   0 -11 23341.3 1481.57   3
   6   0 -11 24332.1 904.577  17
   6   0 -11 24477.5 976.271   6
   6   0 -11 23481.3 868.479  23
   6   0 -10 52.3671 261.420   3
   6   0 -10 94.5756 76.6884  23
   6   0 -10 39.8193 96.4047  17
   6   0 -10 55.1288 137.614   6
   6   0  -9 34156.0 1700.73   3
  -6   0   9 36499.1 1234.03   9
   6   0  -9 31173.4 1184.99   6
   6   0  -8 8292.40 715.944   3
  -6   0   8 8846.27 433.253   9
   6   0  -7 50744.9 2144.94   3
  -6   0   7 54428.7 1728.49   9
   6   0  -6 62002.9 2267.48   3
  -6   0   6 57157.0 1818.76   9
   6   0  -5 18742.9 962.166   3
  -6   0   5 18620.8 649.518   9
   6   0  -4 129583. 3996.39   3
  -6   0   4 121255. 3610.17   9
   6   0  -3 97104.4 3172.87   3
   6   0  -2 34148.2 1286.98   3
   6   0  -1 2278.26 259.302   3
   6   0  -1 2514.37 216.903   1
   6   0   0 82808.5 2511.44   1
   6   0   0 79413.8 2567.51   3
   6   0   0 78923.2 2415.06   7
   6   0   1 445178. 12817.7   3
   6   0   1 424280. 12751.9   1
   6   0   1 441419. 12670.6   7
   6   0   2 663.290 182.558   3
   6   0   2 625.600 141.489   2
   6   0   2 531.108 103.853   7
   6   0   3 10306.4 508.851   2
   6   0   3 10840.1 479.118   8
   6   0   4 285724. 8409.26   2
   6   0   4 280804. 8363.06   8
   6   0   5 167206. 5082.91   2
   6   0   5 164177. 5035.72   8
   6   0   6 55641.0 1972.48   2
   6   0   6 56376.1 1933.19   8
   6   0   7 6853.33 489.729   2
   6   0   7 7373.45 484.071   8
   6   0   8 26202.8 1168.94   2
   6   0   8 25587.0 1127.77   8
   6   0   9 59745.3 2285.46   2
   6   0   9 63484.9 2275.34   8
   6   0  10 21521.7 1130.38   2
   6   0  10 21730.1 847.528  22
   6   0  10 24471.1 1158.08   8
   6   0  10 22906.5 829.800  30
   6   0  11 14257.6 903.508   2
   6   0  11 14547.7 608.027  30
   6   0  12 591.062 235.714   2
   6   0  13 4023.11 503.766   2
   6   0  14 18116.9 1129.37   2
  -6   0 -14 18498.8 827.986   6
  -6   0 -15 15205.2 727.138   6
   6   0  16 677.992 180.327  20
  -6   0 -16 565.012 188.913   6
   6   0  17 25081.1 974.847  20
  -6   0 -17 27360.8 1020.42   6
   6   0  18 31940.1 1140.42  20
  -6   0 -18 34813.0 1184.27   6
   6   0  19 6466.30 310.606  20
  -6   0 -19 6993.31 339.203   6
   6   2 -19 479.637 94.3069   6
   6   2 -18 469.019 136.387   6
   6   2 -18 441.061 102.738  23
   6   2 -17 4969.77 347.830   6
   6   2 -17 5398.08 311.311  23
   6   2 -16 17694.0 784.639   6
   6   2 -16 17357.6 714.350  23
   6   2 -15 6158.22 438.883   6
   6   2 -15 6862.60 396.729  23
   6   2 -14 23750.7 1594.02   3
   6   2 -14 25933.0 1055.33   6
   6   2 -14 24613.1 971.569  23
   6   2 -13 103618. 4220.75   3
   6   2 -13 105726. 3418.00   6
   6   2 -13 108438. 3343.18  23
   6   2 -12 10043.4 470.379  17
   6   2 -12 10609.9 1009.26   3
   6   2 -12 10343.9 566.966   6
   6   2 -12 9781.13 502.594  23
   6   2 -11 29139.7 1010.95  17
   6   2 -11 26124.7 1071.66   6
   6   2 -11 29569.4 1674.06   3
   6   2 -11 27732.5 1034.13  23
   6   2 -10 50984.2 1702.16   6
   6   2 -10 50505.3 2306.30   3
   6   2 -10 48060.2 1637.93  23
   6   2  -9 49340.5 2168.20   3
  -6   2   9 46612.4 1694.32   8
   6   2  -9 47293.7 1604.66   6
   6   2  -8 16475.5 1032.76   3
  -6   2   8 15228.3 694.524   8
   6   2  -7 62074.2 2451.73   3
  -6   2   7 62238.0 2026.15   8
   6   2  -6 5103.25 517.765   3
  -6   2   6 5686.75 308.190   8
   6   2  -5 143487. 4639.92   3
   6   2  -4 73111.8 2516.96   3
  -6   2   4 72577.3 2308.22  11
   6   2  -3 165558. 5094.67   3
  -6   2   3 163445. 4922.28  11
   6   2  -2 55115.1 1822.31   3
   6   2  -2 51388.2 1602.35  11
   6   2  -1 110010. 3351.30   3
   6   2  -1 105198. 3169.23  11
   6   2   0 11541.4 523.821   1
   6   2   0 11489.3 578.766   3
   6   2   0 12423.7 469.985  11
   6   2   1 83916.3 2577.69   1
   6   2   1 79840.0 2620.24   3
   6   2   2 2632.50 230.015   1
   6   2   3 53613.8 1789.37   2
   6   2   4 9133.50 496.194   2
   6   2   5 4577.82 352.214   2
   6   2   6 35291.8 1366.82   2
   6   2   7 21903.3 1005.41   2
   6   2   8 41823.2 1709.68   2
   6   2   8 44817.1 1453.41  24
   6   2   8 44519.6 1427.25  30
   6   2   9 73383.9 2673.28   2
   6   2   9 73436.0 2329.05  24
   6   2   9 74519.8 2304.29  30
   6   2  10 7641.10 595.107   2
   6   2  10 7242.69 387.874  24
   6   2  10 6338.60 352.524  30
   6   2  11 38476.8 1649.78   2
   6   2  11 34413.5 1256.81  24
   6   2  12 36265.6 1626.40   2
   6   2  12 32525.9 1217.66  24
  -6   2 -13 1632.67 228.674   6
   6   2  13 1330.01 313.325   2
   6   2  13 1415.26 210.575  24
   6   2  14 11417.7 870.442   2
  -6   2 -14 14167.0 661.841   6
   6   2  15 2434.61 247.463  20
  -6   2 -15 2268.95 256.715   6
   6   2  16 9796.81 485.491  20
  -6   2 -16 10068.4 511.658   6
   6   2  17 2208.45 201.751  20
  -6   2 -17 2126.62 221.920   6
   6   2  18 4206.38 239.620  20
  -6   2 -18 4584.16 267.890   6
  -6   2 -19 1937.60 130.746  23
   6   4 -17 63.3881 66.4575  27
   6   4 -16 2003.18 195.146  23
   6   4 -15 2420.83 231.314  23
   6   4 -14 1146.30 186.721  23
   6   4 -13 12455.2 596.284  23
   6   4 -12 19192.7 810.457  23
   6   4 -11 64899.4 2147.85  23
   6   4 -10 3680.90 296.548  23
   6   4  -9 4804.44 332.091  23
   6   4  -8 47752.9 1618.38  23
   6   4  -7 15452.5 648.325  23
   6   4  -6 3837.95 265.286  23
  -6   4   5 4633.56 396.092  11
   6   4  -5 4511.91 280.511  23
  -6   4   4 21921.2 996.355  11
   6   4  -3 4032.24 301.443  11
  -6   4   3 3890.81 363.000  11
   6   4  -2 1274.07 183.750  11
  -6   4   2 1449.73 240.922  11
   6   4  -1 43351.8 1537.20  11
   6   4   0 6136.04 472.735   7
   6   4   0 5583.57 377.926  11
   6   4   1 93189.1 3058.51   7
   6   4   1 87810.1 2903.88  11
   6   4   2 857.525 218.214   7
   6   4   3 16397.4 880.901   7
   6   4   4 5417.41 478.782   7
   6   4   4 4321.55 270.015  27
   6   4   4 5204.82 283.432  26
   6   4   5 11046.7 733.176   7
   6   4   5 10873.3 489.764  27
   6   4   5 11398.5 486.963  26
   6   4   6 15295.2 874.843   7
   6   4   6 13213.6 583.111  27
   6   4   7 736.934 231.752   7
   6   4   7 742.001 148.805  27
   6   4   8 4308.32 478.955   7
   6   4   9 65713.9 2493.65   7
   6   4   9 60638.3 1985.85  30
   6   4   9 61347.0 2014.77  24
   6   4  10 21226.3 1198.90   7
   6   4  10 20764.2 819.023  30
   6   4  10 21225.3 847.013  24
   6   4  11 12036.0 880.017   7
   6   4  11 12412.1 565.629  30
   6   4  11 11980.4 580.241  24
   6   4  12 11756.2 557.960  24
   6   4  12 11093.8 533.110  30
   6   4  13 12047.2 560.179  30
   6   4  13 12151.1 572.926  24
   6   4  14 518.644 148.088  24
   6   4  14 383.585 146.787  30
   6   4  15 5666.77 333.359  30
  -6   4 -15 6257.10 337.577  23
  -6   4 -16 6585.73 329.864  23
  -6   4 -17 5937.24 277.799  23
   6   6 -15 1069.80 104.491  23
   6   6 -14 3844.64 227.245  23
   6   6 -13 5432.76 305.114  23
   6   6 -13 5206.71 290.718  27
   6   6 -12 355.092 122.882  23
   6   6 -12 295.321 115.368  27
   6   6 -11 3526.05 268.021  23
   6   6 -11 3361.73 259.225  27
   6   6 -10 13371.8 601.220  23
   6   6 -10 13854.7 609.042  27
   6   6  -9 5510.26 350.376  23
   6   6  -9 5594.79 356.251  27
   6   6  -8 21428.2 861.002  23
   6   6  -8 22706.1 878.916  27
   6   6  -7 47629.2 1640.38  23
   6   6  -7 49830.0 1658.79  27
   6   6  -6 3223.73 257.289  23
   6   6  -6 2967.59 260.428  27
  -6   6   5 1415.80 304.874  11
   6   6  -5 1178.16 174.337  27
  -6   6   4 2022.92 333.728  11
   6   6  -4 1467.17 193.705  27
   6   6  -3 45846.5 1765.71  11
  -6   6   3 46380.0 1922.47  11
   6   6  -3 46392.5 1571.38  27
   6   6  -2 37625.0 1587.09  11
  -6   6   2 40287.6 1751.16  11
   6   6  -2 42360.0 1411.27  27
   6   6  -1 81441.8 2907.00  11
  -6   6   1 85461.2 3086.95  11
   6   6  -1 85758.4 2671.89  27
   6   6   0 18394.8 749.773  26
  -6   6   0 19204.9 1058.91  11
   6   6   0 17453.8 934.978  11
   6   6   0 18824.4 754.964  27
   6   6   1 19622.0 779.127  26
  -6   6  -1 19811.8 1089.39  11
   6   6   1 18600.4 769.712  27
   6   6   2 39299.7 1379.99  26
   6   6   2 40285.4 1385.80  27
   6   6   3 45836.3 1912.42   7
   6   6   3 42887.0 1510.76  26
   6   6   3 45435.0 1528.10  27
   6   6   4 8897.05 698.482   7
   6   6   4 8061.07 444.966  27
   6   6   4 8041.06 421.208  30
   6   6   4 8599.63 449.551  26
   6   6   5 16821.6 1007.22   7
   6   6   5 15277.4 660.797  30
   6   6   5 16313.4 699.716  27
   6   6   6 33922.9 1580.81   7
   6   6   6 31961.4 1157.01  30
   6   6   6 32756.9 1197.09  27
   6   6   7 745.342 261.027   7
   6   6   7 1016.45 167.681  30
   6   6   7 695.312 163.086  27
   6   6   8 1447.33 312.674   7
   6   6   8 1334.38 190.353  30
   6   6   9 11022.0 516.678  30
   6   6   9 10975.0 530.216  24
   6   6  10 7238.97 394.539  30
   6   6  10 7386.18 405.141  24
   6   6  11 10098.1 478.257  30
   6   6  11 10834.0 496.297  24
   6   6  12 5173.61 302.762  30
   6   6  12 5481.77 315.305  24
   6   6  13 5859.15 301.527  30
   6   6  13 5573.07 296.773  24
   6   6  14 1013.88 124.109  30
   6   8 -10 622.511 84.8858  27
   6   8 -10 599.255 80.5213  26
   6   8  -9 610.072 100.921  27
   6   8  -9 752.891 102.707  26
   6   8  -8 2254.64 171.631  27
   6   8  -8 2368.94 175.297  26
   6   8  -7 626.191 118.423  27
   6   8  -7 796.351 124.319  26
   6   8  -6 1136.86 143.435  27
   6   8  -5 737.299 131.901  27
   6   8  -4 5441.74 316.302  27
   6   8  -3 11360.2 506.324  27
   6   8  -3 11116.0 508.984  26
   6   8  -2 4379.46 286.722  27
   6   8  -2 4337.46 291.373  26
   6   8  -1 4099.96 281.160  27
   6   8  -1 4439.26 293.124  26
   6   8   0 2761.78 229.182  27
   6   8   0 2790.37 237.001  26
   6   8   1 1107.03 162.084  27
   6   8   1 1273.18 163.628  30
   6   8   1 937.757 155.349  26
   6   8   2 9894.30 456.301  30
   6   8   2 9694.47 463.904  27
   6   8   2 9357.46 463.116  26
   6   8   3 10617.0 498.873  27
   6   8   3 11426.9 495.341  30
   6   8   4 1677.62 176.118  27
   6   8   4 2044.14 186.615  30
  -6   8  -4 1685.23 146.758  26
   6   8   5 11830.9 499.114  30
   6   8   6 14263.4 563.628  30
   6   8   7 228.884 94.6335  30
   6   8   7 133.992 105.641  24
   6   8   8 446.753 99.4371  30
   6   8   8 567.952 108.463  24
   6   8   9 2215.29 156.146  30
   6   8   9 2111.57 150.278  24
   6   8  10 3949.44 192.583  30
  -7  -9   4 3028.89 179.286  15
  -7  -9   3 8734.00 354.623  15
  -7  -9   2 2947.31 179.560  15
  -7  -9   2 2790.79 178.298  35
   7  -9  -1 802.968 148.883  35
   7  -9   0 3185.93 240.157  35
   7  -9   1 729.862 143.695  35
   7  -9   2 5622.81 301.471  35
   7  -9   3 11640.8 469.205  35
  -7  -7  13 1122.26 103.593  14
  -7  -7  11 3174.33 202.243  15
   7  -7 -10 10110.3 437.043  12
  -7  -7  10 10214.5 442.102  15
   7  -7  -9 3575.59 250.368  12
  -7  -7   9 3984.83 261.301  15
   7  -7  -8 3280.81 254.455  12
  -7  -7   8 3525.74 260.405  14
  -7  -7   8 3379.17 256.261  15
   7  -7  -7 3531.78 272.411  12
  -7  -7   7 4246.12 293.272  14
   7  -7  -7 3763.44 358.455  35
   7  -7  -6 13957.0 613.236  12
  -7  -7   6 13833.1 611.294  14
   7  -7  -6 13880.4 703.389  35
   7  -7  -5 17382.5 727.016  12
  -7  -7   5 17951.5 739.308  21
  -7  -7   5 18077.0 726.053  14
   7  -7  -5 15795.2 799.356  35
   7  -7  -4 2599.26 248.870  12
  -7  -7   4 2773.15 259.275  21
  -7  -7   4 2189.85 229.506  14
   7  -7  -4 3020.78 331.916  35
   7  -7  -3 4066.13 311.687  12
  -7  -7   3 4499.71 311.528  14
  -7  -7   2 638.227 153.856  14
   7  -7  -2 837.638 172.577  31
  -7  -7   1 197.713 130.973  21
  -7  -7   1 183.099 129.083  14
  -7  -7   1 237.646 289.503  10
   7  -7  -1 250.811 190.324  35
   7  -7  -1 294.545 135.837  31
  -7  -7   0 2030.98 485.227  10
  -7  -7   0 2998.32 267.337  21
  -7  -7   0 2713.18 244.624  14
   7  -7   0 2612.48 248.421  31
   7  -7   1 1853.99 225.330  12
  -7  -7  -1 1653.74 217.018  21
  -7  -7  -1 1675.58 197.807  14
   7  -7   1 1890.22 215.247  31
  -7  -7  -2 6245.78 821.779  10
  -7  -7  -2 6624.27 339.411  12
  -7  -7  -2 6165.32 383.504  21
  -7  -7  -2 6357.08 369.122  14
   7  -7   2 7229.38 396.727  31
  -7  -7  -3 9084.89 424.595  12
  -7  -7  -3 9053.21 453.570  14
   7  -7   3 9138.55 463.905  31
  -7  -7  -4 6648.00 366.189  14
   7  -7   4 6510.26 377.783  31
  -7  -7  -5 7862.94 398.810  14
   7  -7   5 7497.44 408.367  31
   7  -7   5 8341.00 445.158  36
   7  -7   6 3057.21 265.799  36
   7  -7   7 3585.99 283.592  36
   7  -7   8 23577.1 893.928  36
   7  -7   9 12807.7 552.827  36
   7  -7  10 392.179 113.786  36
   7  -7  11 5819.04 285.322  36
   7  -7  11 4530.80 229.659  31
   7  -7  12 5184.99 252.443  36
  -7  -5  16 915.077 103.199  14
  -7  -5  16 834.593 127.444  18
  -7  -5  15 3523.04 218.632  14
   7  -5 -14 14692.4 631.777  13
  -7  -5  14 14441.1 587.532  14
   7  -5 -13 2562.20 265.615  13
  -7  -5  13 2438.15 222.548  14
   7  -5 -12 4914.21 372.559  13
  -7  -5  12 5352.69 337.524  14
  -7  -5  12 5282.52 300.858  15
   7  -5 -11 3116.47 303.581  13
  -7  -5  11 2351.34 213.996  15
  -7  -5  11 2619.01 246.150  14
  -7  -5  10 10337.2 747.294   9
   7  -5 -10 10547.0 574.378  13
  -7  -5  10 9683.72 480.174  15
  -7  -5  10 10296.8 514.072  14
  -7  -5   9 3898.91 443.837   9
   7  -5  -9 3186.77 316.796  13
  -7  -5   9 3187.56 259.883  15
  -7  -5   9 3715.88 290.773  14
  -7  -5   8 636.824 160.075  14
  -7  -5   8 638.574 226.588   9
   7  -5  -8 899.648 207.904  13
   7  -5  -8 673.831 223.598  35
  -7  -5   7 2719.61 383.432   9
   7  -5  -7 2948.93 300.098  13
  -7  -5   7 2864.22 251.722  21
  -7  -5   7 2915.83 253.341  14
   7  -5  -7 2957.57 317.869  35
   7  -5  -6 2051.75 255.286  13
  -7  -5   6 1847.86 207.680  21
  -7  -5   6 1897.84 207.202  14
   7  -5  -6 1686.51 255.361  35
  -7  -5   5 20911.3 789.495  21
   7  -5  -5 18689.1 829.909  13
   7  -5  -5 18923.0 852.142  35
  -7  -5   4 5247.30 321.236  21
   7  -5  -4 4741.40 307.215  31
  -7  -5   3 7822.20 411.653  21
  -7  -5   3 8275.84 726.295  10
   7  -5  -3 8051.18 470.646  35
   7  -5  -3 7905.89 407.823  31
  -7  -5   2 52884.2 2361.62  10
  -7  -5   2 56248.9 1811.17  14
   7  -5  -2 53793.6 1879.75  16
   7  -5  -2 56677.4 1804.02  31
  -7  -5   1 20867.9 1279.77  10
   7  -5  -1 21194.6 794.380  12
  -7  -5   1 20495.5 790.046  14
   7  -5  -1 19806.0 868.219  16
   7  -5  -1 20479.8 779.857  31
  -7  -5   0 14277.2 1063.91  10
   7  -5   0 13872.6 589.944  12
   7  -5   0 14553.8 607.498  18
   7  -5   0 12924.8 670.844  16
   7  -5   0 14254.1 600.862  36
   7  -5   1 117.851 103.556  18
   7  -5   1 138.158 106.472   9
  -7  -5  -1 53.9178 275.507  10
   7  -5   1 104.095 116.242  12
   7  -5   2 4125.87 327.161  22
   7  -5   2 3796.65 231.325  15
   7  -5   2 3590.06 333.872   9
   7  -5   2 3938.50 292.200  18
   7  -5   3 11178.9 475.966  15
   7  -5   3 11890.9 557.401  18
   7  -5   3 10877.8 645.112   9
   7  -5   4 21065.5 901.060  22
   7  -5   4 21170.6 790.082  15
   7  -5   4 23488.3 893.001  18
  -7  -5  -4 19489.1 1365.64  10
   7  -5   4 20485.4 1006.62   9
   7  -5   5 22687.8 938.379  22
   7  -5   5 21875.4 821.972  15
   7  -5   5 22571.9 913.992  18
   7  -5   5 20742.4 1055.10   9
  -7  -5  -6 22412.6 1513.68  10
   7  -5   6 23674.1 1162.99   9
   7  -5   6 23945.3 930.688  36
   7  -5   6 22790.8 979.043  22
   7  -5   6 24989.9 986.583  18
   7  -5   6 24022.2 888.976  15
   7  -5   7 28398.7 1001.21  14
  -7  -5  -7 27244.5 1707.28  10
   7  -5   7 28450.7 1353.63   9
   7  -5   7 28984.3 1088.51  36
   7  -5   7 28543.1 1142.39  22
   7  -5   7 29897.8 1147.38  18
   7  -5   7 29314.9 1052.42  15
   7  -5   8 36290.0 1383.30  22
   7  -5   8 36504.1 1327.84  36
   7  -5   8 39354.0 1409.29  18
   7  -5   8 35578.8 1626.23   9
  -7  -5  -8 35953.6 1996.41  10
   7  -5   8 36772.3 1248.58  14
   7  -5   9 6166.29 429.336  22
   7  -5   9 6552.21 447.298  18
   7  -5   9 6034.37 387.001  36
   7  -5   9 5792.61 331.794  14
   7  -5   9 5003.21 541.431   9
  -7  -5  -9 5263.62 711.692  10
   7  -5  10 1853.09 233.428  36
   7  -5  10 2107.76 261.823  22
   7  -5  10 1706.29 254.159  18
   7  -5  10 2181.86 205.396  14
  -7  -5 -10 1349.33 408.022  10
   7  -5  10 2076.50 358.816   9
   7  -5  11 2072.78 233.697  36
   7  -5  11 2141.02 205.596  14
   7  -5  12 3039.87 267.641  36
   7  -5  13 994.728 199.438  18
   7  -5  13 1112.54 177.048  36
   7  -5  14 300.265 139.638  18
   7  -5  14 629.814 135.009  36
   7  -5  15 6979.25 367.626  18
   7  -5  15 6475.63 324.289  36
   7  -5  16 1139.68 132.283  18
   7  -5  16 1242.99 113.730  36
   7  -3 -18 253.239 93.3179  13
   7  -3 -17 7859.18 391.178  13
  -7  -3  16 1229.46 145.947  14
   7  -3 -16 1250.85 190.463  13
  -7  -3  15 1941.34 196.339  14
   7  -3 -15 2204.22 256.582  13
   7  -3 -15 2168.60 252.802   6
  -7  -3  14 25412.4 962.219  14
   7  -3 -14 25796.4 1046.53   6
   7  -3 -14 28310.8 1065.01  13
   7  -3 -13 439.584 328.072   3
   7  -3 -13 446.562 189.564  32
   7  -3 -13 485.355 172.425   6
  -7  -3  13 374.080 134.715  14
   7  -3 -12 30774.9 1294.21  32
   7  -3 -12 31577.6 1760.70   3
   7  -3 -12 34020.0 1265.98   6
  -7  -3  12 34111.9 1186.11  14
  -7  -3  11 15134.1 857.430   9
   7  -3 -11 14580.0 745.679  32
   7  -3 -11 13812.6 1070.69   3
   7  -3 -11 13588.9 673.711   6
  -7  -3  11 14629.0 624.914  14
  -7  -3  10 12687.4 757.975   9
   7  -3 -10 11583.0 656.181  32
   7  -3 -10 12901.4 977.545   3
   7  -3 -10 13633.4 628.276   6
  -7  -3  10 12878.6 560.764  14
  -7  -3  10 12665.4 523.061  15
  -7  -3   9 4504.87 414.777   9
   7  -3  -9 3881.18 354.560  32
   7  -3  -9 4185.01 542.808   3
   7  -3  -9 3792.93 309.028   6
  -7  -3   9 3911.24 268.144  14
  -7  -3   9 4354.36 255.960  15
  -7  -3   8 5575.03 440.551   9
   7  -3  -8 4963.36 548.766   3
   7  -3  -8 4403.34 363.238  32
  -7  -3   8 5277.52 302.547  14
   7  -3  -8 4397.79 316.382   6
   7  -3  -7 1607.72 214.180  35
   7  -3  -7 1379.10 320.075   3
  -7  -3   7 1754.14 176.319  14
  -7  -3   7 1704.96 154.624  21
   7  -3  -6 9204.83 643.977   3
  -7  -3   6 8285.40 388.063  14
   7  -3  -5 9942.18 643.996   3
   7  -3  -4 39245.2 1524.01   3
   7  -3  -3 172067. 5329.54   3
   7  -3  -2 72560.9 2423.85   3
   7  -3  -1 11502.1 564.405   3
   7  -3  -1 10401.6 411.729   9
   7  -3   0 173865. 5096.93   3
   7  -3   0 163086. 4953.32   9
   7  -3   1 11557.4 541.766   1
   7  -3   1 11555.4 515.397   9
   7  -3   2 3260.26 263.937   1
   7  -3   2 3445.88 263.009   9
   7  -3   3 21212.2 867.995   1
   7  -3   3 21705.2 885.571   9
   7  -3   4 10786.1 553.788   1
   7  -3   4 10074.5 561.896   9
   7  -3   5 37949.8 1461.83   9
   7  -3   6 8753.64 538.451   2
   7  -3   6 7645.02 536.697   9
   7  -3   6 7836.69 428.729  22
   7  -3   6 8243.52 375.878  15
   7  -3   7 14806.5 661.356  22
   7  -3   7 15349.6 599.468  20
   7  -3   7 15286.7 669.697  18
   7  -3   7 14743.6 587.186  14
   7  -3   7 15930.6 841.891   9
   7  -3   7 16113.3 818.359   2
   7  -3   8 3039.33 272.258  22
   7  -3   8 3530.36 241.203  20
   7  -3   8 3365.75 284.076  18
   7  -3   8 3302.46 229.317  14
   7  -3   8 2785.24 365.296   9
   7  -3   8 2879.32 345.194   2
   7  -3   9 11901.2 582.838  22
   7  -3   9 11921.4 598.027  18
   7  -3   9 12284.9 541.979  20
   7  -3   9 12802.5 540.023  14
   7  -3   9 12451.7 798.186   9
   7  -3   9 11697.5 720.263   8
   7  -3   9 11001.0 730.759   2
   7  -3  10 21189.5 831.037  20
   7  -3  10 22320.0 886.622  22
   7  -3  10 21679.9 905.009  18
   7  -3  10 20630.4 814.854  14
   7  -3  10 19265.4 1111.40   9
   7  -3  10 21515.3 1084.49   8
   7  -3  10 20863.3 1098.55   2
   7  -3  11 26297.6 958.993  14
  -7  -3 -11 21088.0 1331.26  10
   7  -3  11 24430.9 1299.16   9
   7  -3  11 26823.8 1293.98   2
   7  -3  11 25736.7 1250.01   8
   7  -3  11 25507.7 993.943  22
   7  -3  11 24310.5 1021.25  18
   7  -3  11 24912.0 959.667  20
   7  -3  12 7669.69 654.938   2
   7  -3  12 8360.19 465.047  22
   7  -3  12 8091.01 505.980  18
   7  -3  12 8527.84 453.943  20
   7  -3  12 9232.22 687.867   8
   7  -3  13 24611.0 937.512  22
   7  -3  13 24998.7 1019.11  18
   7  -3  13 23845.8 937.489  20
   7  -3  13 22767.8 1227.15   8
  -7  -3 -13 26454.1 983.808   6
   7  -3  13 21952.7 1235.01   2
  -7  -3 -14 21172.0 854.295   6
   7  -3  14 20228.2 820.122  20
   7  -3  14 21312.1 891.344  18
  -7  -3 -15 14138.6 629.939   6
   7  -3  15 14486.3 659.997  18
   7  -3  16 2646.17 238.844  18
   7  -3  17 16.3375 89.4291  18
   7  -1 -19 269.940 95.5689  13
   7  -1 -19 556.133 126.875   6
   7  -1 -18 1692.24 205.921   6
   7  -1 -17 953.794 209.617   6
   7  -1 -17 879.552 222.784  32
   7  -1 -16 4876.91 386.463   6
   7  -1 -15 1555.94 262.806   6
   7  -1 -14 11966.6 653.565   6
  -7  -1  14 11722.6 514.484  14
  -7  -1  14 12252.3 819.060   8
   7  -1 -14 11322.9 1091.58   3
  -7  -1  13 33276.1 1136.23  14
   7  -1 -13 32702.8 1204.77  17
   7  -1 -13 31518.2 1286.39   6
   7  -1 -13 35564.3 1992.39   3
   7  -1 -12 32950.7 1198.81  17
  -7  -1  12 33171.3 1125.94  14
   7  -1 -12 31728.8 1266.31   6
   7  -1 -12 30812.2 1839.03   3
   7  -1 -11 4466.90 312.257  17
  -7  -1  11 4043.84 255.786  14
   7  -1 -11 4594.16 356.503   6
   7  -1 -11 4337.35 620.858   3
  -7  -1  10 40725.6 1340.04  14
   7  -1 -10 40669.1 1408.45  17
   7  -1 -10 41727.2 1469.98   6
   7  -1 -10 41507.5 2040.78   3
  -7  -1   9 20338.0 863.544   9
   7  -1  -9 19929.8 775.705  17
   7  -1  -9 19555.2 812.371   6
   7  -1  -9 20941.4 1266.87   3
   7  -1  -8 36182.1 1730.52   3
  -7  -1   8 35811.3 1303.31   9
   7  -1  -7 219704. 7254.34   3
  -7  -1   7 230014. 6783.66   9
   7  -1  -6 38506.8 1713.25   3
  -7  -1   6 41439.5 1388.90   9
   7  -1  -5 35614.9 1517.43   3
   7  -1  -4 107171. 3552.87   3
   7  -1  -3 24645.0 1080.04   3
   7  -1  -2 8555.19 528.961   3
   7  -1  -1 33083.0 1195.18   1
   7  -1  -1 33197.1 1260.88   3
   7  -1   0 10939.6 554.491   3
   7  -1   0 8664.46 466.223   1
   7  -1   1 138951. 4116.86   7
   7  -1   1 150733. 4332.20   1
   7  -1   1 149510. 4398.90   3
   7  -1   2 215316. 6255.77   3
   7  -1   2 202203. 5994.78   7
   7  -1   2 206329. 6047.40   8
   7  -1   2 209432. 6112.55   9
   7  -1   3 36065.8 1319.28   2
   7  -1   3 36505.9 1232.56   8
   7  -1   3 37885.1 1290.70   9
   7  -1   4 57236.1 1898.31   2
   7  -1   4 53868.1 1797.54   8
   7  -1   4 54454.4 1851.88   9
   7  -1   5 87412.6 2802.61   2
   7  -1   5 83953.4 2706.93   8
   7  -1   5 83580.1 2756.46   9
   7  -1   6 2351.57 275.371   2
   7  -1   6 2242.39 256.033   8
   7  -1   6 2149.03 266.027   9
   7  -1   7 54147.1 1983.17   8
   7  -1   7 59389.4 2080.98   2
   7  -1   8 22424.4 1028.98   8
   7  -1   8 23113.8 1090.05   2
   7  -1   9 31016.1 1130.96  25
   7  -1   9 30124.7 1316.11   8
   7  -1   9 28957.0 1077.84  18
   7  -1   9 30654.7 1094.12  22
   7  -1   9 30196.1 1374.75   2
   7  -1  10 26720.8 1012.46  25
   7  -1  10 25037.4 964.888  22
   7  -1  10 23889.4 950.111  18
   7  -1  10 25517.9 1219.49   8
   7  -1  11 939.671 171.339  18
   7  -1  11 1037.50 181.075  22
   7  -1  11 1077.74 254.112   2
   7  -1  11 468.995 217.405   8
   7  -1  12 2805.57 256.576  18
   7  -1  12 2270.25 241.359  22
   7  -1  12 2296.44 393.915   2
   7  -1  12 2248.37 381.033   8
   7  -1  13 8340.56 462.372  18
   7  -1  13 9413.82 762.968   2
   7  -1  13 8180.16 700.467   8
   7  -1  14 15855.7 693.401  18
   7  -1  14 16859.3 1068.72   2
   7  -1  14 15879.0 1014.26   8
  -7  -1 -15 5519.06 396.883   6
   7  -1  15 5758.60 346.239  18
   7  -1  15 5289.49 376.077  20
  -7  -1 -16 340.406 159.200   6
   7  -1  16 464.586 165.263  20
  -7  -1 -17 15326.9 656.530   6
   7  -1  17 14217.9 623.544  20
  -7  -1 -18 4345.27 284.294   6
   7  -1  18 4404.65 265.491  20
  -7  -1 -19 2276.45 170.644   6
   7  -1  19 1866.75 142.489  20
   7   1 -19 206.951 105.236   6
   7   1 -19 33.7933 129.921  32
   7   1 -18 1736.30 206.256   6
   7   1 -17 965.500 196.798   6
   7   1 -16 4452.16 366.706   6
   7   1 -16 4529.67 289.929  23
   7   1 -15 1158.74 233.821   6
   7   1 -15 892.895 165.515  23
   7   1 -14 11484.7 536.468  17
   7   1 -14 11822.8 650.779   6
   7   1 -14 12342.3 1119.56   3
   7   1 -14 12648.5 569.797  23
   7   1 -13 32441.6 1167.57  17
   7   1 -13 31816.3 1278.35   6
   7   1 -13 33579.5 1954.07   3
   7   1 -13 33530.0 1185.41  23
   7   1 -12 36144.6 1254.75  17
   7   1 -12 36497.1 1360.75   6
   7   1 -12 34067.3 1947.44   3
   7   1 -12 34685.7 1250.07  23
   7   1 -11 4089.68 278.566  17
   7   1 -11 4012.24 277.318  23
  -7   1  11 3788.55 381.965   8
   7   1 -11 4039.31 338.419   6
   7   1 -11 4091.07 628.883   3
  -7   1  10 44930.3 1585.48   8
   7   1 -10 40430.5 1369.57  17
   7   1 -10 38954.0 1354.24  23
   7   1 -10 41575.9 2032.96   3
   7   1 -10 38796.3 1431.11   6
   7   1  -9 19381.1 738.105  23
   7   1  -9 19000.8 1233.08   3
   7   1  -9 20115.3 807.123   6
  -7   1   9 19769.0 872.929   8
   7   1  -8 34349.7 1678.94   3
   7   1  -7 221335. 7095.00   3
   7   1  -6 40281.6 1722.75   3
   7   1  -5 33542.6 1459.77   3
   7   1  -4 103358. 3434.84   3
   7   1  -3 22681.7 1022.43   3
  -7   1   3 22783.2 766.966  11
   7   1  -2 8911.14 531.840   3
  -7   1   2 8217.28 341.832  11
   7   1  -1 31581.8 1156.27   1
   7   1  -1 33690.6 1240.55   3
   7   1  -1 31054.4 1124.18   7
   7   1   0 11076.2 577.489   3
   7   1   0 10704.9 516.376   1
   7   1   0 10391.4 487.575   7
   7   1   1 152297. 4516.72   1
   7   1   1 149183. 4577.67   3
   7   1   1 144782. 4478.41   7
   7   1   2 207997. 6318.75   3
   7   1   2 207822. 6201.66   7
   7   1   3 37246.4 1395.86   2
   7   1   3 41135.2 1378.71   7
   7   1   4 56821.2 1939.06   2
   7   1   4 56142.6 1894.93   7
   7   1   5 77759.6 2592.51   2
   7   1   6 2144.50 270.618   2
   7   1   7 56487.3 2058.68   2
   7   1   8 22011.1 1061.99   2
   7   1   9 31290.4 1062.76  30
   7   1   9 30641.0 1389.16   2
   7   1  10 21524.4 854.315  24
   7   1  10 21796.4 1148.93   2
   7   1  10 23224.2 833.749  30
   7   1  11 746.272 140.016  30
   7   1  11 976.908 173.197  24
   7   1  11 890.849 240.438   2
   7   1  12 3302.11 465.496   2
   7   1  12 3278.00 263.977  30
   7   1  13 9291.38 751.653   2
   7   1  13 8022.61 443.528  30
   7   1  14 16242.8 1049.94   2
   7   1  15 5354.33 364.201  20
  -7   1 -15 4528.64 356.943   6
   7   1  16 446.907 152.020  20
  -7   1 -16 394.420 174.742   6
   7   1  17 14695.7 632.898  20
  -7   1 -17 15312.5 658.814   6
   7   1  18 3943.26 250.613  20
  -7   1 -18 4303.89 277.823   6
   7   1  19 2164.51 148.949  20
  -7   1 -19 2034.21 163.126   6
  -7   1 -19 1771.05 124.271  23
   7   3 -18 174.444 76.6452  23
   7   3 -17 6057.42 322.224   6
   7   3 -17 6769.71 338.036  23
   7   3 -16 1434.79 187.936   6
   7   3 -16 1320.25 173.592  23
   7   3 -15 1960.29 225.277   6
   7   3 -15 1749.34 210.203  23
   7   3 -14 25372.9 1013.38   6
   7   3 -13 465.701 170.251   6
   7   3 -13 724.807 343.888   3
   7   3 -12 30993.1 1099.84  17
   7   3 -12 30607.9 1188.14   6
   7   3 -12 31590.4 1740.38   3
   7   3 -11 14342.3 678.119   6
   7   3 -11 14136.5 1074.28   3
   7   3 -11 14677.9 659.568  23
   7   3 -10 13277.8 633.903   6
   7   3 -10 14744.3 1045.61   3
   7   3 -10 14266.8 631.564  23
   7   3  -9 3601.07 283.599   6
   7   3  -9 3407.01 479.190   3
   7   3  -9 3494.13 270.700  23
   7   3  -8 4608.62 533.778   3
   7   3  -8 5165.97 322.350  23
   7   3  -7 1254.63 291.056   3
   7   3  -7 1146.30 149.173  23
   7   3  -6 8959.90 647.415   3
   7   3  -6 8726.68 416.074  23
   7   3  -5 7264.10 547.048   3
  -7   3   5 7720.76 466.565  11
   7   3  -4 40774.7 1520.48   3
   7   3  -4 37749.8 1257.00  11
  -7   3   4 36387.4 1382.58  11
   7   3  -3 172488. 5254.12   3
  -7   3   3 170830. 5175.95  11
   7   3  -3 166840. 5026.63  11
   7   3  -2 71588.7 2383.93   3
   7   3  -2 70710.9 2215.60  11
   7   3  -1 10750.3 614.986   7
   7   3  -1 10787.9 559.984   3
   7   3  -1 10362.9 465.543  11
   7   3   0 173920. 5317.50   7
   7   3   0 167878. 5214.92   3
   7   3   0 172404. 5131.08  11
   7   3   1 9989.84 501.641   1
   7   3   1 10559.2 606.236   7
   7   3   2 3738.74 289.677   1
   7   3   2 4169.33 375.261   7
   7   3   3 20231.2 838.487   1
   7   3   3 19829.9 946.254   7
   7   3   4 11379.6 590.101   1
   7   3   4 11569.8 677.973   7
   7   3   5 37633.3 1535.36   7
   7   3   6 8631.59 381.247  30
   7   3   6 8985.80 416.971  27
   7   3   6 8081.82 534.895   2
   7   3   6 8984.80 616.887   7
   7   3   7 17676.2 656.489  30
   7   3   7 16653.5 684.386  27
   7   3   7 18013.3 968.346   7
   7   3   7 17191.7 871.378   2
   7   3   8 3241.06 240.786  24
   7   3   8 3056.11 217.568  30
   7   3   8 2555.61 208.282  20
   7   3   8 3022.65 348.463   2
   7   3   9 12394.0 556.218  24
   7   3   9 11467.7 520.165  30
   7   3   9 12322.9 533.395  20
   7   3   9 12656.6 768.672   2
   7   3  10 22289.7 871.887  24
   7   3  10 22096.4 843.737  30
   7   3  10 21920.9 847.067  20
   7   3  10 22065.7 1142.80   2
   7   3  11 24431.0 952.679  20
   7   3  11 25605.4 990.282  24
  -7   3 -12 8174.85 451.496   6
   7   3  12 7508.84 421.299  20
   7   3  12 7212.22 640.749   2
   7   3  12 8359.64 465.143  24
   7   3  13 25462.5 982.589  20
  -7   3 -13 27808.6 1022.24   6
   7   3  13 25549.0 1014.74  24
   7   3  14 22384.9 843.041  20
  -7   3 -14 20726.2 853.163   6
   7   3  14 21272.8 865.448  24
   7   3  15 13058.5 557.065  20
  -7   3 -15 12825.2 582.380   6
   7   3  16 2688.79 201.668  20
  -7   3 -16 2785.00 221.783   6
   7   3  17-17.3448 66.0547  20
  -7   3 -17-7.78030 85.1755  23
  -7   3 -17 20.4570 86.6258   6
  -7   3 -18 6867.74 296.630  23
   7   5 -16 1157.86 127.407  23
   7   5 -16 1127.63 108.147  27
   7   5 -15 3260.64 230.836  23
   7   5 -15 3432.50 213.894  27
   7   5 -14 14271.4 611.218  23
   7   5 -14 14662.3 585.766  27
   7   5 -13 2597.57 241.861  23
   7   5 -13 2630.66 223.184  27
   7   5 -12 5213.00 349.703  23
   7   5 -12 4878.57 321.172  27
   7   5 -11 2903.74 270.089  23
   7   5 -10 9340.33 501.746  23
   7   5  -9 3836.03 307.008  23
   7   5  -8 854.024 175.413  23
   7   5  -7 2494.52 243.791  23
   7   5  -6 1530.36 193.444  23
   7   5  -5 19999.6 769.214  23
  -7   5   5 18118.1 968.098  11
   7   5  -5 17661.1 739.794  27
   7   5  -4 5122.50 317.679  23
  -7   5   4 4337.33 440.357  11
   7   5  -4 5308.12 319.957  27
   7   5  -3 8384.08 413.180  23
   7   5  -3 7207.15 468.403  11
  -7   5   3 8766.96 606.333  11
   7   5  -3 7612.83 401.441  27
  -7   5   2 60719.0 2218.91  11
   7   5  -2 59731.4 1880.72  27
  -7   5   1 21014.7 1063.07  11
   7   5  -1 21590.3 947.197  11
   7   5  -1 21230.3 806.753  27
   7   5   0 14026.0 593.054  26
   7   5   0 14862.0 605.807  27
   7   5   0 14189.1 730.012  11
   7   5   1 315.502 188.446   7
   7   5   1 300.121 115.847  27
   7   5   2 4253.29 453.328   7
   7   5   2 3803.39 266.631  27
   7   5   3 10457.5 733.707   7
   7   5   3 11411.1 505.751  27
   7   5   3 9938.99 483.956  26
   7   5   4 20782.3 1136.54   7
   7   5   4 20730.1 819.416  27
   7   5   4 21478.3 815.356  26
   7   5   5 24227.5 1238.54   7
   7   5   5 23020.7 894.652  27
   7   5   5 23067.8 885.058  26
   7   5   6 26899.7 1334.57   7
   7   5   6 24496.2 958.201  27
   7   5   7 29181.4 1426.16   7
   7   5   7 26294.1 1031.09  27
   7   5   8 39162.6 1805.13   7
   7   5   9 5397.93 597.957   7
   7   5   9 6091.66 367.129  30
   7   5   9 6036.82 383.110  24
   7   5  10 1715.87 357.986   7
   7   5  10 2154.39 219.881  30
   7   5  10 2071.83 230.323  24
   7   5  11 2143.42 220.956  30
   7   5  11 2162.06 236.011  24
  -7   5 -11 1893.95 190.305  23
   7   5  12 3142.67 256.153  30
   7   5  12 3391.02 270.570  24
  -7   5 -12 3380.97 240.325  23
   7   5  13 1145.35 165.641  30
   7   5  13 1175.00 174.094  24
  -7   5 -13 967.364 140.385  23
   7   5  14 868.854 140.542  30
   7   5  14 583.244 130.301  24
  -7   5 -14 932.767 125.346  23
  -7   5 -15 6047.92 275.737  23
   7   5  15 5748.59 294.260  30
   7   7 -13 1078.49 97.3974  27
   7   7 -12 391.749 87.5736  27
   7   7 -11 3206.42 210.036  27
   7   7 -10 11003.4 474.222  27
   7   7  -9 3622.59 256.066  27
   7   7  -8 3475.70 257.134  27
   7   7  -7 3741.11 278.908  27
   7   7  -6 13865.9 609.546  27
   7   7  -5 15274.0 659.071  27
   7   7  -4 2205.85 229.072  27
   7   7  -3 4318.01 306.827  27
   7   7  -2 504.113 142.082  27
  -7   7   1 146.071 173.468  11
   7   7  -1 190.066 119.643  27
   7   7   0 3523.92 280.133  26
  -7   7   0 2603.12 393.553  11
   7   7   0 3363.45 276.828  27
   7   7   1 1675.49 212.022  26
  -7   7  -1 1463.98 304.524  11
   7   7   1 1911.00 219.358  27
   7   7   2 7721.02 423.605  27
   7   7   2 7061.56 409.080  26
   7   7   3 9012.61 476.978  27
   7   7   3 9321.63 464.552  30
   7   7   3 8990.79 473.740  26
   7   7   4 7200.26 409.555  27
   7   7   4 6306.51 371.184  30
   7   7   5 8955.88 440.268  30
   7   7   5 7881.39 445.600  27
   7   7   6 3097.14 247.053  30
   7   7   6 3010.69 252.729  27
   7   7   7 3218.13 246.785  30
   7   7   8 25523.0 937.381  30
   7   7   8 26935.5 963.109  24
   7   7   9 13279.4 551.242  30
   7   7   9 13381.0 562.269  24
   7   7  10 103.236 97.1835  30
   7   7  10 178.145 103.804  24
   7   7  11 5819.18 287.211  30
   7   7  11 5563.66 286.135  24
   7   7  12 4966.53 239.813  30
   7   7  12 4492.76 227.424  24
   7   7  13 1101.09 94.3867  30
   7   9  -6 892.355 80.8308  26
   7   9  -5 414.969 67.7368  27
   7   9  -4 2945.35 166.159  30
   7   9  -4 2737.85 160.382  27
   7   9  -3 7935.27 337.063  27
   7   9  -3 8051.94 348.065  26
   7   9  -2 3268.81 194.502  26
   7   9  -2 3106.53 184.285  30
   7   9  -2 3112.05 184.682  27
   7   9  -1 752.288 104.711  30
   7   9  -1 795.075 104.548  27
   7   9   0 3483.12 193.445  30
   7   9   0 2880.42 180.568  27
   7   9   1 742.855 103.573  30
   7   9   1 772.538 98.2773  27
   7   9   2 5135.96 245.698  30
   7   9   3 12503.5 460.054  30
   7   9   4 2274.68 144.925  30
   7   9   4 2325.28 151.585  24
   7   9   5 2083.91 131.463  30
   7   9   5 2196.76 135.738  24
   7   9   6 1618.75 103.616  30
  -8  -8  10 675.270 78.9986  14
  -8  -8   9 6055.62 268.082  15
  -8  -8   9 6002.48 270.208  14
  -8  -8   8 752.551 109.724  14
  -8  -8   8 687.513 110.737  15
   8  -8  -7 3669.94 222.933  12
  -8  -8   7 3700.48 225.366  14
  -8  -8   7 3813.24 233.809  15
   8  -8  -6 3275.44 224.438  12
  -8  -8   6 3208.74 215.606  14
  -8  -8   6 3326.77 227.244  15
   8  -8  -5 4038.16 256.649  12
  -8  -8   5 3949.31 248.011  14
   8  -8  -5 3698.44 312.713  35
   8  -8  -4 6396.89 346.752  12
  -8  -8   4 6658.25 340.017  14
  -8  -8   3 1166.18 154.613  14
   8  -8  -3 1236.76 172.180  12
   8  -8  -2 6853.96 369.291  12
  -8  -8   2 6674.17 347.206  14
   8  -8  -2 6755.67 426.368  35
  -8  -8   1 6387.84 359.927  21
  -8  -8   1 6366.77 340.388  14
   8  -8  -1 7228.17 435.762  35
  -8  -8   0 3584.92 259.201  21
  -8  -8   0 3737.09 246.323  14
   8  -8   0 3628.46 256.719  31
   8  -8   0 3845.12 318.683  35
  -8  -8  -1 4768.37 300.983  21
   8  -8   1 5520.22 369.212  35
   8  -8   1 4781.10 293.785  31
  -8  -8  -2 22563.4 850.728  21
   8  -8   2 23674.9 851.818  31
   8  -8   2 23622.7 919.006  35
  -8  -8  -3 14323.2 593.200  21
   8  -8   3 15103.8 598.803  31
   8  -8   3 15836.3 664.849  35
  -8  -8  -4 724.679 125.356  21
   8  -8   4 663.454 163.068  35
   8  -8   4 887.262 136.025  31
   8  -8   5 2569.58 191.024  31
   8  -8   6 810.924 115.695  31
   8  -8   7 2246.93 153.681  31
   8  -8   8 3238.23 170.526  31
  -8  -6  14 4280.99 224.439  14
  -8  -6  13 17185.3 640.013  14
  -8  -6  12 10392.6 428.354  15
  -8  -6  12 10583.8 468.090  14
  -8  -6  11 2554.98 224.961  14
  -8  -6  11 2408.22 196.116  15
  -8  -6  10 566.479 156.179  14
  -8  -6  10 686.488 148.358  15
  -8  -6   9 3935.33 287.685  15
  -8  -6   9 4530.04 311.921  14
  -8  -6   8 6169.67 374.798  14
  -8  -6   7 4552.55 500.971   9
  -8  -6   7 5762.87 368.093  14
   8  -6  -7 5489.70 424.590  35
  -8  -6   6 19652.7 796.078  21
   8  -6  -6 19047.8 886.882  35
  -8  -6   5 1544.69 205.239  21
   8  -6  -5 1524.27 197.613  12
  -8  -6   4 3724.43 296.264  21
   8  -6  -4 3785.09 291.553  12
   8  -6  -4 3289.26 275.723  31
   8  -6  -3 27769.9 1029.20  12
  -8  -6   3 27125.2 1034.42  21
  -8  -6   3 27583.9 1031.42  14
   8  -6  -3 27774.9 1114.41  35
   8  -6  -3 26616.1 1019.00  31
  -8  -6   2 31359.2 1754.86  10
   8  -6  -2 32549.8 1187.95  12
  -8  -6   2 33417.3 1202.79  21
  -8  -6   2 32301.9 1189.22  14
   8  -6  -2 33744.2 1285.63  35
   8  -6  -2 33469.9 1189.27  31
  -8  -6   1 34964.8 1939.89  10
   8  -6  -1 38740.9 1341.98  12
  -8  -6   1 37665.1 1336.72  14
   8  -6  -1 38285.0 1334.65  31
   8  -6   0 27175.3 1002.61  12
  -8  -6   0 26334.2 993.270  14
   8  -6   0 26583.6 992.810  31
   8  -6   1 8567.46 448.334  12
   8  -6   1 7923.66 432.472  18
  -8  -6  -1 7962.86 434.717  14
   8  -6   1 8096.63 437.033  31
  -8  -6  -2 329.887 338.705  10
   8  -6   2 1427.59 201.856  18
  -8  -6  -3 1355.17 461.935  10
   8  -6   3 1032.52 141.230  15
   8  -6   3 1036.49 189.894  18
   8  -6   4 30345.2 1116.66  18
  -8  -6  -4 26354.8 1720.46  10
   8  -6   4 27535.0 995.846  15
   8  -6   5 40194.7 1442.17  18
  -8  -6  -5 36080.1 2104.18  10
   8  -6   5 39466.5 1332.20  15
   8  -6   6 11837.9 597.703  18
   8  -6   6 10576.9 546.059  36
   8  -6   7 7772.06 479.731  18
   8  -6   7 7775.18 439.861  36
   8  -6   8 14582.5 714.398  18
   8  -6   8 15633.4 679.431  36
   8  -6   9 4225.52 349.327  18
   8  -6   9 4503.36 325.249  36
   8  -6  10 4615.03 354.756  18
   8  -6  10 5150.44 334.807  36
   8  -6  11 1168.37 203.020  18
   8  -6  11 1098.62 164.919  36
   8  -6  12 3840.72 294.911  18
   8  -6  12 4080.18 263.394  36
   8  -6  13 4710.96 309.251  18
   8  -6  13 5756.84 288.844  36
   8  -6  14 380.958 85.4007  36
   8  -4 -17 622.330 111.525  13
  -8  -4  16 2280.30 168.219  14
   8  -4 -16 2779.89 221.332  13
  -8  -4  15 3243.24 225.145  14
   8  -4 -15 3393.75 272.790  13
   8  -4 -14 5713.98 392.467  13
  -8  -4  14 6635.85 354.676  14
  -8  -4  13 469.472 143.284  14
   8  -4 -13 603.528 197.863  13
   8  -4 -12 7699.30 482.128  13
  -8  -4  12 7827.27 372.805  15
  -8  -4  12 7468.82 417.538  14
   8  -4 -11 5255.40 383.288  13
  -8  -4  11 4617.59 475.551   9
  -8  -4  11 4601.17 287.246  15
  -8  -4  11 5391.90 338.885  14
  -8  -4  10 4772.34 476.413   9
   8  -4 -10 4558.43 373.592  13
  -8  -4  10 4850.26 326.714  14
  -8  -4  10 4978.76 296.232  15
  -8  -4   9 3646.98 413.163   9
   8  -4  -9 3739.75 329.528  13
  -8  -4   9 3295.82 269.197  14
   8  -4  -8 4216.87 343.310  13
  -8  -4   8 4992.88 461.132   9
  -8  -4   8 4523.49 302.433  14
  -8  -4   7 18101.7 702.180  21
  -8  -4   7 17142.4 710.537  14
   8  -4  -7 17981.9 801.028  35
  -8  -4   6 21378.3 796.358  21
   8  -4  -6 21275.9 856.929  16
  -8  -4   6 21106.0 808.576  14
   8  -4  -5 5918.41 366.957  13
  -8  -4   5 6112.12 324.182  21
  -8  -4   5 5462.61 321.150  14
   8  -4  -5 5578.82 368.228  16
   8  -4  -5 5769.82 320.251  31
   8  -4  -4 30579.8 1111.00  35
   8  -4  -4 30923.2 1033.79  31
   8  -4  -4 29818.7 1100.16  16
  -8  -4   4 28835.3 1037.68  14
   8  -4  -4 29594.6 1089.62  13
   8  -4  -3 1317.26 190.046  35
   8  -4  -3 1126.80 140.830  31
   8  -4  -3 942.609 196.780  16
  -8  -4   3 1169.60 150.366  14
   8  -4  -3 785.025 156.517  13
   8  -4  -2 35878.9 1275.83  16
   8  -4  -2 34755.3 1176.21  31
   8  -4  -1 46911.6 1636.31  16
   8  -4  -1 48173.3 1537.48  12
   8  -4   0 5078.92 285.707  36
   8  -4   0 4934.96 360.932  16
   8  -4   0 5162.26 285.033  12
   8  -4   1 4493.50 267.909  12
   8  -4   1 4338.51 266.336  36
   8  -4   1 4850.29 314.376  22
   8  -4   1 5005.41 308.079  18
   8  -4   1 4121.51 342.543  16
   8  -4   2 46226.1 1487.66  12
   8  -4   2 44359.7 1606.00   9
   8  -4   2 46149.1 1494.13  36
   8  -4   2 46991.0 1553.43  22
   8  -4   2 45729.3 1538.78  18
   8  -4   2 42432.9 1598.75  16
   8  -4   3 12903.7 528.797  12
   8  -4   3 12735.0 649.969   9
   8  -4   3 12557.2 573.078  18
   8  -4   3 13123.8 587.238  22
   8  -4   3 11402.2 621.767  16
   8  -4   3 11691.7 479.659  15
   8  -4   3 11982.7 523.254  36
   8  -4   3 12629.7 616.903  33
   8  -4   4 32028.1 1287.49   9
   8  -4   4 32515.6 1166.87  18
   8  -4   4 31020.5 1059.24  15
   8  -4   4 31226.7 1104.00  36
   8  -4   5 20399.6 755.885  15
   8  -4   5 19608.2 965.598   9
   8  -4   5 20564.4 852.587  22
   8  -4   5 21338.9 849.861  18
   8  -4   6 53096.7 1704.41  15
   8  -4   6 52106.8 1664.10  14
   8  -4   6 52105.7 2000.14   9
   8  -4   6 50211.8 1794.33  22
   8  -4   6 55757.5 1819.70  18
   8  -4   7 59747.5 2141.01   9
   8  -4   7 57955.8 1879.60  22
   8  -4   8 105182. 3180.58  14
   8  -4   8 98306.0 3581.22   9
   8  -4   8 104334. 3308.96  22
  -8  -4  -9 36345.0 1932.39  10
   8  -4   9 37249.8 1249.35  14
   8  -4   9 33697.6 1603.53   9
   8  -4   9 36171.9 1352.13  22
   8  -4   9 35977.4 1369.87  18
   8  -4  10 11449.0 591.940  22
   8  -4  10 11547.5 513.787  14
   8  -4  10 10607.7 791.599   9
   8  -4  10 10821.6 600.824  18
   8  -4  11 17792.1 763.856  22
   8  -4  11 18500.2 806.857  18
   8  -4  12 7482.69 492.835  18
   8  -4  12 7936.83 451.888  22
   8  -4  13 1476.29 242.132  18
   8  -4  13 1474.51 201.385  22
   8  -4  14 6528.31 414.961  18
   8  -4  15 3054.69 259.939  18
   8  -4  16 6928.86 354.880  18
   8  -4  16 6794.63 328.774  36
   8  -4  17 3010.95 186.846  18
   8  -4  17 3880.23 195.591  36
   8  -2 -18 3113.96 216.443  13
   8  -2 -18 2701.24 222.551   6
   8  -2 -17 862.573 163.230  13
   8  -2 -17 803.138 168.011   6
   8  -2 -16 2672.21 277.916   6
  -8  -2  15 5327.95 297.766  14
   8  -2 -15 5112.82 431.520  32
   8  -2 -15 4779.82 383.796   6
  -8  -2  14 4311.39 279.245  14
   8  -2 -14 4521.36 381.790   6
   8  -2 -14 4031.64 412.354  32
   8  -2 -13 18408.2 924.657  32
   8  -2 -13 17636.0 835.544   6
  -8  -2  13 18099.4 716.294  14
   8  -2 -13 17720.5 1310.03   3
   8  -2 -12 23644.6 1087.84  32
   8  -2 -12 22725.9 990.453   6
  -8  -2  12 23531.4 871.442  14
   8  -2 -12 23401.3 1510.22   3
   8  -2 -11 36916.3 1480.44  32
   8  -2 -11 33150.9 1877.63   3
   8  -2 -11 35639.2 1369.07   6
   8  -2 -11 36730.8 1329.39  17
  -8  -2  11 37177.1 1251.52  14
   8  -2 -10 6591.54 493.100  32
   8  -2 -10 6382.81 715.711   3
  -8  -2  10 6904.33 484.792   9
   8  -2 -10 6593.53 426.455   6
  -8  -2  10 6106.28 336.506  14
   8  -2 -10 6573.24 401.222  17
   8  -2  -9 19420.8 937.094  32
   8  -2  -9 19893.2 1262.21   3
  -8  -2   9 20830.1 942.759   9
   8  -2  -9 20926.1 864.653   6
  -8  -2   9 21499.4 774.006  14
   8  -2  -9 21237.1 843.270  17
   8  -2  -8 24719.6 1030.34  32
  -8  -2   8 25314.3 1026.76   9
   8  -2  -8 24472.7 919.734  17
  -8  -2   8 22833.7 842.821  14
   8  -2  -8 24214.3 935.354   6
   8  -2  -8 25009.3 1357.00   3
   8  -2  -7 2734.96 228.050  17
   8  -2  -7 2755.13 414.819   3
  -8  -2   7 3314.34 288.710   9
   8  -2  -6 52327.5 2100.29   3
   8  -2  -5 57042.0 2176.68   3
   8  -2  -4 28281.8 1260.31   3
   8  -2  -3 5208.88 449.563   3
   8  -2  -2 39740.6 1519.67   3
   8  -2  -1 62173.9 2169.98   3
   8  -2   0 78964.5 2596.90   3
   8  -2   0 83073.7 2540.31   1
   8  -2   0 74932.4 2345.12   9
   8  -2   1 2495.82 281.931   3
   8  -2   1 3109.62 272.443   1
   8  -2   1 2898.49 211.916   9
   8  -2   2 41985.5 1472.68   1
   8  -2   2 39416.5 1275.13   8
   8  -2   2 42924.9 1397.70   9
   8  -2   3 6733.98 420.652   1
   8  -2   3 5732.35 301.731   8
   8  -2   3 5785.84 365.343   9
   8  -2   4 845.792 137.076   8
   8  -2   4 882.498 178.449   9
   8  -2   5 54128.1 1907.10   2
   8  -2   5 51721.0 1781.67   8
   8  -2   5 52848.5 1876.95   9
   8  -2   6 22332.9 994.899   2
   8  -2   6 20906.3 965.848   9
   8  -2   6 19914.7 881.985   8
   8  -2   7 3102.71 346.503   9
   8  -2   7 2874.68 339.499   2
   8  -2   7 3429.29 295.983  25
   8  -2   7 3497.43 237.574  20
   8  -2   7 3458.13 271.893  22
   8  -2   7 2925.67 248.638  18
   8  -2   7 3609.07 336.736   8
   8  -2   8 5340.72 301.833  14
   8  -2   8 5278.03 475.573   9
   8  -2   8 5686.69 485.327   2
   8  -2   8 5955.84 396.082  25
   8  -2   8 5658.04 355.020  18
   8  -2   8 5437.04 353.920  22
   8  -2   8 5692.25 326.059  20
   8  -2   8 5819.98 452.665   8
   8  -2   9 22740.6 1144.64   9
   8  -2   9 22969.3 1152.39   2
   8  -2   9 23148.7 952.795  25
   8  -2   9 21367.4 858.804  20
   8  -2   9 22208.5 897.994  22
   8  -2   9 23921.4 911.707  18
   8  -2   9 21581.4 1064.65   8
   8  -2  10 5041.62 512.525   2
   8  -2  10 5364.80 489.751   8
   8  -2  10 5671.45 373.400  22
   8  -2  10 5730.18 378.634  18
   8  -2  10 5667.11 357.079  20
   8  -2  10 4580.81 504.603   9
   8  -2  11 20970.0 854.374  22
   8  -2  11 20030.3 859.636  18
   8  -2  11 20649.9 843.318  20
   8  -2  11 18491.5 1051.16   8
   8  -2  11 21073.8 1150.30   2
   8  -2  12 4847.64 347.568  22
   8  -2  12 4622.28 360.753  18
   8  -2  12 4924.93 353.324  20
   8  -2  12 4054.75 481.606   8
   8  -2  12 4607.55 534.564   2
   8  -2  13 18990.0 779.247  22
   8  -2  13 18350.6 803.137  20
   8  -2  13 19029.7 821.210  18
   8  -2  13 18449.5 1082.33   8
   8  -2  13 18895.4 1131.64   2
   8  -2  14 10723.5 559.369  18
   8  -2  14 10722.8 551.507  20
  -8  -2 -14 11850.3 589.915   6
   8  -2  15 880.268 175.170  20
  -8  -2 -15 831.920 175.999   6
   8  -2  15 571.501 159.006  18
   8  -2  16 6353.68 358.702  18
   8  -2  16 6961.01 383.130  20
   8  -2  17 3834.33 253.307  20
  -8  -2 -17 4631.11 288.317   6
   8   0 -19 1716.55 174.723   6
   8   0 -18 768.223 205.257  32
   8   0 -18 649.984 161.820   6
   8   0 -17 199.024 214.774  32
   8   0 -17 332.840 169.068   6
   8   0 -16 421.079 198.066   6
   8   0 -15 1455.77 255.577   6
   8   0 -15 1181.26 175.388  17
   8   0 -14 4960.17 418.879   6
   8   0 -14 5251.63 344.724  17
   8   0 -14 5485.16 322.444  23
   8   0 -13 7974.59 412.416  23
   8   0 -13 8177.61 526.481   6
   8   0 -13 7903.99 447.852  17
  -8   0  12 7314.50 570.341   8
   8   0 -12 6323.13 790.592   3
   8   0 -12 8392.96 518.413   6
   8   0 -12 7972.65 436.063  17
   8   0 -12 7505.01 395.536  23
   8   0 -11 9124.28 894.187   3
   8   0 -11 9654.44 548.331   6
   8   0 -11 9448.13 483.800  17
   8   0 -11 9665.17 447.988  23
   8   0 -10 136890. 4903.32   3
   8   0 -10 135727. 4161.91   6
   8   0 -10 135446. 4082.39  17
   8   0 -10 130880. 4030.90  23
   8   0  -9 94921.4 3073.40   6
   8   0  -9 98405.6 3016.46  17
   8   0  -9 101678. 3750.14   3
   8   0  -8 55596.5 1770.03  17
   8   0  -8 53591.5 1787.79   4
   8   0  -8 56499.8 2348.86   3
   8   0  -7 57741.8 2346.42   3
   8   0  -6 70498.8 2662.14   3
  -8   0   5 2177.29 139.745   9
   8   0  -5 1987.57 342.990   3
   8   0  -4 98578.5 3346.15   3
   8   0  -3 15645.2 819.114   3
   8   0  -2 29342.9 1216.64   3
   8   0  -1 176206. 5417.32   3
   8   0  -1 174656. 5326.93   1
   8   0   0 300900. 9260.62   3
   8   0   0 308526. 9179.97   1
   8   0   0 313947. 9047.97   7
   8   0   1 4894.85 342.343   1
   8   0   1 4963.07 393.990   3
   8   0   1 4929.78 275.808   7
   8   0   2 238048. 7126.83   3
   8   0   2 235891. 7043.58   1
   8   0   2 232506. 6915.91   7
   8   0   3 687074. 19913.9   7
   8   0   4 817.138 178.216   2
   8   0   4 1241.98 159.850   7
   8   0   5 873.529 192.118   2
   8   0   5 955.087 181.282   8
   8   0   6 14374.5 745.948   2
   8   0   6 13201.0 692.558   8
   8   0   7 3933.08 395.726   2
   8   0   7 3967.08 370.804   8
   8   0   8 28324.8 1331.15   2
   8   0   8 31909.9 1319.83   8
   8   0   9 36449.4 1307.55  25
   8   0   9 35889.0 1255.67  24
   8   0   9 37248.5 1221.67  30
   8   0   9 36167.3 1545.39   8
   8   0   9 36286.8 1588.00   2
   8   0  10 22498.1 824.986  30
   8   0  10 21659.1 890.436  25
   8   0  10 21556.4 876.857  22
   8   0  10 21154.4 1123.16   8
   8   0  11 275.213 157.272  25
   8   0  11 257.800 140.527  22
   8   0  11 462.187 201.429   2
   8   0  11 426.471 219.196   8
   8   0  12 15598.7 688.801  22
   8   0  12 16367.5 1032.67   2
   8   0  12 15706.5 986.418   8
   8   0  13 68131.4 2234.60  20
   8   0  13 67487.6 2693.75   2
   8   0  13 62867.3 2610.50   8
   8   0  14 1025.49 203.371  20
   8   0  14 1224.25 317.459   2
  -8   0 -15 3951.11 328.552   6
   8   0  15 2906.06 283.195  20
  -8   0 -16 87.7923 152.071   6
   8   0  16 92.4603 143.187  20
  -8   0 -17 3446.38 279.083   6
   8   0  17 3059.21 253.938  20
  -8   0 -18 24194.3 858.427   6
   8   0  18 22058.8 822.698  20
  -8   0 -19 66.7289 82.2393   6
   8   0  19-55.0660 70.9756  20
   8   2 -18 3078.40 220.352   6
   8   2 -18 2489.10 273.649  32
   8   2 -17 1011.17 178.200   6
   8   2 -17 801.059 134.949  23
   8   2 -16 2453.65 257.138   6
   8   2 -16 2671.08 229.403  23
   8   2 -15 5308.88 389.488   6
   8   2 -15 4797.25 328.962  23
   8   2 -14 4640.03 293.191  17
   8   2 -14 4064.45 360.323   6
   8   2 -14 4586.20 328.811  23
   8   2 -13 15993.5 676.280  17
   8   2 -13 15282.3 1215.38   3
   8   2 -13 16644.7 788.885   6
   8   2 -13 16675.9 717.735  23
   8   2 -12 21824.5 843.391  17
   8   2 -12 22242.5 1455.68   3
   8   2 -12 20331.2 921.185   6
   8   2 -12 21809.3 866.406  23
   8   2 -11 40381.2 1337.11  17
   8   2 -11 38127.8 1343.70  23
   8   2 -11 36079.0 1958.58   3
   8   2 -11 35222.2 1389.26   6
   8   2 -10 6624.54 377.812  23
   8   2 -10 5842.61 677.268   3
   8   2 -10 6026.25 406.832   6
   8   2  -9 18286.8 729.431  23
   8   2  -9 17907.1 1174.50   3
   8   2  -9 17754.5 767.557   6
   8   2  -8 24234.6 900.060  23
   8   2  -8 25925.7 1388.14   3
   8   2  -8 24508.4 939.859   6
   8   2  -7 3490.11 455.248   3
   8   2  -6 43958.8 1853.88   3
   8   2  -5 53721.9 2084.69   3
  -8   2   4 24841.4 919.681  11
   8   2  -4 25193.0 1155.87   3
  -8   2   3 6141.75 345.277  11
   8   2  -3 6841.83 506.626   3
   8   2  -2 42016.4 1592.13   3
   8   2  -1 64647.9 2188.41   3
   8   2  -1 60777.9 2106.30   7
   8   2   0 85587.8 2771.72   1
   8   2   0 85171.4 2841.16   3
   8   2   0 87290.1 2794.26   7
   8   2   1 3592.81 349.169   3
   8   2   1 3369.98 295.180   1
   8   2   1 3397.67 302.860   7
   8   2   2 41664.6 1502.66   1
   8   2   2 42565.5 1536.36   7
   8   2   3 7169.13 454.967   1
   8   2   3 7686.31 484.290   7
   8   2   4 1504.22 234.133   7
   8   2   5 52290.9 1859.76   2
   8   2   5 49644.2 1862.10   7
   8   2   6 23092.6 1023.27   2
   8   2   6 21042.3 1008.44   7
   8   2   7 3745.86 372.627   2
   8   2   7 3159.66 226.007  24
   8   2   7 3193.51 228.314  20
   8   2   7 3917.81 386.845   7
   8   2   8 5527.23 300.039  30
   8   2   8 6423.15 357.805  28
   8   2   8 5970.61 332.597  20
   8   2   8 5141.63 477.933   7
   8   2   8 5616.09 487.295   2
   8   2   9 23518.3 848.720  30
   8   2   9 23772.5 1175.53   2
   8   2   9 22911.0 880.343  20
   8   2   9 22308.0 1145.35   7
   8   2  10 5291.52 321.052  30
   8   2  10 6084.68 362.608  24
   8   2  10 5730.20 537.299   2
   8   2  10 5365.23 349.135  20
   8   2  10 5475.31 526.191   7
   8   2  11 21325.4 799.374  30
   8   2  11 19218.5 818.453  24
   8   2  11 21382.4 1161.90   2
   8   2  11 20114.2 825.134  20
   8   2  11 17962.4 1085.60   7
   8   2  12 4739.81 318.004  30
   8   2  12 4073.13 324.255  24
   8   2  12 4377.74 521.107   2
   8   2  12 4508.84 331.582  20
   8   2  12 4115.06 503.787   7
   8   2  13 20754.3 815.700  30
   8   2  13 19252.9 836.032  24
   8   2  13 21006.7 850.203  20
   8   2  13 19154.1 1138.45   7
   8   2  13 20688.0 1188.12   2
   8   2  14 9947.56 522.545  20
  -8   2 -14 11364.9 562.416   6
   8   2  14 9724.50 497.095  30
   8   2  15 964.266 173.238  20
  -8   2 -15 992.738 188.020   6
   8   2  16 6294.06 359.024  20
  -8   2 -16 6906.58 393.065   6
   8   2  17 4236.85 259.796  20
  -8   2 -17 4239.17 275.906   6
   8   2  18 6319.10 287.893  20
  -8   2 -18 6730.32 313.654   6
   8   4 -17 693.656 148.039  32
   8   4 -16 2889.94 186.323  27
   8   4 -15 3546.56 267.292  23
   8   4 -14 6574.23 390.785  23
   8   4 -13 558.716 157.471  23
   8   4 -12 7202.65 437.172  23
   8   4 -12 7590.10 385.674  17
   8   4 -11 5220.21 366.198  23
   8   4 -10 4823.43 347.176  23
   8   4  -9 4338.14 325.734  23
   8   4  -8 3460.23 280.873  23
   8   4  -7 19790.5 804.167  23
   8   4  -6 19119.8 771.085  23
   8   4  -5 5833.29 343.387  23
  -8   4   5 6441.53 467.602  11
   8   4  -5 5810.55 325.723  27
   8   4  -4 28713.4 1057.00  23
  -8   4   4 30149.7 1247.94  11
   8   4  -4 30422.7 1039.33  27
   8   4  -3 976.365 145.811  23
   8   4  -3 959.231 143.988  11
  -8   4   3 861.477 207.435  11
   8   4  -3 998.184 138.015  27
  -8   4   2 37683.9 1479.16  11
   8   4  -2 37445.7 1304.96  11
   8   4  -2 36327.8 1230.01  27
   8   4  -1 46521.3 1603.01  11
   8   4  -1 46831.1 1512.87  27
   8   4   0 5554.26 289.901  26
   8   4   0 5061.17 471.412   7
   8   4   1 5090.62 277.463  26
   8   4   1 4889.63 456.620   7
   8   4   2 45146.9 1486.80  26
   8   4   2 48195.4 1836.37   7
   8   4   3 13414.1 550.494  26
   8   4   3 13491.6 804.852   7
   8   4   4 31198.3 1077.40  27
   8   4   4 29727.4 1063.60  26
   8   4   4 32274.1 1424.45   7
   8   4   5 19857.5 738.480  30
   8   4   5 19526.3 773.602  27
   8   4   5 21973.5 1113.64   7
   8   4   6 58494.5 1827.76  30
   8   4   6 61610.7 2296.61   7
   8   4   7 59331.6 1954.92  27
   8   4   7 58550.5 1898.33  30
   8   4   7 60957.9 2369.94   7
   8   4   8 111157. 3320.46  24
   8   4   8 103363. 3269.80  30
   8   4   8 104218. 3778.78   7
   8   4   9 37813.0 1342.38  24
   8   4   9 37957.2 1310.33  30
   8   4   9 37326.7 1742.44   7
   8   4  10 12349.1 588.932  24
   8   4  10 12125.9 887.507   7
   8   4  11 17598.3 741.462  24
   8   4  11 14787.7 1014.78   7
   8   4  12 7483.86 437.285  24
   8   4  13 1128.33 194.222  24
   8   4  14 7013.85 395.780  24
  -8   4 -15 2619.78 204.543  23
  -8   4 -16 6904.53 321.991  23
  -8   4 -17 4015.50 196.452  23
   8   6 -15 958.739 80.6918  27
   8   6 -14 3480.84 207.483  23
   8   6 -14 3491.56 195.333  27
   8   6 -13 16594.8 639.589  23
   8   6 -13 16777.7 621.658  27
   8   6 -12 10773.3 488.168  23
   8   6 -11 1882.23 206.293  23
   8   6 -10 355.224 131.133  23
   8   6  -9 2778.79 248.850  23
   8   6  -8 5788.87 367.699  23
   8   6  -7 5583.83 356.244  23
   8   6  -7 5472.19 353.581  27
   8   6  -6 16435.0 713.607  23
   8   6  -6 17275.4 724.939  27
   8   6  -5 1676.39 202.173  23
  -8   6   5 1566.82 297.278  11
   8   6  -5 1812.93 209.262  27
   8   6  -4 3041.95 253.266  23
  -8   6   4 3073.50 400.439  11
   8   6  -4 3612.22 277.416  27
  -8   6   3 27440.1 1347.60  11
   8   6  -3 28503.6 1054.94  27
   8   6  -2 34681.6 1231.94  26
  -8   6   2 34216.7 1562.74  11
   8   6  -2 34925.8 1245.06  27
   8   6  -1 35987.6 1307.65  26
  -8   6   1 39733.9 1687.71  11
   8   6  -1 38349.3 1326.76  27
   8   6   0 26284.8 992.589  26
  -8   6   0 24886.8 1298.98  11
   8   6   0 27501.2 1009.06  27
  -8   6  -1 6804.89 608.154  11
   8   6   1 6934.20 404.438  27
   8   6   2 1476.34 196.859  27
   8   6   3 1529.75 345.832   7
   8   6   3 952.268 171.560  26
   8   6   3 1060.15 174.368  27
   8   6   4 29137.1 1452.25   7
   8   6   4 29392.6 1080.62  26
   8   6   4 28241.1 1084.85  27
   8   6   5 36843.8 1726.51   7
   8   6   5 37186.5 1336.55  27
   8   6   6 12139.4 862.938   7
   8   6   6 11794.6 575.346  27
   8   6   7 5850.31 606.495   7
   8   6   7 7505.26 429.211  27
   8   6   8 14785.6 658.358  24
   8   6   9 4852.82 317.792  30
   8   6   9 4900.57 330.217  24
   8   6  10 5004.86 313.330  30
   8   6  10 5086.77 334.097  24
   8   6  11 818.725 144.894  30
   8   6  11 906.710 155.544  24
   8   6  12 3620.19 241.108  30
   8   6  12 3937.28 259.317  24
   8   6  13 4769.26 258.449  30
   8   6  13 4594.37 257.181  24
   8   6  14 303.393 82.6616  30
   8   8 -10 702.438 79.1245  27
   8   8  -9 6356.59 280.081  27
   8   8  -8 628.325 104.892  27
   8   8  -8 493.705 88.3966  26
   8   8  -7 3684.67 222.709  27
   8   8  -7 3472.07 213.884  26
   8   8  -6 3459.77 227.011  27
   8   8  -6 3212.50 214.570  26
   8   8  -5 4014.73 251.551  27
   8   8  -5 3673.49 242.169  26
   8   8  -4 6691.00 343.996  27
   8   8  -4 5901.24 328.405  26
   8   8  -3 1217.32 160.123  27
   8   8  -2 6464.60 353.206  27
   8   8  -1 6954.36 371.665  27
   8   8   0 4260.76 277.051  26
   8   8   0 3615.86 266.492  27
   8   8   1 5329.39 323.962  26
   8   8   1 5630.82 326.209  27
   8   8   1 5421.46 310.523  30
   8   8   2 24103.0 868.557  30
   8   8   2 24131.3 895.657  27
   8   8   3 15488.1 612.001  30
   8   8   3 15498.1 631.450  27
   8   8   4 982.860 150.876  27
   8   8   4 1033.69 143.052  30
   8   8   5 2666.73 199.930  30
   8   8   6 1208.64 136.464  30
   8   8   6 1090.51 143.099  24
   8   8   7 2469.03 181.710  30
   8   8   7 3081.07 206.407  24
   8   8   8 4086.93 222.336  30
   8   8   8 4297.17 232.328  24
   8   8   9 3086.74 174.785  30
   8   8   9 3218.77 178.123  24
   8   8  10 32.1082 43.4593  30
  -9  -9   2 1499.57 122.108  15
   9  -9  -1 1031.52 134.351  35
   9  -9   0 1338.02 142.010  35
  -9  -7  12 1116.61 109.248  14
  -9  -7  11 1347.41 117.887  15
  -9  -7  11 1473.03 141.747  14
  -9  -7  10 2889.43 192.619  15
  -9  -7  10 3057.10 212.214  14
  -9  -7   9 3715.82 252.196  14
  -9  -7   9 3918.22 244.261  15
  -9  -7   8 11978.1 498.184  15
   9  -7  -8 10599.4 473.930  12
   9  -7  -7 1857.82 188.980  12
   9  -7  -6 1107.79 167.618  12
  -9  -7   5 580.142 147.835  21
  -9  -7   5 481.060 143.136  14
   9  -7  -5 532.685 139.721  12
  -9  -7   4 1081.50 184.726  21
  -9  -7   4 1203.47 182.890  14
   9  -7  -4 984.642 169.801  12
   9  -7  -3 3180.17 335.971  35
  -9  -7   3 2966.37 270.350  21
  -9  -7   3 3471.41 274.129  14
   9  -7  -3 3859.82 282.600  12
  -9  -7   2 128.236 132.576  21
   9  -7  -2 103.072 180.503  35
   9  -7  -2 133.891 139.745  31
  -9  -7   2 147.491 137.898  14
   9  -7  -2 134.376 131.115  12
   9  -7  -1 3058.49 315.231  35
   9  -7  -1 3110.41 261.341  31
  -9  -7   1 2868.06 253.393  14
   9  -7  -1 2854.00 257.704  12
   9  -7   0 5970.34 422.578  35
   9  -7   0 5797.80 361.029  31
  -9  -7   0 5657.59 357.858  14
   9  -7   0 6143.23 371.744  12
   9  -7   1 8611.83 447.034  31
   9  -7   1 8178.26 494.065  35
  -9  -7  -1 8148.17 436.204  14
  -9  -7  -1 7979.78 447.127  21
   9  -7   2 2444.66 232.024  31
  -9  -7  -2 2451.89 230.669  14
   9  -7   3 2665.23 247.944  31
  -9  -7  -3 3111.57 250.279  14
   9  -7   4 1562.71 196.571  31
  -9  -7  -4 1429.36 178.011  14
   9  -7   5 3859.13 281.388  31
  -9  -7  -5 3916.76 269.247  14
  -9  -7  -6 848.923 145.060  14
   9  -7   7 387.770 140.667  36
   9  -7   8 285.509 120.425  36
   9  -7   9 3693.92 249.900  36
   9  -7  10 11212.9 468.255  36
   9  -7  11 2571.64 176.612  36
   9  -7  11 2665.84 157.715  31
  -9  -5  16 7578.72 323.017  18
  -9  -5  15 1453.75 135.192  14
  -9  -5  14 938.688 129.509  14
  -9  -5  13 8118.02 390.683  14
   9  -5 -13 7381.57 431.414  13
  -9  -5  12 4257.78 246.230  15
  -9  -5  12 4271.70 289.971  14
   9  -5 -12 3839.87 327.661  13
  -9  -5  11 5746.06 314.948  15
  -9  -5  11 5766.88 354.495  14
   9  -5 -11 6080.70 415.897  13
  -9  -5  10 6257.22 344.598  15
  -9  -5  10 6256.58 373.206  14
   9  -5 -10 6283.52 432.640  13
  -9  -5   9 43160.6 1493.14  14
  -9  -5   9 43592.0 1816.05   9
   9  -5  -9 43733.6 1578.77  13
  -9  -5   8 22589.3 884.906  14
  -9  -5   8 22309.5 1150.14   9
   9  -5  -8 21847.0 947.984  13
  -9  -5   7 10258.1 492.052  21
  -9  -5   7 9587.48 492.279  14
  -9  -5   7 9898.48 704.612   9
  -9  -5   6 26554.9 1026.61  14
  -9  -5   6 28860.8 1030.27  21
   9  -5  -5 1803.50 205.974  31
   9  -5  -5 2162.28 273.617  35
  -9  -5   5 2302.61 223.215  14
  -9  -5   5 1790.43 205.940  21
   9  -5  -4 3916.76 347.514  35
   9  -5  -4 4064.39 290.241  31
  -9  -5   4 3858.70 282.152  21
   9  -5  -4 3548.19 334.498  16
  -9  -5   4 4762.16 309.349  14
   9  -5  -3 15906.2 726.623  35
  -9  -5   3 14827.4 645.704  14
   9  -5  -3 14503.3 721.145  16
  -9  -5   3 13907.5 1023.77  10
   9  -5  -3 16409.3 649.453  12
   9  -5  -2 14397.8 664.969  35
   9  -5  -2 13795.6 609.124  18
  -9  -5   2 13269.7 598.264  14
   9  -5  -2 13913.5 693.620  16
  -9  -5   2 12219.1 980.062  10
   9  -5  -2 13862.3 590.938  12
   9  -5  -1 10588.9 554.139  33
   9  -5  -1 10022.2 506.730  18
   9  -5  -1 10502.4 596.138  16
   9  -5  -1 11128.2 499.882  12
   9  -5   0 14426.4 685.116  33
   9  -5   0 14839.1 620.259  12
   9  -5   0 14976.8 651.731  18
   9  -5   0 13939.1 724.991  16
   9  -5   1 19199.7 768.160  36
   9  -5   1 20149.4 855.627  33
   9  -5   1 17723.6 846.613  29
   9  -5   1 19715.9 764.650  12
   9  -5   1 19808.7 830.293  22
   9  -5   1 19710.2 802.125  18
   9  -5   1 17829.6 878.799  16
   9  -5   2 11128.2 584.800  29
   9  -5   2 9533.69 541.900  22
   9  -5   2 10507.9 508.744  36
   9  -5   2 11681.5 557.733  18
   9  -5   2 10601.0 503.232  12
   9  -5   3 12888.8 579.564  36
   9  -5   3 12532.8 635.677  22
   9  -5   3 12795.0 616.443  18
   9  -5   3 12203.7 505.342  15
   9  -5   4 460.338 148.107  36
   9  -5   4 500.008 177.106  18
   9  -5   4 118.899 121.819   9
   9  -5   5 4076.32 359.003  22
   9  -5   5 4623.39 318.353  36
   9  -5   5 4401.37 353.192  18
   9  -5   5 3858.89 408.980   9
   9  -5   6 4876.27 393.612  22
   9  -5   6 5474.48 355.252  36
   9  -5   6 5344.97 400.129  18
   9  -5   6 5427.21 494.492   9
   9  -5   7 29168.5 1179.76  22
   9  -5   7 30240.4 1117.32  36
  -9  -5  -7 28947.2 1789.74  10
   9  -5   7 28909.4 1365.20   9
   9  -5   7 29616.6 1172.48  18
   9  -5   8 6572.06 454.676  22
  -9  -5  -8 5168.61 773.893  10
   9  -5   8 5704.11 554.542   9
   9  -5   8 6292.37 444.980  18
   9  -5   9 3739.22 344.945  22
   9  -5   9 3091.18 421.815   9
  -9  -5  -9 3438.78 599.816  10
   9  -5   9 4583.30 372.511  18
   9  -5  10 2811.52 303.926  22
   9  -5  11 1101.36 207.892  22
   9  -5  12 11949.2 607.485  18
   9  -5  13 1930.95 232.967  18
   9  -5  14 7841.18 413.416  18
   9  -5  15 16.8795 91.9377  18
   9  -3 -18 1439.28 131.411  13
   9  -3 -17 2472.16 208.988  13
   9  -3 -16 1188.40 183.104  13
   9  -3 -15 3858.92 314.793   6
  -9  -3  15 4423.06 263.569  14
   9  -3 -15 4625.70 335.655  13
   9  -3 -14 16363.6 718.439   6
  -9  -3  14 13940.9 603.196  14
   9  -3 -14 15647.5 710.287  13
   9  -3 -13 7933.79 474.612  13
   9  -3 -13 6766.74 487.573  32
   9  -3 -13 6079.71 436.583   6
  -9  -3  13 7181.67 385.432  14
   9  -3 -12 17018.3 851.290  32
   9  -3 -12 18144.9 813.309   6
  -9  -3  12 17919.0 714.851  14
   9  -3 -12 15876.1 1188.95   3
   9  -3 -11 20301.4 966.809  32
   9  -3 -11 19454.9 1297.15   3
   9  -3 -11 21219.4 910.684   6
  -9  -3  11 21666.1 823.590  14
  -9  -3  10 40213.1 1589.10   9
   9  -3 -10 39223.7 1512.21  32
   9  -3 -10 38797.1 1902.11   3
   9  -3 -10 37620.1 1409.70   6
  -9  -3  10 38031.0 1321.95  14
  -9  -3   9 47249.6 1825.57   9
   9  -3  -9 49028.8 1775.27  32
   9  -3  -9 46920.6 2141.34   3
   9  -3  -9 47078.2 1666.88   6
  -9  -3   9 48015.8 1583.19  14
  -9  -3   8 10639.5 641.958   9
   9  -3  -8 10203.0 808.612   3
   9  -3  -8 10077.5 596.395  32
  -9  -3   8 10163.0 468.451  14
   9  -3  -8 9927.78 521.137   6
   9  -3  -7 18275.2 752.650   6
   9  -3  -7 18011.7 833.206  32
   9  -3  -7 17133.4 700.564   4
   9  -3  -7 17586.5 1051.16   3
  -9  -3   7 17478.4 662.851  21
  -9  -3   7 18927.3 702.014  14
   9  -3  -6 8239.13 456.305  35
   9  -3  -6 7472.70 487.064  32
   9  -3  -6 7846.27 392.409   4
   9  -3  -6 7155.55 625.604   3
   9  -3  -6 8973.62 445.820  13
  -9  -3   6 8480.55 372.359  21
   9  -3  -6 7532.83 421.139  18
  -9  -3   6 8373.17 392.951  14
   9  -3  -6 8273.18 433.186  17
   9  -3  -5 24651.5 1181.94   3
   9  -3  -5 24825.5 901.602  13
   9  -3  -5 24495.9 924.154  35
   9  -3  -5 22910.3 885.256  17
  -9  -3   5 23646.2 852.562  14
   9  -3  -4 79503.9 2464.08  13
  -9  -3   4 76125.0 2416.49  14
   9  -3  -3 28008.0 1224.23   3
   9  -3  -2 8865.54 576.288   3
   9  -3  -1 83937.6 2813.58   3
   9  -3   0 16598.0 631.216   9
   9  -3   0 19374.1 850.495   3
   9  -3   1 22713.5 840.471   9
   9  -3   1 21489.1 937.951   1
   9  -3   2 51608.5 1793.79   9
   9  -3   2 56419.0 1899.05   1
   9  -3   3 9299.94 516.510   9
   9  -3   3 10027.3 471.544  18
   9  -3   3 8998.27 505.364  16
   9  -3   3 9581.53 556.170   1
   9  -3   4 3103.94 303.823   1
   9  -3   4 2441.02 278.033   9
   9  -3   5 11962.8 620.117  33
   9  -3   5 12448.8 675.844   9
   9  -3   5 11996.9 674.534   1
   9  -3   5 12655.9 609.984  25
   9  -3   5 11379.3 557.771  22
   9  -3   5 11576.7 557.643   8
   9  -3   6 15259.2 572.568  14
   9  -3   6 15639.9 821.991   9
   9  -3   6 15907.4 606.602  20
   9  -3   6 15785.3 678.364  18
   9  -3   6 14092.5 665.937  22
   9  -3   6 14066.2 696.393   8
   9  -3   6 15334.4 814.086   1
   9  -3   7 4803.81 272.536  14
   9  -3   7 4603.80 444.696   9
   9  -3   7 4241.14 365.140   8
   9  -3   7 4942.56 347.446  18
   9  -3   7 4906.11 289.236  20
   9  -3   7 4736.39 348.371  22
   9  -3   8 20669.9 767.577  14
   9  -3   8 20184.1 1066.49   9
   9  -3   8 18799.7 945.148   8
   9  -3   8 20233.9 861.269  22
   9  -3   8 20854.6 872.937  18
   9  -3   8 21704.4 800.257  20
   9  -3   9 45713.9 1894.70   9
   9  -3   9 42284.7 1737.53   8
   9  -3   9 44628.5 1518.23  20
   9  -3   9 45725.7 1600.08  22
   9  -3   9 45439.6 1607.63  18
   9  -3  10 20840.1 1174.49   9
   9  -3  10 21149.0 1086.39   8
   9  -3  10 23146.7 945.941  22
   9  -3  10 23160.3 956.031  18
   9  -3  10 22569.8 877.669  20
   9  -3  11 35536.8 1696.17   9
   9  -3  11 36922.8 1404.88  18
   9  -3  11 39415.8 1342.12  20
   9  -3  11 37693.7 1387.53  22
   9  -3  11 37095.9 1614.46   8
   9  -3  12 11071.2 561.636  22
   9  -3  12 11210.1 588.930  18
   9  -3  12 10339.5 517.003  20
   9  -3  12 9113.00 704.412   8
   9  -3  13 3170.82 302.982  18
   9  -3  13 2826.09 252.273  20
  -9  -3 -13 3341.08 288.650   6
   9  -3  13 3521.05 286.369  22
   9  -3  14 5114.24 322.853  20
   9  -3  14 5724.54 383.577  18
  -9  -3 -14 5519.20 351.457   6
   9  -3  14 4965.40 319.428  22
   9  -3  15 12625.3 584.764  18
   9  -3  16 2381.83 206.983  18
   9  -3  17 2066.97 151.392  18
   9  -3  18 397.663 63.7695  36
   9  -1 -19 1407.72 126.661  13
   9  -1 -19 1146.55 132.552   6
   9  -1 -18 1695.06 198.619   6
   9  -1 -17 431.041 163.736   6
   9  -1 -17 581.461 206.816  32
   9  -1 -16 1848.29 258.371   6
   9  -1 -16 2496.15 334.159  32
   9  -1 -15 4889.62 397.137   6
   9  -1 -15 5165.95 482.423  32
   9  -1 -14 13989.7 1208.84   3
   9  -1 -14 16301.2 793.544   6
   9  -1 -14 16303.2 710.419  17
   9  -1 -13 6155.98 790.070   3
   9  -1 -13 5816.27 450.341   6
   9  -1 -13 6013.96 393.608  17
   9  -1 -12 19261.0 1388.07   3
   9  -1 -12 19416.5 893.034   6
   9  -1 -12 19193.3 816.543  17
   9  -1 -11 24959.0 1556.56   3
   9  -1 -11 24485.0 1037.52   6
   9  -1 -11 25152.0 977.564  17
   9  -1 -10 32805.1 1803.00   3
   9  -1 -10 31174.1 1238.53   6
   9  -1 -10 34177.2 1205.09  17
   9  -1  -9 13379.7 618.262   4
   9  -1  -9 14207.8 1040.61   3
   9  -1  -9 13708.1 653.834   6
   9  -1  -9 13715.8 608.826  17
   9  -1  -8 35633.8 1267.07   4
   9  -1  -8 37554.8 1795.66   3
   9  -1  -8 36272.0 1262.56  17
   9  -1  -8 37247.0 1316.46   6
   9  -1  -7 23755.7 904.579  17
  -9  -1   7 26714.1 956.106   9
   9  -1  -7 24703.8 915.882   4
   9  -1  -7 27216.8 1386.91   3
  -9  -1   6 53565.9 1721.41   9
   9  -1  -6 48078.4 2110.26   3
   9  -1  -5 5051.80 510.999   3
   9  -1  -4 25981.0 1225.26   3
   9  -1  -3 94169.8 3206.20   3
   9  -1  -2 49139.7 1846.21   3
   9  -1  -1 86263.1 2826.03   1
   9  -1  -1 86944.7 2916.71   3
   9  -1   0 7285.76 453.871   1
   9  -1   0 6851.21 499.572   3
   9  -1   1 35687.0 1401.50   3
   9  -1   1 35717.4 1338.14   1
   9  -1   2 306467. 8830.08   1
   9  -1   2 302202. 8913.54   3
   9  -1   2 290489. 8561.72   7
   9  -1   3 353670. 10194.7   1
   9  -1   3 337504. 9938.79   7
   9  -1   4 66070.6 2161.41   8
   9  -1   4 66658.9 2085.54   7
   9  -1   5 113880. 3674.02   2
   9  -1   5 111734. 3539.12   8
   9  -1   6 44252.4 1712.46   2
   9  -1   6 44132.6 1612.31   8
   9  -1   7 5105.75 415.721   8
   9  -1   7 5627.60 320.462  20
   9  -1   7 5346.83 468.556   2
   9  -1   8 54374.0 1810.55  25
   9  -1   8 54768.4 1986.15   8
   9  -1   8 53578.2 1766.93  22
   9  -1   8 51974.8 1732.64  20
   9  -1   8 49436.0 1726.67  18
   9  -1   8 54493.6 2075.66   2
   9  -1   9 80596.7 2577.36  25
   9  -1   9 75979.9 2776.59   8
   9  -1   9 80569.7 2539.05  22
   9  -1   9 80861.5 2507.02  20
   9  -1   9 73614.4 2486.33  18
   9  -1   9 79651.5 2900.65   2
   9  -1  10 17844.6 803.368  25
   9  -1  10 16133.3 954.251   8
   9  -1  10 17956.1 770.022  22
   9  -1  10 17828.0 756.411  20
   9  -1  10 17827.9 746.737  18
   9  -1  10 18721.7 1059.41   2
   9  -1  11 33258.1 1261.01  25
   9  -1  11 33566.2 1223.12  22
   9  -1  11 33032.5 1213.50  20
   9  -1  11 30284.4 1180.58  18
   9  -1  11 32856.6 1514.51   8
   9  -1  11 34082.8 1595.61   2
   9  -1  12 21355.0 888.363  18
   9  -1  12 23176.9 919.153  22
   9  -1  12 22981.6 929.436  20
   9  -1  12 20759.5 1175.73   8
   9  -1  12 24346.9 1296.18   2
   9  -1  13 11991.6 568.590  18
   9  -1  13 12040.1 603.620  20
   9  -1  13 11900.6 570.719  22
   9  -1  13 10370.3 804.962   8
   9  -1  13 11318.3 866.306   2
   9  -1  14 390.319 163.245  20
   9  -1  14 511.660 144.470  18
  -9  -1 -15 11914.7 601.942   6
   9  -1  15 12168.4 585.471  20
  -9  -1 -16 9092.63 472.077   6
   9  -1  16 7746.10 429.650  20
  -9  -1 -17 2961.06 246.511   6
   9  -1  17 2643.72 219.935  20
  -9  -1 -18 5972.13 308.854   6
   9  -1  18 5113.86 275.137  20
   9   1 -19 864.279 119.690   6
   9   1 -19 1289.83 159.600  32
   9   1 -18 1689.93 194.255   6
   9   1 -18 1817.65 246.869  32
   9   1 -17 544.720 174.334   6
   9   1 -16 2289.87 267.007   6
   9   1 -15 4211.83 286.712  17
   9   1 -15 4611.73 385.698   6
   9   1 -15 4637.40 303.126  23
   9   1 -14 15213.5 660.726  17
   9   1 -14 15912.1 766.865   6
   9   1 -14 15430.7 661.967  23
   9   1 -13 7202.48 413.165  17
   9   1 -13 6943.75 848.384   3
   9   1 -13 6747.11 485.143   6
   9   1 -13 7560.87 415.158  23
   9   1 -12 19889.9 792.463  17
   9   1 -12 19223.2 1372.57   3
   9   1 -12 17837.1 859.188   6
   9   1 -12 18690.1 771.888  23
   9   1 -11 25992.4 955.743  17
   9   1 -11 24488.7 1549.59   3
   9   1 -11 23120.1 1016.44   6
   9   1 -11 24713.3 939.341  23
   9   1 -10 33331.3 1225.56  23
   9   1 -10 35744.8 1880.54   3
   9   1 -10 33450.2 1310.30   6
   9   1  -9 11766.1 529.848  23
   9   1  -9 12031.6 570.460   4
   9   1  -9 12713.7 985.739   3
   9   1  -9 12655.7 609.297   6
   9   1  -8 32427.0 1136.79  23
   9   1  -8 34765.7 1223.03   6
   9   1  -8 32247.0 1172.60   4
   9   1  -8 34309.3 1697.67   3
   9   1  -7 25143.8 927.421   4
   9   1  -7 27062.7 1382.18   3
   9   1  -6 52574.6 2146.36   3
   9   1  -5 6284.37 567.696   3
   9   1  -4 24631.8 1178.53   3
   9   1  -3 91336.1 3051.17   3
  -9   1   3 87776.2 2637.95  11
   9   1  -2 47283.3 1703.55   3
  -9   1   2 42425.8 1355.99  11
   9   1  -1 85476.6 2790.81   1
   9   1  -1 85082.9 2885.30   3
   9   1   0 5754.94 368.857   7
   9   1   0 5717.63 401.819   1
   9   1   0 6127.94 466.317   3
   9   1   1 36172.6 1300.26   7
   9   1   1 36431.5 1364.74   1
   9   1   1 36778.4 1436.01   3
   9   1   2 304181. 9022.75   7
   9   1   2 309094. 9092.25   1
   9   1   2 298483. 9175.43   3
   9   1   3 366714. 10839.9   7
   9   1   3 367455. 10913.9   1
   9   1   4 66975.3 2248.40   7
   9   1   5 114989. 3681.93   7
   9   1   5 116429. 3757.32   2
   9   1   6 43873.2 1622.13   7
   9   1   6 42310.1 1675.39   2
   9   1   7 5600.89 481.520   2
   9   1   7 6034.07 334.500  20
   9   1   7 6044.21 457.719   7
   9   1   8 52814.3 1802.66  25
   9   1   8 54765.4 1742.30  24
   9   1   8 51099.8 2067.47   2
   9   1   8 53519.8 1760.50  20
   9   1   8 53802.0 1698.87  30
   9   1   9 76862.2 2516.89  25
   9   1   9 79364.4 2469.34  24
   9   1   9 78948.8 2422.44  30
   9   1   9 76508.4 2478.72  20
   9   1   9 76371.5 2844.05   2
   9   1  10 16585.6 737.585  25
   9   1  10 16478.9 713.986  24
   9   1  10 17513.1 734.359  20
   9   1  10 18474.2 1042.43   2
   9   1  10 17111.5 677.430  30
   9   1  11 30910.3 1152.24  20
   9   1  11 32223.6 1544.83   2
   9   1  11 30043.4 1091.33  30
   9   1  12 20629.1 849.705  22
   9   1  12 20162.9 856.950  20
   9   1  12 22076.9 1229.54   2
   9   1  12 20054.2 804.363  30
   9   1  13 11804.9 562.643  22
   9   1  13 11321.6 585.654  20
   9   1  13 12234.4 883.744   2
   9   1  13 10766.9 796.046   7
   9   1  14 995.711 194.340  20
  -9   1 -15 11431.8 576.226   6
   9   1  15 10703.9 546.581  20
  -9   1 -16 7606.92 430.677   6
   9   1  16 6986.10 400.426  20
  -9   1 -17 2740.69 238.736   6
   9   1  17 2820.19 224.550  20
  -9   1 -18 6458.27 316.867   6
   9   1  18 5158.24 277.865  20
   9   3 -18 1299.01 166.466  32
   9   3 -17 2817.54 194.338  23
   9   3 -17 2984.82 284.249  32
   9   3 -16 800.974 142.787   6
   9   3 -16 767.749 136.192  23
   9   3 -15 3630.62 290.406   6
   9   3 -15 4244.50 298.775  23
   9   3 -14 14649.6 696.151   6
   9   3 -14 16304.1 697.099  23
   9   3 -13 8064.53 410.948  17
   9   3 -13 7192.31 458.010   6
   9   3 -13 8229.40 463.625  23
   9   3 -12 15726.4 665.105  17
   9   3 -12 16108.9 735.509   6
   9   3 -11 19256.3 840.369   6
   9   3 -11 18867.2 1260.09   3
   9   3 -10 36611.0 1362.47   6
   9   3 -10 39044.3 1901.58   3
   9   3  -9 43748.1 1569.64   6
   9   3  -9 42420.6 2031.55   3
   9   3  -9 46715.2 1560.23  23
   9   3  -8 9464.54 493.555   6
   9   3  -8 9104.76 763.508   3
   9   3  -8 9298.37 476.104  23
   9   3  -7 16268.8 668.917   4
   9   3  -7 18004.2 1054.64   3
   9   3  -7 17506.5 706.321  23
   9   3  -6 8589.03 660.288   3
   9   3  -6 7811.62 409.700  23
   9   3  -5 23328.0 887.374  23
   9   3  -5 25572.2 1203.55   3
  -9   3   5 24608.8 989.980  11
   9   3  -4 79742.1 2796.83   3
  -9   3   4 78822.4 2595.80  11
   9   3  -3 29501.4 1289.60   3
  -9   3   3 30347.4 1162.51  11
   9   3  -2 8458.09 560.547   3
  -9   3   2 7352.89 450.266  11
   9   3  -1 85441.8 2877.22   3
   9   3   0 17847.1 848.982   3
   9   3   1 23883.1 999.667   1
   9   3   2 53918.4 1901.36   1
   9   3   3 11359.0 616.555   1
   9   3   4 2850.66 301.346   1
   9   3   5 11366.6 654.222   1
   9   3   5 11472.0 460.081  30
   9   3   5 10949.1 488.708  27
   9   3   6 15986.0 656.823  28
   9   3   6 15323.5 594.100  30
   9   3   6 15091.4 636.949  27
   9   3   7 4888.39 305.009  24
   9   3   7 4608.49 312.770  28
   9   3   7 5326.90 288.641  30
   9   3   7 4523.30 309.101  27
   9   3   7 5049.78 289.120  20
   9   3   8 19855.5 1108.63   7
   9   3   8 20000.0 776.536  30
   9   3   8 21049.6 828.996  28
   9   3   8 21888.5 800.913  20
   9   3   9 46491.9 1939.90   7
   9   3   9 43205.5 1500.19  20
   9   3   9 45763.0 1499.66  30
   9   3  10 24251.8 938.450  24
   9   3  10 24011.1 1289.03   7
   9   3  10 23466.8 905.628  20
   9   3  10 23517.5 894.845  30
   9   3  11 37540.2 1358.31  24
   9   3  11 39637.8 1337.03  20
   9   3  11 37877.3 1319.51  30
   9   3  12 10087.0 495.030  30
   9   3  12 9327.00 487.146  20
   9   3  12 9179.92 762.876   7
   9   3  12 10932.9 539.754  24
   9   3  13 3328.49 265.393  30
   9   3  13 2950.82 253.297  20
  -9   3 -13 3404.33 281.979   6
   9   3  13 3186.47 284.680  24
   9   3  14 4594.88 304.476  30
  -9   3 -14 4814.47 319.626   6
   9   3  14 4442.17 293.043  20
  -9   3 -15 12761.4 552.075   6
   9   3  15 12725.7 530.941  20
  -9   3 -16 2098.01 179.522   6
  -9   3 -17 3079.49 191.648  23
  -9   3 -18 368.585 64.7118  23
   9   5 -16 8781.83 357.177  23
   9   5 -15 1983.88 173.169  23
   9   5 -15 2104.87 148.413  27
   9   5 -14 1204.61 160.292  23
   9   5 -14 1136.42 133.097  27
   9   5 -13 7707.36 413.740  23
   9   5 -13 7366.53 370.286  27
   9   5 -12 4574.97 322.267  23
   9   5 -12 4225.74 258.145  17
   9   5 -12 4397.54 287.844  27
   9   5 -11 5677.47 372.500  23
   9   5 -11 5678.50 344.841  27
   9   5 -10 7094.67 434.370  23
   9   5 -10 7254.32 398.937  27
   9   5  -9 42255.4 1506.77  23
   9   5  -9 42968.7 1472.31  27
   9   5  -8 21292.6 883.898  23
   9   5  -8 21653.4 854.322  27
   9   5  -7 9987.30 525.909  23
   9   5  -7 10182.8 498.970  27
   9   5  -6 28700.3 1087.05  23
   9   5  -6 28133.1 1048.54  27
   9   5  -5 2369.75 240.460  23
  -9   5   5 2564.68 329.583  11
   9   5  -5 2475.22 223.940  27
   9   5  -4 3548.42 280.761  23
  -9   5   4 4031.90 418.398  11
   9   5  -4 3798.83 277.431  27
  -9   5   3 16312.0 893.015  11
   9   5  -3 15489.0 673.779  23
  -9   5   2 12750.9 786.057  11
   9   5  -2 13799.2 603.665  23
  -9   5   1 12040.9 737.721  11
   9   5  -1 10937.2 500.980  26
   9   5  -1 11014.1 519.931  23
   9   5   0 13709.2 565.680  26
   9   5   0 11755.7 554.087  23
   9   5   1 19509.2 757.266  26
   9   5   1 18470.1 1063.31   7
   9   5   2 11727.5 532.294  26
   9   5   2 12200.4 544.444  27
   9   5   2 10765.5 777.052   7
   9   5   3 12313.1 563.728  26
   9   5   3 13243.6 581.892  27
   9   5   3 12694.9 846.184   7
   9   5   4 376.084 136.952  27
   9   5   4 368.255 126.002  30
   9   5   4 300.245 224.165   7
   9   5   5 3935.79 274.346  30
   9   5   5 3978.12 298.127  27
   9   5   6 5124.14 314.280  30
   9   5   6 4544.76 337.056  27
   9   5   6 5316.94 567.574   7
   9   5   7 30697.2 1069.25  30
   9   5   7 31636.4 1525.34   7
   9   5   8 7104.34 419.360  24
   9   5   8 7172.12 391.409  30
   9   5   8 6020.05 622.028   7
   9   5   9 4803.98 339.351  24
   9   5   9 4556.73 307.832  30
   9   5   9 4504.43 539.542   7
   9   5  10 2239.98 238.303  24
   9   5  10 2415.36 234.841  30
   9   5  11 731.194 172.254  24
  -9   5 -12 11427.3 487.101  23
   9   5  12 12292.5 551.930  24
  -9   5 -13 1485.61 146.339  23
   9   5  13 1895.14 200.351  24
  -9   5 -14 7411.57 318.455  23
  -9   5 -15 71.5605 49.9863  23
   9   7 -11 985.017 103.211  23
   9   7 -10 1771.79 151.842  23
   9   7  -9 3828.00 222.386  26
   9   7  -9 2808.70 206.985  23
   9   7  -8 11491.1 475.078  26
   9   7  -8 12310.1 505.129  27
   9   7  -7 2122.88 192.607  26
   9   7  -7 2417.17 216.124  27
   9   7  -6 1088.00 153.112  26
   9   7  -6 1201.55 169.992  27
   9   7  -5 195.838 119.250  26
   9   7  -5 210.718 123.116  27
   9   7  -4 1146.88 164.810  26
   9   7  -4 1409.61 188.629  27
   9   7  -3 2705.00 235.706  26
   9   7  -3 3060.84 258.825  27
   9   7  -2 59.9242 121.079  26
   9   7  -2 37.4851 123.262  27
   9   7  -1 3610.57 276.368  26
   9   7  -1 3667.63 289.850  27
   9   7   0 5391.73 351.012  26
   9   7   0 6214.56 374.095  27
   9   7   1 8801.19 471.956  27
   9   7   2 2369.51 236.942  27
   9   7   3 2538.32 244.191  27
   9   7   4 1555.22 204.409  27
   9   7   5 4022.73 304.036  27
   9   7   6 1148.10 184.895  27
   9   7   7 356.172 142.429  24
   9   7   8 558.074 140.360  24
   9   7   9 4152.78 266.439  24
   9   7  10 9869.96 423.233  24
   9   7  10 9384.20 405.436  30
   9   7  11 2363.99 163.917  30
   9   7  11 2399.07 171.658  24
   9   7  12 4230.45 199.363  30
   9   7  12 3924.50 195.396  24
   9   9  -4 1885.57 114.439  30
   9   9  -4 1754.50 116.737  27
   9   9  -3 648.977 81.2751  27
   9   9  -2 1502.30 118.311  27
   9   9  -1 1169.86 109.095  27
   9   9   0 1651.09 125.961  27
   9   9   1 1664.03 124.069  27
   9   9   2 1449.52 113.765  30
   9   9   3 1021.62 100.295  24
   9   9   3 907.948 90.7793  30
   9   9   4 5605.41 241.075  24
   9   9   4 5972.15 237.578  30
 -10  -8   8 1250.00 116.415  15
 -10  -8   8 1307.78 120.055  14
 -10  -8   7 3316.35 194.809  15
 -10  -8   7 3335.01 199.759  14
 -10  -8   6 4575.84 251.219  15
 -10  -8   6 4628.44 251.160  14
 -10  -8   5 5920.19 300.823  14
 -10  -8   4 11258.4 474.622  14
  10  -8  -4 11776.3 545.551  35
 -10  -8   3 1248.08 152.484  14
  10  -8  -3 1362.74 206.510  35
  10  -8  -2 6290.94 375.386  35
 -10  -8   2 5816.71 311.597  14
 -10  -8   2 5800.69 323.639  21
  10  -8  -1 4338.71 319.804  35
 -10  -8   1 4327.03 263.283  14
  10  -8   0 763.824 139.463  31
  10  -8   0 630.679 174.713  35
 -10  -8   0 774.945 130.515  14
  10  -8   1 4630.71 316.097  35
  10  -8   1 4658.91 279.940  31
 -10  -8  -1 4634.77 268.646  14
 -10  -8  -1 4784.30 286.241  21
  10  -8   2 2652.57 209.816  31
 -10  -8  -2 2911.83 204.195  14
 -10  -8  -2 3016.18 224.800  21
 -10  -8  -3 1805.44 174.420  21
  10  -8   3 2010.84 176.950  31
 -10  -8  -4 4832.74 272.910  21
  10  -8   4 5433.10 282.797  31
  10  -8   5 7708.96 348.525  31
  10  -8   6 5513.70 265.031  31
  10  -8   7 4861.19 230.808  31
  10  -8   8 1298.54 98.8987  31
 -10  -6  14 870.058 88.8675  14
 -10  -6  13 3032.51 187.279  14
 -10  -6  12 10887.8 455.967  14
 -10  -6  11 1836.63 154.905  15
 -10  -6  11 1879.49 187.106  14
 -10  -6  10 2104.74 184.482  15
 -10  -6  10 2495.12 219.354  14
 -10  -6   9 14795.2 636.402  14
 -10  -6   9 15093.3 611.670  15
 -10  -6   8 586.693 156.927  14
  10  -6  -8 616.857 139.734  12
 -10  -6   7 62.5263 133.524  14
  10  -6  -7 189.993 123.895  12
 -10  -6   6 1148.03 184.224  21
 -10  -6   6 1351.75 190.781  14
  10  -6  -6 1134.04 176.400  12
  10  -6  -5 1864.40 274.528  35
 -10  -6   5 2295.17 235.552  21
 -10  -6   5 1894.55 221.345  14
  10  -6  -5 1866.07 208.232  12
  10  -6  -4 18958.2 860.432  35
 -10  -6   4 18910.5 776.864  21
 -10  -6   4 18099.3 771.925  14
  10  -6  -4 18626.8 756.676  12
  10  -6  -3 997.220 177.260  12
  10  -6  -3 1381.03 246.967  35
 -10  -6   3 1222.75 204.249  21
  10  -6  -2 1826.66 210.660  12
  10  -6  -2 1732.36 261.499  35
 -10  -6   2 1356.87 199.854  21
  10  -6  -1 4324.27 309.780  12
 -10  -6   1 3248.94 598.074  10
  10  -6  -1 4003.09 346.379  35
  10  -6  -1 4242.37 302.787  31
  10  -6   0 13204.3 646.399  35
  10  -6   0 13709.5 593.485  31
 -10  -6   0 9947.62 1010.57  10
  10  -6   0 12502.1 580.234  12
  10  -6   0 10524.8 642.689  29
  10  -6   0 12522.1 586.444  18
 -10  -6   0 12495.3 587.791  14
  10  -6   1 12809.4 564.725  31
 -10  -6  -1 7936.50 923.459  10
  10  -6   1 11077.5 539.298  12
  10  -6   1 9262.23 572.729  29
  10  -6   1 12351.0 577.428  18
 -10  -6  -1 11276.4 548.153  14
  10  -6   2 4493.54 337.435  18
 -10  -6  -2 3457.82 642.894  10
  10  -6   3 2099.29 246.799  18
  10  -6   3 2379.76 244.761  36
 -10  -6  -3 2219.85 583.977  10
  10  -6   4 855.199 167.716  36
  10  -6   4 760.998 192.307  18
 -10  -6  -4 1263.67 484.274  10
  10  -6   5 696.983 162.752  36
  10  -6   5 461.912 174.068  18
 -10  -6  -5 416.868 355.365  10
  10  -6   6 3153.18 275.882  36
  10  -6   6 3579.75 325.805  18
  10  -6   7 8122.61 448.947  36
  10  -6   7 8123.57 489.383  18
  10  -6   8 1014.25 208.059  18
  10  -6   9 841.793 196.633  18
  10  -6  10 5840.87 381.358  18
  10  -6  11 1131.87 191.606  18
  10  -6  12 736.269 158.653  18
  10  -4 -16 2598.48 205.058  13
 -10  -4  15 3354.73 212.642  14
  10  -4 -15 4695.65 297.910  13
 -10  -4  14 2942.55 219.265  14
  10  -4 -14 3641.87 290.949  13
 -10  -4  13 4717.79 296.531  14
  10  -4 -13 5068.66 365.807  13
 -10  -4  12 4593.05 302.307  14
  10  -4 -12 4462.69 361.800  13
 -10  -4  11 1689.77 202.941  14
  10  -4 -10 5418.90 419.224  32
 -10  -4  10 5508.55 306.037  15
 -10  -4  10 5800.66 354.268  14
  10  -4  -9 1000.55 225.787  32
  10  -4  -9 1080.96 222.129  16
 -10  -4   9 1473.40 189.560  14
 -10  -4   9 1166.26 246.401   9
  10  -4  -8 11115.0 626.434  32
 -10  -4   8 11006.4 517.858  14
  10  -4  -8 10621.9 569.377  16
  10  -4  -8 11091.1 584.908  13
 -10  -4   8 11077.7 712.524   9
  10  -4  -7 53138.6 1907.72  32
 -10  -4   7 54047.1 1739.09  21
 -10  -4   7 52781.0 1764.82  14
  10  -4  -7 52646.9 1843.92  16
  10  -4  -7 54378.6 1840.36  13
  10  -4  -6 1038.99 212.858  35
 -10  -4   6 842.269 139.846  21
  10  -4  -6 905.763 217.467  16
 -10  -4   6 759.927 148.081  14
  10  -4  -6 796.888 182.947  13
  10  -4  -5 2219.21 204.399  31
  10  -4  -5 2188.28 263.757  35
  10  -4  -5 2181.42 232.628  18
 -10  -4   5 2429.26 209.357  21
 -10  -4   5 2534.02 222.469  14
  10  -4  -5 2213.48 268.874  16
  10  -4  -5 2711.74 261.534  13
  10  -4  -4 27642.9 1050.03  35
  10  -4  -4 26795.1 964.131  31
  10  -4  -4 26392.1 1015.02  18
  10  -4  -4 27105.8 1062.07  16
 -10  -4   4 27845.9 982.433  14
  10  -4  -4 26104.0 1016.58  13
  10  -4  -3 5569.09 314.502  31
  10  -4  -3 5982.61 376.837  35
  10  -4  -3 5853.38 362.403  13
  10  -4  -3 5995.24 314.366  12
  10  -4  -3 5580.81 352.195  18
 -10  -4   3 5377.49 323.666  14
  10  -4  -3 5758.75 403.924  16
  10  -4  -2 16918.7 675.362  31
  10  -4  -2 17343.1 736.155  35
  10  -4  -2 18456.8 711.166  22
  10  -4  -2 17677.0 673.223  12
  10  -4  -2 18351.9 740.750  18
  10  -4  -2 17760.5 795.238  16
  10  -4  -1 3669.45 278.790  35
  10  -4  -1 3538.44 268.945  22
  10  -4  -1 3271.93 229.468  12
  10  -4  -1 3334.97 270.716  18
  10  -4  -1 3685.80 339.524  16
  10  -4   0 48494.0 1725.15  33
  10  -4   0 48081.1 1593.20  36
  10  -4   0 49158.5 1589.25  12
  10  -4   0 51989.9 1658.61  22
  10  -4   0 50640.7 1669.36  18
  10  -4   0 45314.8 1714.81  16
  10  -4   1 17651.1 789.047  33
  10  -4   1 17145.1 669.406  36
  10  -4   1 15578.6 780.250  29
  10  -4   1 17113.6 665.298  12
  10  -4   1 17928.0 729.261  22
  10  -4   1 17636.0 734.954  18
  10  -4   1 16679.2 793.298  16
  10  -4   2 24042.6 1000.23  33
  10  -4   2 24006.5 875.430  36
  10  -4   2 23594.6 994.262  29
  10  -4   2 23907.5 941.208  22
  10  -4   2 24421.7 943.332  18
  10  -4   2 23353.6 1011.47  16
  10  -4   3 3256.65 323.153  33
  10  -4   3 3291.71 241.289  36
  10  -4   3 3180.37 299.467   9
  10  -4   3 3453.70 311.818  29
  10  -4   3 3670.84 299.622  18
  10  -4   3 3652.51 301.932  22
  10  -4   3 3061.88 348.832  16
  10  -4   4 56946.7 2070.71   9
  10  -4   4 57043.3 1957.91  29
  10  -4   4 59387.3 1966.03  18
  10  -4   4 57833.3 1883.01  36
  10  -4   4 58827.5 2044.48  33
  10  -4   5 83309.1 2613.25  18
  10  -4   5 74021.0 2731.34   9
  10  -4   5 79645.4 2517.68  36
  10  -4   6 2270.60 326.095   9
  10  -4   6 2345.57 229.380  36
  10  -4   7 20985.8 1087.83   9
  10  -4   7 21678.8 928.194  22
  10  -4   8 57063.9 2284.13   9
  10  -4   8 60367.1 2048.72  18
  10  -4   8 58837.7 2037.23  22
  10  -4   9 523.064 205.194  18
  10  -4   9 778.617 256.538   9
  10  -4   9 850.029 207.142  22
  10  -4  10 10092.0 568.857  22
  10  -4  10 8783.88 720.535   9
 -10  -4 -10 8879.89 900.251  10
  10  -4  10 10668.5 587.356  18
  10  -4  11 22817.6 962.505  18
  10  -4  11 22051.0 934.159  22
  10  -4  12 22712.4 978.640  18
  10  -4  12 24150.9 948.167  22
  10  -4  13 4548.86 351.078  18
  10  -4  13 3979.56 300.657  22
  10  -4  14 1484.39 205.768  18
  10  -4  15 995.651 162.466  18
  10  -4  15 943.594 137.490  36
  10  -4  16 5071.81 269.894  18
  10  -4  16 5397.76 258.365  36
  10  -2 -18 2950.35 196.462  13
  10  -2 -17 592.487 134.362  13
  10  -2 -17 328.951 132.584   6
  10  -2 -16 5600.39 352.899  13
  10  -2 -16 5192.55 366.012   6
  10  -2 -15 9139.46 517.654   6
  10  -2 -15 8106.71 539.552  32
  10  -2 -14 39375.5 1488.50   6
  10  -2 -14 39960.7 1565.12  32
  10  -2 -13 1387.77 299.346  32
  10  -2 -13 1453.88 453.979   3
  10  -2 -13 1267.54 244.162   6
 -10  -2  13 1305.13 162.440  14
 -10  -2  12 468.799 119.327  14
  10  -2 -12 304.924 251.060  32
  10  -2 -12 661.964 188.241   6
  10  -2 -12 501.156 178.683  17
  10  -2 -12 549.113 370.322   3
  10  -2 -11 35258.3 1438.95  32
  10  -2 -11 33828.8 1318.95   6
 -10  -2  11 32739.5 1155.93  14
  10  -2 -11 35514.3 1279.97  17
  10  -2 -11 31393.9 1808.11   3
  10  -2 -10 26244.2 1140.40  32
  10  -2 -10 23660.8 1001.96   6
  10  -2 -10 22870.9 955.733  17
 -10  -2  10 24092.0 867.527  14
  10  -2 -10 22795.9 1438.33   3
  10  -2  -9 13114.1 751.843  32
  10  -2  -9 13397.5 1031.22   3
  10  -2  -9 14860.7 691.532   6
 -10  -2   9 14899.4 578.068  14
  10  -2  -9 13561.5 646.103  17
 -10  -2   8 8503.12 506.432   9
  10  -2  -8 8524.11 559.967  32
  10  -2  -8 8552.08 448.541   4
  10  -2  -8 7449.04 729.467   3
  10  -2  -8 8106.02 480.203   6
  10  -2  -8 8913.33 465.162  17
 -10  -2   8 8487.79 390.790  14
 -10  -2   7 8370.06 487.168   9
  10  -2  -7 7266.82 508.297  32
  10  -2  -7 8088.27 452.736   6
  10  -2  -7 8345.98 421.819   4
  10  -2  -7 7063.27 676.045   3
 -10  -2   7 8467.97 374.863  14
  10  -2  -6 11658.3 520.650   4
  10  -2  -6 12226.9 847.769   3
  10  -2  -6 12215.9 539.083  17
  10  -2  -6 12124.1 569.635  18
  10  -2  -6 11941.2 642.509  32
  10  -2  -5 5823.42 327.549  17
  10  -2  -5 6623.04 578.842   3
  10  -2  -4 89349.0 3152.96   3
  10  -2  -3 21299.5 1066.97   3
  10  -2  -2 44450.1 1756.99   3
  10  -2  -1 4642.12 437.086   3
  10  -2   0 2831.14 298.223   1
  10  -2   0 2838.52 328.448   3
  10  -2   1 30677.6 1242.09   1
  10  -2   1 30964.5 1309.88   3
  10  -2   2 45845.8 1697.27   1
  10  -2   3 20158.8 919.435   1
  10  -2   3 19092.4 827.220   9
  10  -2   4 36803.2 1301.45   8
  10  -2   4 37400.8 1422.87   9
  10  -2   5 7127.07 416.510   8
  10  -2   5 7021.50 442.271  33
  10  -2   5 7243.65 493.657   9
  10  -2   5 7497.05 527.185   1
  10  -2   5 7624.25 402.117  18
  10  -2   5 6655.34 390.705  22
  10  -2   5 7179.03 439.345  16
  10  -2   6 43982.2 1701.58   9
  10  -2   6 44104.7 1505.36  18
  10  -2   6 43590.3 1518.14  22
  10  -2   6 44536.5 1458.87  20
  10  -2   6 41632.5 1579.57   8
  10  -2   6 45496.5 1571.18  25
  10  -2   7 11282.7 693.762   9
  10  -2   7 10117.0 530.752  22
  10  -2   7 10477.0 482.151  20
  10  -2   7 10099.3 512.081  18
  10  -2   7 10060.8 593.725   8
  10  -2   7 10027.3 561.910  25
  10  -2   8 79994.9 2816.55   2
  10  -2   8 75817.6 2485.36  22
  10  -2   8 75254.4 2423.31  20
  10  -2   8 75703.6 2473.24  18
  10  -2   8 75551.1 2648.66   8
  10  -2   8 77055.5 2540.59  25
  10  -2   9 44100.8 1869.30   2
  10  -2   9 44056.7 1567.93  22
  10  -2   9 43327.4 1514.03  20
  10  -2   9 43898.7 1552.02  18
  10  -2   9 42730.4 1740.64   8
  10  -2   9 45886.1 1631.78  25
  10  -2  10 32254.0 1487.87   2
  10  -2  10 27729.6 1131.58  22
  10  -2  10 31355.0 1123.03  20
  10  -2  10 28424.0 1129.29  18
  10  -2  10 27876.6 1332.00   8
  10  -2  10 30445.2 1209.76  25
  10  -2  11 8944.32 721.705   2
  10  -2  11 7182.63 619.529   8
  10  -2  11 9206.66 516.847  22
  10  -2  11 8908.76 486.881  20
  10  -2  11 8694.10 503.419  18
  10  -2  12 3407.55 475.929   2
  10  -2  12 3427.61 306.138  18
  10  -2  12 3532.84 312.259  22
  10  -2  12 3636.91 304.086  20
  10  -2  12 3001.41 408.071   8
  10  -2  13 3515.56 302.568  18
  10  -2  13 3299.49 296.383  22
  10  -2  14 16301.8 674.057  22
  10  -2  14 15802.7 696.382  18
  10  -2  14 15360.7 690.309  20
  10  -2  15 20360.9 819.902  18
  10  -2  15 20807.2 832.455  20
  10  -2  16 250.345 114.652  20
 -10  -2 -16 261.414 130.722   6
 -10  -2 -17 208.547 105.751   6
  10   0 -19 39.8391 78.5826   6
  10   0 -19 55.3255 64.1438  13
  10   0 -18 77.4629 149.504  32
  10   0 -18 20.8385 115.754   6
  10   0 -17 2342.42 302.118  32
  10   0 -17 2623.13 262.987   6
  10   0 -16 288.018 240.171  32
  10   0 -16 82.4673 165.700   6
  10   0 -15 18925.6 775.539  17
  10   0 -15 20339.4 893.896   6
  10   0 -14 448.144 149.925  17
  10   0 -14 413.933 197.188   6
  10   0 -13 484.530 132.041  23
  10   0 -13 228.811 145.674  17
  10   0 -13 267.032 333.412   3
  10   0 -13 361.829 205.677   6
  10   0 -12 39619.8 1378.35  23
  10   0 -12 40678.8 1438.36  17
  10   0 -12 40641.7 2168.88   3
  10   0 -12 41470.7 1539.35   6
  10   0 -11 16533.5 675.522  23
  10   0 -11 17682.1 736.683  17
  10   0 -11 16361.3 791.162   6
  10   0 -10 41078.2 1408.15  23
  10   0 -10 42322.8 1467.42  17
  10   0 -10 42511.6 2113.28   3
  10   0 -10 42781.0 1544.36   6
  10   0  -9 31911.4 1108.99  23
  10   0  -9 31986.8 1179.08   4
  10   0  -9 29900.4 1682.02   3
  10   0  -9 31543.8 1217.95   6
  10   0  -9 33100.2 1163.86  17
  10   0  -8 52703.9 1781.97   4
  10   0  -8 53150.4 2357.45   3
  10   0  -8 54155.3 1829.77   6
  10   0  -8 54183.2 1768.94  17
  10   0  -7 121572. 3762.89   4
  10   0  -7 126959. 4373.60   3
  10   0  -7 122842. 3810.30   6
  10   0  -7 124571. 3751.21  17
  10   0  -6 17866.6 1065.17   3
  10   0  -5 2674.73 379.502   3
  10   0  -4 83617.7 2996.96   3
  10   0  -3 11756.2 743.568   3
  10   0  -2 66372.9 2400.31   3
  10   0  -1 8261.35 523.125   1
  10   0  -1 8870.22 600.567   3
  10   0   0 229230. 7066.65   1
  10   0   0 238028. 7199.89   3
  10   0   1 44755.4 1664.20   3
  10   0   1 42903.4 1562.15   1
  10   0   1 40272.9 1392.11   7
  10   0   2 75949.0 2585.77   1
  10   0   2 77971.4 2677.53   3
  10   0   2 76857.8 2425.23   7
  10   0   3 156307. 4913.55   1
  10   0   3 156981. 4749.62   7
  10   0   4 23106.0 909.508   7
  10   0   5 57128.9 1937.99   7
  10   0   6 360553. 10642.8   7
  10   0   6 356707. 10477.8  20
  10   0   6 359831. 10824.7   2
  10   0   7 81643.1 2661.13  25
  10   0   7 83362.3 2771.43   7
  10   0   7 83586.4 2596.78  20
  10   0   7 81608.9 2932.24   2
  10   0   8 50107.6 1673.30  25
  10   0   8 47231.9 1565.71  24
  10   0   8 46328.7 1514.04  30
  10   0   8 46867.9 1591.48  20
  10   0   8 48202.8 1932.11   2
  10   0   9 4434.11 352.432  25
  10   0   9 3583.64 242.967  30
  10   0   9 4042.01 457.554   2
  10   0   9 4278.63 308.978  20
  10   0  10 47260.8 1659.45  25
  10   0  10 48057.8 2021.64   2
  10   0  10 46581.9 1632.11  22
  10   0  10 45675.7 1607.69  20
  10   0  11 7549.57 477.854  25
  10   0  11 9349.05 743.697   2
  10   0  11 7785.06 471.155  22
  10   0  11 8549.99 477.639  20
  10   0  12 15729.4 723.352  25
  10   0  12 15269.1 705.385  22
  10   0  12 16054.4 726.800  20
  10   0  12 14881.2 1007.21   2
  10   0  13 5090.60 360.462  22
  10   0  13 5830.40 393.158  20
  10   0  13 5489.93 607.780   2
  10   0  13 5146.57 510.361   7
  10   0  14 6679.49 391.183  22
  10   0  14 7155.22 439.869  20
 -10   0 -15 12078.7 597.573   6
  10   0  15 11384.9 567.346  20
 -10   0 -16 26929.2 1012.32   6
  10   0  16 25629.8 976.169  20
 -10   0 -17 6602.39 357.326   6
  10   0  17 5703.88 329.315  20
 -10   0 -18 2305.65 186.974   6
  10   0  18 1945.80 160.441  20
  10   2 -18 2285.58 179.818   6
  10   2 -18 3255.17 263.212  32
  10   2 -17 375.846 137.626   6
  10   2 -17 702.754 204.222  32
  10   2 -16 4812.62 341.263   6
  10   2 -16 4390.02 283.024  23
  10   2 -15 8609.22 413.706  17
  10   2 -15 8784.05 510.262   6
  10   2 -15 9305.36 461.736  23
  10   2 -14 40117.7 1386.92  17
  10   2 -14 40593.7 1504.28   6
  10   2 -14 41191.3 1427.79  23
  10   2 -13 1728.44 208.638  17
  10   2 -13 1388.79 439.249   3
  10   2 -13 1948.32 273.380   6
  10   2 -13 1799.56 218.718  23
  10   2 -12 625.089 150.760  17
  10   2 -12 547.509 357.413   3
  10   2 -12 833.233 228.165   6
  10   2 -12 724.711 170.012  23
  10   2 -11 34260.3 1190.72  17
  10   2 -11 31760.8 1258.34   6
  10   2 -11 29849.9 1752.52   3
  10   2 -11 31038.5 1180.63  23
  10   2 -10 23235.5 984.403   6
  10   2 -10 24085.6 1470.23   3
  10   2 -10 24030.9 931.599  23
  10   2  -9 12719.0 624.110   6
  10   2  -9 12871.9 995.921   3
  10   2  -9 11854.9 564.959  23
  10   2  -8 9213.28 493.535   6
  10   2  -8 8089.59 441.468   4
  10   2  -8 8844.80 779.683   3
  10   2  -8 9025.60 449.668  23
  10   2  -7 9056.39 474.039   6
  10   2  -7 8888.00 439.700   4
  10   2  -7 8204.87 733.469   3
  10   2  -7 8572.07 431.817  23
  10   2  -6 11457.0 500.218   4
  10   2  -6 9775.16 773.802   3
  10   2  -5 6571.29 584.207   3
 -10   2   4 85208.9 2671.33  11
  10   2  -4 87696.3 3068.32   3
 -10   2   3 22116.3 840.446  11
  10   2  -3 23407.9 1117.78   3
 -10   2   2 44833.6 1515.86  11
  10   2  -2 46944.7 1811.07   3
  10   2  -1 5396.46 473.940   3
  10   2   0 3038.12 360.719   3
  10   2   0 2817.17 297.115   1
  10   2   0 2682.93 286.584   7
  10   2   1 36184.0 1371.97   1
  10   2   1 34263.7 1445.56   3
  10   2   1 33768.7 1343.89   7
  10   2   2 48482.9 1763.77   1
  10   2   2 47486.1 1759.29   7
  10   2   3 18949.4 903.995   1
  10   2   3 20145.8 924.672   7
  10   2   4 41932.1 1629.48   1
  10   2   4 42541.5 1636.35   7
  10   2   5 7001.48 516.039   7
  10   2   6 44853.3 1523.65  28
  10   2   6 43312.9 1471.07  27
  10   2   6 45247.4 1477.77  20
  10   2   6 46930.3 1783.16   7
  10   2   6 44934.7 1463.74  24
  10   2   7 10318.4 508.829  28
  10   2   7 9994.42 433.888  30
  10   2   7 10500.8 473.597  24
  10   2   7 10470.0 537.300  25
  10   2   7 9780.08 467.225  20
  10   2   7 11124.3 699.635   7
  10   2   8 81006.5 2544.71  28
  10   2   8 78546.0 2446.48  30
  10   2   8 79204.8 2873.03   2
  10   2   8 78171.0 2490.14  24
  10   2   8 78678.4 2566.36  25
  10   2   8 78639.2 2497.82  20
  10   2   8 79115.5 2853.80   7
  10   2   9 41336.3 1407.57  30
  10   2   9 42941.2 1509.76  25
  10   2   9 43766.3 1463.18  24
  10   2   9 42612.1 1821.87   2
  10   2   9 41444.7 1455.92  20
  10   2   9 42604.7 1796.27   7
  10   2  10 27929.6 993.216  30
  10   2  10 26616.2 1030.46  24
  10   2  10 27667.2 1038.30  20
  10   2  10 25457.3 1327.03   7
  10   2  10 28392.1 1392.60   2
  10   2  11 9048.89 459.872  30
  10   2  11 9767.39 505.488  20
  10   2  11 9855.37 746.331   7
  10   2  11 9449.64 766.517   2
  10   2  12 4034.82 289.983  30
  10   2  12 4144.88 316.126  20
  10   2  12 3710.01 478.663   7
  10   2  12 3540.84 486.806   2
  10   2  13 2649.29 243.291  30
  10   2  13 2775.36 265.956  22
  10   2  13 3115.27 273.802  20
  10   2  14 16076.2 697.478  20
  10   2  15 23267.6 898.570  20
 -10   2 -15 24469.8 929.598   6
  10   2  16 245.277 110.858  20
 -10   2 -16 180.768 131.709   6
 -10   2 -17 159.975 102.460   6
 -10   2 -18 9943.96 379.217  23
  10   4 -17 1868.29 131.403  23
  10   4 -16 2572.39 234.959  32
  10   4 -15 4101.04 342.271  32
  10   4 -14 3232.03 267.513  23
  10   4 -14 3424.09 226.846  27
  10   4 -13 4688.41 334.711  23
  10   4 -13 4653.33 282.622  17
  10   4 -13 4746.87 290.272  27
  10   4 -12 4840.22 346.622  23
  10   4 -12 4462.74 301.147  17
  10   4 -12 4605.39 295.402  27
  10   4 -11 2022.79 243.283  23
  10   4 -11 1936.53 200.217  27
  10   4 -10 6017.89 403.378  23
  10   4 -10 6439.66 367.194  27
  10   4  -9 1394.46 216.841  23
  10   4  -9 1517.41 186.900  27
  10   4  -8 11569.0 579.211  23
  10   4  -8 11795.3 537.075  27
  10   4  -7 54417.8 1817.51  23
  10   4  -7 52498.1 1752.33  27
  10   4  -6 1276.42 188.126  23
  10   4  -6 1208.44 162.789  27
  10   4  -5 2698.74 244.885  23
 -10   4   5 2579.51 301.833  11
  10   4  -5 2477.47 209.300  27
  10   4  -4 27675.1 1049.33  23
 -10   4   4 27400.5 1186.84  11
  10   4  -4 29161.5 1010.23  27
  10   4  -3 5740.30 351.064  23
 -10   4   3 5586.68 441.606  11
  10   4  -3 5789.33 318.157  27
  10   4  -2 17149.8 712.115  23
 -10   4   2 17052.2 854.955  11
  10   4  -2 17434.6 674.634  27
  10   4  -1 3721.11 238.293  19
  10   4  -1 3884.14 240.416  26
  10   4  -1 3333.35 268.078  23
  10   4  -1 3855.72 251.346  27
  10   4   0 49610.5 1601.45  19
  10   4   0 51804.6 1607.39  26
  10   4   0 46942.6 1646.57  23
  10   4   0 49348.9 1612.44  27
  10   4   1 16972.3 682.817  34
  10   4   1 16641.8 663.243  26
  10   4   1 18515.2 691.821  27
  10   4   1 17612.7 672.685  19
  10   4   1 18414.5 977.482   7
  10   4   2 24727.3 898.946  34
  10   4   2 24606.4 893.085  26
  10   4   2 24781.6 890.112  19
  10   4   2 25233.0 905.812  27
  10   4   2 23488.7 1194.73   7
  10   4   3 2727.54 213.236  34
  10   4   3 2449.81 205.538  26
  10   4   3 2671.49 220.068  27
  10   4   4 58230.2 1850.65  34
  10   4   4 57060.5 1822.68  30
  10   4   4 56784.9 1869.06  27
  10   4   5 79546.7 2578.57  28
  10   4   5 81389.3 2505.12  30
  10   4   6 1964.44 220.558  28
  10   4   6 2122.51 196.035  30
  10   4   7 20509.3 849.168  28
  10   4   7 22326.7 818.393  30
  10   4   8 60237.8 1951.53  30
  10   4   9 627.130 144.369  30
  10   4  10 10844.6 545.309  24
  10   4  10 10535.0 507.121  30
  10   4  11 21873.6 888.424  24
  10   4  11 22090.8 852.030  30
  10   4  12 24861.5 901.186  30
  10   4  12 22365.6 920.522  24
  10   4  13 3899.70 267.785  30
  10   4  13 3780.58 295.398  24
  10   4  14 1312.09 163.159  30
 -10   4 -15 1025.84 126.415  23
 -10   4 -16 5782.70 257.990  23
  10   6 -14 1012.92 104.277  23
  10   6 -14 868.279 83.8024  27
  10   6 -13 2950.41 200.077  23
  10   6 -13 2921.61 179.325  27
  10   6 -12 10344.0 459.819  23
  10   6 -12 10360.7 435.791  27
  10   6 -11 2124.51 202.299  23
  10   6 -11 2175.13 189.730  27
  10   6 -10 1732.10 194.200  23
  10   6 -10 2176.68 199.723  27
  10   6  -9 14728.9 657.871  23
  10   6  -9 15422.7 638.240  27
  10   6  -8 639.481 164.600  23
  10   6  -8 655.339 152.508  27
  10   6  -7 81.4424 120.141  23
  10   6  -7 60.9823 107.954  27
  10   6  -6 1175.95 184.920  23
  10   6  -5 2356.29 238.533  23
  10   6  -4 16872.8 690.879  26
  10   6  -4 16749.5 714.626  23
 -10   6   4 15644.9 917.539  11
  10   6  -3 1453.73 185.486  26
  10   6  -3 1377.91 192.823  23
 -10   6   3 966.124 245.949  11
  10   6  -2 1402.41 188.194  23
  10   6  -2 1845.73 202.391  26
 -10   6   2 2016.37 337.304  11
  10   6  -1 5114.75 326.520  26
 -10   6   1 4333.87 474.830  11
  10   6   0 12660.5 590.959  26
 -10   6   0 14261.1 880.543  11
  10   6   0 13805.1 617.365  27
  10   6   1 11353.6 549.832  26
  10   6   1 12148.0 575.126  27
 -10   6  -1 11439.1 795.896  11
  10   6   2 4166.01 306.321  26
  10   6   2 4560.59 327.460  27
  10   6   3 2524.84 229.047  30
  10   6   3 2967.38 253.024  26
  10   6   3 2576.76 257.979  27
  10   6   4 781.705 269.769   7
  10   6   4 712.910 153.085  30
  10   6   4 789.095 167.960  27
  10   6   5 570.291 259.233   7
  10   6   5 478.609 162.342  27
  10   6   5 612.166 141.776  30
  10   6   6 3126.59 250.895  30
  10   6   6 2709.86 269.412  27
  10   6   7 7668.12 405.799  30
  10   6   8 1450.90 192.649  24
  10   6   8 1200.35 172.236  30
  10   6   9 674.560 155.947  24
  10   6   9 986.139 157.973  30
  10   6  10 6215.70 355.289  24
  10   6  10 5779.12 328.975  30
  10   6  11 997.112 163.702  24
  10   6  11 901.322 140.121  30
  10   6  12 869.439 133.340  24
  10   6  13 2520.93 176.351  24
  10   8  -9 3182.99 163.337  27
  10   8  -8 1635.94 128.634  27
  10   8  -7 3515.89 205.404  27
  10   8  -6 4301.22 229.615  26
  10   8  -6 4242.67 241.483  27
  10   8  -5 5446.20 277.470  26
  10   8  -5 5547.48 290.343  27
  10   8  -4 10864.1 463.032  26
  10   8  -4 11797.4 485.711  27
  10   8  -3 1444.14 154.288  26
  10   8  -3 1335.93 161.452  27
  10   8  -2 5701.95 312.044  27
  10   8  -2 5206.36 296.968  26
  10   8  -1 4915.79 270.906  30
  10   8  -1 4525.95 283.533  27
  10   8  -1 4439.36 273.416  26
  10   8   0 993.142 151.736  27
  10   8   0 668.314 121.304  30
  10   8   1 4717.38 274.067  30
  10   8   1 5439.65 308.397  27
  10   8   2 2943.82 211.531  30
  10   8   2 3204.38 237.091  27
  10   8   3 1893.49 183.069  27
  10   8   4 5128.81 291.728  27
  10   8   5 9170.05 408.286  24
  10   8   6 5000.31 266.357  24
  10   8   7 5387.55 266.907  24
  10   8   8 1855.63 138.461  24
 -11  -7  11 6102.56 267.337  14
 -11  -7  10 2147.73 161.248  14
 -11  -7  10 1595.37 125.966  15
 -11  -7   9 537.281 100.239  15
 -11  -7   9 632.229 120.802  14
 -11  -7   8 3014.46 208.152  15
 -11  -7   8 3342.18 229.791  14
 -11  -7   7 5652.91 320.773  14
 -11  -7   6 2566.81 224.607  14
  11  -7  -5 13064.1 557.319  12
 -11  -7   5 13693.0 585.519  21
  11  -7  -5 13865.3 660.859  35
  11  -7  -4 19824.3 769.970  12
  11  -7  -4 18749.8 901.712  29
 -11  -7   4 21865.3 805.738  21
  11  -7  -4 19856.2 860.701  35
  11  -7  -3 8298.25 415.394  12
  11  -7  -3 7275.75 499.574  29
 -11  -7   3 8239.36 430.383  21
  11  -7  -3 7873.46 480.338  35
  11  -7  -2 21125.9 822.267  31
  11  -7  -2 19966.3 875.805  35
 -11  -7   2 21886.8 830.727  21
 -11  -7   2 19662.4 806.254  14
  11  -7  -2 21461.6 811.604  12
  11  -7  -1 7468.05 458.564  35
  11  -7  -1 7477.18 405.146  31
 -11  -7   1 6623.40 393.705  14
 -11  -7   1 7201.20 407.003  21
  11  -7   0 1410.23 224.607  35
  11  -7   0 2090.62 213.773  31
 -11  -7   0 2182.21 215.673  14
 -11  -7   0 2074.26 222.702  21
  11  -7   1 11086.7 571.195  35
  11  -7   1 12134.8 550.250  31
 -11  -7  -1 11942.7 547.917  14
  11  -7   2 2013.38 240.349  35
  11  -7   2 2273.39 222.314  31
 -11  -7  -2 2217.75 219.981  14
  11  -7   3 6634.40 371.161  31
 -11  -7  -3 6310.99 362.776  14
  11  -7   4 11288.5 511.582  31
 -11  -7  -4 10715.4 501.790  14
  11  -7   5 5907.52 337.873  31
 -11  -7  -5 5626.43 327.379  14
  11  -7   6 1221.92 168.422  31
 -11  -7  -6 1240.49 159.213  14
  11  -7   7 7326.43 364.415  31
 -11  -7  -7 7017.87 351.395  14
  11  -7   8 2975.80 213.095  31
  11  -7   9 717.240 115.791  31
  11  -7  10 1651.80 133.540  31
  11  -7  11 6022.19 244.627  31
 -11  -5  14 1082.39 119.958  14
 -11  -5  13 13307.1 527.026  14
 -11  -5  12 2805.68 220.046  14
  11  -5 -12 2601.35 263.506  13
 -11  -5  11 83.2821 113.427  14
 -11  -5  10 17428.4 666.441  15
 -11  -5  10 17945.1 721.168  14
 -11  -5   9 8144.49 397.604  15
 -11  -5   9 8127.40 435.160  14
 -11  -5   8 6266.31 376.392  14
 -11  -5   8 5963.12 533.977   9
  11  -5  -8 6041.85 424.756  13
  11  -5  -8 5799.47 322.588  12
 -11  -5   7 17556.8 697.868  21
 -11  -5   7 17004.6 714.993  14
  11  -5  -7 15849.7 761.987  13
  11  -5  -7 16083.9 659.905  12
  11  -5  -6 24389.4 1031.08  35
 -11  -5   6 25533.2 931.584  21
 -11  -5   6 24020.4 943.771  14
  11  -5  -6 23397.5 1005.66  16
  11  -5  -6 24932.2 903.402  12
  11  -5  -5 3981.72 292.050  31
  11  -5  -5 3688.53 354.202  35
 -11  -5   5 4173.33 295.427  21
 -11  -5   5 3761.13 294.702  14
  11  -5  -5 4473.77 376.993  16
  11  -5  -5 4238.80 281.039  12
  11  -5  -4 4070.04 351.581  33
  11  -5  -4 4530.82 370.532  35
  11  -5  -4 4183.84 300.107  31
 -11  -5   4 4554.07 304.733  21
  11  -5  -4 4055.04 313.292  18
 -11  -5   4 4491.75 318.984  14
  11  -5  -4 4489.61 394.499  16
  11  -5  -4 4358.31 284.355  12
  11  -5  -3 8248.10 509.055  33
  11  -5  -3 7620.41 483.141  35
  11  -5  -3 8002.15 432.385  31
  11  -5  -3 8542.28 466.112  18
  11  -5  -3 8916.87 553.464  16
 -11  -5   3 9251.41 463.176  14
  11  -5  -3 8364.42 422.703  12
  11  -5  -2 6740.74 432.656  35
  11  -5  -2 5441.26 422.621  33
  11  -5  -2 6405.44 373.151  31
  11  -5  -2 6406.82 402.010  18
 -11  -5   2 6499.32 383.838  14
  11  -5  -2 6612.11 483.120  16
  11  -5  -2 6201.87 358.754  12
  11  -5  -1 35882.3 1388.98  33
  11  -5  -1 36127.2 1340.16  35
  11  -5  -1 38007.1 1287.90  31
  11  -5  -1 37447.2 1276.19  12
  11  -5  -1 37277.7 1340.52  18
 -11  -5   1 36572.4 1297.51  14
  11  -5  -1 35291.3 1425.41  16
  11  -5   0 2446.21 303.220  33
  11  -5   0 2698.60 279.405  35
  11  -5   0 2140.29 316.091  29
  11  -5   0 2925.83 240.259  12
  11  -5   0 3126.71 288.131  18
  11  -5   0 2873.43 354.688  16
  11  -5   1 8877.63 551.179  33
  11  -5   1 9250.54 491.116  35
  11  -5   1 9586.27 524.066  22
  11  -5   1 8206.61 548.353  29
  11  -5   1 9054.59 503.816  18
  11  -5   1 8934.79 586.834  16
  11  -5   2 29294.7 1218.60  29
  11  -5   2 31287.6 1193.56  18
  11  -5   2 30673.0 1123.94  36
  11  -5   2 31178.8 1253.39  33
  11  -5   2 32376.9 1206.62  22
  11  -5   3 8894.42 526.223  29
  11  -5   3 8974.81 532.960  22
  11  -5   3 9176.27 465.623  36
  11  -5   3 9078.77 525.778  18
  11  -5   4 4343.64 375.850  22
  11  -5   4 4118.94 305.187  36
  11  -5   4 5133.40 379.920  18
  11  -5   5 20740.9 833.846  36
  11  -5   5 20370.6 898.290  18
  11  -5   6 2484.72 302.104  22
  11  -5   6 2655.42 304.166  18
  11  -5   6 2551.45 249.498  36
  11  -5   7 5040.53 404.215  22
  11  -5   7 5372.36 352.224  36
  11  -5   7 4870.28 396.012  18
 -11  -5  -7 3866.77 667.036  10
  11  -5   8 10139.8 579.528  22
  11  -5   8 9875.53 506.513  36
  11  -5   8 10452.2 587.263  18
  11  -5   9 30366.2 1119.36  36
  11  -5   9 30193.4 1190.24  22
  11  -5  10 1479.39 239.754  22
  11  -5  10 1165.04 181.963  36
  11  -5  11 7560.39 470.004  18
  11  -5  11 7449.06 403.504  36
  11  -5  11 7715.65 445.508  22
  11  -5  12 10374.1 477.346  36
  11  -5  12 10616.9 540.421  18
  11  -5  13 630.050 162.540  18
  11  -5  13 754.974 128.232  36
  11  -5  14 9542.75 449.699  18
  11  -5  14 10572.9 417.701  36
  11  -5  15 4668.66 249.957  18
  11  -5  15 5674.74 236.142  36
  11  -3 -17 605.189 115.821  13
  11  -3 -16 7893.79 398.094  13
  11  -3 -15 253.293 143.513  13
  11  -3 -14 2482.91 271.863   6
 -11  -3  14 3219.47 215.784  14
  11  -3 -13 19415.3 911.744  32
 -11  -3  13 19687.8 750.423  14
  11  -3 -13 20857.2 871.917   6
  11  -3 -12 6542.32 495.824  32
  11  -3 -12 5829.47 426.243   6
 -11  -3  12 6229.05 343.378  14
  11  -3 -11 10243.4 933.852   3
  11  -3 -11 12135.3 708.462  32
  11  -3 -11 12133.2 624.647  13
  11  -3 -11 12306.1 640.024   6
 -11  -3  11 12711.1 545.629  14
  11  -3 -10 42082.4 2040.14   3
  11  -3 -10 41399.2 1644.21  32
  11  -3 -10 43325.1 1529.90  13
  11  -3 -10 39780.2 1533.75   6
 -11  -3  10 43684.1 1431.81  14
  11  -3  -9 28570.3 1614.20   3
  11  -3  -9 32627.3 1355.62  32
  11  -3  -9 33501.8 1234.04  13
  11  -3  -9 32558.7 1248.45   6
 -11  -3   9 32798.3 1141.27  14
 -11  -3   8 465.135 120.763  14
 -11  -3   8 659.427 187.457   9
  11  -3  -8 580.029 173.060  13
  11  -3  -8 518.266 234.705  32
  11  -3  -8 562.051 177.471   6
  11  -3  -8 903.698 303.843   3
  11  -3  -7 6501.54 376.687   4
  11  -3  -7 8130.83 708.892   3
  11  -3  -7 6625.01 492.746  32
  11  -3  -7 6918.01 410.183  13
  11  -3  -7 7122.69 429.800   6
 -11  -3   7 6795.31 357.752  14
  11  -3  -7 6702.23 413.350  17
  11  -3  -6 8108.22 421.039   4
  11  -3  -6 8084.15 697.621   3
  11  -3  -6 8055.79 540.271  32
  11  -3  -6 8729.51 455.774  13
  11  -3  -6 8320.21 472.058  18
  11  -3  -6 8453.66 455.070  17
 -11  -3   6 8592.41 407.496  14
  11  -3  -6 8628.17 465.756   6
  11  -3  -5 27741.7 1028.20   6
  11  -3  -5 26645.8 967.721   4
  11  -3  -5 27805.8 1354.49   3
  11  -3  -5 26948.5 999.482  13
  11  -3  -5 26707.8 1030.04  35
  11  -3  -5 26698.4 934.005  31
  11  -3  -5 28724.2 1149.25  32
  11  -3  -5 27035.1 1037.93  18
 -11  -3   5 27292.8 929.989  21
  11  -3  -5 24992.8 988.878  17
 -11  -3   5 26881.5 952.484  14
  11  -3  -4 5489.73 305.687   4
  11  -3  -4 5482.58 524.798   3
  11  -3  -4 5314.51 328.089  13
  11  -3  -4 5777.84 357.109  35
  11  -3  -4 5692.21 426.865  32
  11  -3  -4 5107.77 284.092  31
  11  -3  -4 5882.08 365.371  18
 -11  -3   4 5401.68 300.915  14
  11  -3  -4 4913.14 315.474  17
  11  -3  -4 5459.14 380.727  16
  11  -3  -3 18536.1 985.392   3
  11  -3  -3 16342.1 680.504  13
  11  -3  -3 17063.5 705.195  35
  11  -3  -3 17212.8 641.683  31
  11  -3  -3 17640.0 730.634  18
  11  -3  -3 17239.5 680.885  17
  11  -3  -3 18165.3 770.459  16
 -11  -3   3 17321.2 660.073  14
  11  -3  -2 31074.8 1148.67  16
  11  -3  -2 31018.5 1113.50  18
  11  -3  -2 27901.1 1045.68  13
  11  -3  -1 12426.6 609.314  16
  11  -3  -1 13274.0 757.087   3
  11  -3  -1 12272.0 569.585  18
  11  -3   0 22504.1 915.776  16
  11  -3   0 22037.3 866.370  18
  11  -3   0 22255.7 1069.36   3
  11  -3   1 36253.5 1364.05  29
  11  -3   1 34900.3 1337.62  33
  11  -3   1 36750.6 1284.32  18
  11  -3   1 36506.7 1335.47  16
  11  -3   2 782.271 200.535   1
  11  -3   2 1071.45 212.450  33
  11  -3   2 839.731 201.324  29
  11  -3   2 825.406 174.020  25
  11  -3   2 868.992 171.271  22
  11  -3   2 970.675 170.003  18
  11  -3   2 822.851 209.103  16
  11  -3   3 16715.6 773.085  33
  11  -3   3 16552.9 629.137  36
  11  -3   3 17406.1 766.423  29
  11  -3   3 14361.9 724.579   9
  11  -3   3 16778.0 735.632  25
  11  -3   3 16608.6 707.523  22
  11  -3   3 16692.7 853.145   1
  11  -3   4 62334.4 2133.36  33
  11  -3   4 61320.7 1953.18  36
  11  -3   4 62439.9 2091.15  29
  11  -3   4 60121.4 2151.05   9
  11  -3   4 63295.3 2097.95  25
  11  -3   4 59707.4 2040.62  22
  11  -3   4 65012.8 2279.96   1
  11  -3   5 36914.1 1351.47  29
  11  -3   5 34144.5 1444.09   9
  11  -3   5 37030.4 1378.31  25
  11  -3   5 37399.1 1335.52  18
  11  -3   5 36879.9 1519.62   1
  11  -3   6 65042.0 2158.03  29
  11  -3   6 66639.9 2397.85   1
  11  -3   6 62834.5 2151.09  22
  11  -3   6 65902.2 2161.44  18
  11  -3   6 61475.4 2333.29   9
  11  -3   7 8145.64 525.143  25
  11  -3   7 7871.76 479.791  22
  11  -3   7 7586.02 468.478  18
  11  -3   7 7621.75 601.676   1
  11  -3   7 7560.80 585.256   9
  11  -3   8 50106.0 1630.74  20
  11  -3   8 50026.3 1730.20  22
  11  -3   8 47572.8 1715.55  18
  11  -3   8 47387.8 1966.93   1
  11  -3   8 44395.1 1932.98   9
  11  -3   9 64880.5 2091.88  20
  11  -3   9 64977.2 2185.62  22
  11  -3   9 63372.1 2176.32  18
  11  -3   9 61655.5 2449.84   1
  11  -3  10 4846.53 320.275  20
  11  -3  10 4150.14 366.114  18
  11  -3  10 4879.77 379.068  22
  11  -3  10 3878.50 474.345   1
  11  -3  11 153.428 122.325  20
  11  -3  11 365.212 180.908  22
  11  -3  11-36.2067 180.815   1
  11  -3  11 278.541 175.939  18
  11  -3  12 18189.6 740.034  20
  11  -3  12 17330.1 779.703  22
  11  -3  12 17834.0 806.162  18
  11  -3  13 7449.68 399.087  20
  11  -3  13 6579.82 434.559  18
  11  -3  13 6985.28 417.940  22
 -11  -3 -13 7725.55 425.040   6
  11  -3  14 9828.62 506.528  18
  11  -3  14 10000.7 473.780  22
  11  -3  15 116.004 118.321  18
  11  -3  16 1677.46 154.799  18
  11  -3  17 10733.0 393.700  36
  11  -1 -18 2160.21 194.783   6
  11  -1 -18 2559.85 184.432  13
  11  -1 -17 519.890 179.506  32
  11  -1 -17 669.046 161.585   6
  11  -1 -16 1089.23 249.447  32
  11  -1 -16 1226.96 207.502   6
  11  -1 -15 7644.73 552.982  32
  11  -1 -15 6585.86 462.414   6
  11  -1 -14 2508.39 369.869  32
  11  -1 -14 1881.84 287.444   6
  11  -1 -14 2230.71 249.979  17
  11  -1 -13 4255.46 462.371  32
  11  -1 -13 3074.33 340.763   6
  11  -1 -13 3871.55 319.566  17
  11  -1 -13 3147.94 634.399   3
  11  -1 -12 13401.6 822.111  32
  11  -1 -12 13826.6 731.416   6
  11  -1 -12 15083.5 683.281  17
  11  -1 -12 13432.7 1136.33   3
  11  -1 -11 698.500 288.831  32
  11  -1 -11 502.155 189.099   6
  11  -1 -11 751.870 175.124  17
  11  -1 -11 685.288 359.585   3
  11  -1 -10 7714.90 578.693  32
  11  -1 -10 6788.11 475.437   6
  11  -1 -10 7772.37 445.127  17
  11  -1 -10 7223.91 791.272   3
  11  -1  -9 5409.48 477.659  32
  11  -1  -9 5572.28 401.497   6
  11  -1  -9 5346.43 355.227  17
  11  -1  -9 4984.01 358.544   4
  11  -1  -9 6641.32 734.321   3
  11  -1  -8 34467.2 1458.57  32
  11  -1  -8 36802.0 1313.49   4
  11  -1  -8 36272.5 1362.57   6
  11  -1  -8 37816.2 1308.03  17
  11  -1  -7 17613.5 735.497   4
  11  -1  -7 18101.4 782.523   6
  11  -1  -6 22572.9 851.711   4
  11  -1  -6 23241.4 1282.17   3
  11  -1  -6 23673.9 910.477   6
  11  -1  -6 21854.9 844.069  17
  11  -1  -5 41301.2 1801.74   3
  11  -1  -5 39209.3 1393.53  18
  11  -1  -4 75648.6 2813.44   3
  11  -1  -3 42097.0 1761.78   3
  11  -1  -2 50027.5 1981.51   3
  11  -1  -1 111439. 3755.36   3
  11  -1   0 31276.8 1319.14   3
  11  -1   0 26448.9 1182.94   1
  11  -1   1 65360.2 2366.84   3
  11  -1   1 63555.6 2271.23   1
  11  -1   2 5741.07 444.637   1
  11  -1   2 4973.50 466.885   3
  11  -1   3 71683.2 2393.03   1
  11  -1   3 65416.2 2051.23   7
  11  -1   4 69507.4 2388.44   1
  11  -1   4 64473.1 2064.74   7
  11  -1   5 10390.9 489.905   7
  11  -1   5 10412.3 473.151  20
  11  -1   5 11596.8 699.995   1
  11  -1   6 22857.5 918.616  33
  11  -1   6 21202.2 893.522  25
  11  -1   6 20571.8 853.066   7
  11  -1   6 21110.6 857.945  22
  11  -1   6 22008.2 835.614  18
  11  -1   6 21331.1 814.802  20
  11  -1   7 43345.3 1548.80  25
  11  -1   7 42605.8 1533.93   7
  11  -1   7 40931.4 1460.90  18
  11  -1   7 44330.7 1513.70  22
  11  -1   7 43431.8 1460.90  20
  11  -1   8 8015.61 486.543  25
  11  -1   8 6837.45 404.589  18
  11  -1   8 7515.50 452.443  22
  11  -1   8 7771.15 417.498  20
  11  -1   8 7128.55 536.311   8
  11  -1   8 6956.48 460.363   7
  11  -1   9 56255.8 1889.73  25
  11  -1   9 49524.0 2024.04   8
  11  -1   9 50239.6 1894.31   7
  11  -1   9 51315.2 1784.15  18
  11  -1   9 53503.4 1831.09  22
  11  -1   9 55397.4 1797.27  20
  11  -1   9 51902.0 2159.85   2
  11  -1  10 1298.42 240.606  25
  11  -1  10 1105.89 190.404  18
  11  -1  10 1314.77 305.673   2
  11  -1  10 1228.54 210.345  20
  11  -1  10 1060.04 212.153  22
  11  -1  11 17975.7 832.594  25
  11  -1  11 17933.2 764.650  18
  11  -1  11 17370.6 795.667  22
  11  -1  11 17513.5 773.900  20
  11  -1  11 17835.6 1097.47   2
  11  -1  12 63856.6 2163.81  18
  11  -1  12 65753.2 2210.47  22
  11  -1  12 67188.8 2210.41  20
  11  -1  12 70943.6 2707.17   2
  11  -1  13 3994.03 298.152  18
  11  -1  13 4144.59 331.352  22
  11  -1  13 4428.78 340.042  20
  11  -1  14 19235.0 789.143  22
  11  -1  14 20476.5 835.064  20
  11  -1  15 13273.1 608.986  20
 -11  -1 -15 14112.2 644.589   6
  11  -1  16 1058.09 166.169  20
 -11  -1 -16 1051.30 177.072   6
 -11  -1 -17 24748.1 892.749   6
 -11  -1 -18 10719.4 426.378   6
  11   1 -18 2047.01 186.705   6
  11   1 -17 522.681 155.467   6
  11   1 -16 880.506 263.636  32
  11   1 -16 906.087 193.850   6
  11   1 -15 8200.62 502.875   6
  11   1 -15 7437.53 401.123  17
  11   1 -14 2146.74 221.045  23
  11   1 -14 2215.05 229.097  17
  11   1 -14 1872.11 274.505   6
  11   1 -13 3308.52 268.957  23
  11   1 -13 3587.78 643.401   3
  11   1 -13 3670.83 297.263  17
  11   1 -13 3287.68 342.512   6
  11   1 -12 13958.7 637.411  23
  11   1 -12 15632.1 1224.47   3
  11   1 -12 15343.3 670.903  17
  11   1 -12 13571.8 734.180   6
  11   1 -11 1020.86 168.656  23
  11   1 -11 1429.73 439.867   3
  11   1 -11 988.949 183.268  17
  11   1 -11 1087.96 231.609   6
  11   1 -10 7230.13 407.930  23
  11   1 -10 6565.74 744.034   3
  11   1 -10 7368.63 423.858  17
  11   1 -10 7601.09 486.029   6
  11   1  -9 5132.24 328.294  23
  11   1  -9 5032.83 351.558   4
  11   1  -9 5445.46 665.413   3
  11   1  -9 5226.47 345.466  17
  11   1  -9 5227.65 388.361   6
  11   1  -8 37628.1 1352.93   4
  11   1  -8 38329.0 1894.53   3
  11   1  -8 39010.9 1410.01   6
  11   1  -8 38499.0 1322.34  23
  11   1  -7 17042.8 717.965   4
  11   1  -7 18289.0 1144.33   3
  11   1  -7 17397.6 759.399   6
  11   1  -7 17877.8 701.624  23
  11   1  -6 26759.3 990.034   6
  11   1  -6 24640.7 927.513   4
  11   1  -6 23891.3 1328.46   3
  11   1  -5 42681.2 1860.31   3
  11   1  -4 81169.8 2965.39   3
  11   1  -3 43619.7 1805.07   3
  11   1  -2 50285.1 1984.64   3
  11   1  -1 111881. 3780.71   3
  11   1   0 27769.4 1071.88   7
  11   1   0 26273.5 1151.54   1
  11   1   0 26053.7 1230.94   3
  11   1   1 62951.9 2123.33   7
  11   1   1 63837.6 2326.21   3
  11   1   1 62612.4 2232.29   1
  11   1   2 7747.35 463.460   7
  11   1   2 6989.24 501.302   1
  11   1   2 6791.53 558.238   3
  11   1   3 74799.3 2479.73   7
  11   1   3 73441.1 2572.68   1
  11   1   4 67155.3 2287.10   7
  11   1   4 65538.2 2374.96   1
  11   1   5 10504.5 476.588  20
  11   1   5 11148.5 623.766   7
  11   1   6 19940.3 824.704  25
  11   1   6 18811.8 777.636  28
  11   1   6 18998.1 747.025  20
  11   1   6 19187.4 921.827   7
  11   1   7 44888.5 1433.84  30
  11   1   7 45346.8 1555.59  28
  11   1   7 47302.0 1604.31  25
  11   1   7 43845.7 1476.66  24
  11   1   7 44063.1 1508.86  20
  11   1   7 43542.8 1734.13   7
  11   1   8 7531.69 363.004  30
  11   1   8 8355.70 485.979  25
  11   1   8 7638.65 402.669  24
  11   1   8 8355.99 654.082   2
  11   1   8 7335.22 413.646  20
  11   1   8 8688.71 597.640   7
  11   1   9 56420.1 1792.23  30
  11   1   9 59240.8 2295.23   2
  11   1   9 56166.0 1930.66  25
  11   1   9 55579.4 1849.58  24
  11   1   9 55733.6 1869.27  20
  11   1   9 52260.5 2118.64   7
  11   1  10 1160.83 161.212  30
  11   1  10 1370.56 193.864  24
  11   1  10 1269.18 226.017  25
  11   1  10 1126.07 265.011   7
  11   1  10 1554.64 208.890  20
  11   1  10 1790.28 332.231   2
  11   1  11 16021.6 1025.32   2
  11   1  11 16054.1 659.552  30
  11   1  11 15124.5 698.714  24
  11   1  11 16036.5 734.639  25
  11   1  11 15190.2 929.718   7
  11   1  11 16812.6 736.809  20
  11   1  12 62957.0 2514.58   7
  11   1  12 66587.5 2668.92   2
  11   1  12 66594.4 2213.93  22
  11   1  12 66968.1 2205.18  20
  11   1  13 4686.25 346.065  22
  11   1  13 4771.99 349.234  20
  11   1  14 17394.4 735.680  22
  11   1  14 19359.3 788.813  20
  11   1  15 12690.6 594.574  20
 -11   1 -15 14011.2 633.656   6
  11   1  16 996.313 155.728  20
 -11   1 -16 1060.84 178.286   6
 -11   1 -17 23876.4 860.905   6
 -11   1 -18 9806.58 394.956   6
  11   3 -17 574.579 92.6959  23
  11   3 -17 901.414 168.339  32
  11   3 -16 7641.76 358.068  23
  11   3 -16 7486.94 452.834  32
  11   3 -15 571.274 149.249   6
  11   3 -15 600.276 140.015  23
  11   3 -15 321.892 218.835  32
  11   3 -14 3111.21 230.873  17
  11   3 -14 2701.26 268.541   6
  11   3 -14 3463.97 275.053  23
  11   3 -13 18693.8 753.165  17
  11   3 -13 18260.3 817.174   6
  11   3 -13 20136.2 811.217  23
  11   3 -12 6766.33 391.622  17
  11   3 -12 5881.78 419.991   6
  11   3 -12 6931.23 422.857  23
  11   3 -11 12689.2 636.881   6
  11   3 -11 11234.9 980.139   3
  11   3 -10 38571.7 1402.98   6
  11   3 -10 34397.0 1835.46   3
  11   3  -9 33218.6 1243.92   6
  11   3  -9 30755.6 1663.80   3
  11   3  -8 273.986 163.611   6
  11   3  -8 502.567 281.714   3
  11   3  -8 366.399 137.668  23
  11   3  -7 7532.31 363.965  27
  11   3  -7 6161.98 407.457   6
  11   3  -7 6198.28 369.576   4
  11   3  -7 7479.83 679.921   3
  11   3  -7 7261.61 412.625  23
  11   3  -6 8959.37 420.910  27
  11   3  -6 9450.74 498.520   6
  11   3  -6 9690.37 457.397   4
  11   3  -6 9215.70 481.489  23
  11   3  -5 26443.9 982.387  23
  11   3  -5 24761.1 905.807  27
  11   3  -5 25871.0 934.875   4
  11   3  -4 5709.19 346.301  23
 -11   3   4 5330.93 367.854  11
  11   3  -4 5698.36 294.822  27
  11   3  -4 5062.22 508.623   3
  11   3  -3 18662.9 761.416  23
 -11   3   3 19203.6 831.480  11
  11   3  -3 19081.8 703.022  27
  11   3  -3 21542.7 1075.80   3
  11   3  -2 30894.2 1093.76  23
  11   3  -2 31336.4 1380.79   3
  11   3  -2 30140.3 1046.38  19
 -11   3   2 28773.1 1159.55  11
  11   3  -1 12943.1 531.663  19
  11   3  -1 11993.4 557.892  23
  11   3  -1 13875.9 780.521   3
  11   3   0 20161.9 802.500  23
  11   3   0 22680.3 1044.95   3
  11   3   0 20084.6 762.411  19
  11   3   0 21897.1 1037.94   7
  11   3   1 36713.8 1256.58  34
  11   3   1 35363.8 1278.67  23
  11   3   1 37534.9 1246.25  19
  11   3   1 39717.5 1549.14   7
  11   3   2 863.175 126.112  27
  11   3   2 1152.10 157.592  34
  11   3   2 781.907 225.413   7
  11   3   2 1158.76 230.302   1
  11   3   3 17258.1 654.219  27
  11   3   3 15849.4 659.556  34
  11   3   3 17755.6 929.150   7
  11   3   3 16791.4 864.234   1
  11   3   4 60049.9 1899.87  27
  11   3   4 58868.1 1846.24  30
  11   3   4 58306.7 1905.93  34
  11   3   4 59326.3 2250.59   7
  11   3   4 59519.8 2189.68   1
  11   3   5 39751.7 1366.02  28
  11   3   5 37057.3 1252.42  30
  11   3   5 38118.5 1310.74  27
  11   3   5 38332.4 1313.09  34
  11   3   5 40707.9 1670.12   7
  11   3   5 38073.0 1571.95   1
  11   3   6 69555.1 2507.32   1
  11   3   6 68422.0 2131.66  30
  11   3   6 65559.8 2186.11  27
  11   3   6 68279.9 2233.01  28
  11   3   6 73043.2 2620.35   7
  11   3   7 7494.83 400.377  24
  11   3   7 7679.20 468.841  25
  11   3   7 6331.35 554.844   1
  11   3   7 6969.35 424.976  28
  11   3   7 7218.23 362.945  30
  11   3   7 7106.13 614.711   7
  11   3   8 48299.5 1563.07  30
  11   3   8 46403.7 1635.33  28
  11   3   8 44774.0 1922.17   1
  11   3   8 47040.4 1603.02  24
  11   3   8 47725.5 1679.17  25
  11   3   8 47425.8 1585.42  20
  11   3   8 48524.3 2020.89   7
  11   3   9 65698.1 2071.63  30
  11   3   9 58073.8 2442.28   1
  11   3   9 66786.6 2126.25  24
  11   3   9 63772.9 2091.53  20
  11   3   9 64192.6 2554.91   7
  11   3  10 4313.79 292.832  30
  11   3  10 4651.45 512.162   1
  11   3  10 4248.89 327.955  24
  11   3  10 4501.13 308.022  20
  11   3  10 4017.68 506.881   7
  11   3  11 37.1162 189.644   1
  11   3  11 99.2534 112.269  20
  11   3  11 22.7478 110.824  30
  11   3  11-40.4721 181.780   7
  11   3  12 18476.0 755.915  20
  11   3  12 18957.6 750.515  30
  11   3  13 7486.69 400.383  30
  11   3  13 7975.70 405.044  20
  11   3  13 7427.31 437.703  24
 -11   3 -13 7646.92 420.862   6
  11   3  14 8272.43 418.562  30
 -11   3 -14 9967.84 458.657   6
 -11   3 -15 238.646 105.672   6
 -11   3 -16 1609.29 134.751   6
 -11   3 -17 13061.2 466.821  23
  11   5 -15 177.537 82.1397  23
  11   5 -14 1103.43 145.303  23
  11   5 -13 13265.7 522.179  27
  11   5 -13 13335.0 575.342  23
  11   5 -12 2800.36 247.631  23
  11   5 -12 2845.77 212.093  27
  11   5 -12 2614.02 204.939  17
  11   5 -11 245.131 148.539  23
  11   5 -11 272.288 117.019  27
  11   5 -10 16668.8 732.905  23
  11   5 -10 16513.6 678.343  27
  11   5  -9 8342.38 473.822  23
  11   5  -9 7783.78 418.212  27
  11   5  -8 6736.77 429.896  23
  11   5  -8 7057.16 391.366  27
  11   5  -7 16564.3 741.773  23
  11   5  -7 16123.0 686.317  27
  11   5  -6 22412.4 932.033  23
  11   5  -6 23750.9 896.376  27
  11   5  -5 4936.68 350.278  23
  11   5  -5 4464.53 310.111  27
  11   5  -4 3666.76 301.795  23
  11   5  -4 3954.09 284.784  27
  11   5  -3 8841.46 439.335  26
  11   5  -3 9436.73 502.350  23
 -11   5   3 8762.68 623.926  11
  11   5  -3 10108.6 475.890  27
  11   5  -2 5487.30 329.358  26
  11   5  -2 5834.52 372.619  23
 -11   5   2 5493.59 492.478  11
  11   5  -2 5876.39 350.169  27
  11   5  -1 36882.5 1283.12  26
  11   5  -1 35716.7 1325.24  23
 -11   5   1 38444.0 1593.65  11
  11   5  -1 36541.6 1292.00  34
  11   5  -1 39396.2 1312.77  27
  11   5   0 2749.21 233.840  26
 -11   5   0 2224.74 348.168  11
  11   5   0 2665.88 231.246  27
  11   5   0 2508.46 221.711  34
  11   5   1 9308.05 462.139  26
  11   5   1 9774.21 481.052  27
  11   5   2 31311.5 1143.86  26
  11   5   2 32517.0 1165.82  27
  11   5   2 33773.3 1582.04   7
  11   5   3 8625.64 421.435  30
  11   5   3 8373.20 439.204  26
  11   5   3 9001.48 718.705   7
  11   5   4 4642.46 520.560   7
  11   5   4 4803.14 299.914  30
  11   5   4 4789.88 293.702  19
  11   5   5 21140.5 1191.19   7
  11   5   5 20580.1 834.406  28
  11   5   5 19950.6 779.564  30
  11   5   5 20162.1 777.076  19
  11   5   6 2265.20 210.238  30
  11   5   6 2282.47 396.866   7
  11   5   7 5869.73 343.417  30
  11   5   7 5531.03 592.058   7
  11   5   8 9907.53 476.499  30
  11   5   8 9664.88 781.749   7
  11   5   9 28011.0 1018.39  30
  11   5  10 1486.28 208.383  24
  11   5  10 1075.21 167.787  30
  11   5  11 7787.70 423.172  24
  11   5  11 7767.30 392.755  30
  11   5  12 10045.6 450.278  30
  11   5  12 10152.5 478.857  24
  11   5  13 494.146 130.415  24
  11   5  13 588.436 116.694  30
  11   5  14 8869.17 369.283  30
  11   7 -11 6574.68 277.191  27
  11   7 -10 1162.55 112.486  23
  11   7 -10 1821.80 141.520  27
  11   7  -9 439.019 92.3251  23
  11   7  -9 704.612 113.315  27
  11   7  -8 2192.91 183.330  23
  11   7  -8 2736.85 207.140  27
  11   7  -7 4065.56 248.922  23
  11   7  -6 3254.49 223.622  26
  11   7  -5 12648.4 534.396  26
  11   7  -4 19716.9 755.050  26
  11   7  -3 9321.77 450.563  26
  11   7  -2 20574.7 814.632  26
  11   7  -2 22431.4 848.746  27
  11   7  -1 7044.52 382.807  26
  11   7  -1 7147.90 402.543  27
  11   7   0 2122.29 215.406  26
  11   7   0 1972.92 220.307  27
  11   7   1 12759.1 570.673  26
  11   7   1 12820.5 553.775  30
  11   7   1 12864.6 592.652  27
  11   7   2 1907.07 193.126  30
  11   7   2 1670.64 206.041  27
  11   7   3 7259.25 371.997  30
  11   7   3 6812.87 396.352  27
  11   7   4 10219.1 464.433  30
  11   7   4 10087.4 506.457  27
  11   7   5 6772.43 353.672  30
  11   7   5 6820.66 388.672  27
  11   7   6 1617.66 172.506  30
  11   7   7 7927.48 396.300  24
  11   7   7 7863.93 372.865  30
  11   7   8 3062.64 227.727  24
  11   7   8 2814.48 200.573  30
  11   7   9 980.429 134.922  24
  11   7   9 846.957 119.304  30
  11   7  10 1461.77 130.022  30
  11   7  10 1578.88 146.591  24
  11   7  11 6623.63 268.517  30
  11   7  11 6273.68 277.900  24
 -12  -8   7 38.5107 56.4496  15
 -12  -8   6 8609.99 343.160  15
 -12  -8   5 9915.51 396.530  15
 -12  -8   4 2885.97 192.164  14
 -12  -8   3 7780.50 351.823  14
 -12  -8   2 7514.54 343.684  14
 -12  -8   2 7182.33 346.850  21
 -12  -8   1 1585.10 153.991  14
 -12  -8   1 1663.96 160.777  21
 -12  -8   0 4390.21 247.375  14
 -12  -8   0 4049.44 252.079  21
 -12  -8  -1 2383.81 178.845  14
  12  -8   1 2455.76 188.830  31
 -12  -8  -2 2875.33 194.175  14
 -12  -8  -2 2758.76 201.036  21
 -12  -8  -3 3415.96 215.115  21
  12  -8   3 3523.89 216.004  31
 -12  -8  -4 5409.54 269.922  21
  12  -8   4 5418.91 268.783  31
 -12  -8  -5 510.027 90.2961  21
  12  -8   5 666.548 100.291  31
  12  -8   6 2562.40 154.957  31
  12  -8   7 2378.58 132.464  31
 -12  -6  13 2301.37 137.075  14
  12  -6 -13 2654.50 222.885  29
 -12  -6  12 1555.32 136.164  14
 -12  -6  11 569.393 112.516  14
 -12  -6  10 1655.42 144.393  15
 -12  -6  10 1999.49 182.418  14
 -12  -6   9 251.814 99.2938  15
 -12  -6   9 226.308 114.649  14
 -12  -6   8 7754.27 407.609  14
 -12  -6   7 3279.54 261.718  14
 -12  -6   6 287.898 127.922  21
 -12  -6   6 290.982 143.707  14
  12  -6  -5 7267.54 472.719  35
 -12  -6   5 6925.22 390.515  21
 -12  -6   5 6874.63 399.320  14
  12  -6  -5 6879.37 367.776  12
  12  -6  -4 11578.7 614.495  35
  12  -6  -4 10865.7 526.134  31
 -12  -6   4 11027.6 529.055  21
 -12  -6   4 10977.0 533.179  14
  12  -6  -4 9520.74 573.980  16
  12  -6  -4 11405.5 508.417  12
  12  -6  -3 15045.0 729.995  35
  12  -6  -3 15899.9 669.746  31
  12  -6  -3 15581.2 644.381  12
 -12  -6   3 15013.3 665.581  21
  12  -6  -3 14024.3 741.134  16
 -12  -6   3 15888.6 682.355  14
  12  -6  -2 26399.3 1031.79  35
  12  -6  -2 24768.5 945.122  31
  12  -6  -2 25244.1 936.963  12
  12  -6  -2 23331.4 1100.75  29
 -12  -6   2 24954.1 962.930  21
 -12  -6   2 24149.2 957.195  14
  12  -6  -1 12529.8 707.294  29
  12  -6  -1 12241.0 623.208  35
 -12  -6   1 13024.4 593.845  14
 -12  -6   0 11552.1 1053.87  10
  12  -6   0 11451.7 665.498  29
  12  -6   0 12986.5 613.227  18
  12  -6   0 12816.5 623.097  35
  12  -6   1 9755.12 565.984  29
  12  -6   1 9802.60 518.224  35
  12  -6   1 10129.6 530.910  18
  12  -6   2 7342.93 429.855  35
  12  -6   2 8253.30 473.627  18
  12  -6   3 3188.45 272.278  35
  12  -6   3 3283.02 304.063  18
  12  -6   4 8766.06 461.580  36
  12  -6   4 8630.49 508.188  18
  12  -6   5 2820.20 246.549  36
  12  -6   5 2430.73 278.343  18
  12  -6   6 18933.6 760.848  36
  12  -6   6 18069.7 818.141  18
  12  -6   7 4735.82 315.866  36
  12  -6   7 4895.47 368.164  18
  12  -6   8 7694.28 404.717  36
  12  -6   8 7708.71 462.961  18
  12  -6   9 1887.92 193.661  36
  12  -6   9 2085.93 243.699  18
  12  -6  10 2794.11 214.495  36
  12  -6  10 2934.76 261.747  18
  12  -6  11 4230.74 240.105  36
  12  -6  11 3547.77 267.205  18
  12  -6  12 395.101 85.7304  36
  12  -6  13 1709.74 113.381  36
  12  -4 -15 929.932 149.591  29
 -12  -4  14 4713.72 246.039  14
 -12  -4  13 1707.65 166.431  14
 -12  -4  12 4920.63 293.319  14
 -12  -4  11 9470.13 456.047  14
  12  -4 -11 9739.96 534.615  13
  12  -4 -10 20260.4 862.410  16
 -12  -4  10 20266.3 791.231  14
  12  -4 -10 19962.9 872.585  13
  12  -4  -9 7738.15 476.184  16
 -12  -4   9 7263.92 398.897  14
  12  -4  -9 6892.85 454.917  13
 -12  -4   8 2721.26 237.806  14
  12  -4  -8 2521.66 302.820  16
  12  -4  -8 2413.16 278.611  13
 -12  -4   7 4197.98 266.413  21
 -12  -4   7 4361.67 296.725  14
  12  -4  -7 3639.14 361.684  16
  12  -4  -7 3973.94 334.660  13
 -12  -4   6 2150.10 194.660  21
 -12  -4   6 2573.93 229.969  14
  12  -4  -6 2451.38 304.221  16
  12  -4  -6 2602.93 269.083  13
  12  -4  -5 207.663 107.011  31
  12  -4  -5 177.878 170.068  35
 -12  -4   5 429.514 116.587  21
  12  -4  -5 371.870 198.767  16
  12  -4  -5 356.970 159.704  18
 -12  -4   5 285.946 120.428  14
  12  -4  -5 129.461 154.539  13
  12  -4  -5 285.048 100.371  12
  12  -4  -4 11135.9 572.171  35
  12  -4  -4 11179.9 497.074  31
  12  -4  -4 10796.1 563.982  18
  12  -4  -4 11220.6 618.387  16
 -12  -4   4 11112.9 509.853  14
  12  -4  -4 10293.2 537.250  13
  12  -4  -4 10728.1 465.397  12
  12  -4  -3 16143.6 724.110  35
  12  -4  -3 16731.0 658.645  31
  12  -4  -3 16301.5 633.809  12
  12  -4  -3 15996.1 733.573  18
  12  -4  -3 16633.8 797.000  16
 -12  -4   3 16451.6 672.679  14
  12  -4  -2 18753.4 740.165  31
  12  -4  -2 19303.4 803.027  35
  12  -4  -2 19174.6 762.165  22
  12  -4  -2 19154.0 725.130  12
  12  -4  -2 21452.7 851.171  18
  12  -4  -2 19484.7 889.587  16
  12  -4  -1 30986.5 1275.99  33
  12  -4  -1 32437.9 1177.95  35
  12  -4  -1 31797.4 1109.36  12
  12  -4  -1 33060.6 1170.55  22
  12  -4  -1 33910.9 1229.75  18
  12  -4  -1 33150.9 1295.61  16
  12  -4   0 21055.4 959.697  33
  12  -4   0 22202.8 853.932  35
  12  -4   0 19354.4 962.324  29
  12  -4   0 21503.4 802.781  12
  12  -4   0 23311.7 880.286  22
  12  -4   0 22714.3 911.199  18
  12  -4   0 21461.1 969.144  16
  12  -4   1 28648.0 1219.89  29
  12  -4   1 27514.0 1197.36  33
  12  -4   1 29654.9 1054.42  36
  12  -4   1 29390.7 1073.97  35
  12  -4   1 32302.9 1139.49  22
  12  -4   1 31890.0 1162.95  18
  12  -4   1 29530.8 1224.09  16
  12  -4   2 38152.7 1493.13  29
  12  -4   2 41221.9 1431.00  22
  12  -4   2 42090.3 1455.12  18
  12  -4   2 38782.3 1509.43  16
  12  -4   2 39021.2 1507.34  33
  12  -4   2 38062.5 1328.67  36
  12  -4   3 2044.13 274.511  29
  12  -4   3 2550.11 280.852  18
  12  -4   3 2234.06 268.387  22
  12  -4   3 2248.72 324.843  16
  12  -4   3 1953.70 293.478  33
  12  -4   3 2255.79 202.420  36
  12  -4   4 352.806 180.411  29
  12  -4   4 325.655 177.524  22
  12  -4   4 200.889 159.147  18
  12  -4   4 168.692 204.293  33
  12  -4   4 241.928 114.507  36
  12  -4   5 21784.5 919.165  29
  12  -4   5 21284.4 832.658  36
  12  -4   6 62362.6 2133.83  29
  12  -4   6 64722.5 2075.74  36
  12  -4   7 21667.4 854.384  36
  12  -4   7 21177.7 937.961  22
  12  -4   7 21712.4 948.582  18
  12  -4   8 26214.2 1006.27  36
  12  -4   8 27352.1 1106.58  18
  12  -4   8 26537.8 1098.39  22
  12  -4   9 2397.06 237.324  36
  12  -4   9 2612.29 308.218  18
  12  -4   9 2482.31 309.949  22
  12  -4  10 1849.27 209.522  36
  12  -4  10 1590.95 248.456  22
  12  -4  10 1860.02 269.821  18
  12  -4  11 2177.19 262.568  22
  12  -4  11 2107.33 225.774  36
  12  -4  11 1895.60 264.829  18
  12  -4  12 18383.9 810.805  18
  12  -4  12 18809.5 789.000  22
  12  -4  12 19215.2 749.775  36
  12  -4  13 6014.92 385.356  18
  12  -4  13 6244.71 362.549  22
  12  -4  13 6234.27 341.801  36
  12  -4  14 712.496 151.421  18
  12  -4  14 668.859 122.209  36
  12  -4  15 8365.05 344.202  36
  12  -4  15 7690.28 365.470  18
  12  -2 -17 279.631 116.859   6
  12  -2 -16 1784.11 211.404   6
  12  -2 -15 4567.22 348.065   6
  12  -2 -15 4175.46 377.976  32
  12  -2 -14 5459.22 400.441   6
  12  -2 -14 4820.60 445.184  32
  12  -2 -13 278.174 187.494   6
  12  -2 -13 243.821 233.186  32
  12  -2 -12 19976.7 1389.67   3
  12  -2 -12 19837.4 926.501   6
  12  -2 -12 22024.4 901.013  17
  12  -2 -12 20575.9 1026.91  32
  12  -2 -11 8509.78 878.904   3
  12  -2 -11 8256.50 537.885   6
  12  -2 -11 8398.87 501.002  17
  12  -2 -11 9149.46 638.621  32
  12  -2 -10 17025.6 1233.13   3
  12  -2 -10 17629.4 852.868   6
  12  -2 -10 19573.9 823.911  17
  12  -2 -10 18112.1 952.725  32
  12  -2  -9 6076.35 512.161  32
  12  -2  -9 6040.11 438.890   6
  12  -2  -9 5185.72 374.378   4
  12  -2  -9 5570.38 688.415   3
 -12  -2   8 154.736 89.6116  14
  12  -2  -8 323.511 148.552   6
  12  -2  -8 372.696 139.624   4
  12  -2  -8 456.864 276.577   3
  12  -2  -8 216.257 219.110  32
  12  -2  -7 44455.0 1546.06   4
  12  -2  -7 45957.7 2081.47   3
  12  -2  -7 47010.5 1620.16   6
 -12  -2   7 44659.6 1462.73  14
  12  -2  -7 45898.3 1564.78  17
  12  -2  -7 44321.6 1723.39  32
  12  -2  -6 9851.93 484.508   4
  12  -2  -6 10491.1 839.048   3
  12  -2  -6 10112.2 623.777  32
  12  -2  -6 9533.76 534.403  18
 -12  -2   6 9962.78 429.688  14
  12  -2  -6 10619.8 506.026  17
  12  -2  -6 10581.7 546.893   6
  12  -2  -5 17954.6 765.376   6
  12  -2  -5 17883.6 711.324   4
  12  -2  -5 19545.1 1109.41   3
  12  -2  -5 17087.7 843.415  32
  12  -2  -5 18121.1 703.466  13
  12  -2  -5 17376.2 767.365  18
 -12  -2   5 17851.9 654.007  14
  12  -2  -5 16767.2 705.699  17
  12  -2  -4 58697.0 1954.51   6
  12  -2  -4 57522.4 1882.81   4
  12  -2  -4 60551.3 2379.61   3
  12  -2  -4 61233.3 2076.59  32
  12  -2  -4 61017.0 1973.66  18
  12  -2  -4 56607.4 1881.80  17
  12  -2  -3 3012.93 400.503   3
  12  -2  -3 3132.74 328.397  32
  12  -2  -3 2912.73 258.630  18
  12  -2  -3 2681.80 209.513   4
  12  -2  -2 42974.2 1521.65  18
  12  -2  -2 45349.9 1552.93  16
  12  -2  -2 47861.0 1898.90   3
  12  -2  -1 16248.8 928.368   3
  12  -2   0 3603.62 421.442   3
  12  -2   1 3028.56 256.606  18
  12  -2   1 3056.42 290.069  16
  12  -2   1 3411.30 403.647   3
  12  -2   1 2978.43 348.139   1
  12  -2   2 2382.27 270.691  33
  12  -2   2 2215.68 316.588   1
  12  -2   2 2349.32 224.732  18
  12  -2   2 2007.71 249.286  16
  12  -2   3 5173.67 392.199  33
  12  -2   3 5645.28 395.136  29
  12  -2   3 6586.83 503.863   1
  12  -2   3 5361.98 375.094  25
  12  -2   3 4992.39 335.609  22
  12  -2   3 5534.15 350.493  18
  12  -2   3 5374.30 385.919  16
  12  -2   4 40089.3 1475.10  33
  12  -2   4 42008.8 1472.72  29
  12  -2   4 40439.9 1642.02   1
  12  -2   4 41461.7 1454.85  25
  12  -2   4 39830.3 1400.17  18
  12  -2   4 37373.4 1387.10  22
  12  -2   4 38584.3 1441.03  16
  12  -2   5 44430.2 1601.33  33
  12  -2   5 43866.5 1574.29  29
  12  -2   5 43570.0 1776.70   1
  12  -2   5 43450.9 1516.67  18
  12  -2   5 41759.0 1560.47  16
  12  -2   6 34143.0 1300.28  29
  12  -2   6 34953.3 1317.87  25
  12  -2   6 33300.6 1509.04   1
  12  -2   6 34189.1 1250.99  18
  12  -2   6 32856.3 1255.51  22
  12  -2   6 33953.0 1195.66  20
  12  -2   6 34502.1 1341.32  33
  12  -2   7 80602.6 2575.02  20
  12  -2   7 81295.3 2627.07  18
  12  -2   7 79081.0 2642.19  22
  12  -2   7 80815.2 2965.56   1
  12  -2   7 84171.1 2717.32  25
  12  -2   8 108289. 3357.39  20
  12  -2   8 106291. 3425.89  22
  12  -2   8 108348. 3409.04  18
  12  -2   8 103260. 3766.75   1
  12  -2   8 109630. 3492.53  25
  12  -2   9 38084.0 1366.14  20
  12  -2   9 40485.2 1447.51  22
  12  -2   9 36200.9 1394.15  18
  12  -2   9 38872.5 1760.20   1
  12  -2   9 38933.6 1486.12  25
  12  -2  10 7426.45 507.747  25
  12  -2  10 6572.16 414.982  20
  12  -2  10 7172.30 471.124  22
  12  -2  10 6720.24 443.787  18
  12  -2  11 29337.1 1109.56  20
  12  -2  11 29381.8 1156.62  22
  12  -2  11 28314.1 1132.15  18
  12  -2  12 18798.7 780.202  20
  12  -2  12 18381.5 806.921  22
  12  -2  12 17071.4 782.060  18
  12  -2  13 2426.81 248.185  20
  12  -2  13 2445.53 252.651  18
  12  -2  13 2756.90 272.552  22
  12  -2  14 6059.82 366.578  20
  12  -2  14 5994.25 360.298  22
  12  -2  14 6264.40 367.564  18
  12  -2  15 9737.79 437.477  18
 -12  -2 -15 9921.20 482.112   6
 -12  -2 -16 10093.9 449.886   6
  12   0 -18 1025.78 141.467   6
  12   0 -18 1276.39 176.982  32
  12   0 -18 1367.93 131.721  13
  12   0 -17 198.392 133.548   6
  12   0 -17 392.623 183.335  32
  12   0 -16-44.3340 145.774   6
  12   0 -16 39.2048 187.375  32
  12   0 -15 1521.01 243.470   6
  12   0 -15 1286.76 181.849  17
  12   0 -15 1262.29 295.099  32
  12   0 -14 379.147 152.271  17
  12   0 -14 401.313 198.893   6
  12   0 -13 1980.51 236.469  17
  12   0 -13 2011.66 280.935   6
  12   0 -13 1480.79 468.479   3
  12   0 -12 400.503 131.326  23
  12   0 -12 447.597 175.488  17
  12   0 -12 591.795 213.581   6
  12   0 -12 259.333 308.097   3
  12   0 -11 695.767 292.334   3
  12   0 -11 167.186 255.772  32
  12   0 -11-46.2871 104.736  23
  12   0 -11 440.574 202.318   6
  12   0 -11 58.8649 144.297  17
  12   0 -10 57760.8 1946.03  23
  12   0 -10 61389.8 2015.79  17
  12   0 -10 62027.5 2110.27   6
  12   0 -10 61641.0 2748.36   3
  12   0  -9 4134.49 329.217   4
  12   0  -9 4065.72 598.516   3
  12   0  -9 3818.47 425.317  32
  12   0  -9 4157.72 277.777  23
  12   0  -9 4278.13 368.367   6
  12   0  -9 4072.24 311.157  17
  12   0  -8 192.333 130.622   4
  12   0  -8 364.121 277.669   3
  12   0  -8 23.3706 205.352  32
  12   0  -8 210.041 105.048  23
  12   0  -8 388.750 164.807   6
  12   0  -8 248.131 124.766  17
  12   0  -7 3790.25 249.915  23
  12   0  -7 3705.81 323.883   6
  12   0  -7 3248.99 272.245   4
  12   0  -7 4150.16 558.850   3
  12   0  -7 2656.93 340.055  32
  12   0  -6 13425.9 584.308   4
  12   0  -6 13865.6 966.364   3
  12   0  -6 12439.3 621.963   6
  12   0  -6 12946.3 570.846  17
  12   0  -6 12893.3 696.529  32
  12   0  -5 2723.51 270.457   6
  12   0  -5 2932.76 232.623   4
  12   0  -5 3135.76 445.252   3
  12   0  -5 2542.45 301.074  32
  12   0  -4 35220.0 1636.41   3
  12   0  -4 35040.0 1188.72   4
  12   0  -4 34024.7 1252.78  18
  12   0  -3 9519.66 712.438   3
  12   0  -2 11475.6 774.031   3
  12   0  -1 5452.64 519.004   3
  12   0   0 24895.0 1177.28   3
  12   0   0 21410.3 1047.76   1
  12   0   1 17785.5 922.044   1
  12   0   1 19791.5 1024.54   3
  12   0   2 83424.0 3053.63   3
  12   0   2 88011.9 2948.17   1
  12   0   2 84242.7 2690.58   7
  12   0   3 1460.52 254.524   1
  12   0   3 218.665 100.462   7
  12   0   4 1709.08 284.846   1
  12   0   4 1783.90 210.883   7
  12   0   5 3003.48 371.034   1
  12   0   5 2968.43 290.469  25
  12   0   5 3024.77 235.716  20
  12   0   5 3078.71 285.389   7
  12   0   6 201.574 131.893  28
  12   0   6 474.083 185.169  25
  12   0   6 238.093 108.866  18
  12   0   6 122.391 106.535  20
  12   0   6 209.093 117.296   7
  12   0   7 10003.5 471.952  18
  12   0   7 9090.11 471.697  20
  12   0   7 11129.9 575.459  25
  12   0   7 9494.72 446.577  24
  12   0   7 9348.01 578.084   7
  12   0   8 63895.6 2066.61  20
  12   0   8 63088.5 2150.54  25
  12   0   8 60093.0 2227.72   7
  12   0   9 41878.6 1517.79  22
  12   0   9 41977.8 1471.26  20
  12   0   9 41257.4 1543.72  25
  12   0   9 41351.6 1653.09   7
  12   0  10 64954.3 2187.14  22
  12   0  10 65246.1 2150.01  20
  12   0  10 65908.5 2217.35  25
  12   0  10 59894.6 2331.57   7
  12   0  11 106275. 3335.24  22
  12   0  11 105349. 3307.24  20
  12   0  11 106144. 3360.30  25
  12   0  11 96351.7 3512.05   7
  12   0  12 6078.35 421.213  22
  12   0  12 6843.63 427.259  20
  12   0  12 6298.26 435.660  25
  12   0  13 17088.3 754.172  22
  12   0  13 17150.7 758.664  20
  12   0  14 1375.59 205.553  20
  12   0  14 1497.38 200.113  22
  12   0  15 158.685 135.025  20
 -12   0 -16 7258.24 388.438   6
  12   0  16 5936.03 349.235  20
 -12   0 -17 489.713 127.037   6
 -12   0 -18 4336.74 222.718   6
  12   2 -18 1689.00 168.935  32
  12   2 -17 261.197 107.322   6
  12   2 -17 247.955 159.110  32
  12   2 -16 1543.92 200.628   6
  12   2 -16 2328.23 299.419  32
  12   2 -15 5160.33 456.140  32
  12   2 -15 4959.45 358.846   6
  12   2 -15 4940.71 289.540  17
  12   2 -15 4886.69 306.403  23
  12   2 -14 4509.47 450.331  32
  12   2 -14 4568.48 369.971   6
  12   2 -14 4430.58 298.740  17
  12   2 -14 4456.69 309.515  23
  12   2 -13 323.712 189.189   6
  12   2 -13 280.438 135.714  17
  12   2 -13 448.618 147.687  23
  12   2 -12 18888.1 1353.86   3
  12   2 -12 20872.8 935.232   6
  12   2 -12 20981.1 854.747  17
  12   2 -12 21575.3 867.476  23
  12   2 -11 7476.92 821.626   3
  12   2 -11 7073.72 503.165   6
  12   2 -11 8692.99 465.350  17
  12   2 -11 7586.62 448.939  23
  12   2 -10 18057.9 765.203  23
  12   2 -10 17544.1 1245.96   3
  12   2 -10 16992.4 824.369   6
  12   2  -9 6618.30 398.764  23
  12   2  -9 5741.08 388.047   4
  12   2  -9 6090.96 718.180   3
  12   2  -9 6280.39 443.548   6
  12   2  -8 147.246 116.794  23
  12   2  -8 334.204 175.635   6
  12   2  -8 163.139 128.380   4
  12   2  -8 304.083 246.962   3
  12   2  -7 45207.6 1526.61  23
  12   2  -7 43622.4 1515.32   4
  12   2  -7 45309.9 2058.43   3
  12   2  -7 45615.4 1581.08   6
  12   2  -7 43101.0 1418.93  27
  12   2  -6 9803.13 424.202  27
  12   2  -6 11669.1 527.109  23
  12   2  -6 10739.2 504.389   4
  12   2  -6 10027.0 821.549   3
  12   2  -6 9827.71 593.500  32
  12   2  -6 10968.0 555.067   6
  12   2  -5 18666.7 743.685  23
  12   2  -5 17174.1 815.070  32
  12   2  -5 17790.1 771.641   6
  12   2  -5 18246.8 720.306   4
  12   2  -5 19753.5 1121.84   3
  12   2  -4 59545.3 2025.01   6
  12   2  -4 61367.9 1957.57   4
  12   2  -4 65116.7 2464.03   3
  12   2  -3 2915.19 403.588   3
  12   2  -3 2560.61 206.014  19
  12   2  -3 2626.97 206.605   4
  12   2  -2 40869.0 1375.23  19
  12   2  -2 42203.3 1417.58  23
  12   2  -2 42899.3 1807.89   3
  12   2  -1 12742.2 536.223  19
  12   2  -1 14034.3 845.533   3
  12   2   0 4510.67 272.298  19
  12   2   0 4544.25 461.317   3
  12   2   1 3569.08 350.709   7
  12   2   1 3683.93 418.282   3
  12   2   1 3761.81 384.625   1
  12   2   2 2127.92 194.540  34
  12   2   2 2357.58 295.296   7
  12   2   2 2114.41 302.441   1
  12   2   3 4909.50 302.150  34
  12   2   3 5344.92 442.331   7
  12   2   3 5107.84 461.233   1
  12   2   4 39761.0 1426.16  28
  12   2   4 41472.9 1353.90  27
  12   2   4 41868.6 1684.70   1
  12   2   4 41187.1 1389.37  34
  12   2   4 40678.2 1634.28   7
  12   2   5 44737.9 1555.47  28
  12   2   5 42317.0 1470.51  27
  12   2   5 47216.7 1838.32   1
  12   2   5 46282.4 1469.99  24
  12   2   5 44263.7 1507.68  34
  12   2   5 46865.4 1804.04   7
  12   2   6 32374.8 1126.15  24
  12   2   6 31603.8 1243.10  25
  12   2   6 33771.7 1485.33   1
  12   2   6 33994.4 1215.56  28
  12   2   6 31477.5 1078.90  30
  12   2   6 34651.2 1465.61   7
  12   2   7 79100.9 2550.29  28
  12   2   7 76065.5 2410.88  30
  12   2   7 77859.6 2887.11   1
  12   2   7 79376.6 2470.92  24
  12   2   7 79889.8 2597.33  25
  12   2   7 78269.8 2487.14  20
  12   2   7 78778.4 2844.24   7
  12   2   8 106675. 3283.31  30
  12   2   8 108435. 3417.83  28
  12   2   8 109095. 3456.31  25
  12   2   8 108599. 3345.29  24
  12   2   8 109439. 3745.72   7
  12   2   8 107129. 3357.24  20
  12   2   8 107885. 3801.90   1
  12   2   9 39418.9 1455.83  25
  12   2   9 39547.0 1379.41  24
  12   2   9 39596.5 1321.30  30
  12   2   9 37608.4 1375.11  20
  12   2   9 39906.9 1734.12   7
  12   2  10 4936.57 385.141  25
  12   2  10 5015.54 352.403  24
  12   2  10 5254.15 315.899  30
  12   2  10 5181.45 354.130  20
  12   2  10 5348.27 545.119   7
  12   2  11 30677.0 1150.34  24
  12   2  11 31016.7 1091.27  30
  12   2  11 30394.6 1143.91  20
  12   2  11 29055.6 1454.96   7
  12   2  12 18303.9 769.221  20
  12   2  12 18065.6 773.250  24
  12   2  12 17738.3 717.641  30
  12   2  13 2614.65 254.746  20
  12   2  13 2739.77 267.525  22
  12   2  14 5705.40 340.529  22
  12   2  14 6120.89 358.837  20
 -12   2 -15 10783.1 505.841   6
 -12   2 -16 9832.86 441.659   6
 -12   2 -17 6157.40 277.637   6
  12   4 -16 629.336 97.4373  23
  12   4 -15 1186.67 174.539  32
  12   4 -14 4194.34 327.914  32
  12   4 -14 4285.61 234.162  17
  12   4 -13 1564.79 249.267  32
  12   4 -13 1742.05 173.153  17
  12   4 -12 4148.72 258.963  27
  12   4 -12 3461.40 351.882  32
  12   4 -12 4476.85 294.492  17
  12   4 -12 4372.07 330.018  23
  12   4 -11 9905.29 523.384  23
  12   4 -11 9281.35 574.043  32
  12   4 -11 9303.38 444.093  27
  12   4 -10 19840.1 846.763  23
  12   4 -10 18233.9 890.330  32
  12   4 -10 20337.1 770.528  27
  12   4  -9 7796.92 464.235  23
  12   4  -9 7388.55 393.252  27
  12   4  -8 2509.16 267.104  23
  12   4  -8 2382.08 213.497  27
  12   4  -7 4696.01 353.213  23
  12   4  -7 4549.22 294.275  27
  12   4  -6 2297.35 251.549  23
  12   4  -6 2463.94 209.454  27
  12   4  -5 279.549 145.408  23
  12   4  -5 329.195 108.882  27
  12   4  -4 12161.3 503.807  26
  12   4  -4 12917.8 606.481  23
  12   4  -4 11865.3 530.349  27
  12   4  -3 17754.9 668.673  26
  12   4  -3 17927.3 767.439  23
 -12   4   3 15634.4 824.136  11
  12   4  -3 18136.8 699.827  27
  12   4  -2 20496.1 762.790  26
  12   4  -2 21357.5 861.467  23
 -12   4   2 20159.5 963.695  11
  12   4  -2 20904.5 790.010  27
  12   4  -1 33425.3 1129.87  26
  12   4  -1 31999.8 1212.05  23
 -12   4   1 32026.1 1353.54  11
  12   4  -1 34006.6 1163.31  19
  12   4  -1 33006.4 1149.64  27
  12   4   0 22978.4 818.158  26
  12   4   0 21095.1 875.171  23
  12   4   0 21247.5 828.399  19
  12   4   0 22655.5 833.890  27
  12   4   0 21823.6 854.516  34
  12   4   1 29941.0 1025.67  26
  12   4   1 27753.5 1030.74  27
  12   4   1 29124.5 1041.98  19
  12   4   1 30558.0 1418.13   7
  12   4   1 28568.4 1054.97  34
  12   4   2 39123.2 1336.31  26
  12   4   2 39004.2 1353.44  27
  12   4   2 40015.0 1357.32  19
  12   4   2 43231.3 1775.19   7
  12   4   2 39547.6 1368.90  34
  12   4   3 2600.35 203.742  30
  12   4   3 3070.01 246.473  27
  12   4   3 2862.44 233.822  19
  12   4   3 2446.00 229.397  34
  12   4   3 2654.29 385.666   7
  12   4   4 281.367 102.038  30
  12   4   4 218.416 124.899  27
  12   4   4 209.979 115.985  34
  12   4   4 292.134 210.606   7
  12   4   5 24673.5 1297.11   7
  12   4   5 24792.7 988.029  28
  12   4   5 24929.4 894.415  30
  12   4   5 24418.8 952.026  27
  12   4   6 63554.4 2527.69   7
  12   4   6 63418.8 2108.51  28
  12   4   6 63346.3 2013.30  30
  12   4   6 62256.2 2081.36  27
  12   4   7 20988.5 1188.40   7
  12   4   7 21312.7 832.905  24
  12   4   7 20345.7 901.158  25
  12   4   7 19648.0 844.612  28
  12   4   7 20444.0 785.065  30
  12   4   8 28237.5 1440.08   7
  12   4   8 27936.8 1043.00  24
  12   4   8 27012.6 1088.18  25
  12   4   8 27212.3 991.699  30
  12   4   8 26666.0 1044.74  28
  12   4   9 2020.94 385.276   7
  12   4   9 2627.94 227.260  30
  12   4   9 2530.67 253.874  24
  12   4  10 1521.09 189.979  30
  12   4  10 1664.54 223.973  24
  12   4  11 2175.35 204.168  30
  12   4  12 19180.7 736.247  30
  12   4  13 5105.24 291.335  30
  12   4  14 527.863 107.613  30
 -12   4 -15 7519.24 307.967  23
  12   6 -13 2481.40 163.518  23
  12   6 -12 1437.76 121.413  27
  12   6 -12 1436.35 150.995  23
  12   6 -11 341.653 91.3026  17
  12   6 -11 616.199 106.595  27
  12   6 -11 573.279 126.972  23
  12   6 -10 2286.53 184.465  27
  12   6 -10 2059.45 200.929  23
  12   6  -9 103.684 99.0523  27
  12   6  -9 71.1305 114.083  23
  12   6  -8 7305.78 379.638  27
  12   6  -8 7285.59 417.040  23
  12   6  -7 3323.86 254.737  27
  12   6  -7 3485.85 286.483  23
  12   6  -6 417.007 134.418  27
  12   6  -6 263.959 107.078  26
  12   6  -6 261.446 130.967  23
  12   6  -5 6388.66 370.642  27
  12   6  -5 6487.41 346.472  26
  12   6  -5 5886.83 383.828  23
  12   6  -4 11879.8 525.610  26
  12   6  -4 11519.1 565.525  23
  12   6  -4 12003.4 553.713  27
  12   6  -4 11354.6 521.839  34
  12   6  -3 16142.9 662.231  26
  12   6  -3 15113.0 687.406  23
  12   6  -3 16845.0 696.531  27
  12   6  -2 24112.3 896.574  26
 -12   6   2 21684.8 1131.86  11
  12   6  -2 23849.5 920.054  27
  12   6  -1 12628.7 566.792  26
  12   6  -1 13168.2 592.682  27
  12   6   0 13578.6 597.983  26
  12   6   0 14169.2 625.768  27
 -12   6  -1 9764.68 712.182  11
  12   6   1 9895.78 486.284  26
 -12   6  -2 5421.52 553.803  11
  12   6   2 7789.95 387.122  30
  12   6   3 3454.38 288.237  28
  12   6   3 3624.11 260.918  30
  12   6   4 8841.59 433.075  30
  12   6   5 2374.35 215.033  30
  12   6   6 18679.3 715.916  30
  12   6   6 17434.6 761.574  27
  12   6   7 4571.79 291.608  30
  12   6   8 7433.93 372.676  30
  12   6   9 1867.44 179.019  30
  12   6  10 2487.84 191.563  30
  12   6  11 3729.99 236.997  24
  12   6  11 3344.42 211.638  30
  12   6  12 348.774 83.2703  30
  12   6  12 380.984 99.4332  24
  12   6  13 1386.18 100.729  30
  12   8  -4 3144.30 180.063  30
  12   8  -3 7042.11 313.053  30
  12   8  -3 7804.12 351.769  27
  12   8  -2 7485.65 323.815  30
  12   8  -2 7261.91 353.082  27
  12   8  -1 1797.90 148.025  30
  12   8  -1 1697.51 167.311  27
  12   8   0 4876.15 253.284  30
  12   8   0 5176.42 286.807  27
  12   8   1 2287.54 167.259  30
  12   8   1 2268.73 192.672  27
  12   8   2 3139.35 192.136  30
  12   8   2 2921.00 212.448  27
  12   8   3 3625.57 230.834  27
  12   8   3 3685.12 207.898  30
  12   8   4 6204.22 281.503  30
  12   8   4 6139.05 297.034  24
  12   8   5 625.543 92.5606  30
  12   8   6 2623.85 153.172  30
  12   8   7 2901.49 150.516  30
 -13  -7  10 122.539 62.8200  14
  13  -7 -10 96.2167 116.761  29
 -13  -7   9 298.592 87.5863  14
  13  -7  -9 227.209 154.343  29
 -13  -7   8 7494.88 318.280  15
 -13  -7   8 8239.49 355.340  14
  13  -7  -8 7464.18 453.883  29
 -13  -7   7 9367.50 411.839  14
 -13  -7   7 9678.33 393.200  15
  13  -7  -7 8353.33 507.942  29
 -13  -7   6 2324.07 204.056  14
  13  -7  -6 2674.40 296.813  29
 -13  -7   5 24110.0 875.893  14
  13  -7  -5 23994.1 998.822  29
  13  -7  -4 17128.4 821.275  29
 -13  -7   4 19424.9 728.011  21
 -13  -7   4 19366.8 735.095  14
 -13  -7   3 945.880 157.044  21
 -13  -7   3 808.917 156.111  14
 -13  -7   2 5745.04 334.882  21
  13  -7  -2 5212.16 354.929  35
 -13  -7   1 8120.20 420.597  21
  13  -7  -1 8324.40 447.009  35
 -13  -7   0 1873.94 197.334  21
 -13  -7  -1 1020.10 165.992  21
 -13  -7  -2 1243.49 182.591  21
 -13  -7  -2 1216.50 176.197  14
  13  -7   2 1297.03 174.286  31
 -13  -7  -3 101.182 114.121  14
  13  -7   3 258.474 123.573  31
 -13  -7  -4 2222.07 202.983  14
  13  -7   4 2482.11 209.766  31
 -13  -7  -5 716.917 132.816  14
  13  -7   5 829.395 140.966  31
  13  -7   6 6367.61 325.796  31
 -13  -7  -6 6080.83 318.033  14
  13  -7   7 1191.37 142.358  31
 -13  -7  -7 1236.21 140.113  14
  13  -7   8 2780.11 188.129  31
  13  -7   9 1327.49 121.535  31
  13  -7  10 663.031 76.1267  31
  13  -5 -14 384.215 117.790  29
 -13  -5  13 1061.15 114.097  14
 -13  -5  12 5153.33 271.199  14
 -13  -5  11 14297.6 576.690  14
 -13  -5  10 7911.79 400.335  14
 -13  -5   9 18772.4 741.731  14
 -13  -5   8 14901.5 628.533  14
  13  -5  -8 13702.8 671.972  16
 -13  -5   7 4678.37 314.567  14
 -13  -5   7 4671.72 289.478  21
  13  -5  -6 10934.8 597.951  33
 -13  -5   6 11837.5 520.102  21
 -13  -5   6 11497.7 537.308  14
  13  -5  -6 9957.01 596.689  16
  13  -5  -5 13331.2 675.373  33
 -13  -5   5 12871.5 571.749  21
 -13  -5   5 13178.2 593.929  14
  13  -5  -5 12040.3 675.901  16
  13  -5  -5 12939.1 536.697  12
  13  -5  -4 11386.2 630.530  33
  13  -5  -4 11047.6 528.646  31
  13  -5  -4 11376.4 606.825  35
 -13  -5   4 11234.0 528.309  21
  13  -5  -4 11316.9 577.621  18
 -13  -5   4 11901.0 550.524  14
  13  -5  -4 11259.9 650.152  16
  13  -5  -4 11069.9 493.418  12
  13  -5  -3 2352.08 307.417  33
  13  -5  -3 2325.50 225.410  31
  13  -5  -3 1609.89 249.361  35
 -13  -5   3 2375.68 221.681  21
  13  -5  -3 1789.03 238.964  18
  13  -5  -3 2028.05 316.814  16
 -13  -5   3 2552.89 245.467  14
  13  -5  -3 2152.34 198.787  12
  13  -5  -2 6390.88 474.031  33
  13  -5  -2 7025.09 440.931  35
  13  -5  -2 6355.41 379.581  31
  13  -5  -2 6732.48 362.959  12
  13  -5  -2 6866.53 434.208  18
 -13  -5   2 7229.26 410.294  14
  13  -5  -2 7213.45 523.151  16
  13  -5  -1 24318.7 1028.62  33
  13  -5  -1 22556.8 922.367  35
  13  -5  -1 21460.7 867.986  31
  13  -5  -1 23850.1 961.898  18
 -13  -5   1 22671.8 890.114  14
  13  -5  -1 22588.4 1042.27  16
  13  -5  -1 22697.6 1068.83  29
  13  -5   0 15015.8 771.589  33
  13  -5   0 14416.1 663.692  35
  13  -5   0 14854.2 638.614  31
  13  -5   0 14499.4 791.358  29
  13  -5   0 15301.9 718.539  18
  13  -5   0 14705.6 801.546  16
  13  -5   1 13533.3 727.135  33
  13  -5   1 13197.9 606.989  35
  13  -5   1 14086.8 656.169  22
  13  -5   1 12296.5 706.513  29
  13  -5   1 13547.0 671.087  18
  13  -5   1 12258.7 732.225  16
  13  -5   2 11599.1 589.679  22
  13  -5   2 10220.3 607.163  29
  13  -5   2 10255.5 579.320  18
  13  -5   2 10094.7 500.958  35
  13  -5   2 9996.89 618.710  33
  13  -5   3 16270.6 790.513  22
  13  -5   3 17232.6 815.523  29
  13  -5   3 17978.6 820.302  18
  13  -5   3 18079.7 726.164  36
  13  -5   4 6986.71 459.269  22
  13  -5   4 5679.49 419.822  29
  13  -5   4 6237.85 442.342  18
  13  -5   4 6945.80 386.890  36
  13  -5   5 13664.7 701.478  18
  13  -5   5 14419.9 621.127  36
  13  -5   5 13176.2 693.682  22
  13  -5   6 52088.7 1831.86  18
  13  -5   6 50687.3 1712.22  36
  13  -5   7 10642.2 595.489  18
  13  -5   7 10560.3 506.638  36
  13  -5   7 9266.90 563.174  22
  13  -5   8 7706.77 421.250  36
  13  -5   8 8344.97 505.323  22
  13  -5   9 510.068 192.437  22
  13  -5   9 571.567 133.556  36
  13  -5  10 4575.26 354.762  18
  13  -5  10 4653.50 294.970  36
  13  -5  10 4693.30 352.093  22
  13  -5  11 3435.08 295.126  18
  13  -5  11 3850.84 251.641  36
  13  -5  11 3433.19 291.992  22
  13  -5  12 2655.71 193.477  36
  13  -5  12 2455.06 237.810  18
  13  -5  13 679.041 135.659  18
  13  -5  13 755.212 103.026  36
  13  -5  14 535.717 99.2923  18
  13  -3 -15 542.005 141.725  13
  13  -3 -14 9847.12 473.763  13
  13  -3 -14 7456.44 437.948  29
  13  -3 -13 662.032 182.382   6
  13  -3 -13 743.080 182.927  16
  13  -3 -13 658.065 180.911  13
  13  -3 -12 780.226 248.320  32
  13  -3 -12 878.706 199.065   6
  13  -3 -12 582.891 202.768  16
 -13  -3  12 613.413 117.290  14
  13  -3 -12 551.431 183.196  13
  13  -3 -11 18088.6 899.248  32
  13  -3 -11 18046.5 780.415  13
  13  -3 -11 16468.1 794.935   6
 -13  -3  11 17180.6 672.998  14
  13  -3 -10 5574.82 681.747   3
  13  -3 -10 5145.51 476.332  32
  13  -3 -10 6462.99 416.961  13
  13  -3 -10 5057.11 405.940   6
 -13  -3  10 5356.28 313.834  14
  13  -3  -9 16472.2 1147.01   3
  13  -3  -9 17175.2 906.117  32
  13  -3  -9 17881.3 781.220  13
  13  -3  -9 17143.8 806.264   6
 -13  -3   9 17878.6 693.325  14
 -13  -3   8 236.270 111.128  14
  13  -3  -8 400.926 168.332  13
  13  -3  -8 396.159 236.839  32
  13  -3  -8 342.620 167.144   6
  13  -3  -8 287.545 266.340   3
  13  -3  -7 1870.08 399.456   3
  13  -3  -7 1393.60 200.323   4
  13  -3  -7 1577.72 302.910  32
 -13  -3   7 1274.55 162.756  14
  13  -3  -7 1224.94 206.726  13
  13  -3  -7 1338.21 222.495   6
  13  -3  -7 1539.96 218.220  17
  13  -3  -6 14395.9 633.334   4
  13  -3  -6 14935.8 1002.52   3
  13  -3  -6 15625.2 812.147  32
  13  -3  -6 14614.5 651.982  13
 -13  -3   6 14345.6 594.480  14
  13  -3  -6 13770.9 698.299  18
  13  -3  -6 14086.4 654.912  17
  13  -3  -6 14572.6 737.127  16
  13  -3  -6 14344.4 684.259   6
  13  -3  -5 14086.2 607.491   4
  13  -3  -5 15172.4 979.762   3
  13  -3  -5 13116.3 548.295  31
  13  -3  -5 13883.7 767.400  32
  13  -3  -5 13456.5 614.176  13
  13  -3  -5 14025.6 675.424  18
 -13  -3   5 13722.0 571.594  14
  13  -3  -5 13391.7 615.399  17
  13  -3  -5 14441.4 717.486  16
 -13  -3   4 1278.87 155.214  14
  13  -3  -4 1250.32 178.241  13
  13  -3  -4 1181.69 143.200  31
  13  -3  -4 1255.71 241.265  16
  13  -3  -4 1011.07 200.667  18
  13  -3  -4 1089.20 169.576  17
  13  -3  -4 1093.89 308.746   3
  13  -3  -4 1197.64 161.027   4
  13  -3  -3 20533.9 779.780   4
  13  -3  -3 22147.1 1166.61   3
  13  -3  -3 19695.3 739.301  31
  13  -3  -3 19049.2 778.307  13
  13  -3  -3 21355.2 871.817  18
  13  -3  -3 20816.9 903.285  16
 -13  -3   3 21002.5 770.217  14
  13  -3  -2 32933.4 1214.28   5
  13  -3  -2 36206.7 1220.75   4
  13  -3  -2 35482.1 1187.11  31
  13  -3  -2 36499.1 1256.76  35
  13  -3  -2 35338.9 1596.59   3
  13  -3  -2 37788.3 1325.94  18
  13  -3  -2 37061.4 1362.82  16
  13  -3  -1 15003.0 625.139   5
  13  -3  -1 15510.7 619.212   4
  13  -3  -1 14804.0 630.793  35
  13  -3  -1 14364.3 773.336  29
  13  -3  -1 17702.7 960.435   3
  13  -3  -1 15725.6 641.594  22
  13  -3  -1 15578.0 707.118  18
  13  -3  -1 16041.5 752.222  16
  13  -3   0 6131.91 463.420  29
  13  -3   0 5938.75 435.241  16
  13  -3   0 6986.85 399.019  25
  13  -3   0 5363.19 379.281  18
  13  -3   0 5614.83 349.692  22
  13  -3   0 6695.82 349.535   5
  13  -3   1 15854.3 642.461   5
  13  -3   1 15781.8 790.350  29
  13  -3   1 15492.9 597.237  36
  13  -3   1 16031.1 783.216  33
  13  -3   1 14691.1 696.712  25
  13  -3   1 17091.6 697.093  22
  13  -3   1 15820.9 714.919  18
  13  -3   1 16043.5 767.808  16
  13  -3   2 45234.2 1464.84  36
  13  -3   2 45712.5 1680.70  33
  13  -3   2 46784.5 1685.70  29
  13  -3   2 44682.8 1603.80  25
  13  -3   2 44107.4 1565.69  22
  13  -3   2 45792.9 1509.70   5
  13  -3   3 8467.51 527.436  29
  13  -3   3 8137.78 385.793  36
  13  -3   3 7775.51 490.980  25
  13  -3   3 9329.22 494.187  22
  13  -3   3 9004.08 631.185   1
  13  -3   4 30.5579 169.759   1
  13  -3   4 111.232 181.776  29
  13  -3   4 156.572 92.0001  36
  13  -3   4 18.0260 167.797  25
  13  -3   4 15.4905 167.922  22
  13  -3   4 207.873 146.801  18
  13  -3   4 40.0009 224.330  16
  13  -3   5 29212.7 1173.85  29
  13  -3   5 29376.8 1027.48  36
  13  -3   5 29800.9 1192.92  25
  13  -3   5 27511.2 1128.38  22
  13  -3   5 29801.1 1146.50  18
  13  -3   5 27975.1 1346.98   1
  13  -3   6 11824.7 624.831  29
  13  -3   6 11087.6 648.902  25
  13  -3   6 11139.0 599.583  18
  13  -3   6 11310.7 507.335  36
  13  -3   6 10705.0 750.724   1
  13  -3   7 10155.6 754.365   1
  13  -3   7 11276.2 599.637  18
  13  -3   7 10478.1 592.529  22
  13  -3   8 3391.79 440.618   1
  13  -3   8 3521.57 336.335  18
  13  -3   8 4054.86 361.776  22
  13  -3   9 12518.9 865.028   1
  13  -3   9 13417.1 685.788  18
  13  -3   9 13901.2 698.047  22
  13  -3  10 21589.7 921.485  22
  13  -3  10 21852.1 919.373  18
  13  -3  11 4988.06 387.194  22
  13  -3  11 3929.89 349.621  18
  13  -3  12 1404.70 228.055  22
  13  -3  12 1449.51 214.424  18
  13  -3  13 945.796 180.435  22
  13  -3  13 983.742 186.579  18
  13  -3  14 4390.60 281.181  22
  13  -3  14 4348.58 290.855  18
  13  -3  14 4513.78 263.749  36
  13  -3  15 7399.94 347.503  18
  13  -1 -17 4597.05 292.617   6
  13  -1 -17 4640.44 315.991  32
  13  -1 -17 5069.94 270.890  13
  13  -1 -16 6549.07 433.629  32
  13  -1 -16 5683.11 370.668   6
  13  -1 -15 1906.35 296.323  32
  13  -1 -15 1664.01 241.406   6
  13  -1 -14 5756.92 487.136  32
  13  -1 -14 5186.53 357.200  17
  13  -1 -14 5472.02 416.410   6
  13  -1 -13 24631.0 1146.53  32
  13  -1 -13 23190.8 1013.27   6
  13  -1 -13 22554.7 940.797  17
  13  -1 -12 1793.81 351.908  32
  13  -1 -12 2187.14 294.721   6
  13  -1 -12 2193.29 265.355  17
  13  -1 -12 2179.66 524.562   3
  13  -1 -11 33682.9 1473.87  32
  13  -1 -11 33702.9 1356.34   6
  13  -1 -11 35233.5 1288.45  17
  13  -1 -11 32513.4 1896.00   3
  13  -1 -10 10146.6 690.484  32
  13  -1 -10 9044.35 589.312   6
  13  -1 -10 10908.8 553.078  17
  13  -1 -10 8953.00 922.895   3
  13  -1  -9 6048.39 450.390   6
  13  -1  -9 6079.48 398.169  17
  13  -1  -9 5792.78 396.830   4
  13  -1  -9 6686.79 755.002   3
  13  -1  -8 16736.3 798.627   6
  13  -1  -8 16512.6 740.432   4
  13  -1  -8 18472.5 1239.34   3
  13  -1  -7 19674.6 862.391   6
  13  -1  -7 19039.5 784.083  17
  13  -1  -7 18739.2 793.285   4
  13  -1  -7 20456.7 1271.56   3
  13  -1  -6 1465.00 283.438  32
  13  -1  -6 1854.05 247.345   6
  13  -1  -6 1715.34 201.365  17
  13  -1  -6 1801.66 206.635   4
  13  -1  -6 2315.30 412.928   3
  13  -1  -5 28754.5 1193.73  32
  13  -1  -5 28466.0 1098.13   6
  13  -1  -5 28010.5 1015.88  17
  13  -1  -5 27781.8 1030.73   4
  13  -1  -5 27755.5 1470.49   3
  13  -1  -4 28136.6 1167.39  32
  13  -1  -4 30031.9 1471.00   3
  13  -1  -4 27405.6 994.395  17
  13  -1  -4 27090.8 1081.14   6
  13  -1  -4 29270.7 1023.74   4
  13  -1  -3 22388.3 962.672  29
  13  -1  -3 23597.2 1004.66  32
  13  -1  -3 23373.8 922.526  18
  13  -1  -3 22238.7 849.832   4
  13  -1  -3 23307.2 920.775   6
  13  -1  -3 23965.1 1253.93   3
  13  -1  -2 4308.31 312.753  18
  13  -1  -2 3719.70 349.248  32
  13  -1  -2 3786.66 460.465   3
  13  -1  -1 2215.79 225.613  18
  13  -1  -1 1555.45 322.732   3
  13  -1   0 113534. 3496.16  18
  13  -1   0 113916. 3789.03   1
  13  -1   0 111607. 3903.45   3
  13  -1   0 112005. 3485.64  16
  13  -1   1 37591.5 1309.27  18
  13  -1   1 37078.8 1557.01   1
  13  -1   1 36031.0 1626.09   3
  13  -1   2 84691.0 2943.57   1
  13  -1   2 83385.1 2638.25  16
  13  -1   2 82378.2 2628.21  18
  13  -1   2 82450.6 2596.81   5
  13  -1   3 11835.4 531.347   5
  13  -1   3 11955.9 607.302  33
  13  -1   3 12311.8 761.604   1
  13  -1   3 11553.3 590.165  25
  13  -1   3 11024.4 538.476  22
  13  -1   3 11808.2 550.047  18
  13  -1   3 11344.1 562.305  16
  13  -1   4 9208.10 526.709  33
  13  -1   4 10331.7 553.447  29
  13  -1   4 9354.62 473.947  28
  13  -1   4 8299.93 633.613   1
  13  -1   4 8299.24 467.116  22
  13  -1   4 9675.43 481.048  18
  13  -1   4 8554.28 485.620  16
  13  -1   5 7031.31 457.646  33
  13  -1   5 6785.06 456.203  29
  13  -1   5 6136.89 437.073  25
  13  -1   5 6779.65 435.547  16
  13  -1   5 6440.75 392.616  18
  13  -1   5 6371.30 555.122   1
  13  -1   6 23255.2 987.184  25
  13  -1   6 22592.3 986.186  33
  13  -1   6 24044.7 1214.39   1
  13  -1   6 23195.7 892.858  20
  13  -1   6 22415.6 906.414  18
  13  -1   7 61391.3 2098.28  25
  13  -1   7 60626.5 2382.00   1
  13  -1   7 61429.0 1985.37  20
  13  -1   7 59691.2 1996.78  18
  13  -1   7 56600.5 2024.15  22
  13  -1   8 43520.1 1603.36  25
  13  -1   8 41316.1 1870.32   1
  13  -1   8 43110.4 1499.78  20
  13  -1   8 41886.1 1546.35  22
  13  -1   8 42504.3 1504.20  18
  13  -1   9 43748.6 1593.61  25
  13  -1   9 41367.3 1882.95   1
  13  -1   9 42313.4 1485.66  20
  13  -1   9 40611.9 1477.67  18
  13  -1   9 40834.3 1529.64  22
  13  -1  10 17717.7 849.716  25
  13  -1  10 17583.5 1099.68   1
  13  -1  10 17825.8 771.204  20
  13  -1  10 16717.6 748.685  18
  13  -1  10 16756.7 797.677  22
  13  -1  11 32136.6 1280.99  25
  13  -1  11 33120.0 1214.36  20
  13  -1  11 30223.2 1173.17  18
  13  -1  11 32753.3 1251.06  22
  13  -1  11 31043.3 1593.66   1
  13  -1  12 23020.1 926.883  20
  13  -1  12 22985.3 949.220  22
  13  -1  12 21897.7 882.616  18
  13  -1  13 35593.2 1291.82  20
  13  -1  13 35041.7 1291.31  22
  13  -1  14 18307.2 743.441  20
  13  -1  14 17035.8 718.925  22
  13  -1  15 861.778 142.429  22
 -13  -1 -15 904.613 172.879   6
 -13  -1 -16 1334.77 166.843   6
 -13  -1 -17 3134.88 202.646   6
  13   1 -17 5510.20 366.452  32
  13   1 -17 5281.55 313.724   6
  13   1 -16 5435.36 423.758  32
  13   1 -16 5888.52 370.603   6
  13   1 -15 1705.34 309.810  32
  13   1 -15 1538.84 183.023  17
  13   1 -15 1492.94 229.108   6
  13   1 -14 4568.50 469.641  32
  13   1 -14 4440.60 382.960   6
  13   1 -14 5529.44 346.099  17
  13   1 -13 25819.7 1185.26  32
  13   1 -13 23805.2 930.602  23
  13   1 -13 23503.7 1046.10   6
  13   1 -13 26026.8 977.402  17
  13   1 -12 2254.42 373.413  32
  13   1 -12 2426.69 240.006  23
  13   1 -12 1689.43 481.625   3
  13   1 -12 2087.94 298.278   6
  13   1 -12 2462.85 256.615  17
  13   1 -11 32585.4 1457.13  32
  13   1 -11 32972.2 1222.56  23
  13   1 -11 34480.4 1916.49   3
  13   1 -11 34237.6 1350.49   6
  13   1 -11 34778.0 1257.26  17
  13   1 -10 9735.76 685.725  32
  13   1 -10 10101.7 513.505  23
  13   1 -10 9294.78 918.142   3
  13   1 -10 10033.7 602.586   6
  13   1 -10 10926.5 547.091  17
  13   1  -9 6587.57 537.803  32
  13   1  -9 6074.53 374.920  23
  13   1  -9 5778.52 398.223   4
  13   1  -9 5867.10 706.980   3
  13   1  -9 5911.56 446.193   6
  13   1  -9 5569.39 372.048  17
  13   1  -8 15475.6 730.022   4
  13   1  -8 15999.4 1158.89   3
  13   1  -8 18909.6 916.801  32
  13   1  -8 16691.1 789.754   6
  13   1  -8 17473.4 720.187  23
  13   1  -7 18893.0 791.335   4
  13   1  -7 19220.8 1231.50   3
  13   1  -7 20099.9 943.658  32
  13   1  -7 19106.8 851.625   6
  13   1  -7 18440.0 768.715  23
  13   1  -6 1948.57 207.542   4
  13   1  -6 1587.65 369.418   3
  13   1  -6 1545.40 266.970  32
  13   1  -6 1495.70 231.938   6
  13   1  -6 1253.41 171.588  23
  13   1  -5 26627.5 990.227   4
  13   1  -5 29929.6 1486.62   3
  13   1  -5 26911.0 1129.50  32
  13   1  -5 27911.9 1067.32   6
  13   1  -5 25292.7 981.750  23
  13   1  -4 29455.8 1474.74   3
  13   1  -4 28468.6 1145.50  32
  13   1  -4 28592.1 1031.68  23
  13   1  -4 28495.3 1091.08   6
  13   1  -4 27797.3 1020.87   4
  13   1  -3 23725.1 899.318  23
  13   1  -3 24492.2 889.612   4
  13   1  -3 23401.7 948.687   6
  13   1  -3 26437.2 1324.53   3
  13   1  -2 3492.52 458.803   3
  13   1  -1 3146.49 419.209   3
  13   1   0 111127. 3805.24   1
  13   1   0 116662. 3940.26   3
  13   1   1 38292.7 1471.17   7
  13   1   1 41141.7 1637.74   1
  13   1   1 38203.8 1706.84   3
  13   1   2 80560.1 2698.24   7
  13   1   2 80141.8 2537.32   5
  13   1   2 83964.6 2892.30   1
  13   1   3 10148.9 591.057   7
  13   1   3 10216.2 488.725   5
  13   1   3 11835.7 728.834   1
  13   1   4 7646.51 431.911  28
  13   1   4 7567.32 586.337   1
  13   1   4 7444.94 467.520  25
  13   1   4 7213.19 391.954  34
  13   1   4 8207.24 526.048   7
  13   1   5 6794.44 416.616  28
  13   1   5 7617.76 602.471   1
  13   1   5 6631.53 451.349  25
  13   1   5 6713.35 337.549  24
  13   1   5 7191.83 391.091  34
  13   1   5 7357.11 509.278   7
  13   1   6 24457.0 983.185  28
  13   1   6 22811.4 1225.73   1
  13   1   6 26071.9 1044.91  25
  13   1   6 24045.6 888.308  24
  13   1   6 25652.2 945.083  20
  13   1   6 24444.2 1121.29   7
  13   1   7 57992.5 1967.58  28
  13   1   7 59670.2 2026.40  25
  13   1   7 55003.9 1862.83  24
  13   1   7 60262.0 2175.56   7
  13   1   7 58697.6 1917.01  20
  13   1   7 56534.9 2301.22   1
  13   1   8 38757.9 1806.44   1
  13   1   8 40558.1 1340.76  30
  13   1   8 40254.8 1526.01  25
  13   1   8 42031.2 1412.88  24
  13   1   8 41306.5 1445.57  20
  13   1   8 41386.0 1690.89   7
  13   1   9 41407.7 1922.17   1
  13   1   9 45280.7 1631.71  25
  13   1   9 43829.6 1511.70  24
  13   1   9 44154.5 1442.82  30
  13   1   9 44790.3 1545.32  20
  13   1   9 41286.8 1774.16   7
  13   1  10 17587.3 806.119  25
  13   1  10 15598.0 707.033  24
  13   1  10 16731.9 657.320  30
  13   1  10 17104.0 746.136  20
  13   1  10 15921.5 934.226   7
  13   1  11 33359.6 1219.41  20
  13   1  11 31278.2 1241.42  22
  13   1  11 33270.5 1255.60  25
  13   1  11 29441.1 1427.26   7
  13   1  12 24222.3 966.985  20
  13   1  12 24043.7 984.114  22
  13   1  12 23722.9 968.864  25
  13   1  13 35377.6 1285.69  20
  13   1  13 35489.3 1294.30  22
  13   1  14 16594.2 709.921  20
  13   1  14 17089.9 699.241  22
 -13   1 -15 812.265 169.298   6
 -13   1 -16 854.062 148.062   6
 -13   1 -17 3794.03 220.314   6
  13   3 -16 6953.93 394.200  32
  13   3 -16 7321.08 328.259  23
  13   3 -15 560.269 193.019  32
  13   3 -15 437.282 94.8545  17
  13   3 -15 800.143 134.979  23
  13   3 -14 10824.7 606.184  32
  13   3 -14 8754.26 464.603   6
  13   3 -14 10020.9 446.773  17
  13   3 -14 10219.0 483.051  23
  13   3 -13 506.453 238.063  32
  13   3 -13 486.716 159.299   6
  13   3 -13 440.553 135.702  17
  13   3 -13 260.748 141.782  23
  13   3 -12 664.008 257.549  32
  13   3 -12 620.120 169.614  23
  13   3 -12 543.554 180.909   6
  13   3 -12 874.382 162.770  17
  13   3 -11 17053.8 895.051  32
  13   3 -11 16808.6 662.818  27
  13   3 -11 18406.7 780.651  23
  13   3 -11 17008.5 789.292   6
  13   3 -11 18398.6 757.030  17
  13   3 -10 5690.68 308.310  27
  13   3 -10 5234.52 646.710   3
  13   3 -10 5438.44 381.388  23
  13   3 -10 5295.66 470.028  32
  13   3 -10 5187.77 400.907   6
  13   3  -9 17192.5 664.968  27
  13   3  -9 17366.4 878.893  32
  13   3  -9 16351.9 782.893   6
  13   3  -9 15955.1 1123.81   3
  13   3  -8 239.011 94.4796  27
  13   3  -8 243.022 207.106  32
  13   3  -8 149.927 156.208   6
  13   3  -8 48.0817 267.130   3
  13   3  -7 1219.00 147.243  27
  13   3  -7 780.587 297.459   3
  13   3  -7 1088.23 175.700   4
  13   3  -7 1155.49 259.037  32
  13   3  -7 773.833 199.442   6
  13   3  -6 14447.6 667.793  23
  13   3  -6 13794.4 621.210   4
  13   3  -6 15604.6 1023.60   3
  13   3  -6 14244.2 575.428  27
  13   3  -5 14721.2 672.049  23
  13   3  -5 13730.8 615.977   4
  13   3  -5 15528.8 1000.28   3
  13   3  -5 15273.2 589.002  27
  13   3  -4 1571.68 203.300  23
  13   3  -4 1603.15 180.100   4
  13   3  -4 1493.21 337.411   3
  13   3  -4 1608.82 158.056  27
  13   3  -3 21578.0 869.635  23
  13   3  -3 20257.5 798.331   4
  13   3  -3 21407.0 774.565  27
  13   3  -2 35062.1 1171.38  27
  13   3  -2 36037.5 1611.63   3
  13   3  -2 34969.4 1272.92  23
  13   3  -2 37221.4 1230.23  19
  13   3  -2 34459.6 1191.64   4
  13   3  -2 33029.5 1193.56   5
  13   3  -1 14601.5 583.593  27
  13   3  -1 16868.5 962.962   3
  13   3  -1 14842.8 672.675  23
  13   3  -1 14306.5 619.236  19
  13   3  -1 15105.0 616.521   5
  13   3  -1 15278.2 607.401   4
  13   3   0 6134.38 387.120  23
  13   3   0 6330.05 354.734  19
  13   3   0 6501.08 377.369  34
  13   3   0 6647.84 330.213  27
  13   3   0 6148.81 306.025  26
  13   3   1 16662.0 703.509  34
  13   3   1 16785.4 657.376  27
  13   3   1 16856.6 687.748  19
  13   3   1 17504.7 681.244   5
  13   3   1 17345.4 946.326   7
  13   3   2 44608.7 1436.04  30
  13   3   2 45991.3 1498.29  27
  13   3   2 43873.1 1534.48  34
  13   3   2 46407.7 1513.24   5
  13   3   2 46756.3 1853.36   7
  13   3   2 46339.8 1825.85   1
  13   3   3 9486.89 400.537  30
  13   3   3 9589.75 449.374  27
  13   3   3 10078.7 482.763  34
  13   3   3 9047.55 668.107   7
  13   3   3 8687.97 635.594   1
  13   3   4 161.100 81.1167  30
  13   3   4 119.904 97.2727  27
  13   3   4 30.7218 170.689   1
  13   3   4 269.213 124.397  34
  13   3   4-32.4370 158.069   7
  13   3   5 29653.4 1132.24  28
  13   3   5 29334.6 997.887  30
  13   3   5 28587.2 1060.16  27
  13   3   5 27504.8 1346.51   1
  13   3   5 29271.1 1042.54  24
  13   3   5 29059.6 1079.05  34
  13   3   5 30097.8 1400.81   7
  13   3   6 9880.60 474.572  24
  13   3   6 8566.49 675.373   1
  13   3   6 9896.60 726.566   7
  13   3   6 9495.61 528.518  28
  13   3   6 9631.65 430.965  30
  13   3   7 11217.3 531.026  24
  13   3   7 10455.2 610.453  25
  13   3   7 12024.5 794.886   1
  13   3   7 11355.9 806.436   7
  13   3   7 10818.6 580.269  28
  13   3   7 10948.6 483.421  30
  13   3   8 2821.93 254.659  24
  13   3   8 2514.85 306.197  25
  13   3   8 2284.33 381.804   1
  13   3   8 3485.01 451.207   7
  13   3   8 3148.60 232.109  30
  13   3   8 3077.00 296.242  28
  13   3   9 15032.7 729.397  25
  13   3   9 15359.5 678.791  24
  13   3   9 14802.0 952.992   1
  13   3   9 13844.7 937.982   7
  13   3   9 15959.4 633.953  30
  13   3  10 20260.6 859.562  25
  13   3  10 21323.5 844.433  24
  13   3  10 21559.5 1185.84   7
  13   3  10 20252.4 776.850  30
  13   3  11 3640.47 297.491  24
  13   3  11 3459.91 253.094  30
  13   3  12 999.857 188.287  24
  13   3  12 1116.83 158.019  30
 -13   3 -13 847.761 152.516   6
  13   3  13 876.157 140.217  30
  13   3  13 851.102 169.693  22
  13   3  14 4612.30 272.765  22
 -13   3 -14 4553.57 271.270   6
 -13   3 -15 6256.28 289.231   6
  13   5 -14 567.314 104.484  23
  13   5 -13 789.332 96.9015  17
  13   5 -13 1002.73 144.345  23
  13   5 -12 5789.31 299.213  17
  13   5 -12 6000.35 347.925  23
  13   5 -11 15730.8 634.812  17
  13   5 -11 16602.3 686.152  23
  13   5 -11 15336.6 602.390  27
  13   5 -10 7954.82 443.623  23
  13   5 -10 7190.58 367.848  27
  13   5  -9 17594.9 765.490  23
  13   5  -9 17470.3 690.285  27
  13   5  -8 16469.3 733.033  23
  13   5  -8 15683.3 654.247  27
  13   5  -7 4845.63 361.064  23
  13   5  -7 4513.08 301.898  27
  13   5  -6 10320.9 455.551  26
  13   5  -6 10719.3 562.316  23
  13   5  -6 10752.0 505.118  27
  13   5  -5 13224.0 545.926  26
  13   5  -5 12544.6 639.930  23
  13   5  -5 13707.9 592.854  27
  13   5  -4 12013.2 509.986  26
  13   5  -4 11037.6 587.690  23
  13   5  -4 11682.8 540.362  27
  13   5  -3 1945.63 181.148  26
  13   5  -3 1833.96 241.211  23
  13   5  -3 1714.85 199.944  27
  13   5  -2 6123.74 342.860  26
  13   5  -2 6490.52 417.892  23
  13   5  -2 6493.49 373.349  27
  13   5  -2 6239.75 379.102  34
  13   5  -1 23468.3 875.623  26
  13   5  -1 24437.2 908.245  27
  13   5  -1 22487.4 901.823  34
 -13   5   1 23118.4 1125.30  11
  13   5   0 14777.3 620.430  26
  13   5   0 16061.7 658.078  27
  13   5   0 14629.3 643.364  34
  13   5   1 14260.4 598.901  26
  13   5   1 13656.1 612.347  27
  13   5   1 12957.8 575.628  19
  13   5   1 13677.4 602.036  34
 -13   5  -1 12896.6 810.033  11
  13   5   2 10827.7 479.333  30
  13   5   2 10661.5 529.502  27
  13   5   2 10669.5 507.238  34
  13   5   2 10678.2 495.728  19
  13   5   3 17016.7 683.098  30
  13   5   3 17897.5 752.319  27
  13   5   3 17741.0 715.787  34
  13   5   3 17937.0 712.548  19
  13   5   4 6492.39 367.704  19
  13   5   4 6729.00 428.874  28
  13   5   4 6835.70 361.905  30
  13   5   4 6907.56 409.160  27
  13   5   5 13725.7 588.782  19
  13   5   5 12975.0 632.260  28
  13   5   5 13815.7 575.748  30
  13   5   5 13328.9 631.166  27
  13   5   6 46197.1 1558.66  19
  13   5   6 48954.3 1602.76  24
  13   5   6 47445.2 1614.73  28
  13   5   6 46720.0 1545.48  30
  13   5   6 44024.2 1606.51  27
  13   5   7 11109.2 502.755  19
  13   5   7 10930.8 534.649  24
  13   5   7 10793.2 571.006  25
  13   5   7 10301.9 517.968  28
  13   5   7 10806.8 490.777  30
  13   5   8 7697.29 388.833  19
  13   5   8 7369.36 419.006  24
  13   5   8 7007.98 373.786  30
  13   5   9 699.691 136.166  19
  13   5   9 915.695 145.116  30
  13   5  10 3780.00 246.054  19
  13   5  10 4601.55 303.791  24
  13   5  10 4192.43 262.844  30
  13   5  11 3899.65 238.208  30
  13   5  11 3137.41 206.209  19
  13   5  12 2437.12 177.698  30
  13   5  13 597.587 92.3232  30
  13   7 -10 198.987 55.7844  27
  13   7  -9 236.307 75.5521  27
  13   7  -8 8453.69 363.348  27
  13   7  -7 9619.48 414.628  27
  13   7  -6 2418.63 192.722  27
  13   7  -5 24556.1 884.242  27
  13   7  -4 21172.5 796.250  27
  13   7  -3 807.515 126.922  26
  13   7  -3 901.135 144.905  27
  13   7  -2 5141.04 298.003  26
  13   7  -2 5545.43 327.954  27
  13   7  -1 9149.91 410.866  30
  13   7   0 2224.76 183.877  30
  13   7   1 1229.17 147.785  30
  13   7   1 986.213 154.299  28
  13   7   2 1118.62 143.465  30
  13   7   3 81.3434 89.5215  30
  13   7   4 2127.82 179.974  30
  13   7   5 759.748 139.111  24
  13   7   5 446.125 109.232  30
  13   7   6 6640.10 332.883  24
  13   7   6 5782.41 296.789  30
  13   7   7 1434.05 156.670  24
  13   7   7 1314.90 132.629  30
  13   7   8 3255.36 189.887  30
  13   7   9 1204.35 107.138  30
 -14  -8   5 1910.22 127.203  14
 -14  -8   4 1311.97 108.885  15
 -14  -8   1 2645.23 172.253  14
 -14  -8   1 2774.70 174.629  21
 -14  -8   0 1121.72 116.830  14
 -14  -8   0 943.916 115.199  21
 -14  -8  -1 2677.36 170.032  14
 -14  -8  -1 2585.49 171.650  21
 -14  -8  -2 4834.96 233.199  14
 -14  -8  -3 1453.85 116.415  14
  14  -8   3 1489.98 123.468  31
 -14  -8  -4 4439.56 212.609  21
  14  -8   4 4694.93 215.260  31
  14  -8   5 2243.75 131.190  31
  14  -6 -12 296.443 120.974  29
  14  -6 -11 1109.47 197.929  29
 -14  -6  11 1153.85 112.847  14
  14  -6 -10 6009.73 431.220  29
 -14  -6  10 6872.13 312.958  14
 -14  -6   9 1472.22 156.859  14
 -14  -6   8 4971.56 259.035  15
 -14  -6   8 5603.07 306.624  14
 -14  -6   7 11211.8 503.416  14
 -14  -6   6 1017.63 146.671  21
 -14  -6   6 942.169 158.993  14
 -14  -6   5 8959.30 428.722  21
 -14  -6   5 8878.43 444.592  14
  14  -6  -5 7474.93 486.865  16
  14  -6  -5 9101.69 602.131  29
 -14  -6   4 12151.8 531.452  21
  14  -6  -4 10634.3 602.635  16
 -14  -6   4 11423.1 535.866  14
  14  -6  -4 11490.9 691.679  29
  14  -6  -3 8333.34 421.357  31
 -14  -6   3 7571.43 410.540  21
  14  -6  -3 7246.89 506.098  16
 -14  -6   3 7595.32 424.596  14
  14  -6  -3 7600.62 556.179  29
  14  -6  -2 4678.13 352.366  35
  14  -6  -2 4718.17 313.811  31
 -14  -6   2 5474.04 337.068  21
 -14  -6   2 5114.14 336.562  14
  14  -6  -2 4632.30 430.906  29
  14  -6  -1 6526.67 410.206  35
  14  -6  -1 6801.78 382.675  31
 -14  -6   1 6355.13 384.935  21
 -14  -6   1 6786.86 389.977  14
  14  -6  -1 6286.81 480.583  29
  14  -6   0 19237.6 764.062  31
  14  -6   0 17919.4 796.546  18
 -14  -6   0 19506.2 777.024  14
  14  -6   0 18416.6 873.104  29
  14  -6   1 9028.19 451.435  31
  14  -6   1 8756.26 492.539  18
 -14  -6  -1 8083.09 451.721  14
  14  -6   1 8010.25 507.918  29
  14  -6   2 5208.08 329.911  31
 -14  -6  -2 4846.16 326.618  14
  14  -6   2 4649.33 357.205  18
  14  -6   3 1641.69 234.083  18
  14  -6   3 1417.70 191.412  31
  14  -6   4 2775.49 284.073  18
  14  -6   5 8002.02 474.347  18
  14  -6   6 6025.26 400.913  18
  14  -6   7 1437.52 214.871  18
  14  -6   8 2818.53 209.204  36
  14  -6   8 2570.62 253.902  18
  14  -6   9 165.045 133.489  18
  14  -6   9 75.6601 82.0555  36
  14  -6  10 2851.20 232.881  18
  14  -4 -14 4061.43 256.617  13
  14  -4 -14 3294.96 250.741  29
  14  -4 -13 9183.11 444.017  13
  14  -4 -13 7859.72 473.846  29
 -14  -4  12 1958.49 165.831  14
  14  -4 -12 2348.09 241.138  13
  14  -4 -11 431.500 177.532  16
 -14  -4  11 572.119 118.276  14
  14  -4 -11 537.989 172.007  13
 -14  -4  10 5826.08 321.039  14
  14  -4 -10 5382.89 397.291  16
  14  -4 -10 5751.04 389.698  13
  14  -4  -9 25452.4 1087.03  16
 -14  -4   9 28447.0 993.215  14
  14  -4  -9 27309.8 1070.75  13
 -14  -4   8 53719.8 1722.20  14
  14  -4  -8 51719.1 1852.18  16
  14  -4  -8 50377.2 1789.81  13
 -14  -4   7 13450.1 584.676  14
  14  -4  -7 13776.6 706.400  16
  14  -4  -7 12956.5 638.058  13
 -14  -4   6 4628.89 276.862  21
  14  -4  -6 4723.81 411.989  16
 -14  -4   6 4626.21 308.039  14
  14  -4  -6 4305.99 342.230  13
  14  -4  -5 30426.5 1258.87  18
 -14  -4   5 33700.4 1179.51  14
  14  -4  -5 34084.8 1335.32  16
 -14  -4   5 34129.2 1153.03  21
  14  -4  -4 6400.57 348.503  31
 -14  -4   4 6311.32 365.372  14
 -14  -4   4 6314.41 347.236  21
  14  -4  -4 5576.12 419.122  18
  14  -4  -3 1411.59 171.536  31
  14  -4  -3 1662.73 241.233  18
  14  -4  -3 1818.87 303.108  16
 -14  -4   3 1883.40 204.141  14
  14  -4  -2 4620.44 333.983  35
  14  -4  -2 3955.04 274.770  31
  14  -4  -2 4299.50 443.768  29
  14  -4  -2 4290.90 358.995  18
 -14  -4   2 4543.67 300.407  14
  14  -4  -2 4921.41 431.505  16
  14  -4  -1 21638.0 819.012  31
  14  -4  -1 21658.9 1009.14  33
  14  -4  -1 20960.9 851.924  35
  14  -4  -1 22126.6 858.886  22
  14  -4  -1 21547.7 1039.57  29
  14  -4  -1 22028.2 938.949  18
  14  -4  -1 21884.8 1002.16  16
  14  -4   0 16561.9 854.305  33
  14  -4   0 16734.7 733.522  22
  14  -4   0 18218.3 896.419  29
  14  -4   0 17055.8 792.719  18
  14  -4   0 17755.5 871.369  16
  14  -4   1 6184.12 493.919  33
  14  -4   1 6039.58 401.365  22
  14  -4   1 6135.60 434.470  18
  14  -4   1 6509.66 511.345  16
  14  -4   1 5317.38 463.861  29
  14  -4   2 7051.51 536.841  33
  14  -4   2 7825.87 383.529  36
  14  -4   2 7277.47 453.500  22
  14  -4   2 7369.81 477.398  18
  14  -4   2 6582.47 530.232  16
  14  -4   2 6608.27 502.061  29
  14  -4   3 12551.7 727.875  33
  14  -4   3 12448.1 543.695  36
  14  -4   3 12973.4 642.148  22
  14  -4   3 13127.0 669.670  18
  14  -4   3 11717.2 715.456  16
  14  -4   3 12368.9 689.025  29
  14  -4   4 17813.7 831.743  22
  14  -4   4 19032.7 738.893  36
  14  -4   4 18546.3 933.551  33
  14  -4   4 19180.3 882.100  29
  14  -4   5 9425.61 563.217  22
  14  -4   5 10153.8 477.646  36
  14  -4   5 10126.4 576.554  29
  14  -4   6 64436.8 2041.40  36
  14  -4   6 60443.6 2160.08  18
  14  -4   7 6172.20 364.738  36
  14  -4   7 6719.20 463.707  22
  14  -4   7 6786.47 467.469  18
  14  -4   8 12627.7 566.381  36
  14  -4   8 12502.0 670.610  18
  14  -4   8 12955.4 672.974  22
  14  -4   9 15229.8 650.458  36
  14  -4   9 15467.2 753.819  18
  14  -4   9 16767.9 766.258  22
  14  -4  10 159.675 113.869  36
  14  -4  10 510.293 192.804  22
  14  -4  10 318.262 181.713  18
  14  -4  11 2786.43 288.369  18
  14  -4  11 2323.53 204.355  36
  14  -4  11 2232.74 261.432  22
  14  -4  12 2513.67 254.498  18
  14  -4  12 2279.96 190.614  36
  14  -4  12 2321.70 239.996  22
  14  -4  13 748.990 151.437  22
  14  -4  13 757.228 149.222  18
  14  -4  14 2137.83 178.406  18
  14  -2 -17 4016.57 205.349  13
  14  -2 -16 2231.31 200.108   6
  14  -2 -16 2214.72 184.411  13
  14  -2 -15 1230.62 223.767  32
  14  -2 -15 1188.57 192.999   6
  14  -2 -15 1251.00 185.250  16
  14  -2 -15 1196.00 172.457  13
  14  -2 -14 6952.12 398.577  13
  14  -2 -14 7110.02 496.551  32
  14  -2 -14 7175.69 443.183   6
  14  -2 -13 9345.62 502.431  13
  14  -2 -13 9552.23 554.018   6
  14  -2 -13 10370.2 639.503  32
  14  -2 -12 7360.50 568.893  32
  14  -2 -12 5831.84 435.297  29
  14  -2 -12 7680.28 446.851  13
  14  -2 -12 7012.50 481.007   6
  14  -2 -12 7383.72 447.448  17
  14  -2 -11 4281.81 376.903   6
  14  -2 -11 4488.71 355.513  17
  14  -2 -11 4000.79 448.679  32
  14  -2 -10 37505.4 1569.78  32
  14  -2 -10 37760.4 1959.54   3
  14  -2 -10 37381.5 1454.47   6
  14  -2  -9 1133.49 308.350  32
  14  -2  -9 912.449 237.342   6
  14  -2  -9 1137.81 203.058   4
  14  -2  -9 835.905 355.199   3
  14  -2  -8 13971.2 671.205   4
  14  -2  -8 13134.9 1044.97   3
  14  -2  -8 14408.6 826.703  32
  14  -2  -8 14910.5 658.251  13
  14  -2  -8 13691.0 725.514   6
  14  -2  -8 14534.6 676.918  17
  14  -2  -7 8146.73 471.700   4
  14  -2  -7 9330.38 840.564   3
  14  -2  -7 8329.21 614.654  32
  14  -2  -7 8860.60 462.718  13
  14  -2  -7 8782.71 532.894   6
  14  -2  -7 8657.93 480.877  17
  14  -2  -6 8874.33 479.448   4
  14  -2  -6 10841.9 866.969   3
  14  -2  -6 9524.46 635.021  32
  14  -2  -6 9493.88 466.583  13
  14  -2  -6 8367.37 472.548  17
  14  -2  -6 9875.58 548.525   6
  14  -2  -5 60949.2 2102.39   6
  14  -2  -5 62947.0 2244.91  32
  14  -2  -5 59026.3 2011.47  17
  14  -2  -5 60539.5 2107.49  18
  14  -2  -5 64219.3 2034.22   4
  14  -2  -5 64778.2 2606.75   3
  14  -2  -5 61996.8 1988.86  13
  14  -2  -4 25125.8 972.807  17
  14  -2  -4 26312.4 951.583  13
  14  -2  -4 27119.6 1074.10  18
  14  -2  -4 28067.9 1001.02   4
  14  -2  -4 27050.7 1442.97   3
  14  -2  -3 3543.14 260.260  17
  14  -2  -3 4036.91 352.462  16
 -14  -2   3 3872.59 236.144  14
  14  -2  -3 4119.46 520.327   3
  14  -2  -3 3756.05 381.789  29
  14  -2  -3 4488.00 342.206  18
  14  -2  -3 4264.69 287.527   4
  14  -2  -2 40384.7 1560.71  29
  14  -2  -2 39637.3 1357.46  17
  14  -2  -2 41924.9 1398.55   4
  14  -2  -1 1810.04 329.651   3
  14  -2  -1 1612.18 275.986  29
  14  -2  -1 1699.20 191.381   5
  14  -2   0 43886.4 1527.59  16
  14  -2   0 42102.2 1485.77  25
  14  -2   0 43629.5 1861.50   3
  14  -2   0 41573.9 1432.81  22
  14  -2   0 45146.1 1514.98  18
  14  -2   0 39878.2 1431.42   5
  14  -2   1 321.943 193.427  16
  14  -2   1 454.921 159.712  18
  14  -2   1 348.690 163.292  25
  14  -2   1 694.911 162.752  22
  14  -2   1 610.657 141.068   5
  14  -2   2 29737.2 1067.84   5
  14  -2   2 28666.5 1187.29  33
  14  -2   2 29181.6 1200.56  29
  14  -2   2 30008.2 1375.75   1
  14  -2   2 27986.6 1133.88  25
  14  -2   2 29221.2 1090.75  22
  14  -2   2 28595.9 1111.59  18
  14  -2   2 30619.8 1158.69  16
  14  -2   3 16781.0 698.437   5
  14  -2   3 15747.5 797.541  33
  14  -2   3 16704.6 811.906  29
  14  -2   3 16727.0 965.658   1
  14  -2   3 16893.0 780.364  25
  14  -2   3 16577.9 730.300  22
  14  -2   3 16984.6 750.139  18
  14  -2   3 17066.2 789.109  16
  14  -2   4 43053.0 1646.15  33
  14  -2   4 46198.9 1654.73  29
  14  -2   4 46638.2 1892.61   1
  14  -2   4 45152.2 1627.28  25
  14  -2   4 44554.4 1572.67  18
  14  -2   4 41914.3 1552.22  22
  14  -2   4 44288.4 1618.39  16
  14  -2   5 49186.6 1784.16  33
  14  -2   5 47494.0 1749.59  29
  14  -2   5 49936.2 1760.36  25
  14  -2   5 47416.4 1994.48   1
  14  -2   5 45498.6 1720.64  16
  14  -2   5 46734.6 1683.78  22
  14  -2   5 49444.7 1694.11  18
  14  -2   6 25750.7 1043.13  18
  14  -2   6 26194.8 1326.99   1
  14  -2   7 37179.4 1377.94  18
  14  -2   7 36871.5 1393.79  22
  14  -2   7 37300.5 1449.72  25
  14  -2   7 35174.6 1675.97   1
  14  -2   8 30463.5 1190.23  22
  14  -2   8 28671.2 1156.03  18
  14  -2   8 30444.5 1245.93  25
  14  -2   8 27812.9 1450.75   1
  14  -2   9 7797.10 502.491  22
  14  -2   9 7330.36 467.901  18
  14  -2   9 7271.81 524.675  25
  14  -2   9 6849.83 635.310   1
  14  -2  10 14649.4 707.076  22
  14  -2  10 12863.5 656.031  18
  14  -2  10 12720.2 725.361  25
  14  -2  10 13108.4 920.690   1
  14  -2  11 78.3852 139.810  18
  14  -2  11 119.447 183.091  22
  14  -2  12 14629.6 692.080  22
  14  -2  12 14440.4 660.285  18
  14  -2  13 4659.04 310.914  18
  14  -2  13 4556.24 335.185  22
  14  -2  14 5901.74 337.056  22
  14  -2  14 5355.99 303.275  18
  14  -2  15 573.685 107.529  22
 -14  -2 -15 699.421 130.975   6
  14   0 -17 226.164 116.326   6
  14   0 -17 150.434 85.1542  13
  14   0 -17 310.475 148.323  32
  14   0 -16 807.676 215.455  32
  14   0 -16 877.786 171.562   6
  14   0 -15 2790.45 232.771  17
  14   0 -15 2619.63 282.117   6
  14   0 -14 26365.8 997.091  17
  14   0 -14 25865.1 1073.72   6
  14   0 -13 10552.9 546.950  17
  14   0 -13 10616.8 614.658   6
  14   0 -12 138.802 260.137  32
  14   0 -12-20.4190 184.766   6
  14   0 -12 30.1741 140.421  17
  14   0 -11 4582.13 486.176  32
  14   0 -11 3618.57 272.909  23
  14   0 -11 3393.16 607.745   3
  14   0 -11 4783.58 410.229   6
  14   0 -11 4126.47 334.846  17
  14   0 -10 1119.64 300.401  32
  14   0 -10 997.889 161.340  23
  14   0 -10 742.424 394.233   3
  14   0 -10 1335.81 220.522   4
  14   0 -10 967.957 234.183   6
  14   0 -10 1253.52 214.284  17
  14   0  -9 15846.6 893.522  32
  14   0  -9 15267.6 670.815  23
  14   0  -9 15772.3 737.710   4
  14   0  -9 17917.2 1246.31   3
  14   0  -9 16020.9 795.880   6
  14   0  -9 17048.2 730.883  17
  14   0  -8 25980.8 986.622  23
  14   0  -8 26635.9 1045.56   4
  14   0  -8 27371.9 1584.00   3
  14   0  -8 26198.1 1109.94   6
  14   0  -8 28282.1 1244.20  32
  14   0  -7 3244.83 394.534  32
  14   0  -7 4178.25 287.697  23
  14   0  -7 4509.74 332.766   4
  14   0  -7 3966.18 570.634   3
  14   0  -7 4049.05 363.854   6
  14   0  -7 4136.25 312.420  17
  14   0  -6 28826.5 1268.38  32
  14   0  -6 29719.3 1115.08   4
  14   0  -6 34312.6 1689.72   3
  14   0  -6 28283.5 1076.51  23
  14   0  -6 31269.3 1208.18   6
  14   0  -6 31800.6 1113.06  17
  14   0  -5 193.883 197.926  32
  14   0  -5 363.053 172.644  29
  14   0  -5 372.588 134.212   4
  14   0  -5 419.037 287.039   3
  14   0  -5 134.072 106.458  23
  14   0  -5 381.535 172.598   6
  14   0  -5 439.345 128.413  17
  14   0  -4 16182.7 797.901  32
  14   0  -4 15596.3 735.545  29
  14   0  -4 16351.2 1055.68   3
  14   0  -4 16255.1 653.953  23
  14   0  -4 14707.5 719.350  18
  14   0  -4 15424.2 662.554   4
  14   0  -4 15711.2 736.827   6
  14   0  -3 96749.4 3124.21  32
  14   0  -3 97749.6 3071.63  29
  14   0  -3 103267. 3573.26   3
  14   0  -3 93072.4 2950.08  23
  14   0  -3 92421.8 3031.04  18
  14   0  -3 95425.6 2924.81  19
  14   0  -3 93953.9 2958.19   4
  14   0  -2 146.606 182.068  32
  14   0  -2 284.543 258.335   3
  14   0  -2 228.807 155.438  29
  14   0  -2 331.538 104.120  19
  14   0  -2 397.549 151.778  18
  14   0  -1 814.883 204.583  32
  14   0  -1 744.242 135.206  34
  14   0  -1 654.228 189.927  29
  14   0  -1 1274.79 318.518   3
  14   0  -1 834.518 124.723  19
  14   0  -1 772.187 171.074  18
  14   0   0 42796.6 1516.64   5
  14   0   0 43556.2 1498.16  34
  14   0   0 47597.9 1640.89  29
  14   0   0 48981.1 2008.33   3
  14   0   0 44419.9 1848.86   1
  14   0   0 46430.1 1595.47  25
  14   0   0 47071.6 1574.44  18
  14   0   0 45417.4 1490.46  19
  14   0   0 46778.4 1551.47  16
  14   0   1 24375.1 908.237  34
  14   0   1 25561.8 947.012  28
  14   0   1 26785.5 1042.74  29
  14   0   1 27001.3 1347.26   3
  14   0   1 25143.9 1216.16   1
  14   0   1 24398.9 996.371  25
  14   0   1 24947.8 895.319  19
  14   0   1 25116.6 956.626  18
  14   0   1 23706.1 928.043   5
  14   0   2 743.389 136.943  34
  14   0   2 894.741 166.689  28
  14   0   2 1050.20 212.088  29
  14   0   2 971.765 249.929   1
  14   0   2 1038.35 200.076  25
  14   0   2 852.809 159.681  18
  14   0   2 969.050 166.849   5
  14   0   3 57405.4 1914.46   5
  14   0   3 57241.3 1957.91   7
  14   0   3 57884.8 1982.59  33
  14   0   3 57716.4 1889.91  34
  14   0   3 58211.0 1937.47  28
  14   0   3 63362.5 2055.70  29
  14   0   3 59542.8 2278.28   1
  14   0   3 58609.4 2004.65  25
  14   0   3 58734.7 1929.60  18
  14   0   3 57543.2 1916.02  16
  14   0   4 302.691 171.071  33
  14   0   4 435.464 119.392  34
  14   0   4 387.949 157.740  28
  14   0   4 133.974 175.126   1
  14   0   4 395.138 163.860  16
  14   0   4 123.697 110.530  18
  14   0   4 124.222 123.491   5
  14   0   4 221.713 100.849   7
  14   0   5 50600.3 1729.95  28
  14   0   5 49981.4 1788.99  25
  14   0   5 49649.4 1756.49  33
  14   0   5 48495.9 2042.99   1
  14   0   5 50395.6 1687.16  18
  14   0   6 5566.93 430.065  25
  14   0   6 5353.01 343.917  18
  14   0   6 5450.06 538.316   1
  14   0   7 217.694 201.165  25
  14   0   7 141.927 118.573  18
  14   0   7 467.777 251.285   1
  14   0   8 465.126 198.406  25
  14   0   8 205.895 200.749   1
  14   0   8 158.047 124.455  20
  14   0   8 368.057 190.112  22
  14   0   9 42535.3 1567.21  25
  14   0   9 37906.8 1855.74   1
  14   0   9 40249.9 1457.67  20
  14   0   9 41028.7 1517.43  22
  14   0  10 3984.09 385.264  25
  14   0  10 3583.26 503.336   1
  14   0  10 4381.32 343.964  20
  14   0  10 4334.86 376.832  22
  14   0  11 1447.50 264.833  25
  14   0  11 1288.93 333.971   1
  14   0  11 1221.27 239.476  22
  14   0  11 1240.00 206.881  20
  14   0  12 88.8982 135.052  20
  14   0  12 178.666 180.449  22
  14   0  12-34.0672 170.074  25
  14   0  13 2329.49 255.902  22
  14   0  13 2438.86 252.391  20
  14   0  14 1386.13 194.984  22
  14   0  15 1373.40 158.427  22
 -14   0 -15 1623.54 200.951   6
 -14   0 -16 6758.51 349.184   6
 -14   0 -17 78.0120 71.6437   6
  14   2 -17 3669.60 244.980  32
  14   2 -16 2574.12 266.321  32
  14   2 -15 1147.38 240.131  32
  14   2 -15 1300.67 194.509   6
  14   2 -15 989.000 140.066  17
  14   2 -14 7517.53 530.330  32
  14   2 -14 7543.24 453.949   6
  14   2 -14 8175.30 410.535  17
  14   2 -14 8002.19 409.546  23
  14   2 -13 10977.8 670.832  32
  14   2 -13 10402.2 576.073   6
  14   2 -13 10946.8 518.002  17
  14   2 -13 10125.7 511.620  23
  14   2 -12 7602.47 578.820  32
  14   2 -12 6572.88 412.661  23
  14   2 -12 7415.90 492.389   6
  14   2 -12 7528.41 433.403  17
  14   2 -11 4085.14 622.011   3
  14   2 -11 4238.43 449.996  32
  14   2 -11 4565.64 345.047  23
  14   2 -11 4187.99 376.917   6
  14   2 -11 4815.12 346.630  17
  14   2 -10 38089.3 1976.36   3
  14   2 -10 37772.6 1559.82  32
  14   2 -10 38007.9 1370.37  23
  14   2 -10 35152.2 1438.32   6
  14   2 -10 39208.0 1375.98  17
  14   2  -9 650.228 172.583  23
  14   2  -9 672.206 334.943   3
  14   2  -9 965.450 199.432   4
  14   2  -9 861.135 265.539  32
  14   2  -9 686.857 211.046   6
  14   2  -8 13389.0 635.300  23
  14   2  -8 12782.1 630.923   4
  14   2  -8 13840.4 1056.84   3
  14   2  -8 13189.2 757.526  32
  14   2  -8 13393.9 701.434   6
  14   2  -7 8141.91 455.391  23
  14   2  -7 7371.26 437.490   4
  14   2  -7 7770.92 763.051   3
  14   2  -7 7930.76 556.862  32
  14   2  -7 7417.08 500.650   6
  14   2  -6 9424.99 500.045  23
  14   2  -6 8991.16 480.737   4
  14   2  -6 9800.35 832.357   3
  14   2  -6 9381.79 586.282  32
  14   2  -6 8170.82 519.517   6
  14   2  -5 61185.7 2034.50  23
  14   2  -5 60287.1 2001.61   4
  14   2  -5 65046.4 2605.81   3
  14   2  -5 62050.5 2146.66  32
  14   2  -5 60019.2 2089.24   6
  14   2  -4 28601.0 1075.70  23
  14   2  -4 28150.6 1146.02  32
  14   2  -4 28330.2 1037.68   4
  14   2  -4 27374.6 1478.42   3
  14   2  -3 4914.69 562.545   3
  14   2  -3 4534.56 297.556   4
  14   2  -3 4486.67 297.605  19
  14   2  -2 45767.8 1961.93   3
  14   2  -2 42468.4 1457.41  19
  14   2  -2 43733.5 1464.50   4
  14   2  -1 1376.73 192.365  23
  14   2  -1 1380.15 170.772  19
  14   2  -1 1697.88 189.119   5
  14   2  -1 1771.53 331.293   3
  14   2   0 40351.8 1387.89  34
  14   2   0 40388.3 1368.35  19
  14   2   0 39156.7 1372.13   5
  14   2   0 41775.5 1822.42   3
  14   2   1 748.488 152.449  34
  14   2   1 689.225 229.935   1
  14   2   1 699.896 137.466  19
  14   2   1 829.944 148.532   5
  14   2   2 29663.0 1020.56  27
  14   2   2 31006.6 1404.03   1
  14   2   2 29289.7 1084.37  34
  14   2   2 29591.3 1080.06   5
  14   2   2 31264.3 1317.46   7
  14   2   3 16476.9 632.738  27
  14   2   3 15463.6 933.130   1
  14   2   3 16372.1 614.165  24
  14   2   3 15367.5 677.719  34
  14   2   3 15965.6 677.439   5
  14   2   3 16179.9 867.826   7
  14   2   4 40987.6 1494.18  28
  14   2   4 41564.8 1393.73  27
  14   2   4 41927.0 1799.49   1
  14   2   4 42597.8 1378.99  24
  14   2   4 41535.1 1445.72  34
  14   2   4 41797.6 1696.35   7
  14   2   5 48275.4 1709.71  28
  14   2   5 46474.9 2002.40   1
  14   2   5 48108.3 1593.12  24
  14   2   5 48634.1 1769.48  25
  14   2   5 49582.4 1660.18  34
  14   2   5 52725.5 1971.15   7
  14   2   6 26881.3 954.274  24
  14   2   6 24659.4 1085.21  25
  14   2   6 26121.3 1327.10   1
  14   2   6 26383.9 1251.18   7
  14   2   6 25328.2 1043.10  28
  14   2   7 37868.9 1476.70  25
  14   2   7 38423.2 1337.44  24
  14   2   7 39120.1 1756.79   1
  14   2   7 39535.7 1682.19   7
  14   2   7 38545.8 1434.27  28
  14   2   7 38924.2 1275.40  30
  14   2   8 28525.8 1125.44  28
  14   2   8 25771.3 1387.72   1
  14   2   8 27546.1 971.338  30
  14   2   8 28345.6 1355.29   7
  14   2   8 28156.4 1158.52  25
  14   2   8 28401.9 1042.64  24
  14   2   9 6765.32 629.950   1
  14   2   9 6428.25 335.600  30
  14   2   9 5854.61 566.156   7
  14   2   9 6244.41 456.174  25
  14   2   9 5884.34 373.978  24
  14   2  10 15032.0 985.712   1
  14   2  10 14730.0 721.394  25
  14   2  10 14095.0 650.216  24
  14   2  10 14576.8 591.886  30
  14   2  10 14032.0 897.047   7
  14   2  11 202.774 103.659  30
  14   2  11 53.5264 132.050  24
  14   2  11 63.0442 151.676  25
  14   2  12 12253.7 615.899  22
  14   2  13 5101.24 346.043  22
  14   2  14 5078.10 307.631  22
 -14   2 -15 645.025 127.735   6
 -14   2 -16 3993.88 215.862   6
  14   4 -15 1968.10 154.156  23
  14   4 -14 3999.34 247.852  23
  14   4 -14 3474.77 195.622  17
  14   4 -13 9907.36 426.406  17
  14   4 -13 9230.73 478.672  32
  14   4 -12 2552.59 219.658  17
  14   4 -12 2413.69 268.161  32
  14   4 -11 590.014 163.370  23
  14   4 -11 506.115 178.486  32
  14   4 -11 493.338 140.395  17
  14   4 -10 6603.20 424.538  23
  14   4 -10 6852.45 343.350  27
  14   4  -9 28377.3 1102.03  23
  14   4  -9 27775.9 988.710  27
  14   4  -8 50711.9 1765.38  23
  14   4  -8 49985.0 1643.04  27
  14   4  -7 16160.4 734.414  23
  14   4  -7 14601.8 616.630  27
  14   4  -6 4010.77 336.383  23
  14   4  -6 4062.81 270.722  27
  14   4  -5 31635.7 1210.39  23
  14   4  -5 30990.6 1100.12  27
  14   4  -4 6280.30 420.768  23
  14   4  -4 6403.77 348.938  27
  14   4  -3 1959.46 244.208  23
  14   4  -3 2188.41 200.344  27
  14   4  -2 4891.33 277.663  26
  14   4  -2 4938.61 367.239  23
  14   4  -2 4702.47 296.617  27
  14   4  -1 20926.5 903.381  23
  14   4  -1 22519.9 860.616  19
  14   4  -1 22914.3 835.137  27
  14   4  -1 21547.0 793.478  26
  14   4  -1 20316.8 864.178  34
  14   4   0 16903.1 725.097  19
  14   4   0 18082.1 692.869  26
  14   4   0 18937.3 724.592  27
  14   4   0 17227.9 748.168  34
  14   4   1 6276.81 373.902  19
  14   4   1 5966.95 309.453  30
  14   4   1 6426.34 362.919  27
  14   4   1 6449.64 387.733  34
  14   4   2 6506.02 381.953  19
  14   4   2 6675.32 330.402  30
  14   4   2 6947.02 384.202  27
  14   4   2 6488.97 392.474  34
  14   4   3 12931.1 537.663  30
  14   4   3 13443.7 601.377  27
  14   4   3 13636.5 606.602  19
  14   4   3 12531.2 866.459   7
  14   4   3 14082.5 619.277  34
  14   4   4 18284.8 835.088  28
  14   4   4 18933.2 715.976  30
  14   4   4 19803.6 793.253  27
  14   4   4 19519.7 792.238  34
  14   4   4 19030.9 782.296  19
  14   4   4 19294.5 1106.42   7
  14   4   5 9294.07 529.529  28
  14   4   5 9332.28 427.268  30
  14   4   5 8871.46 481.774  27
  14   4   5 9501.92 748.893   7
  14   4   5 9679.96 474.025  24
  14   4   6 60801.4 1944.86  30
  14   4   6 62056.3 2080.45  28
  14   4   6 62035.6 2472.04   7
  14   4   6 60368.7 1998.89  24
  14   4   7 7868.84 467.447  28
  14   4   7 7921.34 391.675  30
  14   4   7 7085.33 663.342   7
  14   4   7 7953.33 433.211  24
  14   4   7 8032.32 517.456  25
  14   4   8 11261.4 501.105  30
  14   4   8 10597.4 813.220   7
  14   4   8 11571.7 553.296  24
  14   4   8 11868.1 615.049  25
  14   4   9 14599.6 687.163  25
  14   4   9 15217.2 667.673  24
  14   4   9 15410.4 615.899  30
  14   4  10 283.267 145.267  24
  14   4  10 203.397 104.386  30
  14   4  11 2130.45 184.178  30
  14   4  11 2228.86 226.548  24
  14   4  12 2595.60 228.034  24
  14   4  13 476.724 122.994  22
 -14   4 -14 1452.21 107.091  23
  14   6 -12 186.476 74.0597  23
  14   6 -11 1213.31 112.857  17
  14   6 -11 1024.96 130.337  23
  14   6 -10 6984.13 354.086  23
  14   6  -9 1687.38 153.852  27
  14   6  -9 1459.66 176.359  23
  14   6  -8 4765.28 272.621  27
  14   6  -8 4783.64 315.738  23
  14   6  -7 11260.8 503.255  34
  14   6  -7 12128.1 503.890  27
  14   6  -7 10967.6 539.235  23
  14   6  -6 778.988 142.001  34
  14   6  -6 770.948 134.958  27
  14   6  -6 762.591 162.662  23
  14   6  -5 7954.53 412.684  34
  14   6  -5 9071.92 431.245  27
  14   6  -5 8351.41 458.003  23
  14   6  -4 12286.7 539.880  34
  14   6  -4 12197.7 547.797  27
  14   6  -3 7519.80 391.260  34
  14   6  -3 8106.17 416.280  27
  14   6  -3 7326.07 371.822  26
  14   6  -2 5367.79 313.101  34
  14   6  -2 5105.55 305.463  26
  14   6  -2 5679.54 343.862  27
  14   6  -1 6309.05 346.777  26
  14   6  -1 6337.85 374.034  27
  14   6   0 18001.6 683.056  30
  14   6   0 17632.7 734.932  27
  14   6   1 7979.49 390.886  30
  14   6   1 8662.00 448.667  27
  14   6   2 5302.66 299.907  30
  14   6   2 4961.49 337.746  27
  14   6   3 1454.16 163.142  30
  14   6   3 1266.67 201.090  28
  14   6   3 1463.90 197.778  27
  14   6   4 2520.51 240.902  28
  14   6   4 2669.68 206.858  30
  14   6   4 2767.90 247.628  27
  14   6   5 7874.90 409.606  24
  14   6   5 7838.65 375.516  30
  14   6   5 7368.16 424.793  27
  14   6   6 6063.30 343.346  24
  14   6   6 5565.07 367.207  25
  14   6   6 5348.16 296.978  30
  14   6   7 1971.46 200.198  24
  14   6   7 1840.66 169.207  30
  14   6   8 2590.54 219.260  24
  14   6   8 2993.17 202.962  30
  14   6   9 85.3491 101.865  24
  14   6   9 58.8227 76.3751  30
  14   6  10 2465.17 187.459  24
  14   6  11 701.949 106.151  24
  14   8  -5 2167.09 133.580  27
  14   8  -4 1225.42 110.381  27
  14   8  -3 10317.1 404.661  27
  14   8   2 5055.91 235.573  24
  14   8   3 1467.34 118.867  24
  14   8   4 4641.22 214.963  24
  14   8   5 2385.96 135.865  24
  15  -7  -9 660.416 120.970  29
  15  -7  -8 3675.91 259.709  29
 -15  -7   8 3822.08 194.525  14
  15  -7  -7 2347.99 235.018  29
 -15  -7   7 2806.78 175.257  14
 -15  -7   7 2525.61 141.287  15
  15  -7  -6 8486.48 456.515  29
 -15  -7   6 8187.43 339.992  15
 -15  -7   6 9303.42 378.968  14
  15  -7  -5 10021.7 527.591  29
 -15  -7   5 11306.8 454.681  14
 -15  -7   4 642.954 116.293  21
 -15  -7   4 629.166 124.050  14
 -15  -7   3 4113.56 265.115  14
 -15  -7   3 4483.09 259.083  21
 -15  -7   2 9252.24 417.777  14
 -15  -7   2 8475.38 400.621  21
 -15  -7   1 12824.1 530.619  14
 -15  -7   1 12108.6 516.792  21
  15  -7   0 4012.72 253.875  31
 -15  -7   0 3607.97 252.874  14
 -15  -7   0 3812.32 254.735  21
  15  -7   1 3404.41 232.339  31
 -15  -7  -1 2955.37 227.388  21
[truncated: 276,805 more chars]
