# Supplementary material for: Total syntheses of Tetrodotoxin and 9-epiTetrodotoxin
Source: Nat Commun. 2024 Jan 23;15:679. doi: 10.1038/s41467-024-45037-0 (PMC10806222; doi:10.1038/s41467-024-45037-0)
Supplement: Supplementary file 4 — Source Data [file 41467_2024_45037_MOESM4_ESM.zip › Surce Data 20231213/Surce Data New/Crystal Structure Source Data/CCDC-2184298/20200811d.cif_od]

data_xcalibur
_audit_creation_date           2020-08-11
_audit_creation_method         'CrysAlisPro 1.171.40.67a (Rigaku OD, 2019)'
_computing_data_collection     'CrysAlisPro 1.171.40.67a (Rigaku OD, 2019)'
_computing_cell_refinement     'CrysAlisPro 1.171.40.67a (Rigaku OD, 2019)'
_computing_data_reduction      'CrysAlisPro 1.171.40.67a (Rigaku OD, 2019)'
_cell_length_a                  21.9882(2) 
_cell_length_b                  7.80324(8) 
_cell_length_c                  16.22556(19) 
_cell_angle_alpha               90.0 
_cell_angle_beta                91.3178(11) 
_cell_angle_gamma               90.0 
_cell_volume                    2783.23(5) 
_cell_measurement_temperature   100.00(10) 
_cell_measurement_reflns_used   12495
_cell_measurement_theta_min     4.0020
_cell_measurement_theta_max     75.4420
_cell_oxdiff_length_a                  21.9882(4) 
_cell_oxdiff_length_b                  7.80187(11) 
_cell_oxdiff_length_c                  16.22855(17) 
_cell_oxdiff_angle_alpha               89.9428(10) 
_cell_oxdiff_angle_beta                91.3381(12) 
_cell_oxdiff_angle_gamma               89.9769(13) 
_cell_oxdiff_volume                    2783.23(7) 
_cell_oxdiff_measurement_reflns_used   12541
_exptl_crystal_description                plate
_exptl_crystal_colour                     colourless
_exptl_crystal_size_max                             0.200
_exptl_crystal_size_mid                             0.100
_exptl_crystal_size_min                             0.020
_exptl_absorpt_coefficient_mu                       0.000
_exptl_absorpt_correction_T_min                   0.92317
_exptl_absorpt_correction_T_max                   1.00000
_exptl_absorpt_correction_type            multi-scan
_exptl_absorpt_process_details
;
CrysAlisPro 1.171.40.67a (Rigaku Oxford Diffraction, 2019)
Empirical absorption correction using spherical harmonics,
 implemented in SCALE3 ABSPACK scaling algorithm.
;
_oxdiff_exptl_absorpt_empirical_full_min           0.661
_oxdiff_exptl_absorpt_empirical_full_max           1.684
_oxdiff_exptl_absorpt_empirical_details
;
Empirical correction (ABSPACK) includes:
- Absorption correction using spherical harmonics
- Frame scaling
;
_diffrn_ambient_temperature 100.00(10) 
_diffrn_ambient_environment N~2~
_diffrn_source 'Rotating-anode X-ray tube'
_diffrn_source_type 'Rigaku (Cu) X-ray Source'
_diffrn_radiation_probe x-ray
_diffrn_radiation_type 'Cu K\a'
_diffrn_radiation_wavelength 1.54184
_diffrn_radiation_monochromator mirror
_diffrn_measurement_device 'four-circle diffractometer'
_diffrn_measurement_device_type 'XtaLAB Synergy R, DW system, HyPix'
_diffrn_detector 'Hybrid Pixel Array Detector'
_diffrn_detector_type HyPix
_diffrn_detector_area_resol_mean 10.0000
_diffrn_reflns_number 15417
_diffrn_reflns_av_R_equivalents 0.0342
_diffrn_reflns_av_sigmaI/netI 0.0417
_diffrn_reflns_limit_h_min -22
_diffrn_reflns_limit_h_max 27
_diffrn_reflns_limit_k_min -9
_diffrn_reflns_limit_k_max 9
_diffrn_reflns_limit_l_min -20
_diffrn_reflns_limit_l_max 20
_diffrn_reflns_theta_min 4.0220
_diffrn_reflns_theta_max 75.6454
_diffrn_measured_fraction_theta_max 0.9598
_diffrn_reflns_theta_full 66.9682
_diffrn_measured_fraction_theta_full 0.9996
_diffrn_orient_matrix_type 'CrysAlisPro convention (1999,Acta A55,543-557)'
_diffrn_orient_matrix_UB_11       0.0177645000
_diffrn_orient_matrix_UB_12       0.1127931000
_diffrn_orient_matrix_UB_13      -0.0735937000
_diffrn_orient_matrix_UB_21       0.0245845000
_diffrn_orient_matrix_UB_22       0.1377464000
_diffrn_orient_matrix_UB_23       0.0600034000
_diffrn_orient_matrix_UB_31       0.0631784000
_diffrn_orient_matrix_UB_32      -0.0854093000
_diffrn_orient_matrix_UB_33      -0.0001963000
_diffrn_measurement_details
;
List of Runs (angles in degrees, time in seconds):

  # Type    Start    End  Width  t~exp~   \w     \q     \k     \f   Frames
--------------------------------------------------------------------------
  1  \w    -60.00 -27.00   0.50    0.25    --  -47.82  88.00 108.00   66
  2  \w    -21.00  24.00   0.50    0.25    --  -47.82  88.00 108.00   90
  3  \w    -20.00  73.00   0.50    0.25    --   47.82 -88.00  -7.00  186
  4  \w   -118.00 -73.00   0.50    0.70    -- -102.00  88.00 108.00   90
  5  \w     61.00  87.00   0.50    0.70    --  104.75 -88.00  -7.00   52
  6  \w     85.00 163.00   0.50    0.70    --  104.75  88.00 108.00  156
  7  \w    -23.00  27.00   0.50    0.25    --  -47.82  19.00 120.00  100
  8  \w    -20.00  11.00   0.50    0.25    --  -47.82  19.00-180.00   62
  9  \w    -39.00  19.00   0.50    0.25    --  -47.82  37.00-150.00  116
 10  \w   -117.00 -73.00   0.50    0.25    --  -47.82-125.00 120.00   88
 11  \w     36.00  67.00   0.50    0.25    --   47.82  57.00 -90.00   62
 12  \w    -54.00 -29.00   0.50    0.70    -- -102.00  61.00 -90.00   50
 13  \w    -55.00 -30.00   0.50    0.70    -- -102.00  61.00 -30.00   50
 14  \w   -175.00 -89.00   0.50    0.70    -- -102.00 -30.00  30.00  172
 15  \w   -173.00-148.00   0.50    0.70    -- -102.00 -45.00  60.00   50
 16  \w   -113.00 -69.00   0.50    0.70    -- -102.00 125.00 -60.00   88
 17  \w    -69.00 -29.00   0.50    0.70    -- -102.00  61.00  30.00   80
 18  \w   -114.00 -29.00   0.50    0.70    -- -102.00 125.00 120.00  170
 19  \w    -69.00 -44.00   0.50    0.70    -- -102.00  61.00 120.00   50
 20  \w   -150.00-125.00   0.50    0.70    -- -102.00 -88.00  -7.00   50
 21  \w   -140.00-115.00   0.50    0.70    -- -102.00 -45.00  60.00   50
 22  \w     37.00  98.00   0.50    0.70    --  104.75 -77.00  90.00  122
 23  \w    101.00 170.00   0.50    0.70    --  104.75  61.00 150.00  138
 24  \w    139.00 174.00   0.50    0.70    --  104.75  30.00-120.00   70
 25  \w     32.00  85.00   0.50    0.70    --  104.75 -77.00  60.00  106
 26  \w     97.00 123.00   0.50    0.70    --  104.75  30.00-120.00   52
 27  \w    108.00 178.00   0.50    0.70    --  104.75  15.00-150.00  140
 28  \w     35.00  61.00   0.50    0.70    --  104.75 -61.00  30.00   52
 29  \w     75.00 116.00   0.50    0.70    --  104.75-125.00 -30.00   82
 30  \w     98.00 161.00   0.50    0.70    --  104.75  15.00 -90.00  126
 31  \w     73.00  99.00   0.50    0.70    --  104.75 -77.00 150.00   52
 32  \w     37.00  72.00   0.50    0.70    --  104.75-125.00  30.00   70
 33  \w     91.00 116.00   0.50    0.70    --  104.75-125.00  30.00   50
 34  \w     39.00  70.00   0.50    0.70    --  104.75 -61.00   0.00   62
 35  \w     38.00  65.00   0.50    0.70    --  104.75 -61.00-150.00   54
 36  \w     33.00  62.00   0.50    0.70    --  104.75 -61.00 150.00   58
;
_diffrn_measurement_method '\w scans'
_diffrn_oxdiff_digest_frames
;
01c81c903b7e0d81e5ec1f344387013fe000077eca7
;
_diffrn_oxdiff_digest_hkl
;
01706a44c940f96cbc5ebfa85a4c5a084761a8
;
_space_group_IT_number 5
_space_group_crystal_system monoclinic
_space_group_name_H-M_alt 'C 1 2 1'
_reflns_odcompleteness_completeness		99.96
_reflns_odcompleteness_theta		66.97
_reflns_odcompleteness_iscentric		1
_chemical_oxdiff_formula c1h1n1o1Si1
