# Supplementary material for: Total syntheses of Tetrodotoxin and 9-epiTetrodotoxin
Source: Nat Commun. 2024 Jan 23;15:679. doi: 10.1038/s41467-024-45037-0 (PMC10806222; doi:10.1038/s41467-024-45037-0)
Supplement: Supplementary file 4 — Source Data [file 41467_2024_45037_MOESM4_ESM.zip › Surce Data 20231213/Surce Data New/Crystal Structure Source Data/CCDC-2184298/20200811d.fab]

-27 -1 -2 -0.1926 0.4702
-27 -1 -1 -0.1408 0.1257
-27 -1 0 -0.0671 -0.2888
-27 1 1 0.1061 0.6059
-27 1 2 0.2301 0.7468
-27 1 3 0.2793 0.6955
-26 0 1 0.9544 -0.0531
-26 0 2 1.3083 -0.0346
-26 0 3 1.3539 -0.0015
-26 0 4 1.1438 0.0230
-26 0 5 0.7489 0.0245
-26 2 1 -0.3725 0.1906
-26 2 2 -0.4560 0.4638
-26 2 3 -0.4654 0.5992
-25 -1 -7 -0.1558 -0.0317
-25 -1 -6 -0.2975 0.3205
-25 -1 -5 -0.4392 0.7768
-25 -1 -4 -0.5383 1.1727
-25 -1 -3 -0.5885 1.3203
-25 -1 -2 -0.5902 1.1071
-25 -1 -1 -0.5105 0.5694
-25 -1 0 -0.2976 -0.1205
-25 1 1 0.1076 0.7349
-25 1 2 0.4524 1.1465
-25 1 3 0.6443 1.2858
-25 1 4 0.5987 1.1557
-25 1 5 0.3556 0.7859
-25 1 6 0.0542 0.2518
-25 1 7 -0.1635 -0.2943
-25 1 8 -0.2356 -0.6585
-25 3 1 -0.3668 0.1533
-25 3 5 -0.5916 -0.2225
-25 3 6 -0.1377 -0.2840
-24 -4 -4 0.6525 -0.5590
-24 -4 -3 0.7165 -0.5376
-24 -2 -6 0.0807 0.1593
-24 -2 -5 0.2704 0.5924
-24 -2 -4 0.4544 0.9567
-24 -2 -3 0.5832 1.1808
-24 -2 -2 0.5895 1.2269
-24 -2 -1 0.4276 1.0382
-24 -2 0 0.1144 0.5644
-24 0 1 0.8417 -0.0534
-24 0 2 1.5622 -0.0332
-24 0 3 1.9596 -0.0061
-24 0 4 1.9588 0.0109
-24 0 5 1.5271 0.0114
-24 0 6 0.7454 0.0010
-24 0 7 -0.1478 -0.0112
-24 0 8 -0.8309 -0.0212
-24 0 9 -1.0776 -0.0301
-24 0 10 -0.8952 -0.0398
-24 2 1 -0.2800 0.1462
-24 2 2 -0.6202 0.8385
-24 2 3 -0.8375 1.2329
-24 2 4 -0.8786 1.1540
-24 2 5 -0.7237 0.6704
-24 2 6 -0.4058 0.0474
-24 2 7 -0.0281 -0.4336
-24 2 8 0.2661 -0.6349
-24 4 1 -0.4083 -0.0801
-24 4 2 -0.5677 -0.3795
-24 4 3 -0.6279 -0.6346
-24 4 4 -0.5617 -0.7061
-24 4 5 -0.3655 -0.5541
-24 4 6 -0.1005 -0.2798
-23 -3 -8 -0.9232 -0.3452
-23 -3 -7 -0.6367 -0.4049
-23 -3 -6 -0.0853 -0.2581
-23 -3 -5 0.5291 0.0297
-23 -3 -4 1.0107 0.2749
-23 -3 -3 1.2694 0.3299
-23 -3 -2 1.2932 0.1999
-23 -3 -1 1.0636 0.0136
-23 -3 0 0.5445 -0.1039
-23 -1 -9 0.3165 -0.6876
-23 -1 -8 0.3285 -0.7992
-23 -1 -7 0.2025 -0.5702
-23 -1 -6 -0.0385 0.0249
-23 -1 -5 -0.3319 0.8262
-23 -1 -4 -0.6213 1.5596
-23 -1 -3 -0.8599 1.9660
-23 -1 -2 -0.9788 1.9090
-23 -1 -1 -0.8805 1.4110
-23 -1 0 -0.5045 0.6127
-23 1 1 0.1264 0.2746
-23 1 2 0.6940 1.0951
-23 1 3 1.0256 1.6654
-23 1 4 1.0104 1.8268
-23 1 5 0.7114 1.4938
-23 1 6 0.3048 0.7413
-23 1 7 -0.0426 -0.1686
-23 1 8 -0.2544 -0.8917
-23 1 9 -0.3349 -1.1903
-23 1 10 -0.3136 -1.0632
-23 1 11 -0.2162 -0.7084
-23 3 1 -0.2234 0.1190
-23 3 2 -1.0387 0.0798
-23 3 3 -1.5960 0.0174
-23 3 4 -1.6718 -0.0735
-23 3 5 -1.2782 -0.2014
-23 3 6 -0.6446 -0.3366
-23 3 7 -0.0510 -0.4215
-23 3 8 0.3327 -0.4163
-23 3 9 0.4815 -0.3258
-23 5 1 -0.1906 -0.0276
-23 5 2 -0.1432 -0.2468
-23 5 4 0.0148 -0.5919
-22 -4 -8 -0.7020 0.7285
-22 -4 -7 -0.7282 0.4882
-22 -4 -6 -0.3791 0.0206
-22 -4 -5 0.2090 -0.4594
-22 -4 -4 0.7256 -0.7573
-22 -4 -3 0.9315 -0.8274
-22 -4 -2 0.8185 -0.7467
-22 -4 -1 0.5440 -0.5843
-22 -4 0 0.2407 -0.3245
-22 -2 -11 -0.1477 -0.1765
-22 -2 -9 -0.4745 -0.8680
-22 -2 -8 -0.5442 -1.0230
-22 -2 -7 -0.4543 -0.8569
-22 -2 -6 -0.2069 -0.3836
-22 -2 -5 0.1578 0.2789
-22 -2 -4 0.5784 0.9847
-22 -2 -3 0.9633 1.5887
-22 -2 -2 1.1900 1.9244
-22 -2 -1 1.1488 1.8149
-22 -2 0 0.8086 1.1748
-22 0 1 0.1481 -0.0333
-22 0 2 1.3078 -0.0234
-22 0 3 2.2423 -0.0140
-22 0 4 2.6580 -0.0092
-22 0 5 2.3640 -0.0067
-22 0 6 1.4297 -0.0033
-22 0 7 0.2098 -0.0002
-22 0 8 -0.8263 -0.0025
-22 0 9 -1.3534 -0.0133
-22 0 10 -1.3449 -0.0306
-22 0 11 -1.0134 -0.0477
-22 0 12 -0.6131 -0.0577
-22 2 1 0.2478 -0.1360
-22 2 2 -0.3703 0.9369
-22 2 3 -0.8835 1.6447
-22 2 4 -1.1551 1.7550
-22 2 5 -1.1170 1.3238
-22 2 6 -0.7966 0.6122
-22 2 7 -0.3216 -0.1008
-22 2 8 0.1283 -0.6438
-22 2 9 0.4117 -0.9491
-22 2 10 0.4970 -0.9959
-22 2 11 0.4507 -0.7986
-22 4 1 -0.0804 -0.0678
-22 4 2 -0.4563 -0.5513
-22 4 3 -0.8337 -0.9534
-22 4 4 -1.0520 -1.1046
-22 4 5 -0.9737 -0.9704
-22 4 6 -0.6175 -0.6702
-22 4 7 -0.1567 -0.3684
-22 4 8 0.2070 -0.1565
-22 4 9 0.3672 -0.0315
-21 -5 -7 0.3906 0.6178
-21 -5 -6 0.1533 0.3437
-21 -5 -5 -0.0574 -0.1838
-21 -5 -4 -0.1148 -0.6835
-21 -5 -3 -0.0402 -0.9420
-21 -5 -2 0.0342 -0.9481
-21 -5 -1 0.0131 -0.8103
-21 -5 0 -0.0679 -0.5844
-21 -3 -11 -0.4815 0.0020
-21 -3 -10 -0.9749 -0.0575
-21 -3 -9 -1.4337 -0.2247
-21 -3 -8 -1.6107 -0.4116
-21 -3 -7 -1.3673 -0.4625
-21 -3 -6 -0.7569 -0.3036
-21 -3 -5 0.0325 -0.0331
-21 -3 -4 0.8047 0.1578
-21 -3 -3 1.4247 0.1598
-21 -3 -2 1.7858 0.0368
-21 -3 -1 1.7645 -0.0599
-21 -3 0 1.2662 -0.0527
-21 -1 -12 -0.0304 0.0397
-21 -1 -11 0.1639 -0.0990
-21 -1 -10 0.4411 -0.5701
-21 -1 -9 0.6971 -1.1715
-21 -1 -8 0.8190 -1.5282
-21 -1 -7 0.7407 -1.3453
-21 -1 -6 0.4602 -0.6032
-21 -1 -5 0.0220 0.4495
-21 -1 -4 -0.4965 1.4670
-21 -1 -3 -0.9758 2.1817
-21 -1 -2 -1.2525 2.4643
-21 -1 -1 -1.1733 2.2805
-21 -1 0 -0.6958 1.6410
-21 1 1 0.0562 -0.6352
-21 1 2 0.7781 0.5700
-21 1 3 1.2399 1.6596
-21 1 4 1.3285 2.2749
-21 1 5 1.0995 2.1875
-21 1 6 0.6974 1.4459
-21 1 7 0.2518 0.3728
-21 1 8 -0.1598 -0.6067
-21 1 9 -0.4792 -1.1941
-21 1 10 -0.6404 -1.3394
-21 1 11 -0.6003 -1.1838
-21 1 12 -0.3938 -0.8999
-21 1 13 -0.1386 -0.5836
-21 3 1 0.3487 0.0027
-21 3 2 -0.7379 0.0003
-21 3 3 -1.6196 0.0616
-21 3 4 -2.0218 0.0939
-21 3 5 -1.8989 0.0024
-21 3 6 -1.3988 -0.2086
-21 3 7 -0.7263 -0.4383
-21 3 8 -0.0465 -0.5757
-21 3 9 0.5133 -0.5720
-21 3 10 0.8361 -0.4444
-21 3 11 0.8485 -0.2430
-21 5 1 -0.1000 0.2245
-21 5 2 -0.0295 -0.3089
-21 5 3 0.0742 -0.8952
-21 5 4 0.1033 -1.2904
-21 5 5 0.0306 -1.3084
-21 5 6 -0.0652 -0.9724
-21 5 7 -0.0886 -0.4903
-21 5 8 -0.0238 -0.0914
-20 -6 -5 0.1515 -0.1013
-20 -6 -4 -0.1782 -0.2574
-20 -6 -3 -0.4359 -0.4248
-20 -6 -2 -0.5884 -0.4573
-20 -6 -1 -0.6491 -0.2965
-20 -6 0 -0.5885 -0.0299
-20 -4 -10 -0.1164 0.6208
-20 -4 -9 -0.5768 0.9736
-20 -4 -8 -1.0224 1.0817
-20 -4 -7 -1.1383 0.8392
-20 -4 -6 -0.7952 0.3434
-20 -4 -5 -0.1657 -0.1828
-20 -4 -4 0.4274 -0.5645
-20 -4 -3 0.7770 -0.7731
-20 -4 -2 0.9040 -0.8652
-20 -4 -1 0.9244 -0.8516
-20 -4 0 0.8496 -0.6602
-20 -2 -12 0.0412 0.1846
-20 -2 -11 0.0192 -0.1197
-20 -2 -10 -0.2191 -0.6186
-20 -2 -9 -0.5555 -1.1439
-20 -2 -8 -0.7994 -1.4861
-20 -2 -7 -0.8145 -1.4887
-20 -2 -6 -0.5748 -1.1001
-20 -2 -5 -0.1330 -0.3688
-20 -2 -4 0.4276 0.5753
-20 -2 -3 1.0003 1.5211
-20 -2 -2 1.4435 2.1879
-20 -2 -1 1.6070 2.3053
-20 -2 0 1.4017 1.7560
-20 0 1 -0.9456 -0.0020
-20 0 2 0.5874 -0.0068
-20 0 3 2.0724 -0.0150
-20 0 4 2.9913 -0.0194
-20 0 5 3.0149 -0.0149
-20 0 6 2.1991 -0.0038
-20 0 7 0.9457 0.0057
-20 0 8 -0.2454 0.0066
-20 0 9 -1.0436 -0.0015
-20 0 10 -1.3918 -0.0144
-20 0 11 -1.4096 -0.0276
-20 0 12 -1.2245 -0.0385
-20 0 13 -0.8938 -0.0447
-20 0 14 -0.4607 -0.0430
-20 2 1 0.8664 -0.6884
-20 2 2 0.1335 0.5413
-20 2 3 -0.5900 1.5268
-20 2 4 -1.1134 2.0103
-20 2 5 -1.3166 1.9530
-20 2 6 -1.1839 1.4632
-20 2 7 -0.8060 0.6924
-20 2 8 -0.3382 -0.1931
-20 2 9 0.0767 -0.9849
-20 2 10 0.3685 -1.4528
-20 2 11 0.5352 -1.4578
-20 2 12 0.5884 -1.0630
-20 2 13 0.5200 -0.5169
-20 4 1 0.5603 0.2363
-20 4 2 -0.0153 -0.3522
-20 4 3 -0.7394 -0.9065
-20 4 4 -1.2971 -1.2380
-20 4 5 -1.4266 -1.2872
-20 4 6 -1.1087 -1.1193
-20 4 7 -0.5498 -0.8292
-20 4 8 -0.0081 -0.4766
-20 4 9 0.3591 -0.1094
-20 4 10 0.5175 0.1918
-20 4 11 0.4972 0.3342
-20 6 1 -0.3392 -0.1953
-20 6 2 0.1067 -0.2992
-20 6 3 0.6041 -0.3243
-20 6 4 0.9295 -0.3481
-20 6 5 0.9385 -0.3837
-20 6 6 0.6700 -0.3740
-19 -7 -1 -0.1931 0.2202
-19 -7 0 0.0224 0.2618
-19 -5 -10 0.3870 -0.1384
-19 -5 -9 0.5339 0.3298
-19 -5 -8 0.5382 0.8535
-19 -5 -7 0.3540 1.0839
-19 -5 -6 0.0905 0.8382
-19 -5 -5 -0.0770 0.2338
-19 -5 -4 -0.0713 -0.4388
-19 -5 -3 0.0191 -0.9574
-19 -5 -2 0.0437 -1.2739
-19 -5 -1 -0.0481 -1.4079
-19 -5 0 -0.1605 -1.2991
-19 -3 -12 0.1402 -0.0458
-19 -3 -11 -0.2457 -0.0811
-19 -3 -10 -0.8334 -0.1691
-19 -3 -9 -1.4278 -0.3126
-19 -3 -8 -1.7931 -0.4325
-19 -3 -7 -1.7768 -0.4252
-19 -3 -6 -1.3723 -0.2737
-19 -3 -5 -0.6810 -0.0837
-19 -3 -4 0.1644 0.0119
-19 -3 -3 1.0273 -0.0119
-19 -3 -2 1.7373 -0.0493
-19 -3 -1 2.0838 0.0120
-19 -3 0 1.8979 0.1549
-19 -1 -14 -0.4664 -0.0546
-19 -1 -13 -0.5150 0.3241
-19 -1 -12 -0.3985 0.5903
-19 -1 -11 -0.0899 0.3888
-19 -1 -10 0.3584 -0.3525
-19 -1 -9 0.8280 -1.2997
-19 -1 -8 1.1749 -1.9261
-19 -1 -7 1.2755 -1.8804
-19 -1 -6 1.0607 -1.1910
-19 -1 -5 0.5411 -0.1616
-19 -1 -4 -0.1775 0.8908
-19 -1 -3 -0.8976 1.7921
-19 -1 -2 -1.3787 2.4573
-19 -1 -1 -1.4348 2.7581
-19 -1 0 -1.0326 2.5064
-19 1 1 -0.3328 -1.5980
-19 1 2 0.4476 -0.2031
-19 1 3 1.0644 1.2754
-19 1 4 1.3880 2.3359
-19 1 5 1.4001 2.6513
-19 1 6 1.1395 2.2209
-19 1 7 0.6620 1.3246
-19 1 8 0.0563 0.3315
-19 1 9 -0.5281 -0.4910
-19 1 10 -0.9119 -1.0444
-19 1 11 -0.9822 -1.3331
-19 1 12 -0.7731 -1.3653
-19 1 13 -0.4455 -1.1317
-19 1 14 -0.1738 -0.6763
-19 3 1 1.1826 -0.2372
-19 3 2 0.1202 -0.1615
-19 3 3 -0.9558 0.0382
-19 3 4 -1.7593 0.1947
-19 3 5 -2.1349 0.1675
-19 3 6 -2.0430 -0.0417
-19 3 7 -1.5163 -0.3152
-19 3 8 -0.6704 -0.5303
-19 3 9 0.2619 -0.6297
-19 3 10 0.9740 -0.6082
-19 3 11 1.2362 -0.4773
-19 3 12 1.0421 -0.2684
-19 3 13 0.6065 -0.0542
-19 5 1 -0.1653 0.8237
-19 5 2 -0.0401 -0.0188
-19 5 3 0.1145 -0.9915
-19 5 4 0.1915 -1.7106
-19 5 5 0.1792 -1.9024
-19 5 6 0.1428 -1.5760
-19 5 7 0.1263 -0.9705
-19 5 8 0.1032 -0.3599
-19 5 9 0.0290 0.0926
-19 5 10 -0.0801 0.3400
-19 7 1 0.1764 -0.1906
-19 7 2 0.2314 -0.0121
-18 -6 -8 0.5912 0.1266
-18 -6 -7 0.8573 0.2172
-18 -6 -6 0.8120 0.2354
-18 -6 -5 0.4485 0.0780
-18 -6 -4 -0.0825 -0.2262
-18 -6 -3 -0.6120 -0.5120
-18 -6 -2 -1.0380 -0.6092
-18 -6 -1 -1.2889 -0.4817
-18 -6 0 -1.2631 -0.2341
-18 -4 -12 0.4232 -0.2278
-18 -4 -11 0.3966 0.0139
-18 -4 -10 0.0582 0.4085
-18 -4 -9 -0.5178 0.7977
-18 -4 -8 -1.0526 0.9960
-18 -4 -7 -1.2513 0.9219
-18 -4 -6 -1.0247 0.6454
-18 -4 -5 -0.5318 0.3019
-18 -4 -4 -0.0070 -0.0339
-18 -4 -3 0.4421 -0.3788
-18 -4 -2 0.8533 -0.7459
-18 -4 -1 1.2422 -1.0463
-18 -4 0 1.4648 -1.1131
-18 -2 -14 -0.2000 0.5277
-18 -2 -13 0.0926 0.6876
-18 -2 -12 0.3648 0.6345
-18 -2 -11 0.3908 0.2928
-18 -2 -10 0.0998 -0.3053
-18 -2 -9 -0.3609 -1.0127
-18 -2 -8 -0.7433 -1.6126
-18 -2 -7 -0.8737 -1.8938
-18 -2 -6 -0.7276 -1.7208
-18 -2 -5 -0.3726 -1.0747
-18 -2 -4 0.1168 -0.0669
-18 -2 -3 0.6743 1.0673
-18 -2 -2 1.1977 2.0120
-18 -2 -1 1.5347 2.4670
-18 -2 0 1.5432 2.2720
-18 0 1 -2.1837 0.0241
-18 0 2 -0.5094 0.0127
-18 0 3 1.3437 -0.0012
-18 0 4 2.7259 -0.0085
-18 0 5 3.2386 -0.0064
-18 0 6 2.8931 -0.0004
-18 0 7 2.0017 0.0026
-18 0 8 0.9340 0.0014
-18 0 9 -0.0651 -0.0004
-18 0 10 -0.8917 -0.0006
-18 0 11 -1.4853 -0.0024
-18 0 12 -1.7523 -0.0098
-18 0 13 -1.6038 -0.0209
-18 0 14 -1.0722 -0.0271
-18 0 15 -0.3756 -0.0219
-18 2 1 1.1815 -1.4861
-18 2 2 0.5228 -0.3419
-18 2 3 -0.2470 0.8369
-18 2 4 -0.9308 1.7689
-18 2 5 -1.3749 2.2612
-18 2 6 -1.5056 2.2048
-18 2 7 -1.3409 1.5897
-18 2 8 -0.9711 0.5614
-18 2 9 -0.5111 -0.5616
-18 2 10 -0.0540 -1.3938
-18 2 11 0.3340 -1.6834
-18 2 12 0.5860 -1.4535
-18 2 13 0.6310 -0.9579
-18 2 14 0.4476 -0.4871
-18 4 1 1.2962 0.8376
-18 4 2 0.6594 0.2774
-18 4 3 -0.2381 -0.3826
-18 4 4 -1.0107 -0.9485
-18 4 5 -1.3621 -1.3064
-18 4 6 -1.2525 -1.4080
-18 4 7 -0.8437 -1.2271
-18 4 8 -0.3282 -0.7779
-18 4 9 0.1700 -0.1771
-18 4 10 0.5697 0.3574
-18 4 11 0.7871 0.6222
-18 4 12 0.7647 0.5675
-18 4 13 0.5419 0.3238
-18 6 1 -0.8665 -0.0065
-18 6 2 -0.1357 -0.2034
-18 6 3 0.6968 -0.3880
-18 6 4 1.3129 -0.5625
-18 6 5 1.5028 -0.6554
-18 6 6 1.2784 -0.5928
-18 6 7 0.8177 -0.3977
-18 6 8 0.3223 -0.1934
-18 6 9 -0.0751 -0.0983
-17 -7 -6 0.3564 -0.3298
-17 -7 -5 0.1383 -0.3142
-17 -7 -4 -0.1851 -0.1430
-17 -7 -3 -0.4653 0.1038
-17 -7 -2 -0.5874 0.3490
-17 -7 -1 -0.5454 0.5315
-17 -7 0 -0.4088 0.5875
-17 -5 -11 0.2333 -0.6193
-17 -5 -10 0.3561 -0.3359
-17 -5 -9 0.4311 0.2990
-17 -5 -8 0.3794 0.9990
-17 -5 -7 0.2252 1.4010
-17 -5 -6 0.0915 1.3132
-17 -5 -5 0.0815 0.8076
-17 -5 -4 0.1631 0.0959
-17 -5 -3 0.1909 -0.6531
-17 -5 -2 0.0540 -1.3548
-17 -5 -1 -0.2041 -1.9024
-17 -5 0 -0.4214 -2.0905
-17 -3 -13 0.6679 -0.0255
-17 -3 -12 0.6195 -0.1167
-17 -3 -11 0.2977 -0.2406
-17 -3 -10 -0.2704 -0.3727
-17 -3 -9 -0.9367 -0.4730
-17 -3 -8 -1.4928 -0.4938
-17 -3 -7 -1.7674 -0.4143
-17 -3 -6 -1.6859 -0.2735
-17 -3 -5 -1.2566 -0.1530
-17 -3 -4 -0.5308 -0.1003
-17 -3 -3 0.3986 -0.0716
-17 -3 -2 1.3597 0.0310
-17 -3 -1 2.0995 0.2455
-17 -3 0 2.3701 0.4800
-17 -1 -15 -0.4476 -0.0324
-17 -1 -14 -0.7173 0.3796
-17 -1 -13 -0.9019 1.0039
-17 -1 -12 -0.8822 1.3983
-17 -1 -11 -0.5849 1.1456
-17 -1 -10 -0.0264 0.2201
-17 -1 -9 0.6719 -0.9480
-17 -1 -8 1.3113 -1.7846
-17 -1 -7 1.6816 -1.9750
-17 -1 -6 1.6392 -1.5970
-17 -1 -5 1.1627 -0.9138
-17 -1 -4 0.3678 -0.0923
-17 -1 -3 -0.5252 0.8526
-17 -1 -2 -1.2602 1.8712
-17 -1 -1 -1.6308 2.7049
-17 -1 0 -1.5505 2.9568
-17 1 1 -1.0981 -2.3423
-17 1 2 -0.3685 -1.0185
-17 1 3 0.4088 0.5980
-17 1 4 1.0451 1.9761
-17 1 5 1.3973 2.7587
-17 1 6 1.3811 2.8679
-17 1 7 0.9936 2.4341
-17 1 8 0.3434 1.6581
-17 1 9 -0.3581 0.7190
-17 1 10 -0.8796 -0.2331
-17 1 11 -1.0876 -1.0377
-17 1 12 -1.0107 -1.5137
-17 1 13 -0.7919 -1.5241
-17 1 14 -0.5718 -1.0835
-17 1 15 -0.4043 -0.4092
-17 1 16 -0.2686 0.1675
-17 3 1 2.0634 -0.5797
-17 3 2 1.2330 -0.4653
-17 3 3 0.1188 -0.2134
-17 3 4 -0.9983 0.0058
-17 3 5 -1.8563 0.0768
-17 3 6 -2.2400 0.0084
-17 3 7 -2.0258 -0.1250
-17 3 8 -1.2654 -0.2753
-17 3 9 -0.2276 -0.4340
-17 3 10 0.6969 -0.5729
-17 3 11 1.2024 -0.6187
-17 3 12 1.2321 -0.5149
-17 3 13 0.9600 -0.3005
-17 3 14 0.6204 -0.0973
-17 5 1 -0.4646 1.7106
-17 5 2 -0.3426 0.7820
-17 5 3 -0.1480 -0.4006
-17 5 4 0.0466 -1.3949
-17 5 5 0.2325 -1.8835
-17 5 6 0.4008 -1.8202
-17 5 7 0.4808 -1.3638
-17 5 8 0.3831 -0.7169
-17 5 9 0.1124 -0.0422
-17 5 10 -0.1910 0.5182
-17 5 11 -0.3480 0.8257
-17 5 12 -0.2883 0.8061
-17 7 1 -0.2284 -0.4666
-17 7 2 -0.0030 -0.1868
-16 -6 -10 -0.1236 0.1404
-16 -6 -9 0.2801 0.2518
-16 -6 -8 0.8331 0.4405
-16 -6 -7 1.2551 0.6079
-16 -6 -6 1.3177 0.6070
-16 -6 -5 0.9766 0.3696
-16 -6 -4 0.3452 -0.0170
-16 -6 -3 -0.4205 -0.3704
-16 -6 -2 -1.1820 -0.5545
-16 -6 -1 -1.7849 -0.5588
-16 -6 0 -2.0319 -0.4466
-16 -4 -13 0.4797 -0.4975
-16 -4 -12 0.6853 -0.5263
-16 -4 -11 0.6282 -0.3969
-16 -4 -10 0.2449 -0.1144
-16 -4 -9 -0.3372 0.2333
-16 -4 -8 -0.8674 0.5347
-16 -4 -7 -1.1354 0.7319
-16 -4 -6 -1.0935 0.8292
-16 -4 -5 -0.8309 0.8236
-16 -4 -4 -0.4390 0.6490
-16 -4 -3 0.0778 0.2249
-16 -4 -2 0.7396 -0.4229
-16 -4 -1 1.4484 -1.1033
-16 -4 0 1.9472 -1.5472
-16 -2 -14 0.1181 0.8618
-16 -2 -13 0.4775 1.1663
-16 -2 -12 0.8023 1.2358
-16 -2 -11 0.8411 0.9333
-16 -2 -10 0.5170 0.2461
-16 -2 -9 -0.0095 -0.6742
-16 -2 -8 -0.4771 -1.5577
-16 -2 -7 -0.7163 -2.1280
-16 -2 -6 -0.7179 -2.2066
-16 -2 -5 -0.5470 -1.7533
-16 -2 -4 -0.2382 -0.8514
-16 -2 -3 0.2046 0.3191
-16 -2 -2 0.7258 1.4986
-16 -2 -1 1.1734 2.3874
-16 -2 0 1.3606 2.7281
-16 0 1 -3.3111 0.0335
-16 0 2 -1.8581 0.0270
-16 0 3 0.0471 0.0183
-16 0 4 1.7649 0.0122
-16 0 5 2.8815 0.0083
-16 0 6 3.2889 0.0032
-16 0 7 3.0709 -0.0032
-16 0 8 2.3621 -0.0060
-16 0 9 1.3008 -0.0012
-16 0 10 0.0654 0.0078
-16 0 11 -1.0899 0.0121
-16 0 12 -1.8708 0.0063
-16 0 13 -2.0589 -0.0052
-16 0 14 -1.6440 -0.0115
-16 0 15 -0.8703 -0.0063
-16 2 1 1.1760 -2.4048
-16 2 2 0.6514 -1.4874
-16 2 3 -0.0697 -0.2242
-16 2 4 -0.8073 1.0546
-16 2 5 -1.3969 2.0214
-16 2 6 -1.7233 2.4243
-16 2 7 -1.7444 2.1610
-16 2 8 -1.4983 1.3404
-16 2 9 -1.0734 0.2676
-16 2 10 -0.5641 -0.6857
-16 2 11 -0.0543 -1.2644
-16 2 12 0.3597 -1.4327
-16 2 13 0.5645 -1.3208
-16 2 14 0.4891 -1.0791
-16 2 15 0.1897 -0.7831
-16 2 16 -0.1449 -0.4568
-16 4 1 1.9706 1.5692
-16 4 2 1.4494 1.1810
-16 4 3 0.5951 0.5188
-16 4 4 -0.2488 -0.2384
-16 4 5 -0.8276 -0.9236
-16 4 6 -1.0689 -1.3683
-16 4 7 -1.0064 -1.4174
-16 4 8 -0.6771 -1.0227
-16 4 9 -0.1274 -0.3309
-16 4 10 0.5088 0.3591
-16 4 11 1.0026 0.7744
-16 4 12 1.1569 0.8344
-16 4 13 0.9536 0.6587
-16 4 14 0.5647 0.4283
-16 6 1 -1.7606 0.2602
-16 6 2 -0.9895 -0.0271
-16 6 3 0.0360 -0.3896
-16 6 4 0.9606 -0.7067
-16 6 5 1.5139 -0.8201
-16 6 6 1.6185 -0.6767
-16 6 7 1.3518 -0.3952
-16 6 8 0.8471 -0.1719
-16 6 9 0.2475 -0.1142
-16 6 10 -0.2846 -0.1691
-15 -7 -8 0.6276 -0.0594
-15 -7 -7 0.8149 -0.3792
-15 -7 -6 0.8178 -0.5645
-15 -7 -5 0.5912 -0.5211
-15 -7 -4 0.2074 -0.2740
-15 -7 -3 -0.2069 0.0935
-15 -7 -2 -0.5581 0.4977
-15 -7 -1 -0.8061 0.8517
-15 -7 0 -0.9131 1.0482
-15 -5 -13 0.0520 -0.5113
-15 -5 -12 0.0778 -0.8607
-15 -5 -11 0.1103 -0.9533
-15 -5 -10 0.1283 -0.6250
-15 -5 -9 0.1035 0.0696
-15 -5 -8 0.0504 0.8709
-15 -5 -7 0.0460 1.4698
-15 -5 -6 0.1676 1.6770
-15 -5 -5 0.3910 1.4695
-15 -5 -4 0.5652 0.9101
-15 -5 -3 0.5171 0.0666
-15 -5 -2 0.2014 -0.9641
-15 -5 -1 -0.2531 -1.9691
-15 -5 0 -0.6482 -2.6188
-15 -3 -14 0.7495 -0.0155
-15 -3 -13 1.0241 -0.0268
-15 -3 -12 1.1273 -0.1500
-15 -3 -11 0.9239 -0.3374
-15 -3 -10 0.3897 -0.4986
-15 -3 -9 -0.3499 -0.5682
-15 -3 -8 -1.0824 -0.5401
-15 -3 -7 -1.6196 -0.4566
-15 -3 -6 -1.8560 -0.3719
-15 -3 -5 -1.7409 -0.3126
-15 -3 -4 -1.2342 -0.2527
-15 -3 -3 -0.3350 -0.1250
-15 -3 -2 0.8310 0.1226
-15 -3 -1 1.9753 0.4616
-15 -3 0 2.7400 0.7725
-15 -1 -16 0.1049 -0.0931
-15 -1 -15 -0.1833 0.1274
-15 -1 -14 -0.5994 0.7693
-15 -1 -13 -1.0072 1.6018
-15 -1 -12 -1.2114 2.1217
-15 -1 -11 -1.0460 1.9115
-15 -1 -10 -0.4740 0.9761
-15 -1 -9 0.3703 -0.2592
-15 -1 -8 1.2317 -1.2885
-15 -1 -7 1.8488 -1.8671
-15 -1 -6 2.0536 -2.0462
-15 -1 -5 1.8035 -1.9264
-15 -1 -4 1.1581 -1.4546
-15 -1 -3 0.2485 -0.5066
-15 -1 -2 -0.7336 0.8453
-15 -1 -1 -1.5539 2.1971
-15 -1 0 -1.9908 2.9918
-15 1 1 -1.9442 -2.8405
-15 1 2 -1.3951 -1.8354
-15 1 3 -0.5566 -0.3324
-15 1 4 0.3044 1.2069
-15 1 5 0.9436 2.4321
-15 1 6 1.2104 3.1520
-15 1 7 1.0803 3.2940
-15 1 8 0.6506 2.8720
-15 1 9 0.0964 1.9876
-15 1 10 -0.4076 0.8344
-15 1 11 -0.7616 -0.3224
-15 1 12 -0.9611 -1.1977
-15 1 13 -1.0475 -1.5691
-15 1 14 -1.0415 -1.3767
-15 1 15 -0.9260 -0.7841
-15 1 16 -0.6935 -0.1219
-15 1 17 -0.3983 0.2920
-15 3 1 2.8779 -0.9287
-15 3 2 2.3354 -0.8637
-15 3 3 1.2909 -0.6506
-15 3 4 0.0280 -0.4026
-15 3 5 -1.1441 -0.1856
-15 3 6 -1.9398 -0.0083
-15 3 7 -2.1570 0.1101
-15 3 8 -1.7637 0.1024
-15 3 9 -0.9414 -0.0834
-15 3 10 -0.0088 -0.3863
-15 3 11 0.7459 -0.6317
-15 3 12 1.1925 -0.6623
-15 3 13 1.3484 -0.4744
-15 3 14 1.2770 -0.2164
-15 3 15 1.0210 -0.0474
-15 5 1 -0.8572 2.6165
-15 5 2 -0.8808 1.9282
-15 5 3 -0.7434 0.7983
-15 5 4 -0.4446 -0.3700
-15 5 5 0.0022 -1.2404
-15 5 6 0.4794 -1.6531
-15 5 7 0.7719 -1.5868
-15 5 8 0.7148 -1.0921
-15 5 9 0.3457 -0.2956
-15 5 10 -0.1030 0.5624
-15 5 11 -0.3809 1.1756
-15 5 12 -0.3982 1.3285
-15 5 13 -0.2473 1.0374
-15 7 1 -0.8118 -0.9944
-15 7 2 -0.4547 -0.6902
-15 7 3 0.0890 -0.2546
-15 7 4 0.6206 0.1418
-15 7 5 0.9311 0.3844
-15 7 6 0.9485 0.4596
-15 7 7 0.7734 0.4105
-14 -8 -5 -0.2297 -0.3251
-14 -8 -4 -0.2107 -0.1519
-14 -8 -3 -0.1303 0.0641
-14 -8 -2 -0.0035 0.2821
-14 -8 -1 0.1431 0.4685
-14 -8 0 0.2565 0.5718
-14 -6 -10 -0.2966 0.1257
-14 -6 -9 0.2122 0.3602
-14 -6 -8 0.9015 0.6444
-14 -6 -7 1.5077 0.8389
-14 -6 -6 1.8000 0.8222
-14 -6 -5 1.6811 0.5870
-14 -6 -4 1.1710 0.2437
-14 -6 -3 0.3431 -0.0751
-14 -6 -2 -0.6872 -0.3081
-14 -6 -1 -1.7172 -0.4583
-14 -6 0 -2.4537 -0.5095
-14 -4 -14 0.1953 -0.3886
-14 -4 -13 0.5949 -0.5777
-14 -4 -12 0.8585 -0.7500
-14 -4 -11 0.8276 -0.8127
-14 -4 -10 0.4897 -0.7074
-14 -4 -9 -0.0331 -0.4400
-14 -4 -8 -0.5697 -0.0502
-14 -4 -7 -0.9887 0.4246
-14 -4 -6 -1.2271 0.9277
-14 -4 -5 -1.2505 1.3229
-14 -4 -4 -1.0038 1.3988
-14 -4 -3 -0.4273 0.9898
-14 -4 -2 0.4528 0.1302
-14 -4 -1 1.4444 -0.9118
-14 -4 0 2.2271 -1.7730
-14 -2 -15 0.2464 0.3478
-14 -2 -14 0.4874 0.9004
-14 -2 -13 0.8864 1.4782
-14 -2 -12 1.2236 1.7935
-14 -2 -11 1.2488 1.5981
-14 -2 -10 0.8862 0.8481
-14 -2 -9 0.2919 -0.2507
-14 -2 -8 -0.2839 -1.3592
-14 -2 -7 -0.6797 -2.1865
-14 -2 -6 -0.8727 -2.5831
-14 -2 -5 -0.8874 -2.5008
-14 -2 -4 -0.7063 -1.9153
-14 -2 -3 -0.2992 -0.8377
-14 -2 -2 0.2757 0.5854
-14 -2 -1 0.8361 2.0127
-14 -2 0 1.1613 3.0030
-14 0 1 -4.0549 0.0250
-14 0 2 -3.2308 0.0257
-14 0 3 -1.6375 0.0237
-14 0 4 0.2185 0.0191
-14 0 5 1.9161 0.0114
-14 0 6 3.1538 0.0019
-14 0 7 3.7239 -0.0050
-14 0 8 3.5317 -0.0044
-14 0 9 2.6460 0.0030
-14 0 10 1.3069 0.0107
-14 0 11 -0.1344 0.0115
-14 0 12 -1.3117 0.0050
-14 0 13 -1.9429 -0.0014
-14 0 14 -1.9245 -0.0003
-14 0 15 -1.3903 0.0078
-14 0 16 -0.6680 0.0143
-14 0 17 -0.1107 0.0112
-14 2 1 1.1188 -3.2296
-14 2 2 0.7219 -2.6298
-14 2 3 0.0876 -1.4413
-14 2 4 -0.6274 -0.0446
-14 2 5 -1.2653 1.1928
-14 2 6 -1.6947 2.0097
-14 2 7 -1.8482 2.2802
-14 2 8 -1.7441 2.0169
-14 2 9 -1.4543 1.3546
-14 2 10 -1.0415 0.4954
-14 2 11 -0.5409 -0.3687
-14 2 12 -0.0122 -1.1002
-14 2 13 0.4127 -1.6003
-14 2 14 0.5790 -1.7806
-14 2 15 0.4362 -1.5886
-14 2 16 0.1119 -1.0820
-14 2 17 -0.1678 -0.4598
-14 4 1 2.5179 2.1856
-14 4 2 2.2270 2.0915
-14 4 3 1.5058 1.5613
-14 4 4 0.6132 0.7323
-14 4 5 -0.2279 -0.2129
-14 4 6 -0.8692 -1.0246
-14 4 7 -1.1883 -1.4345
-14 4 8 -1.0764 -1.2965
-14 4 9 -0.5261 -0.7031
-14 4 10 0.2735 0.0574
-14 4 11 0.9818 0.6844
-14 4 12 1.3035 1.0292
-14 4 13 1.1761 1.1087
-14 4 14 0.7796 1.0033
-14 4 15 0.3703 0.7741
-14 6 1 -2.6254 0.4001
-14 6 2 -2.1477 0.0637
-14 6 3 -1.1851 -0.3971
-14 6 4 -0.0624 -0.7571
-14 6 5 0.9029 -0.8219
-14 6 6 1.5065 -0.5945
-14 6 7 1.6604 -0.2724
-14 6 8 1.3669 -0.0717
-14 6 9 0.7309 -0.0515
-14 6 10 -0.0213 -0.1080
-14 6 11 -0.6000 -0.1160
-14 6 12 -0.7961 -0.0533
-14 8 3 0.1362 -0.0530
-14 8 4 0.0925 0.1750
-14 8 5 0.1081 0.2565
-13 -7 -10 0.1085 0.2562
-13 -7 -9 0.3904 0.0930
-13 -7 -8 0.7507 -0.2547
-13 -7 -7 1.0576 -0.6366
-13 -7 -6 1.1897 -0.8822
-13 -7 -5 1.1035 -0.8984
-13 -7 -4 0.8280 -0.6782
-13 -7 -3 0.4103 -0.2534
-13 -7 -2 -0.1088 0.3211
-13 -7 -1 -0.6517 0.9350
-13 -7 0 -1.0613 1.4107
-13 -5 -14 -0.0288 -0.2150
-13 -5 -13 -0.0063 -0.6898
-13 -5 -12 -0.0415 -1.1277
-13 -5 -11 -0.1361 -1.2970
-13 -5 -10 -0.2637 -1.0576
-13 -5 -9 -0.3670 -0.4321
-13 -5 -8 -0.3561 0.4104
-13 -5 -7 -0.1461 1.2386
-13 -5 -6 0.2619 1.8460
-13 -5 -5 0.7250 2.0836
-13 -5 -4 1.0099 1.8486
-13 -5 -3 0.9418 1.0940
-13 -5 -2 0.5267 -0.1057
-13 -5 -1 -0.0686 -1.4901
-13 -5 0 -0.6506 -2.6514
-13 -3 -15 0.2398 -0.2607
-13 -3 -14 0.6604 -0.1147
-13 -3 -13 1.1665 -0.0367
-13 -3 -12 1.5199 -0.0853
-13 -3 -11 1.4900 -0.2081
-13 -3 -10 1.0127 -0.3128
-13 -3 -9 0.2259 -0.3600
-13 -3 -8 -0.6485 -0.3824
-13 -3 -7 -1.4451 -0.4294
-13 -3 -6 -2.0720 -0.5066
-13 -3 -5 -2.4109 -0.5625
-13 -3 -4 -2.2622 -0.5194
-13 -3 -3 -1.4553 -0.3165
-13 -3 -2 -0.0501 0.0521
-13 -3 -1 1.5825 0.5153
-13 -3 0 2.9139 0.9413
-13 -1 -17 0.5319 -0.2619
-13 -1 -16 0.5536 -0.3131
-13 -1 -15 0.3113 0.0223
-13 -1 -14 -0.2033 0.8277
-13 -1 -13 -0.8245 1.8379
-13 -1 -12 -1.2664 2.5441
-13 -1 -11 -1.2804 2.5343
-13 -1 -10 -0.8076 1.7763
-13 -1 -9 -0.0050 0.5880
-13 -1 -8 0.8701 -0.6499
-13 -1 -7 1.6081 -1.7330
-13 -1 -6 2.0994 -2.5990
-13 -1 -5 2.2754 -3.1239
-13 -1 -4 2.0454 -3.0452
-13 -1 -3 1.3370 -2.1526
-13 -1 -2 0.2172 -0.5614
-13 -1 -1 -1.0388 1.2320
-13 -1 0 -2.0347 2.5959
-13 1 1 -2.4711 -3.0950
-13 1 2 -2.2469 -2.6658
-13 1 3 -1.5551 -1.5258
-13 1 4 -0.6897 -0.0058
-13 1 5 0.0956 1.5501
-13 1 6 0.6579 2.8167
-13 1 7 0.9506 3.5327
-13 1 8 0.9801 3.5748
-13 1 9 0.7781 2.9946
-13 1 10 0.3930 1.9766
-13 1 11 -0.1114 0.7633
-13 1 12 -0.6510 -0.3847
-13 1 13 -1.1150 -1.2080
-13 1 14 -1.3783 -1.5141
-13 1 15 -1.3531 -1.2865
-13 1 16 -1.0539 -0.7323
-13 1 17 -0.6169 -0.1777
-13 3 1 3.5417 -1.2027
-13 3 2 3.3446 -1.2206
-13 3 3 2.4828 -1.0310
-13 3 4 1.2306 -0.7051
-13 3 5 -0.1304 -0.3055
-13 3 6 -1.3295 0.1044
-13 3 7 -2.1115 0.4168
-13 3 8 -2.3009 0.4913
-13 3 9 -1.8853 0.2604
-13 3 10 -1.0274 -0.1681
-13 3 11 0.0175 -0.5445
-13 3 12 0.9990 -0.6531
-13 3 13 1.7150 -0.4775
-13 3 14 2.0163 -0.1942
-13 3 15 1.8408 -0.0023
-13 3 16 1.2767 0.0370
-13 5 1 -1.1038 3.2015
-13 5 2 -1.3832 2.9765
-13 5 3 -1.4138 2.0927
-13 5 4 -1.1061 0.8658
-13 5 5 -0.4699 -0.3500
-13 5 6 0.2888 -1.2617
-13 5 7 0.8386 -1.6626
-13 5 8 0.9417 -1.4552
-13 5 9 0.6236 -0.7161
-13 5 10 0.1331 0.2701
-13 5 11 -0.2614 1.1022
-13 5 12 -0.4423 1.4668
-13 5 13 -0.4470 1.3084
-13 5 14 -0.3570 0.8278
-13 7 1 -1.1527 -1.5738
-13 7 2 -0.8367 -1.3685
-13 7 3 -0.2389 -0.8968
-13 7 4 0.3694 -0.3476
-13 7 5 0.7554 0.1224
-13 7 6 0.8696 0.4437
-13 7 7 0.8227 0.6006
-13 7 8 0.7360 0.5827
-13 7 9 0.6338 0.3938
-13 7 10 0.4749 0.0996
-12 -8 -7 -0.1572 -0.5097
-12 -8 -6 -0.2295 -0.6586
-12 -8 -5 -0.2526 -0.7025
-12 -8 -4 -0.2217 -0.6203
-12 -8 -3 -0.1239 -0.3983
-12 -8 -2 0.0517 -0.0419
-12 -8 -1 0.2713 0.3818
-12 -8 0 0.4457 0.7310
-12 -6 -13 -0.4269 -0.0992
-12 -6 -12 -0.6692 -0.1362
-12 -6 -11 -0.7958 -0.0850
-12 -6 -10 -0.6474 0.0839
-12 -6 -9 -0.1604 0.3402
-12 -6 -8 0.5743 0.5891
-12 -6 -7 1.3513 0.7203
-12 -6 -6 1.9522 0.6850
-12 -6 -5 2.2169 0.5279
-12 -6 -4 2.0482 0.3355
-12 -6 -3 1.3984 0.1507
-12 -6 -2 0.3079 -0.0469
-12 -6 -1 -1.0273 -0.2640
-12 -6 0 -2.2536 -0.4147
-12 -4 -15 -0.3895 -0.0165
-12 -4 -14 0.0184 -0.1683
-12 -4 -13 0.5427 -0.4835
-12 -4 -12 0.9617 -0.8697
-12 -4 -11 1.1173 -1.1695
-12 -4 -10 0.9590 -1.2586
-12 -4 -9 0.5201 -1.0859
-12 -4 -8 -0.1169 -0.6403
-12 -4 -7 -0.8327 0.0702
-12 -4 -6 -1.4703 0.9603
-12 -4 -5 -1.8455 1.7888
-12 -4 -4 -1.7858 2.1996
-12 -4 -3 -1.1992 1.9159
-12 -4 -2 -0.1492 0.9464
-12 -4 -1 1.1163 -0.3898
-12 -4 0 2.2306 -1.6494
-12 -2 -16 0.1654 -0.5671
-12 -2 -15 0.2990 -0.2303
-12 -2 -14 0.6244 0.5182
-12 -2 -13 1.0879 1.4358
-12 -2 -12 1.4646 2.0917
-12 -2 -11 1.5076 2.1313
-12 -2 -10 1.1384 1.5040
-12 -2 -9 0.4930 0.4565
-12 -2 -8 -0.2054 -0.6894
-12 -2 -7 -0.7997 -1.7430
-12 -2 -6 -1.2280 -2.6351
-12 -2 -5 -1.4444 -3.2411
-12 -2 -4 -1.3714 -3.2836
-12 -2 -3 -0.9638 -2.4855
-12 -2 -2 -0.3050 -0.8608
-12 -2 -1 0.3919 1.1495
-12 -2 0 0.8957 2.8655
-12 0 1 -4.1441 0.0041
-12 0 2 -4.3203 0.0062
-12 0 3 -3.4125 0.0069
-12 0 4 -1.7106 0.0044
-12 0 5 0.3614 -0.0007
-12 0 6 2.2983 -0.0046
-12 0 7 3.6364 -0.0035
-12 0 8 4.1114 0.0023
-12 0 9 3.7321 0.0076
-12 0 10 2.7110 0.0074
-12 0 11 1.3415 0.0020
-12 0 12 -0.0686 -0.0025
-12 0 13 -1.2085 0.0001
-12 0 14 -1.8169 0.0092
-12 0 15 -1.8013 0.0165
-12 0 16 -1.3188 0.0135
-12 0 17 -0.6989 -0.0006
-12 0 18 -0.2396 -0.0170
-12 2 1 1.0807 -3.7549
-12 2 2 0.9279 -3.6532
-12 2 3 0.5111 -2.7884
-12 2 4 -0.0670 -1.5182
-12 2 5 -0.6796 -0.1444
-12 2 6 -1.1960 1.1196
-12 2 7 -1.5342 2.0876
-12 2 8 -1.6918 2.5771
-12 2 9 -1.6991 2.4662
-12 2 10 -1.5392 1.7672
-12 2 11 -1.1451 0.6458
-12 2 12 -0.5090 -0.6185
-12 2 13 0.2138 -1.6993
-12 2 14 0.7494 -2.3059
-12 2 15 0.8937 -2.2865
-12 2 16 0.6698 -1.7151
-12 2 17 0.2980 -0.8844
-12 2 18 0.0113 -0.1639
-12 4 1 2.8570 2.4932
-12 4 2 2.8318 2.7846
-12 4 3 2.2241 2.5184
-12 4 4 1.2447 1.7551
-12 4 5 0.1452 0.6415
-12 4 6 -0.8305 -0.5349
-12 4 7 -1.4514 -1.3977
-12 4 8 -1.5414 -1.6604
-12 4 9 -1.0811 -1.2925
-12 4 10 -0.2783 -0.5182
-12 4 11 0.5065 0.3418
-12 4 12 0.9635 1.0373
-12 4 13 1.0088 1.4419
-12 4 14 0.7855 1.5156
-12 4 15 0.5060 1.2793
-12 4 16 0.2945 0.8337
-12 6 1 -2.9889 0.3632
-12 6 2 -3.0017 0.0423
-12 6 3 -2.3248 -0.3971
-12 6 4 -1.2096 -0.6941
-12 6 5 0.0102 -0.6784
-12 6 6 1.0332 -0.4116
-12 6 7 1.6374 -0.1166
-12 6 8 1.7043 0.0282
-12 6 9 1.2625 0.0232
-12 6 10 0.5151 -0.0094
-12 6 11 -0.2194 0.0169
-12 6 12 -0.6564 0.0744
-12 6 13 -0.6895 0.0878
-12 8 1 0.4904 -0.8557
-12 8 2 0.3985 -0.7082
-12 8 3 0.2561 -0.3860
-12 8 4 0.1616 -0.0680
-11 -7 -11 -0.2042 0.2199
-11 -7 -10 -0.0932 0.2339
-11 -7 -9 0.1580 0.0590
-11 -7 -8 0.5023 -0.2926
-11 -7 -7 0.8538 -0.7106
-11 -7 -6 1.1362 -1.0609
-11 -7 -5 1.3011 -1.2437
-11 -7 -4 1.3020 -1.1904
-11 -7 -3 1.0748 -0.8472
-11 -7 -2 0.5846 -0.2090
-11 -7 -1 -0.0866 0.6134
-11 -7 0 -0.7143 1.3828
-11 -5 -15 -0.0279 0.2684
-11 -5 -14 0.0335 -0.0903
-11 -5 -13 -0.0189 -0.6545
-11 -5 -12 -0.2058 -1.2434
-11 -5 -11 -0.4721 -1.6351
-11 -5 -10 -0.7188 -1.6461
-11 -5 -9 -0.8344 -1.1998
-11 -5 -8 -0.7163 -0.3607
-11 -5 -7 -0.3135 0.6842
-11 -5 -6 0.3072 1.6823
-11 -5 -5 0.9395 2.3751
-11 -5 -4 1.3229 2.5401
-11 -5 -3 1.2956 2.0383
-11 -5 -2 0.8859 0.8865
-11 -5 -1 0.2567 -0.6789
-11 -5 0 -0.4298 -2.2291
-11 -3 -17 -0.4531 -0.3877
-11 -3 -16 -0.5839 -0.5265
-11 -3 -15 -0.4327 -0.4792
-11 -3 -14 0.1146 -0.3008
-11 -3 -13 0.9174 -0.1039
-11 -3 -12 1.6259 0.0452
-11 -3 -11 1.9122 0.1467
-11 -3 -10 1.6784 0.2052
-11 -3 -9 1.0454 0.1821
-11 -3 -8 0.1664 0.0273
-11 -3 -7 -0.9015 -0.2519
-11 -3 -6 -2.1029 -0.5672
-11 -3 -5 -3.1849 -0.7906
-11 -3 -4 -3.6734 -0.8151
-11 -3 -3 -3.1410 -0.5882
-11 -3 -2 -1.5611 -0.1252
-11 -3 -1 0.5877 0.4784
-11 -3 0 2.5821 1.0556
-11 -1 -18 0.3624 -0.3042
-11 -1 -17 0.6957 -0.5943
-11 -1 -16 0.8946 -0.7187
-11 -1 -15 0.7487 -0.3965
-11 -1 -14 0.2061 0.4638
-11 -1 -13 -0.5380 1.6114
-11 -1 -12 -1.1392 2.5579
-11 -1 -11 -1.3277 2.8826
-11 -1 -10 -1.0695 2.4728
-11 -1 -9 -0.5261 1.4994
-11 -1 -8 0.1321 0.2008
-11 -1 -7 0.8537 -1.2625
-11 -1 -6 1.6412 -2.7380
-11 -1 -5 2.3759 -3.9308
-11 -1 -4 2.7520 -4.4186
-11 -1 -3 2.4426 -3.8909
-11 -1 -2 1.3722 -2.4022
-11 -1 -1 -0.1560 -0.3942
-11 -1 0 -1.6116 1.5277
-11 1 1 -2.5424 -2.8754
-11 1 2 -2.7961 -3.3398
-11 1 3 -2.4893 -2.8966
-11 1 4 -1.8322 -1.6861
-11 1 5 -0.9945 -0.0231
-11 1 6 -0.0964 1.6599
-11 1 7 0.7290 2.9570
-11 1 8 1.3110 3.6363
-11 1 9 1.4964 3.6658
-11 1 10 1.2301 3.1218
-11 1 11 0.5932 2.1118
-11 1 12 -0.2211 0.8049
-11 1 13 -0.9692 -0.5046
-11 1 14 -1.4320 -1.4491
-11 1 15 -1.4902 -1.7758
-11 1 16 -1.1785 -1.5114
-11 1 17 -0.6765 -0.9361
-11 1 18 -0.2204 -0.3818
-11 3 1 3.8617 -1.4210
-11 3 2 4.2206 -1.4629
-11 3 3 3.7570 -1.1930
-11 3 4 2.6638 -0.7093
-11 3 5 1.1447 -0.1378
-11 3 6 -0.5309 0.3920
-11 3 7 -1.9865 0.7378
-11 3 8 -2.8339 0.7702
-11 3 9 -2.8506 0.4659
-11 3 10 -2.0866 -0.0191
-11 3 11 -0.8206 -0.4104
-11 3 12 0.5696 -0.5018
-11 3 13 1.7216 -0.3097
-11 3 14 2.3603 -0.0398
-11 3 15 2.3638 0.1038
-11 3 16 1.8211 0.0804
-11 3 17 1.0171 -0.0005
-11 5 1 -1.0786 3.2967
-11 5 2 -1.6016 3.5652
-11 5 3 -1.8414 3.0114
-11 5 4 -1.6293 1.8639
-11 5 5 -0.9496 0.4805
-11 5 6 -0.0423 -0.7702
-11 5 7 0.7016 -1.5810
-11 5 8 0.9892 -1.7650
-11 5 9 0.8010 -1.3252
-11 5 10 0.3492 -0.4846
-11 5 11 -0.1133 0.3914
-11 5 12 -0.4417 0.9714
-11 5 13 -0.6039 1.1166
-11 5 14 -0.6084 0.9096
-11 5 15 -0.4711 0.5512
-11 7 1 -1.0418 -1.8355
-11 7 2 -0.9480 -1.8351
-11 7 3 -0.5463 -1.4383
-11 7 4 -0.0768 -0.8340
-11 7 5 0.2810 -0.2127
-11 7 6 0.5071 0.3103
-11 7 7 0.6705 0.6796
-11 7 8 0.7906 0.8537
-11 7 9 0.7966 0.8048
-11 7 10 0.6237 0.5623
-11 7 11 0.3220 0.2353
-10 -8 -8 -0.1853 -0.1363
-10 -8 -7 -0.2368 -0.3643
-10 -8 -6 -0.2663 -0.6371
-10 -8 -5 -0.2759 -0.9028
-10 -8 -4 -0.2534 -1.0758
-10 -8 -3 -0.1561 -1.0435
-10 -8 -2 0.0498 -0.7303
-10 -8 -1 0.3260 -0.1826
-10 -8 0 0.5549 0.4146
-10 -6 -12 -0.7403 -0.1359
-10 -6 -11 -1.0233 -0.0646
-10 -6 -10 -1.0798 0.0616
-10 -6 -9 -0.7815 0.1990
-10 -6 -8 -0.1386 0.2939
-10 -6 -7 0.7043 0.3132
-10 -6 -6 1.5428 0.2737
-10 -6 -5 2.1778 0.2295
-10 -6 -4 2.4296 0.2122
-10 -6 -3 2.1457 0.1820
-10 -6 -2 1.2631 0.0646
-10 -6 -1 -0.0908 -0.1453
-10 -6 0 -1.5681 -0.3266
-10 -4 -16 -0.8274 0.3887
-10 -4 -15 -0.7782 0.4849
-10 -4 -14 -0.3790 0.2941
-10 -4 -13 0.2651 -0.2119
-10 -4 -12 0.9540 -0.8693
-10 -4 -11 1.4668 -1.4387
-10 -4 -10 1.6157 -1.7478
-10 -4 -9 1.2954 -1.7168
-10 -4 -8 0.5311 -1.2897
-10 -4 -7 -0.5059 -0.4202
-10 -4 -6 -1.5426 0.8131
-10 -4 -5 -2.2848 2.0877
-10 -4 -4 -2.4945 2.9051
-10 -4 -3 -2.0476 2.8646
-10 -4 -2 -0.9851 1.9264
-10 -4 -1 0.4549 0.4290
-10 -4 0 1.8749 -1.1418
-10 -2 -17 -0.1428 -0.9631
-10 -2 -16 -0.1340 -1.2895
-10 -2 -15 0.0138 -1.0976
-10 -2 -14 0.3801 -0.2757
-10 -2 -13 0.8923 0.8980
-10 -2 -12 1.3275 1.9098
-10 -2 -11 1.4603 2.3601
-10 -2 -10 1.2194 2.1926
-10 -2 -9 0.7016 1.5966
-10 -2 -8 0.0543 0.7190
-10 -2 -7 -0.6271 -0.4729
-10 -2 -6 -1.2813 -2.0038
-10 -2 -5 -1.8014 -3.5862
-10 -2 -4 -2.0298 -4.5805
-10 -2 -3 -1.8583 -4.3561
-10 -2 -2 -1.3258 -2.7702
-10 -2 -1 -0.6018 -0.3328
-10 -2 0 0.1208 2.0959
-10 0 1 -3.2729 -0.0243
-10 0 2 -4.7598 -0.0221
-10 0 3 -4.9534 -0.0168
-10 0 4 -3.8415 -0.0133
-10 0 5 -1.7777 -0.0121
-10 0 6 0.6154 -0.0092
-10 0 7 2.6920 -0.0028
-10 0 8 4.0271 0.0035
-10 0 9 4.4856 0.0042
-10 0 10 4.1192 -0.0015
-10 0 11 3.0599 -0.0076
-10 0 12 1.5297 -0.0064
-10 0 13 -0.1052 0.0034
-10 0 14 -1.3938 0.0142
-10 0 15 -2.0033 0.0162
-10 0 16 -1.9018 0.0059
-10 0 17 -1.3497 -0.0105
-10 0 18 -0.7069 -0.0219
-10 0 19 -0.2293 -0.0216
-10 2 1 0.7104 -3.8131
-10 2 2 1.0745 -4.5258
-10 2 3 1.1595 -4.3208
-10 2 4 0.9383 -3.3903
-10 2 5 0.4585 -1.9146
-10 2 6 -0.1632 -0.1250
-10 2 7 -0.8091 1.6092
-10 2 8 -1.4059 2.8376
-10 2 9 -1.8798 3.2192
-10 2 10 -2.0866 2.6876
-10 2 11 -1.8482 1.4665
-10 2 12 -1.1136 -0.0434
-10 2 13 -0.0889 -1.4100
-10 2 14 0.8321 -2.2843
-10 2 15 1.3134 -2.4861
-10 2 16 1.2851 -2.0628
-10 2 17 0.9362 -1.2769
-10 2 18 0.5266 -0.4891
-10 4 1 2.8517 2.4081
-10 4 2 3.1143 3.1530
-10 4 3 2.6514 3.2700
-10 4 4 1.6590 2.6972
-10 4 5 0.4321 1.5078
-10 4 6 -0.7301 0.0139
-10 4 7 -1.5671 -1.2904
-10 4 8 -1.8972 -1.9656
-10 4 9 -1.6867 -1.8595
-10 4 10 -1.0935 -1.1485
-10 4 11 -0.4035 -0.1816
-10 4 12 0.1295 0.7141
-10 4 13 0.4157 1.3274
-10 4 14 0.5210 1.5597
-10 4 15 0.5441 1.4108
-10 4 16 0.5162 0.9869
-10 4 17 0.4129 0.4838
-10 6 1 -2.7202 0.3131
-10 6 2 -3.1936 0.0592
-10 6 3 -2.8994 -0.2814
-10 6 4 -2.0056 -0.4718
-10 6 5 -0.8139 -0.3963
-10 6 6 0.3679 -0.1550
-10 6 7 1.2863 0.0454
-10 6 8 1.7620 0.0882
-10 6 9 1.7224 0.0288
-10 6 10 1.2434 -0.0035
-10 6 11 0.5455 0.0435
-10 6 12 -0.0935 0.1076
-10 6 13 -0.4643 0.1053
-10 6 14 -0.5107 0.0325
-10 8 1 0.6188 -0.8380
-10 8 2 0.5004 -0.9591
-10 8 3 0.2967 -0.8227
-10 8 4 0.1371 -0.5680
-10 8 5 0.0769 -0.3025
-10 8 6 0.0705 -0.0498
-10 8 7 0.0379 0.1942
-10 8 8 -0.0492 0.3848
-10 8 9 -0.1462 0.4376
-9 -9 0 -0.1450 -0.0057
-9 -7 -11 -0.2354 0.1514
-9 -7 -10 -0.2510 0.2411
-9 -7 -9 -0.1756 0.1788
-9 -7 -8 0.0126 -0.0660
-9 -7 -7 0.3091 -0.4386
-9 -7 -6 0.6870 -0.8494
-9 -7 -5 1.0850 -1.2062
-9 -7 -4 1.3876 -1.4000
-9 -7 -3 1.4421 -1.2994
-9 -7 -2 1.1456 -0.8150
-9 -7 -1 0.5496 -0.0048
-9 -7 0 -0.1276 0.8908
-9 -5 -15 0.2027 0.6192
-9 -5 -14 0.2233 0.3360
-9 -5 -13 0.0187 -0.2738
-9 -5 -12 -0.3586 -1.0794
-9 -5 -11 -0.7639 -1.8207
-9 -5 -10 -1.0531 -2.1983
-9 -5 -9 -1.1281 -2.0098
-9 -5 -8 -0.9287 -1.2514
-9 -5 -7 -0.4411 -0.1146
-9 -5 -6 0.2506 1.1071
-9 -5 -5 0.9396 2.1162
-9 -5 -4 1.3774 2.6543
-9 -5 -3 1.4184 2.5226
-9 -5 -2 1.0939 1.6440
-9 -5 -1 0.5413 0.1592
-9 -5 0 -0.1248 -1.5440
-9 -3 -18 -0.3894 -0.0803
-9 -3 -17 -0.8658 -0.3719
-9 -3 -16 -1.3140 -0.6016
-9 -3 -15 -1.3708 -0.6595
-9 -3 -14 -0.8246 -0.5223
-9 -3 -13 0.1837 -0.2287
-9 -3 -12 1.2486 0.1544
-9 -3 -11 1.9975 0.5297
-9 -3 -10 2.2957 0.7659
-9 -3 -9 2.1667 0.7445
-9 -3 -8 1.5708 0.4400
-9 -3 -7 0.3628 -0.0462
-9 -3 -6 -1.4589 -0.5391
-9 -3 -5 -3.4698 -0.8783
-9 -3 -4 -4.8737 -0.9610
-9 -3 -3 -4.9479 -0.7367
-9 -3 -2 -3.5289 -0.2105
-9 -3 -1 -1.1167 0.5151
-9 -3 0 1.4676 1.2231
-9 -1 -18 0.3087 -0.3755
-9 -1 -17 0.7631 -0.8255
-9 -1 -16 1.0991 -1.1316
-9 -1 -15 1.0450 -0.9731
-9 -1 -14 0.5249 -0.2194
-9 -1 -13 -0.2541 0.9253
-9 -1 -12 -0.9437 2.0271
-9 -1 -11 -1.3098 2.6969
-9 -1 -10 -1.3574 2.7847
-9 -1 -9 -1.2111 2.3346
-9 -1 -8 -0.8928 1.4064
-9 -1 -7 -0.2620 0.0050
-9 -1 -6 0.7902 -1.7894
-9 -1 -5 2.0812 -3.6536
-9 -1 -4 3.1063 -5.0479
-9 -1 -3 3.3214 -5.4641
-9 -1 -2 2.5161 -4.6969
-9 -1 -1 0.9574 -2.9285
-9 -1 0 -0.8023 -0.6182
-9 1 1 -2.2251 -1.6817
-9 1 2 -3.1222 -3.3745
-9 1 3 -3.4125 -4.0756
-9 1 4 -3.1062 -3.6273
-9 1 5 -2.2475 -2.2144
-9 1 6 -0.9836 -0.2955
-9 1 7 0.3839 1.6070
-9 1 8 1.4711 3.1025
-9 1 9 1.9766 3.9717
-9 1 10 1.8162 4.0929
-9 1 11 1.1354 3.4167
-9 1 12 0.2164 2.0565
-9 1 13 -0.6395 0.3722
-9 1 14 -1.1984 -1.1182
-9 1 15 -1.3444 -1.9880
-9 1 16 -1.1049 -2.1169
-9 1 17 -0.6383 -1.6970
-9 1 18 -0.1659 -1.0545
-9 1 19 0.1341 -0.4618
-9 3 1 3.5439 -1.6508
-9 3 2 4.7543 -1.6504
-9 3 3 4.9967 -1.2418
-9 3 4 4.2647 -0.5947
-9 3 5 2.6657 0.0816
-9 3 6 0.5414 0.6134
-9 3 7 -1.5275 0.8743
-9 3 8 -2.9342 0.7976
-9 3 9 -3.3326 0.4312
-9 3 10 -2.7686 -0.0295
-9 3 11 -1.5806 -0.3257
-9 3 12 -0.1919 -0.3119
-9 3 13 1.0389 -0.0700
-9 3 14 1.8635 0.1676
-9 3 15 2.1526 0.2241
-9 3 16 1.9237 0.1140
-9 3 17 1.3521 -0.0129
-9 3 18 0.7081 -0.0412
-9 5 1 -0.8451 2.9563
-9 5 2 -1.5192 3.6478
-9 5 3 -1.9365 3.4809
-9 5 4 -1.8632 2.5964
-9 5 5 -1.2451 1.3014
-9 5 6 -0.3206 -0.0615
-9 5 7 0.4977 -1.1869
-9 5 8 0.8883 -1.8417
-9 5 9 0.8017 -1.9156
-9 5 10 0.4208 -1.4726
-9 5 11 -0.0196 -0.7391
-9 5 12 -0.3728 -0.0028
-9 5 13 -0.5875 0.5162
-9 5 14 -0.6487 0.7345
-9 5 15 -0.5552 0.6880
-9 5 16 -0.3477 0.4757
-9 7 1 -0.6234 -1.5555
-9 7 2 -0.8075 -1.7768
-9 7 3 -0.7359 -1.5576
-9 7 4 -0.5503 -1.0679
-9 7 5 -0.3280 -0.4996
-9 7 6 -0.0438 0.0384
-9 7 7 0.3276 0.5120
-9 7 8 0.7008 0.8881
-9 7 9 0.9043 1.0959
-9 7 10 0.8249 1.0671
-9 7 11 0.5198 0.8087
-9 9 1 0.1438 -0.1053
-9 9 2 0.3151 -0.2294
-9 9 3 0.3504 -0.2970
-9 9 4 0.3015 -0.2592
-8 -8 -8 -0.1919 0.1643
-8 -8 -7 -0.2013 0.0049
-8 -8 -6 -0.1995 -0.3227
-8 -8 -5 -0.2093 -0.7795
-8 -8 -4 -0.2244 -1.2388
-8 -8 -3 -0.1859 -1.5052
-8 -8 -2 -0.0311 -1.4107
-8 -8 -1 0.2245 -0.9332
-8 -8 0 0.4620 -0.2330
-8 -6 -14 0.1648 -0.0358
-8 -6 -13 -0.0261 -0.0206
-8 -6 -12 -0.4547 0.0298
-8 -6 -11 -0.9821 0.0618
-8 -6 -10 -1.3549 0.0462
-8 -6 -9 -1.3569 -0.0046
-8 -6 -8 -0.9348 -0.0612
-8 -6 -7 -0.1981 -0.0981
-8 -6 -6 0.6735 -0.0916
-8 -6 -5 1.5003 -0.0247
-8 -6 -4 2.0948 0.0804
-8 -6 -3 2.2418 0.1426
-8 -6 -2 1.7663 0.0736
-8 -6 -1 0.6784 -0.1241
-8 -6 0 -0.7426 -0.3206
-8 -4 -17 -0.6349 0.4677
-8 -4 -16 -1.0240 0.8995
-8 -4 -15 -1.1656 1.1403
-8 -4 -14 -0.8961 0.9338
-8 -4 -13 -0.2011 0.2672
-8 -4 -12 0.7495 -0.6270
-8 -4 -11 1.6379 -1.4569
-8 -4 -10 2.1169 -2.0336
-8 -4 -9 1.9688 -2.2549
-8 -4 -8 1.2094 -1.9965
-8 -4 -7 0.0656 -1.1234
-8 -4 -6 -1.1460 0.3244
-8 -4 -5 -2.1319 1.9715
-8 -4 -4 -2.6588 3.2088
-8 -4 -3 -2.5546 3.5326
-8 -4 -2 -1.7561 2.8382
-8 -4 -1 -0.4006 1.4191
-8 -4 0 1.1441 -0.2806
-8 -2 -17 -0.3006 -1.2335
-8 -2 -16 -0.4161 -1.8819
-8 -2 -15 -0.3748 -1.9668
-8 -2 -14 -0.1064 -1.2912
-8 -2 -13 0.3181 -0.0900
-8 -2 -12 0.7252 1.1573
-8 -2 -11 0.9725 2.0891
-8 -2 -10 1.0339 2.6321
-8 -2 -9 0.9484 2.8228
-8 -2 -8 0.7079 2.5242
-8 -2 -7 0.2345 1.4225
-8 -2 -6 -0.5119 -0.6104
-8 -2 -5 -1.4186 -3.1399
-8 -2 -4 -2.2361 -5.2151
-8 -2 -3 -2.7168 -5.8906
-8 -2 -2 -2.7348 -4.8124
-8 -2 -1 -2.2943 -2.3904
-8 -2 0 -1.4713 0.5297
-8 0 1 -0.9856 -0.0554
-8 0 2 -4.0214 -0.0437
-8 0 3 -5.7944 -0.0251
-8 0 4 -5.8597 -0.0115
-8 0 5 -4.3291 -0.0063
-8 0 6 -1.7949 -0.0049
-8 0 7 0.9656 -0.0030
-8 0 8 3.2926 -0.0019
-8 0 9 4.7694 -0.0046
-8 0 10 5.1903 -0.0098
-8 0 11 4.5300 -0.0118
-8 0 12 2.9894 -0.0066
-8 0 13 1.0241 0.0029
-8 0 14 -0.7767 0.0087
-8 0 15 -1.9355 0.0059
-8 0 16 -2.2811 -0.0029
-8 0 17 -1.9562 -0.0098
-8 0 18 -1.2723 -0.0092
-8 0 19 -0.5498 -0.0026
-8 2 1 -0.4087 -3.1496
-8 2 2 0.7010 -4.9867
-8 2 3 1.5774 -5.7882
-8 2 4 1.9739 -5.4333
-8 2 5 1.7945 -3.9690
-8 2 6 1.1200 -1.7370
-8 2 7 0.1295 0.6265
-8 2 8 -0.9723 2.4202
-8 2 9 -1.9504 3.1955
-8 2 10 -2.5213 2.9223
-8 2 11 -2.4389 1.9092
-8 2 12 -1.6692 0.5864
-8 2 13 -0.4850 -0.6681
-8 2 14 0.6553 -1.5887
-8 2 15 1.3756 -2.0215
-8 2 16 1.5721 -1.9384
-8 2 17 1.3843 -1.4578
-8 2 18 1.0209 -0.8164
-8 4 1 2.3977 1.8991
-8 4 2 2.9971 3.1385
-8 4 3 2.8401 3.7433
-8 4 4 2.0720 3.4854
-8 4 5 0.9625 2.3518
-8 4 6 -0.2086 0.6871
-8 4 7 -1.1962 -0.9070
-8 4 8 -1.8116 -1.8862
-8 4 9 -1.9716 -2.0460
-8 4 10 -1.7419 -1.5567
-8 4 11 -1.2991 -0.7679
-8 4 12 -0.8153 0.0140
-8 4 13 -0.3677 0.6163
-8 4 14 0.0403 0.9640
-8 4 15 0.3859 1.0317
-8 4 16 0.5860 0.8478
-8 4 17 0.5666 0.5156
-8 6 1 -2.0438 0.3504
-8 6 2 -2.8158 0.1931
-8 6 3 -2.8966 -0.0127
-8 6 4 -2.3786 -0.0749
-8 6 5 -1.4817 0.0591
-8 6 6 -0.4234 0.2499
-8 6 7 0.6129 0.3048
-8 6 8 1.4450 0.1655
-8 6 9 1.8924 -0.0467
-8 6 10 1.8483 -0.1622
-8 6 11 1.3616 -0.1223
-8 6 12 0.6432 -0.0093
-8 6 13 -0.0265 0.0583
-8 6 14 -0.4294 0.0369
-8 6 15 -0.5003 -0.0292
-8 8 1 0.5375 -0.4446
-8 8 2 0.4120 -0.9068
-8 8 3 0.1812 -1.1070
-8 8 4 0.0040 -1.0841
-8 8 5 -0.0321 -0.8773
-8 8 6 0.0253 -0.5080
-8 8 7 0.0522 -0.0391
-8 8 8 -0.0331 0.3861
-8 8 9 -0.1994 0.6039
-8 8 10 -0.3348 0.5508
-7 -9 -3 -0.8310 -0.2147
-7 -9 -2 -0.9979 -0.2126
-7 -9 -1 -0.8663 -0.1884
-7 -9 0 -0.4886 -0.1064
-7 -7 -12 0.0402 -0.1864
-7 -7 -11 -0.0796 0.0174
-7 -7 -10 -0.2486 0.2407
-7 -7 -9 -0.3727 0.3493
-7 -7 -8 -0.3595 0.2878
-7 -7 -7 -0.1605 0.0759
-7 -7 -6 0.2168 -0.2507
-7 -7 -5 0.7051 -0.6577
-7 -7 -4 1.1708 -1.0593
-7 -7 -3 1.4389 -1.2832
-7 -7 -2 1.3758 -1.1446
-7 -7 -1 0.9860 -0.5993
-7 -7 0 0.4249 0.1723
-7 -5 -16 0.2932 0.8236
-7 -5 -15 0.5060 1.0976
-7 -5 -14 0.4661 1.0189
-7 -5 -13 0.1329 0.4361
-7 -5 -12 -0.3548 -0.5710
-7 -5 -11 -0.8005 -1.6693
-7 -5 -10 -1.0781 -2.4256
-7 -5 -9 -1.1458 -2.5396
-7 -5 -8 -0.9806 -1.9870
-7 -5 -7 -0.5620 -0.9741
-7 -5 -6 0.0583 0.2201
-7 -5 -5 0.7063 1.3512
-7 -5 -4 1.1576 2.1970
-7 -5 -3 1.2814 2.5139
-7 -5 -2 1.1025 2.0969
-7 -5 -1 0.7150 0.9368
-7 -5 0 0.1658 -0.6777
-7 -3 -17 -1.0052 -0.2758
-7 -3 -16 -1.7731 -0.5504
-7 -3 -15 -2.1444 -0.7120
-7 -3 -14 -1.8145 -0.6489
-7 -3 -13 -0.8611 -0.3165
-7 -3 -12 0.3638 0.2142
-7 -3 -11 1.5334 0.7487
-7 -3 -10 2.4952 1.0483
-7 -3 -9 3.1284 0.9695
-7 -3 -8 3.1392 0.5562
-7 -3 -7 2.1369 -0.0001
-7 -3 -6 0.0195 -0.4945
-7 -3 -5 -2.7021 -0.8040
-7 -3 -4 -5.0270 -0.8731
-7 -3 -3 -6.0084 -0.6547
-7 -3 -2 -5.2836 -0.1214
-7 -3 -1 -3.1795 0.6454
-7 -3 0 -0.3983 1.4071
-7 -1 -19 -0.0151 0.1229
-7 -1 -18 0.3407 -0.2352
-7 -1 -17 0.8717 -0.8113
-7 -1 -16 1.3036 -1.3286
-7 -1 -15 1.3350 -1.4450
-7 -1 -14 0.8710 -0.9949
-7 -1 -13 0.1031 -0.1105
-7 -1 -12 -0.6554 0.8965
-7 -1 -11 -1.2170 1.7714
-7 -1 -10 -1.6001 2.4259
-7 -1 -9 -1.8621 2.8188
-7 -1 -8 -1.8852 2.7749
-7 -1 -7 -1.3837 1.9920
-7 -1 -6 -0.1772 0.2843
-7 -1 -5 1.5242 -2.1542
-7 -1 -4 3.1195 -4.7197
-7 -1 -3 3.9418 -6.6364
-7 -1 -2 3.6447 -7.2785
-7 -1 -1 2.3481 -6.3807
-7 -1 0 0.4820 -4.1011
-7 1 1 -1.4016 0.9788
-7 1 2 -3.0727 -2.1362
-7 1 3 -4.1343 -4.4086
-7 1 4 -4.3250 -5.2423
-7 1 5 -3.5607 -4.5325
-7 1 6 -2.0511 -2.6554
-7 1 7 -0.2793 -0.2431
-7 1 8 1.1936 2.0711
-7 1 9 1.9797 3.7844
-7 1 10 2.0025 4.5534
-7 1 11 1.4523 4.2356
-7 1 12 0.6339 2.9706
-7 1 13 -0.1706 1.1890
-7 1 14 -0.7633 -0.5398
-7 1 15 -1.0363 -1.7544
-7 1 16 -0.9727 -2.2663
-7 1 17 -0.6504 -2.1481
-7 1 18 -0.2243 -1.6139
-7 1 19 0.1331 -0.9168
-7 3 1 2.3654 -1.8606
-7 3 2 4.5610 -1.8348
-7 3 3 5.7553 -1.3640
-7 3 4 5.6462 -0.6627
-7 3 5 4.2321 0.0189
-7 3 6 1.9534 0.4929
-7 3 7 -0.4212 0.6545
-7 3 8 -2.1560 0.4884
-7 3 9 -2.8954 0.1021
-7 3 10 -2.7388 -0.2766
-7 3 11 -2.0367 -0.4130
-7 3 12 -1.1241 -0.2354
-7 3 13 -0.2017 0.0990
-7 3 14 0.6142 0.3340
-7 3 15 1.2090 0.3311
-7 3 16 1.4718 0.1648
-7 3 17 1.3717 0.0144
-7 3 18 1.0085 -0.0191
-7 5 1 -0.5352 2.2505
-7 5 2 -1.2891 3.3074
-7 5 3 -1.8338 3.6167
-7 5 4 -1.8786 3.2050
-7 5 5 -1.3447 2.2548
-7 5 6 -0.4781 0.9978
-7 5 7 0.3000 -0.3148
-7 5 8 0.6798 -1.4120
-7 5 9 0.6357 -2.0524
-7 5 10 0.3593 -2.1206
-7 5 11 0.0609 -1.6852
-7 5 12 -0.1641 -0.9611
-7 5 13 -0.3177 -0.2071
-7 5 14 -0.4106 0.3648
-7 5 15 -0.4212 0.6338
-7 5 16 -0.3304 0.5874
-7 7 1 -0.1037 -0.8577
-7 7 2 -0.4970 -1.2120
-7 7 3 -0.7617 -1.2066
-7 7 4 -0.9284 -0.9830
-7 7 5 -0.9470 -0.6880
-7 7 6 -0.7121 -0.3552
-7 7 7 -0.2008 0.0635
-7 7 8 0.4293 0.5703
-7 7 9 0.9083 1.0430
-7 7 10 1.0396 1.2909
-7 7 11 0.8342 1.1960
-7 7 12 0.4755 0.8117
-7 7 13 0.1668 0.3360
-7 9 1 -0.0310 -0.0645
-7 9 2 0.3312 -0.2993
-7 9 3 0.5238 -0.4958
-7 9 4 0.5536 -0.5495
-7 9 5 0.4572 -0.4345
-7 9 6 0.2726 -0.2289
-6 -8 -9 -0.1066 0.2127
-6 -8 -8 -0.0978 0.3334
-6 -8 -7 -0.0485 0.2987
-6 -8 -6 0.0141 0.0456
-6 -8 -5 0.0225 -0.4289
-6 -8 -4 -0.0528 -1.0202
-6 -8 -3 -0.1470 -1.5189
-6 -8 -2 -0.1497 -1.7033
-6 -8 -1 -0.0200 -1.4698
-6 -8 0 0.1526 -0.8931
-6 -6 -15 0.4512 0.0426
-6 -6 -14 0.6839 0.1066
-6 -6 -13 0.5882 0.2159
-6 -6 -12 0.0767 0.2687
-6 -6 -11 -0.6776 0.1894
-6 -6 -10 -1.3410 0.0040
-6 -6 -9 -1.6384 -0.1866
-6 -6 -8 -1.4972 -0.2948
-6 -6 -7 -1.0099 -0.2950
-6 -6 -6 -0.3024 -0.2022
-6 -6 -5 0.5253 -0.0419
-6 -6 -4 1.3325 0.1380
-6 -6 -3 1.8706 0.2479
-6 -6 -2 1.8592 0.2019
-6 -6 -1 1.1834 0.0082
-6 -6 0 0.0284 -0.2062
-6 -4 -17 -0.5104 0.6144
-6 -4 -16 -1.0125 1.2598
-6 -4 -15 -1.3665 1.6863
-6 -4 -14 -1.2959 1.5892
-6 -4 -13 -0.6666 0.9478
-6 -4 -12 0.3843 -0.0080
-6 -4 -11 1.4729 -1.0090
-6 -4 -10 2.1642 -1.8821
-6 -4 -9 2.2112 -2.4848
-6 -4 -8 1.6573 -2.5888
-6 -4 -7 0.7370 -1.9453
-6 -4 -6 -0.3050 -0.5322
-6 -4 -5 -1.2980 1.2763
-6 -4 -4 -2.0851 2.8428
-6 -4 -3 -2.4505 3.6233
-6 -4 -2 -2.1794 3.4331
-6 -4 -1 -1.2311 2.4225
-6 -4 0 0.1503 0.8732
-6 -2 -18 0.0524 -0.3823
-6 -2 -17 -0.1676 -1.2380
-6 -2 -16 -0.4036 -2.1147
-6 -2 -15 -0.5338 -2.5132
-6 -2 -14 -0.5016 -2.1620
-6 -2 -13 -0.3492 -1.1896
-6 -2 -12 -0.1409 0.0524
-6 -2 -11 0.1328 1.3036
-6 -2 -10 0.5388 2.4885
-6 -2 -9 1.0643 3.4957
-6 -2 -8 1.5069 3.9385
-6 -2 -7 1.5440 3.2627
-6 -2 -6 0.9472 1.2027
-6 -2 -5 -0.2438 -1.8210
-6 -2 -4 -1.7325 -4.7750
-6 -2 -3 -3.1198 -6.5473
-6 -2 -2 -4.0477 -6.5207
-6 -2 -1 -4.2579 -4.7737
-6 -2 0 -3.6231 -1.8740
-6 0 1 3.1456 -0.0782
-6 0 2 -1.4950 -0.0474
-6 0 3 -5.2460 -0.0118
-6 0 4 -7.0872 0.0094
-6 0 5 -6.6904 0.0121
-6 0 6 -4.4631 0.0052
-6 0 7 -1.2748 -0.0016
-6 0 8 1.9174 -0.0053
-6 0 9 4.3369 -0.0075
-6 0 10 5.5084 -0.0091
-6 0 11 5.3055 -0.0085
-6 0 12 3.9593 -0.0057
-6 0 13 1.9817 -0.0034
-6 0 14 -0.0203 -0.0047
-6 0 15 -1.5554 -0.0081
-6 0 16 -2.3660 -0.0085
-6 0 17 -2.4241 -0.0024
-6 0 18 -1.8816 0.0078
-6 0 19 -1.0280 0.0152
-6 0 20 -0.2234 0.0145
-6 2 1 -2.2454 -1.4226
-6 2 2 -0.4084 -4.4315
-6 2 3 1.3451 -6.4486
-6 2 4 2.5017 -6.9618
-6 2 5 2.7772 -5.8605
-6 2 6 2.1899 -3.5791
-6 2 7 0.9830 -0.9562
-6 2 8 -0.4872 1.1583
-6 2 9 -1.8171 2.2865
-6 2 10 -2.6183 2.4380
-6 2 11 -2.6437 1.9342
-6 2 12 -1.9291 1.1344
-6 2 13 -0.8036 0.2774
-6 2 14 0.2905 -0.5037
-6 2 15 1.0411 -1.0983
-6 2 16 1.3767 -1.3928
-6 2 17 1.3872 -1.3291
-6 2 18 1.1830 -0.9720
-6 2 19 0.8431 -0.5014
-6 4 1 1.5170 0.9351
-6 4 2 2.4714 2.6335
-6 4 3 2.7982 3.7819
-6 4 4 2.5111 3.9701
-6 4 5 1.7595 3.1029
-6 4 6 0.7495 1.5403
-6 4 7 -0.2842 -0.0773
-6 4 8 -1.1127 -1.2038
-6 4 9 -1.5910 -1.6593
-6 4 10 -1.7184 -1.6041
-6 4 11 -1.6005 -1.3029
-6 4 12 -1.3375 -0.9194
-6 4 13 -0.9575 -0.4929
-6 4 14 -0.4691 -0.0448
-6 4 15 0.0411 0.3395
-6 4 16 0.4049 0.5410
-6 4 17 0.4937 0.5031
-6 6 1 -1.1985 0.2945
-6 6 2 -2.1049 0.2603
-6 6 3 -2.5117 0.2390
-6 6 4 -2.4484 0.3732
-6 6 5 -2.0164 0.6330
-6 6 6 -1.2863 0.8106
-6 6 7 -0.3268 0.7050
-6 6 8 0.7033 0.3173
-6 6 9 1.5397 -0.1375
-6 6 10 1.9231 -0.4091
-6 6 11 1.7522 -0.4031
-6 6 12 1.1514 -0.2180
-6 6 13 0.4037 -0.0274
-6 6 14 -0.1960 0.0601
-6 6 15 -0.4739 0.0459
-6 8 1 0.2170 0.1636
-6 8 2 0.1172 -0.5278
-6 8 3 -0.0585 -1.0628
-6 8 4 -0.1458 -1.3636
-6 8 5 -0.0635 -1.3601
-6 8 6 0.1069 -1.0234
-6 8 7 0.1931 -0.4402
-6 8 8 0.0886 0.1750
-6 8 9 -0.1527 0.5842
-6 8 10 -0.3629 0.6741
-5 -9 -5 -0.0459 -0.0676
-5 -9 -4 -0.4710 -0.1322
-5 -9 -3 -0.9328 -0.1492
-5 -9 -2 -1.2162 -0.1524
-5 -9 -1 -1.1777 -0.1489
-5 -9 0 -0.8327 -0.0886
-5 -7 -12 0.2948 -0.3171
-5 -7 -11 0.1485 -0.0614
-5 -7 -10 -0.0982 0.2349
-5 -7 -9 -0.3175 0.4513
-5 -7 -8 -0.4021 0.5603
-5 -7 -7 -0.3058 0.5735
-5 -7 -6 -0.0303 0.4558
-5 -7 -5 0.3881 0.1385
-5 -7 -4 0.8618 -0.3608
-5 -7 -3 1.2470 -0.8584
-5 -7 -2 1.4023 -1.0901
-5 -7 -1 1.2768 -0.9131
-5 -7 0 0.9350 -0.4295
-5 -5 -16 0.4517 0.9292
-5 -5 -15 0.7015 1.4886
-5 -5 -14 0.6708 1.6785
-5 -5 -13 0.3588 1.2141
-5 -5 -12 -0.0762 0.1305
-5 -5 -11 -0.4714 -1.1869
-5 -5 -10 -0.7612 -2.2250
-5 -5 -9 -0.9340 -2.6459
-5 -5 -8 -0.9427 -2.4246
-5 -5 -7 -0.7137 -1.7421
-5 -5 -6 -0.2541 -0.7876
-5 -5 -5 0.2911 0.3138
-5 -5 -4 0.7272 1.4055
-5 -5 -3 0.9501 2.2020
-5 -5 -2 0.9737 2.3637
-5 -5 -1 0.8223 1.7162
-5 -5 0 0.4450 0.4087
-5 -3 -18 -0.0446 -0.0317
-5 -3 -17 -0.7781 -0.1930
-5 -3 -16 -1.7199 -0.4278
-5 -3 -15 -2.3913 -0.6145
-5 -3 -14 -2.4297 -0.5905
-5 -3 -13 -1.8059 -0.2611
-5 -3 -12 -0.7292 0.2935
-5 -3 -11 0.5964 0.8201
-5 -3 -10 2.0454 1.0427
-5 -3 -9 3.3929 0.8560
-5 -3 -8 4.1539 0.3923
-5 -3 -7 3.7450 -0.0997
-5 -3 -6 1.9213 -0.4419
-5 -3 -5 -0.9015 -0.5992
-5 -3 -4 -3.7732 -0.5923
-5 -3 -3 -5.7010 -0.3906
-5 -3 -2 -6.1109 0.0682
-5 -3 -1 -4.9693 0.7499
-5 -3 0 -2.6236 1.4510
-5 -1 -19 0.0007 0.3586
-5 -1 -18 0.3845 0.0761
-5 -1 -17 0.9776 -0.5128
-5 -1 -16 1.5080 -1.1744
-5 -1 -15 1.6608 -1.5945
-5 -1 -14 1.3120 -1.5937
-5 -1 -13 0.6085 -1.2093
-5 -1 -12 -0.1859 -0.5687
-5 -1 -11 -0.9142 0.2892
-5 -1 -10 -1.5806 1.4103
-5 -1 -9 -2.1834 2.7116
-5 -1 -8 -2.5256 3.7852
-5 -1 -7 -2.2503 3.9782
-5 -1 -6 -1.1158 2.7498
-5 -1 -5 0.7316 0.0441
-5 -1 -4 2.7436 -3.5911
-5 -1 -3 4.2367 -7.1860
-5 -1 -2 4.7190 -9.6826
-5 -1 -1 4.0511 -10.2642
-5 -1 0 2.4058 -8.6191
-5 1 1 0.2461 5.0932
-5 1 2 -2.1456 0.6886
-5 1 3 -4.0504 -3.3103
-5 1 4 -4.9324 -5.7812
-5 1 5 -4.5658 -6.2009
-5 1 6 -3.1667 -4.7615
-5 1 7 -1.3029 -2.1691
-5 1 8 0.3803 0.6881
-5 1 9 1.4448 3.0166
-5 1 10 1.7853 4.2873
-5 1 11 1.5590 4.3284
-5 1 12 1.0206 3.3373
-5 1 13 0.3902 1.7720
-5 1 14 -0.1842 0.1455
-5 1 15 -0.6017 -1.1590
-5 1 16 -0.7881 -1.9451
-5 1 17 -0.7151 -2.1586
-5 1 18 -0.4342 -1.8510
-5 1 19 -0.0776 -1.1964
-5 3 1 0.3727 -1.8941
-5 3 2 3.3338 -1.9099
-5 3 3 5.4894 -1.5239
-5 3 4 6.2280 -0.9232
-5 3 5 5.4059 -0.3317
-5 3 6 3.4714 0.0702
-5 3 7 1.2354 0.1708
-5 3 8 -0.5733 -0.0391
-5 3 9 -1.6386 -0.4207
-5 3 10 -2.0569 -0.7155
-5 3 11 -2.0806 -0.6974
-5 3 12 -1.8681 -0.3510
-5 3 13 -1.4312 0.1041
-5 3 14 -0.7612 0.3913
-5 3 15 0.0336 0.4002
-5 3 16 0.7227 0.2415
-5 3 17 1.0821 0.0995
-5 3 18 1.0419 0.0529
-5 5 1 -0.2032 1.1419
-5 5 2 -1.0085 2.4902
-5 5 3 -1.6427 3.3313
-5 5 4 -1.7738 3.5488
-5 5 5 -1.3323 3.1469
-5 5 6 -0.5875 2.2104
-5 5 7 0.0575 0.9283
-5 5 8 0.3611 -0.3980
-5 5 9 0.3660 -1.4368
-5 5 10 0.2727 -1.9619
-5 5 11 0.2250 -1.9339
-5 5 12 0.2138 -1.4760
-5 5 13 0.1526 -0.7947
-5 5 14 0.0063 -0.1153
-5 5 15 -0.1597 0.3585
-5 5 16 -0.2407 0.5010
-5 5 17 -0.1868 0.3322
-5 7 1 0.4842 -0.0989
-5 7 2 -0.0244 -0.4592
-5 7 3 -0.5750 -0.6334
-5 7 4 -1.0982 -0.7282
-5 7 5 -1.4124 -0.8023
-5 7 6 -1.3139 -0.7739
-5 7 7 -0.7555 -0.5076
-5 7 8 0.0592 0.0159
-5 7 9 0.7805 0.6235
-5 7 10 1.1340 1.0463
-5 7 11 1.0743 1.1044
-5 7 12 0.7593 0.8223
-5 7 13 0.4017 0.3941
-5 9 1 -0.3251 -0.0838
-5 9 2 0.1643 -0.3530
-5 9 3 0.5187 -0.5990
-5 9 4 0.6815 -0.6847
-5 9 5 0.6400 -0.5636
-5 9 6 0.4269 -0.3214
-4 -8 -10 -0.0314 -0.0842
-4 -8 -9 -0.0388 0.0928
-4 -8 -8 0.0127 0.2674
-4 -8 -7 0.1556 0.3671
-4 -8 -6 0.3156 0.2986
-4 -8 -5 0.3541 -0.0129
-4 -8 -4 0.1999 -0.5450
-4 -8 -3 -0.0663 -1.1396
-4 -8 -2 -0.2750 -1.5668
-4 -8 -1 -0.3232 -1.6513
-4 -8 0 -0.2600 -1.3562
-4 -6 -15 0.6644 0.1161
-4 -6 -14 1.0795 0.2811
-4 -6 -13 1.0772 0.4352
-4 -6 -12 0.5457 0.4421
-4 -6 -11 -0.3111 0.2575
-4 -6 -10 -1.1286 -0.0278
-4 -6 -9 -1.6339 -0.2700
-4 -6 -8 -1.7648 -0.3823
-4 -6 -7 -1.5810 -0.3586
-4 -6 -6 -1.1190 -0.2204
-4 -6 -5 -0.3789 0.0144
-4 -6 -4 0.5463 0.2955
-4 -6 -3 1.3812 0.5123
-4 -6 -2 1.7725 0.5550
-4 -6 -1 1.5237 0.4200
-4 -6 0 0.7395 0.2261
-4 -4 -18 0.0182 -0.0571
-4 -4 -17 -0.3057 0.4708
-4 -4 -16 -0.8233 1.2397
-4 -4 -15 -1.2990 1.8799
-4 -4 -14 -1.3992 2.0626
-4 -4 -13 -0.9165 1.7010
-4 -4 -12 0.0460 0.9193
-4 -4 -11 1.1030 -0.1121
-4 -4 -10 1.8315 -1.2473
-4 -4 -9 2.0336 -2.2779
-4 -4 -8 1.7949 -2.8634
-4 -4 -7 1.3121 -2.6599
-4 -4 -6 0.6886 -1.5804
-4 -4 -5 -0.0877 0.0735
-4 -4 -4 -0.9831 1.7610
-4 -4 -3 -1.7786 2.9939
-4 -4 -2 -2.1345 3.5081
-4 -4 -1 -1.8174 3.2234
-4 -4 0 -0.8769 2.1526
-4 -2 -18 0.3175 -0.2142
-4 -2 -17 0.1394 -0.9935
-4 -2 -16 -0.1150 -1.9253
-4 -2 -15 -0.3623 -2.5451
-4 -2 -14 -0.5748 -2.5462
-4 -2 -13 -0.7630 -1.9470
-4 -2 -12 -0.8721 -0.9501
-4 -2 -11 -0.7275 0.3052
-4 -2 -10 -0.1451 1.7826
-4 -2 -9 0.8556 3.3254
-4 -2 -8 1.9391 4.4526
-4 -2 -7 2.5833 4.4880
-4 -2 -6 2.3643 2.9974
-4 -2 -5 1.1785 0.1740
-4 -2 -4 -0.7346 -3.1641
-4 -2 -3 -2.9115 -5.9546
-4 -2 -2 -4.7957 -7.3416
-4 -2 -1 -5.8451 -6.9233
-4 -2 0 -5.6741 -4.7760
-4 0 1 8.8340 -0.0752
-4 0 2 2.9306 -0.0309
-4 0 3 -2.7988 0.0092
-4 0 4 -6.7250 0.0263
-4 0 5 -7.9709 0.0215
-4 0 6 -6.6335 0.0087
-4 0 7 -3.5734 0.0000
-4 0 8 0.0263 -0.0014
-4 0 9 3.0851 0.0006
-4 0 10 4.9019 0.0019
-4 0 11 5.2627 0.0012
-4 0 12 4.3873 -0.0020
-4 0 13 2.7502 -0.0072
-4 0 14 0.8660 -0.0127
-4 0 15 -0.8426 -0.0145
-4 0 16 -2.0616 -0.0093
-4 0 17 -2.5769 0.0015
-4 0 18 -2.3350 0.0119
-4 0 19 -1.5338 0.0158
-4 0 20 -0.5915 0.0119
-4 2 1 -4.2615 1.4187
-4 2 2 -1.9509 -2.3629
-4 2 3 0.5076 -5.5005
-4 2 4 2.3645 -7.1181
-4 2 5 3.1513 -6.8830
-4 2 6 2.8042 -5.1546
-4 2 7 1.5965 -2.7692
-4 2 8 -0.0034 -0.5912
-4 2 9 -1.4665 0.8688
-4 2 10 -2.3439 1.5508
-4 2 11 -2.4230 1.6713
-4 2 12 -1.8172 1.4711
-4 2 13 -0.8869 1.0764
-4 2 14 -0.0141 0.5299
-4 2 15 0.5946 -0.0982
-4 2 16 0.9286 -0.6503
-4 2 17 1.0472 -0.9404
-4 2 18 0.9776 -0.8816
-4 2 19 0.7374 -0.5625
-4 4 1 0.3754 -0.4306
-4 4 2 1.5778 1.5425
-4 4 3 2.4091 3.1690
-4 4 4 2.7030 3.8943
-4 4 5 2.4343 3.5446
-4 4 6 1.7195 2.4243
-4 4 7 0.8014 1.0824
-4 4 8 -0.0403 -0.0474
-4 4 9 -0.6301 -0.8342
-4 4 10 -0.9678 -1.3592
-4 4 11 -1.1511 -1.6983
-4 4 12 -1.2258 -1.8073
-4 4 13 -1.1332 -1.5895
-4 4 14 -0.8129 -1.0452
-4 4 15 -0.3401 -0.3453
-4 4 16 0.0787 0.2410
-4 4 17 0.2645 0.5051
-4 4 18 0.2140 0.4239
-4 6 1 -0.2584 -0.0929
-4 6 2 -1.1635 0.0092
-4 6 3 -1.8282 0.2187
-4 6 4 -2.2236 0.6164
-4 6 5 -2.3132 1.0691
-4 6 6 -2.0149 1.2892
-4 6 7 -1.2980 1.0726
-4 6 8 -0.2990 0.4885
-4 6 9 0.6861 -0.1599
-4 6 10 1.3456 -0.5625
-4 6 11 1.5129 -0.6061
-4 6 12 1.2287 -0.3981
-4 6 13 0.6871 -0.1341
-4 6 14 0.1305 0.0462
-4 6 15 -0.2449 0.1100
-4 8 1 -0.2170 0.7658
-4 8 2 -0.2432 0.0180
-4 8 3 -0.2647 -0.7331
-4 8 4 -0.1618 -1.3099
-4 8 5 0.0784 -1.5345
-4 8 6 0.3188 -1.3175
-4 8 7 0.3832 -0.7478
-4 8 8 0.2150 -0.0779
-4 8 9 -0.0674 0.4174
-4 8 10 -0.2675 0.6014
-4 8 11 -0.2660 0.5260
-3 -9 -6 0.2162 0.0501
-3 -9 -5 0.0587 -0.0218
-3 -9 -4 -0.3159 -0.0205
-3 -9 -3 -0.7949 0.0306
-3 -9 -2 -1.1781 0.0684
-3 -9 -1 -1.2978 0.0749
-3 -9 0 -1.1083 0.1062
-3 -7 -12 0.4662 -0.2376
-3 -7 -11 0.3507 -0.0015
-3 -7 -10 0.1298 0.2567
-3 -7 -9 -0.0955 0.4813
-3 -7 -8 -0.2571 0.6974
-3 -7 -7 -0.3170 0.9016
-3 -7 -6 -0.2284 0.9782
-3 -7 -5 0.0550 0.7695
-3 -7 -4 0.5139 0.2507
-3 -7 -3 1.0244 -0.3842
-3 -7 -2 1.4144 -0.8396
-3 -7 -1 1.5675 -0.9403
-3 -7 0 1.4645 -0.7426
-3 -5 -17 0.0641 0.1767
-3 -5 -16 0.4024 0.8094
-3 -5 -15 0.6956 1.5557
-3 -5 -14 0.7885 1.9775
-3 -5 -13 0.6645 1.7101
-3 -5 -12 0.4042 0.7396
-3 -5 -11 0.0773 -0.5686
-3 -5 -10 -0.2893 -1.7222
-3 -5 -9 -0.6449 -2.4082
-3 -5 -8 -0.8706 -2.5919
-3 -5 -7 -0.8514 -2.3709
-3 -5 -6 -0.5888 -1.7908
-3 -5 -5 -0.2088 -0.8386
-3 -5 -4 0.1563 0.3965
-3 -5 -3 0.4676 1.6067
-3 -5 -2 0.7316 2.3621
-3 -5 -1 0.8726 2.3569
-3 -5 0 0.7170 1.5835
-3 -3 -18 0.2434 -0.1187
-3 -3 -17 -0.3501 -0.1819
-3 -3 -16 -1.2794 -0.3248
-3 -3 -15 -2.1303 -0.4555
-3 -3 -14 -2.5280 -0.4071
-3 -3 -13 -2.3367 -0.0731
-3 -3 -12 -1.6057 0.4560
-3 -3 -11 -0.4064 0.9073
-3 -3 -10 1.1856 1.0152
-3 -3 -9 2.9266 0.7322
-3 -3 -8 4.2933 0.2618
-3 -3 -7 4.6509 -0.1204
-3 -3 -6 3.6275 -0.2789
-3 -3 -5 1.3848 -0.2618
-3 -3 -4 -1.4374 -0.1653
-3 -3 -3 -4.0212 0.0056
-3 -3 -2 -5.6612 0.3214
-3 -3 -1 -5.9046 0.7948
-3 -3 0 -4.6115 1.3011
-3 -1 -20 -0.2117 0.4071
-3 -1 -19 -0.1286 0.5956
-3 -1 -18 0.2354 0.4845
-3 -1 -17 0.8520 0.0052
-3 -1 -16 1.4788 -0.6976
-3 -1 -15 1.8037 -1.3705
-3 -1 -14 1.6651 -1.8286
-3 -1 -13 1.1422 -2.0109
-3 -1 -12 0.4334 -1.8636
-3 -1 -11 -0.3347 -1.2245
-3 -1 -10 -1.1588 0.0902
-3 -1 -9 -2.0164 2.0115
-3 -1 -8 -2.7005 4.0133
-3 -1 -7 -2.8356 5.2148
-3 -1 -6 -2.0984 4.7715
-3 -1 -5 -0.4664 2.3047
-3 -1 -4 1.7065 -1.8731
-3 -1 -3 3.8250 -6.8038
-3 -1 -2 5.2759 -11.1362
-3 -1 -1 5.6121 -13.5194
-3 -1 0 4.6632 -13.0750
-3 1 1 2.6588 9.7771
-3 1 2 -0.0721 4.6256
-3 1 3 -2.6465 -0.7816
-3 1 4 -4.3259 -4.8586
-3 1 5 -4.7135 -6.6470
-3 1 6 -3.9002 -6.0713
-3 1 7 -2.3701 -3.7929
-3 1 8 -0.7363 -0.8370
-3 1 9 0.5305 1.7999
-3 1 10 1.2378 3.4405
-3 1 11 1.4385 3.8677
-3 1 12 1.2958 3.2848
-3 1 13 0.9570 2.1184
-3 1 14 0.5114 0.7843
-3 1 15 0.0281 -0.4327
-3 1 16 -0.3929 -1.3475
-3 1 17 -0.6290 -1.8092
-3 1 18 -0.6086 -1.7356
-3 1 19 -0.3782 -1.2199
-3 1 20 -0.0887 -0.5522
-3 3 1 -2.0425 -1.6482
-3 3 2 1.1371 -1.7075
-3 3 3 3.9696 -1.4802
-3 3 4 5.6170 -1.0716
-3 3 5 5.7457 -0.6264
-3 3 6 4.6349 -0.3013
-3 3 7 2.9272 -0.2353
-3 3 8 1.2299 -0.4677
-3 3 9 -0.1417 -0.8564
-3 3 10 -1.1490 -1.1181
-3 3 11 -1.8453 -1.0195
-3 3 12 -2.2177 -0.5701
-3 3 13 -2.1788 -0.0227
-3 3 14 -1.6814 0.3356
-3 3 15 -0.8396 0.4054
-3 3 16 0.0604 0.3032
-3 3 17 0.6899 0.1979
-3 3 18 0.8663 0.1485
-3 3 19 0.6575 0.1019
-3 5 1 0.1638 -0.3051
-3 5 2 -0.6409 1.1353
-3 5 3 -1.3174 2.4085
-3 5 4 -1.5301 3.2595
-3 5 5 -1.2427 3.5034
-3 5 6 -0.7199 3.0767
-3 5 7 -0.2806 2.1050
-3 5 8 -0.0486 0.8844
-3 5 9 0.0764 -0.2503
-3 5 10 0.2434 -1.0688
-3 5 11 0.4746 -1.4885
-3 5 12 0.6505 -1.5184
-3 5 13 0.6380 -1.2088
-3 5 14 0.4184 -0.6714
-3 5 15 0.1065 -0.1075
-3 5 16 -0.1331 0.2523
-3 5 17 -0.1960 0.2893
-3 7 1 1.1282 0.4320
-3 7 2 0.5710 0.1335
-3 7 3 -0.1726 -0.1710
-3 7 4 -0.9531 -0.5354
-3 7 5 -1.4939 -0.9027
-3 7 6 -1.5346 -1.0928
-3 7 7 -1.0271 -0.9478
-3 7 8 -0.2019 -0.4881
-3 7 9 0.5718 0.0766
-3 7 10 1.0137 0.4905
-3 7 11 1.0635 0.6158
-3 7 12 0.8422 0.4877
-3 7 13 0.5230 0.2472
-3 7 14 0.2336 0.0337
-3 9 1 -0.6842 -0.2260
-3 9 2 -0.1674 -0.4196
-3 9 3 0.3018 -0.5771
-3 9 4 0.6013 -0.5879
-3 9 5 0.6565 -0.4412
-3 9 6 0.4794 -0.2378
-3 9 7 0.1827 -0.1033
-2 -8 -11 0.0651 -0.1962
-2 -8 -10 0.0087 -0.1705
-2 -8 -9 -0.0097 -0.0619
-2 -8 -8 0.1032 0.1368
-2 -8 -7 0.3454 0.3778
-2 -8 -6 0.5718 0.5275
-2 -8 -5 0.5940 0.4258
-2 -8 -4 0.3442 0.0069
-2 -8 -3 -0.0579 -0.6241
-2 -8 -2 -0.4070 -1.2375
-2 -8 -1 -0.5808 -1.6045
-2 -8 0 -0.6041 -1.5971
-2 -6 -15 0.6547 0.1325
-2 -6 -14 1.1371 0.3420
-2 -6 -13 1.2128 0.5047
-2 -6 -12 0.7699 0.5041
-2 -6 -11 -0.0111 0.3247
-2 -6 -10 -0.8240 0.0496
-2 -6 -9 -1.4542 -0.2224
-2 -6 -8 -1.8397 -0.4322
-2 -6 -7 -1.9628 -0.5354
-2 -6 -6 -1.7487 -0.4658
-2 -6 -5 -1.1223 -0.1777
-2 -6 -4 -0.1632 0.2665
-2 -6 -3 0.8361 0.6880
-2 -6 -2 1.5131 0.9149
-2 -6 -1 1.6607 0.9210
-2 -6 0 1.3222 0.8180
-2 -4 -18 0.0733 -0.3211
-2 -4 -17 -0.1468 0.0947
-2 -4 -16 -0.5901 0.8677
-2 -4 -15 -1.0691 1.6976
-2 -4 -14 -1.2592 2.2445
-2 -4 -13 -0.9320 2.3058
-2 -4 -12 -0.1567 1.8384
-2 -4 -11 0.7307 0.8948
-2 -4 -10 1.3802 -0.3855
-2 -4 -9 1.6732 -1.7254
-2 -4 -8 1.7317 -2.7272
-2 -4 -7 1.7027 -3.0340
-2 -4 -6 1.5578 -2.5234
-2 -4 -5 1.1228 -1.3548
-2 -4 -4 0.3022 0.1565
-2 -4 -3 -0.7388 1.6844
-2 -4 -2 -1.6213 2.9178
-2 -4 -1 -1.9782 3.5225
-2 -4 0 -1.6569 3.2064
-2 -2 -18 0.4506 0.0077
-2 -2 -17 0.3808 -0.5863
-2 -2 -16 0.1984 -1.4256
-2 -2 -15 -0.0589 -2.1264
-2 -2 -14 -0.4004 -2.3892
-2 -2 -13 -0.8321 -2.1561
-2 -2 -12 -1.2334 -1.5146
-2 -2 -11 -1.3218 -0.5085
-2 -2 -10 -0.8122 0.8887
-2 -2 -9 0.3287 2.5829
-2 -2 -8 1.7556 4.1727
-2 -2 -7 2.8746 5.0112
-2 -2 -6 3.1305 4.5244
-2 -2 -5 2.2459 2.5500
-2 -2 -4 0.3029 -0.5355
-2 -2 -3 -2.2894 -3.9389
-2 -2 -2 -4.8704 -6.7032
-2 -2 -1 -6.6691 -7.9781
-2 -2 0 -7.0553 -7.2789
-2 0 1 14.5381 -0.0367
-2 0 2 8.2291 -0.0005
-2 0 3 1.1722 0.0206
-2 0 4 -4.5684 0.0202
-2 0 5 -7.6211 0.0082
-2 0 6 -7.6863 -0.0013
-2 0 7 -5.4250 -0.0013
-2 0 8 -2.0314 0.0053
-2 0 9 1.2645 0.0116
-2 0 10 3.5837 0.0135
-2 0 11 4.5762 0.0108
-2 0 12 4.3607 0.0051
-2 0 13 3.2995 -0.0014
-2 0 14 1.7778 -0.0064
-2 0 15 0.1286 -0.0079
-2 0 16 -1.3164 -0.0052
-2 0 17 -2.2151 -0.0006
-2 0 18 -2.3485 0.0027
-2 0 19 -1.7973 0.0033
-2 0 20 -0.9473 0.0023
-2 2 1 -5.8396 4.7061
-2 2 2 -3.3869 0.9473
-2 2 3 -0.5369 -2.8309
-2 2 4 1.8226 -5.5256
-2 2 5 3.0886 -6.5238
-2 2 6 3.0964 -5.8886
-2 2 7 2.0780 -4.2051
-2 2 8 0.5293 -2.2217
-2 2 9 -0.9547 -0.5147
-2 2 10 -1.8760 0.6641
-2 2 11 -2.0244 1.3346
-2 2 12 -1.5453 1.6217
-2 2 13 -0.8056 1.6086
-2 2 14 -0.1418 1.3091
-2 2 15 0.3074 0.7551
-2 2 16 0.5691 0.0940
-2 2 17 0.6916 -0.4279
-2 2 18 0.6678 -0.6117
-2 2 19 0.4920 -0.4546
-2 4 1 -0.7619 -1.9206
-2 4 2 0.4415 -0.0215
-2 4 3 1.5926 1.8453
-2 4 4 2.3679 3.0747
-2 4 5 2.5718 3.4180
-2 4 6 2.2290 3.0198
-2 4 7 1.5795 2.1965
-2 4 8 0.9257 1.1925
-2 4 9 0.4297 0.1174
-2 4 10 0.0445 -0.9491
-2 4 11 -0.3520 -1.8490
-2 4 12 -0.7607 -2.3619
-2 4 13 -1.0203 -2.3254
-2 4 14 -0.9675 -1.7559
-2 4 15 -0.6248 -0.8770
-2 4 16 -0.2084 -0.0330
-2 4 17 0.0540 0.4728
-2 4 18 0.1042 0.5328
-2 6 1 0.6893 -0.7001
-2 6 2 -0.0780 -0.5134
-2 6 3 -0.8944 -0.1259
-2 6 4 -1.6670 0.4754
-2 6 5 -2.2184 1.0753
-2 6 6 -2.3440 1.3548
-2 6 7 -1.9615 1.1441
-2 6 8 -1.1951 0.5629
-2 6 9 -0.3097 -0.0766
-2 6 10 0.4388 -0.4963
-2 6 11 0.9020 -0.6056
-2 6 12 1.0385 -0.4841
-2 6 13 0.8767 -0.2688
-2 6 14 0.5084 -0.0646
-2 6 15 0.0943 0.0752
-2 6 16 -0.1850 0.1352
-2 8 1 -0.5641 1.2059
-2 8 2 -0.4780 0.5184
-2 8 3 -0.2939 -0.2944
-2 8 4 0.0146 -0.9928
-2 8 5 0.3542 -1.3394
-2 8 6 0.5513 -1.2246
-2 8 7 0.4964 -0.7485
-2 8 8 0.2464 -0.1703
-2 8 9 -0.0159 0.2543
-2 8 10 -0.1263 0.4164
-1 -9 -7 0.1427 0.1093
-1 -9 -6 0.2776 0.0398
-1 -9 -5 0.2494 0.0427
-1 -9 -4 -0.0192 0.1353
-1 -9 -3 -0.4696 0.2510
-1 -9 -2 -0.9347 0.3117
-1 -9 -1 -1.2353 0.3106
-1 -9 0 -1.2648 0.3106
-1 -7 -12 0.5878 -0.0862
-1 -7 -11 0.5627 0.0633
-1 -7 -10 0.4079 0.2406
-1 -7 -9 0.1461 0.4629
-1 -7 -8 -0.1909 0.7634
-1 -7 -7 -0.5126 1.0782
-1 -7 -6 -0.6565 1.2240
-1 -7 -5 -0.4731 1.0304
-1 -7 -4 0.0484 0.5071
-1 -7 -3 0.7439 -0.1308
-1 -7 -2 1.3745 -0.6210
-1 -7 -1 1.7659 -0.8390
-1 -7 0 1.8552 -0.8334
-1 -5 -17 -0.0636 -0.0477
-1 -5 -16 0.2069 0.4923
-1 -5 -15 0.5406 1.2401
-1 -5 -14 0.8044 1.7920
-1 -5 -13 0.9107 1.7747
-1 -5 -12 0.8198 1.1131
-1 -5 -11 0.5255 0.0610
-1 -5 -10 0.0781 -1.0158
-1 -5 -9 -0.3927 -1.8822
-1 -5 -8 -0.7290 -2.4799
-1 -5 -7 -0.8512 -2.7849
-1 -5 -6 -0.8059 -2.6843
-1 -5 -5 -0.6817 -2.0386
-1 -5 -4 -0.4858 -0.8684
-1 -5 -3 -0.1453 0.5462
-1 -5 -2 0.3433 1.7723
-1 -5 -1 0.7908 2.4421
-1 -5 0 0.9030 2.3976
-1 -3 -18 0.4618 -0.2023
-1 -3 -17 0.0480 -0.2225
-1 -3 -16 -0.7806 -0.2956
-1 -3 -15 -1.6986 -0.3593
-1 -3 -14 -2.3408 -0.2598
-1 -3 -13 -2.4885 0.1060
-1 -3 -12 -2.0787 0.6418
-1 -3 -11 -1.1154 1.0690
-1 -3 -10 0.3443 1.1335
-1 -3 -9 2.0987 0.8209
-1 -3 -8 3.7417 0.3701
-1 -3 -7 4.7586 0.0693
-1 -3 -6 4.7347 0.0365
-1 -3 -5 3.5282 0.1851
-1 -3 -4 1.3192 0.3704
-1 -3 -3 -1.4233 0.5344
-1 -3 -2 -4.0088 0.7097
-1 -3 -1 -5.6627 0.9202
-1 -3 0 -5.7842 1.1215
-1 -1 -20 -0.3502 0.4713
-1 -1 -19 -0.3772 0.8283
-1 -1 -18 -0.1428 0.9360
-1 -1 -17 0.3831 0.6294
-1 -1 -16 1.0265 -0.0428
-1 -1 -15 1.5124 -0.8819
-1 -1 -14 1.6538 -1.6935
-1 -1 -13 1.4495 -2.3432
-1 -1 -12 1.0073 -2.6638
-1 -1 -11 0.3954 -2.3737
-1 -1 -10 -0.4076 -1.1873
-1 -1 -9 -1.4062 0.9069
-1 -1 -8 -2.4390 3.4303
-1 -1 -7 -3.1490 5.4687
-1 -1 -6 -3.1234 5.9982
-1 -1 -5 -2.1097 4.3076
-1 -1 -4 -0.1716 0.3344
-1 -1 -3 2.2858 -5.1860
-1 -1 -1 6.1198 -14.8534
-1 -1 0 6.2858 -15.8936
-1 1 1 4.9922 13.4869
-1 1 2 2.5706 8.4442
-1 1 3 -0.1916 2.4138
-1 1 4 -2.4902 -2.7889
-1 1 5 -3.7640 -5.8762
-1 1 6 -3.8655 -6.4442
-1 1 7 -3.0415 -4.9268
-1 1 8 -1.7628 -2.2826
-1 1 9 -0.4981 0.4150
-1 1 10 0.4601 2.3511
-1 1 11 1.0424 3.1903
-1 1 12 1.3199 3.0583
-1 1 13 1.3700 2.3177
-1 1 14 1.2056 1.3115
-1 1 15 0.8200 0.2625
-1 1 16 0.2847 -0.6589
-1 1 17 -0.2227 -1.2591
-1 1 18 -0.5118 -1.3831
-1 1 19 -0.5146 -1.0574
-1 1 20 -0.3307 -0.5285
-1 3 1 -4.2561 -1.2414
-1 3 2 -1.5396 -1.2352
-1 3 3 1.4653 -1.1026
-1 3 4 3.8519 -0.8633
-1 3 5 5.0792 -0.5652
-1 3 6 5.0880 -0.3220
-1 3 7 4.1644 -0.2912
-1 3 8 2.7159 -0.5486
-1 3 9 1.1133 -0.9661
-1 3 10 -0.3654 -1.2509
-1 3 11 -1.5302 -1.1596
-1 3 12 -2.2527 -0.7031
-1 3 13 -2.4491 -0.1379
-1 3 14 -2.1022 0.2507
-1 3 15 -1.3223 0.3649
-1 3 16 -0.3828 0.3119
-1 3 17 0.3585 0.2447
-1 3 18 0.6493 0.2140
-1 3 19 0.5034 0.1721
-1 5 1 0.5312 -1.6852
-1 5 2 -0.1583 -0.4786
-1 5 3 -0.7933 0.9460
-1 5 4 -1.0888 2.2407
-1 5 5 -1.0370 3.0624
-1 5 6 -0.8314 3.2187
-1 5 7 -0.6362 2.7632
-1 5 8 -0.4494 1.9348
-1 5 9 -0.1727 0.9851
-1 5 10 0.2271 0.0617
-1 5 11 0.6455 -0.7545
-1 5 12 0.9144 -1.3442
-1 5 13 0.9252 -1.5428
-1 5 14 0.6927 -1.2758
-1 5 15 0.3344 -0.6885
-1 5 16 0.0067 -0.1010
-1 5 17 -0.1661 0.2068
-1 7 1 1.6315 0.6987
-1 7 2 1.1018 0.4473
-1 7 3 0.3253 0.0344
-1 7 4 -0.5079 -0.5096
-1 7 5 -1.1044 -1.0110
-1 7 6 -1.2289 -1.2473
-1 7 7 -0.8679 -1.1211
-1 7 8 -0.2402 -0.7375
-1 7 9 0.3578 -0.3127
-1 7 10 0.7284 -0.0130
-1 7 11 0.8334 0.1244
-1 7 12 0.7349 0.1475
-1 7 13 0.5174 0.1061
-1 9 1 -1.0158 -0.3614
-1 9 2 -0.5689 -0.4351
-1 9 3 -0.0643 -0.4484
-1 9 4 0.3314 -0.3564
-1 9 5 0.4910 -0.2074
-1 9 6 0.3983 -0.1001
-1 9 7 0.1630 -0.0897
0 -8 -11 0.0789 -0.2261
0 -8 -10 -0.0214 -0.2604
0 -8 -9 -0.0049 -0.1603
0 -8 -8 0.1881 0.1251
0 -8 -7 0.4751 0.5336
0 -8 -6 0.6616 0.8699
0 -8 -5 0.5862 0.9053
0 -8 -4 0.2544 0.5337
0 -8 -3 -0.1709 -0.1480
0 -8 -2 -0.5091 -0.8981
0 -8 -1 -0.6879 -1.4615
0 -8 0 -0.7378 -1.6683
0 -6 -15 0.4316 0.0435
0 -6 -14 0.8883 0.2376
0 -6 -13 1.0747 0.4184
0 -6 -12 0.8680 0.5066
0 -6 -11 0.3424 0.4609
0 -6 -10 -0.3419 0.2655
0 -6 -9 -1.0557 -0.0788
0 -6 -8 -1.7030 -0.5138
0 -6 -7 -2.1467 -0.8796
0 -6 -6 -2.2033 -0.9644
0 -6 -5 -1.7613 -0.6571
0 -6 -4 -0.9097 -0.0665
0 -6 -3 0.0764 0.5373
0 -6 -2 0.8999 0.9279
0 -6 -1 1.3998 1.0770
0 -6 0 1.5596 1.1020
0 -4 -18 0.0730 -0.5126
0 -4 -17 -0.0583 -0.2800
0 -4 -16 -0.4023 0.3968
0 -4 -15 -0.8362 1.3160
0 -4 -14 -1.0809 2.1398
0 -4 -13 -0.9134 2.5564
0 -4 -12 -0.3637 2.3837
0 -4 -11 0.3087 1.6068
0 -4 -10 0.8447 0.3844
0 -4 -9 1.1946 -0.9858
0 -4 -8 1.4945 -2.1651
0 -4 -7 1.8444 -2.8979
0 -4 -6 2.1300 -3.0643
0 -4 -5 2.0792 -2.6323
0 -4 -4 1.4988 -1.6041
0 -4 -3 0.4620 -0.0706
0 -4 -2 -0.7081 1.6650
0 -4 -1 -1.6124 3.0747
0 -4 0 -1.9530 3.6202
0 -2 -19 0.3630 0.2861
0 -2 -18 0.5018 0.2904
0 -2 -17 0.5062 -0.0977
0 -2 -16 0.3855 -0.7861
0 -2 -15 0.1545 -1.4831
0 -2 -14 -0.2234 -1.9138
0 -2 -13 -0.7722 -1.9697
0 -2 -12 -1.3637 -1.6660
0 -2 -11 -1.6783 -1.0003
0 -2 -10 -1.3704 0.0949
0 -2 -9 -0.3316 1.6341
0 -2 -8 1.1664 3.4086
0 -2 -7 2.5639 4.9358
0 -2 -6 3.2543 5.5950
0 -2 -5 2.8130 4.8799
0 -2 -4 1.1376 2.6489
0 -2 -3 -1.4842 -0.7254
0 -2 -2 -4.3822 -4.3826
0 -2 -1 -6.6618 -7.2175
0 -2 0 -7.5335 -8.2904
0 0 2 12.4783 0.0294
0 0 3 5.2890 0.0165
0 0 4 -1.3898 -0.0040
0 0 5 -5.8890 -0.0167
0 0 6 -7.4891 -0.0148
0 0 7 -6.4602 -0.0032
0 0 8 -3.7719 0.0082
0 0 9 -0.6388 0.0134
0 0 10 1.9343 0.0129
0 0 11 3.4367 0.0105
0 0 12 3.8517 0.0089
0 0 13 3.4283 0.0081
0 0 14 2.4389 0.0073
0 0 15 1.1142 0.0054
0 0 16 -0.2696 0.0021
0 0 17 -1.3504 -0.0019
0 0 18 -1.8192 -0.0047
0 0 19 -1.6306 -0.0045
0 0 20 -1.0541 -0.0010
0 2 0 -7.5335 8.2904
0 2 1 -6.6618 7.2175
0 2 2 -4.3822 4.3826
0 2 3 -1.4842 0.7254
0 2 4 1.1376 -2.6489
0 2 5 2.8130 -4.8799
0 2 6 3.2543 -5.5950
0 2 7 2.5639 -4.9358
0 2 8 1.1664 -3.4086
0 2 9 -0.3316 -1.6341
0 2 10 -1.3704 -0.0949
0 2 11 -1.6783 1.0003
0 2 12 -1.3637 1.6660
0 2 13 -0.7722 1.9697
0 2 14 -0.2234 1.9138
0 2 15 0.1545 1.4831
0 2 16 0.3855 0.7861
0 2 17 0.5062 0.0977
0 2 18 0.5018 -0.2904
0 2 19 0.3630 -0.2861
0 4 0 -1.9530 -3.6202
0 4 1 -1.6124 -3.0747
0 4 2 -0.7081 -1.6650
0 4 3 0.4620 0.0706
0 4 4 1.4988 1.6041
0 4 5 2.0792 2.6323
0 4 6 2.1300 3.0643
0 4 7 1.8444 2.8979
0 4 8 1.4945 2.1651
0 4 9 1.1946 0.9858
0 4 10 0.8447 -0.3844
0 4 11 0.3087 -1.6068
0 4 12 -0.3637 -2.3837
0 4 13 -0.9134 -2.5564
0 4 14 -1.0809 -2.1398
0 4 15 -0.8362 -1.3160
0 4 16 -0.4023 -0.3968
0 4 17 -0.0583 0.2800
0 4 18 0.0730 0.5126
0 6 0 1.5596 -1.1020
0 6 1 1.3998 -1.0770
0 6 2 0.8999 -0.9279
0 6 3 0.0764 -0.5373
0 6 4 -0.9097 0.0665
0 6 5 -1.7613 0.6571
0 6 6 -2.2033 0.9644
0 6 7 -2.1467 0.8796
0 6 8 -1.7030 0.5138
0 6 9 -1.0557 0.0788
0 6 10 -0.3419 -0.2655
0 6 11 0.3424 -0.4609
0 6 12 0.8680 -0.5066
0 6 13 1.0747 -0.4184
0 6 14 0.8883 -0.2376
0 6 15 0.4316 -0.0435
0 8 0 -0.7378 1.6683
0 8 1 -0.6879 1.4615
0 8 2 -0.5091 0.8981
0 8 3 -0.1709 0.1480
0 8 4 0.2544 -0.5337
0 8 5 0.5862 -0.9053
0 8 6 0.6616 -0.8699
0 8 7 0.4751 -0.5336
0 8 8 0.1881 -0.1251
0 8 9 -0.0049 0.1603
0 8 10 -0.0214 0.2604
1 -9 -7 0.1630 0.0897
1 -9 -6 0.3983 0.1001
1 -9 -5 0.4910 0.2074
1 -9 -4 0.3314 0.3564
1 -9 -3 -0.0643 0.4484
1 -9 -2 -0.5689 0.4351
1 -9 -1 -1.0158 0.3614
1 -7 -13 0.5174 -0.1061
1 -7 -12 0.7349 -0.1475
1 -7 -11 0.8334 -0.1244
1 -7 -10 0.7284 0.0130
1 -7 -9 0.3578 0.3127
1 -7 -8 -0.2402 0.7375
1 -7 -7 -0.8679 1.1211
1 -7 -6 -1.2289 1.2473
1 -7 -5 -1.1044 1.0110
1 -7 -4 -0.5079 0.5096
1 -7 -3 0.3253 -0.0344
1 -7 -2 1.1018 -0.4473
1 -7 -1 1.6315 -0.6987
1 -5 -17 -0.1661 -0.2068
1 -5 -16 0.0067 0.1010
1 -5 -15 0.3344 0.6885
1 -5 -14 0.6927 1.2758
1 -5 -13 0.9252 1.5428
1 -5 -12 0.9144 1.3442
1 -5 -11 0.6455 0.7545
1 -5 -10 0.2271 -0.0617
1 -5 -9 -0.1727 -0.9851
1 -5 -8 -0.4494 -1.9348
1 -5 -7 -0.6362 -2.7632
1 -5 -6 -0.8314 -3.2187
1 -5 -5 -1.0370 -3.0624
1 -5 -4 -1.0888 -2.2407
1 -5 -3 -0.7933 -0.9460
1 -5 -2 -0.1583 0.4786
1 -5 -1 0.5312 1.6852
1 -3 -18 0.6493 -0.2140
1 -3 -17 0.3585 -0.2447
1 -3 -16 -0.3828 -0.3119
1 -3 -15 -1.3223 -0.3649
1 -3 -14 -2.1022 -0.2507
1 -3 -13 -2.4491 0.1379
1 -3 -12 -2.2527 0.7031
1 -3 -11 -1.5302 1.1596
1 -3 -10 -0.3654 1.2509
1 -3 -9 1.1133 0.9661
1 -3 -8 2.7159 0.5486
1 -3 -7 4.1644 0.2912
1 -3 -6 5.0880 0.3220
1 -3 -5 5.0792 0.5652
1 -3 -4 3.8519 0.8633
1 -3 -3 1.4653 1.1026
1 -3 -2 -1.5396 1.2352
1 -3 -1 -4.2561 1.2414
1 -1 -20 -0.3307 0.5285
1 -1 -19 -0.5146 1.0574
1 -1 -18 -0.5118 1.3831
1 -1 -17 -0.2227 1.2591
1 -1 -16 0.2847 0.6589
1 -1 -15 0.8200 -0.2625
1 -1 -14 1.2056 -1.3115
1 -1 -13 1.3700 -2.3177
1 -1 -12 1.3199 -3.0583
1 -1 -11 1.0424 -3.1903
1 -1 -10 0.4601 -2.3511
1 -1 -9 -0.4981 -0.4150
1 -1 -8 -1.7628 2.2826
1 -1 -7 -3.0415 4.9268
1 -1 -6 -3.8655 6.4442
1 -1 -5 -3.7640 5.8762
1 -1 -4 -2.4902 2.7889
1 -1 -3 -0.1916 -2.4138
1 -1 -2 2.5706 -8.4442
1 -1 -1 4.9922 -13.4869
1 1 0 6.2858 15.8936
1 1 1 6.1198 14.8534
1 1 2 4.6155 10.8235
1 1 3 2.2858 5.1860
1 1 4 -0.1716 -0.3344
1 1 5 -2.1097 -4.3076
1 1 6 -3.1234 -5.9982
1 1 7 -3.1490 -5.4687
1 1 8 -2.4390 -3.4303
1 1 9 -1.4062 -0.9069
1 1 10 -0.4076 1.1873
1 1 11 0.3954 2.3737
1 1 12 1.0073 2.6638
1 1 13 1.4495 2.3432
1 1 14 1.6538 1.6935
1 1 15 1.5124 0.8819
1 1 16 1.0265 0.0428
1 1 17 0.3831 -0.6294
1 1 18 -0.1428 -0.9360
1 1 19 -0.3772 -0.8283
1 1 20 -0.3502 -0.4713
1 3 0 -5.7842 -1.1215
1 3 1 -5.6627 -0.9202
1 3 2 -4.0088 -0.7097
1 3 3 -1.4233 -0.5344
1 3 4 1.3192 -0.3704
1 3 5 3.5282 -0.1851
1 3 6 4.7347 -0.0365
1 3 7 4.7586 -0.0693
1 3 8 3.7417 -0.3701
1 3 9 2.0987 -0.8209
1 3 10 0.3443 -1.1335
1 3 11 -1.1154 -1.0690
1 3 12 -2.0787 -0.6418
1 3 13 -2.4885 -0.1060
1 3 14 -2.3408 0.2598
1 3 15 -1.6986 0.3593
1 3 16 -0.7806 0.2956
1 3 17 0.0480 0.2225
1 3 18 0.4618 0.2023
1 5 0 0.9030 -2.3976
1 5 1 0.7908 -2.4421
1 5 2 0.3433 -1.7723
1 5 3 -0.1453 -0.5462
1 5 4 -0.4858 0.8684
1 5 5 -0.6817 2.0386
1 5 6 -0.8059 2.6843
1 5 7 -0.8512 2.7849
1 5 8 -0.7290 2.4799
1 5 9 -0.3927 1.8822
1 5 10 0.0781 1.0158
1 5 11 0.5255 -0.0610
1 5 12 0.8198 -1.1131
1 5 13 0.9107 -1.7747
1 5 14 0.8044 -1.7920
1 5 15 0.5406 -1.2401
1 5 16 0.2069 -0.4923
1 5 17 -0.0636 0.0477
1 7 0 1.8552 0.8334
1 7 1 1.7659 0.8390
1 7 2 1.3745 0.6210
1 7 3 0.7439 0.1308
1 7 4 0.0484 -0.5071
1 7 5 -0.4731 -1.0304
1 7 6 -0.6565 -1.2240
1 7 7 -0.5126 -1.0782
1 7 8 -0.1909 -0.7634
1 7 9 0.1461 -0.4629
1 7 10 0.4079 -0.2406
1 7 11 0.5627 -0.0633
1 7 12 0.5878 0.0862
1 7 13 0.4713 0.1581
1 9 0 -1.2648 -0.3106
1 9 1 -1.2353 -0.3106
1 9 2 -0.9347 -0.3117
1 9 3 -0.4696 -0.2510
1 9 4 -0.0192 -0.1353
1 9 5 0.2494 -0.0427
1 9 6 0.2776 -0.0398
1 9 7 0.1427 -0.1093
2 -8 -9 -0.0159 -0.2543
2 -8 -8 0.2464 0.1703
2 -8 -7 0.4964 0.7485
2 -8 -6 0.5513 1.2246
2 -8 -5 0.3542 1.3394
2 -8 -4 0.0146 0.9928
2 -8 -3 -0.2939 0.2944
2 -8 -2 -0.4780 -0.5184
2 -8 -1 -0.5641 -1.2059
2 -6 -15 0.0943 -0.0752
2 -6 -14 0.5084 0.0646
2 -6 -13 0.8767 0.2688
2 -6 -12 1.0385 0.4841
2 -6 -11 0.9020 0.6056
2 -6 -10 0.4388 0.4963
2 -6 -9 -0.3097 0.0766
2 -6 -8 -1.1951 -0.5629
2 -6 -7 -1.9615 -1.1441
2 -6 -6 -2.3440 -1.3548
2 -6 -5 -2.2184 -1.0753
2 -6 -4 -1.6670 -0.4754
2 -6 -3 -0.8944 0.1259
2 -6 -2 -0.0780 0.5134
2 -6 -1 0.6893 0.7001
2 -4 -18 0.1042 -0.5328
2 -4 -17 0.0540 -0.4728
2 -4 -16 -0.2084 0.0330
2 -4 -15 -0.6248 0.8770
2 -4 -14 -0.9675 1.7559
2 -4 -13 -1.0203 2.3254
2 -4 -12 -0.7607 2.3619
2 -4 -11 -0.3520 1.8490
2 -4 -10 0.0445 0.9491
2 -4 -9 0.4297 -0.1174
2 -4 -8 0.9257 -1.1925
2 -4 -7 1.5795 -2.1965
2 -4 -6 2.2290 -3.0198
2 -4 -5 2.5718 -3.4180
2 -4 -4 2.3679 -3.0747
2 -4 -3 1.5926 -1.8453
2 -4 -2 0.4415 0.0215
2 -4 -1 -0.7619 1.9206
2 -2 -19 0.4920 0.4546
2 -2 -18 0.6678 0.6117
2 -2 -17 0.6916 0.4279
2 -2 -16 0.5691 -0.0940
2 -2 -15 0.3074 -0.7551
2 -2 -14 -0.1418 -1.3091
2 -2 -13 -0.8056 -1.6086
2 -2 -12 -1.5453 -1.6217
2 -2 -11 -2.0244 -1.3346
2 -2 -10 -1.8760 -0.6641
2 -2 -9 -0.9547 0.5147
2 -2 -8 0.5293 2.2217
2 -2 -7 2.0780 4.2051
2 -2 -6 3.0964 5.8886
2 -2 -5 3.0886 6.5238
2 -2 -4 1.8226 5.5256
2 -2 -3 -0.5369 2.8309
2 -2 -2 -3.3869 -0.9473
2 -2 -1 -5.8396 -4.7061
2 0 0 18.1238 0.0668
2 0 1 17.9070 0.0699
2 0 2 14.1066 0.0429
2 0 3 8.0581 0.0034
2 0 4 1.6179 -0.0245
2 0 5 -3.5096 -0.0285
2 0 6 -6.2708 -0.0149
2 0 7 -6.4844 0.0006
2 0 8 -4.7673 0.0065
2 0 9 -2.1859 0.0031
2 0 10 0.2373 -0.0021
2 0 11 1.9117 -0.0025
2 0 12 2.7448 0.0025
2 0 13 2.9068 0.0094
2 0 14 2.5579 0.0136
2 0 15 1.7832 0.0130
2 0 16 0.7258 0.0081
2 0 17 -0.3150 0.0023
2 0 18 -0.9913 -0.0003
2 0 19 -1.1331 0.0019
2 0 20 -0.8593 0.0067
2 2 0 -7.0553 7.2789
2 2 1 -6.6691 7.9781
2 2 2 -4.8704 6.7032
2 2 3 -2.2894 3.9389
2 2 4 0.3029 0.5355
2 2 5 2.2459 -2.5500
2 2 6 3.1305 -4.5244
2 2 7 2.8746 -5.0112
2 2 8 1.7556 -4.1727
2 2 9 0.3287 -2.5829
2 2 10 -0.8122 -0.8887
2 2 11 -1.3218 0.5085
2 2 12 -1.2334 1.5146
2 2 13 -0.8321 2.1561
2 2 14 -0.4004 2.3892
2 2 15 -0.0589 2.1264
2 2 16 0.1984 1.4256
2 2 17 0.3808 0.5863
2 2 18 0.4506 -0.0077
2 2 19 0.3795 -0.1676
2 4 0 -1.6569 -3.2064
2 4 1 -1.9782 -3.5225
2 4 2 -1.6213 -2.9178
2 4 3 -0.7388 -1.6844
2 4 4 0.3022 -0.1565
2 4 5 1.1228 1.3548
2 4 6 1.5578 2.5234
2 4 7 1.7027 3.0340
2 4 8 1.7317 2.7272
2 4 9 1.6732 1.7254
2 4 10 1.3802 0.3855
2 4 11 0.7307 -0.8948
2 4 12 -0.1567 -1.8384
2 4 13 -0.9320 -2.3058
2 4 14 -1.2592 -2.2445
2 4 15 -1.0691 -1.6976
2 4 16 -0.5901 -0.8677
2 4 17 -0.1468 -0.0947
2 4 18 0.0733 0.3211
2 6 0 1.3222 -0.8180
2 6 1 1.6607 -0.9210
2 6 2 1.5131 -0.9149
2 6 3 0.8361 -0.6880
2 6 4 -0.1632 -0.2665
2 6 5 -1.1223 0.1777
2 6 6 -1.7487 0.4658
2 6 7 -1.9628 0.5354
2 6 8 -1.8397 0.4322
2 6 9 -1.4542 0.2224
2 6 10 -0.8240 -0.0496
2 6 11 -0.0111 -0.3247
2 6 12 0.7699 -0.5041
2 6 13 1.2128 -0.5047
2 6 14 1.1371 -0.3420
2 6 15 0.6547 -0.1325
2 8 0 -0.6041 1.5971
2 8 1 -0.5808 1.6045
2 8 2 -0.4070 1.2375
2 8 3 -0.0579 0.6241
2 8 4 0.3442 -0.0069
2 8 5 0.5940 -0.4258
2 8 6 0.5718 -0.5275
2 8 7 0.3454 -0.3778
2 8 8 0.1032 -0.1368
2 8 9 -0.0097 0.0619
2 8 10 0.0087 0.1705
3 -9 -7 0.1827 0.1033
3 -9 -6 0.4794 0.2378
3 -9 -5 0.6565 0.4412
3 -9 -4 0.6013 0.5879
3 -9 -3 0.3018 0.5771
3 -9 -2 -0.1674 0.4196
3 -9 -1 -0.6842 0.2260
3 -7 -13 0.5230 -0.2472
3 -7 -12 0.8422 -0.4877
3 -7 -11 1.0635 -0.6158
3 -7 -10 1.0137 -0.4905
3 -7 -9 0.5718 -0.0766
3 -7 -8 -0.2019 0.4881
3 -7 -7 -1.0271 0.9478
3 -7 -6 -1.5346 1.0928
3 -7 -5 -1.4939 0.9027
3 -7 -4 -0.9531 0.5354
3 -7 -3 -0.1726 0.1710
3 -7 -2 0.5710 -0.1335
3 -7 -1 1.1282 -0.4320
3 -5 -17 -0.1960 -0.2893
3 -5 -16 -0.1331 -0.2523
3 -5 -15 0.1065 0.1075
3 -5 -14 0.4184 0.6714
3 -5 -13 0.6380 1.2088
3 -5 -12 0.6505 1.5184
3 -5 -11 0.4746 1.4885
3 -5 -10 0.2434 1.0688
3 -5 -9 0.0764 0.2503
3 -5 -8 -0.0486 -0.8844
3 -5 -7 -0.2806 -2.1050
3 -5 -6 -0.7199 -3.0767
3 -5 -5 -1.2427 -3.5034
3 -5 -4 -1.5301 -3.2595
3 -5 -3 -1.3174 -2.4085
3 -5 -2 -0.6409 -1.1353
3 -5 -1 0.1638 0.3051
3 -3 -18 0.8663 -0.1485
3 -3 -17 0.6899 -0.1979
3 -3 -16 0.0604 -0.3032
3 -3 -15 -0.8396 -0.4054
3 -3 -14 -1.6814 -0.3356
3 -3 -13 -2.1788 0.0227
3 -3 -12 -2.2177 0.5701
3 -3 -11 -1.8453 1.0195
3 -3 -10 -1.1490 1.1181
3 -3 -9 -0.1417 0.8564
3 -3 -8 1.2299 0.4677
3 -3 -7 2.9272 0.2353
3 -3 -6 4.6349 0.3013
3 -3 -5 5.7457 0.6264
3 -3 -4 5.6170 1.0716
3 -3 -3 3.9696 1.4802
3 -3 -2 1.1371 1.7075
3 -3 -1 -2.0425 1.6482
3 -1 -20 -0.0887 0.5522
3 -1 -19 -0.3782 1.2199
3 -1 -18 -0.6086 1.7356
3 -1 -17 -0.6290 1.8092
3 -1 -16 -0.3929 1.3475
3 -1 -15 0.0281 0.4327
3 -1 -14 0.5114 -0.7843
3 -1 -13 0.9570 -2.1184
3 -1 -12 1.2958 -3.2848
3 -1 -11 1.4385 -3.8677
3 -1 -10 1.2378 -3.4405
3 -1 -9 0.5305 -1.7999
3 -1 -8 -0.7363 0.8370
3 -1 -7 -2.3701 3.7929
3 -1 -6 -3.9002 6.0713
3 -1 -5 -4.7135 6.6470
3 -1 -4 -4.3259 4.8586
3 -1 -3 -2.6465 0.7816
3 -1 -2 -0.0721 -4.6256
3 -1 -1 2.6588 -9.7771
3 1 0 4.6632 13.0750
3 1 1 5.6121 13.5194
3 1 2 5.2759 11.1362
3 1 3 3.8250 6.8038
3 1 4 1.7065 1.8731
3 1 5 -0.4664 -2.3047
3 1 6 -2.0984 -4.7715
3 1 7 -2.8356 -5.2148
3 1 8 -2.7005 -4.0133
3 1 9 -2.0164 -2.0115
3 1 10 -1.1588 -0.0902
3 1 11 -0.3347 1.2245
3 1 12 0.4334 1.8636
3 1 13 1.1422 2.0109
3 1 14 1.6651 1.8286
3 1 15 1.8037 1.3705
3 1 16 1.4788 0.6976
3 1 17 0.8520 -0.0052
3 1 18 0.2354 -0.4845
3 1 19 -0.1286 -0.5956
3 1 20 -0.2117 -0.4071
3 3 0 -4.6115 -1.3011
3 3 1 -5.9046 -0.7948
3 3 2 -5.6612 -0.3214
3 3 3 -4.0212 -0.0056
3 3 4 -1.4374 0.1653
3 3 5 1.3848 0.2618
3 3 6 3.6275 0.2789
3 3 7 4.6509 0.1204
3 3 8 4.2933 -0.2618
3 3 9 2.9266 -0.7322
3 3 10 1.1856 -1.0152
3 3 11 -0.4064 -0.9073
3 3 12 -1.6057 -0.4560
3 3 13 -2.3367 0.0731
3 3 14 -2.5280 0.4071
3 3 15 -2.1303 0.4555
3 3 16 -1.2794 0.3248
3 3 17 -0.3501 0.1819
3 3 18 0.2434 0.1187
3 5 0 0.7170 -1.5835
3 5 1 0.8726 -2.3569
3 5 2 0.7316 -2.3621
3 5 3 0.4676 -1.6067
3 5 4 0.1563 -0.3965
3 5 5 -0.2088 0.8386
3 5 6 -0.5888 1.7908
3 5 7 -0.8514 2.3709
3 5 8 -0.8706 2.5919
3 5 9 -0.6449 2.4082
3 5 10 -0.2893 1.7222
3 5 11 0.0773 0.5686
3 5 12 0.4042 -0.7396
3 5 13 0.6645 -1.7101
3 5 14 0.7885 -1.9775
3 5 15 0.6956 -1.5557
3 5 16 0.4024 -0.8094
3 5 17 0.0641 -0.1767
3 7 0 1.4645 0.7426
3 7 1 1.5675 0.9403
3 7 2 1.4144 0.8396
3 7 3 1.0244 0.3842
3 7 4 0.5139 -0.2507
3 7 5 0.0550 -0.7695
3 7 6 -0.2284 -0.9782
3 7 7 -0.3170 -0.9016
3 7 8 -0.2571 -0.6974
3 7 9 -0.0955 -0.4813
3 7 10 0.1298 -0.2567
3 7 11 0.3507 0.0015
3 7 12 0.4662 0.2376
3 7 13 0.4111 0.3312
3 9 0 -1.1083 -0.1062
3 9 1 -1.2978 -0.0749
3 9 2 -1.1781 -0.0684
3 9 3 -0.7949 -0.0306
3 9 4 -0.3159 0.0205
3 9 5 0.0587 0.0218
3 9 6 0.2162 -0.0501
4 -8 -11 -0.2660 -0.5260
4 -8 -10 -0.2675 -0.6014
4 -8 -9 -0.0674 -0.4174
4 -8 -8 0.2150 0.0779
4 -8 -7 0.3832 0.7478
4 -8 -6 0.3188 1.3175
4 -8 -5 0.0784 1.5345
4 -8 -4 -0.1618 1.3099
4 -8 -3 -0.2647 0.7331
4 -8 -2 -0.2432 -0.0180
4 -8 -1 -0.2170 -0.7658
4 -6 -15 -0.2449 -0.1100
4 -6 -14 0.1305 -0.0462
4 -6 -13 0.6871 0.1341
4 -6 -12 1.2287 0.3981
4 -6 -11 1.5129 0.6061
4 -6 -10 1.3456 0.5625
4 -6 -9 0.6861 0.1599
4 -6 -8 -0.2990 -0.4885
4 -6 -7 -1.2980 -1.0726
4 -6 -6 -2.0149 -1.2892
4 -6 -5 -2.3132 -1.0691
4 -6 -4 -2.2236 -0.6164
4 -6 -3 -1.8282 -0.2187
4 -6 -2 -1.1635 -0.0092
4 -6 -1 -0.2584 0.0929
4 -4 -18 0.2140 -0.4239
4 -4 -17 0.2645 -0.5051
4 -4 -16 0.0787 -0.2410
4 -4 -15 -0.3401 0.3453
4 -4 -14 -0.8129 1.0452
4 -4 -13 -1.1332 1.5895
4 -4 -12 -1.2258 1.8073
4 -4 -11 -1.1511 1.6983
4 -4 -10 -0.9678 1.3592
4 -4 -9 -0.6301 0.8342
4 -4 -8 -0.0403 0.0474
4 -4 -7 0.8014 -1.0824
4 -4 -6 1.7195 -2.4243
4 -4 -5 2.4343 -3.5446
4 -4 -4 2.7030 -3.8943
4 -4 -3 2.4091 -3.1690
4 -4 -2 1.5778 -1.5425
4 -4 -1 0.3754 0.4306
4 -2 -19 0.7374 0.5625
4 -2 -18 0.9776 0.8816
4 -2 -17 1.0472 0.9404
4 -2 -16 0.9286 0.6503
4 -2 -15 0.5946 0.0982
4 -2 -14 -0.0141 -0.5299
4 -2 -13 -0.8869 -1.0764
4 -2 -12 -1.8172 -1.4711
4 -2 -11 -2.4230 -1.6713
4 -2 -10 -2.3439 -1.5508
4 -2 -9 -1.4665 -0.8688
4 -2 -8 -0.0034 0.5912
4 -2 -7 1.5965 2.7692
4 -2 -6 2.8042 5.1546
4 -2 -5 3.1513 6.8830
4 -2 -4 2.3645 7.1181
4 -2 -3 0.5076 5.5005
4 -2 -2 -1.9509 2.3629
4 -2 -1 -4.2615 -1.4187
4 0 0 13.1391 0.0963
4 0 1 14.6161 0.0791
4 0 2 12.9907 0.0348
4 0 3 8.9412 -0.0079
4 0 4 3.7774 -0.0254
4 0 5 -1.0191 -0.0161
4 0 6 -4.2633 0.0022
4 0 7 -5.4332 0.0105
4 0 8 -4.7862 0.0033
4 0 9 -3.1250 -0.0103
4 0 10 -1.3141 -0.0188
4 0 11 0.1363 -0.0171
4 0 12 1.1427 -0.0086
4 0 13 1.7988 0.0005
4 0 14 2.1066 0.0061
4 0 15 1.9589 0.0075
4 0 16 1.3392 0.0065
4 0 17 0.4727 0.0062
4 0 18 -0.2664 0.0087
4 0 19 -0.6067 0.0134
4 0 20 -0.5445 0.0166
4 2 0 -5.6741 4.7760
4 2 1 -5.8451 6.9233
4 2 2 -4.7957 7.3416
4 2 3 -2.9115 5.9546
4 2 4 -0.7346 3.1641
4 2 5 1.1785 -0.1740
4 2 6 2.3643 -2.9974
4 2 7 2.5833 -4.4880
4 2 8 1.9391 -4.4526
4 2 9 0.8556 -3.3254
4 2 10 -0.1451 -1.7826
4 2 11 -0.7275 -0.3052
4 2 12 -0.8721 0.9501
4 2 13 -0.7630 1.9470
4 2 14 -0.5748 2.5462
4 2 15 -0.3623 2.5451
4 2 16 -0.1150 1.9253
4 2 17 0.1394 0.9935
4 2 18 0.3175 0.2142
4 2 19 0.3533 -0.1225
4 4 0 -0.8769 -2.1526
4 4 1 -1.8174 -3.2234
4 4 2 -2.1345 -3.5081
4 4 3 -1.7786 -2.9939
4 4 4 -0.9831 -1.7610
4 4 5 -0.0877 -0.0735
4 4 6 0.6886 1.5804
4 4 7 1.3121 2.6599
4 4 8 1.7949 2.8634
4 4 9 2.0336 2.2779
4 4 10 1.8315 1.2473
4 4 11 1.1030 0.1121
4 4 12 0.0460 -0.9193
4 4 13 -0.9165 -1.7010
4 4 14 -1.3992 -2.0626
4 4 15 -1.2990 -1.8799
4 4 16 -0.8233 -1.2397
4 4 17 -0.3057 -0.4708
4 4 18 0.0182 0.0571
4 6 0 0.7395 -0.2261
4 6 1 1.5237 -0.4200
4 6 2 1.7725 -0.5550
4 6 3 1.3812 -0.5123
4 6 4 0.5463 -0.2955
4 6 5 -0.3789 -0.0144
4 6 6 -1.1190 0.2204
4 6 7 -1.5810 0.3586
4 6 8 -1.7648 0.3823
4 6 9 -1.6339 0.2700
4 6 10 -1.1286 0.0278
4 6 11 -0.3111 -0.2575
4 6 12 0.5457 -0.4421
4 6 13 1.0772 -0.4352
4 6 14 1.0795 -0.2811
4 8 0 -0.2600 1.3562
4 8 1 -0.3232 1.6513
4 8 2 -0.2750 1.5668
4 8 3 -0.0663 1.1396
4 8 4 0.1999 0.5450
4 8 5 0.3541 0.0129
4 8 6 0.3156 -0.2986
4 8 7 0.1556 -0.3671
4 8 8 0.0127 -0.2674
4 8 9 -0.0388 -0.0928
4 8 10 -0.0314 0.0842
5 -9 -6 0.4269 0.3214
5 -9 -5 0.6400 0.5636
5 -9 -4 0.6815 0.6847
5 -9 -3 0.5187 0.5990
5 -9 -2 0.1643 0.3530
5 -9 -1 -0.3251 0.0838
5 -7 -12 0.7593 -0.8223
5 -7 -11 1.0743 -1.1044
5 -7 -10 1.1340 -1.0463
5 -7 -9 0.7805 -0.6235
5 -7 -8 0.0592 -0.0159
5 -7 -7 -0.7555 0.5076
5 -7 -6 -1.3139 0.7739
5 -7 -5 -1.4124 0.8023
5 -7 -4 -1.0982 0.7282
5 -7 -3 -0.5750 0.6334
5 -7 -2 -0.0244 0.4592
5 -7 -1 0.4842 0.0989
5 -5 -16 -0.2407 -0.5010
5 -5 -15 -0.1597 -0.3585
5 -5 -14 0.0063 0.1153
5 -5 -13 0.1526 0.7947
5 -5 -12 0.2138 1.4760
5 -5 -11 0.2250 1.9339
5 -5 -10 0.2727 1.9619
5 -5 -9 0.3660 1.4368
5 -5 -8 0.3611 0.3980
5 -5 -7 0.0575 -0.9283
5 -5 -6 -0.5875 -2.2104
5 -5 -5 -1.3323 -3.1469
5 -5 -4 -1.7738 -3.5488
5 -5 -3 -1.6427 -3.3313
5 -5 -2 -1.0085 -2.4902
5 -5 -1 -0.2032 -1.1419
5 -3 -18 1.0419 -0.0529
5 -3 -17 1.0821 -0.0995
5 -3 -16 0.7227 -0.2415
5 -3 -15 0.0336 -0.4002
5 -3 -14 -0.7612 -0.3913
5 -3 -13 -1.4312 -0.1041
5 -3 -12 -1.8681 0.3510
5 -3 -11 -2.0806 0.6974
5 -3 -10 -2.0569 0.7155
5 -3 -9 -1.6386 0.4207
5 -3 -8 -0.5733 0.0391
5 -3 -7 1.2354 -0.1708
5 -3 -6 3.4714 -0.0702
5 -3 -5 5.4059 0.3317
5 -3 -4 6.2280 0.9232
5 -3 -3 5.4894 1.5239
5 -3 -2 3.3338 1.9099
5 -3 -1 0.3727 1.8941
5 -1 -20 0.1994 0.4835
5 -1 -19 -0.0776 1.1964
5 -1 -18 -0.4342 1.8510
5 -1 -17 -0.7151 2.1586
5 -1 -16 -0.7881 1.9451
5 -1 -15 -0.6017 1.1590
5 -1 -14 -0.1842 -0.1455
5 -1 -13 0.3902 -1.7720
5 -1 -12 1.0206 -3.3373
5 -1 -11 1.5590 -4.3284
5 -1 -10 1.7853 -4.2873
5 -1 -9 1.4448 -3.0166
5 -1 -8 0.3803 -0.6881
5 -1 -7 -1.3029 2.1691
5 -1 -6 -3.1667 4.7615
5 -1 -5 -4.5658 6.2009
5 -1 -4 -4.9324 5.7812
5 -1 -3 -4.0504 3.3103
5 -1 -2 -2.1456 -0.6886
5 -1 -1 0.2461 -5.0932
5 1 0 2.4058 8.6191
5 1 1 4.0511 10.2642
5 1 2 4.7190 9.6826
5 1 3 4.2367 7.1860
5 1 4 2.7436 3.5911
5 1 5 0.7316 -0.0441
5 1 6 -1.1158 -2.7498
5 1 7 -2.2503 -3.9782
5 1 8 -2.5256 -3.7852
5 1 9 -2.1834 -2.7116
5 1 10 -1.5806 -1.4103
5 1 11 -0.9142 -0.2892
5 1 12 -0.1859 0.5687
5 1 13 0.6085 1.2093
5 1 14 1.3120 1.5937
5 1 15 1.6608 1.5945
5 1 16 1.5080 1.1744
5 1 17 0.9776 0.5128
5 1 18 0.3845 -0.0761
5 1 19 0.0007 -0.3586
5 3 0 -2.6236 -1.4510
5 3 1 -4.9693 -0.7499
5 3 2 -6.1109 -0.0682
5 3 3 -5.7010 0.3906
5 3 4 -3.7732 0.5923
5 3 5 -0.9015 0.5992
5 3 6 1.9213 0.4419
5 3 7 3.7450 0.0997
5 3 8 4.1539 -0.3923
5 3 9 3.3929 -0.8560
5 3 10 2.0454 -1.0427
5 3 11 0.5964 -0.8201
5 3 12 -0.7292 -0.2935
5 3 13 -1.8059 0.2611
5 3 14 -2.4297 0.5905
5 3 15 -2.3913 0.6145
5 3 16 -1.7199 0.4278
5 3 17 -0.7781 0.1930
5 3 18 -0.0446 0.0317
5 5 0 0.4450 -0.4087
5 5 1 0.8223 -1.7162
5 5 2 0.9737 -2.3637
5 5 3 0.9501 -2.2020
5 5 4 0.7272 -1.4055
5 5 5 0.2911 -0.3138
5 5 6 -0.2541 0.7876
5 5 7 -0.7137 1.7421
5 5 8 -0.9427 2.4246
5 5 9 -0.9340 2.6459
5 5 10 -0.7612 2.2250
5 5 11 -0.4714 1.1869
5 5 12 -0.0762 -0.1305
5 5 13 0.3588 -1.2141
5 5 14 0.6708 -1.6785
5 5 15 0.7015 -1.4886
5 5 16 0.4517 -0.9292
5 7 0 0.9350 0.4295
5 7 1 1.2768 0.9131
5 7 2 1.4023 1.0901
5 7 3 1.2470 0.8584
5 7 4 0.8618 0.3608
5 7 5 0.3881 -0.1385
5 7 6 -0.0303 -0.4558
5 7 7 -0.3058 -0.5735
5 7 8 -0.4021 -0.5603
5 7 9 -0.3175 -0.4513
5 7 10 -0.0982 -0.2349
5 7 11 0.1485 0.0614
5 7 12 0.2948 0.3171
5 7 13 0.2789 0.3916
5 9 0 -0.8327 0.0886
5 9 1 -1.1777 0.1489
5 9 2 -1.2162 0.1524
5 9 3 -0.9328 0.1492
5 9 4 -0.4710 0.1322
5 9 5 -0.0459 0.0676
5 9 6 0.1924 -0.0416
6 -8 -10 -0.3629 -0.6741
6 -8 -9 -0.1527 -0.5842
6 -8 -8 0.0886 -0.1750
6 -8 -7 0.1931 0.4402
6 -8 -6 0.1069 1.0234
6 -8 -5 -0.0635 1.3601
6 -8 -4 -0.1458 1.3636
6 -8 -3 -0.0585 1.0628
6 -8 -2 0.1172 0.5278
6 -8 -1 0.2170 -0.1636
6 -6 -15 -0.4739 -0.0459
6 -6 -14 -0.1960 -0.0601
6 -6 -13 0.4037 0.0274
6 -6 -12 1.1514 0.2180
6 -6 -11 1.7522 0.4031
6 -6 -10 1.9231 0.4091
6 -6 -9 1.5397 0.1375
6 -6 -8 0.7033 -0.3173
6 -6 -7 -0.3268 -0.7050
6 -6 -6 -1.2863 -0.8106
6 -6 -5 -2.0164 -0.6330
6 -6 -4 -2.4484 -0.3732
6 -6 -3 -2.5117 -0.2390
6 -6 -2 -2.1049 -0.2603
6 -6 -1 -1.1985 -0.2945
6 -4 -18 0.3383 -0.2905
6 -4 -17 0.4937 -0.5031
6 -4 -16 0.4049 -0.5410
6 -4 -15 0.0411 -0.3395
6 -4 -14 -0.4691 0.0448
6 -4 -13 -0.9575 0.4929
6 -4 -12 -1.3375 0.9194
6 -4 -11 -1.6005 1.3029
6 -4 -10 -1.7184 1.6041
6 -4 -9 -1.5910 1.6593
6 -4 -8 -1.1127 1.2038
6 -4 -7 -0.2842 0.0773
6 -4 -6 0.7495 -1.5403
6 -4 -5 1.7595 -3.1029
6 -4 -4 2.5111 -3.9701
6 -4 -3 2.7982 -3.7819
6 -4 -2 2.4714 -2.6335
6 -4 -1 1.5170 -0.9351
6 -2 -19 0.8431 0.5014
6 -2 -18 1.1830 0.9720
6 -2 -17 1.3872 1.3291
6 -2 -16 1.3767 1.3928
6 -2 -15 1.0411 1.0983
6 -2 -14 0.2905 0.5037
6 -2 -13 -0.8036 -0.2774
6 -2 -12 -1.9291 -1.1344
6 -2 -11 -2.6437 -1.9342
6 -2 -10 -2.6183 -2.4380
6 -2 -9 -1.8171 -2.2865
6 -2 -8 -0.4872 -1.1583
6 -2 -7 0.9830 0.9562
6 -2 -6 2.1899 3.5791
6 -2 -5 2.7772 5.8605
6 -2 -4 2.5017 6.9618
6 -2 -3 1.3451 6.4486
6 -2 -2 -0.4084 4.4315
6 -2 -1 -2.2454 1.4226
6 0 0 7.3386 0.0826
6 0 1 9.9226 0.0560
6 0 2 10.2784 0.0163
6 0 3 8.4655 -0.0099
6 0 4 5.1575 -0.0098
6 0 5 1.4145 0.0072
6 0 6 -1.6882 0.0204
6 0 7 -3.4719 0.0168
6 0 8 -3.8838 0.0006
6 0 9 -3.3697 -0.0147
6 0 10 -2.4768 -0.0199
6 0 11 -1.5088 -0.0163
6 0 12 -0.5031 -0.0107
6 0 13 0.5248 -0.0077
6 0 14 1.3792 -0.0070
6 0 15 1.7594 -0.0061
6 0 16 1.5245 -0.0031
6 0 17 0.8573 0.0020
6 0 18 0.1525 0.0085
6 0 19 -0.2615 0.0144
6 2 0 -3.6231 1.8740
6 2 1 -4.2579 4.7737
6 2 2 -4.0477 6.5207
6 2 3 -3.1198 6.5473
6 2 4 -1.7325 4.7750
6 2 5 -0.2438 1.8210
6 2 6 0.9472 -1.2027
6 2 7 1.5440 -3.2627
6 2 8 1.5069 -3.9385
6 2 9 1.0643 -3.4957
6 2 10 0.5388 -2.4885
6 2 11 0.1328 -1.3036
6 2 12 -0.1409 -0.0524
6 2 13 -0.3492 1.1896
6 2 14 -0.5016 2.1620
6 2 15 -0.5338 2.5132
6 2 16 -0.4036 2.1147
6 2 17 -0.1676 1.2380
6 2 18 0.0524 0.3823
6 2 19 0.1659 -0.0873
6 4 0 0.1503 -0.8732
6 4 1 -1.2311 -2.4225
6 4 2 -2.1794 -3.4331
6 4 3 -2.4505 -3.6233
6 4 4 -2.0851 -2.8428
6 4 5 -1.2980 -1.2763
6 4 6 -0.3050 0.5322
6 4 7 0.7370 1.9453
6 4 8 1.6573 2.5888
6 4 9 2.2112 2.4848
6 4 10 2.1642 1.8821
6 4 11 1.4729 1.0090
6 4 12 0.3843 0.0080
6 4 13 -0.6666 -0.9478
6 4 14 -1.2959 -1.5892
6 4 15 -1.3665 -1.6863
6 4 16 -1.0125 -1.2598
6 4 17 -0.5104 -0.6144
6 6 0 0.0284 0.2062
6 6 1 1.1834 -0.0082
6 6 2 1.8592 -0.2019
6 6 3 1.8706 -0.2479
6 6 4 1.3325 -0.1380
6 6 5 0.5253 0.0419
6 6 6 -0.3024 0.2022
6 6 7 -1.0099 0.2950
6 6 8 -1.4972 0.2948
6 6 9 -1.6384 0.1866
6 6 10 -1.3410 -0.0040
6 6 11 -0.6776 -0.1894
6 6 12 0.0767 -0.2687
6 6 13 0.5882 -0.2159
6 6 14 0.6839 -0.1066
6 8 0 0.1526 0.8931
6 8 1 -0.0200 1.4698
6 8 2 -0.1497 1.7033
6 8 3 -0.1470 1.5189
6 8 4 -0.0528 1.0202
6 8 5 0.0225 0.4289
6 8 6 0.0141 -0.0456
6 8 7 -0.0485 -0.2987
6 8 8 -0.0978 -0.3334
6 8 9 -0.1066 -0.2127
6 8 10 -0.1014 -0.0234
7 -9 -4 0.5536 0.5495
7 -9 -3 0.5238 0.4958
7 -9 -2 0.3312 0.2993
7 -9 -1 -0.0310 0.0645
7 -7 -13 0.1668 -0.3360
7 -7 -11 0.8342 -1.1960
7 -7 -10 1.0396 -1.2909
7 -7 -9 0.9083 -1.0430
7 -7 -8 0.4293 -0.5703
7 -7 -7 -0.2008 -0.0635
7 -7 -6 -0.7121 0.3552
7 -7 -5 -0.9470 0.6880
7 -7 -4 -0.9284 0.9830
7 -7 -3 -0.7617 1.2066
7 -7 -2 -0.4970 1.2120
7 -7 -1 -0.1037 0.8577
7 -5 -16 -0.3304 -0.5874
7 -5 -15 -0.4212 -0.6338
7 -5 -14 -0.4106 -0.3648
7 -5 -13 -0.3177 0.2071
7 -5 -12 -0.1641 0.9611
7 -5 -11 0.0609 1.6852
7 -5 -10 0.3593 2.1206
7 -5 -9 0.6357 2.0524
7 -5 -8 0.6798 1.4120
7 -5 -7 0.3000 0.3148
7 -5 -6 -0.4781 -0.9978
7 -5 -5 -1.3447 -2.2548
7 -5 -4 -1.8786 -3.2050
7 -5 -3 -1.8338 -3.6167
7 -5 -2 -1.2891 -3.3074
7 -5 -1 -0.5352 -2.2505
7 -3 -18 1.0085 0.0191
7 -3 -17 1.3717 -0.0144
7 -3 -16 1.4718 -0.1648
7 -3 -15 1.2090 -0.3311
7 -3 -14 0.6142 -0.3340
7 -3 -13 -0.2017 -0.0990
7 -3 -12 -1.1241 0.2354
7 -3 -11 -2.0367 0.4130
7 -3 -10 -2.7388 0.2766
7 -3 -9 -2.8954 -0.1021
7 -3 -8 -2.1560 -0.4884
7 -3 -7 -0.4212 -0.6545
7 -3 -6 1.9534 -0.4929
7 -3 -5 4.2321 -0.0189
7 -3 -4 5.6462 0.6627
7 -3 -3 5.7553 1.3640
7 -3 -2 4.5610 1.8348
7 -3 -1 2.3654 1.8606
7 -1 -19 0.1331 0.9168
7 -1 -18 -0.2243 1.6139
7 -1 -17 -0.6504 2.1481
7 -1 -16 -0.9727 2.2663
7 -1 -15 -1.0363 1.7544
7 -1 -14 -0.7633 0.5398
7 -1 -13 -0.1706 -1.1890
7 -1 -12 0.6339 -2.9706
7 -1 -11 1.4523 -4.2356
7 -1 -10 2.0025 -4.5534
7 -1 -9 1.9797 -3.7844
7 -1 -8 1.1936 -2.0711
7 -1 -7 -0.2793 0.2431
7 -1 -6 -2.0511 2.6554
7 -1 -5 -3.5607 4.5325
7 -1 -4 -4.3250 5.2423
7 -1 -3 -4.1343 4.4086
7 -1 -2 -3.0727 2.1362
7 -1 -1 -1.4016 -0.9788
7 1 0 0.4820 4.1011
7 1 1 2.3481 6.3807
7 1 2 3.6447 7.2785
7 1 3 3.9418 6.6364
7 1 4 3.1195 4.7197
7 1 5 1.5242 2.1542
7 1 6 -0.1772 -0.2843
7 1 7 -1.3837 -1.9920
7 1 8 -1.8852 -2.7749
7 1 9 -1.8621 -2.8188
7 1 10 -1.6001 -2.4259
7 1 11 -1.2170 -1.7714
7 1 12 -0.6554 -0.8965
7 1 13 0.1031 0.1105
7 1 14 0.8710 0.9949
7 1 15 1.3350 1.4450
7 1 16 1.3036 1.3286
7 1 17 0.8717 0.8113
7 1 18 0.3407 0.2352
7 1 19 -0.0151 -0.1229
7 3 0 -0.3983 -1.4071
7 3 1 -3.1795 -0.6454
7 3 2 -5.2836 0.1214
7 3 3 -6.0084 0.6547
7 3 4 -5.0270 0.8731
7 3 5 -2.7021 0.8040
7 3 6 0.0195 0.4945
7 3 7 2.1369 0.0001
7 3 8 3.1392 -0.5562
7 3 9 3.1284 -0.9695
7 3 10 2.4952 -1.0483
7 3 11 1.5334 -0.7487
7 3 12 0.3638 -0.2142
7 3 13 -0.8611 0.3165
7 3 14 -1.8145 0.6489
7 3 15 -2.1444 0.7120
7 3 16 -1.7731 0.5504
7 3 17 -1.0052 0.2758
7 3 18 -0.3060 0.0176
7 5 0 0.1658 0.6777
7 5 1 0.7150 -0.9368
7 5 2 1.1025 -2.0969
7 5 3 1.2814 -2.5139
7 5 4 1.1576 -2.1970
7 5 5 0.7063 -1.3512
7 5 6 0.0583 -0.2201
7 5 7 -0.5620 0.9741
7 5 8 -0.9806 1.9870
7 5 9 -1.1458 2.5396
7 5 10 -1.0781 2.4256
7 5 11 -0.8005 1.6693
7 5 12 -0.3548 0.5710
7 5 13 0.1329 -0.4361
7 5 14 0.4661 -1.0189
7 5 15 0.5060 -1.0976
7 7 0 0.4249 -0.1723
7 7 1 0.9860 0.5993
7 7 2 1.3758 1.1446
7 7 3 1.4389 1.2832
7 7 4 1.1708 1.0593
7 7 5 0.7051 0.6577
7 7 6 0.2168 0.2507
7 7 7 -0.1605 -0.0759
7 7 8 -0.3595 -0.2878
7 7 9 -0.3727 -0.3493
7 7 10 -0.2486 -0.2407
7 7 11 -0.0796 -0.0174
7 7 12 0.0402 0.1864
7 7 13 0.0702 0.2466
7 9 0 -0.4886 0.1064
7 9 1 -0.8663 0.1884
7 9 2 -0.9979 0.2126
7 9 3 -0.8310 0.2147
7 9 4 -0.4720 0.1927
7 9 5 -0.1085 0.1237
7 9 6 0.1180 0.0107
8 -8 -10 -0.3348 -0.5508
8 -8 -9 -0.1994 -0.6039
8 -8 -8 -0.0331 -0.3861
8 -8 -7 0.0522 0.0391
8 -8 -6 0.0253 0.5080
8 -8 -5 -0.0321 0.8773
8 -8 -4 0.0040 1.0841
8 -8 -3 0.1812 1.1070
8 -8 -2 0.4120 0.9068
8 -8 -1 0.5375 0.4446
8 -6 -14 -0.4294 -0.0369
8 -6 -13 -0.0265 -0.0583
8 -6 -12 0.6432 0.0093
8 -6 -11 1.3616 0.1223
8 -6 -10 1.8483 0.1622
8 -6 -9 1.8924 0.0467
8 -6 -8 1.4450 -0.1655
8 -6 -7 0.6129 -0.3048
8 -6 -6 -0.4234 -0.2499
8 -6 -5 -1.4817 -0.0591
8 -6 -4 -2.3786 0.0749
8 -6 -3 -2.8966 0.0127
8 -6 -2 -2.8158 -0.1931
8 -6 -1 -2.0438 -0.3504
8 -4 -17 0.5666 -0.5156
8 -4 -16 0.5860 -0.8478
8 -4 -15 0.3859 -1.0317
8 -4 -14 0.0403 -0.9640
8 -4 -13 -0.3677 -0.6163
8 -4 -12 -0.8153 -0.0140
8 -4 -11 -1.2991 0.7679
8 -4 -10 -1.7419 1.5567
8 -4 -9 -1.9716 2.0460
8 -4 -8 -1.8116 1.8862
8 -4 -7 -1.1962 0.9070
8 -4 -6 -0.2086 -0.6871
8 -4 -5 0.9625 -2.3518
8 -4 -4 2.0720 -3.4854
8 -4 -3 2.8401 -3.7433
8 -4 -2 2.9971 -3.1385
8 -4 -1 2.3977 -1.8991
8 -2 -18 1.0209 0.8164
8 -2 -17 1.3843 1.4578
8 -2 -16 1.5721 1.9384
8 -2 -15 1.3756 2.0215
8 -2 -14 0.6553 1.5887
8 -2 -13 -0.4850 0.6681
8 -2 -12 -1.6692 -0.5864
8 -2 -11 -2.4389 -1.9092
8 -2 -10 -2.5213 -2.9223
8 -2 -9 -1.9504 -3.1955
8 -2 -8 -0.9723 -2.4202
8 -2 -7 0.1295 -0.6265
8 -2 -6 1.1200 1.7370
8 -2 -5 1.7945 3.9690
8 -2 -4 1.9739 5.4333
8 -2 -3 1.5774 5.7882
8 -2 -2 0.7010 4.9867
8 -2 -1 -0.4087 3.1496
8 0 0 2.4883 0.0491
8 0 1 5.4837 0.0270
8 0 2 7.2471 0.0046
8 0 3 7.3776 -0.0028
8 0 4 5.9550 0.0063
8 0 5 3.5375 0.0189
8 0 6 0.9394 0.0211
8 0 7 -1.1436 0.0110
8 0 8 -2.4194 -0.0015
8 0 9 -2.9763 -0.0060
8 0 10 -3.0102 -0.0019
8 0 11 -2.5940 0.0028
8 0 12 -1.7144 0.0013
8 0 13 -0.4925 -0.0059
8 0 14 0.7055 -0.0126
8 0 15 1.4343 -0.0145
8 0 16 1.4748 -0.0116
8 0 17 0.9840 -0.0069
8 0 18 0.3552 -0.0025
8 0 19 -0.0700 0.0014
8 2 0 -1.4713 -0.5297
8 2 1 -2.2943 2.3904
8 2 2 -2.7348 4.8124
8 2 3 -2.7168 5.8906
8 2 4 -2.2361 5.2151
8 2 5 -1.4186 3.1399
8 2 6 -0.5119 0.6104
8 2 7 0.2345 -1.4225
8 2 8 0.7079 -2.5242
8 2 9 0.9484 -2.8228
8 2 10 1.0339 -2.6321
8 2 11 0.9725 -2.0891
8 2 12 0.7252 -1.1573
8 2 13 0.3181 0.0900
8 2 14 -0.1064 1.2912
8 2 15 -0.3748 1.9668
8 2 16 -0.4161 1.8819
8 2 17 -0.3006 1.2335
8 2 18 -0.1559 0.4813
8 4 0 1.1441 0.2806
8 4 1 -0.4006 -1.4191
8 4 2 -1.7561 -2.8382
8 4 3 -2.5546 -3.5326
8 4 4 -2.6588 -3.2088
8 4 5 -2.1319 -1.9715
8 4 6 -1.1460 -0.3244
8 4 7 0.0656 1.1234
8 4 8 1.2094 1.9965
8 4 9 1.9688 2.2549
8 4 10 2.1169 2.0336
8 4 11 1.6379 1.4569
8 4 12 0.7495 0.6270
8 4 13 -0.2011 -0.2672
8 4 14 -0.8961 -0.9338
8 4 15 -1.1656 -1.1403
8 4 16 -1.0240 -0.8995
8 4 17 -0.6349 -0.4677
8 6 0 -0.7426 0.3206
8 6 1 0.6784 0.1241
8 6 2 1.7663 -0.0736
8 6 3 2.2418 -0.1426
8 6 4 2.0948 -0.0804
8 6 5 1.5003 0.0247
8 6 6 0.6735 0.0916
8 6 7 -0.1981 0.0981
8 6 8 -0.9348 0.0612
8 6 9 -1.3569 0.0046
8 6 10 -1.3549 -0.0462
8 6 11 -0.9821 -0.0618
8 6 12 -0.4547 -0.0298
8 6 13 -0.0261 0.0206
8 6 14 0.1648 0.0358
8 8 0 0.4620 0.2330
8 8 1 0.2245 0.9332
8 8 2 -0.0311 1.4107
8 8 3 -0.1859 1.5052
8 8 4 -0.2244 1.2388
8 8 5 -0.2093 0.7795
8 8 6 -0.1995 0.3227
8 8 7 -0.2013 -0.0049
8 8 8 -0.1919 -0.1643
8 8 9 -0.1645 -0.1752
8 8 10 -0.1369 -0.0888
9 -9 -2 0.3151 0.2294
9 -9 -1 0.1438 0.1053
9 -7 -12 0.1771 -0.4295
9 -7 -11 0.5198 -0.8087
9 -7 -10 0.8249 -1.0671
9 -7 -9 0.9043 -1.0959
9 -7 -8 0.7008 -0.8881
9 -7 -7 0.3276 -0.5120
9 -7 -6 -0.0438 -0.0384
9 -7 -5 -0.3280 0.4996
9 -7 -4 -0.5503 1.0679
9 -7 -3 -0.7359 1.5576
9 -7 -2 -0.8075 1.7768
9 -7 -1 -0.6234 1.5555
9 -5 -16 -0.3477 -0.4757
9 -5 -15 -0.5552 -0.6880
9 -5 -14 -0.6487 -0.7345
9 -5 -13 -0.5875 -0.5162
9 -5 -12 -0.3728 0.0028
9 -5 -11 -0.0196 0.7391
9 -5 -10 0.4208 1.4726
9 -5 -9 0.8017 1.9156
9 -5 -8 0.8883 1.8417
9 -5 -7 0.4977 1.1869
9 -5 -6 -0.3206 0.0615
9 -5 -5 -1.2451 -1.3014
9 -5 -4 -1.8632 -2.5964
9 -5 -3 -1.9365 -3.4809
9 -5 -2 -1.5192 -3.6478
9 -5 -1 -0.8451 -2.9563
9 -3 -18 0.7081 0.0412
9 -3 -17 1.3521 0.0129
9 -3 -16 1.9237 -0.1140
9 -3 -15 2.1526 -0.2241
9 -3 -14 1.8635 -0.1676
9 -3 -13 1.0389 0.0700
9 -3 -12 -0.1919 0.3119
9 -3 -11 -1.5806 0.3257
9 -3 -10 -2.7686 0.0295
9 -3 -9 -3.3326 -0.4312
9 -3 -8 -2.9342 -0.7976
9 -3 -7 -1.5275 -0.8743
9 -3 -6 0.5414 -0.6134
9 -3 -5 2.6657 -0.0816
9 -3 -4 4.2647 0.5947
9 -3 -3 4.9967 1.2418
9 -3 -2 4.7543 1.6504
9 -3 -1 3.5439 1.6508
9 -1 -19 0.1341 0.4618
9 -1 -18 -0.1659 1.0545
9 -1 -17 -0.6383 1.6970
9 -1 -16 -1.1049 2.1169
9 -1 -15 -1.3444 1.9880
9 -1 -14 -1.1984 1.1182
9 -1 -13 -0.6395 -0.3722
9 -1 -12 0.2164 -2.0565
9 -1 -11 1.1354 -3.4167
9 -1 -10 1.8162 -4.0929
9 -1 -9 1.9766 -3.9717
9 -1 -8 1.4711 -3.1025
9 -1 -7 0.3839 -1.6070
9 -1 -6 -0.9836 0.2955
9 -1 -5 -2.2475 2.2144
9 -1 -4 -3.1062 3.6273
9 -1 -3 -3.4125 4.0756
9 -1 -2 -3.1222 3.3745
9 -1 -1 -2.2251 1.6817
9 1 0 -0.8023 0.6182
9 1 1 0.9574 2.9285
9 1 2 2.5161 4.6969
9 1 3 3.3214 5.4641
9 1 4 3.1063 5.0479
9 1 5 2.0812 3.6536
9 1 6 0.7902 1.7894
9 1 7 -0.2620 -0.0050
9 1 8 -0.8928 -1.4064
9 1 9 -1.2111 -2.3346
9 1 10 -1.3574 -2.7847
9 1 11 -1.3098 -2.6969
9 1 12 -0.9437 -2.0271
9 1 13 -0.2541 -0.9253
9 1 14 0.5249 0.2194
9 1 15 1.0450 0.9731
9 1 16 1.0991 1.1316
9 1 17 0.7631 0.8255
9 1 18 0.3087 0.3755
9 3 0 1.4676 -1.2231
9 3 1 -1.1167 -0.5151
9 3 2 -3.5289 0.2105
9 3 3 -4.9479 0.7367
9 3 4 -4.8737 0.9610
9 3 5 -3.4698 0.8783
9 3 6 -1.4589 0.5391
9 3 7 0.3628 0.0462
9 3 8 1.5708 -0.4400
9 3 9 2.1667 -0.7445
9 3 10 2.2957 -0.7659
9 3 11 1.9975 -0.5297
9 3 12 1.2486 -0.1544
9 3 13 0.1837 0.2287
9 3 14 -0.8246 0.5223
9 3 15 -1.3708 0.6595
9 3 16 -1.3140 0.6016
9 3 17 -0.8658 0.3719
9 3 18 -0.3894 0.0803
9 5 0 -0.1248 1.5440
9 5 1 0.5413 -0.1592
9 5 2 1.0939 -1.6440
9 5 3 1.4184 -2.5226
9 5 4 1.3774 -2.6543
9 5 5 0.9396 -2.1162
9 5 6 0.2506 -1.1071
9 5 7 -0.4411 0.1146
9 5 8 -0.9287 1.2514
9 5 9 -1.1281 2.0098
9 5 10 -1.0531 2.1983
9 5 11 -0.7639 1.8207
9 5 12 -0.3586 1.0794
9 5 13 0.0187 0.2738
9 5 14 0.2233 -0.3360
9 5 15 0.2027 -0.6192
9 7 0 -0.1276 -0.8908
9 7 1 0.5496 0.0048
9 7 2 1.1456 0.8150
9 7 3 1.4421 1.2994
9 7 4 1.3876 1.4000
9 7 5 1.0850 1.2062
9 7 6 0.6870 0.8494
9 7 7 0.3091 0.4386
9 7 8 0.0126 0.0660
9 7 9 -0.1756 -0.1788
9 7 10 -0.2510 -0.2411
9 7 11 -0.2354 -0.1514
9 7 12 -0.1710 -0.0190
9 9 0 -0.1450 0.0057
9 9 1 -0.4342 0.0719
9 9 2 -0.5886 0.1087
9 9 3 -0.5464 0.1390
9 9 4 -0.3620 0.1548
10 -8 -8 -0.0492 -0.3848
10 -8 -7 0.0379 -0.1942
10 -8 -6 0.0705 0.0498
10 -8 -5 0.0769 0.3025
10 -8 -4 0.1371 0.5680
10 -8 -3 0.2967 0.8227
10 -8 -2 0.5004 0.9591
10 -8 -1 0.6188 0.8380
10 -6 -14 -0.5107 -0.0325
10 -6 -13 -0.4643 -0.1053
10 -6 -12 -0.0935 -0.1076
10 -6 -11 0.5455 -0.0435
10 -6 -10 1.2434 0.0035
10 -6 -9 1.7224 -0.0288
10 -6 -8 1.7620 -0.0882
10 -6 -7 1.2863 -0.0454
10 -6 -6 0.3679 0.1550
10 -6 -5 -0.8139 0.3963
10 -6 -4 -2.0056 0.4718
10 -6 -3 -2.8994 0.2814
10 -6 -2 -3.1936 -0.0592
10 -6 -1 -2.7202 -0.3131
10 -4 -16 0.5162 -0.9869
10 -4 -15 0.5441 -1.4108
10 -4 -14 0.5210 -1.5597
10 -4 -13 0.4157 -1.3274
10 -4 -12 0.1295 -0.7141
10 -4 -11 -0.4035 0.1816
10 -4 -10 -1.0935 1.1485
10 -4 -9 -1.6867 1.8595
10 -4 -8 -1.8972 1.9656
10 -4 -7 -1.5671 1.2904
10 -4 -6 -0.7301 -0.0139
10 -4 -5 0.4321 -1.5078
10 -4 -4 1.6590 -2.6972
10 -4 -3 2.6514 -3.2700
10 -4 -2 3.1143 -3.1530
10 -4 -1 2.8517 -2.4081
10 -2 -18 0.5266 0.4891
10 -2 -17 0.9362 1.2769
10 -2 -16 1.2851 2.0628
10 -2 -15 1.3134 2.4861
10 -2 -14 0.8321 2.2843
10 -2 -13 -0.0889 1.4100
10 -2 -12 -1.1136 0.0434
10 -2 -11 -1.8482 -1.4665
10 -2 -10 -2.0866 -2.6876
10 -2 -9 -1.8798 -3.2192
10 -2 -8 -1.4059 -2.8376
10 -2 -7 -0.8091 -1.6092
10 -2 -6 -0.1632 0.1250
10 -2 -5 0.4585 1.9146
10 -2 -4 0.9383 3.3903
10 -2 -3 1.1595 4.3208
10 -2 -2 1.0745 4.5258
10 -2 -1 0.7104 3.8131
10 0 0 -0.8272 0.0194
10 0 1 2.0000 0.0103
10 0 2 4.4842 0.0042
10 0 3 5.9390 0.0056
10 0 4 5.9909 0.0105
10 0 5 4.7727 0.0110
10 0 6 2.8370 0.0043
10 0 7 0.8187 -0.0034
10 0 8 -0.8806 -0.0032
10 0 9 -2.1309 0.0067
10 0 10 -2.8785 0.0183
10 0 11 -2.9965 0.0218
10 0 12 -2.3814 0.0142
10 0 13 -1.1778 0.0020
10 0 14 0.1588 -0.0064
10 0 15 1.0900 -0.0083
10 0 16 1.3321 -0.0077
10 0 17 1.0035 -0.0090
10 0 18 0.4728 -0.0122
10 2 0 0.1208 -2.0959
10 2 1 -0.6018 0.3328
10 2 2 -1.3258 2.7702
10 2 3 -1.8583 4.3561
10 2 4 -2.0298 4.5805
10 2 5 -1.8014 3.5862
10 2 6 -1.2813 2.0038
10 2 7 -0.6271 0.4729
10 2 8 0.0543 -0.7190
10 2 9 0.7016 -1.5966
10 2 10 1.2194 -2.1926
10 2 11 1.4603 -2.3601
10 2 12 1.3275 -1.9098
10 2 13 0.8923 -0.8980
10 2 14 0.3801 0.2757
10 2 15 0.0138 1.0976
10 2 16 -0.1340 1.2895
10 2 17 -0.1428 0.9631
10 2 18 -0.1237 0.4662
10 4 0 1.8749 1.1418
10 4 1 0.4549 -0.4290
10 4 2 -0.9851 -1.9264
10 4 3 -2.0476 -2.8646
10 4 4 -2.4945 -2.9051
10 4 5 -2.2848 -2.0877
10 4 6 -1.5426 -0.8131
10 4 7 -0.5059 0.4202
10 4 8 0.5311 1.2897
10 4 9 1.2954 1.7168
10 4 10 1.6157 1.7478
10 4 11 1.4668 1.4387
10 4 12 0.9540 0.8693
10 4 13 0.2651 0.2119
10 4 14 -0.3790 -0.2941
10 4 15 -0.7782 -0.4849
10 4 16 -0.8274 -0.3887
10 6 0 -1.5681 0.3266
10 6 1 -0.0908 0.1453
10 6 2 1.2631 -0.0646
10 6 3 2.1457 -0.1820
10 6 4 2.4296 -0.2122
10 6 5 2.1778 -0.2295
10 6 6 1.5428 -0.2737
10 6 7 0.7043 -0.3132
10 6 8 -0.1386 -0.2939
10 6 9 -0.7815 -0.1990
10 6 10 -1.0798 -0.0616
10 6 11 -1.0233 0.0646
10 6 12 -0.7403 0.1359
10 6 13 -0.4137 0.1324
10 8 0 0.5549 -0.4146
10 8 1 0.3260 0.1826
10 8 2 0.0498 0.7303
10 8 3 -0.1561 1.0435
10 8 4 -0.2534 1.0758
10 8 5 -0.2759 0.9028
10 8 6 -0.2663 0.6371
10 8 7 -0.2368 0.3643
10 8 8 -0.1853 0.1363
11 -7 -11 0.3220 -0.2353
11 -7 -10 0.6237 -0.5623
11 -7 -9 0.7966 -0.8048
11 -7 -8 0.7906 -0.8537
11 -7 -7 0.6705 -0.6796
11 -7 -6 0.5071 -0.3103
11 -7 -5 0.2810 0.2127
11 -7 -4 -0.0768 0.8340
11 -7 -3 -0.5463 1.4383
11 -7 -2 -0.9480 1.8351
11 -7 -1 -1.0418 1.8355
11 -5 -14 -0.6084 -0.9096
11 -5 -13 -0.6039 -1.1166
11 -5 -12 -0.4417 -0.9714
11 -5 -11 -0.1133 -0.3914
11 -5 -10 0.3492 0.4846
11 -5 -9 0.8010 1.3252
11 -5 -8 0.9892 1.7650
11 -5 -7 0.7016 1.5810
11 -5 -6 -0.0423 0.7702
11 -5 -5 -0.9496 -0.4805
11 -5 -4 -1.6293 -1.8639
11 -5 -3 -1.8414 -3.0114
11 -5 -2 -1.6016 -3.5652
11 -5 -1 -1.0786 -3.2967
11 -3 -17 1.0171 0.0005
11 -3 -16 1.8211 -0.0804
11 -3 -15 2.3638 -0.1038
11 -3 -14 2.3603 0.0398
11 -3 -13 1.7216 0.3097
11 -3 -12 0.5696 0.5018
11 -3 -11 -0.8206 0.4104
11 -3 -10 -2.0866 0.0191
11 -3 -9 -2.8506 -0.4659
11 -3 -8 -2.8339 -0.7702
11 -3 -7 -1.9865 -0.7378
11 -3 -6 -0.5309 -0.3920
11 -3 -5 1.1447 0.1378
11 -3 -4 2.6638 0.7093
11 -3 -3 3.7570 1.1930
11 -3 -2 4.2206 1.4629
11 -3 -1 3.8617 1.4210
11 -1 -18 -0.2204 0.3818
11 -1 -17 -0.6765 0.9361
11 -1 -16 -1.1785 1.5114
11 -1 -15 -1.4902 1.7758
11 -1 -14 -1.4320 1.4491
11 -1 -13 -0.9692 0.5046
11 -1 -12 -0.2211 -0.8049
11 -1 -11 0.5932 -2.1118
11 -1 -10 1.2301 -3.1218
11 -1 -9 1.4964 -3.6658
11 -1 -8 1.3110 -3.6363
11 -1 -7 0.7290 -2.9570
11 -1 -6 -0.0964 -1.6599
11 -1 -5 -0.9945 0.0231
11 -1 -4 -1.8322 1.6861
11 -1 -3 -2.4893 2.8966
11 -1 -2 -2.7961 3.3398
11 -1 -1 -2.5424 2.8754
11 1 0 -1.6116 -1.5277
11 1 1 -0.1560 0.3942
11 1 2 1.3722 2.4022
11 1 3 2.4426 3.8909
11 1 4 2.7520 4.4186
11 1 5 2.3759 3.9308
11 1 6 1.6412 2.7380
11 1 7 0.8537 1.2625
11 1 8 0.1321 -0.2008
11 1 9 -0.5261 -1.4994
11 1 10 -1.0695 -2.4728
11 1 11 -1.3277 -2.8826
11 1 12 -1.1392 -2.5579
11 1 13 -0.5380 -1.6114
11 1 14 0.2061 -0.4638
11 1 15 0.7487 0.3965
11 1 16 0.8946 0.7187
11 1 17 0.6957 0.5943
11 1 18 0.3624 0.3042
11 3 0 2.5821 -1.0556
11 3 1 0.5877 -0.4784
11 3 2 -1.5611 0.1252
11 3 3 -3.1410 0.5882
11 3 4 -3.6734 0.8151
11 3 5 -3.1849 0.7906
11 3 6 -2.1029 0.5672
11 3 7 -0.9015 0.2519
11 3 8 0.1664 -0.0273
11 3 9 1.0454 -0.1821
11 3 10 1.6784 -0.2052
11 3 11 1.9122 -0.1467
11 3 12 1.6259 -0.0452
11 3 13 0.9174 0.1039
11 3 14 0.1146 0.3008
11 3 15 -0.4327 0.4792
11 3 16 -0.5839 0.5265
11 3 17 -0.4531 0.3877
11 5 0 -0.4298 2.2291
11 5 1 0.2567 0.6789
11 5 2 0.8859 -0.8865
11 5 3 1.2956 -2.0383
11 5 4 1.3229 -2.5401
11 5 5 0.9395 -2.3751
11 5 6 0.3072 -1.6823
11 5 7 -0.3135 -0.6842
11 5 8 -0.7163 0.3607
11 5 9 -0.8344 1.1998
11 5 10 -0.7188 1.6461
11 5 11 -0.4721 1.6351
11 5 12 -0.2058 1.2434
11 5 13 -0.0189 0.6545
11 5 14 0.0335 0.0903
11 7 0 -0.7143 -1.3828
11 7 1 -0.0866 -0.6134
11 7 2 0.5846 0.2090
11 7 3 1.0748 0.8472
11 7 4 1.3020 1.1904
11 7 5 1.3011 1.2437
11 7 6 1.1362 1.0609
11 7 7 0.8538 0.7106
11 7 8 0.5023 0.2926
11 7 9 0.1580 -0.0590
11 7 10 -0.0932 -0.2339
11 7 11 -0.2042 -0.2199
12 -8 -7 0.0990 -0.2070
12 -8 -6 0.1397 -0.1883
12 -8 -5 0.1408 -0.1225
12 -8 -4 0.1616 0.0680
12 -8 -3 0.2561 0.3860
12 -8 -2 0.3985 0.7082
12 -8 -1 0.4904 0.8557
12 -6 -13 -0.6895 -0.0878
12 -6 -12 -0.6564 -0.0744
12 -6 -11 -0.2194 -0.0169
12 -6 -10 0.5151 0.0094
12 -6 -9 1.2625 -0.0232
12 -6 -8 1.7043 -0.0282
12 -6 -7 1.6374 0.1166
12 -6 -6 1.0332 0.4116
12 -6 -5 0.0102 0.6784
12 -6 -4 -1.2096 0.6941
12 -6 -3 -2.3248 0.3971
12 -6 -2 -3.0017 -0.0423
12 -6 -1 -2.9889 -0.3632
12 -4 -15 0.5060 -1.2793
12 -4 -14 0.7855 -1.5156
12 -4 -13 1.0088 -1.4419
12 -4 -12 0.9635 -1.0373
12 -4 -11 0.5065 -0.3418
12 -4 -10 -0.2783 0.5182
12 -4 -9 -1.0811 1.2925
12 -4 -8 -1.5414 1.6604
12 -4 -7 -1.4514 1.3977
12 -4 -6 -0.8305 0.5349
12 -4 -5 0.1452 -0.6415
12 -4 -4 1.2447 -1.7551
12 -4 -3 2.2241 -2.5184
12 -4 -2 2.8318 -2.7846
12 -4 -1 2.8570 -2.4932
12 -2 -17 0.2980 0.8844
12 -2 -16 0.6698 1.7151
12 -2 -15 0.8937 2.2865
12 -2 -14 0.7494 2.3059
12 -2 -13 0.2138 1.6993
12 -2 -12 -0.5090 0.6185
12 -2 -11 -1.1451 -0.6458
12 -2 -10 -1.5392 -1.7672
12 -2 -9 -1.6991 -2.4662
12 -2 -8 -1.6918 -2.5771
12 -2 -7 -1.5342 -2.0876
12 -2 -6 -1.1960 -1.1196
12 -2 -5 -0.6796 0.1444
12 -2 -4 -0.0670 1.5182
12 -2 -3 0.5111 2.7884
12 -2 -2 0.9279 3.6532
12 -2 -1 1.0807 3.7549
12 0 0 -2.7996 -0.0018
12 0 1 -0.5324 0.0011
12 0 2 2.0313 0.0048
12 0 3 4.0766 0.0070
12 0 4 4.9940 0.0042
12 0 5 4.6868 -0.0042
12 0 6 3.5255 -0.0129
12 0 7 2.0032 -0.0143
12 0 8 0.4321 -0.0050
12 0 9 -1.0523 0.0096
12 0 10 -2.2734 0.0197
12 0 11 -2.9103 0.0194
12 0 12 -2.6886 0.0115
12 0 13 -1.6773 0.0044
12 0 14 -0.3551 0.0036
12 0 15 0.6707 0.0068
12 0 16 1.0535 0.0069
12 0 17 0.8717 0.0000
12 0 18 0.4661 -0.0105
12 2 0 0.8957 -2.8655
12 2 1 0.3919 -1.1495
12 2 2 -0.3050 0.8608
12 2 3 -0.9638 2.4855
12 2 4 -1.3714 3.2836
12 2 5 -1.4444 3.2411
12 2 6 -1.2280 2.6351
12 2 7 -0.7997 1.7430
12 2 8 -0.2054 0.6894
12 2 9 0.4930 -0.4565
12 2 10 1.1384 -1.5040
12 2 11 1.5076 -2.1313
12 2 12 1.4646 -2.0917
12 2 13 1.0879 -1.4358
12 2 14 0.6244 -0.5182
12 2 15 0.2990 0.2303
12 2 16 0.1654 0.5671
12 2 17 0.1278 0.5287
12 4 0 2.2306 1.6494
12 4 1 1.1163 0.3898
12 4 2 -0.1492 -0.9464
12 4 3 -1.1992 -1.9159
12 4 4 -1.7858 -2.1996
12 4 5 -1.8455 -1.7888
12 4 6 -1.4703 -0.9603
12 4 7 -0.8327 -0.0702
12 4 8 -0.1169 0.6403
12 4 9 0.5201 1.0859
12 4 10 0.9590 1.2586
12 4 11 1.1173 1.1695
12 4 12 0.9617 0.8697
12 4 13 0.5427 0.4835
12 4 14 0.0184 0.1683
12 4 15 -0.3895 0.0165
12 6 0 -2.2536 0.4147
12 6 1 -1.0273 0.2640
12 6 2 0.3079 0.0469
12 6 3 1.3984 -0.1507
12 6 4 2.0482 -0.3355
12 6 5 2.2169 -0.5279
12 6 6 1.9522 -0.6850
12 6 7 1.3513 -0.7203
12 6 8 0.5743 -0.5891
12 6 9 -0.1604 -0.3402
12 6 10 -0.6474 -0.0839
12 6 11 -0.7958 0.0850
12 6 12 -0.6692 0.1362
12 6 13 -0.4269 0.0992
12 8 0 0.4457 -0.7310
12 8 1 0.2713 -0.3818
12 8 2 0.0517 0.0419
12 8 3 -0.1239 0.3983
12 8 4 -0.2217 0.6203
12 8 5 -0.2526 0.7025
12 8 6 -0.2295 0.6586
12 8 7 -0.1572 0.5097
13 -7 -10 0.4749 -0.0996
13 -7 -9 0.6338 -0.3938
13 -7 -8 0.7360 -0.5827
13 -7 -7 0.8227 -0.6006
13 -7 -6 0.8696 -0.4437
13 -7 -5 0.7554 -0.1224
13 -7 -4 0.3694 0.3476
13 -7 -3 -0.2389 0.8968
13 -7 -2 -0.8367 1.3685
13 -7 -1 -1.1527 1.5738
13 -5 -14 -0.3570 -0.8278
13 -5 -13 -0.4470 -1.3084
13 -5 -12 -0.4423 -1.4668
13 -5 -11 -0.2614 -1.1022
13 -5 -10 0.1331 -0.2701
13 -5 -9 0.6236 0.7161
13 -5 -8 0.9417 1.4552
13 -5 -7 0.8386 1.6626
13 -5 -6 0.2888 1.2617
13 -5 -5 -0.4699 0.3500
13 -5 -4 -1.1061 -0.8658
13 -5 -3 -1.4138 -2.0927
13 -5 -2 -1.3832 -2.9765
13 -5 -1 -1.1038 -3.2015
13 -3 -15 1.8408 0.0023
13 -3 -14 2.0163 0.1942
13 -3 -13 1.7150 0.4775
13 -3 -12 0.9990 0.6531
13 -3 -11 0.0175 0.5445
13 -3 -10 -1.0274 0.1681
13 -3 -9 -1.8853 -0.2604
13 -3 -8 -2.3009 -0.4913
13 -3 -7 -2.1115 -0.4168
13 -3 -6 -1.3295 -0.1044
13 -3 -5 -0.1304 0.3055
13 -3 -4 1.2306 0.7051
13 -3 -3 2.4828 1.0310
13 -3 -2 3.3446 1.2206
13 -3 -1 3.5417 1.2027
13 -1 -17 -0.6169 0.1777
13 -1 -16 -1.0539 0.7323
13 -1 -15 -1.3531 1.2865
13 -1 -14 -1.3783 1.5141
13 -1 -13 -1.1150 1.2080
13 -1 -12 -0.6510 0.3847
13 -1 -11 -0.1114 -0.7633
13 -1 -10 0.3930 -1.9766
13 -1 -9 0.7781 -2.9946
13 -1 -8 0.9801 -3.5748
13 -1 -7 0.9506 -3.5327
13 -1 -6 0.6579 -2.8167
13 -1 -5 0.0956 -1.5501
13 -1 -4 -0.6897 0.0058
13 -1 -3 -1.5551 1.5258
13 -1 -2 -2.2469 2.6658
13 -1 -1 -2.4711 3.0950
13 1 0 -2.0347 -2.5959
13 1 1 -1.0388 -1.2320
13 1 2 0.2172 0.5614
13 1 3 1.3370 2.1526
13 1 4 2.0454 3.0452
13 1 5 2.2754 3.1239
13 1 6 2.0994 2.5990
13 1 7 1.6081 1.7330
13 1 8 0.8701 0.6499
13 1 9 -0.0050 -0.5880
13 1 10 -0.8076 -1.7763
13 1 11 -1.2804 -2.5343
13 1 12 -1.2664 -2.5441
13 1 13 -0.8245 -1.8379
13 1 14 -0.2033 -0.8277
13 1 15 0.3113 -0.0223
13 1 16 0.5536 0.3131
13 1 17 0.5319 0.2619
13 3 0 2.9139 -0.9413
13 3 1 1.5825 -0.5153
13 3 2 -0.0501 -0.0521
13 3 3 -1.4553 0.3165
13 3 4 -2.2622 0.5194
13 3 5 -2.4109 0.5625
13 3 6 -2.0720 0.5066
13 3 7 -1.4451 0.4294
13 3 8 -0.6485 0.3824
13 3 9 0.2259 0.3600
13 3 10 1.0127 0.3128
13 3 11 1.4900 0.2081
13 3 12 1.5199 0.0853
13 3 13 1.1665 0.0367
13 3 14 0.6604 0.1147
13 3 15 0.2398 0.2607
13 5 0 -0.6506 2.6514
13 5 1 -0.0686 1.4901
13 5 2 0.5267 0.1057
13 5 3 0.9418 -1.0940
13 5 4 1.0099 -1.8486
13 5 5 0.7250 -2.0836
13 5 6 0.2619 -1.8460
13 5 7 -0.1461 -1.2386
13 5 8 -0.3561 -0.4104
13 5 9 -0.3670 0.4321
13 5 10 -0.2637 1.0576
13 5 11 -0.1361 1.2970
13 5 12 -0.0415 1.1277
13 5 13 -0.0063 0.6898
13 7 0 -1.0613 -1.4107
13 7 1 -0.6517 -0.9350
13 7 2 -0.1088 -0.3211
13 7 3 0.4103 0.2534
13 7 4 0.8280 0.6782
13 7 5 1.1035 0.8984
13 7 6 1.1897 0.8822
13 7 7 1.0576 0.6366
13 7 8 0.7507 0.2547
13 7 9 0.3904 -0.0930
14 -8 -5 0.1081 -0.2565
14 -8 -4 0.0925 -0.1750
14 -8 -1 0.2861 0.5276
14 -6 -12 -0.7961 0.0533
14 -6 -11 -0.6000 0.1160
14 -6 -10 -0.0213 0.1080
14 -6 -9 0.7309 0.0515
14 -6 -8 1.3669 0.0717
14 -6 -7 1.6604 0.2724
14 -6 -6 1.5065 0.5945
14 -6 -5 0.9029 0.8219
14 -6 -4 -0.0624 0.7571
14 -6 -3 -1.1851 0.3971
14 -6 -2 -2.1477 -0.0637
14 -6 -1 -2.6254 -0.4001
14 -4 -14 0.7796 -1.0033
14 -4 -13 1.1761 -1.1087
14 -4 -12 1.3035 -1.0292
14 -4 -11 0.9818 -0.6844
14 -4 -10 0.2735 -0.0574
14 -4 -9 -0.5261 0.7031
14 -4 -8 -1.0764 1.2965
14 -4 -7 -1.1883 1.4345
14 -4 -6 -0.8692 1.0246
14 -4 -5 -0.2279 0.2129
14 -4 -4 0.6132 -0.7323
14 -4 -3 1.5058 -1.5613
14 -4 -2 2.2270 -2.0915
14 -4 -1 2.5179 -2.1856
14 -2 -17 -0.1678 0.4598
14 -2 -16 0.1119 1.0820
14 -2 -15 0.4362 1.5886
14 -2 -14 0.5790 1.7806
14 -2 -13 0.4127 1.6003
14 -2 -12 -0.0122 1.1002
14 -2 -11 -0.5409 0.3687
14 -2 -10 -1.0415 -0.4954
14 -2 -9 -1.4543 -1.3546
14 -2 -8 -1.7441 -2.0169
14 -2 -7 -1.8482 -2.2802
14 -2 -6 -1.6947 -2.0097
14 -2 -5 -1.2653 -1.1928
14 -2 -4 -0.6274 0.0446
14 -2 -3 0.0876 1.4413
14 -2 -2 0.7219 2.6298
14 -2 -1 1.1188 3.2296
14 0 0 -3.7166 -0.0201
14 0 1 -2.2201 -0.0111
14 0 2 -0.0808 -0.0020
14 0 3 1.9143 0.0017
14 0 4 3.1604 -0.0023
14 0 5 3.5274 -0.0105
14 0 6 3.2476 -0.0161
14 0 7 2.5608 -0.0147
14 0 8 1.5120 -0.0076
14 0 9 0.1043 -0.0007
14 0 10 -1.4116 0.0009
14 0 11 -2.5038 -0.0025
14 0 12 -2.6937 -0.0056
14 0 13 -1.9548 -0.0031
14 0 14 -0.7738 0.0053
14 0 15 0.2013 0.0140
14 0 16 0.6052 0.0162
14 0 17 0.5145 0.0099
14 2 0 1.1613 -3.0030
14 2 1 0.8361 -2.0127
14 2 2 0.2757 -0.5854
14 2 3 -0.2992 0.8377
14 2 4 -0.7063 1.9153
14 2 5 -0.8874 2.5008
14 2 6 -0.8727 2.5831
14 2 7 -0.6797 2.1865
14 2 8 -0.2839 1.3592
14 2 9 0.2919 0.2507
14 2 10 0.8862 -0.8481
14 2 11 1.2488 -1.5981
14 2 12 1.2236 -1.7935
14 2 13 0.8864 -1.4782
14 2 14 0.4874 -0.9004
14 2 15 0.2464 -0.3478
14 2 16 0.1995 0.0027
14 4 0 2.2271 1.7730
14 4 1 1.4444 0.9118
14 4 2 0.4528 -0.1302
14 4 3 -0.4273 -0.9898
14 4 4 -1.0038 -1.3988
14 4 5 -1.2505 -1.3229
14 4 6 -1.2271 -0.9277
14 4 7 -0.9887 -0.4246
14 4 8 -0.5697 0.0502
14 4 9 -0.0331 0.4400
14 4 10 0.4897 0.7074
14 4 11 0.8276 0.8127
14 4 12 0.8585 0.7500
14 4 13 0.5949 0.5777
14 4 14 0.1953 0.3886
14 6 0 -2.4537 0.5095
14 6 1 -1.7172 0.4583
14 6 2 -0.6872 0.3081
14 6 3 0.3431 0.0751
14 6 4 1.1710 -0.2437
14 6 5 1.6811 -0.5870
14 6 6 1.8000 -0.8222
14 6 7 1.5077 -0.8389
14 6 8 0.9015 -0.6444
14 6 9 0.2122 -0.3602
14 6 10 -0.2966 -0.1257
14 6 11 -0.4822 -0.0058
14 8 2 -0.0035 -0.2821
14 8 3 -0.1303 -0.0641
14 8 4 -0.2107 0.1519
14 8 5 -0.2297 0.3251
15 -7 -9 0.4278 -0.0730
15 -7 -8 0.5700 -0.2736
15 -7 -7 0.7734 -0.4105
15 -7 -6 0.9485 -0.4596
15 -7 -5 0.9311 -0.3844
15 -7 -4 0.6206 -0.1418
15 -7 -3 0.0890 0.2546
15 -7 -2 -0.4547 0.6902
15 -7 -1 -0.8118 0.9944
15 -5 -13 -0.2473 -1.0374
15 -5 -12 -0.3982 -1.3285
15 -5 -11 -0.3809 -1.1756
15 -5 -10 -0.1030 -0.5624
15 -5 -9 0.3457 0.2956
15 -5 -8 0.7148 1.0921
15 -5 -7 0.7719 1.5868
15 -5 -6 0.4794 1.6531
15 -5 -5 0.0022 1.2404
15 -5 -4 -0.4446 0.3700
15 -5 -3 -0.7434 -0.7983
15 -5 -2 -0.8808 -1.9282
15 -5 -1 -0.8572 -2.6165
15 -3 -15 1.0210 0.0474
15 -3 -14 1.2770 0.2164
15 -3 -13 1.3484 0.4744
15 -3 -12 1.1925 0.6623
15 -3 -11 0.7459 0.6317
15 -3 -10 -0.0088 0.3863
15 -3 -9 -0.9414 0.0834
15 -3 -8 -1.7637 -0.1024
15 -3 -7 -2.1570 -0.1101
15 -3 -6 -1.9398 0.0083
15 -3 -5 -1.1441 0.1856
15 -3 -4 0.0280 0.4026
15 -3 -3 1.2909 0.6506
15 -3 -2 2.3354 0.8637
15 -3 -1 2.8779 0.9287
15 -1 -16 -0.6935 0.1219
15 -1 -15 -0.9260 0.7841
15 -1 -14 -1.0415 1.3767
15 -1 -13 -1.0475 1.5691
15 -1 -12 -0.9611 1.1977
15 -1 -11 -0.7616 0.3224
15 -1 -10 -0.4076 -0.8344
15 -1 -9 0.0964 -1.9876
15 -1 -8 0.6506 -2.8720
15 -1 -7 1.0803 -3.2940
15 -1 -6 1.2104 -3.1520
15 -1 -5 0.9436 -2.4321
15 -1 -4 0.3044 -1.2069
15 -1 -3 -0.5566 0.3324
15 -1 -2 -1.3951 1.8354
15 -1 -1 -1.9442 2.8405
15 1 0 -1.9908 -2.9918
15 1 1 -1.5539 -2.1971
15 1 2 -0.7336 -0.8453
15 1 3 0.2485 0.5066
15 1 4 1.1581 1.4546
15 1 5 1.8035 1.9264
15 1 6 2.0536 2.0462
15 1 7 1.8488 1.8671
15 1 8 1.2317 1.2885
15 1 9 0.3703 0.2592
15 1 10 -0.4740 -0.9761
15 1 11 -1.0460 -1.9115
15 1 12 -1.2114 -2.1217
15 1 13 -1.0072 -1.6018
15 1 14 -0.5994 -0.7693
15 1 15 -0.1833 -0.1274
15 1 16 0.1049 0.0931
15 3 0 2.7400 -0.7725
15 3 1 1.9753 -0.4616
15 3 2 0.8310 -0.1226
15 3 3 -0.3350 0.1250
15 3 4 -1.2342 0.2527
15 3 5 -1.7409 0.3126
15 3 6 -1.8560 0.3719
15 3 7 -1.6196 0.4566
15 3 8 -1.0824 0.5401
15 3 9 -0.3499 0.5682
15 3 10 0.3897 0.4986
15 3 11 0.9239 0.3374
15 3 12 1.1273 0.1500
15 3 13 1.0241 0.0268
15 3 14 0.7495 0.0155
15 5 0 -0.6482 2.6188
15 5 1 -0.2531 1.9691
15 5 2 0.2014 0.9641
15 5 3 0.5171 -0.0666
15 5 4 0.5652 -0.9101
15 5 5 0.3910 -1.4695
15 5 6 0.1676 -1.6770
15 5 7 0.0460 -1.4698
15 5 8 0.0504 -0.8709
15 5 9 0.1035 -0.0696
15 5 10 0.1283 0.6250
15 5 11 0.1103 0.9533
15 5 12 0.0778 0.8607
15 7 0 -0.9131 -1.0482
15 7 1 -0.8061 -0.8517
15 7 2 -0.5581 -0.4977
15 7 3 -0.2069 -0.0935
15 7 4 0.2074 0.2740
15 7 5 0.5912 0.5211
15 7 6 0.8178 0.5645
15 7 7 0.8149 0.3792
15 7 8 0.6276 0.0594
16 -6 -11 -0.5853 0.2085
16 -6 -10 -0.2846 0.1691
16 -6 -9 0.2475 0.1142
16 -6 -8 0.8471 0.1719
16 -6 -7 1.3518 0.3952
16 -6 -6 1.6185 0.6767
16 -6 -5 1.5139 0.8201
16 -6 -4 0.9606 0.7067
16 -6 -3 0.0360 0.3896
16 -6 -2 -0.9895 0.0271
16 -6 -1 -1.7606 -0.2602
16 -4 -13 0.9536 -0.6587
16 -4 -12 1.1569 -0.8344
16 -4 -11 1.0026 -0.7744
16 -4 -10 0.5088 -0.3591
16 -4 -9 -0.1274 0.3309
16 -4 -8 -0.6771 1.0227
16 -4 -7 -1.0064 1.4174
16 -4 -6 -1.0689 1.3683
16 -4 -5 -0.8276 0.9236
16 -4 -4 -0.2488 0.2384
16 -4 -3 0.5951 -0.5188
16 -4 -2 1.4494 -1.1810
16 -4 -1 1.9706 -1.5692
16 -2 -15 0.1897 0.7831
16 -2 -14 0.4891 1.0791
16 -2 -13 0.5645 1.3208
16 -2 -12 0.3597 1.4327
16 -2 -11 -0.0543 1.2644
16 -2 -10 -0.5641 0.6857
16 -2 -9 -1.0734 -0.2676
16 -2 -8 -1.4983 -1.3404
16 -2 -7 -1.7444 -2.1610
16 -2 -6 -1.7233 -2.4243
16 -2 -5 -1.3969 -2.0214
16 -2 -4 -0.8073 -1.0546
16 -2 -3 -0.0697 0.2242
16 -2 -2 0.6514 1.4874
16 -2 -1 1.1760 2.4048
16 0 0 -3.7590 -0.0320
16 0 1 -3.0801 -0.0221
16 0 2 -1.6614 -0.0101
16 0 3 -0.1124 -0.0028
16 0 4 1.1438 -0.0023
16 0 5 2.0317 -0.0050
16 0 6 2.6193 -0.0069
16 0 7 2.8208 -0.0072
16 0 8 2.3790 -0.0081
16 0 9 1.1821 -0.0113
16 0 10 -0.4315 -0.0159
16 0 11 -1.7622 -0.0190
16 0 12 -2.2176 -0.0180
16 0 13 -1.7471 -0.0127
16 0 14 -0.8405 -0.0047
16 0 15 -0.1089 0.0030
16 0 16 0.1549 0.0078
16 2 0 1.3606 -2.7281
16 2 1 1.1734 -2.3874
16 2 2 0.7258 -1.4986
16 2 3 0.2046 -0.3191
16 2 4 -0.2382 0.8514
16 2 5 -0.5470 1.7533
16 2 6 -0.7179 2.2066
16 2 7 -0.7163 2.1280
16 2 8 -0.4771 1.5577
16 2 9 -0.0095 0.6742
16 2 10 0.5170 -0.2461
16 2 11 0.8411 -0.9333
16 2 12 0.8023 -1.2358
16 2 13 0.4775 -1.1663
16 2 14 0.1181 -0.8618
16 2 15 -0.0588 -0.4972
16 4 0 1.9472 1.5472
16 4 1 1.4484 1.1033
16 4 2 0.7396 0.4229
16 4 3 0.0778 -0.2249
16 4 4 -0.4390 -0.6490
16 4 5 -0.8309 -0.8236
16 4 6 -1.0935 -0.8292
16 4 7 -1.1354 -0.7319
16 4 8 -0.8674 -0.5347
16 4 9 -0.3372 -0.2333
16 4 10 0.2449 0.1144
16 4 11 0.6282 0.3969
16 4 12 0.6853 0.5263
16 4 13 0.4797 0.4975
16 6 0 -2.0319 0.4466
16 6 1 -1.7849 0.5588
16 6 2 -1.1820 0.5545
16 6 3 -0.4205 0.3704
16 6 4 0.3452 0.0170
16 6 5 0.9766 -0.3696
16 6 6 1.3177 -0.6070
16 6 7 1.2551 -0.6079
16 6 8 0.8331 -0.4405
16 6 9 0.2801 -0.2518
16 6 10 -0.1236 -0.1404
17 -7 -6 0.6959 -0.3724
17 -7 -5 0.7244 -0.4542
17 -7 -4 0.5608 -0.3851
17 -7 -3 0.2798 -0.1443
17 -7 -2 -0.0030 0.1868
17 -7 -1 -0.2284 0.4666
17 -5 -12 -0.2883 -0.8061
17 -5 -11 -0.3480 -0.8257
17 -5 -10 -0.1910 -0.5182
17 -5 -9 0.1124 0.0422
17 -5 -8 0.3831 0.7169
17 -5 -7 0.4808 1.3638
17 -5 -6 0.4008 1.8202
17 -5 -5 0.2325 1.8835
17 -5 -4 0.0466 1.3949
17 -5 -3 -0.1480 0.4006
17 -5 -2 -0.3426 -0.7820
17 -5 -1 -0.4646 -1.7106
17 -3 -13 0.9600 0.3005
17 -3 -12 1.2321 0.5149
17 -3 -11 1.2024 0.6187
17 -3 -10 0.6969 0.5729
17 -3 -9 -0.2276 0.4340
17 -3 -8 -1.2654 0.2753
17 -3 -7 -2.0258 0.1250
17 -3 -6 -2.2400 -0.0084
17 -3 -5 -1.8563 -0.0768
17 -3 -4 -0.9983 -0.0058
17 -3 -3 0.1188 0.2134
17 -3 -2 1.2330 0.4653
17 -3 -1 2.0634 0.5797
17 -1 -15 -0.4043 0.4092
17 -1 -14 -0.5718 1.0835
17 -1 -13 -0.7919 1.5241
17 -1 -12 -1.0107 1.5137
17 -1 -11 -1.0876 1.0377
17 -1 -10 -0.8796 0.2331
17 -1 -9 -0.3581 -0.7190
17 -1 -8 0.3434 -1.6581
17 -1 -7 0.9936 -2.4341
17 -1 -6 1.3811 -2.8679
17 -1 -5 1.3973 -2.7587
17 -1 -4 1.0451 -1.9761
17 -1 -3 0.4088 -0.5980
17 -1 -2 -0.3685 1.0185
17 -1 -1 -1.0981 2.3423
17 1 0 -1.5505 -2.9568
17 1 1 -1.6308 -2.7049
17 1 2 -1.2602 -1.8712
17 1 3 -0.5252 -0.8526
17 1 4 0.3678 0.0923
17 1 5 1.1627 0.9138
17 1 6 1.6392 1.5970
17 1 7 1.6816 1.9750
17 1 8 1.3113 1.7846
17 1 9 0.6719 0.9480
17 1 10 -0.0264 -0.2201
17 1 11 -0.5849 -1.1456
17 1 12 -0.8822 -1.3983
17 1 13 -0.9019 -1.0039
17 1 14 -0.7173 -0.3796
17 1 15 -0.4476 0.0324
17 3 0 2.3701 -0.4800
17 3 1 2.0995 -0.2455
17 3 2 1.3597 -0.0310
17 3 3 0.3986 0.0716
17 3 4 -0.5308 0.1003
17 3 5 -1.2566 0.1530
17 3 6 -1.6859 0.2735
17 3 7 -1.7674 0.4143
17 3 8 -1.4928 0.4938
17 3 9 -0.9367 0.4730
17 3 10 -0.2704 0.3727
17 3 11 0.2977 0.2406
17 3 12 0.6195 0.1167
17 3 13 0.6679 0.0255
17 3 14 0.5225 -0.0210
17 5 0 -0.4214 2.0905
17 5 1 -0.2041 1.9024
17 5 2 0.0540 1.3548
17 5 3 0.1909 0.6531
17 5 4 0.1631 -0.0959
17 5 5 0.0815 -0.8076
17 5 6 0.0915 -1.3132
17 5 7 0.2252 -1.4010
17 5 8 0.3794 -0.9990
17 5 9 0.4311 -0.2990
17 5 10 0.3561 0.3359
17 5 11 0.2333 0.6193
17 7 0 -0.4088 -0.5875
17 7 1 -0.5454 -0.5315
17 7 2 -0.5874 -0.3490
17 7 3 -0.4653 -0.1038
18 -6 -9 -0.0751 0.0983
18 -6 -8 0.3223 0.1934
18 -6 -7 0.8177 0.3977
18 -6 -6 1.2784 0.5928
18 -6 -5 1.5028 0.6554
18 -6 -4 1.3129 0.5625
18 -6 -3 0.6968 0.3880
18 -6 -2 -0.1357 0.2034
18 -6 -1 -0.8665 0.0065
18 -4 -12 0.7647 -0.5675
18 -4 -11 0.7871 -0.6222
18 -4 -10 0.5697 -0.3574
18 -4 -9 0.1700 0.1771
18 -4 -8 -0.3282 0.7779
18 -4 -7 -0.8437 1.2271
18 -4 -6 -1.2525 1.4080
18 -4 -5 -1.3621 1.3064
18 -4 -4 -1.0107 0.9485
18 -4 -3 -0.2381 0.3826
18 -4 -2 0.6594 -0.2774
18 -4 -1 1.2962 -0.8376
18 -2 -14 0.4476 0.4871
18 -2 -13 0.6310 0.9579
18 -2 -12 0.5860 1.4535
18 -2 -11 0.3340 1.6834
18 -2 -10 -0.0540 1.3938
18 -2 -9 -0.5111 0.5616
18 -2 -8 -0.9711 -0.5614
18 -2 -7 -1.3409 -1.5897
18 -2 -6 -1.5056 -2.2048
18 -2 -5 -1.3749 -2.2612
18 -2 -4 -0.9308 -1.7689
18 -2 -3 -0.2470 -0.8369
18 -2 -2 0.5228 0.3419
18 -2 -1 1.1815 1.4861
18 0 0 -3.1288 -0.0256
18 0 1 -3.1803 -0.0181
18 0 2 -2.5567 -0.0086
18 0 3 -1.5920 -0.0023
18 0 4 -0.4750 0.0007
18 0 5 0.7507 0.0029
18 0 6 1.9596 0.0045
18 0 7 2.7903 0.0036
18 0 8 2.8114 -0.0008
18 0 9 1.9026 -0.0061
18 0 10 0.4726 -0.0090
18 0 11 -0.7559 -0.0094
18 0 12 -1.2466 -0.0103
18 0 13 -1.0013 -0.0135
18 0 14 -0.4642 -0.0171
18 0 15 -0.1022 -0.0170
18 2 0 1.5432 -2.2720
18 2 1 1.5347 -2.4670
18 2 2 1.1977 -2.0120
18 2 3 0.6743 -1.0673
18 2 4 0.1168 0.0669
18 2 5 -0.3726 1.0747
18 2 6 -0.7276 1.7208
18 2 7 -0.8737 1.8938
18 2 8 -0.7433 1.6126
18 2 9 -0.3609 1.0127
18 2 10 0.0998 0.3053
18 2 11 0.3908 -0.2928
18 2 12 0.3648 -0.6345
18 2 13 0.0926 -0.6876
18 2 14 -0.2000 -0.5277
18 4 0 1.4648 1.1131
18 4 1 1.2422 1.0463
18 4 2 0.8533 0.7459
18 4 3 0.4421 0.3788
18 4 4 -0.0070 0.0339
18 4 5 -0.5318 -0.3019
18 4 6 -1.0247 -0.6454
18 4 7 -1.2513 -0.9219
18 4 8 -1.0526 -0.9960
18 4 9 -0.5178 -0.7977
18 4 10 0.0582 -0.4085
18 4 11 0.3966 -0.0139
18 4 12 0.4232 0.2278
18 6 0 -1.2631 0.2341
18 6 1 -1.2889 0.4817
18 6 2 -1.0380 0.6092
18 6 3 -0.6120 0.5120
18 6 4 -0.0825 0.2262
18 6 5 0.4485 -0.0780
18 6 6 0.8120 -0.2354
19 -5 -10 -0.0801 -0.3400
19 -5 -9 0.0290 -0.0926
19 -5 -8 0.1032 0.3599
19 -5 -7 0.1263 0.9705
19 -5 -6 0.1428 1.5760
19 -5 -5 0.1792 1.9024
19 -5 -4 0.1915 1.7106
19 -5 -3 0.1145 0.9915
19 -5 -2 -0.0401 0.0188
19 -5 -1 -0.1653 -0.8237
19 -3 -12 1.0421 0.2684
19 -3 -11 1.2362 0.4773
19 -3 -10 0.9740 0.6082
19 -3 -9 0.2619 0.6297
19 -3 -8 -0.6704 0.5303
19 -3 -7 -1.5163 0.3152
19 -3 -6 -2.0430 0.0417
19 -3 -5 -2.1349 -0.1675
19 -3 -4 -1.7593 -0.1947
19 -3 -3 -0.9558 -0.0382
19 -3 -2 0.1202 0.1615
19 -3 -1 1.1826 0.2372
19 -1 -14 -0.1738 0.6763
19 -1 -13 -0.4455 1.1317
19 -1 -12 -0.7731 1.3653
19 -1 -11 -0.9822 1.3331
19 -1 -10 -0.9119 1.0444
19 -1 -9 -0.5281 0.4910
19 -1 -8 0.0563 -0.3315
19 -1 -7 0.6620 -1.3246
19 -1 -6 1.1395 -2.2209
19 -1 -5 1.4001 -2.6513
19 -1 -4 1.3880 -2.3359
19 -1 -3 1.0644 -1.2754
19 -1 -2 0.4476 0.2031
19 -1 -1 -0.3328 1.5980
19 1 0 -1.0326 -2.5064
19 1 1 -1.4348 -2.7581
19 1 2 -1.3787 -2.4573
19 1 3 -0.8976 -1.7921
19 1 4 -0.1775 -0.8908
19 1 5 0.5411 0.1616
19 1 6 1.0607 1.1910
19 1 7 1.2755 1.8804
19 1 8 1.1749 1.9261
19 1 9 0.8280 1.2997
19 1 10 0.3584 0.3525
19 1 11 -0.0899 -0.3888
19 1 12 -0.3985 -0.5903
19 1 13 -0.5150 -0.3241
19 1 14 -0.4664 0.0546
19 3 0 1.8979 -0.1549
19 3 1 2.0838 -0.0120
19 3 2 1.7373 0.0493
19 3 3 1.0273 0.0119
19 3 4 0.1644 -0.0119
19 3 5 -0.6810 0.0837
19 3 6 -1.3723 0.2737
19 3 7 -1.7768 0.4252
19 3 8 -1.7931 0.4325
19 3 9 -1.4278 0.3126
19 3 10 -0.8334 0.1691
19 3 11 -0.2457 0.0811
19 3 12 0.1402 0.0458
19 5 0 -0.1605 1.2991
19 5 1 -0.0481 1.4079
19 5 2 0.0437 1.2739
19 5 3 0.0191 0.9574
19 5 4 -0.0713 0.4388
19 5 5 -0.0770 -0.2338
19 5 6 0.0905 -0.8382
19 5 7 0.3540 -1.0839
19 5 8 0.5382 -0.8535
19 5 9 0.5339 -0.3298
19 5 10 0.3870 0.1384
19 7 0 0.0224 -0.2618
19 7 1 -0.1931 -0.2202
20 -6 -6 0.6700 0.3740
20 -6 -5 0.9385 0.3837
20 -6 -4 0.9295 0.3481
20 -6 -3 0.6041 0.3243
20 -6 -2 0.1067 0.2992
20 -6 -1 -0.3392 0.1953
20 -4 -10 0.5175 -0.1918
20 -4 -9 0.3591 0.1094
20 -4 -8 -0.0081 0.4766
20 -4 -7 -0.5498 0.8292
20 -4 -6 -1.1087 1.1193
20 -4 -5 -1.4266 1.2872
20 -4 -4 -1.2971 1.2380
20 -4 -3 -0.7394 0.9065
20 -4 -2 -0.0153 0.3522
20 -4 -1 0.5603 -0.2363
20 -2 -13 0.5200 0.5169
20 -2 -12 0.5884 1.0630
20 -2 -11 0.5352 1.4578
20 -2 -10 0.3685 1.4528
20 -2 -9 0.0767 0.9849
20 -2 -8 -0.3382 0.1931
20 -2 -7 -0.8060 -0.6924
20 -2 -6 -1.1839 -1.4632
20 -2 -5 -1.3166 -1.9530
20 -2 -4 -1.1134 -2.0103
20 -2 -3 -0.5900 -1.5268
20 -2 -2 0.1335 -0.5413
20 -2 -1 0.8664 0.6884
20 0 0 -2.1017 0.0021
20 0 1 -2.7064 0.0029
20 0 2 -2.7805 0.0011
20 0 3 -2.3758 -0.0016
20 0 4 -1.5003 -0.0001
20 0 5 -0.2199 0.0066
20 0 6 1.1872 0.0139
20 0 7 2.2429 0.0168
20 0 8 2.5238 0.0157
20 0 9 1.9743 0.0153
20 0 10 0.9855 0.0177
20 0 11 0.1321 0.0186
20 0 12 -0.2277 0.0116
20 0 13 -0.1506 -0.0037
20 2 0 1.4017 -1.7560
20 2 1 1.6070 -2.3053
20 2 2 1.4435 -2.1879
20 2 3 1.0003 -1.5211
20 2 4 0.4276 -0.5753
20 2 5 -0.1330 0.3688
20 2 6 -0.5748 1.1001
20 2 7 -0.8145 1.4887
20 2 8 -0.7994 1.4861
20 2 9 -0.5555 1.1439
20 2 10 -0.2191 0.6186
20 2 11 0.0192 0.1197
20 2 12 0.0412 -0.1846
20 4 0 0.8496 0.6602
20 4 1 0.9244 0.8516
20 4 2 0.9040 0.8652
20 4 3 0.7770 0.7731
20 4 4 0.4274 0.5645
20 4 5 -0.1657 0.1828
20 4 6 -0.7952 -0.3434
20 4 7 -1.1383 -0.8392
20 4 8 -1.0224 -1.0817
20 4 9 -0.5768 -0.9736
20 4 10 -0.1164 -0.6208
20 6 0 -0.5885 0.0299
20 6 1 -0.6491 0.2965
20 6 2 -0.5884 0.4573
20 6 3 -0.4359 0.4248
20 6 4 -0.1782 0.2574
21 -5 -8 -0.0238 0.0914
21 -5 -7 -0.0886 0.4903
21 -5 -6 -0.0652 0.9724
21 -5 -5 0.0306 1.3084
21 -5 -4 0.1033 1.2904
21 -5 -3 0.0742 0.8952
21 -5 -2 -0.0295 0.3089
21 -5 -1 -0.1000 -0.2245
21 -3 -11 0.8485 0.2430
21 -3 -10 0.8361 0.4444
21 -3 -9 0.5133 0.5720
21 -3 -8 -0.0465 0.5757
21 -3 -7 -0.7263 0.4383
21 -3 -6 -1.3988 0.2086
21 -3 -5 -1.8989 -0.0024
21 -3 -4 -2.0218 -0.0939
21 -3 -3 -1.6196 -0.0616
21 -3 -2 -0.7379 -0.0003
21 -3 -1 0.3487 -0.0027
21 -1 -13 -0.1386 0.5836
21 -1 -12 -0.3938 0.8999
21 -1 -11 -0.6003 1.1838
21 -1 -10 -0.6404 1.3394
21 -1 -9 -0.4792 1.1941
21 -1 -8 -0.1598 0.6067
21 -1 -7 0.2518 -0.3728
21 -1 -6 0.6974 -1.4459
21 -1 -5 1.0995 -2.1875
21 -1 -4 1.3285 -2.2749
21 -1 -3 1.2399 -1.6596
21 -1 -2 0.7781 -0.5700
21 -1 -1 0.0562 0.6352
21 1 0 -0.6958 -1.6410
21 1 1 -1.1733 -2.2805
21 1 2 -1.2525 -2.4643
21 1 3 -0.9758 -2.1817
21 1 4 -0.4965 -1.4670
21 1 5 0.0220 -0.4495
21 1 6 0.4602 0.6032
21 1 7 0.7407 1.3453
21 1 8 0.8190 1.5282
21 1 9 0.6971 1.1715
21 1 10 0.4411 0.5701
21 1 11 0.1639 0.0990
21 1 12 -0.0304 -0.0397
21 3 0 1.2662 0.0527
21 3 1 1.7645 0.0599
21 3 2 1.7858 -0.0368
21 3 3 1.4247 -0.1598
21 3 4 0.8047 -0.1578
21 3 5 0.0325 0.0331
21 3 6 -0.7569 0.3036
21 3 7 -1.3673 0.4625
21 3 8 -1.6107 0.4116
21 3 9 -1.4337 0.2247
21 3 10 -0.9749 0.0575
21 3 11 -0.4815 -0.0020
21 5 0 -0.0679 0.5844
21 5 1 0.0131 0.8103
21 5 2 0.0342 0.9481
21 5 3 -0.0402 0.9420
21 5 4 -0.1148 0.6835
21 5 5 -0.0574 0.1838
21 5 6 0.1533 -0.3437
21 5 7 0.3906 -0.6178
22 -4 -8 0.2070 0.1565
22 -4 -7 -0.1567 0.3684
22 -4 -6 -0.6175 0.6702
22 -4 -5 -0.9737 0.9704
22 -4 -4 -1.0520 1.1046
22 -4 -3 -0.8337 0.9534
22 -4 -2 -0.4563 0.5513
22 -4 -1 -0.0804 0.0678
22 -2 -11 0.4507 0.7986
22 -2 -10 0.4970 0.9959
22 -2 -9 0.4117 0.9491
22 -2 -8 0.1283 0.6438
22 -2 -7 -0.3216 0.1008
22 -2 -6 -0.7966 -0.6122
22 -2 -5 -1.1170 -1.3238
22 -2 -4 -1.1551 -1.7550
22 -2 -3 -0.8835 -1.6447
22 -2 -2 -0.3703 -0.9369
22 -2 -1 0.2478 0.1360
22 0 0 -0.9831 0.0351
22 0 1 -1.9046 0.0240
22 0 2 -2.4604 0.0058
22 0 3 -2.4992 -0.0066
22 0 4 -1.9428 -0.0042
22 0 5 -0.8982 0.0098
22 0 6 0.3059 0.0244
22 0 7 1.2409 0.0318
22 0 8 1.6065 0.0336
22 0 9 1.4040 0.0357
22 0 10 0.9130 0.0396
22 0 11 0.4781 0.0390
22 2 0 0.8086 -1.1748
22 2 1 1.1488 -1.8149
22 2 2 1.1900 -1.9244
22 2 3 0.9633 -1.5887
22 2 4 0.5784 -0.9847
22 2 5 0.1578 -0.2789
22 2 6 -0.2069 0.3836
22 2 7 -0.4543 0.8569
22 2 8 -0.5442 1.0230
22 2 9 -0.4745 0.8680
22 2 10 -0.3065 0.5185
22 2 11 -0.1477 0.1765
22 4 0 0.2407 0.3245
22 4 1 0.5440 0.5843
22 4 2 0.8185 0.7467
22 4 3 0.9315 0.8274
22 4 4 0.7256 0.7573
22 4 5 0.2090 0.4594
22 4 6 -0.3791 -0.0206
22 4 7 -0.7282 -0.4882
22 4 8 -0.7020 -0.7285
23 -5 -3 -0.0430 0.4693
23 -3 -9 0.4815 0.3258
23 -3 -8 0.3327 0.4163
23 -3 -7 -0.0510 0.4215
23 -3 -6 -0.6446 0.3366
23 -3 -5 -1.2782 0.2014
23 -3 -4 -1.6718 0.0735
23 -3 -3 -1.5960 -0.0174
23 -3 -2 -1.0387 -0.0798
23 -3 -1 -0.2234 -0.1190
23 -1 -11 -0.2162 0.7084
23 -1 -10 -0.3136 1.0632
23 -1 -9 -0.3349 1.1903
23 -1 -8 -0.2544 0.8917
23 -1 -7 -0.0426 0.1686
23 -1 -6 0.3048 -0.7413
23 -1 -5 0.7114 -1.4938
23 -1 -4 1.0104 -1.8268
23 -1 -3 1.0256 -1.6654
23 -1 -2 0.6940 -1.0951
23 -1 -1 0.1264 -0.2746
23 1 0 -0.5045 -0.6127
23 1 1 -0.8805 -1.4110
23 1 2 -0.9788 -1.9090
23 1 3 -0.8599 -1.9660
23 1 4 -0.6213 -1.5596
23 1 5 -0.3319 -0.8262
23 1 6 -0.0385 -0.0249
23 1 7 0.2025 0.5702
23 1 8 0.3285 0.7992
23 1 9 0.3165 0.6876
23 3 0 0.5445 0.1039
23 3 1 1.0636 -0.0136
23 3 2 1.2932 -0.1999
23 3 3 1.2694 -0.3299
23 3 4 1.0107 -0.2749
23 3 5 0.5291 -0.0297
23 3 6 -0.0853 0.2581
23 3 7 -0.6367 0.4049
23 3 8 -0.9232 0.3452
23 3 9 -0.8796 0.1726
23 5 0 -0.1449 0.1581
23 5 1 -0.0607 0.3582
23 5 2 -0.0207 0.5707
23 5 3 -0.0379 0.7017
24 -4 -5 -0.3655 0.5541
24 -4 -4 -0.5617 0.7061
24 -4 -3 -0.6279 0.6346
24 -2 -9 0.3750 0.5851
24 -2 -8 0.2661 0.6349
24 -2 -7 -0.0281 0.4336
24 -2 -6 -0.4058 -0.0474
24 -2 -5 -0.7237 -0.6704
24 -2 -4 -0.8786 -1.1540
24 -2 -3 -0.8375 -1.2329
24 -2 -2 -0.6202 -0.8385
24 -2 -1 -0.2800 -0.1462
24 0 0 -0.0912 0.0514
24 0 1 -1.0527 0.0274
24 0 2 -1.7898 -0.0014
24 0 3 -2.0704 -0.0146
24 0 4 -1.8118 -0.0049
24 0 5 -1.1429 0.0176
24 0 6 -0.3462 0.0362
24 0 7 0.2874 0.0426
24 0 8 0.5968 0.0409
24 0 9 0.6020 0.0390
24 2 0 0.1144 -0.5644
24 2 1 0.4276 -1.0382
24 2 2 0.5895 -1.2269
24 2 3 0.5832 -1.1808
24 2 4 0.4544 -0.9567
24 2 5 0.2704 -0.5924
24 2 6 0.0807 -0.1593
24 2 7 -0.0848 0.2099
24 2 8 -0.1973 0.3828
24 4 0 -0.1574 0.1442
24 4 1 0.1773 0.2983
24 4 3 0.7165 0.5376
24 4 4 0.6525 0.5590
24 4 5 0.3472 0.4207
25 -3 -4 -0.9352 0.0953
25 -3 -3 -0.9926 -0.0420
25 -3 -2 -0.7549 -0.1360
25 -3 -1 -0.3668 -0.1533
25 -1 -8 -0.2356 0.6585
25 -1 -7 -0.1635 0.2943
25 -1 -6 0.0542 -0.2518
25 -1 -5 0.3556 -0.7859
25 -1 -4 0.5987 -1.1557
25 -1 -3 0.6443 -1.2858
25 -1 -2 0.4524 -1.1465
25 -1 -1 0.1076 -0.7349
25 1 0 -0.2976 0.1205
25 1 1 -0.5105 -0.5694
25 1 2 -0.5902 -1.1071
25 1 3 -0.5885 -1.3203
25 1 4 -0.5383 -1.1727
25 1 5 -0.4392 -0.7768
25 1 6 -0.2975 -0.3205
25 1 7 -0.1558 0.0317
25 1 8 -0.0689 0.2015
25 3 0 0.0059 0.0840
25 3 1 0.2866 -0.0673
25 3 2 0.4916 -0.2331
25 3 5 0.5223 -0.0712
26 -2 -5 -0.2955 -0.2047
26 -2 -4 -0.4112 -0.5011
26 -2 -3 -0.4654 -0.5992
26 -2 -2 -0.4560 -0.4638
26 0 0 0.3237 0.0437
26 0 1 -0.4210 0.0140
26 0 2 -1.0329 -0.0126
26 0 3 -1.3124 -0.0172
26 0 4 -1.2186 0.0011
26 0 5 -0.8739 0.0262
26 0 6 -0.4693 0.0413
26 2 0 -0.2104 -0.0980
26 2 1 -0.0367 -0.2955
26 2 2 0.1016 -0.4298
26 2 3 0.1667 -0.5211
26 2 4 0.1649 -0.5451
27 -1 -3 0.2793 -0.6955
27 -1 -2 0.2301 -0.7468
27 -1 -1 0.1061 -0.6059
27 1 0 -0.0671 0.2888
27 1 1 -0.1408 -0.1257
27 1 2 -0.1926 -0.4702
0 0 0 0.0 0.0
