# Supplementary material for: Total syntheses of Tetrodotoxin and 9-epiTetrodotoxin
Source: Nat Commun. 2024 Jan 23;15:679. doi: 10.1038/s41467-024-45037-0 (PMC10806222; doi:10.1038/s41467-024-45037-0)
Supplement: Supplementary file 4 — Source Data [file 41467_2024_45037_MOESM4_ESM.zip › Surce Data 20231213/Surce Data New/Crystal Structure Source Data/CCDC-2184298/20200811d.fcf]

#
# h,k,l, Fc-squared, Fo-squared, sigma(Fo-squared), status flag
#
data_20200811d
_shelx_title ' '
_shelx_refln_list_code          4
_shelx_F_calc_maximum      208.37
_exptl_crystal_F_000      1080.00
_reflns_d_resolution_high  0.7958

loop_
 _space_group_symop_operation_xyz
 'x, y, z'
 '-x, y, -z'
 'x+1/2, y+1/2, z'
 '-x+1/2, y+1/2, -z'

_cell_length_a    21.9882
_cell_length_b     7.8032
_cell_length_c    16.2256
_cell_angle_alpha  90.000
_cell_angle_beta   91.318
_cell_angle_gamma  90.000

_shelx_F_squared_multiplier     1.000

loop_
 _refln_index_h
 _refln_index_k
 _refln_index_l
 _refln_F_squared_calc
 _refln_F_squared_meas
 _refln_F_squared_sigma
 _refln_observed_status
   1  -9   0        209.70        261.52        11.44 o
   3  -9   0        282.86        272.42        11.35 o
   5  -9   0        179.88        211.13        12.38 o
   7  -9   0        142.64        150.55        11.35 o
   9  -9   0         68.51         63.22         6.71 o
   0  -8   0        666.77        684.51        29.25 o
   2  -8   0        371.08        388.13        14.05 o
   4  -8   0        431.25        463.90        12.59 o
   6  -8   0        147.00        128.13         9.07 o
   8  -8   0        144.52        174.31         6.29 o
  10  -8   0         20.88         35.08         3.95 o
  12  -8   0        178.91        199.89         8.34 o
  14  -8   0         61.61         49.10         4.20 o
   1  -7   0         59.60         59.98         3.47 o
   3  -7   0        104.64        102.76         4.52 o
   5  -7   0        341.03        328.82         8.22 o
   7  -7   0        146.26        128.82         7.46 o
   9  -7   0        261.35        278.23         8.88 o
  11  -7   0         84.02         94.29         6.45 o
  13  -7   0         89.92         88.54         9.32 o
  15  -7   0        170.49        180.40         6.92 o
  17  -7   0        148.20        164.62         7.04 o
  19  -7   0          2.31          3.76         2.27 o
   0  -6   0        268.16        302.17         7.89 o
   2  -6   0       3992.96       4091.74        47.55 o
   4  -6   0       1633.11       1611.53        22.72 o
   6  -6   0        898.11        870.59        19.71 o
   8  -6   0       1295.57       1263.50        27.22 o
  10  -6   0        571.45        589.84        18.01 o
  12  -6   0        583.43        586.55        19.10 o
  14  -6   0        797.55        890.34        18.91 o
  16  -6   0        275.47        304.63         9.95 o
  18  -6   0        204.14        200.49         6.96 o
  20  -6   0         91.23         80.02        10.57 o
   1  -5   0       1382.75       1445.31        35.83 o
   3  -5   0       2526.24       2377.82        38.00 o
   5  -5   0       1694.12       1655.48        37.65 o
   7  -5   0        639.58        661.82        13.97 o
   9  -5   0        656.41        690.23        15.77 o
  11  -5   0        122.79        130.67         5.78 o
  13  -5   0        697.17        699.99        13.95 o
  15  -5   0          0.85          2.20         3.06 o
  17  -5   0        193.36        196.57         6.68 o
  19  -5   0       1373.65       1399.65        28.08 o
  21  -5   0        439.36        438.29        12.17 o
   0  -4   0       4680.88       4327.97       153.87 o
   2  -4   0       1319.63       1294.45        44.61 o
   4  -4   0       2413.88       2478.18       101.38 o
   6  -4   0        230.73        241.67        15.07 o
   8  -4   0        218.34        239.97         8.32 o
  10  -4   0       2218.40       2325.46        34.97 o
  12  -4   0       1071.41       1030.65        18.32 o
  14  -4   0        784.36        814.61        17.41 o
  16  -4   0        458.44        504.11        11.47 o
  18  -4   0       1435.23       1482.45        23.63 o
  20  -4   0         10.46         19.92         3.88 o
  22  -4   0        184.04        181.57        11.77 o
   1  -3   0       3865.46       3485.82       236.40 o
   3  -3   0       2535.38       2558.48        95.11 o
   5  -3   0       5958.42       5774.62       174.32 o
   7  -3   0       8355.39       8082.52       258.53 o
   9  -3   0        815.45        836.59        65.66 o
  11  -3   0       1145.60       1053.42        25.67 o
  13  -3   0        286.59        291.75        10.50 o
  15  -3   0       2536.33       2578.11        33.50 o
  17  -3   0         15.49         17.54         2.86 o
  19  -3   0        486.71        475.09        12.29 o
  21  -3   0         90.06         90.44         6.40 o
  23  -3   0        403.53        414.01        12.46 o
   0  -2   0      19576.51      18649.92       549.35 o
   2  -2   0        725.76        796.44        35.85 o
   4  -2   0       2612.51       2656.02        48.21 o
   6  -2   0        561.70        603.70        14.54 o
   8  -2   0       3948.87       3757.91        91.98 o
  10  -2   0        142.84        133.94        10.43 o
  12  -2   0        173.99        170.29        19.92 o
  14  -2   0       2127.78       2020.50        32.17 o
  16  -2   0         63.11         78.60         6.50 o
  18  -2   0         33.99         33.18         3.55 o
  20  -2   0         61.86         59.42         4.45 o
  22  -2   0        276.68        295.88         9.56 o
  24  -2   0         67.89         72.48         6.95 o
   1  -1   0       9975.24       9168.93       170.79 o
   3  -1   0       2790.70       2715.70        47.78 o
   5  -1   0      12693.86      12391.97       209.09 o
   7  -1   0        426.92        460.52        53.80 o
   9  -1   0        353.12        335.47        15.88 o
  11  -1   0       1251.74       1363.74       114.30 o
  13  -1   0       5039.04       5371.07        87.03 o
  15  -1   0       1743.96       1726.27        19.87 o
  17  -1   0        523.76        578.92         9.25 o
  19  -1   0        470.97        437.20         8.15 o
  21  -1   0       1358.46       1400.16        21.44 o
  23  -1   0        149.16        165.94        10.59 o
  25  -1   0         83.36         87.13         7.05 o
  27  -1   0         12.25         20.86         4.09 o
   2   0   0       8546.02       8581.77       177.08 o
   4   0   0      29311.67      30721.26       509.87 o
   6   0   0       4120.08       3847.79        68.96 o
   8   0   0      14940.20      15072.81       258.87 o
  10   0   0      10362.73      11264.47       243.16 o
  12   0   0       1092.55       1092.44        82.47 o
  14   0   0       2335.41       2171.42        27.69 o
  16   0   0         48.61         52.68         3.42 o
  18   0   0        247.67        221.01         5.52 o
  20   0   0        812.55        761.93        11.11 o
  22   0   0       1140.11       1221.66        19.91 o
  24   0   0        390.17        410.78        15.83 o
  26   0   0          2.29         -0.40         4.55 o
   1   1   0      10073.50       9643.94       160.40 o
   3   1   0       2931.37       2915.16        44.12 o
   5   1   0      12502.91      12578.23       213.02 o
   7   1   0        482.36        505.79        14.29 o
   9   1   0        334.89        276.17        11.10 o
  11   1   0       1187.48       1268.92        31.32 o
  13   1   0       5066.40       5422.59       131.80 o
  15   1   0       1726.84       1712.10        25.41 o
  17   1   0        560.27        631.83        12.76 o
  19   1   0        506.55        458.09         9.44 o
  21   1   0       1439.16       1480.06        21.46 o
  23   1   0        162.53        175.27         7.21 o
  25   1   0         80.59         86.61         8.95 o
  27   1   0         12.36         18.97         4.19 o
   0   2   0      20295.61      20833.16       604.43 o
   2   2   0        845.36        844.69        20.53 o
   4   2   0       2640.53       2698.03        44.69 o
   6   2   0        539.33        563.00        14.44 o
   8   2   0       3961.67       4097.17        77.04 o
  10   2   0        153.26        133.54         8.46 o
  12   2   0        196.17        213.57        11.08 o
  14   2   0       2121.14       1908.37        34.51 o
  16   2   0         49.55         60.72         4.95 o
  18   2   0         29.20         33.05         4.78 o
  20   2   0         57.93         55.65         6.19 o
  22   2   0        275.12        282.76        11.09 o
  24   2   0         65.54         63.09         5.13 o
  26   2   0        110.38        123.32         8.04 o
   1   3   0       3892.72       3787.22        83.78 o
   3   3   0       2633.49       2565.66        88.58 o
   5   3   0       6182.14       6281.00       136.57 o
   7   3   0       8346.19       8222.64       144.55 o
   9   3   0        734.30        844.17        40.16 o
  11   3   0       1089.11        991.66        29.58 o
  13   3   0        294.98        300.47         7.34 o
  15   3   0       2555.82       2600.95        43.04 o
  17   3   0         17.89         19.38         2.75 o
  19   3   0        435.75        442.07        11.72 o
  21   3   0         96.93        115.85         6.23 o
  23   3   0        402.42        392.03        10.36 o
  25   3   0         40.38         36.34         4.47 o
   0   4   0       4635.68       4458.66       142.26 o
   2   4   0       1288.33       1313.42        86.55 o
   4   4   0       2467.27       2519.95        63.03 o
   6   4   0        242.68        274.66        13.95 o
   8   4   0        231.34        256.51        11.67 o
  10   4   0       2286.93       2347.07        38.32 o
  12   4   0       1063.67       1041.30        17.80 o
  14   4   0        849.43        843.67        19.72 o
  16   4   0        478.58        518.91        14.56 o
  18   4   0       1390.65       1410.95        36.35 o
  20   4   0         13.09         15.58         5.58 o
  22   4   0        181.68        198.40        10.44 o
  24   4   0        201.52        224.48        13.79 o
   1   5   0       1417.12       1473.63        62.51 o
   3   5   0       2510.26       2259.95        55.77 o
   5   5   0       1604.38       1663.25        43.10 o
   7   5   0        681.99        680.14        17.33 o
   9   5   0        622.86        604.61        46.18 o
  11   5   0        119.59        122.63         5.83 o
  13   5   0        705.77        716.85        20.23 o
  15   5   0          1.95          2.61         2.91 o
  17   5   0        182.58        178.06         9.34 o
  19   5   0       1358.64       1423.80        37.18 o
  21   5   0        404.74        429.97        21.80 o
  23   5   0        181.91        175.86        10.60 o
   0   6   0        267.98        278.41        13.36 o
   2   6   0       4069.43       4314.07       100.71 o
   4   6   0       1609.16       1600.58        41.86 o
   6   6   0        885.11        874.30        20.04 o
   8   6   0       1291.57       1252.33        31.16 o
  10   6   0        608.15        635.47        21.90 o
  12   6   0        628.83        655.63        20.44 o
  14   6   0        763.30        843.30        23.66 o
  16   6   0        295.22        327.30        17.92 o
  18   6   0        201.29        221.08        14.99 o
  20   6   0         84.81         75.05         9.48 o
   1   7   0         58.27         72.43         4.53 o
   3   7   0        114.93        115.47         5.71 o
   5   7   0        373.56        366.57        10.52 o
   7   7   0        158.99        156.43        10.84 o
   9   7   0        245.32        274.38        19.44 o
  11   7   0         93.32         96.95         7.28 o
  13   7   0         95.09        105.12         8.69 o
  15   7   0        175.83        179.21        20.65 o
  17   7   0        143.36        145.57         6.65 o
  19   7   0          3.47          5.28         4.33 o
   0   8   0        639.13        624.36        27.06 o
   2   8   0        398.51        430.48        11.89 o
   4   8   0        450.17        481.31        19.91 o
   6   8   0        141.88        131.15         7.78 o
   8   8   0        152.23        186.75        15.24 o
  10   8   0         22.79         39.05         7.67 o
  12   8   0        199.53        236.86         8.97 o
   1   9   0        204.16        219.35         7.43 o
   3   9   0        295.16        268.08         9.46 o
   5   9   0        191.06        219.53         7.97 o
   7   9   0        131.25        150.72        14.24 o
   9   9   0         69.36         78.01         5.95 o
  -9  -9   1         54.61         48.74         6.35 o
  -7  -9   1         36.55         37.94         7.03 o
  -5  -9   1        332.09        407.69        14.15 o
  -3  -9   1         40.07         65.80         9.09 o
  -1  -9   1        151.85        180.80        13.39 o
   1  -9   1         85.53         70.30         6.65 o
   3  -9   1        280.61        375.18        14.02 o
   5  -9   1        209.94        235.20        12.45 o
   7  -9   1         45.87         34.48         6.79 o
 -14  -8   1        101.73        128.08         5.79 o
 -12  -8   1         92.69         76.72         5.25 o
 -10  -8   1        179.13        204.70         9.61 o
  -8  -8   1        341.61        312.16        12.01 o
  -6  -8   1        142.06        186.59        10.44 o
  -4  -8   1        175.61        222.80         9.08 o
  -2  -8   1         42.02         40.37         5.29 o
   0  -8   1        199.35        217.75        11.33 o
   2  -8   1        336.04        317.18        10.02 o
   4  -8   1        717.19        736.80        17.07 o
   6  -8   1         59.52         55.99         5.49 o
   8  -8   1        234.89        235.25        10.57 o
  10  -8   1        178.39        221.08         6.76 o
  12  -8   1        129.55        114.27         6.14 o
  14  -8   1        126.67        124.40         5.71 o
 -17  -7   1        124.77        131.89        12.48 o
 -15  -7   1        604.59        589.52        17.51 o
 -13  -7   1        412.84        388.43        14.48 o
 -11  -7   1        293.61        339.59         9.78 o
  -9  -7   1        145.21        140.21         6.35 o
  -7  -7   1         11.83         10.87         3.24 o
  -5  -7   1        702.82        656.41        12.84 o
  -3  -7   1         77.93         73.74         3.98 o
  -1  -7   1        124.02        115.59         5.04 o
   1  -7   1        912.54        886.81        16.10 o
   3  -7   1        513.83        517.58        10.57 o
   5  -7   1       1443.53       1445.90        25.65 o
   7  -7   1         79.68         83.58         5.03 o
   9  -7   1        388.06        389.37        10.74 o
  11  -7   1        548.48        555.73        15.18 o
  13  -7   1         83.52         48.20         7.84 o
  15  -7   1        147.90        150.78        10.61 o
  17  -7   1        449.44        461.19        10.96 o
  19  -7   1         54.65         52.27         4.42 o
 -20  -6   1        240.89        269.89        15.75 o
 -18  -6   1         70.13         91.55         5.42 o
 -16  -6   1        996.52       1027.89        20.15 o
 -14  -6   1        289.45        310.93         8.57 o
 -12  -6   1        640.91        597.06        17.37 o
 -10  -6   1        232.80        195.77         8.97 o
  -8  -6   1       1723.85       1790.79        33.98 o
  -6  -6   1       3874.37       3918.21        77.13 o
  -4  -6   1        217.48        249.63         6.71 o
  -2  -6   1        958.48        972.79        15.56 o
   0  -6   1        318.93        319.53         6.62 o
   2  -6   1       2333.17       2282.48        30.83 o
   4  -6   1       1400.31       1373.85        24.52 o
   6  -6   1       1050.15        902.60        17.10 o
   8  -6   1        380.63        384.67        10.35 o
  10  -6   1        562.51        534.56        28.97 o
  12  -6   1        475.08        468.12        14.66 o
  14  -6   1        372.10        402.05        11.54 o
  16  -6   1        139.72        140.25         6.94 o
  18  -6   1        186.33        191.42         6.83 o
  20  -6   1        186.42        200.52         7.26 o
 -21  -5   1        323.18        323.43        11.83 o
 -19  -5   1        416.19        418.87         9.36 o
 -17  -5   1         59.81         66.42         4.43 o
 -15  -5   1        103.99        106.74         5.11 o
 -13  -5   1       1138.52       1080.72        17.18 o
 -11  -5   1       1717.70       1739.47        23.87 o
  -9  -5   1        494.08        500.37        12.65 o
  -7  -5   1        951.46        972.82        18.18 o
  -5  -5   1        160.17        140.37         6.17 o
  -3  -5   1       3709.70       3449.87        61.95 o
  -1  -5   1       4714.83       4640.32        55.74 o
   1  -5   1       1791.76       1693.72        28.53 o
   3  -5   1        425.02        451.55        10.84 o
   5  -5   1        689.86        730.58        14.77 o
   7  -5   1         13.56          5.33         2.88 o
   9  -5   1        885.24        910.15        14.87 o
  11  -5   1        422.08        426.68        10.25 o
  13  -5   1        625.00        625.24        13.10 o
  15  -5   1       1399.57       1476.79        23.83 o
  17  -5   1        823.71        849.90        16.81 o
  19  -5   1        250.00        260.75        10.37 o
  21  -5   1        116.70        121.90         5.16 o
 -22  -4   1        207.83        225.74        12.41 o
 -20  -4   1        280.04        330.09         9.73 o
 -18  -4   1        368.73        351.43         9.00 o
 -16  -4   1       1157.76       1168.38        18.17 o
 -14  -4   1        976.42       1025.90        16.46 o
 -12  -4   1       1520.99       1542.00        23.28 o
 -10  -4   1        178.58        164.21         5.73 o
  -8  -4   1       2325.81       2256.34        53.12 o
  -6  -4   1       1882.32       1866.35        63.02 o
  -4  -4   1       1713.91       1735.17       123.79 o
  -2  -4   1        894.12        793.48        32.53 o
   0  -4   1        216.77        240.71        37.00 o
   2  -4   1        748.93        738.06        31.45 o
   4  -4   1         94.50         91.20        17.58 o
   6  -4   1       4257.97       4213.79       134.32 o
   8  -4   1        226.98        216.34         6.99 o
  10  -4   1        863.68        811.65        13.09 o
  12  -4   1       1391.04       1418.25        25.79 o
  14  -4   1        285.76        285.64         9.63 o
  16  -4   1        215.82        219.74         8.69 o
  18  -4   1        566.13        576.38        12.32 o
  20  -4   1        234.53        231.19         9.92 o
  22  -4   1         35.64         27.12         4.13 o
 -25  -3   1         18.62         17.35         7.46 o
 -23  -3   1         69.61         84.06         7.39 o
 -21  -3   1        237.91        254.70         9.86 o
 -19  -3   1        997.80       1051.69        21.29 o
 -17  -3   1        326.90        320.38         9.30 o
 -15  -3   1       1291.72       1232.04        18.32 o
 -13  -3   1        749.44        732.46        12.09 o
 -11  -3   1        648.81        594.54        17.24 o
  -9  -3   1       3941.27       3991.60       133.80 o
  -7  -3   1        443.21        511.07        26.02 o
  -5  -3   1       3302.22       3567.77       151.26 o
  -3  -3   1       7668.00       8098.42       256.54 o
  -1  -3   1       4459.26       4392.49       104.05 o
   1  -3   1        491.06        528.70        53.95 o
   3  -3   1        503.11        542.02        32.62 o
   5  -3   1        332.98        332.96        24.15 o
   7  -3   1        430.39        546.37        17.65 o
   9  -3   1        931.61       1049.69        29.62 o
  11  -3   1       1732.39       1711.38        31.49 o
  13  -3   1        737.91        749.69        11.74 o
  15  -3   1       2395.09       2389.85        41.72 o
  17  -3   1       1378.45       1392.96        24.16 o
  19  -3   1        441.59        427.17         9.74 o
  21  -3   1         42.49         32.92         3.64 o
  23  -3   1          9.69         10.11         9.56 o
 -24  -2   1          1.10          2.28         3.96 o
 -22  -2   1         82.06         71.74         4.98 o
 -20  -2   1        767.49        822.26        16.21 o
 -18  -2   1       3040.58       3166.29        44.03 o
 -16  -2   1       5144.64       5077.43        73.97 o
 -14  -2   1         69.13         80.28         6.71 o
 -12  -2   1        591.76        768.35        43.90 o
 -10  -2   1        209.42        219.38        20.66 o
  -8  -2   1       3127.21       2955.83       103.16 o
  -6  -2   1       5739.09       5191.50       170.14 o
  -4  -2   1      14936.09      14088.94       294.14 o
  -2  -2   1       7919.67       7513.86       252.84 o
   0  -2   1      16857.42      16025.27       507.81 o
   2  -2   1      17442.34      16871.25       349.81 o
   4  -2   1      11682.92      11803.83       244.29 o
   6  -2   1       3776.63       3699.40        56.96 o
   8  -2   1        140.74        135.67         7.14 o
  10  -2   1       1573.27       1459.77        42.70 o
  12  -2   1        170.31        145.99         7.34 o
  14  -2   1         29.90         24.54         3.41 o
  16  -2   1       2539.34       2387.10        34.39 o
  18  -2   1         89.37         93.44         5.02 o
  20  -2   1        352.70        389.11         8.62 o
  22  -2   1        288.16        296.92         9.60 o
  24  -2   1        975.29       1115.70        46.89 o
 -27  -1   1        152.98        169.80         9.46 o
 -25  -1   1        340.50        393.28        14.63 o
 -23  -1   1        428.02        449.99        12.50 o
 -21  -1   1       1349.50       1372.01        19.40 o
 -19  -1   1       3449.71       3597.16        40.40 o
 -17  -1   1       3673.42       3666.83        40.55 o
 -15  -1   1       3518.57       3387.15        52.45 o
 -13  -1   1        122.21         96.73        15.60 o
 -11  -1   1       5139.00       5313.03       179.04 o
  -9  -1   1       3907.27       4124.31        96.67 o
  -7  -1   1       1603.56       1571.86        41.15 o
  -5  -1   1       2560.86       2282.91        53.36 o
  -3  -1   1       9622.39       9068.78       186.07 o
  -1  -1   1      22658.85      22788.35       658.15 o
   1  -1   1       8854.96       8690.43       178.81 o
   3  -1   1      12888.12      12453.82       209.44 o
   5  -1   1       4172.47       4074.20        63.85 o
   7  -1   1       6826.83       7030.55       169.73 o
   9  -1   1       1569.92       1692.19        45.87 o
  11  -1   1       2995.13       3060.23        77.83 o
  13  -1   1       1906.88       1754.14        40.42 o
  15  -1   1        205.02        212.36         4.82 o
  17  -1   1        837.39        835.64        12.26 o
  19  -1   1        540.45        542.33         9.59 o
  21  -1   1        150.40        168.45         6.25 o
  23  -1   1         67.47         52.50         5.13 o
  25  -1   1        122.56        136.56        10.83 o
  27  -1   1        167.07        194.02        10.06 o
 -26   0   1          1.17          5.31         4.83 o
 -24   0   1        274.36        283.69        12.87 o
 -22   0   1       1309.51       1356.15        23.61 o
 -20   0   1        715.17        758.66        12.66 o
 -18   0   1         48.43         42.13         3.21 o
 -16   0   1        149.15        172.65         4.52 o
 -14   0   1         48.40         38.48         3.22 o
 -12   0   1        380.49        257.76        24.53 o
 -10   0   1        465.49        403.57        18.65 o
  -8   0   1       8115.80       8448.85       182.94 o
  -6   0   1         90.32        114.49         7.86 o
  -4   0   1      31560.46      32404.43       663.40 o
  -2   0   1       2884.30       2665.60        82.54 o
   2   0   1       3389.62       3419.43        72.27 o
   4   0   1      19488.49      19638.94       329.77 o
   6   0   1      22097.38      22027.89       370.83 o
   8   0   1        220.71        232.88         8.91 o
  10   0   1       1978.26       2013.27        55.18 o
  12   0   1        872.96        886.47        47.45 o
  14   0   1       1119.02       1188.31        15.79 o
  16   0   1         36.86         32.64         2.69 o
  18   0   1       1519.88       1594.07        19.13 o
  20   0   1         90.25        110.66         4.24 o
  22   0   1         69.02         54.30         6.39 o
  24   0   1        358.86        331.73        11.31 o
  26   0   1         31.73         49.38         6.68 o
 -27   1   1        135.13        137.93         8.37 o
 -25   1   1        354.12        394.26        19.60 o
 -23   1   1        466.20        530.34        10.71 o
 -21   1   1       1341.50       1381.61        22.12 o
 -19   1   1       3465.68       3581.59        39.79 o
 -17   1   1       3707.78       3702.80        50.52 o
 -15   1   1       3503.65       3293.49        56.32 o
 -13   1   1        154.14        148.68        19.81 o
 -11   1   1       5154.56       5334.25       180.26 o
  -9   1   1       3839.65       4061.46        95.53 o
  -7   1   1       1540.43       1520.31        34.77 o
  -5   1   1       2594.07       2521.08        87.78 o
  -3   1   1       9697.12       9287.00       238.16 o
  -1   1   1      22992.29      22096.66       638.58 o
   1   1   1       8668.91       8255.13       239.47 o
   3   1   1      12434.77      12490.65       257.60 o
   5   1   1       4007.49       3906.34        69.93 o
   7   1   1       6725.21       7148.21       125.47 o
   9   1   1       1593.17       1727.33        37.32 o
  11   1   1       2875.77       2996.90        60.93 o
  13   1   1       1952.57       1858.30        43.66 o
  15   1   1        185.33        207.62         6.20 o
  17   1   1        819.49        819.08        14.86 o
  19   1   1        560.54        540.00        11.61 o
  21   1   1        141.72        136.11         4.83 o
  23   1   1         69.99         66.46         5.99 o
  25   1   1        129.30        123.09        10.38 o
  27   1   1        173.93        190.13         9.89 o
 -26   2   1         93.48        107.16         7.61 o
 -24   2   1          0.48          5.45         3.00 o
 -22   2   1         64.04         59.49         5.50 o
 -20   2   1        834.32        883.41        19.80 o
 -18   2   1       3166.50       3184.96        55.15 o
 -16   2   1       5076.41       4982.13        71.34 o
 -14   2   1         62.74         71.99         4.86 o
 -12   2   1        591.69        621.29        30.55 o
 -10   2   1        209.73        255.03        22.40 o
  -8   2   1       3061.68       2980.38        91.98 o
  -6   2   1       5502.27       5145.24       115.13 o
  -4   2   1      15261.46      15239.68       295.48 o
  -2   2   1       8130.89       8296.05       140.29 o
   0   2   1      16876.31      16973.44       257.25 o
   2   2   1      17315.97      17321.85       674.48 o
   4   2   1      11952.21      12529.63       212.61 o
   6   2   1       3878.32       3907.20        97.16 o
   8   2   1        190.09        162.68         8.55 o
  10   2   1       1713.29       1647.73        37.90 o
  12   2   1        195.09        173.24        10.41 o
  14   2   1         35.59         35.56         3.73 o
  16   2   1       2523.09       2402.78        47.09 o
  18   2   1         75.16         75.82         5.50 o
  20   2   1        369.05        390.61        13.35 o
  22   2   1        318.74        316.57        11.79 o
  24   2   1        988.12       1052.20        23.64 o
  26   2   1        578.32        661.65        24.31 o
 -25   3   1         11.83         14.85         5.09 o
 -23   3   1         57.34         72.18         4.52 o
 -21   3   1        246.30        243.21         8.75 o
 -19   3   1        994.69       1040.47        24.29 o
 -17   3   1        350.11        355.61        10.24 o
 -15   3   1       1291.76       1247.48        18.36 o
 -13   3   1        740.87        709.73        12.56 o
 -11   3   1        689.01        605.33        22.58 o
  -9   3   1       4049.92       4063.87       136.85 o
  -7   3   1        425.49        500.90        14.63 o
  -5   3   1       3260.28       3401.92        75.22 o
  -3   3   1       7624.86       7908.46       399.90 o
  -1   3   1       4662.13       5000.53       108.97 o
   1   3   1        576.51        652.87        79.47 o
   3   3   1        484.31        531.94        21.42 o
   5   3   1        328.03        306.69        13.64 o
   7   3   1        425.54        483.61        18.27 o
   9   3   1        947.02       1130.07        47.30 o
  11   3   1       1753.74       1761.45        35.38 o
  13   3   1        808.51        804.30        15.17 o
  15   3   1       2314.76       2259.35        38.13 o
  17   3   1       1317.06       1352.28        25.21 o
  19   3   1        463.17        467.63        14.08 o
  21   3   1         40.75         32.07         4.86 o
  23   3   1          8.13         10.76         3.60 o
  25   3   1        218.20        209.93        13.38 o
 -24   4   1        161.74        181.28         8.31 o
 -22   4   1        182.51        198.61        10.33 o
 -20   4   1        246.45        306.09        18.71 o
 -18   4   1        395.82        374.32        14.04 o
 -16   4   1       1168.54       1190.87        32.24 o
 -14   4   1       1009.73       1027.21        20.62 o
 -12   4   1       1542.58       1561.42        25.29 o
 -10   4   1        175.35        176.07         5.88 o
  -8   4   1       2268.25       2213.26        52.16 o
  -6   4   1       1914.08       2054.44        72.85 o
  -4   4   1       1746.72       1837.60        67.62 o
  -2   4   1        857.72        767.94        32.07 o
   0   4   1        204.82        235.32        16.82 o
   2   4   1        771.51        698.49        23.98 o
   4   4   1        104.79        100.80         8.60 o
   6   4   1       4125.03       4301.34       127.91 o
   8   4   1        223.98        238.09        11.21 o
  10   4   1        827.28        830.39        15.95 o
  12   4   1       1360.18       1376.54        23.07 o
  14   4   1        292.08        295.55         8.38 o
  16   4   1        214.23        217.88         8.80 o
  18   4   1        533.05        538.59        17.27 o
  20   4   1        232.40        225.99        11.81 o
  22   4   1         44.22         40.58         8.43 o
  24   4   1        283.09        269.18        15.55 o
 -23   5   1        233.08        220.09         8.75 o
 -21   5   1        338.04        369.28        13.17 o
 -19   5   1        399.46        378.35        19.75 o
 -17   5   1         61.93         63.78         6.06 o
 -15   5   1        109.83        123.05         8.13 o
 -13   5   1       1170.81       1108.26        22.22 o
 -11   5   1       1809.13       1769.68        28.74 o
  -9   5   1        522.84        529.30        15.32 o
  -7   5   1        935.83       1007.22        25.16 o
  -5   5   1        155.51        176.02        12.25 o
  -3   5   1       3747.71       3531.54        68.81 o
  -1   5   1       4788.11       4767.31       153.63 o
   1   5   1       1679.17       1618.51        46.53 o
   3   5   1        492.24        562.65        16.53 o
   5   5   1        743.54        771.29        17.85 o
   7   5   1         13.15         14.46         4.66 o
   9   5   1        877.51        906.82        29.18 o
  11   5   1        428.35        450.83        15.75 o
  13   5   1        669.22        640.94        13.24 o
  15   5   1       1378.23       1393.63        25.13 o
  17   5   1        803.54        826.99        24.01 o
  19   5   1        273.57        301.73        12.72 o
  21   5   1        127.16        135.00         8.91 o
  23   5   1         80.23         84.14         7.34 o
 -20   6   1        254.97        280.08        15.17 o
 -18   6   1         65.75         75.53         7.14 o
 -16   6   1        982.31       1037.92        27.32 o
 -14   6   1        288.56        298.80        12.02 o
 -12   6   1        619.02        609.54        19.37 o
 -10   6   1        260.76        231.16        18.45 o
  -8   6   1       1674.70       1790.38        47.78 o
  -6   6   1       3930.43       4004.12        78.79 o
  -4   6   1        230.28        252.21        11.29 o
  -2   6   1        899.88        898.14        28.22 o
   0   6   1        317.62        329.62        13.29 o
   2   6   1       2349.63       2215.77        40.47 o
   4   6   1       1375.31       1402.05        28.24 o
   6   6   1        984.55        911.20        23.14 o
   8   6   1        364.48        325.89        15.92 o
  10   6   1        553.36        552.48        16.81 o
  12   6   1        497.82        465.85        18.98 o
  14   6   1        366.20        391.72        16.13 o
  16   6   1        142.07        148.45         8.81 o
  18   6   1        195.97        215.82        14.72 o
  20   6   1        188.44        212.19        13.12 o
 -19   7   1        260.45        233.51        12.57 o
 -17   7   1        117.61        115.05         5.95 o
 -15   7   1        612.29        619.09        25.81 o
 -13   7   1        436.13        432.53        19.42 o
 -11   7   1        298.92        335.27        13.11 o
  -9   7   1        162.89        171.90         9.45 o
  -7   7   1         12.46          8.13         4.65 o
  -5   7   1        713.23        662.50        16.89 o
  -3   7   1         84.22         75.19         4.72 o
  -1   7   1        141.21        138.04         8.32 o
   1   7   1        980.74        931.73        29.22 o
   3   7   1        482.11        494.59        14.02 o
   5   7   1       1419.81       1475.66        33.73 o
   7   7   1         84.23         82.22         6.44 o
   9   7   1        394.84        416.00        22.31 o
  11   7   1        569.85        605.82        15.61 o
  13   7   1         69.37         53.21         5.74 o
  15   7   1        143.13        144.61        17.26 o
  17   7   1        427.78        367.24        38.49 o
  19   7   1         52.56         54.57         5.86 o
 -12   8   1         98.04         82.93         5.24 o
 -10   8   1        190.22        219.30         7.52 o
  -8   8   1        332.30        328.69        17.57 o
  -6   8   1        152.48        201.73         9.59 o
  -4   8   1        182.85        229.39        11.47 o
  -2   8   1         48.32         56.95         3.63 o
   0   8   1        200.40        222.88        10.01 o
   2   8   1        336.33        323.71         9.91 o
   4   8   1        722.05        733.70        17.19 o
   6   8   1         55.84         52.79         4.37 o
   8   8   1        251.98        258.10         8.73 o
  10   8   1        190.79        239.19        17.07 o
  12   8   1        120.80        107.71         5.97 o
  -9   9   1         52.12         55.27         5.15 o
  -7   9   1         36.12         36.58         3.50 o
  -5   9   1        335.43        384.54         9.55 o
  -3   9   1         46.12         69.15         4.75 o
  -1   9   1        140.71        153.39         5.19 o
   1   9   1         94.65         78.21         3.63 o
   3   9   1        260.35        329.08        14.83 o
   5   9   1        210.69        254.11         9.06 o
   7   9   1         46.01         35.85         3.37 o
   9   9   1         96.19         78.63         5.86 o
  -9  -9   2         75.82         70.85         5.77 o
  -7  -9   2        123.09        135.65         5.98 o
  -5  -9   2        347.25        312.53        11.00 o
  -3  -9   2         27.37         50.82         8.39 o
  -1  -9   2         98.61        129.65        11.46 o
   1  -9   2         97.02         95.92        10.07 o
   3  -9   2        264.07        232.10        13.38 o
   5  -9   2        107.58         91.64         9.49 o
   7  -9   2        226.86        265.75        14.25 o
 -12  -8   2        307.33        347.58        11.54 o
 -10  -8   2        275.18        280.90         9.11 o
  -8  -8   2        310.40        319.44        10.28 o
  -6  -8   2        224.95        199.62         7.71 o
  -4  -8   2        261.79        326.46        13.98 o
  -2  -8   2        469.00        520.85        18.56 o
   0  -8   2        141.11        154.35        11.90 o
   2  -8   2        464.48        520.07        23.85 o
   4  -8   2        117.14        143.09         6.19 o
   6  -8   2        442.11        450.08        12.30 o
   8  -8   2       1066.85       1101.56        23.83 o
  10  -8   2        131.06        135.25         5.79 o
  12  -8   2        113.30        133.26         6.60 o
  14  -8   2        209.01        228.51        11.02 o
 -17  -7   2        328.48        312.75        14.29 o
 -15  -7   2        369.66        419.02        18.36 o
 -13  -7   2        258.72        260.25        12.59 o
 -11  -7   2        952.48        987.05        18.82 o
  -9  -7   2          6.26          6.18         2.99 o
  -7  -7   2         28.05         34.96         5.43 o
  -5  -7   2        357.30        379.67        10.37 o
  -3  -7   2        709.93        720.38        13.69 o
  -1  -7   2        128.25        129.08         5.49 o
   1  -7   2        350.91        341.99         8.59 o
   3  -7   2         73.65         70.79         3.47 o
   5  -7   2       1579.92       1608.31        23.01 o
   7  -7   2        305.46        311.33         8.54 o
   9  -7   2        129.37        115.68         7.73 o
  11  -7   2         92.73        103.08         6.19 o
  13  -7   2         43.75         59.24         4.84 o
  15  -7   2        101.18        104.93         6.43 o
  17  -7   2         72.94         73.29         4.19 o
 -20  -6   2        167.91        180.41         8.97 o
 -18  -6   2         10.40         16.80         3.34 o
 -16  -6   2        238.97        271.48         8.34 o
 -14  -6   2        213.31        234.70         7.36 o
 -12  -6   2       1225.35       1176.65        19.01 o
 -10  -6   2         48.85         77.67         6.22 o
  -8  -6   2       1556.12       1559.48        24.47 o
  -6  -6   2       1957.86       1966.59        42.96 o
  -4  -6   2        797.13        780.20        14.82 o
  -2  -6   2        528.10        542.05        10.25 o
   0  -6   2        583.22        560.49         9.58 o
   2  -6   2       1360.92       1235.80        18.40 o
   4  -6   2         96.36         96.69         5.20 o
   6  -6   2       1699.50       1823.09        45.43 o
   8  -6   2         56.52         56.98        25.93 o
  10  -6   2        191.88        203.78        24.47 o
  12  -6   2        316.78        367.72        21.51 o
  14  -6   2        253.06        232.72         9.20 o
  16  -6   2        521.35        537.00        14.50 o
  18  -6   2         44.69         61.45         4.91 o
  20  -6   2         12.86         20.36         2.86 o
 -21  -5   2        260.79        264.75        12.53 o
 -19  -5   2         58.50         61.13         3.76 o
 -17  -5   2       1127.44       1151.88        18.79 o
 -15  -5   2        541.32        506.72        11.31 o
 -13  -5   2        340.24        322.31         7.57 o
 -11  -5   2        303.51        299.77         7.19 o
  -9  -5   2        650.09        648.82        12.76 o
  -7  -5   2       2732.11       2618.14        45.75 o
  -5  -5   2       1155.68       1134.05        24.63 o
  -3  -5   2         42.16         46.18         3.23 o
  -1  -5   2       1023.01        986.46        15.03 o
   1  -5   2        469.52        448.05        10.74 o
   3  -5   2        242.49        224.13         7.21 o
   5  -5   2        186.03        161.06         6.24 o
   7  -5   2        223.07        182.58         6.77 o
   9  -5   2        487.07        506.08        13.58 o
  11  -5   2       1470.82       1466.91        25.34 o
  13  -5   2        490.20        493.96        12.14 o
  15  -5   2       2277.42       2295.25        41.64 o
  17  -5   2        422.44        450.55        12.14 o
  19  -5   2        526.41        519.35        14.86 o
  21  -5   2        502.19        512.69        20.25 o
 -22  -4   2        408.74        382.10        16.73 o
 -20  -4   2        194.44        194.32         7.98 o
 -18  -4   2       1361.30       1361.19        23.77 o
 -16  -4   2        741.73        744.86        14.54 o
 -14  -4   2        215.63        208.14         6.58 o
 -12  -4   2        969.52        923.12        15.23 o
 -10  -4   2        949.92        839.59        13.87 o
  -8  -4   2       1666.13       1670.97        40.96 o
  -6  -4   2         61.49         62.42         6.37 o
  -4  -4   2        933.85        731.46       152.71 o
  -2  -4   2       2119.21       2064.47        61.56 o
   0  -4   2       3246.72       3421.77       168.29 o
   2  -4   2       2723.87       2780.12       126.39 o
   4  -4   2         39.14        121.10        12.03 o
   6  -4   2         33.28         45.59         8.33 o
   8  -4   2       1998.45       2152.55        29.88 o
  10  -4   2       1200.76       1131.51        18.50 o
  12  -4   2       1850.56       1875.73        30.01 o
  14  -4   2        310.59        342.20         9.09 o
  16  -4   2       1196.08       1242.97        23.92 o
  18  -4   2        546.14        541.26        14.06 o
  20  -4   2         61.00         56.34         7.68 o
  22  -4   2         39.45         51.41         5.62 o
 -25  -3   2        142.31        155.24        12.68 o
 -23  -3   2         55.05         57.75         7.09 o
 -21  -3   2        209.90        213.89        10.41 o
 -19  -3   2        237.03        264.42         8.67 o
 -17  -3   2        292.34        289.58         7.01 o
 -15  -3   2       1534.74       1495.51        21.90 o
 -13  -3   2       1828.33       1700.58        23.14 o
 -11  -3   2       1457.90       1418.66        47.20 o
  -9  -3   2        267.62        419.01        27.24 o
  -7  -3   2       3384.69       3448.93       115.21 o
  -5  -3   2       6916.50       6411.47       195.28 o
  -3  -3   2       1619.68       1541.12        50.40 o
  -1  -3   2         28.71         21.31         7.75 o
   1  -3   2       6119.12       5740.33       132.04 o
   3  -3   2       6609.43       6697.67       144.09 o
   5  -3   2       3838.58       3833.86       156.35 o
   7  -3   2        141.28        158.58         8.80 o
   9  -3   2       2485.93       2560.76       114.09 o
  11  -3   2         39.76         42.11         3.37 o
  13  -3   2       2236.07       2150.12        30.54 o
  15  -3   2       1027.16        965.95        24.68 o
  17  -3   2         82.09         89.98         5.96 o
  19  -3   2         37.32         42.56         3.91 o
  21  -3   2        432.24        445.58        11.35 o
  23  -3   2        172.23        148.71        14.10 o
 -26  -2   2        183.19        192.29        13.12 o
 -24  -2   2       1394.13       1515.27        32.37 o
 -22  -2   2        605.36        618.73        14.21 o
 -20  -2   2        234.52        269.64         9.14 o
 -18  -2   2        251.28        229.61         8.10 o
 -16  -2   2       4513.25       4569.21       134.86 o
 -14  -2   2       2155.99       1927.32        39.16 o
 -12  -2   2       2176.75       2139.71        56.98 o
 -10  -2   2       2236.61       2108.14        83.33 o
  -8  -2   2       1768.93       1884.01        72.04 o
  -6  -2   2       2565.24       2529.44        87.18 o
  -4  -2   2       4515.74       4338.74       135.49 o
  -2  -2   2       6463.22       6223.99       186.72 o
   0  -2   2       4768.34       4697.98       146.54 o
   2  -2   2        319.90        295.89        10.83 o
   4  -2   2       3164.83       3085.18        91.14 o
   6  -2   2         67.25         79.68        12.97 o
   8  -2   2       1910.84       1960.83        46.31 o
  10  -2   2       2103.12       2173.77        80.48 o
  12  -2   2         87.07        106.43         6.12 o
  14  -2   2       1326.81       1384.31        19.35 o
  16  -2   2       1741.10       1774.04        27.22 o
  18  -2   2         33.34         44.53         4.32 o
  20  -2   2        653.58        655.55        15.13 o
  22  -2   2        702.43        675.94        19.41 o
  24  -2   2        409.37        467.51        18.90 o
 -27  -1   2         91.90         86.90         6.69 o
 -25  -1   2         81.68         73.10         6.75 o
 -23  -1   2        356.39        380.23        11.39 o
 -21  -1   2       1136.60       1141.22        21.02 o
 -19  -1   2       3653.51       3578.42        42.95 o
 -17  -1   2        714.35        725.31        14.61 o
 -15  -1   2        585.37        569.81        10.11 o
 -13  -1   2        215.46        189.66         9.82 o
 -11  -1   2       2354.82       2373.23        94.00 o
  -9  -1   2       2306.33       2332.40        87.63 o
  -7  -1   2        390.59        404.55        25.01 o
  -5  -1   2        871.80        753.11        33.28 o
  -3  -1   2      36829.26      39056.27       799.91 o
  -1  -1   2      12475.71      10699.43       315.56 o
   3  -1   2       1726.38       1696.32        88.96 o
   5  -1   2        196.34        228.09         7.69 o
   7  -1   2      10079.54      10077.55       147.58 o
   9  -1   2      13941.03      14552.22       245.73 o
  11  -1   2        260.14        255.38        18.14 o
  13  -1   2       3728.21       3951.21        63.95 o
  15  -1   2        525.88        540.18         8.24 o
  17  -1   2        217.50        222.12         5.27 o
  19  -1   2         69.36         78.66         4.22 o
  21  -1   2       1118.56       1133.80        19.12 o
  23  -1   2        554.53        582.85        14.62 o
  25  -1   2          1.16         -3.14         4.83 o
  27  -1   2          9.51          8.36         3.29 o
 -26   0   2        106.08        126.46        10.33 o
 -24   0   2         56.87         71.47         5.71 o
 -22   0   2        257.24        289.62         8.75 o
 -20   0   2        649.44        657.84        11.80 o
 -18   0   2         86.15         99.61         3.97 o
 -16   0   2       1252.35       1283.21        17.04 o
 -14   0   2         26.85         13.60         3.17 o
 -12   0   2        488.54        542.58        36.60 o
 -10   0   2       3113.58       3154.63       114.08 o
  -8   0   2       1466.03       1390.97        57.67 o
  -6   0   2       1583.40       1620.76        61.08 o
  -4   0   2      27105.17      27756.67       809.35 o
  -2   0   2        343.41        338.30        17.33 o
   0   0   2       4485.73       3822.08       112.99 o
   2   0   2      36158.67      38106.42       776.87 o
   4   0   2        238.65        224.72         8.57 o
   6   0   2         19.58         27.72         3.60 o
   8   0   2      11568.51      11417.21       196.74 o
  10   0   2       3109.97       3655.13        70.14 o
  12   0   2       4033.78       4054.55        79.22 o
  14   0   2         60.74         43.13         3.13 o
  16   0   2         90.03         79.22         3.44 o
  18   0   2         21.58         29.11         2.82 o
  20   0   2          3.19          2.52         2.59 o
  22   0   2         47.13         50.69         4.78 o
  24   0   2         86.83        115.18         8.38 o
  26   0   2          5.03          4.17         4.17 o
 -27   1   2         92.13         94.27         6.84 o
 -25   1   2         83.76         76.55         8.51 o
 -23   1   2        336.16        363.77        10.37 o
 -21   1   2       1146.65       1166.74        21.10 o
 -19   1   2       3745.72       3651.91        43.15 o
 -17   1   2        644.48        691.70        14.68 o
 -15   1   2        579.03        589.99        12.09 o
 -13   1   2        212.54        165.05        21.68 o
 -11   1   2       2370.52       2385.52        94.15 o
  -9   1   2       2227.31       2108.82       115.26 o
  -7   1   2        463.95        398.79        16.41 o
  -5   1   2        935.09        815.66        13.77 o
  -3   1   2      36077.66      36960.51       620.34 o
  -1   1   2      12278.79      11864.93       243.52 o
   1   1   2       8493.57       8351.37       173.49 o
   3   1   2       1732.21       1729.51        55.88 o
   5   1   2        233.32        245.45        10.11 o
   7   1   2       9780.62      10052.65       214.01 o
   9   1   2      14137.39      14768.93       255.12 o
  11   1   2        309.62        343.07        13.73 o
  13   1   2       3566.72       3868.07        73.99 o
  15   1   2        544.56        531.68        13.89 o
  17   1   2        227.15        227.20         6.22 o
  19   1   2         77.81        100.43         4.70 o
  21   1   2       1071.95       1065.77        19.79 o
  23   1   2        540.56        576.38        16.46 o
  25   1   2          0.59         -2.89         3.81 o
  27   1   2          9.87          9.60         3.20 o
 -26   2   2        192.13        198.87        10.46 o
 -24   2   2       1404.16       1513.67        56.79 o
 -22   2   2        613.02        615.57        13.15 o
 -20   2   2        247.79        254.85        10.78 o
 -18   2   2        249.75        243.92        12.38 o
 -16   2   2       4581.91       4585.18       113.02 o
 -14   2   2       2205.67       2071.68        43.32 o
 -12   2   2       2159.14       1983.81        41.07 o
 -10   2   2       2319.01       2169.01        55.14 o
  -8   2   2       1682.90       1991.57        75.47 o
  -6   2   2       2482.87       2521.69        88.53 o
  -4   2   2       4559.56       4542.98       141.76 o
  -2   2   2       6514.89       6290.48       133.82 o
   0   2   2       4954.42       4793.13       146.30 o
   2   2   2        372.23        384.25        16.21 o
   4   2   2       3339.20       3166.48       134.99 o
   6   2   2         94.20        124.39        10.87 o
   8   2   2       1857.03       1996.62        50.94 o
  10   2   2       2143.27       2275.52        59.06 o
  12   2   2         92.74        103.16         6.76 o
  14   2   2       1353.48       1420.43        24.44 o
  16   2   2       1695.88       1699.54        35.32 o
  18   2   2         38.32         46.62         5.06 o
  20   2   2        686.88        639.64        24.15 o
  22   2   2        682.85        692.75        19.00 o
  24   2   2        414.32        477.31        16.52 o
  26   2   2        312.69        345.52        10.97 o
 -23   3   2         53.55         52.56         4.66 o
 -21   3   2        227.20        233.93         7.42 o
 -19   3   2        202.05        245.64        10.92 o
 -17   3   2        253.50        248.25         9.18 o
 -15   3   2       1596.35       1566.02        28.56 o
 -13   3   2       1838.09       1661.79        24.31 o
 -11   3   2       1457.73       1432.19        27.26 o
  -9   3   2        235.41        369.75        26.12 o
  -7   3   2       3225.99       3379.50        77.12 o
  -5   3   2       6935.52       6540.30       308.97 o
  -3   3   2       1751.78       1791.35        35.57 o
  -1   3   2         15.03         10.30         1.75 o
   1   3   2       6106.59       5836.16       284.80 o
   3   3   2       6559.98       6911.13       167.07 o
   5   3   2       3868.11       3985.49        73.51 o
   7   3   2        182.86        184.81        10.84 o
   9   3   2       2510.61       2557.76        90.20 o
  11   3   2         43.69         47.16         4.54 o
  13   3   2       2201.82       2159.59        30.70 o
  15   3   2       1033.32        984.43        22.53 o
  17   3   2         85.44        101.28         6.09 o
  19   3   2         37.44         36.72         4.09 o
  21   3   2        432.14        406.21        15.73 o
  23   3   2        171.04        161.38        10.85 o
  25   3   2         38.39         38.45         7.31 o
 -24   4   2        486.96        523.89        21.83 o
 -22   4   2        436.82        406.88        12.46 o
 -20   4   2        211.72        238.58        16.36 o
 -18   4   2       1344.56       1365.15        52.36 o
 -16   4   2        708.13        706.30        21.75 o
 -14   4   2        252.36        228.58         8.39 o
 -12   4   2       1015.43        982.01        19.74 o
 -10   4   2        912.21        815.54        20.10 o
  -8   4   2       1722.62       1756.65        36.27 o
  -6   4   2         62.55         63.50         6.90 o
  -4   4   2        957.27        936.50        43.01 o
  -2   4   2       2042.79       2031.63        51.50 o
   0   4   2       3205.26       3465.11       114.68 o
   2   4   2       2796.53       3070.10        74.65 o
   4   4   2         42.93         63.61         7.38 o
   6   4   2         47.19         40.51        10.31 o
   8   4   2       1988.62       2198.78        72.23 o
  10   4   2       1227.06       1167.92        19.87 o
  12   4   2       1854.15       1892.01        29.96 o
  14   4   2        274.60        314.84         8.73 o
  16   4   2       1210.99       1242.41        27.37 o
  18   4   2        504.98        507.98        12.72 o
  20   4   2         65.10         66.75         5.16 o
  22   4   2         43.41         51.92         6.71 o
 -23   5   2        802.58        650.50        25.51 o
 -21   5   2        279.36        285.12         9.59 o
 -19   5   2         75.84         88.91         9.55 o
 -17   5   2       1151.58       1153.45        30.83 o
 -15   5   2        499.62        493.26        13.45 o
 -13   5   2        334.63        298.89         8.87 o
 -11   5   2        300.67        269.00         8.82 o
  -9   5   2        667.71        635.01        24.78 o
  -7   5   2       2780.64       2852.73        68.05 o
  -5   5   2       1266.54       1252.68        29.42 o
  -3   5   2         60.76         62.16         5.28 o
  -1   5   2        960.98        910.58        25.97 o
   1   5   2        469.70        427.76        13.54 o
   3   5   2        242.79        222.86         7.71 o
   5   5   2        190.08        165.61         6.82 o
   7   5   2        202.45        185.66        10.86 o
   9   5   2        501.59        555.50        16.25 o
  11   5   2       1490.27       1530.05        34.35 o
  13   5   2        499.41        506.47        11.86 o
  15   5   2       2302.10       2322.46        38.62 o
  17   5   2        418.94        427.24        12.96 o
  19   5   2        549.55        526.53        26.50 o
  21   5   2        533.63        533.57        24.45 o
  23   5   2         32.50         30.29         6.15 o
 -20   6   2        166.20        166.49        11.35 o
 -18   6   2          7.64         13.53         4.50 o
 -16   6   2        227.21        258.73        15.62 o
 -14   6   2        234.15        253.85         8.72 o
 -12   6   2       1198.51       1110.36        31.34 o
 -10   6   2         54.91         80.50         8.42 o
  -8   6   2       1609.45       1641.11        36.17 o
  -6   6   2       1892.19       1912.22        53.83 o
  -4   6   2        807.34        795.85        20.23 o
  -2   6   2        520.16        531.97        15.09 o
   0   6   2        566.53        570.34        12.47 o
   2   6   2       1264.02       1175.70        22.64 o
   4   6   2         76.68         67.03         5.39 o
   6   6   2       1745.28       1884.46        46.30 o
   8   6   2         57.84         69.75         9.30 o
  10   6   2        201.81        205.98        10.57 o
  12   6   2        315.77        339.76        55.97 o
  14   6   2        260.24        243.75        10.60 o
  16   6   2        511.73        550.15        18.20 o
  18   6   2         38.76         45.63         7.60 o
  20   6   2         10.41         14.09         3.78 o
 -19   7   2        303.56        253.38        13.04 o
 -17   7   2        334.01        317.04        15.56 o
 -15   7   2        354.58        425.45        19.59 o
 -13   7   2        244.05        251.96        10.42 o
 -11   7   2        931.75       1017.23        43.91 o
  -9   7   2         10.63          2.31         4.08 o
  -7   7   2         21.63         23.82         6.71 o
  -5   7   2        331.34        355.41        12.76 o
  -3   7   2        751.61        759.74        18.12 o
  -1   7   2        112.76        120.36         6.73 o
   1   7   2        346.31        341.61         9.31 o
   3   7   2         74.97         76.81         6.13 o
   5   7   2       1577.94       1702.98        42.80 o
   7   7   2        337.07        349.48        15.58 o
   9   7   2        104.46        111.96        11.20 o
  11   7   2         88.00         85.25         6.66 o
  13   7   2         47.76         52.85         6.78 o
  15   7   2         92.61         93.74         8.77 o
  17   7   2         76.68         70.31         8.58 o
 -12   8   2        314.27        349.07        11.28 o
 -10   8   2        269.04        257.72        11.71 o
  -8   8   2        295.18        305.53        16.69 o
  -6   8   2        217.08        205.98         9.66 o
  -4   8   2        270.03        340.24        13.17 o
  -2   8   2        481.72        521.33        11.40 o
   0   8   2        144.16        161.85         5.68 o
   2   8   2        474.74        533.29        11.81 o
   4   8   2        129.98        148.38         5.86 o
   6   8   2        451.95        456.47        12.58 o
   8   8   2       1043.62       1141.05        29.50 o
  10   8   2        136.63        144.82         7.46 o
  12   8   2        109.08        143.88         6.73 o
  14   8   2        220.01        238.96        11.13 o
  -9   9   2         70.50         70.98         5.59 o
  -7   9   2        130.92        149.34         5.12 o
  -5   9   2        331.86        288.80         7.83 o
  -3   9   2         29.86         40.87         4.29 o
  -1   9   2         94.88        109.91         4.30 o
   1   9   2         98.22        104.77         4.17 o
   3   9   2        265.53        215.80        33.51 o
   5   9   2        107.53        106.81         7.72 o
   7   9   2        217.01        242.73        11.61 o
   9   9   2         67.51         68.49         5.38 o
  -7  -9   3        397.41        412.93        16.77 o
  -5  -9   3        559.81        573.39        16.48 o
  -3  -9   3          4.56          6.75         3.71 o
  -1  -9   3         54.27         59.45         5.31 o
   1  -9   3         89.78         91.21         5.78 o
   3  -9   3        318.58        320.57        15.74 o
   5  -9   3         63.62         64.41         8.11 o
   7  -9   3        530.28        550.51        22.19 o
 -12  -8   3        383.98        367.81        16.63 o
 -10  -8   3         54.90         60.99         5.80 o
  -8  -8   3         48.33         56.63         5.44 o
  -6  -8   3        520.60        514.97        17.39 o
  -4  -8   3         16.49         24.63         5.92 o
  -2  -8   3        492.39        600.96        20.23 o
   0  -8   3        195.07        227.14         8.83 o
   2  -8   3        209.88        189.69         9.95 o
   4  -8   3        411.89        375.78        10.87 o
   6  -8   3        409.62        457.58        12.62 o
   8  -8   3        689.08        712.05        17.39 o
  10  -8   3         55.34         90.34         5.87 o
  12  -8   3        148.53        164.00         7.20 o
  14  -8   3         69.40         69.51         4.00 o
 -17  -7   3        206.91        241.98        12.06 o
 -15  -7   3        197.46        203.70         8.76 o
 -13  -7   3         27.23         41.68         5.23 o
 -11  -7   3        440.69        378.03        10.70 o
  -9  -7   3        132.81        161.15         8.08 o
  -7  -7   3        203.01        202.91        10.41 o
  -5  -7   3         78.93         87.34         7.86 o
  -3  -7   3        370.06        375.94        11.83 o
  -1  -7   3        165.31        173.03         7.82 o
   1  -7   3        293.84        292.73         7.52 o
   3  -7   3        213.33        202.39         6.73 o
   5  -7   3        461.79        446.33        10.54 o
   7  -7   3        454.91        429.75        12.18 o
   9  -7   3        127.02        137.19        10.54 o
  11  -7   3        282.95        305.92        12.26 o
  13  -7   3          7.65          8.35         3.96 o
  15  -7   3        180.09        166.00        11.25 o
  17  -7   3         11.74         16.24         2.42 o
 -20  -6   3         88.01        101.34         5.51 o
 -18  -6   3         14.51         21.31         3.22 o
 -16  -6   3        372.17        422.37        12.68 o
 -14  -6   3        368.47        365.02         9.60 o
 -12  -6   3        737.63        724.09        13.25 o
 -10  -6   3         67.13         55.75         5.56 o
  -8  -6   3       1279.89       1295.03        22.10 o
  -6  -6   3       2237.90       2307.85        45.44 o
  -4  -6   3       1450.71       1449.45        26.35 o
  -2  -6   3        275.62        297.21         8.20 o
   0  -6   3        166.16        170.21         4.78 o
   2  -6   3        540.46        490.08        10.34 o
   4  -6   3         57.33         75.46         4.22 o
   6  -6   3       2076.15       2006.58        40.25 o
   8  -6   3         41.06         49.98         5.20 o
  10  -6   3        105.73        106.17         7.87 o
  12  -6   3        176.32        152.68         9.58 o
  14  -6   3         71.82         71.60         7.00 o
  16  -6   3         17.83         21.97         3.96 o
  18  -6   3        333.89        330.18         9.65 o
  20  -6   3          0.81          3.51         2.23 o
 -23  -5   3        130.48        110.91         9.43 o
 -21  -5   3        649.47        601.61        17.50 o
 -19  -5   3        150.46        133.74         6.59 o
 -17  -5   3        423.53        396.72         9.46 o
 -15  -5   3        129.47        137.36         5.17 o
 -13  -5   3        110.57        103.75         4.52 o
 -11  -5   3        394.52        398.53         8.41 o
  -9  -5   3        826.61        724.89        20.83 o
  -7  -5   3        368.75        376.02        11.04 o
  -5  -5   3        981.39        970.75        19.90 o
  -3  -5   3        828.31        797.10        14.10 o
  -1  -5   3        761.87        759.49        12.42 o
   1  -5   3       1385.40       1378.34        21.62 o
   3  -5   3         92.41        117.16         4.42 o
   5  -5   3       2645.58       2610.66        35.23 o
   7  -5   3        498.99        536.53        14.92 o
   9  -5   3        548.14        594.63        13.65 o
  11  -5   3        440.55        427.42        12.06 o
  13  -5   3        828.58        825.01        18.57 o
  15  -5   3         65.60         88.59         8.15 o
  17  -5   3         22.98         34.93         4.27 o
  19  -5   3        422.95        456.35        21.42 o
  21  -5   3         49.42         43.41         4.53 o
 -24  -4   3        224.46        215.38        13.82 o
 -22  -4   3        366.03        394.36        20.07 o
 -20  -4   3        469.48        513.34        18.84 o
 -18  -4   3         75.92         83.78         5.97 o
 -16  -4   3         21.00         15.11         3.67 o
 -14  -4   3         78.45         78.90         5.09 o
 -12  -4   3        820.52        774.91        13.46 o
 -10  -4   3        301.36        270.73         6.17 o
  -8  -4   3         54.21         51.76         3.73 o
  -6  -4   3        152.98        124.02        18.91 o
  -4  -4   3       1976.69       1788.89        75.52 o
  -2  -4   3       2878.18       2606.77        99.72 o
   0  -4   3         92.85        115.79        16.54 o
   2  -4   3         98.27        114.43        13.16 o
   4  -4   3        247.36        308.87        20.53 o
   6  -4   3        605.82        610.52        31.32 o
   8  -4   3        635.81        584.96         9.44 o
  10  -4   3        164.95        159.98         5.33 o
  12  -4   3        119.85        105.61         5.12 o
  14  -4   3        599.18        593.94        12.64 o
  16  -4   3        282.07        297.25        12.72 o
  18  -4   3        153.25        169.71         9.81 o
  20  -4   3        182.07        172.81        11.54 o
  22  -4   3        156.37        172.93         8.13 o
  24  -4   3        131.53         97.09         8.77 o
 -25  -3   3        679.03        635.04        24.67 o
 -23  -3   3        537.60        572.64        29.86 o
 -21  -3   3       1213.81       1356.72        71.01 o
 -19  -3   3        224.56        215.47         8.21 o
 -17  -3   3        116.89        110.74         4.87 o
 -15  -3   3        140.88        142.14         4.67 o
 -13  -3   3        986.34        970.55        15.35 o
 -11  -3   3        831.03        820.81        11.96 o
  -9  -3   3       1549.96       1326.49        57.98 o
  -7  -3   3       8557.80       8250.92       255.56 o
  -5  -3   3        101.91         74.90         8.56 o
  -3  -3   3        650.05        455.83        47.59 o
  -1  -3   3       7930.53       7370.05       158.79 o
   1  -3   3      14105.09      13879.74       343.29 o
   3  -3   3      10877.70      11553.50       344.78 o
   5  -3   3      11536.18      11480.86       241.30 o
   7  -3   3        874.82       1015.20        29.33 o
   9  -3   3        495.52        449.69        12.05 o
  11  -3   3        765.28        778.89        13.10 o
  13  -3   3        397.83        401.49        11.56 o
  15  -3   3        541.97        556.66        13.65 o
  17  -3   3        475.35        484.03        11.93 o
  19  -3   3        409.82        407.26        10.67 o
  21  -3   3         54.61         57.56         8.55 o
  23  -3   3        188.64        184.09        15.03 o
 -26  -2   3        555.60        539.76        23.86 o
 -24  -2   3        122.70        125.15         9.46 o
 -22  -2   3        517.06        563.77        13.28 o
 -20  -2   3        144.47        133.93         6.70 o
 -18  -2   3       1010.77        955.01        38.32 o
 -16  -2   3       2783.46       2667.39        51.69 o
 -14  -2   3        210.97        188.42         5.57 o
 -12  -2   3        153.37        135.83         6.48 o
 -10  -2   3       1049.18       1008.04        50.50 o
  -8  -2   3        295.62        246.22        21.25 o
  -6  -2   3       7772.95       7977.92       246.72 o
  -4  -2   3      13189.74      13408.74       403.08 o
  -2  -2   3       1746.25       1675.80        53.65 o
   0  -2   3       2081.60       1834.86        48.48 o
   2  -2   3      11721.70      11358.57       333.11 o
   4  -2   3       3917.34       3939.00        86.83 o
   6  -2   3       2719.23       2818.88        92.24 o
   8  -2   3        332.92        284.22        13.69 o
  10  -2   3       1035.10        926.80        29.10 o
  12  -2   3        265.53        258.43         6.84 o
  14  -2   3        794.89        789.83        13.06 o
  16  -2   3        649.36        621.90        14.55 o
  18  -2   3         77.04         76.20         5.44 o
  20  -2   3        965.71        985.80        19.95 o
  22  -2   3        199.13        175.03         7.75 o
  24  -2   3         54.82         75.83         6.34 o
 -27  -1   3        468.10        443.80        17.37 o
 -25  -1   3        271.49        284.74        12.06 o
 -23  -1   3        446.14        458.12        11.45 o
 -21  -1   3        429.30        433.53        12.88 o
 -19  -1   3       1046.87       1058.49        16.28 o
 -17  -1   3        200.85        201.38         6.30 o
 -15  -1   3       1071.30        998.16        17.47 o
 -13  -1   3       1080.07       1091.30        18.64 o
 -11  -1   3       1786.20       1994.87        83.49 o
  -9  -1   3       4261.05       4486.06       152.74 o
  -7  -1   3       1110.46       1167.27        51.15 o
  -5  -1   3       1881.66       1860.27        68.66 o
  -3  -1   3       4600.10       4350.87       177.20 o
  -1  -1   3      17357.00      13540.82      2174.49 o
   1  -1   3      19274.15      18111.68       526.81 o
   3  -1   3        521.97        531.57        22.65 o
   5  -1   3       3531.46       3399.22        76.11 o
   7  -1   3       1674.22       1746.81        35.03 o
   9  -1   3      15557.22      16813.41       393.27 o
  11  -1   3       3307.81       3240.62       148.87 o
  13  -1   3        540.46        550.81        10.38 o
  15  -1   3        823.17        861.88        13.71 o
  17  -1   3        136.63        156.43         5.18 o
  19  -1   3         89.30         97.35         5.21 o
  21  -1   3        480.29        445.28        10.30 o
  23  -1   3         19.26         17.71         4.42 o
  25  -1   3        277.03        287.94        15.49 o
 -26   0   3        467.37        471.27        19.30 o
 -24   0   3         19.42         15.98         4.16 o
 -22   0   3        374.79        398.68        11.28 o
 -20   0   3         79.92         84.62         3.83 o
 -18   0   3        225.16        274.08         6.80 o
 -16   0   3          2.09          1.07         2.53 o
 -14   0   3       4784.96       4560.19        55.25 o
 -12   0   3        398.36        450.02        33.68 o
 -10   0   3        582.12        556.00        35.17 o
  -8   0   3        665.61        740.20        38.75 o
  -6   0   3       4860.24       4647.42       151.85 o
  -4   0   3       6135.03       5716.75       179.22 o
  -2   0   3       7288.47       6821.45       199.68 o
   0   0   3      43417.44      44516.84      1282.45 o
   2   0   3       3013.10       2819.50       147.37 o
   4   0   3        274.92        283.11        27.96 o
   6   0   3        481.27        501.21        16.50 o
   8   0   3      32389.67      34685.16      1005.30 o
  10   0   3       6722.11       7493.17       163.34 o
  12   0   3         36.53         35.57        29.34 o
  14   0   3       2444.96       2777.86        29.67 o
  16   0   3        166.29        144.04         4.97 o
  18   0   3        114.56         85.61         3.79 o
  20   0   3          6.36          2.21         3.11 o
  22   0   3         58.19         85.56         4.93 o
  24   0   3        223.24        203.75        12.62 o
  26   0   3         24.72         11.01         4.57 o
 -27   1   3        489.83        459.15        17.80 o
 -25   1   3        247.00        252.55        14.81 o
 -23   1   3        427.75        437.77        11.55 o
 -21   1   3        471.30        490.78        10.58 o
 -19   1   3       1062.69       1077.63        19.76 o
 -17   1   3        203.75        211.98         9.48 o
 -15   1   3       1109.09       1047.35        18.88 o
 -13   1   3       1138.32       1149.04        25.97 o
 -11   1   3       1934.28       2067.56        85.56 o
  -9   1   3       4255.71       4255.64        95.06 o
  -7   1   3       1011.47       1077.11        29.05 o
  -5   1   3       1832.60       1771.42        43.05 o
  -3   1   3       4590.76       4474.88        79.14 o
  -1   1   3      17181.47      17904.42       367.60 o
   1   1   3      18727.83      19165.33       557.60 o
   3   1   3        589.30        583.60        17.26 o
   5   1   3       3597.02       3364.89       107.15 o
   7   1   3       1779.45       1864.66        92.23 o
   9   1   3      15504.34      17858.31       374.16 o
  11   1   3       3315.37       3522.86        84.82 o
  13   1   3        495.23        500.15        22.84 o
  15   1   3        825.18        860.70        20.13 o
  17   1   3        121.55        135.48         6.16 o
  19   1   3         64.20         76.69         5.74 o
  21   1   3        508.92        482.25        13.22 o
  23   1   3         19.60         22.93         4.14 o
  25   1   3        274.92        280.38        11.42 o
 -26   2   3        551.03        515.96        19.77 o
 -24   2   3        115.65        125.25         7.36 o
 -22   2   3        528.33        547.49        12.05 o
 -20   2   3        122.47        107.59         6.20 o
 -18   2   3        941.65        882.09        25.91 o
 -16   2   3       2714.33       2584.85        46.67 o
 -14   2   3        214.63        215.69         9.31 o
 -12   2   3        136.41        124.52         6.48 o
 -10   2   3       1059.11       1069.59        31.79 o
  -8   2   3        317.68        301.61        16.55 o
  -6   2   3       7812.39       7901.00       170.05 o
  -4   2   3      12764.64      12837.83       269.08 o
  -2   2   3       1913.21       1845.73        44.87 o
   0   2   3       2048.04       1990.01        66.25 o
   2   2   3      11640.11      10813.15       317.69 o
   4   2   3       3925.49       4087.09       345.30 o
   6   2   3       2706.41       2547.51        85.02 o
   8   2   3        371.54        350.81        15.68 o
  10   2   3        911.34        925.12        30.58 o
  12   2   3        240.21        239.51        10.37 o
  14   2   3        747.93        758.59        13.66 o
  16   2   3        643.35        636.65        17.25 o
  18   2   3         76.67         76.86         7.82 o
  20   2   3        966.79        967.23        40.75 o
  22   2   3        170.17        145.33         7.53 o
  24   2   3         46.27         56.55         6.06 o
  26   2   3        609.64        638.11        16.87 o
 -23   3   3        563.45        595.81        18.10 o
 -21   3   3       1173.29       1252.97        24.00 o
 -19   3   3        230.62        213.48         9.02 o
 -17   3   3        111.51        110.17         6.33 o
 -15   3   3        155.40        154.46         5.82 o
 -13   3   3        981.79        997.11        22.16 o
 -11   3   3        916.33        917.12        22.99 o
  -9   3   3       1503.41       1419.49        40.89 o
  -7   3   3       8464.68       8150.43       142.54 o
  -5   3   3        111.00        104.55         5.70 o
  -3   3   3        671.69        546.59        14.60 o
  -1   3   3       7842.20       8158.12       141.33 o
   1   3   3      14064.80      14277.73       598.37 o
   3   3   3      11243.25      10963.25       236.17 o
   5   3   3      11386.46      11467.93       243.70 o
   7   3   3        800.23        948.84        29.69 o
   9   3   3        519.45        537.07        29.15 o
  11   3   3        765.51        795.88        17.71 o
  13   3   3        433.90        449.53        10.52 o
  15   3   3        507.94        499.12        10.73 o
  17   3   3        444.90        436.56        11.71 o
  19   3   3        398.37        399.39        11.97 o
  21   3   3         56.41         51.57         4.53 o
  23   3   3        184.99        172.95        10.88 o
 -24   4   3        219.69        222.61        15.03 o
 -22   4   3        369.01        397.53        12.05 o
 -20   4   3        495.11        501.22        24.85 o
 -18   4   3         74.96         90.50        11.52 o
 -16   4   3         25.92         21.39         4.56 o
 -14   4   3         98.44         99.33         7.32 o
 -12   4   3        847.42        829.07        21.35 o
 -10   4   3        304.59        270.73         9.83 o
  -8   4   3         48.96         45.57         3.61 o
  -6   4   3        178.08        187.87        10.96 o
  -4   4   3       2039.55       2023.01        75.08 o
  -2   4   3       3002.93       3168.20        75.76 o
   0   4   3        118.80        119.21        12.41 o
   2   4   3        100.96        112.97         9.36 o
   4   4   3        252.95        280.66        14.76 o
   6   4   3        624.92        775.41        41.66 o
   8   4   3        647.80        635.50        21.49 o
  10   4   3        142.15        123.64         5.80 o
  12   4   3        148.25        129.29         5.14 o
  14   4   3        641.01        633.57        13.17 o
  16   4   3        293.51        307.32         8.28 o
  18   4   3        144.90        164.22        10.25 o
  20   4   3        196.50        201.25         9.12 o
  22   4   3        159.35        187.47        10.38 o
  24   4   3        114.18         99.83         8.99 o
 -21   5   3        630.95        605.76        18.17 o
 -19   5   3        154.29        142.41        11.77 o
 -17   5   3        414.87        392.99        14.29 o
 -15   5   3        123.67        126.21         6.88 o
 -13   5   3         88.27         87.18         5.54 o
 -11   5   3        421.24        442.14        13.24 o
  -9   5   3        849.31        747.17        25.44 o
  -7   5   3        362.81        375.91        15.90 o
  -5   5   3        943.68        983.72        35.34 o
  -3   5   3        833.46        818.22        19.47 o
  -1   5   3        784.91        794.93        17.07 o
   1   5   3       1435.36       1469.82        26.62 o
   3   5   3         79.50        112.04         5.53 o
   5   5   3       2636.23       2659.65        52.10 o
   7   5   3        455.82        503.47        18.55 o
   9   5   3        535.00        603.47        17.27 o
  11   5   3        442.41        405.83        13.24 o
  13   5   3        806.68        834.03        16.90 o
  15   5   3         56.08         78.09         4.61 o
  17   5   3         16.71         23.04         3.85 o
  19   5   3        384.35        414.55        16.70 o
  21   5   3         57.13         58.64         6.13 o
  23   5   3         58.36         46.71         6.20 o
 -20   6   3         95.49        108.61         9.28 o
 -18   6   3          9.35         12.77         4.45 o
 -16   6   3        364.92        436.34        14.44 o
 -14   6   3        366.24        360.87        10.69 o
 -12   6   3        750.37        759.46        20.23 o
 -10   6   3         61.68         63.43         5.82 o
  -8   6   3       1327.35       1330.25        39.31 o
  -6   6   3       2157.69       2189.56        47.47 o
  -4   6   3       1457.53       1486.44        35.41 o
  -2   6   3        324.07        359.04        10.92 o
   0   6   3        164.55        171.13         6.43 o
   2   6   3        552.28        505.10        13.03 o
   4   6   3         58.22         73.22         5.72 o
   6   6   3       2092.03       2112.45        44.37 o
   8   6   3         30.18         51.57         6.78 o
  10   6   3        121.59        127.29         6.70 o
  12   6   3        186.19        167.73         9.14 o
  14   6   3         60.96         66.59         5.04 o
  16   6   3         14.37         17.60         3.49 o
  18   6   3        334.60        326.94        13.55 o
  20   6   3          1.77          4.40         2.91 o
 -15   7   3        184.29        202.23        12.16 o
 -13   7   3         25.40         40.19         4.51 o
 -11   7   3        474.25        440.66        21.30 o
  -9   7   3        116.66        135.95         8.41 o
  -7   7   3        185.42        204.04        14.50 o
  -5   7   3         80.54         98.24         8.80 o
  -3   7   3        376.46        342.52        10.44 o
  -1   7   3        155.21        162.19         6.15 o
   1   7   3        287.56        304.64         9.37 o
   3   7   3        249.26        233.68         9.87 o
   5   7   3        431.11        396.20        12.09 o
   7   7   3        427.26        430.81        12.87 o
   9   7   3        127.95        119.94        11.54 o
  11   7   3        286.46        333.53        12.82 o
  13   7   3          5.61          3.84         4.23 o
  15   7   3        167.35        172.68         7.91 o
  17   7   3          7.98         13.76         5.36 o
 -14   8   3        436.50        487.83        19.13 o
 -12   8   3        367.64        349.73        18.01 o
 -10   8   3         57.94         65.89         5.27 o
  -8   8   3         49.57         57.51         7.57 o
  -6   8   3        518.46        531.39        16.97 o
  -4   8   3         21.23         35.15         4.81 o
  -2   8   3        496.17        590.27        14.41 o
   0   8   3        202.35        236.00         6.96 o
   2   8   3        204.88        182.30         8.20 o
   4   8   3        407.61        383.22        10.77 o
   6   8   3        425.71        521.85        19.14 o
   8   8   3        677.19        732.65        20.78 o
  10   8   3         45.61         89.46         8.65 o
  12   8   3        149.73        172.89         7.30 o
  14   8   3         63.92         69.33         5.62 o
  -9   9   3         35.98         30.66         3.84 o
  -7   9   3        385.02        377.85        11.45 o
  -5   9   3        568.81        569.85        17.83 o
  -3   9   3          3.50          6.02         2.38 o
  -1   9   3         53.15         52.21         5.96 o
   1   9   3         93.14         95.08         3.89 o
   3   9   3        325.58        316.52        20.67 o
   5   9   3         61.43         61.42         5.89 o
   7   9   3        527.75        591.30        21.76 o
   9   9   3         30.19         45.47         3.18 o
  -7  -9   4        125.98        143.13         8.47 o
  -5  -9   4        804.78        897.26        33.64 o
  -3  -9   4         13.03         15.98         3.56 o
  -1  -9   4        123.48        129.11         6.80 o
   1  -9   4        143.96        134.91         6.66 o
   3  -9   4         61.71         46.38         5.09 o
   5  -9   4          5.45          7.67         5.00 o
 -14  -8   4         87.29         61.99         5.14 o
 -12  -8   4        126.19        136.37         9.08 o
 -10  -8   4        516.79        543.12        16.93 o
  -8  -8   4        298.85        308.76        11.47 o
  -6  -8   4        266.29        290.84        22.02 o
  -4  -8   4        496.07        547.54        40.87 o
  -2  -8   4        481.83        489.15        16.67 o
   0  -8   4        179.32        194.20         8.14 o
   2  -8   4        269.82        296.96         9.78 o
   4  -8   4       1030.82       1100.50        23.19 o
   6  -8   4         70.36         70.83         5.18 o
   8  -8   4         37.44         36.73         3.79 o
  10  -8   4        226.10        242.90        14.19 o
  12  -8   4        254.35        255.90         9.00 o
  14  -8   4        216.96        215.96         7.15 o
 -17  -7   4        227.57        236.53        11.59 o
 -15  -7   4         23.79         30.07         4.01 o
 -13  -7   4        950.33        889.75        31.84 o
 -11  -7   4        894.45        955.82        26.28 o
  -9  -7   4         60.50         51.60         4.88 o
  -7  -7   4        110.53        123.34         6.85 o
  -5  -7   4        191.76        200.53        11.20 o
  -3  -7   4        153.59        169.06         7.52 o
  -1  -7   4         92.85         78.05         6.11 o
   1  -7   4        222.01        184.39         5.58 o
   3  -7   4        681.03        665.91        20.22 o
   5  -7   4        673.12        658.42        12.69 o
   7  -7   4        293.04        311.07        12.43 o
   9  -7   4         56.69         70.51         6.23 o
  11  -7   4        536.42        520.23        16.94 o
  13  -7   4        107.85        111.27         6.89 o
  15  -7   4        221.83        221.92         9.91 o
  17  -7   4        389.30        377.33        13.44 o
 -20  -6   4        105.74         99.11         6.88 o
 -18  -6   4         39.92         52.02         3.80 o
 -16  -6   4        291.40        274.25         9.60 o
 -14  -6   4        550.41        543.48        13.72 o
 -12  -6   4        471.54        517.38        10.50 o
 -10  -6   4        950.15        881.60        18.65 o
  -8  -6   4        166.31        170.14         7.84 o
  -6  -6   4         99.88        107.12         5.77 o
  -4  -6   4       1040.85       1107.35        25.25 o
  -2  -6   4        618.93        633.10        13.73 o
   0  -6   4         25.62         35.81         3.12 o
   2  -6   4        165.78        181.40         6.00 o
   4  -6   4        537.62        514.21        12.64 o
   6  -6   4        406.82        439.04        21.28 o
   8  -6   4       1403.81       1348.12        55.10 o
  10  -6   4         44.36         40.89         5.78 o
  12  -6   4        393.64        411.47        16.15 o
  14  -6   4        134.85        131.14        13.42 o
  16  -6   4        536.15        551.98        14.58 o
  18  -6   4        204.63        187.73         6.87 o
  20  -6   4          1.54          4.10         2.17 o
 -21  -5   4        118.09        123.75        12.85 o
 -19  -5   4         34.05         43.61         4.83 o
 -17  -5   4        148.19        150.44         6.64 o
 -15  -5   4       1089.97       1027.23        18.28 o
 -13  -5   4        579.91        535.04         9.43 o
 -11  -5   4        251.82        205.22         5.42 o
  -9  -5   4        162.27        192.86         7.65 o
  -7  -5   4        226.55        236.09        11.95 o
  -5  -5   4        619.80        629.57        12.69 o
  -3  -5   4       1511.43       1420.49        24.37 o
  -1  -5   4        182.65        184.50         5.79 o
   1  -5   4        469.90        490.33        10.81 o
   3  -5   4        360.37        347.99         8.38 o
   5  -5   4       1475.40       1469.70        21.39 o
   7  -5   4        968.03       1014.93        26.69 o
   9  -5   4         22.89         15.90         5.62 o
  11  -5   4        188.10        213.01        13.13 o
  13  -5   4        343.30        307.87        13.75 o
  15  -5   4        267.79        313.97        12.31 o
  17  -5   4        965.75       1044.05        30.97 o
  19  -5   4        173.96        173.40        14.61 o
  21  -5   4          2.62          6.87         3.67 o
 -24  -4   4        342.17        322.98        11.87 o
 -22  -4   4        195.97        226.58        10.14 o
 -20  -4   4        182.64        224.78        11.50 o
 -18  -4   4        856.91        856.27        17.80 o
 -16  -4   4         13.93         24.63         3.66 o
 -14  -4   4        340.78        293.55         8.67 o
 -12  -4   4        561.66        516.29         9.50 o
 -10  -4   4       1339.89       1277.64        19.58 o
  -8  -4   4       1496.10       1418.70        22.72 o
  -6  -4   4        863.06        925.30        21.80 o
  -4  -4   4         72.47         60.35         3.87 o
  -2  -4   4       2704.32       2648.14        81.98 o
   0  -4   4       2203.10       2268.49        88.58 o
   2  -4   4       1069.00        975.14        44.11 o
   4  -4   4        243.43        242.39        10.86 o
   6  -4   4        240.35        273.60         8.22 o
   8  -4   4       1594.72       1498.59        27.12 o
  10  -4   4       2790.75       2752.12        42.02 o
  12  -4   4          9.96         12.14         3.32 o
  14  -4   4        908.76        883.31        19.79 o
  16  -4   4        253.05        231.15         9.53 o
  18  -4   4         24.81         35.84         5.78 o
  20  -4   4        274.01        274.23        15.61 o
  22  -4   4        718.34        776.88        21.51 o
  24  -4   4        257.38        238.90        12.95 o
 -25  -3   4        314.53        318.41        40.92 o
 -23  -3   4         73.36         84.63        11.84 o
 -21  -3   4        374.75        411.29        17.12 o
 -19  -3   4       1055.18       1122.37        25.82 o
 -17  -3   4       1392.39       1466.42        22.18 o
 -15  -3   4        206.47        233.69         6.22 o
 -13  -3   4         73.93         56.06         3.00 o
 -11  -3   4        270.40        256.24         5.13 o
  -9  -3   4       3732.27       3698.02        81.99 o
  -7  -3   4       1870.33       1859.93        72.23 o
  -5  -3   4       1004.49       1069.19        34.88 o
  -3  -3   4      11372.24      11022.44       309.15 o
  -1  -3   4       5257.40       5272.45        97.93 o
   1  -3   4        403.64        374.26        12.70 o
   3  -3   4       7116.22       7515.04       161.02 o
   5  -3   4      13222.84      13662.75       408.44 o
   7  -3   4        419.25        493.91        18.65 o
   9  -3   4        127.00        131.49        15.66 o
  11  -3   4       2939.77       2941.16        37.67 o
  13  -3   4          1.35          4.46         2.64 o
  15  -3   4       1421.37       1357.94        19.69 o
  17  -3   4       1013.58       1071.10        19.67 o
  19  -3   4        192.29        206.81         8.32 o
  21  -3   4         84.19         96.88         8.35 o
  23  -3   4        300.75        316.23        19.05 o
 -26  -2   4         38.09         32.51         6.44 o
 -24  -2   4        174.83        187.41         6.35 o
 -22  -2   4        945.10        981.54        20.88 o
 -20  -2   4        387.69        385.44        13.71 o
 -18  -2   4        580.76        586.96        21.92 o
 -16  -2   4       1108.93       1114.91        26.23 o
 -14  -2   4       1237.52       1263.45        22.29 o
 -12  -2   4       2767.22       2806.02        38.85 o
 -10  -2   4       4192.89       4250.36       149.99 o
  -8  -2   4       1241.79       1339.13        59.68 o
  -6  -2   4       3438.96       3395.34       117.66 o
  -4  -2   4       1688.02       1707.72        55.41 o
  -2  -2   4       4372.15       4556.07       131.88 o
   0  -2   4      18307.43      15151.53       932.13 o
   2  -2   4       4702.34       4838.01       148.07 o
   4  -2   4       3204.13       3477.67        90.64 o
   6  -2   4        538.42        547.54        19.03 o
   8  -2   4         36.78         40.62         5.14 o
  10  -2   4       1855.63       1756.96        45.51 o
  12  -2   4       1983.27       1893.52        26.18 o
  14  -2   4       2130.33       2107.37        29.43 o
  16  -2   4       1738.81       1724.87        23.65 o
  18  -2   4        982.25        963.50        18.25 o
  20  -2   4         52.38         56.36         5.71 o
  22  -2   4        740.79        741.96        16.52 o
  24  -2   4        808.28        804.52        40.53 o
 -25  -1   4        361.69        393.04        11.54 o
 -23  -1   4        159.75        179.27         7.58 o
 -21  -1   4        538.56        611.28        15.78 o
 -19  -1   4       1444.08       1543.27        26.13 o
 -17  -1   4       1599.16       1572.93        24.84 o
 -15  -1   4       5111.67       4827.42        69.56 o
 -13  -1   4       1413.43       1337.71        23.62 o
 -11  -1   4       3428.49       3594.26       133.67 o
  -9  -1   4       1032.22       1229.77        58.00 o
  -7  -1   4       4956.23       5116.88       169.63 o
  -5  -1   4       1547.86       1481.63        60.77 o
  -3  -1   4        842.15        827.48        25.39 o
  -1  -1   4       4344.16       3976.43        87.07 o
   1  -1   4       4435.77       4133.16       127.21 o
   3  -1   4       3766.43       3642.00       114.51 o
   5  -1   4       2629.11       2686.77        65.62 o
   7  -1   4       2628.06       2620.58        50.68 o
   9  -1   4       3036.01       3153.36        71.30 o
  11  -1   4       3192.38       3168.55       119.54 o
  13  -1   4        447.42        432.69        11.75 o
  15  -1   4       1062.64       1056.55        17.55 o
  17  -1   4       1002.67       1010.17        17.04 o
  19  -1   4        882.40        776.46        17.45 o
  21  -1   4        174.86        165.05         8.10 o
  23  -1   4        223.44        204.55        11.08 o
  25  -1   4        518.45        577.36        23.89 o
 -26   0   4        100.25        113.60        12.66 o
 -24   0   4         15.37         25.07         4.43 o
 -22   0   4          0.58          3.64         3.29 o
 -20   0   4        455.39        498.60        10.80 o
 -18   0   4        157.15        150.78         5.60 o
 -16   0   4        137.92        163.91         6.42 o
 -14   0   4        776.34        743.11        13.27 o
 -12   0   4       1678.58       1644.24        36.14 o
 -10   0   4       4341.46       3981.30       142.69 o
  -8   0   4       4587.17       4701.42       159.59 o
  -6   0   4       5640.48       5992.77       199.42 o
  -4   0   4       1033.21        934.03        25.32 o
  -2   0   4       4602.10       4321.39       129.84 o
   0   0   4       2587.38       2179.47        69.54 o
   2   0   4       1525.80       1342.69        46.71 o
   4   0   4        743.48        748.25        17.74 o
   6   0   4      13297.38      13802.92       288.94 o
   8   0   4         38.34         51.73        10.04 o
  10   0   4       1136.32       1093.78        43.05 o
  12   0   4         87.50         83.07         8.01 o
  14   0   4          6.24         12.47         2.20 o
  16   0   4        109.62         89.60         5.46 o
  18   0   4        369.87        311.59         8.81 o
  20   0   4        524.16        519.98        12.53 o
  22   0   4        560.75        493.88        12.68 o
  24   0   4         16.29          7.04         4.59 o
  26   0   4        119.79        140.26         9.20 o
 -25   1   4        359.17        390.71        13.42 o
 -23   1   4        154.48        166.73         6.80 o
 -21   1   4        528.97        609.25        11.84 o
 -19   1   4       1427.45       1478.49        31.53 o
 -17   1   4       1665.69       1679.82        33.82 o
 -15   1   4       5149.46       4840.82        90.09 o
 -13   1   4       1430.93       1347.59        23.79 o
 -11   1   4       3416.00       3856.51       140.89 o
  -9   1   4       1032.58       1165.91        55.78 o
  -7   1   4       4912.25       4934.37       163.98 o
  -5   1   4       1657.43       1522.17        61.53 o
  -3   1   4        727.69        586.46        30.91 o
  -1   1   4       4414.55       4223.21       128.96 o
   1   1   4       4309.73       4261.07       131.30 o
   3   1   4       3628.43       3446.19        77.32 o
   5   1   4       2627.65       2640.21        87.80 o
   7   1   4       2691.67       2683.23        64.39 o
   9   1   4       2920.18       3181.13       106.79 o
  11   1   4       3132.52       3152.46        78.23 o
  13   1   4        378.87        358.09         9.86 o
  15   1   4        972.36        957.91        27.00 o
  17   1   4       1021.50       1000.38        36.41 o
  19   1   4        875.32        795.20        22.89 o
  21   1   4        185.33        162.74         8.30 o
  23   1   4        240.65        208.83         8.73 o
  25   1   4        515.08        558.86        17.35 o
 -24   2   4        157.34        159.96         6.56 o
 -22   2   4        924.41        944.64        19.26 o
 -20   2   4        370.13        377.06         9.81 o
 -18   2   4        610.96        585.06        16.94 o
 -16   2   4       1112.92       1112.69        24.58 o
 -14   2   4       1274.91       1335.71        27.27 o
 -12   2   4       2781.03       2927.20        66.02 o
 -10   2   4       4216.56       4105.43        95.85 o
  -8   2   4       1134.83       1182.51        34.07 o
  -6   2   4       3351.29       3463.79        80.92 o
  -4   2   4       1607.29       1673.49        60.94 o
  -2   2   4       4354.64       4368.60       108.75 o
   0   2   4      18164.40      20431.25       597.44 o
   2   2   4       4488.67       4448.03       136.91 o
   4   2   4       3252.02       3565.53       113.48 o
   6   2   4        497.46        431.92        23.46 o
   8   2   4         53.24         71.07        11.06 o
  10   2   4       1922.62       2001.68        54.72 o
  12   2   4       1963.69       1941.83        31.37 o
  14   2   4       2085.59       1978.04        29.25 o
  16   2   4       1764.81       1794.82        31.88 o
  18   2   4        907.86        898.08        18.87 o
  20   2   4         56.93         65.64        13.46 o
  22   2   4        755.95        717.86        22.15 o
  24   2   4        810.65        903.22        33.71 o
  26   2   4        151.87        141.58         9.51 o
 -23   3   4         70.51         68.83         8.54 o
 -21   3   4        370.51        375.76         9.14 o
 -19   3   4       1074.60       1152.86        26.24 o
 -17   3   4       1342.13       1355.35        29.00 o
 -15   3   4        185.07        204.46         7.70 o
 -13   3   4         94.31         75.09         4.64 o
 -11   3   4        283.03        262.06         8.47 o
  -9   3   4       3690.90       3765.85        90.41 o
  -7   3   4       1836.53       1810.41        54.06 o
  -5   3   4       1091.51       1204.20        36.83 o
  -3   3   4      11204.21      11750.76       372.60 o
  -1   3   4       5514.36       5800.59       127.88 o
   1   3   4        357.45        338.95        10.92 o
   3   3   4       6968.84       7542.10       162.55 o
   5   3   4      13223.51      13898.32       305.10 o
   7   3   4        436.62        541.90        21.04 o
   9   3   4        158.90        134.70        14.24 o
  11   3   4       2877.63       2808.25        42.40 o
  13   3   4          5.54          5.91         2.37 o
  15   3   4       1486.68       1399.18        22.71 o
  17   3   4        973.39       1003.39        18.72 o
  19   3   4        200.38        209.61        10.05 o
  21   3   4         79.47         92.79         5.52 o
  23   3   4        292.67        287.27        11.41 o
 -24   4   4        369.21        338.53        26.76 o
 -22   4   4        179.06        210.38         9.77 o
 -20   4   4        162.03        194.59        14.52 o
 -18   4   4        875.36        881.02        37.77 o
 -16   4   4         13.27         23.61         4.76 o
 -14   4   4        361.95        300.32        12.70 o
 -12   4   4        600.72        580.31        14.79 o
 -10   4   4       1382.90       1334.01        29.37 o
  -8   4   4       1428.11       1408.45        30.17 o
  -6   4   4        935.92       1037.10        47.14 o
  -4   4   4         63.49         58.97         8.39 o
  -2   4   4       2715.51       2623.42        65.34 o
   0   4   4       2257.42       2381.18        61.04 o
   2   4   4       1039.40        941.89        30.88 o
   4   4   4        205.65        248.33        21.23 o
   6   4   4        210.02        230.82        15.78 o
   8   4   4       1497.47       1462.36        31.90 o
  10   4   4       2775.26       2720.70        50.58 o
  12   4   4          8.33         11.67         2.95 o
  14   4   4        910.76        905.76        15.75 o
  16   4   4        239.66        214.05         6.41 o
  18   4   4         18.51         26.11         5.04 o
  20   4   4        259.94        272.54        10.41 o
  22   4   4        712.39        812.48        24.01 o
  24   4   4        270.41        265.82        14.00 o
 -23   5   4        150.85        138.27         8.31 o
 -21   5   4        108.74        119.89         9.19 o
 -19   5   4         42.74         40.10         7.32 o
 -17   5   4        149.71        160.95         8.49 o
 -15   5   4       1138.15       1108.05        25.28 o
 -13   5   4        577.35        550.19        14.83 o
 -11   5   4        240.16        180.72         9.79 o
  -9   5   4        160.95        177.13         8.43 o
  -7   5   4        236.75        239.07        11.52 o
  -5   5   4        670.62        699.73        29.98 o
  -3   5   4       1523.21       1493.80        62.09 o
  -1   5   4        187.84        189.32         8.06 o
   1   5   4        480.34        542.82        14.64 o
   3   5   4        332.65        314.23        10.62 o
   5   5   4       1479.33       1523.40        33.10 o
   7   5   4        933.33        995.52        24.37 o
   9   5   4         20.91         16.81         4.05 o
  11   5   4        211.75        225.66         9.20 o
  13   5   4        377.64        318.47         9.19 o
  15   5   4        290.53        324.86         9.17 o
  17   5   4        947.41        996.75        22.35 o
  19   5   4        172.76        159.88        10.02 o
  21   5   4          3.34          7.08         4.01 o
 -20   6   4        113.58        111.29         8.90 o
 -18   6   4         45.02         57.56         6.29 o
 -16   6   4        278.91        260.02        18.79 o
 -14   6   4        571.85        578.83        18.18 o
 -12   6   4        500.72        552.71        12.78 o
 -10   6   4        894.55        783.39        20.66 o
  -8   6   4        151.69        155.13         8.68 o
  -6   6   4         84.92         77.65        13.13 o
  -4   6   4        999.65       1025.57        27.09 o
  -2   6   4        605.99        600.44        12.94 o
   0   6   4         20.83         33.10         3.53 o
   2   6   4        190.60        221.05         7.54 o
   4   6   4        514.28        501.37        18.84 o
   6   6   4        363.95        393.00        11.24 o
   8   6   4       1343.85       1367.61        32.05 o
  10   6   4         38.15         35.65         4.93 o
  12   6   4        392.83        417.91        20.47 o
  14   6   4        126.99        125.50         6.26 o
  16   6   4        502.77        481.00        12.85 o
  18   6   4        196.96        176.89         8.80 o
  20   6   4          3.60          5.45         4.67 o
 -15   7   4         31.96         41.64         5.85 o
 -13   7   4        991.62       1001.68        37.67 o
 -11   7   4        889.14        932.61        35.71 o
  -9   7   4         56.64         60.19         6.21 o
  -7   7   4        102.14        104.22        10.82 o
  -5   7   4        212.24        216.44        13.61 o
  -3   7   4        163.96        184.43         8.04 o
  -1   7   4         72.80         57.98         4.24 o
   1   7   4        208.67        183.69         6.04 o
   3   7   4        671.96        720.92        16.45 o
   5   7   4        663.80        666.58        15.81 o
   7   7   4        279.04        318.48        21.12 o
   9   7   4         67.88         73.48         9.66 o
  11   7   4        495.52        480.28        16.18 o
  13   7   4        103.75        100.54         8.50 o
  15   7   4        228.71        238.91        17.61 o
 -14   8   4         79.65         57.90         5.22 o
 -12   8   4        134.21        148.58         8.51 o
 -10   8   4        516.60        535.58        22.06 o
  -8   8   4        296.59        297.88        18.66 o
  -6   8   4        247.59        257.17        14.95 o
  -4   8   4        510.06        554.94        17.40 o
  -2   8   4        483.03        510.15        12.83 o
   0   8   4        181.10        194.53         8.32 o
   2   8   4        252.76        283.38        10.59 o
   4   8   4       1020.19       1146.92        34.66 o
   6   8   4         67.10         84.73         5.29 o
   8   8   4         45.52         47.73         4.90 o
  10   8   4        218.97        242.38        13.79 o
  12   8   4        262.99        291.79         9.66 o
  14   8   4        218.88        219.37        10.16 o
  -9   9   4         94.18         86.17         3.86 o
  -7   9   4        121.17        134.28         5.45 o
  -5   9   4        822.68        851.25        60.36 o
  -3   9   4          8.84         12.97         2.40 o
  -1   9   4        112.77        113.09         8.00 o
   1   9   4        136.71        135.32         5.14 o
   3   9   4         58.53         43.20         5.18 o
   5   9   4          4.82         17.96         3.93 o
   7   9   4        111.74        108.64         4.95 o
   9   9   4        285.41        274.07         8.67 o
  -5  -9   5        507.18        536.64        14.49 o
  -3  -9   5         66.55         68.18         3.85 o
  -1  -9   5         58.98         49.83         4.54 o
   1  -9   5         33.20         24.82         3.39 o
   3  -9   5        307.07        282.34        12.23 o
   5  -9   5        275.09        285.40        14.04 o
 -14  -8   5         88.74         90.26         6.01 o
 -12  -8   5        477.75        468.84        18.75 o
 -10  -8   5        218.30        279.78        14.22 o
  -8  -8   5        147.38        185.45         7.32 o
  -6  -8   5         31.63         40.24         5.35 o
  -4  -8   5        276.21        272.71        11.04 o
  -2  -8   5        160.88        153.81         7.18 o
   0  -8   5        387.26        374.85        11.51 o
   2  -8   5         29.10         37.58         4.19 o
   4  -8   5        141.93        140.74         5.97 o
   6  -8   5        494.41        486.27        14.51 o
   8  -8   5        127.35        121.42         9.03 o
  10  -8   5        354.51        364.40        16.47 o
  12  -8   5         29.94         27.90         3.70 o
  14  -8   5        105.90        106.03         6.20 o
 -17  -7   5         94.33         96.31         6.68 o
 -15  -7   5        578.55        510.54        30.38 o
 -13  -7   5       1044.76       1138.40        31.16 o
 -11  -7   5        624.30        638.73        16.29 o
  -9  -7   5         21.35         25.19         3.91 o
  -7  -7   5        788.75        823.29        19.46 o
  -5  -7   5        544.99        581.59        20.28 o
  -3  -7   5        569.73        556.21        20.44 o
  -1  -7   5        322.89        353.41        12.95 o
   1  -7   5        426.89        370.11        10.85 o
   3  -7   5        490.47        426.79        11.42 o
   5  -7   5        655.95        638.94        16.24 o
   7  -7   5        309.20        372.89        11.35 o
   9  -7   5        171.38        183.79         9.19 o
  11  -7   5        228.24        272.48        11.11 o
  13  -7   5         29.51         36.56         4.57 o
  15  -7   5         65.74         72.26         7.22 o
  17  -7   5        946.42        971.26        42.46 o
 -20  -6   5         53.04         43.87         7.25 o
 -18  -6   5        206.47        225.80         9.81 o
 -16  -6   5        222.08        213.59         8.14 o
 -14  -6   5        401.22        408.75        14.80 o
 -12  -6   5        361.54        329.14         9.51 o
 -10  -6   5         95.97         94.18         5.46 o
  -8  -6   5         65.07         72.48         6.73 o
  -6  -6   5         72.42         65.68         5.88 o
  -4  -6   5        691.82        663.50        16.85 o
  -2  -6   5        664.04        725.07        16.15 o
   0  -6   5        527.26        553.80        12.26 o
   2  -6   5        450.81        420.48         9.27 o
   4  -6   5        180.63        165.93         5.87 o
   6  -6   5        751.85        741.98        17.06 o
   8  -6   5       1789.94       1855.98        48.96 o
  10  -6   5         26.33         27.10         5.33 o
  12  -6   5        133.71        125.83         9.20 o
  14  -6   5        356.60        378.22        22.42 o
  16  -6   5       1354.24       1358.67        35.11 o
  18  -6   5        120.09        106.14         5.03 o
  20  -6   5          8.71          9.68         1.86 o
 -21  -5   5        559.51        556.87        18.70 o
 -19  -5   5        100.00         96.60         6.71 o
 -17  -5   5        110.80        103.71         5.83 o
 -15  -5   5       1159.50       1081.57        21.81 o
 -13  -5   5        674.96        610.22        12.75 o
 -11  -5   5        206.57        191.95         5.98 o
  -9  -5   5         91.91         94.93         5.94 o
  -7  -5   5        990.78        928.09        32.54 o
  -5  -5   5       1857.25       1798.63        26.99 o
  -3  -5   5         48.24         59.91         3.84 o
  -1  -5   5       1589.50       1539.03        33.61 o
   1  -5   5       1017.99       1082.20        24.65 o
   3  -5   5        297.30        376.98        13.38 o
   5  -5   5         31.12         32.24         2.83 o
   7  -5   5        993.58       1043.33        21.79 o
   9  -5   5        211.83        203.57         8.40 o
  11  -5   5       1004.79        973.11        28.91 o
  13  -5   5        661.76        653.70        18.26 o
  15  -5   5        683.01        647.88        20.27 o
  17  -5   5        442.01        471.49        27.82 o
  19  -5   5        184.64        203.77        14.12 o
  21  -5   5        485.04        449.35        17.96 o
 -24  -4   5         94.77         76.70         5.48 o
 -22  -4   5        569.58        625.88        17.42 o
 -20  -4   5        252.21        252.51        11.79 o
 -18  -4   5       1543.91       1637.94        36.07 o
 -16  -4   5        674.52        690.42        17.23 o
 -14  -4   5       1672.03       1571.71        34.83 o
 -12  -4   5         14.20         13.51         2.18 o
 -10  -4   5        114.37        111.84         4.17 o
  -8  -4   5        233.25        273.10         7.14 o
  -6  -4   5        206.01        206.38        10.52 o
  -4  -4   5        151.34        145.73         5.09 o
  -2  -4   5         30.88         31.64         4.15 o
   0  -4   5       6246.53       6046.18       210.50 o
   2  -4   5        448.31        446.62        22.21 o
   4  -4   5        288.95        306.32        11.45 o
   6  -4   5        558.17        503.23        12.39 o
   8  -4   5       1004.57        971.62        20.02 o
  10  -4   5       3839.82       3767.44       107.56 o
  12  -4   5       1057.73       1017.75        29.19 o
  14  -4   5        463.72        469.83        14.56 o
  16  -4   5       1732.53       1740.52        43.12 o
  18  -4   5        133.43        161.39        10.97 o
  20  -4   5         17.39         21.44         5.44 o
  22  -4   5        172.93        178.53         7.84 o
 -23  -3   5        207.57        195.58        15.83 o
 -21  -3   5          8.48          8.01         7.07 o
 -19  -3   5       1243.00       1272.08        25.78 o
 -17  -3   5        103.30         89.96         4.61 o
 -15  -3   5        502.50        489.20        10.99 o
 -13  -3   5        659.74        652.49        10.25 o
 -11  -3   5       1232.76       1277.22        14.53 o
  -9  -3   5       1121.60       1138.34        19.70 o
  -7  -3   5        384.24        469.98        30.44 o
  -5  -3   5        812.60        786.09        62.14 o
  -3  -3   5       7688.31       7869.49       141.78 o
  -1  -3   5       6396.69       6083.73       112.38 o
   1  -3   5       2846.15       2982.57       259.04 o
   3  -3   5       8886.25       9726.45       231.04 o
   5  -3   5       1997.56       2329.04        58.19 o
   7  -3   5       1721.20       1797.83        69.25 o
   9  -3   5        615.98        566.17        11.78 o
  11  -3   5       1702.75       1731.13        29.67 o
  13  -3   5       1410.89       1373.38        22.38 o
  15  -3   5        133.11        118.76         5.22 o
  17  -3   5        895.88        940.78        21.70 o
  19  -3   5        100.92        110.90         7.90 o
  21  -3   5        225.66        221.17        11.48 o
  23  -3   5         68.56         56.39         8.88 o
 -26  -2   5        146.53        133.12         9.75 o
 -24  -2   5        219.78        207.74         6.40 o
 -22  -2   5         54.03         50.19         4.93 o
 -20  -2   5        381.13        427.49        14.42 o
 -18  -2   5        520.09        453.92        12.55 o
 -16  -2   5       4054.11       4048.01        62.01 o
 -14  -2   5       2981.81       2938.67        38.24 o
 -12  -2   5        827.50        839.06        12.66 o
 -10  -2   5        289.62        285.33        18.90 o
  -8  -2   5       2577.69       2706.90       103.29 o
  -6  -2   5       6212.98       6419.97       208.92 o
  -4  -2   5       1533.48       1699.50        49.92 o
  -2  -2   5        195.93        189.21        16.13 o
   0  -2   5        124.79        126.63        16.37 o
   2  -2   5        871.25        806.60        33.41 o
   4  -2   5       4900.10       5116.99       160.49 o
   6  -2   5        214.71        218.42        13.80 o
   8  -2   5       2399.71       2507.67        50.75 o
  10  -2   5        369.09        339.51         7.82 o
  12  -2   5       2174.62       2057.56        33.89 o
  14  -2   5       2369.21       2275.20        31.57 o
  16  -2   5         86.41         85.70         6.47 o
  18  -2   5       1265.64       1134.23        23.03 o
  20  -2   5         18.58         33.42         5.80 o
  22  -2   5        764.48        745.02        20.88 o
  24  -2   5         24.59         31.14         6.72 o
 -25  -1   5        285.50        331.82        10.09 o
 -23  -1   5        348.35        361.60        10.53 o
 -21  -1   5        632.89        632.29        16.00 o
 -19  -1   5       1576.30       1546.09        25.03 o
 -17  -1   5        876.52        876.01        17.49 o
 -15  -1   5        232.75        237.67         7.76 o
 -13  -1   5       1335.97       1333.00        23.96 o
 -11  -1   5       2027.25       1896.70        52.25 o
  -9  -1   5        225.34        238.75        24.15 o
  -7  -1   5       1600.90       1687.89        71.92 o
  -5  -1   5       1017.28        933.27        46.16 o
  -3  -1   5       6526.32       6385.23       113.82 o
  -1  -1   5       3154.06       3027.30       102.82 o
   1  -1   5       7201.29       7224.81       218.03 o
   3  -1   5        100.12        122.07         8.03 o
   5  -1   5       2607.46       2672.17        90.74 o
   7  -1   5       4060.51       4046.41        75.73 o
   9  -1   5       5473.94       5378.84       121.57 o
  11  -1   5        463.18        503.55        16.10 o
  13  -1   5        393.12        312.14         8.66 o
  15  -1   5        892.19        890.84        18.56 o
  17  -1   5        737.79        855.38        21.29 o
  19  -1   5        360.96        341.76         9.54 o
  21  -1   5        478.28        475.68        15.39 o
  23  -1   5        459.31        455.87        13.51 o
  25  -1   5        123.17        154.03        13.86 o
 -26   0   5        206.83        192.27        24.73 o
 -24   0   5          9.64         11.90         3.92 o
 -22   0   5          0.73          1.99         3.30 o
 -20   0   5       1435.18       1422.75        25.04 o
 -18   0   5        470.72        507.45        14.13 o
 -16   0   5       1088.08       1040.08        18.71 o
 -14   0   5          9.57         15.14         2.69 o
 -12   0   5        154.26        133.16         6.80 o
 -10   0   5        134.82        126.39        17.93 o
  -8   0   5         94.81        101.70         6.11 o
  -6   0   5        937.88        883.32        25.48 o
  -4   0   5        518.37        502.08        16.97 o
  -2   0   5          5.99         20.42         4.95 o
   0   0   5        246.10        208.92        12.82 o
   2   0   5        470.96        421.25        20.86 o
   4   0   5        633.19        700.18        22.03 o
   6   0   5       7992.88       7962.15       171.91 o
   8   0   5         69.59         43.40         6.23 o
  10   0   5       2679.22       2711.17        91.97 o
  12   0   5        105.10        142.79         6.72 o
  14   0   5       2267.03       2365.96        37.93 o
  16   0   5        117.95        116.80         6.36 o
  18   0   5       1461.63       1403.05        29.54 o
  20   0   5         23.95         14.70         4.39 o
  22   0   5        173.59        152.11         7.86 o
  24   0   5         91.53        103.19         7.54 o
  26   0   5         42.47         54.50         6.32 o
 -25   1   5        292.50        313.97        20.52 o
 -23   1   5        314.33        335.65        12.23 o
 -21   1   5        656.33        613.75        13.08 o
 -19   1   5       1606.45       1560.84        28.14 o
 -17   1   5        846.20        867.34        21.79 o
 -15   1   5        231.47        234.72         8.86 o
 -13   1   5       1287.66       1280.16        28.67 o
 -11   1   5       2002.87       2022.85        88.17 o
  -9   1   5        269.02        297.03        26.83 o
  -7   1   5       1457.94       1589.23        69.16 o
  -5   1   5       1011.05        903.85        45.25 o
  -3   1   5       6654.15       6310.00       202.44 o
  -1   1   5       3164.92       3053.67        97.37 o
   1   1   5       7154.77       7176.13       217.13 o
   3   1   5         87.93         91.73         7.17 o
   5   1   5       2413.47       2607.94        88.62 o
   7   1   5       3895.90       3701.54       123.41 o
   9   1   5       5528.83       5518.72       125.44 o
  11   1   5        498.60        508.29        17.90 o
  13   1   5        394.87        329.88         8.28 o
  15   1   5        854.47        858.07        17.80 o
  17   1   5        767.22        885.15        33.89 o
  19   1   5        336.21        307.79        12.30 o
  21   1   5        452.06        452.07        17.13 o
  23   1   5        491.53        502.28        16.59 o
  25   1   5        116.53        142.60         7.52 o
 -24   2   5        229.75        216.47         7.49 o
 -22   2   5         47.99         52.12         4.10 o
 -20   2   5        356.20        400.61        14.45 o
 -18   2   5        543.47        523.88        15.37 o
 -16   2   5       4148.70       3986.58        76.26 o
 -14   2   5       2925.98       2915.92        45.55 o
 -12   2   5        853.03        861.91        17.03 o
 -10   2   5        279.79        310.58        27.61 o
  -8   2   5       2571.36       2549.32        98.93 o
  -6   2   5       6258.06       6859.36       221.81 o
  -4   2   5       1546.45       1568.80        95.74 o
  -2   2   5        236.04        249.84        18.11 o
   0   2   5        151.38        134.59        11.70 o
   2   2   5        873.30        835.45        34.21 o
   4   2   5       4879.00       4963.58       155.81 o
   6   2   5        221.51        216.35        16.65 o
   8   2   5       2409.23       2419.50        62.78 o
  10   2   5        326.66        330.93        24.39 o
  12   2   5       2274.43       2139.00        31.96 o
  14   2   5       2330.20       2320.93        34.16 o
  16   2   5         69.33         73.41         5.11 o
  18   2   5       1311.08       1173.77        35.69 o
  20   2   5         18.75         39.07         7.90 o
  22   2   5        780.69        773.68        24.88 o
  24   2   5         26.76         39.05         4.97 o
 -25   3   5        234.29        225.14        10.98 o
 -23   3   5        220.83        204.32        11.68 o
 -21   3   5          3.62          0.97         3.04 o
 -19   3   5       1179.64       1174.39        33.14 o
 -17   3   5        101.90         91.23         7.02 o
 -15   3   5        493.63        444.87        12.19 o
 -13   3   5        678.70        696.47        16.04 o
 -11   3   5       1204.96       1214.67        25.67 o
  -9   3   5       1051.03       1150.76        28.26 o
  -7   3   5        329.48        356.17        16.78 o
  -5   3   5        829.72        793.49        26.81 o
  -3   3   5       7693.56       8053.21       176.38 o
  -1   3   5       6323.14       6463.08       484.29 o
   1   3   5       2791.88       3091.91        99.71 o
   3   3   5       8648.40       9843.92       209.97 o
   5   3   5       2062.75       2405.72        89.55 o
   7   3   5       1753.50       1782.93        72.74 o
   9   3   5        552.11        532.42        14.10 o
  11   3   5       1750.49       1825.79        26.90 o
  13   3   5       1390.39       1377.77        20.16 o
  15   3   5        131.97        129.53         5.64 o
  17   3   5        852.95        867.23        16.67 o
  19   3   5        114.26        122.01         7.94 o
  21   3   5        234.81        261.42         8.50 o
  23   3   5         67.03         65.02         4.24 o
  25   3   5         86.50         64.51         6.74 o
 -24   4   5         86.02         75.28         5.87 o
 -22   4   5        578.65        631.30        18.81 o
 -20   4   5        239.70        232.64        15.54 o
 -18   4   5       1556.87       1631.70        60.16 o
 -16   4   5        682.87        712.06        21.95 o
 -14   4   5       1606.54       1481.14        38.54 o
 -12   4   5         17.17         14.55         4.12 o
 -10   4   5        116.32        121.73         6.65 o
  -8   4   5        230.77        281.56         9.97 o
  -6   4   5        191.85        215.17        10.82 o
  -4   4   5        150.19        169.69        10.72 o
  -2   4   5         44.42         43.88         6.54 o
   0   4   5       6193.41       6258.44       261.24 o
   2   4   5        483.59        580.16        33.16 o
   4   4   5        272.08        286.79         7.97 o
   6   4   5        554.16        526.06        14.77 o
   8   4   5        971.30        953.97        30.72 o
  10   4   5       3922.27       3823.93        85.35 o
  12   4   5       1154.38       1169.43        23.74 o
  14   4   5        413.46        440.85        10.68 o
  16   4   5       1668.89       1664.81        27.51 o
  18   4   5        130.10        147.87         8.13 o
  20   4   5         20.72         25.04         4.38 o
  22   4   5        170.90        177.11        14.24 o
  24   4   5        267.09        251.12        12.38 o
 -21   5   5        583.59        613.93        16.97 o
 -19   5   5        113.40         98.12         9.93 o
 -17   5   5        103.38         93.63        10.51 o
 -15   5   5       1147.43       1095.18        30.36 o
 -13   5   5        689.01        624.49        16.08 o
 -11   5   5        234.46        221.34        11.16 o
  -9   5   5        112.10        116.03         6.93 o
  -7   5   5        926.44        884.08        32.45 o
  -5   5   5       1790.00       1781.03        37.44 o
  -3   5   5         48.07         50.42         4.03 o
  -1   5   5       1592.43       1560.08        29.07 o
   1   5   5       1036.76       1091.33        20.96 o
   3   5   5        265.78        340.69        10.19 o
   5   5   5         28.63         37.29         3.64 o
   7   5   5       1018.28       1102.13        26.54 o
   9   5   5        178.94        186.90         9.54 o
  11   5   5       1005.86        962.30        20.28 o
  13   5   5        651.73        638.10        14.31 o
  15   5   5        695.62        669.92        15.05 o
  17   5   5        422.62        450.85        11.35 o
  19   5   5        217.48        210.34         8.33 o
  21   5   5        502.24        529.40        23.60 o
 -20   6   5         58.97         57.85         6.60 o
 -18   6   5        227.04        201.10        10.99 o
 -16   6   5        229.06        231.31         9.43 o
 -14   6   5        383.05        400.55        13.82 o
 -12   6   5        330.88        296.99         9.99 o
 -10   6   5        100.93        111.33        11.27 o
  -8   6   5         62.99         80.95         6.17 o
  -6   6   5         71.47         58.83         7.15 o
  -4   6   5        671.88        652.41        26.21 o
  -2   6   5        678.74        747.59        17.37 o
   0   6   5        487.95        506.75        11.52 o
   2   6   5        405.30        391.82         9.49 o
   4   6   5        172.96        160.43         6.80 o
   6   6   5        747.09        755.94        20.86 o
   8   6   5       1760.86       1754.79        50.04 o
  10   6   5         18.79         26.62         4.66 o
  12   6   5        119.92        112.19        10.16 o
  14   6   5        370.10        364.73        10.96 o
  16   6   5       1348.57       1311.46        27.46 o
  18   6   5        114.54         99.38         9.91 o
 -15   7   5        592.10        541.15        21.85 o
 -13   7   5       1037.53       1161.88        41.84 o
 -11   7   5        598.92        598.04        25.27 o
  -9   7   5         14.92          9.60         4.05 o
  -7   7   5        757.73        722.30        31.17 o
  -5   7   5        529.36        578.57        26.85 o
  -3   7   5        574.66        550.49        17.12 o
  -1   7   5        325.63        399.44        12.75 o
   1   7   5        424.03        356.02         9.99 o
   3   7   5        461.57        406.22        13.37 o
   5   7   5        660.01        650.58        20.24 o
   7   7   5        302.76        399.80        25.39 o
   9   7   5        165.19        190.08        14.37 o
  11   7   5        247.04        321.09        12.36 o
  13   7   5         27.68         28.67         7.41 o
  15   7   5         69.63         88.85         7.62 o
 -14   8   5         98.85        102.40         6.31 o
 -10   8   5        207.08        259.68         9.48 o
  -8   8   5        140.66        181.69         8.24 o
  -6   8   5         30.12         34.83         6.23 o
  -4   8   5        295.05        295.52        11.42 o
  -2   8   5        150.29        139.20         6.76 o
   0   8   5        381.98        388.03        12.58 o
   2   8   5         30.23         33.83         6.21 o
   4   8   5        146.65        179.30        11.66 o
   6   8   5        498.88        559.32        23.60 o
   8   8   5        121.05        126.00         9.45 o
  10   8   5        374.03        433.48        19.30 o
  12   8   5         37.48         29.55         4.37 o
  14   8   5        113.75        112.75         6.42 o
  -7   9   5         33.22         19.61         3.20 o
  -5   9   5        484.47        484.43        23.70 o
  -3   9   5         63.81         50.24        10.15 o
  -1   9   5         61.66         62.08         5.96 o
   1   9   5         31.93         23.25         2.59 o
   3   9   5        307.78        284.15        13.48 o
   5   9   5        263.93        251.73         8.00 o
   7   9   5        134.75        101.13         4.46 o
  -5  -9   6        144.46        144.75         8.01 o
  -3  -9   6         66.66         82.97         4.57 o
  -1  -9   6        140.87        148.47         8.79 o
   1  -9   6        140.48        140.95         8.21 o
   3  -9   6         87.18         78.64         5.61 o
 -12  -8   6        422.50        407.10        16.23 o
 -10  -8   6        201.82        217.50         8.39 o
  -8  -8   6        163.06        154.47         6.06 o
  -6  -8   6         55.23         61.50         4.08 o
  -4  -8   6        129.56        144.07         8.73 o
  -2  -8   6        287.43        312.22        10.19 o
   0  -8   6         51.42         69.78         5.10 o
   2  -8   6         30.78         40.84         4.93 o
   4  -8   6         23.80         17.50         5.65 o
   6  -8   6        646.08        605.78        17.03 o
   8  -8   6         49.71         38.31         5.47 o
  10  -8   6        250.97        260.59        12.53 o
  12  -8   6        124.60        121.08         7.32 o
 -17  -7   6        412.00        397.20        15.10 o
 -15  -7   6        378.97        409.69        14.44 o
 -13  -7   6        138.25        115.65         8.28 o
 -11  -7   6        120.86        121.28        10.61 o
  -9  -7   6         48.62         52.34         7.92 o
  -7  -7   6        642.52        656.81        17.43 o
  -5  -7   6        457.52        463.40        17.51 o
  -3  -7   6        407.67        430.94        16.53 o
  -1  -7   6        901.81        973.30        22.74 o
   1  -7   6        395.89        371.43        10.46 o
   3  -7   6        125.88        142.62         5.89 o
   5  -7   6        127.02        132.82         8.15 o
   7  -7   6        139.10        144.46        12.56 o
   9  -7   6         58.97         40.11         6.85 o
  11  -7   6         58.50         58.20         5.47 o
  13  -7   6        237.42        294.15        10.76 o
  15  -7   6        113.91        111.61         7.96 o
  17  -7   6        462.09        445.02        16.34 o
 -20  -6   6         20.67         14.04         5.34 o
 -18  -6   6        217.70        210.12         9.00 o
 -16  -6   6        504.36        524.86        37.78 o
 -14  -6   6         36.62         46.51         5.09 o
 -12  -6   6         11.66         13.67         4.51 o
 -10  -6   6         61.82         57.34         5.01 o
  -8  -6   6        891.81        916.97        28.02 o
  -6  -6   6        143.82        137.94         9.20 o
  -4  -6   6       1229.56       1172.70        33.16 o
  -2  -6   6       1127.61       1098.13        19.36 o
   0  -6   6        675.21        688.51        13.94 o
   2  -6   6        192.83        187.46         6.33 o
   4  -6   6         96.17         89.99         4.77 o
   6  -6   6       1628.69       1604.78        31.40 o
   8  -6   6        476.20        528.77        29.80 o
  10  -6   6        138.88        158.03        10.08 o
  12  -6   6        872.59        877.04        26.35 o
  14  -6   6        232.72        284.74        18.95 o
  16  -6   6         12.21         19.72         4.54 o
  18  -6   6        126.50        131.67         5.29 o
 -21  -5   6        295.11        304.49        12.31 o
 -19  -5   6        280.72        249.51         9.06 o
 -17  -5   6        156.92        165.61         8.40 o
 -15  -5   6        219.96        248.33         9.27 o
 -13  -5   6        502.31        528.42        16.67 o
 -11  -5   6       1135.53       1160.09        20.30 o
  -9  -5   6       1405.67       1313.50        54.57 o
  -7  -5   6         68.28         88.76         5.38 o
  -5  -5   6       1050.98        968.96        23.17 o
  -3  -5   6        149.47        124.81         4.71 o
  -1  -5   6       1714.06       1787.57        33.36 o
   1  -5   6       1169.69       1188.31        22.68 o
   3  -5   6        829.22        856.75        14.78 o
   5  -5   6        812.04        847.52        14.34 o
   7  -5   6       1111.81       1126.59        19.88 o
   9  -5   6        250.24        249.94         9.51 o
  11  -5   6        115.11        121.12         7.68 o
  13  -5   6       2228.26       2433.02        59.27 o
  15  -5   6        112.81        119.29         7.00 o
  17  -5   6        357.63        388.67        22.30 o
  19  -5   6        125.33        126.89        11.28 o
  21  -5   6         88.69         85.71         6.22 o
 -22  -4   6       1678.79       1803.80        43.77 o
 -20  -4   6        221.09        214.09        10.52 o
 -18  -4   6        493.17        485.50        15.05 o
 -16  -4   6        172.10        165.27         8.99 o
 -14  -4   6        181.05        216.18         7.66 o
 -12  -4   6        138.73        114.23         5.65 o
 -10  -4   6         30.74         40.38         3.63 o
  -8  -4   6       1017.75       1005.55        22.38 o
  -6  -4   6        160.24        167.05         6.33 o
  -4  -4   6       2005.52       1945.53        35.29 o
  -2  -4   6        569.85        533.66        10.76 o
   0  -4   6       2842.85       2731.89        54.23 o
   2  -4   6        208.17        208.55         8.29 o
   4  -4   6        859.56        823.22        16.22 o
   6  -4   6        735.17        648.02        18.38 o
   8  -4   6       2405.79       2498.68        37.86 o
  10  -4   6        134.26        109.68         8.86 o
  12  -4   6       3037.68       3016.60        70.57 o
  14  -4   6       2901.46       2969.41        94.68 o
  16  -4   6         65.89         57.39         5.28 o
  18  -4   6        510.69        506.06        19.36 o
  20  -4   6        426.24        478.41        17.25 o
  22  -4   6         95.94         88.50         6.86 o
 -23  -3   6        466.82        449.97        28.36 o
 -21  -3   6          2.90          3.54         6.58 o
 -19  -3   6        171.22        151.25         7.30 o
 -17  -3   6          6.44          4.17         4.55 o
 -15  -3   6        214.07        249.31         8.91 o
 -13  -3   6        702.43        683.91        10.98 o
 -11  -3   6        385.71        397.67         7.89 o
  -9  -3   6        367.20        384.90         7.78 o
  -7  -3   6        418.86        404.17        21.73 o
  -5  -3   6         53.40         20.76         7.67 o
  -3  -3   6       2929.42       3071.82        79.87 o
  -1  -3   6       5145.56       4975.30       139.67 o
   1  -3   6       3274.12       3139.13        63.13 o
   3  -3   6        193.50        237.87        16.84 o
   5  -3   6        845.31        707.35        63.82 o
   7  -3   6        399.95        384.34        10.72 o
   9  -3   6        772.26        718.61        12.11 o
  11  -3   6       3140.91       3057.17        47.39 o
  13  -3   6        559.00        532.50        12.93 o
  15  -3   6        485.62        461.17        13.28 o
  17  -3   6        452.47        453.96        14.41 o
  19  -3   6         10.32          6.51         5.62 o
  21  -3   6         72.62         61.44         6.85 o
  23  -3   6        191.33        169.13        12.16 o
 -24  -2   6          7.64         10.30         2.99 o
 -22  -2   6         64.02         76.81         5.93 o
 -20  -2   6        641.08        637.26        15.34 o
 -18  -2   6       2477.96       2541.53        42.68 o
 -16  -2   6        674.83        625.41        15.24 o
 -14  -2   6        418.61        440.47        13.59 o
 -12  -2   6        559.52        479.06         9.57 o
 -10  -2   6        539.39        567.70        12.62 o
  -8  -2   6       2342.34       2481.66        99.61 o
  -6  -2   6        201.84        238.24        23.56 o
  -4  -2   6        530.24        552.42        23.44 o
  -2  -2   6        228.08        314.43        12.68 o
   0  -2   6        198.89        174.50        33.56 o
   2  -2   6       6308.86       6697.89       146.58 o
   4  -2   6         47.21        120.28        12.48 o
   6  -2   6       1662.23       1672.25        63.87 o
   8  -2   6        977.53        993.79        28.04 o
  10  -2   6       2253.32       2082.89        30.00 o
  12  -2   6       1637.18       1610.21        23.29 o
  14  -2   6       1310.71       1226.80        38.81 o
  16  -2   6        923.70        936.73        26.12 o
  18  -2   6        417.24        401.96        13.60 o
  20  -2   6        845.18        914.38        23.57 o
  22  -2   6         68.52         69.76         5.86 o
  24  -2   6        565.13        520.25        21.88 o
 -25  -1   6        159.01        167.31         6.90 o
 -23  -1   6        317.54        319.21        11.02 o
 -21  -1   6         11.47         14.45         3.40 o
 -19  -1   6        988.53        989.92        18.00 o
 -17  -1   6        123.93        115.41         6.82 o
 -15  -1   6        694.71        668.58        14.34 o
 -13  -1   6        102.97         84.73         5.19 o
 -11  -1   6       1038.51       1076.65        22.07 o
  -9  -1   6       2196.78       2442.65       130.10 o
  -7  -1   6       1959.22       1912.06        69.52 o
  -5  -1   6       1432.36       1630.69        44.37 o
  -3  -1   6       1328.65       1281.63        35.81 o
  -1  -1   6       7020.02       6954.32       312.48 o
   1  -1   6       7703.00       7589.93       230.81 o
   3  -1   6       6577.51       6972.14       151.75 o
   5  -1   6       1445.76       1608.53        61.80 o
   7  -1   6         69.99        106.22         7.24 o
   9  -1   6       2029.55       2094.61        55.64 o
  11  -1   6        956.07       1017.74        16.61 o
  13  -1   6       1180.62       1089.74        20.74 o
  15  -1   6       1959.42       1974.92        41.07 o
  17  -1   6        114.50        102.18         8.18 o
  19  -1   6        355.42        376.70        11.82 o
  21  -1   6         56.19         53.55         6.00 o
  23  -1   6         12.96         16.43         3.76 o
  25  -1   6        241.02        274.38        13.35 o
 -24   0   6         13.69          7.82         4.05 o
 -22   0   6       1398.73       1384.95        30.60 o
 -20   0   6        183.71        190.65         6.92 o
 -18   0   6       1779.22       1763.47        31.56 o
 -16   0   6        307.59        314.25         9.38 o
 -14   0   6       1452.01       1441.17        37.24 o
 -12   0   6        505.84        616.66        13.81 o
 -10   0   6        691.63        845.01        50.38 o
  -8   0   6       3352.65       3350.70       126.53 o
  -6   0   6       2823.61       2810.11       115.11 o
  -4   0   6        576.79        482.54        23.30 o
  -2   0   6       9856.07       9574.67       284.41 o
   0   0   6        282.60        324.53        65.68 o
   2   0   6          0.15          3.04         5.54 o
   4   0   6       1365.15       1255.02        35.07 o
   6   0   6       2520.46       2659.53        65.55 o
   8   0   6        641.57        651.22        27.75 o
  10   0   6      17184.55      17426.56       298.35 o
  12   0   6         22.80         10.85         2.59 o
  14   0   6        258.72        257.12        11.36 o
  16   0   6         45.75         48.64         6.16 o
  18   0   6         12.86          9.20         4.34 o
  20   0   6        107.47        118.77         7.69 o
  22   0   6        734.88        700.09        21.65 o
  24   0   6        615.24        586.66        22.78 o
  26   0   6         42.22         41.44         4.62 o
 -25   1   6        174.68        194.62         9.77 o
 -23   1   6        330.19        336.23        10.64 o
 -21   1   6         10.65         10.65         3.12 o
 -19   1   6        981.97        956.84        22.80 o
 -17   1   6        124.46        117.65         7.69 o
 -15   1   6        766.14        746.35        16.70 o
 -13   1   6         96.20         74.58         4.79 o
 -11   1   6       1130.33       1198.60        39.65 o
  -9   1   6       2300.39       2493.37       101.79 o
  -7   1   6       1969.11       1909.92        81.68 o
  -5   1   6       1474.07       1799.05        76.21 o
  -3   1   6       1429.63       1339.23        59.61 o
  -1   1   6       6704.73       7290.85       221.40 o
   1   1   6       7805.74       7335.56       224.08 o
   3   1   6       6814.21       7174.65       156.16 o
   5   1   6       1518.13       1620.48        61.66 o
   7   1   6         73.14        101.32        12.79 o
   9   1   6       1977.92       2044.29        55.24 o
  11   1   6        896.23        909.28        19.17 o
  13   1   6       1313.64       1169.19        19.66 o
  15   1   6       2083.03       2107.46        35.23 o
  17   1   6        100.57         82.81         8.10 o
  19   1   6        358.59        372.63        21.30 o
  21   1   6         58.21         51.11         5.59 o
  23   1   6         11.40         13.91         3.80 o
  25   1   6        246.05        280.43        13.53 o
 -24   2   6          4.20          8.23         2.68 o
 -22   2   6         54.76         71.84         4.52 o
 -20   2   6        691.15        677.37        16.76 o
 -18   2   6       2373.24       2319.39        43.77 o
 -16   2   6        633.25        608.86        16.78 o
 -14   2   6        416.01        429.34        11.68 o
 -12   2   6        576.90        499.09        13.10 o
 -10   2   6        492.33        520.76        39.76 o
  -8   2   6       2181.83       2084.21        87.90 o
  -6   2   6        242.14        262.12        13.79 o
  -4   2   6        486.88        447.37        35.02 o
  -2   2   6        186.39        251.00        13.16 o
   0   2   6        206.22        184.69        14.86 o
   2   2   6       6348.90       6936.94       151.81 o
   4   2   6         37.89         84.84        10.84 o
   6   2   6       1634.81       1672.05        64.76 o
   8   2   6        971.50       1045.71        48.51 o
  10   2   6       2222.74       2130.93        32.46 o
  12   2   6       1562.02       1553.42        24.57 o
  14   2   6       1315.62       1226.26        23.45 o
  16   2   6        906.24        906.82        19.25 o
  18   2   6        433.37        413.87        16.62 o
  20   2   6        822.16        896.38        42.58 o
  22   2   6         85.61         86.79        12.07 o
  24   2   6        582.81        605.52        14.21 o
 -25   3   6         36.56         29.68         3.79 o
 -23   3   6        444.42        390.92        16.65 o
 -21   3   6          2.56         -1.35         2.98 o
 -19   3   6        162.15        131.00         7.15 o
 -17   3   6          3.01         -4.20         5.48 o
 -15   3   6        227.42        242.05         9.78 o
 -13   3   6        678.26        677.58        15.93 o
 -11   3   6        437.16        440.50        10.91 o
  -9   3   6        346.00        380.15        18.37 o
  -7   3   6        413.58        415.81        16.55 o
  -5   3   6         50.47         28.73        10.58 o
  -3   3   6       2999.35       3105.17       112.83 o
  -1   3   6       4989.92       4596.91       155.06 o
   1   3   6       3323.72       3005.97        99.64 o
   3   3   6        232.84        291.21        18.58 o
   5   3   6        849.34        659.11        35.52 o
   7   3   6        408.55        411.26        10.92 o
   9   3   6        788.82        731.15        17.14 o
  11   3   6       3259.75       3262.35        49.09 o
  13   3   6        496.98        452.85        11.30 o
  15   3   6        417.21        408.73         9.93 o
  17   3   6        457.92        444.31        13.15 o
  19   3   6         13.08         16.27         4.82 o
  21   3   6         69.77         58.45         6.56 o
  23   3   6        183.40        197.45         7.09 o
 -24   4   6         58.38         40.60         4.20 o
 -22   4   6       1651.55       1762.64        33.64 o
 -20   4   6        244.73        251.29        16.01 o
 -18   4   6        465.48        424.78        24.18 o
 -16   4   6        151.22        149.85         8.58 o
 -14   4   6        176.93        191.02         9.97 o
 -12   4   6        147.66        113.33         7.61 o
 -10   4   6         41.71         58.51         5.82 o
  -8   4   6        939.59        904.46        36.48 o
  -6   4   6        170.84        181.36        12.54 o
  -4   4   6       1994.29       1894.07        63.35 o
  -2   4   6        560.34        524.60        29.79 o
   0   4   6       2877.31       2971.94       136.42 o
   2   4   6        205.71        213.77         8.04 o
   4   4   6        802.10        798.87        25.26 o
   6   4   6        738.48        658.34        49.22 o
   8   4   6       2556.28       2832.48        73.87 o
  10   4   6        107.94         97.13         6.92 o
  12   4   6       2969.98       2993.45        51.17 o
  14   4   6       2928.50       2903.87        49.73 o
  16   4   6         64.83         48.62         5.86 o
  18   4   6        521.96        514.81        15.33 o
  20   4   6        432.70        490.60        16.96 o
  22   4   6         93.91         91.05         6.44 o
 -21   5   6        292.64        306.00        10.08 o
 -19   5   6        291.40        278.83        15.77 o
 -17   5   6        149.01        156.81        21.26 o
 -15   5   6        205.51        233.94        11.01 o
 -13   5   6        449.54        499.77        13.70 o
 -11   5   6       1080.63       1094.12        31.66 o
  -9   5   6       1442.37       1344.69        35.72 o
  -7   5   6         66.69         72.30         9.14 o
  -5   5   6       1076.25        963.81        26.69 o
  -3   5   6        167.27        141.60         7.11 o
  -1   5   6       1646.83       1752.16        45.34 o
   1   5   6       1122.57       1107.97        25.26 o
   3   5   6        845.18        908.91        22.21 o
   5   5   6        773.23        817.48        21.06 o
   7   5   6       1110.53       1200.08        56.86 o
   9   5   6        235.28        233.43        10.66 o
  11   5   6        103.96        107.21         8.78 o
  13   5   6       2216.79       2213.52        33.58 o
  15   5   6        104.48        121.45         4.98 o
  17   5   6        339.21        347.36         9.39 o
  19   5   6        111.85        112.52         6.81 o
  21   5   6         96.50         84.94         7.92 o
 -20   6   6         27.71         26.20         3.89 o
 -18   6   6        227.73        203.30        10.74 o
 -16   6   6        486.80        473.93        22.57 o
 -14   6   6         40.16         36.45         3.96 o
 -12   6   6         10.50         14.69         3.33 o
 -10   6   6         66.94         55.56         8.74 o
  -8   6   6        844.86        797.34        24.05 o
  -6   6   6        167.85        146.60         8.65 o
  -4   6   6       1253.23       1140.87       106.88 o
  -2   6   6       1104.49       1049.15        27.98 o
   0   6   6        691.30        680.19        16.57 o
   2   6   6        185.64        187.62         7.07 o
   4   6   6         93.99         92.29         5.12 o
   6   6   6       1604.10       1548.28        34.85 o
   8   6   6        507.39        562.69        22.63 o
  10   6   6        132.84        139.28         9.85 o
  12   6   6        872.58        856.88        29.44 o
  14   6   6        241.51        266.84         9.06 o
  16   6   6         10.81         24.22         5.05 o
  18   6   6        117.81        113.70         8.90 o
 -15   7   6        367.33        414.07        17.40 o
 -13   7   6        124.60        114.28         9.11 o
 -11   7   6        131.40        153.78        10.57 o
  -9   7   6         56.22         53.94         5.37 o
  -7   7   6        627.44        655.61        28.82 o
  -5   7   6        455.38        504.32        24.37 o
  -3   7   6        415.52        369.21        13.06 o
  -1   7   6        919.25        938.11        25.55 o
   1   7   6        369.33        340.60        19.12 o
   3   7   6        142.57        153.72         8.42 o
   5   7   6        134.01        127.72         8.08 o
   7   7   6        139.13        144.37         8.35 o
   9   7   6         62.62         54.24         8.74 o
  11   7   6         69.36         76.43         8.15 o
  13   7   6        223.80        292.61        20.27 o
  15   7   6        113.31        122.37         8.38 o
 -10   8   6        192.00        201.96         7.86 o
  -8   8   6        155.85        157.53         7.37 o
  -6   8   6         53.69         53.71         6.78 o
  -4   8   6        112.98        151.45        10.66 o
  -2   8   6        300.09        285.26        10.04 o
   0   8   6         52.89         56.99         4.51 o
   2   8   6         28.72         32.11         5.96 o
   4   8   6         29.00         24.28         6.06 o
   6   8   6        676.73        674.52        26.65 o
   8   8   6         57.57         54.59         4.67 o
  10   8   6        228.20        236.32        12.59 o
  12   8   6        127.44        123.99         7.24 o
  -7   9   6         33.80         42.16         3.82 o
  -5   9   6        142.68        149.41         8.24 o
  -3   9   6         67.07         88.96         6.56 o
  -1   9   6        143.24        139.54         8.25 o
   1   9   6        128.53        114.41         7.02 o
   3   9   6         92.51         77.93        10.26 o
   5   9   6        280.87        293.06        11.87 o
   7   9   6         80.86         76.49         4.90 o
  -3  -9   7        108.66         98.14         4.48 o
  -1  -9   7         68.43         70.24         5.68 o
   1  -9   7         11.08         10.94         3.20 o
 -12  -8   7          2.37          1.82         2.67 o
 -10  -8   7        151.54        157.15         6.59 o
  -8  -8   7        164.62        176.09         6.20 o
  -6  -8   7         32.66         30.93         3.42 o
  -4  -8   7         64.81         56.58         9.38 o
  -2  -8   7         92.33         84.61         5.34 o
   0  -8   7         66.95         85.23         5.23 o
   2  -8   7        284.90        309.06        11.31 o
   4  -8   7         20.94         19.95         5.52 o
   6  -8   7          9.18          5.44         2.62 o
   8  -8   7        120.71        106.17         7.26 o
  10  -8   7        223.60        229.75        10.91 o
  12  -8   7        117.14        112.40         6.26 o
 -15  -7   7        146.58        122.64         5.89 o
 -13  -7   7        406.06        438.62        15.76 o
 -11  -7   7        236.55        267.15        15.16 o
  -9  -7   7         81.11         87.78         8.93 o
  -7  -7   7        220.98        182.64         9.09 o
  -5  -7   7       1742.45       1792.43        42.89 o
  -3  -7   7        317.01        287.28        10.48 o
  -1  -7   7        120.82        115.35         8.23 o
   1  -7   7         96.04        109.68         5.32 o
   3  -7   7        119.67        116.24         5.30 o
   5  -7   7        382.28        415.38        14.92 o
   7  -7   7        185.61        169.45        13.40 o
   9  -7   7          7.30         18.32         6.65 o
  11  -7   7        332.34        338.89        11.96 o
  13  -7   7         45.17         57.38         4.72 o
  15  -7   7        510.64        529.34        11.69 o
 -18  -6   7        203.22        198.79         9.73 o
 -16  -6   7         80.52         79.89         7.66 o
 -14  -6   7        583.93        530.11        23.80 o
 -12  -6   7        161.37        154.97        12.37 o
 -10  -6   7          0.63          6.08         4.29 o
  -8  -6   7        224.53        256.63        14.14 o
  -6  -6   7       2339.89       2293.77        62.57 o
  -4  -6   7       1112.51       1067.66        27.19 o
  -2  -6   7       1825.79       1764.47        36.18 o
   0  -6   7        747.74        818.80        15.84 o
   2  -6   7       1004.06        907.50        16.54 o
   4  -6   7        480.07        517.05        14.98 o
   6  -6   7         26.00         28.84         4.02 o
   8  -6   7        364.91        367.42        15.32 o
  10  -6   7        333.54        383.92        15.64 o
  12  -6   7        242.64        227.06        11.33 o
  14  -6   7         75.39         67.92        10.15 o
  16  -6   7        930.32       1009.83        26.68 o
  18  -6   7        121.44        111.71         4.61 o
 -21  -5   7        136.60        126.86        10.86 o
 -19  -5   7        174.69        197.46         8.26 o
 -17  -5   7         24.84         32.80         4.63 o
 -15  -5   7        532.52        529.21        42.98 o
 -13  -5   7        235.48        220.91        10.07 o
 -11  -5   7        892.44        788.11        17.94 o
  -9  -5   7        474.52        469.28        14.75 o
  -7  -5   7         99.84        136.76         6.14 o
  -5  -5   7       4294.43       4430.46        72.27 o
  -3  -5   7        277.07        300.06        10.76 o
  -1  -5   7        230.58        239.50         7.79 o
   1  -5   7        781.93        741.68        16.04 o
   3  -5   7         83.05        102.67         4.91 o
   5  -5   7        546.22        572.21        11.20 o
   7  -5   7       1304.60       1364.88        20.84 o
   9  -5   7       1531.97       1396.11        26.90 o
  11  -5   7        230.87        237.73        11.43 o
  13  -5   7        495.80        482.57        19.25 o
  15  -5   7        895.59        963.47        36.65 o
  17  -5   7        242.85        277.97        18.41 o
  19  -5   7        145.60        155.18        12.38 o
  21  -5   7        230.43        179.56        17.95 o
 -22  -4   7        218.62        170.18        16.13 o
 -20  -4   7       1366.88       1453.96        32.40 o
 -18  -4   7        235.30        208.54         9.01 o
 -16  -4   7        405.28        383.36        13.45 o
 -14  -4   7        678.95        632.77        17.40 o
 -12  -4   7        177.82        194.14         7.29 o
 -10  -4   7       2652.97       2532.53        38.51 o
  -8  -4   7        912.58        839.02        20.05 o
  -6  -4   7        675.59        746.33        15.89 o
  -4  -4   7        320.78        396.29         9.79 o
  -2  -4   7         49.47         65.09         4.42 o
   0  -4   7        611.26        553.63        12.56 o
   2  -4   7       1404.40       1398.63        26.61 o
   4  -4   7         16.52         22.62         3.19 o
   6  -4   7         40.11         29.78         3.83 o
   8  -4   7       2997.53       2786.89        67.01 o
  10  -4   7       1029.71       1012.01        33.40 o
  12  -4   7       1022.80       1018.49        24.87 o
  14  -4   7        302.69        307.43        11.55 o
  16  -4   7       1150.65       1154.00        31.67 o
  18  -4   7        783.17        837.15        26.25 o
  20  -4   7         35.92         31.38         5.56 o
  22  -4   7         35.83         31.72         3.26 o
 -23  -3   7         26.25         37.66         4.79 o
 -21  -3   7        159.45        174.56        11.66 o
 -19  -3   7         29.37         28.09         5.25 o
 -17  -3   7        216.66        218.26         8.74 o
 -15  -3   7         58.85         72.03         4.52 o
 -13  -3   7         52.72         66.18         3.93 o
 -11  -3   7        350.77        324.35         7.65 o
  -9  -3   7        940.11        848.28        14.63 o
  -7  -3   7         64.44         79.21         4.60 o
  -5  -3   7       2959.05       2935.56        52.34 o
  -3  -3   7        650.80        646.61        25.80 o
  -1  -3   7       5040.17       5321.03       109.74 o
   1  -3   7       1540.83       1620.21        52.02 o
   3  -3   7        813.55        771.46        47.56 o
   5  -3   7       2112.43       2097.37        37.58 o
   7  -3   7        678.51        722.33        13.06 o
   9  -3   7        212.73        224.54         6.40 o
  11  -3   7        398.19        367.43        11.08 o
  13  -3   7        453.82        506.83        17.39 o
  15  -3   7        123.28        116.29         7.30 o
  17  -3   7         36.72         35.49         9.76 o
  19  -3   7        278.95        297.67        14.21 o
  21  -3   7        270.21        274.35        13.10 o
  23  -3   7        341.23        297.97        15.32 o
 -24  -2   7        204.88        220.56        15.74 o
 -22  -2   7          4.49          6.24         3.79 o
 -20  -2   7        570.05        576.27        16.90 o
 -18  -2   7        492.57        444.27        12.51 o
 -16  -2   7        279.92        284.71         8.68 o
 -14  -2   7        442.55        408.00        10.30 o
 -12  -2   7       2207.84       2149.12        31.64 o
 -10  -2   7        332.81        383.54         9.74 o
  -8  -2   7        103.62        139.41         8.63 o
  -6  -2   7       3053.58       3196.76       102.34 o
  -4  -2   7         51.04         31.98         5.67 o
  -2  -2   7       2017.62       1984.31        44.21 o
   0  -2   7        624.59        741.24        44.66 o
   2  -2   7        104.19        120.75        20.17 o
   4  -2   7        174.08         92.82        11.90 o
   6  -2   7       1111.79       1052.69        48.35 o
   8  -2   7        137.67        156.12         5.14 o
  10  -2   7        477.75        487.22        10.64 o
  12  -2   7       3797.36       3856.52        57.25 o
  14  -2   7       1805.16       1740.87        34.60 o
  16  -2   7       4124.93       4296.24       105.52 o
  18  -2   7        449.31        454.91        18.64 o
  20  -2   7        403.03        432.06        17.19 o
  22  -2   7        303.75        303.70        12.38 o
 -25  -1   7         50.46         55.66         4.15 o
 -23  -1   7        378.64        386.50        12.02 o
 -21  -1   7         94.75         99.30         5.24 o
 -19  -1   7        426.10        403.45        13.27 o
 -17  -1   7        710.90        693.32        16.70 o
 -15  -1   7       1478.09       1386.64        23.94 o
 -13  -1   7        953.87        912.89        20.79 o
 -11  -1   7        713.52        843.96        25.35 o
  -9  -1   7       1070.36       1200.08        37.37 o
  -7  -1   7      10380.90      10833.93       247.86 o
  -5  -1   7       2564.40       2656.80        81.70 o
  -3  -1   7        853.89        829.91        27.98 o
  -1  -1   7       2692.84       2718.48       132.93 o
   1  -1   7        197.69        289.91        19.14 o
   3  -1   7       2089.29       2521.73        90.74 o
   5  -1   7         22.83         40.60         6.58 o
   7  -1   7       2709.82       2693.92       124.40 o
   9  -1   7        269.83        256.29        10.55 o
  11  -1   7       2134.77       2034.78        31.84 o
  13  -1   7       2987.93       2844.10        44.20 o
  15  -1   7        162.06        171.90         8.53 o
  17  -1   7        330.17        349.44        14.76 o
  19  -1   7        399.87        429.28        13.75 o
  21  -1   7        761.87        855.61        25.75 o
  23  -1   7        804.66        860.74        34.05 o
  25  -1   7        213.97        220.56        10.89 o
 -24   0   7        264.57        305.07        14.61 o
 -22   0   7        273.82        240.92         8.17 o
 -20   0   7         59.69         60.54         5.10 o
 -18   0   7          4.38          4.45         4.36 o
 -16   0   7       5644.76       5775.97        76.49 o
 -14   0   7        175.05        194.02         6.79 o
 -12   0   7        124.00        166.22        10.50 o
 -10   0   7       5806.07       5902.47        92.98 o
  -8   0   7       2429.26       2739.05       111.31 o
  -6   0   7       2362.01       2516.53        87.39 o
  -4   0   7         13.25         -1.01         3.65 o
  -2   0   7       3619.41       3569.42       113.95 o
   0   0   7         20.21         29.30         7.33 o
   2   0   7      14057.41      13895.10       414.10 o
   4   0   7        724.01        771.64        37.63 o
   6   0   7        408.94        336.89        16.28 o
   8   0   7        214.00        186.73        12.79 o
  10   0   7       4161.59       3927.27        64.94 o
  12   0   7        517.22        462.75        14.13 o
  14   0   7         16.59         11.25         4.47 o
  16   0   7       1160.88       1209.13        31.03 o
  18   0   7        214.21        215.87        16.43 o
  20   0   7         52.40         39.19         5.57 o
  22   0   7         78.18         83.48         6.58 o
  24   0   7         43.77         28.01         4.19 o
 -25   1   7         52.99         62.69         6.40 o
 -23   1   7        386.62        389.49        14.24 o
 -21   1   7         79.48         84.02         4.72 o
 -19   1   7        454.77        442.40        19.77 o
 -17   1   7        752.43        781.23        17.39 o
 -15   1   7       1452.77       1313.35        25.21 o
 -13   1   7        957.35        902.55        18.63 o
 -11   1   7        712.28        830.33        18.59 o
  -9   1   7       1125.06       1219.62        45.41 o
  -7   1   7      10559.88      10645.42       341.24 o
  -5   1   7       2455.58       2481.92        99.95 o
  -3   1   7        797.36        763.32        70.48 o
  -1   1   7       2741.77       2824.58        95.64 o
   1   1   7        194.14        305.95        19.89 o
   3   1   7       2104.09       2341.51        74.08 o
   5   1   7         12.73         26.12         5.88 o
   7   1   7       2789.92       2681.19        97.72 o
   9   1   7        313.82        280.71        11.13 o
  11   1   7       2140.27       2125.84        29.86 o
  13   1   7       2962.91       2751.88        39.23 o
  15   1   7        165.82        179.35         7.42 o
  17   1   7        321.07        283.79        18.28 o
  19   1   7        441.47        436.35        19.15 o
  21   1   7        760.04        871.62        21.72 o
  23   1   7        817.17        835.91        19.35 o
  25   1   7        247.27        238.73        15.15 o
 -24   2   7        225.38        237.01         8.81 o
 -22   2   7          2.41          4.53         2.72 o
 -20   2   7        555.12        551.02        24.54 o
 -18   2   7        487.31        459.84        12.96 o
 -16   2   7        260.78        272.43        10.85 o
 -14   2   7        455.20        365.01        10.85 o
 -12   2   7       2168.92       2106.62        33.53 o
 -10   2   7        394.77        414.31        11.52 o
  -8   2   7        122.16        164.91        21.51 o
  -6   2   7       3003.85       2951.87        74.15 o
  -4   2   7         45.16         31.34         6.05 o
  -2   2   7       2055.92       1936.52        70.10 o
   0   2   7        547.53        588.29        30.44 o
   2   2   7         90.69         66.32         7.51 o
   4   2   7        183.78        110.94        12.93 o
   6   2   7       1175.71       1036.76        47.59 o
   8   2   7        136.15        159.41         8.94 o
  10   2   7        460.58        486.05         9.71 o
  12   2   7       3704.26       3725.98        46.50 o
  14   2   7       1931.84       1832.61        28.33 o
  16   2   7       4079.36       4271.75        64.53 o
  18   2   7        418.37        407.09        26.78 o
  20   2   7        428.52        445.42        18.42 o
  22   2   7        306.44        325.05        13.99 o
  24   2   7        296.91        276.96         6.85 o
 -23   3   7         20.57         27.75         3.43 o
 -21   3   7        170.66        174.71         8.58 o
 -19   3   7         22.00         15.60         3.83 o
 -17   3   7        204.71        197.70        14.56 o
 -15   3   7         73.21         86.45         5.39 o
 -13   3   7         52.56         51.17         4.15 o
 -11   3   7        350.96        326.49        14.21 o
  -9   3   7        928.64        808.21        24.05 o
  -7   3   7         52.88         55.30         6.27 o
  -5   3   7       2761.61       2631.43        65.57 o
  -3   3   7        725.85        681.95        41.09 o
  -1   3   7       5144.97       4996.16       171.25 o
   1   3   7       1547.43       1613.21        61.64 o
   3   3   7        848.63        796.77        37.25 o
   5   3   7       2057.15       2119.94        44.35 o
   7   3   7        766.55        819.70        18.09 o
   9   3   7        216.68        232.28         6.35 o
  11   3   7        350.16        340.96         8.66 o
  13   3   7        480.25        522.79        11.60 o
  15   3   7        116.24        113.09         5.21 o
  17   3   7         34.23         34.81         4.96 o
  19   3   7        271.10        265.00        12.77 o
  21   3   7        278.81        289.02        10.12 o
  23   3   7        381.31        395.14        10.40 o
 -22   4   7        207.49        169.72         7.31 o
 -20   4   7       1363.58       1464.76        36.64 o
 -18   4   7        232.96        171.41        14.87 o
 -16   4   7        377.06        365.29        22.44 o
 -14   4   7        726.74        722.78        36.85 o
 -12   4   7        187.15        217.86        10.68 o
 -10   4   7       2643.46       2533.64        59.81 o
  -8   4   7        937.18        936.16        38.04 o
  -6   4   7        667.77        730.70        30.66 o
  -4   4   7        306.03        386.60        15.21 o
  -2   4   7         56.82         79.53         5.46 o
   0   4   7        629.70        593.77        19.75 o
   2   4   7       1330.87       1325.67        35.38 o
   4   4   7         25.63         40.37         5.58 o
   6   4   7         42.93         34.99         5.92 o
   8   4   7       2949.79       2819.86        56.01 o
  10   4   7       1004.55       1016.60        42.99 o
  12   4   7        968.24        970.79        18.69 o
  14   4   7        334.74        371.52         9.98 o
  16   4   7       1111.74       1111.44        22.22 o
  18   4   7        778.27        803.24        41.31 o
  20   4   7         46.00         42.32         5.49 o
  22   4   7         33.48         29.62         4.14 o
 -21   5   7        121.20        115.72         4.57 o
 -19   5   7        167.53        192.83        12.28 o
 -17   5   7         21.97         29.58         5.33 o
 -15   5   7        514.55        492.15        16.83 o
 -13   5   7        248.94        220.01        10.95 o
 -11   5   7        883.48        772.33        23.83 o
  -9   5   7        494.16        477.03        17.11 o
  -7   5   7         77.96        117.86        11.52 o
  -5   5   7       4202.04       4158.81       131.25 o
  -3   5   7        279.05        307.19        11.41 o
  -1   5   7        241.56        245.64         9.17 o
   1   5   7        789.15        736.81        19.89 o
   3   5   7         82.41         97.08         6.26 o
   5   5   7        514.82        547.76        16.29 o
   7   5   7       1228.69       1294.38        68.31 o
   9   5   7       1515.65       1468.04        41.45 o
  11   5   7        256.21        273.54        14.04 o
  13   5   7        532.85        510.46        11.02 o
  15   5   7        894.32        889.00        15.86 o
  17   5   7        236.15        239.03         9.81 o
  19   5   7        164.87        181.33         7.85 o
  21   5   7        254.96        192.44        10.62 o
 -18   6   7        197.73        160.59         8.79 o
 -16   6   7         73.15         54.05         6.65 o
 -14   6   7        600.94        543.49        15.54 o
 -12   6   7        166.86        160.53         9.00 o
 -10   6   7          0.46          3.34         3.79 o
  -8   6   7        240.05        261.24        11.86 o
  -6   6   7       2329.66       2309.73        55.27 o
  -4   6   7       1115.15        999.62        80.70 o
  -2   6   7       1759.24       1672.81        41.05 o
   0   6   7        808.08        829.18        48.40 o
   2   6   7        984.19        896.10        23.36 o
   4   6   7        455.32        446.97        12.73 o
   6   6   7         32.78         40.65         5.04 o
   8   6   7        360.15        332.77        39.11 o
  10   6   7        335.53        362.42        19.18 o
  12   6   7        241.24        216.05        13.78 o
  14   6   7         85.58         89.65         6.11 o
  16   6   7        918.24        957.20        34.60 o
 -15   7   7        160.81        152.42         8.59 o
 -13   7   7        425.46        454.75        19.60 o
 -11   7   7        235.38        192.13        11.76 o
  -9   7   7         83.34        106.90         6.95 o
  -7   7   7        199.67        176.79        13.18 o
  -5   7   7       1787.14       1834.91        63.59 o
  -3   7   7        329.53        318.16        11.69 o
  -1   7   7        112.56        103.55         6.68 o
   1   7   7         99.67        118.31         7.14 o
   3   7   7        120.12        113.89        13.83 o
   5   7   7        399.40        429.10        21.06 o
   7   7   7        163.34        152.06        11.66 o
   9   7   7          3.41         16.83         6.73 o
  11   7   7        352.05        373.12        12.84 o
  13   7   7         52.83         64.59         4.78 o
  15   7   7        507.53        493.39        19.23 o
 -10   8   7        162.58        166.15         9.71 o
  -8   8   7        153.55        169.04         7.29 o
  -6   8   7         35.30         33.89         4.05 o
  -4   8   7         61.71         60.61         6.85 o
  -2   8   7         88.38         76.81         7.44 o
   0   8   7         78.83         84.17        10.71 o
   2   8   7        283.40        325.95        11.05 o
   4   8   7         26.55         34.21         4.59 o
   6   8   7         12.19          8.69         3.33 o
   8   8   7        122.12        130.88        14.46 o
  10   8   7        227.39        254.63        12.61 o
  12   8   7        127.68        137.11         7.11 o
  -3   9   7         96.72         89.99         6.04 o
  -1   9   7         73.12         72.33         5.48 o
   1   9   7         12.08          9.86         2.55 o
 -10  -8   8         46.77         60.41         3.95 o
  -8  -8   8         30.85         34.10         3.68 o
  -6  -8   8         87.05        107.56         4.86 o
  -4  -8   8          6.88          6.76         4.84 o
  -2  -8   8        143.85        145.01        10.65 o
   0  -8   8        141.75        165.00         7.88 o
   2  -8   8         77.26         92.43         8.48 o
   4  -8   8        113.19         94.12         8.00 o
   6  -8   8         35.16         23.84         2.96 o
   8  -8   8        195.46        153.04         8.06 o
  10  -8   8         75.58         61.36         4.67 o
 -15  -7   8        169.33        178.21         7.36 o
 -13  -7   8        409.19        367.11        11.65 o
 -11  -7   8        142.43        149.82         7.74 o
  -9  -7   8        538.04        534.09        32.59 o
  -7  -7   8        172.77        160.49         7.01 o
  -5  -7   8        246.72        269.85         9.91 o
  -3  -7   8         98.17         97.09         7.09 o
  -1  -7   8        130.39        138.54         8.42 o
   1  -7   8        223.09        246.39         7.69 o
   3  -7   8        198.53        184.69        10.65 o
   5  -7   8         54.02         56.76         8.31 o
   7  -7   8       1180.75       1115.69        42.30 o
   9  -7   8         12.86         13.49         5.69 o
  11  -7   8        151.14        140.62        10.07 o
  13  -7   8        151.01        131.37         8.89 o
  15  -7   8        746.18        659.34        17.96 o
 -18  -6   8         12.14          1.00         5.96 o
 -16  -6   8        296.07        315.50        14.76 o
 -14  -6   8        233.56        248.25        14.92 o
 -12  -6   8        332.38        366.50        19.27 o
 -10  -6   8         39.00         28.53         4.93 o
  -8  -6   8        300.71        291.58        17.71 o
  -6  -6   8       1115.41       1123.64        37.16 o
  -4  -6   8        515.87        536.83        14.31 o
  -2  -6   8        112.77        130.40         6.00 o
   0  -6   8        317.03        315.56         8.79 o
   2  -6   8        565.61        515.79        10.61 o
   4  -6   8          6.37         11.67         2.91 o
   6  -6   8         64.80         61.93         4.92 o
   8  -6   8        715.65        716.51        24.85 o
  10  -6   8         49.43         47.92         9.83 o
  12  -6   8        279.23        363.93        14.40 o
  14  -6   8        122.52        128.70         7.63 o
  16  -6   8        336.94        379.88        12.73 o
  18  -6   8         51.36         53.53         4.33 o
 -21  -5   8         28.16         23.13         5.39 o
 -19  -5   8         61.34         57.95         6.55 o
 -17  -5   8        120.42        120.08         8.07 o
 -15  -5   8         14.35         16.34         4.96 o
 -13  -5   8        679.99        679.34        28.34 o
 -11  -5   8        293.27        283.94         9.32 o
  -9  -5   8       1032.01       1053.23        26.67 o
  -7  -5   8         36.25         34.00         4.69 o
  -5  -5   8        105.45        115.79         9.36 o
  -3  -5   8       2070.03       1894.79        29.38 o
  -1  -5   8         68.15         83.73         5.53 o
   1  -5   8       1509.62       1517.06        32.15 o
   3  -5   8        366.19        354.31        12.21 o
   5  -5   8        780.59        680.35        13.99 o
   7  -5   8       1766.41       1747.09        27.98 o
   9  -5   8        373.59        291.31        13.59 o
  11  -5   8        516.78        479.01        15.12 o
  13  -5   8        377.25        377.22        15.29 o
  15  -5   8       1489.36       1522.85        38.86 o
  17  -5   8        157.50        170.86        14.06 o
  19  -5   8        129.11        115.61        10.28 o
 -22  -4   8         54.64         49.35         5.41 o
 -20  -4   8        649.92        684.69        18.22 o
 -18  -4   8         60.07         85.60         9.47 o
 -16  -4   8        119.63        110.88         7.30 o
 -14  -4   8       2418.13       2465.76        48.86 o
 -12  -4   8        144.16        121.91         7.34 o
 -10  -4   8        543.50        518.76        12.52 o
  -8  -4   8        221.26        213.78         9.62 o
  -6  -4   8       2351.25       2340.35        41.38 o
  -4  -4   8        682.17        651.86        14.73 o
  -2  -4   8        892.63        873.12        20.70 o
   0  -4   8       2128.93       2080.45        30.63 o
   2  -4   8       2207.13       2318.06        36.00 o
   4  -4   8        133.47        133.43         8.31 o
   6  -4   8        224.05        220.76         7.92 o
   8  -4   8       5261.62       4899.49        92.30 o
  10  -4   8       2884.75       2793.37        57.90 o
  12  -4   8       1202.83       1262.29        29.16 o
  14  -4   8        572.21        599.91        17.21 o
  16  -4   8        664.12        698.13        24.06 o
  18  -4   8         61.83         41.67         8.58 o
  20  -4   8        397.59        433.78        19.89 o
  22  -4   8        826.15        635.83        24.31 o
 -23  -3   8        208.37        178.04         7.05 o
 -21  -3   8        318.80        297.27        13.90 o
 -19  -3   8         93.89         87.10         9.86 o
 -17  -3   8        138.25        139.90         8.66 o
 -15  -3   8         30.31         18.98         3.30 o
 -13  -3   8         14.60         15.22         3.48 o
 -11  -3   8         18.74         27.36         3.42 o
  -9  -3   8        482.86        481.03        12.20 o
  -7  -3   8        241.44        232.50         9.90 o
  -5  -3   8       1901.81       1983.52        42.04 o
  -3  -3   8        538.25        491.08        12.96 o
  -1  -3   8        114.67        135.80         7.05 o
   1  -3   8       1410.51       1426.61        24.88 o
   3  -3   8        485.42        479.37        13.20 o
   5  -3   8         92.26        127.85         6.19 o
   7  -3   8        162.74        153.17         5.35 o
   9  -3   8        929.59        971.99        16.81 o
  11  -3   8       2287.07       2284.80        42.61 o
  13  -3   8        181.61        174.87        10.16 o
  15  -3   8        135.87        120.24         6.70 o
  17  -3   8       1009.80        947.52        41.93 o
  19  -3   8        948.45        916.54        39.17 o
  21  -3   8        255.79        288.21        11.94 o
  23  -3   8         54.69         48.50         5.73 o
 -24  -2   8        310.47        322.18        17.78 o
 -22  -2   8         86.94        108.82         6.94 o
 -20  -2   8        705.54        735.34        16.93 o
 -18  -2   8        759.67        779.37        18.40 o
 -16  -2   8        589.90        536.42        11.58 o
 -14  -2   8        722.55        673.39        14.26 o
 -12  -2   8         10.83         13.10         2.96 o
 -10  -2   8        444.75        400.06         8.71 o
  -8  -2   8       1169.67       1149.76        19.06 o
  -6  -2   8        699.01        740.40        20.78 o
  -4  -2   8         96.88        141.56        11.91 o
  -2  -2   8        488.51        468.27        17.28 o
   0  -2   8       6412.00       6459.05       145.75 o
   2  -2   8         75.72         70.53        11.60 o
   4  -2   8        603.59        564.33        22.92 o
   6  -2   8       1930.11       2082.33        51.97 o
   8  -2   8        251.20        264.59         6.30 o
  10  -2   8       3585.13       3630.66        49.53 o
  12  -2   8       5180.93       5106.63        74.08 o
  14  -2   8       1469.82       1395.83        30.22 o
  16  -2   8        284.96        308.58        11.86 o
  18  -2   8         23.96         27.88         7.00 o
  20  -2   8        644.56        762.66        24.04 o
  22  -2   8        833.71        749.02        54.02 o
 -25  -1   8        207.58        182.67         9.45 o
 -23  -1   8        159.56        172.68         9.27 o
 -21  -1   8        416.11        426.91        12.92 o
 -19  -1   8        306.81        322.60        10.90 o
 -17  -1   8        289.86        316.82        13.88 o
 -15  -1   8        726.79        698.58        18.12 o
 -13  -1   8        805.17        801.31        24.15 o
 -11  -1   8       1743.45       1727.56        32.13 o
  -9  -1   8       1596.90       1730.90        32.39 o
  -7  -1   8       1575.11       1702.49        49.31 o
  -5  -1   8       2450.31       2419.80        64.70 o
  -3  -1   8       2127.55       2354.67       100.21 o
  -1  -1   8        546.20        480.61        69.41 o
   1  -1   8       6505.24       6483.62       612.64 o
   3  -1   8        742.41        714.17        25.65 o
   5  -1   8       3037.64       3114.36        63.40 o
   7  -1   8       1033.50       1076.73        35.41 o
   9  -1   8       2529.23       2512.98        35.55 o
  11  -1   8        339.52        349.06         8.75 o
  13  -1   8       2015.10       2015.72        33.67 o
  15  -1   8       1659.81       1768.52        35.17 o
  17  -1   8        605.51        622.22        17.30 o
  19  -1   8        470.19        477.03        16.54 o
  21  -1   8        105.06         92.86         6.38 o
  23  -1   8        310.05        303.58        16.42 o
 -24   0   8        107.93         92.36         8.68 o
 -22   0   8        323.40        371.05        10.18 o
 -20   0   8         47.17         55.33         4.83 o
 -18   0   8        130.46        139.44         8.50 o
 -16   0   8         58.00         58.26         4.58 o
 -14   0   8       1245.82       1265.73        24.28 o
 -12   0   8         17.46         10.99         2.79 o
 -10   0   8       2334.81       2540.94        44.93 o
  -8   0   8       2467.81       2610.98        52.59 o
  -6   0   8        487.85        411.57        17.53 o
  -4   0   8        823.47        832.03        37.79 o
  -2   0   8       2018.06       2206.22        76.72 o
   0   0   8       4151.48       4438.33       143.10 o
   2   0   8        270.04        433.56        18.23 o
   4   0   8       1905.05       1990.16        53.60 o
   6   0   8       1068.03       1225.15        38.41 o
   8   0   8       1455.07       1431.82        84.88 o
  10   0   8       2368.82       2259.95        34.72 o
  12   0   8       2910.23       2964.37        58.75 o
  14   0   8          7.17         13.32         3.96 o
  16   0   8        470.53        444.41        17.19 o
  18   0   8          0.70         12.16        10.53 o
  20   0   8         27.79         45.25         6.26 o
  22   0   8        673.90        618.47        33.83 o
  24   0   8        514.88        525.94        12.74 o
 -25   1   8        205.74        195.68        10.12 o
 -23   1   8        133.43        140.12        11.07 o
 -21   1   8        435.29        450.27        10.56 o
 -19   1   8        297.06        281.27        11.64 o
 -17   1   8        292.32        288.31         9.64 o
 -15   1   8        707.65        678.20        16.22 o
 -13   1   8        839.98        801.92        24.46 o
 -11   1   8       1777.03       1817.13        34.36 o
  -9   1   8       1462.03       1576.36        30.08 o
  -7   1   8       1511.66       1626.70        79.51 o
  -5   1   8       2500.11       2508.09       104.53 o
  -3   1   8       2141.91       2469.39       185.68 o
  -1   1   8        492.75        494.02        27.38 o
   1   1   8       6251.45       6734.76       212.26 o
   3   1   8        832.44        783.61        45.05 o
   5   1   8       3078.17       3219.25       226.36 o
   7   1   8       1014.11       1041.52        50.25 o
   9   1   8       2543.48       2530.72        38.21 o
  11   1   8        350.42        370.61        10.20 o
  13   1   8       1999.28       1935.06        29.26 o
  15   1   8       1655.22       1648.28        38.23 o
  17   1   8        590.75        641.72        50.93 o
  19   1   8        431.57        456.41        28.32 o
  21   1   8        122.63        117.27         6.95 o
  23   1   8        312.22        288.91        13.88 o
  25   1   8         47.50         44.16         5.21 o
 -24   2   8        318.42        308.14        13.76 o
 -22   2   8         77.36         98.45         5.38 o
 -20   2   8        660.96        703.00        18.57 o
 -18   2   8        828.03        830.00        21.99 o
 -16   2   8        643.62        611.30        17.08 o
 -14   2   8        712.55        626.34        15.21 o
 -12   2   8         10.09         10.26         3.49 o
 -10   2   8        446.84        414.92        11.88 o
  -8   2   8       1229.01       1167.20        27.86 o
  -6   2   8        755.63        739.65        29.50 o
  -4   2   8         77.45        110.23         9.96 o
  -2   2   8        454.14        408.13        36.41 o
   0   2   8       6364.58       6397.86       203.40 o
   2   2   8         67.04         64.84        11.34 o
   4   2   8        588.31        592.33        33.25 o
   6   2   8       2001.29       2083.10        41.46 o
   8   2   8        288.27        275.14         9.12 o
  10   2   8       3694.73       3753.63        46.59 o
  12   2   8       5270.43       5145.45        62.44 o
  14   2   8       1421.29       1320.77        22.12 o
  16   2   8        278.29        280.58        11.70 o
  18   2   8         21.13         23.58        10.94 o
  20   2   8        675.13        784.94        36.93 o
  22   2   8        837.67        789.30        23.40 o
  24   2   8         45.59         29.49         3.64 o
 -23   3   8        201.87        210.20        14.54 o
 -21   3   8        314.73        280.77        13.24 o
 -19   3   8         91.37         75.87         8.20 o
 -17   3   8        133.72        130.45        10.12 o
 -15   3   8         23.17         22.37         4.15 o
 -13   3   8         12.72          8.95         3.42 o
 -11   3   8         14.30         17.08         4.66 o
  -9   3   8        426.79        441.23        14.78 o
  -7   3   8        217.41        237.66        13.17 o
  -5   3   8       1936.25       1974.48        73.53 o
  -3   3   8        542.44        511.24        24.87 o
  -1   3   8        129.89        147.86        20.49 o
   1   3   8       1339.75       1392.27        36.42 o
   3   3   8        494.56        509.31        13.62 o
   5   3   8         60.89         91.83         6.53 o
   7   3   8        160.92        139.79         5.78 o
   9   3   8        946.64        985.17        21.05 o
  11   3   8       2288.44       2238.55        30.33 o
  13   3   8        151.99        138.80         7.36 o
  15   3   8        143.56        128.68         5.51 o
  17   3   8       1031.69       1018.58        29.52 o
  19   3   8        928.70        909.62        26.94 o
  21   3   8        239.14        252.65        19.30 o
  23   3   8         57.44         57.27         3.42 o
 -22   4   8         53.07         61.83         4.23 o
 -20   4   8        628.35        637.07        26.95 o
 -18   4   8         74.91         94.53        11.07 o
 -16   4   8        112.28         82.98        11.42 o
 -14   4   8       2404.06       2384.98        57.00 o
 -12   4   8        145.85        114.97         7.88 o
 -10   4   8        526.75        552.73        18.62 o
  -8   4   8        197.91        163.51        13.27 o
  -6   4   8       2248.75       2262.98        76.69 o
  -4   4   8        720.89        677.33        36.43 o
  -2   4   8        970.46        956.81        22.31 o
   0   4   8       2189.66       2156.34        58.34 o
   2   4   8       2224.52       2452.43        61.39 o
   4   4   8        138.74        137.65        12.47 o
   6   4   8        199.02        203.59        22.63 o
   8   4   8       5123.81       5066.03       112.96 o
  10   4   8       2987.46       2857.04        92.56 o
  12   4   8       1271.96       1293.79        23.15 o
  14   4   8        541.81        539.71        14.00 o
  16   4   8        680.11        679.00        21.83 o
  18   4   8         63.71         49.88         6.09 o
  20   4   8        429.38        460.75        14.80 o
  22   4   8        815.42        710.15        26.07 o
 -21   5   8         36.36         17.12         2.49 o
 -19   5   8         59.47         55.44         5.95 o
 -17   5   8        118.68        104.92        10.93 o
 -15   5   8         10.77         11.81         4.12 o
 -13   5   8        709.01        758.54        23.08 o
 -11   5   8        338.28        326.85        13.68 o
  -9   5   8        976.49       1016.09        29.06 o
  -7   5   8         33.57         40.35         8.29 o
  -5   5   8        101.79        102.91        10.72 o
  -3   5   8       2098.45       1901.36        45.38 o
  -1   5   8         59.81         61.92         6.29 o
   1   5   8       1455.47       1498.48        32.71 o
   3   5   8        324.03        297.33        10.66 o
   5   5   8        821.60        728.51        25.42 o
   7   5   8       1784.97       1854.48        85.48 o
   9   5   8        379.08        329.49        14.32 o
  11   5   8        508.24        465.31        19.23 o
  13   5   8        360.86        347.84        10.71 o
  15   5   8       1518.91       1437.77        25.37 o
  17   5   8        189.50        173.97         6.59 o
  19   5   8        113.24         94.45         4.94 o
 -18   6   8         10.42          9.86         3.68 o
 -16   6   8        320.99        270.91        13.47 o
 -14   6   8        222.94        225.57         9.75 o
 -12   6   8        317.94        344.86        13.27 o
 -10   6   8         37.99         30.62         5.29 o
  -8   6   8        283.81        273.58        17.38 o
  -6   6   8       1089.35       1044.24        30.23 o
  -4   6   8        536.92        503.44        17.31 o
  -2   6   8        134.51        150.71         6.77 o
   0   6   8        294.03        306.92        19.20 o
   2   6   8        581.04        510.60        17.82 o
   4   6   8          6.98         10.31         3.52 o
   6   6   8         67.14         64.57         7.68 o
   8   6   8        691.25        699.14        31.13 o
  10   6   8         52.97         62.53         6.07 o
  12   6   8        283.36        351.33        17.61 o
  14   6   8        134.03        133.33         9.51 o
  16   6   8        342.28        365.48        16.53 o
 -13   7   8        408.56        399.65        17.18 o
 -11   7   8        133.52        116.32        12.85 o
  -9   7   8        532.26        562.12        19.36 o
  -7   7   8        170.90        164.24        12.15 o
  -5   7   8        237.98        258.92        15.80 o
  -3   7   8         94.66         94.90         9.67 o
  -1   7   8        120.43        101.62         6.48 o
   1   7   8        224.99        242.99        11.50 o
   3   7   8        202.77        222.24         9.80 o
   5   7   8         54.32         58.01         5.71 o
   7   7   8       1194.10       1241.21        33.42 o
   9   7   8         16.24         26.36         6.63 o
  11   7   8        158.16        138.36         7.11 o
  13   7   8        166.28        153.83         8.97 o
  15   7   8        748.64        724.33        25.14 o
 -10   8   8         51.24         77.29         6.08 o
  -8   8   8         32.13         26.34         3.19 o
  -6   8   8         86.47        109.24         5.79 o
  -4   8   8          9.86          9.70         4.28 o
  -2   8   8        155.44        150.31         9.66 o
   0   8   8        139.44        134.31         5.97 o
   2   8   8         78.94         79.65        13.51 o
   4   8   8        112.16         90.79         5.33 o
   6   8   8         29.28         24.06         3.46 o
   8   8   8        212.78        198.02         7.59 o
  10   8   8         87.49         87.68         6.54 o
  -8  -8   9        314.94        285.02         9.00 o
  -6  -8   9         42.44         38.51         3.08 o
  -4  -8   9         76.64         75.85         5.09 o
  -2  -8   9          4.66          0.72         4.44 o
   0  -8   9          3.29         10.29         3.64 o
   2  -8   9         52.67         45.96         6.28 o
   4  -8   9        369.58        354.18        15.59 o
   6  -8   9         86.94         86.49         6.22 o
 -15  -7   9         61.29         31.20         5.72 o
 -13  -7   9          9.00         12.98         3.60 o
 -11  -7   9         20.66         27.39         3.64 o
  -9  -7   9        197.33        180.66         8.29 o
  -7  -7   9        178.13        178.74         9.67 o
  -5  -7   9         94.68        107.96        16.41 o
  -3  -7   9        103.74        128.41         7.78 o
  -1  -7   9        465.63        512.15        13.26 o
   1  -7   9         47.34         52.44         5.16 o
   3  -7   9         43.83         46.86         5.38 o
   5  -7   9        140.88        155.85        12.00 o
   7  -7   9        596.75        605.59        26.14 o
   9  -7   9        155.45        174.55        11.81 o
  11  -7   9         43.77         33.89         5.47 o
  13  -7   9         59.44         62.72         5.74 o
 -18  -6   9         34.05         35.34         6.16 o
 -16  -6   9        110.82        107.96        19.42 o
 -14  -6   9         85.86         69.56         7.41 o
 -12  -6   9          9.71         11.34         3.55 o
 -10  -6   9        733.07        707.06        20.85 o
  -8  -6   9        165.86        199.86        14.05 o
  -6  -6   9        280.51        263.98        16.43 o
  -4  -6   9        845.95        769.13        20.77 o
  -2  -6   9        265.45        216.56        10.56 o
   0  -6   9        416.37        444.01        16.08 o
   2  -6   9        466.45        447.84        16.88 o
   4  -6   9       1542.84       1426.34        34.91 o
   6  -6   9        547.64        497.60        18.31 o
   8  -6   9        249.18        206.93        11.25 o
  10  -6   9         34.03         39.77         9.29 o
  12  -6   9         81.92         93.04         7.16 o
  14  -6   9          9.39          5.18         3.30 o
  16  -6   9        434.86        416.67        12.89 o
 -19  -5   9          4.12          2.72         6.44 o
 -17  -5   9        110.47         92.65         5.40 o
 -15  -5   9        401.05        358.35        13.36 o
 -13  -5   9        931.44        887.97        35.09 o
 -11  -5   9        405.54        384.60        13.87 o
  -9  -5   9       2207.95       2059.81        44.12 o
  -7  -5   9        159.31        162.96         8.46 o
  -5  -5   9        219.98        202.41         8.16 o
  -3  -5   9        411.26        393.36         9.86 o
  -1  -5   9        866.52        769.40        15.17 o
   1  -5   9       1635.72       1615.43        27.55 o
   3  -5   9       1523.80       1544.71        32.54 o
   5  -5   9        975.63        919.67        20.08 o
   7  -5   9        240.13        280.87         9.49 o
   9  -5   9        183.78        183.80        14.28 o
  11  -5   9       1357.99       1433.33        38.59 o
  13  -5   9         23.77         26.05         5.18 o
  15  -5   9        151.19        154.88         7.28 o
  17  -5   9        126.07        107.57         7.71 o
  19  -5   9        613.53        613.03        24.86 o
 -20  -4   9         10.89         12.92         5.45 o
 -18  -4   9        435.65        430.52        17.66 o
 -16  -4   9        433.65        398.82        17.47 o
 -14  -4   9       1399.24       1287.96        34.49 o
 -12  -4   9        394.93        344.94        12.00 o
 -10  -4   9         64.48         58.57         5.15 o
  -8  -4   9        172.97        166.37         8.79 o
  -6  -4   9        197.07        196.10         9.33 o
  -4  -4   9       2525.22       2528.04        43.62 o
  -2  -4   9       1173.29       1135.79        21.70 o
   0  -4   9       1261.82       1265.61        20.90 o
   2  -4   9       1064.51       1053.06        19.22 o
   4  -4   9       1273.75       1298.37        27.80 o
   6  -4   9       2961.49       2907.86        57.46 o
   8  -4   9       1775.63       1708.03        30.71 o
  10  -4   9         24.76         34.41         5.99 o
  12  -4   9        136.60        117.26         7.60 o
  14  -4   9        709.17        746.13        20.62 o
  16  -4   9         49.86         60.19         7.61 o
  18  -4   9         66.27         77.39         7.96 o
  20  -4   9        706.59        728.82        29.35 o
 -23  -3   9         13.15         11.12         3.79 o
 -21  -3   9        166.22        148.29         9.26 o
 -19  -3   9          2.84         -1.11         6.24 o
 -17  -3   9        324.78        302.41        16.28 o
 -15  -3   9        505.98        481.14        15.10 o
 -13  -3   9        840.18        826.22        17.58 o
 -11  -3   9       1546.15       1533.62        27.36 o
  -9  -3   9       2292.58       2261.64        37.53 o
  -7  -3   9        204.58        193.64         6.27 o
  -5  -3   9        969.49        912.99        17.64 o
  -3  -3   9       7641.81       7328.99        94.01 o
  -1  -3   9       3157.16       3162.92        49.35 o
   1  -3   9        639.88        650.72        17.02 o
   3  -3   9       2438.45       2388.93        34.74 o
   5  -3   9        476.45        473.31        14.26 o
   7  -3   9        565.11        572.25        11.16 o
   9  -3   9       2114.98       2123.02        35.11 o
  11  -3   9       3047.76       3030.14        52.52 o
  13  -3   9        663.64        633.62        20.13 o
  15  -3   9        523.53        533.40        15.63 o
  17  -3   9        503.67        579.61        20.87 o
  19  -3   9         92.50        115.14        11.72 o
  21  -3   9         73.88         61.82         5.55 o
 -24  -2   9        371.93        318.48        16.16 o
 -22  -2   9        502.99        540.85        17.37 o
 -20  -2   9         81.59         89.41         8.60 o
 -18  -2   9        650.25        663.17        17.15 o
 -16  -2   9         56.72         76.73         4.71 o
 -14  -2   9         35.70         49.15         6.08 o
 -12  -2   9        265.85        268.84        11.06 o
 -10  -2   9        621.33        669.99        18.24 o
  -8  -2   9        990.92        984.21        17.50 o
  -6  -2   9       2436.06       2305.97        57.67 o
  -4  -2   9       1258.01       1252.69        25.30 o
  -2  -2   9         71.60         87.58        10.66 o
   0  -2   9        469.35        510.31        15.42 o
   2  -2   9        199.49        244.42         9.81 o
   4  -2   9        535.03        512.90        15.99 o
   6  -2   9       3771.47       3659.04        64.15 o
   8  -2   9       1000.39       1067.74        17.51 o
  10  -2   9       2046.56       2085.62        31.58 o
  12  -2   9       1883.57       1823.06        31.21 o
  14  -2   9        369.98        348.53        12.35 o
  16  -2   9       1279.73       1392.93        34.20 o
  18  -2   9        968.61       1019.63        26.78 o
  20  -2   9        816.22        805.91        33.31 o
  22  -2   9        237.75        256.29        14.73 o
 -23  -1   9         12.90          9.23         4.19 o
 -21  -1   9         70.97         74.54         9.12 o
 -19  -1   9        228.76        230.95        10.66 o
 -17  -1   9       1676.85       1766.46        29.55 o
 -15  -1   9        571.77        571.00        16.71 o
 -13  -1   9        304.58        285.56        10.75 o
 -11  -1   9        270.99        256.16         8.95 o
  -9  -1   9        566.83        646.25        16.14 o
  -7  -1   9        895.27        948.88        20.86 o
  -5  -1   9       1481.25       1555.84        47.64 o
  -3  -1   9       2647.15       2879.48        76.15 o
  -1  -1   9        508.06        564.03        30.95 o
   1  -1   9       3293.43       2963.56       149.11 o
   3  -1   9       2325.27       2775.87        71.49 o
   5  -1   9        118.24        121.41         8.93 o
   7  -1   9       1461.10       1429.44        25.01 o
   9  -1   9       3891.85       3735.84        52.43 o
  11  -1   9       2669.92       2503.95        41.44 o
  13  -1   9       1952.43       1979.54        33.37 o
  15  -1   9        491.05        482.12        14.69 o
  17  -1   9         10.15         28.78         5.36 o
  19  -1   9        837.61        951.15        28.96 o
  21  -1   9        191.97        231.06        17.63 o
  23  -1   9        121.32        148.87        10.54 o
 -24   0   9        103.87        131.69         9.16 o
 -22   0   9        101.39         89.91         5.78 o
 -20   0   9        125.87        136.85         7.97 o
 -18   0   9         28.46         17.56         5.15 o
 -16   0   9        737.68        707.44        16.76 o
 -14   0   9        711.94        763.33        15.42 o
 -12   0   9        181.09        194.35         6.81 o
 -10   0   9       1417.75       1511.40        26.07 o
  -8   0   9       4875.41       4663.75        88.85 o
  -6   0   9       1585.72       1609.42        61.39 o
  -4   0   9       2766.81       2745.80        72.39 o
  -2   0   9       1026.40       1060.42        44.70 o
   0   0   9       3666.42       3568.11       120.31 o
   2   0   9       1161.85       1010.74        27.08 o
   4   0   9       3426.28       3251.49       116.97 o
   6   0   9       2981.42       2927.43        88.74 o
   8   0   9       1897.16       1727.07        28.81 o
  10   0   9        174.44        190.05         7.69 o
  12   0   9       1978.60       1972.39        36.53 o
  14   0   9       2012.63       1926.69        37.42 o
  16   0   9         59.24         77.20         8.20 o
  18   0   9        287.14        319.06        16.54 o
  20   0   9        103.27         96.94         7.60 o
  22   0   9         16.27         17.10         7.97 o
  24   0   9        164.46        200.20         7.39 o
 -23   1   9         12.10         11.30         3.41 o
 -21   1   9         64.54         63.08         5.75 o
 -19   1   9        210.40        202.57         9.63 o
 -17   1   9       1746.44       1814.52        32.41 o
 -15   1   9        612.23        643.68        15.39 o
 -13   1   9        272.22        280.22         8.47 o
 -11   1   9        260.86        244.45         8.03 o
  -9   1   9        559.74        576.01        14.69 o
  -7   1   9        943.54        929.54        20.47 o
  -5   1   9       1564.00       1660.38        50.59 o
  -3   1   9       2494.48       2776.22        74.74 o
  -1   1   9        434.08        527.55        30.26 o
   1   1   9       3321.61       3135.81       110.67 o
   3   1   9       2359.00       2637.92        69.11 o
   5   1   9        113.41        111.65         5.44 o
   7   1   9       1442.27       1470.22        39.96 o
   9   1   9       3827.87       3691.60        53.83 o
  11   1   9       2693.80       2650.89        37.83 o
  13   1   9       2088.27       2071.24        31.23 o
  15   1   9        456.55        452.36        28.46 o
  17   1   9         13.40         31.06         7.73 o
  19   1   9        831.81        891.69        28.45 o
  21   1   9        215.43        256.88        11.36 o
  23   1   9        134.00        156.98         6.02 o
 -22   2   9        504.16        529.79        13.06 o
 -20   2   9         82.62         89.60        10.49 o
 -18   2   9        629.41        627.29        28.06 o
 -16   2   9         53.58         56.17         4.47 o
 -14   2   9         28.01         37.00         4.63 o
 -12   2   9        304.05        293.48        10.58 o
 -10   2   9        545.62        584.13        18.25 o
  -8   2   9        943.45        852.27        22.81 o
  -6   2   9       2350.59       2253.05        48.65 o
  -4   2   9       1236.34       1254.06        41.58 o
  -2   2   9         68.86         78.50         9.95 o
   0   2   9        485.07        509.85        31.08 o
   2   2   9        216.77        215.03        10.38 o
   4   2   9        484.64        433.35        12.88 o
   6   2   9       3672.04       3506.53        66.34 o
   8   2   9       1071.55       1095.98        23.19 o
  10   2   9       2004.31       2009.79        30.00 o
  12   2   9       1913.19       1855.63        30.37 o
  14   2   9        327.68        294.29         9.19 o
  16   2   9       1276.19       1288.08        31.66 o
  18   2   9        942.05        950.24        29.75 o
  20   2   9        752.53        805.30        25.05 o
  22   2   9        256.14        250.54        15.32 o
 -23   3   9         12.25         12.82         2.54 o
 -21   3   9        173.24        136.90         9.81 o
 -19   3   9          6.43          8.45         4.05 o
 -17   3   9        286.01        247.26        11.84 o
 -15   3   9        489.69        460.16        29.99 o
 -13   3   9        889.50        797.11        19.34 o
 -11   3   9       1554.03       1532.81        58.30 o
  -9   3   9       2309.45       2116.72        58.21 o
  -7   3   9        183.72        166.65         8.57 o
  -5   3   9       1031.01        942.69        42.27 o
  -3   3   9       7735.18       7323.76       131.94 o
  -1   3   9       3210.22       3128.43        60.49 o
   1   3   9        675.25        671.71        16.82 o
   3   3   9       2432.71       2292.78        45.24 o
   5   3   9        477.41        446.32        12.31 o
   7   3   9        547.53        574.17        13.57 o
   9   3   9       2211.72       2131.82        45.33 o
  11   3   9       3108.80       3041.92        50.78 o
  13   3   9        735.52        719.81        15.96 o
  15   3   9        486.61        498.65        14.09 o
  17   3   9        487.54        565.65        47.98 o
  19   3   9        101.36        111.47         7.83 o
  21   3   9         75.59         57.04         5.08 o
  23   3   9         51.21         30.73         4.30 o
 -22   4   9        104.29         90.00         5.09 o
 -20   4   9         11.62          8.98         5.06 o
 -18   4   9        433.01        493.38        23.21 o
 -16   4   9        425.58        373.08        21.89 o
 -14   4   9       1363.26       1327.41        34.83 o
 -12   4   9        398.60        357.55        14.18 o
 -10   4   9         86.59         69.34         6.69 o
  -8   4   9        189.13        204.99        15.39 o
  -6   4   9        214.78        227.04        15.69 o
  -4   4   9       2546.43       2472.61        56.29 o
  -2   4   9       1181.45       1096.07        25.28 o
   0   4   9       1254.33       1187.09        22.91 o
   2   4   9       1004.85       1012.00        24.11 o
   4   4   9       1244.79       1219.27        28.23 o
   6   4   9       3021.42       2950.70        66.35 o
   8   4   9       1864.19       1788.40        39.10 o
  10   4   9         27.22         29.63         6.82 o
  12   4   9        130.90        118.67         7.32 o
  14   4   9        708.43        714.54        17.88 o
  16   4   9         61.27         63.15         6.30 o
  18   4   9         89.49         94.73         6.61 o
  20   4   9        704.24        729.67        20.46 o
 -19   5   9          6.26         10.42         3.00 o
 -17   5   9        110.15         92.25         9.59 o
 -15   5   9        428.14        385.83        21.45 o
 -13   5   9        885.40        828.98        24.25 o
 -11   5   9        390.39        379.92        14.82 o
  -9   5   9       2211.39       2019.47        49.89 o
  -7   5   9        172.41        181.26        14.51 o
  -5   5   9        246.19        207.01        14.97 o
  -3   5   9        360.07        351.96        13.01 o
  -1   5   9        947.49        849.31        20.61 o
   1   5   9       1675.28       1659.75        30.51 o
   3   5   9       1501.35       1465.01        27.84 o
   5   5   9        981.14        892.35        19.20 o
   7   5   9        254.87        281.95        11.45 o
   9   5   9        201.46        219.59         9.92 o
  11   5   9       1333.92       1325.65        48.20 o
  13   5   9         35.40         38.52         5.10 o
  15   5   9        139.07        142.18         7.55 o
  17   5   9        118.02         92.88         5.33 o
  19   5   9        605.88        580.62        23.46 o
 -18   6   9         37.93         37.82         4.33 o
 -16   6   9        108.96         91.05         6.76 o
 -14   6   9         81.39         75.45         5.48 o
 -12   6   9          5.71          4.18         3.53 o
 -10   6   9        748.46        713.82        21.66 o
  -8   6   9        139.44        131.30        11.76 o
  -6   6   9        304.67        262.40        11.81 o
  -4   6   9        861.57        722.84        22.06 o
  -2   6   9        263.07        221.33         8.22 o
   0   6   9        404.70        451.05        12.27 o
   2   6   9        509.79        512.70        16.96 o
   4   6   9       1543.61       1453.33        35.70 o
   6   6   9        551.34        520.00        17.49 o
   8   6   9        274.92        230.43        10.82 o
  10   6   9         33.84         40.52         7.36 o
  12   6   9         86.32         88.23         8.46 o
  14   6   9         10.39          3.32         2.89 o
  16   6   9        418.92        403.71        16.87 o
 -13   7   9          6.69         11.16         3.57 o
 -11   7   9         22.06         27.21         6.27 o
  -9   7   9        197.16        158.81        24.08 o
  -7   7   9        167.63        171.18        12.10 o
  -5   7   9         81.28         91.34         9.19 o
  -3   7   9        113.06        160.90        11.95 o
  -1   7   9        499.12        534.30        16.30 o
   1   7   9         49.95         54.14         4.11 o
   3   7   9         44.02         37.72         4.25 o
   5   7   9        137.01        152.64         7.98 o
   7   7   9        612.48        630.27        18.61 o
   9   7   9        174.50        196.24        12.59 o
  11   7   9         50.47         43.01         4.22 o
  13   7   9         55.13         56.90         5.06 o
 -10   8   9        140.73        150.42         7.72 o
  -8   8   9        313.60        300.49        13.24 o
  -6   8   9         39.16         32.49         3.40 o
  -4   8   9         73.28         69.50         6.32 o
  -2   8   9          3.96          3.16         3.40 o
   0   8   9          4.50          5.61         2.18 o
   2   8   9         45.87         33.41         4.78 o
   4   8   9        372.29        347.79        21.50 o
   6   8   9         98.86        102.19         5.12 o
   8   8   9        174.57        149.00         5.90 o
  -8  -8  10         58.95         31.91         3.73 o
  -6  -8  10         23.01         26.20         2.90 o
  -4  -8  10        248.09        277.86        12.90 o
   0  -8  10        129.99        114.23         8.25 o
   2  -8  10         46.07         35.96         5.26 o
   4  -8  10        147.77        143.58         8.24 o
 -13  -7  10          1.87          5.35         2.61 o
 -11  -7  10        100.49         87.15        13.05 o
  -9  -7  10        135.29        140.22         6.74 o
  -7  -7  10        488.12        480.43        14.69 o
  -5  -7  10         37.25         47.60         5.02 o
  -3  -7  10        112.63        117.61        10.70 o
  -1  -7  10        196.05        143.07         7.19 o
   1  -7  10        206.02        210.91        12.67 o
   3  -7  10         69.81         66.43         7.85 o
   5  -7  10        242.08        212.51        13.26 o
   7  -7  10         10.15         18.53         5.38 o
   9  -7  10        475.96        530.14        22.14 o
  11  -7  10         86.72         78.05         6.31 o
  13  -7  10         22.72         31.32         3.60 o
 -16  -6  10         29.02         20.98         2.94 o
 -14  -6  10        299.59        311.96        20.38 o
 -12  -6  10        108.66         85.22         8.13 o
 -10  -6  10         83.68        107.86         9.22 o
  -8  -6  10         41.89         30.01         5.08 o
  -6  -6  10        647.04        632.92        27.56 o
  -4  -6  10        394.78        387.37        20.56 o
  -2  -6  10         26.91         28.69         6.74 o
   0  -6  10         69.80         75.94         4.91 o
   2  -6  10        236.37        259.81         9.69 o
   4  -6  10        264.18        227.91        12.21 o
   6  -6  10        313.10        344.50        14.54 o
   8  -6  10        188.36        232.15        12.65 o
  10  -6  10        253.27        276.03        18.02 o
  12  -6  10        142.18        134.78         7.84 o
  14  -6  10        132.05        134.73        11.00 o
  16  -6  10         33.99         18.82         4.55 o
 -19  -5  10        255.25        243.30        13.80 o
 -17  -5  10          8.48         12.80         8.37 o
 -15  -5  10        236.53        235.34        12.77 o
 -13  -5  10        393.26        373.97        18.92 o
 -11  -5  10        811.84        835.68        23.15 o
  -9  -5  10        290.76        296.02        10.33 o
  -7  -5  10        509.88        480.65        13.14 o
  -5  -5  10        847.37        804.49        18.47 o
  -3  -5  10        313.93        272.21         9.22 o
  -1  -5  10         51.11         40.81         4.21 o
   1  -5  10         58.05         45.93         4.96 o
   3  -5  10        920.10        890.35        25.27 o
   5  -5  10        297.12        309.83        12.23 o
   7  -5  10         95.54         93.34         5.13 o
   9  -5  10        159.18        132.85        14.36 o
  11  -5  10         59.26         61.32         7.43 o
  13  -5  10        200.94        219.41         9.01 o
  15  -5  10        606.16        665.82        34.75 o
  17  -5  10        221.86        221.59        14.11 o
  19  -5  10        410.20        340.62        14.96 o
 -20  -4  10         10.61          9.30         4.05 o
 -18  -4  10        197.34        195.94        11.03 o
 -16  -4  10         33.28         47.13         4.78 o
 -14  -4  10        293.21        268.74         9.94 o
 -12  -4  10        936.23        954.13        22.93 o
 -10  -4  10        261.69        264.06         9.58 o
  -8  -4  10        208.73        228.02         8.31 o
  -6  -4  10        150.49        152.63         7.30 o
  -4  -4  10       1902.88       1919.83        34.93 o
  -2  -4  10       2641.29       2635.91        45.90 o
   0  -4  10       3280.37       3216.42        56.51 o
   2  -4  10       1001.57        986.11        19.46 o
   4  -4  10        342.42        341.03        13.99 o
   6  -4  10       1032.56        985.35        20.46 o
   8  -4  10        521.01        530.23        14.25 o
  10  -4  10        484.56        467.83        21.13 o
  12  -4  10         87.16         84.15         6.51 o
  14  -4  10         14.51         14.07         4.13 o
  16  -4  10        399.87        380.22        19.02 o
  18  -4  10         82.19         86.35         6.92 o
  20  -4  10         71.82         65.74         6.89 o
 -21  -3  10         91.14         74.82        10.58 o
 -19  -3  10        567.95        538.14        19.26 o
 -17  -3  10         42.58         32.14         8.66 o
 -15  -3  10         22.30         28.96         5.72 o
 -13  -3  10        291.98        262.11         9.57 o
 -11  -3  10       2035.51       1997.86        33.92 o
  -9  -3  10       1913.22       1832.45        32.04 o
  -7  -3  10        580.41        603.10        12.43 o
  -5  -3  10       2832.95       2680.29        42.24 o
  -3  -3  10         13.13         21.98         3.76 o
  -1  -3  10        546.06        575.89        11.58 o
   1  -3  10        345.70        333.92         9.87 o
   3  -3  10       3758.11       3927.20        57.38 o
   5  -3  10       1463.85       1545.32        33.62 o
   7  -3  10       1077.73       1001.93        16.79 o
   9  -3  10       1041.13       1058.67        21.33 o
  11  -3  10        207.69        215.47        11.58 o
  13  -3  10        960.14       1027.49        30.79 o
  15  -3  10        749.50        678.69        18.01 o
  17  -3  10         58.66         71.99         7.78 o
  19  -3  10        217.68        220.63        10.60 o
  21  -3  10        609.55        484.73        19.59 o
 -22  -2  10          6.39         13.14         7.46 o
 -20  -2  10         15.85         40.19        10.28 o
 -18  -2  10        139.01        133.30         7.33 o
 -16  -2  10        571.63        634.48        17.25 o
 -14  -2  10       1748.04       1776.25        44.37 o
 -12  -2  10        891.05        866.93        23.66 o
 -10  -2  10       1175.88       1135.06        23.64 o
  -8  -2  10        322.79        306.75         8.51 o
  -6  -2  10       2565.45       2499.15        42.38 o
  -4  -2  10       5144.78       5008.16        75.71 o
  -2  -2  10        392.89        360.58         9.65 o
   0  -2  10       1159.97       1196.06        24.30 o
   2  -2  10        933.53       1004.38        22.79 o
   4  -2  10         59.10         59.30         9.42 o
   6  -2  10        331.04        353.14        10.34 o
   8  -2  10        263.94        258.71         8.12 o
  10  -2  10       1381.64       1403.36        35.36 o
  12  -2  10        328.61        327.99        10.77 o
  14  -2  10        590.91        633.36        18.76 o
  16  -2  10        560.02        576.92        17.51 o
  18  -2  10        640.17        690.27        51.25 o
  20  -2  10         59.10         56.80         5.71 o
 -23  -1  10         93.03         71.10         7.08 o
 -21  -1  10        297.34        323.95        13.13 o
 -19  -1  10        129.77        161.75        14.11 o
 -17  -1  10        157.78        138.73        15.62 o
 -15  -1  10        952.15        914.01        35.86 o
 -13  -1  10        473.67        472.53        20.87 o
 -11  -1  10        359.80        350.42        12.61 o
  -9  -1  10       1544.69       1552.38        36.88 o
  -7  -1  10       1936.83       1946.34        35.67 o
  -5  -1  10       4809.14       4922.57        70.71 o
  -3  -1  10         66.15         73.99         5.78 o
  -1  -1  10       2515.36       2655.85        65.70 o
   1  -1  10       1460.03       1344.33        36.59 o
   3  -1  10       2847.10       3018.99        73.87 o
   5  -1  10         10.73         10.73         4.86 o
   7  -1  10       1207.11       1195.52        24.18 o
   9  -1  10        883.03        839.98        15.98 o
  11  -1  10         60.04         56.07         4.72 o
  13  -1  10        864.08        817.63        17.57 o
  15  -1  10         56.34         39.26         5.34 o
  17  -1  10       1081.14       1027.92        25.98 o
  19  -1  10          1.28          4.49         5.79 o
  21  -1  10        765.51        882.85        35.18 o
 -24   0  10          6.06          2.10         3.23 o
 -22   0  10         31.09         37.66         4.17 o
 -20   0  10         90.99         89.58        10.19 o
 -18   0  10         30.26         27.91        13.04 o
 -16   0  10        394.51        366.32        10.05 o
 -14   0  10         32.35         52.67         4.38 o
 -12   0  10       2880.38       2871.25        50.93 o
 -10   0  10       2090.06       1994.19        37.32 o
  -8   0  10       5916.10       6410.79       101.37 o
  -6   0  10          2.59          3.08         2.54 o
  -4   0  10       1631.36       1591.45        37.20 o
  -2   0  10       2432.89       2446.03        59.79 o
   0   0  10       1335.99       1263.91        23.32 o
   2   0  10       1049.99       1159.11        21.28 o
   4   0  10         49.73         42.49         5.01 o
   6   0  10       1128.71       1069.37        28.18 o
   8   0  10       1013.15       1032.06        21.54 o
  10   0  10       2189.14       2216.84        40.48 o
  12   0  10       3111.72       3045.97        53.38 o
  14   0  10        166.74        196.85         9.24 o
  16   0  10        548.66        647.96        21.10 o
  18   0  10         90.85         83.75         9.09 o
  20   0  10        452.32        454.66        13.32 o
  22   0  10        322.43        326.25        17.98 o
 -23   1  10         81.06         58.39         4.46 o
 -21   1  10        281.96        310.75        17.05 o
 -19   1  10        151.51        193.82        19.16 o
 -17   1  10        149.42        123.03         6.88 o
 -15   1  10        951.95        957.16        23.39 o
 -13   1  10        482.19        481.67        13.01 o
 -11   1  10        386.81        345.33        11.26 o
  -9   1  10       1640.29       1602.68        38.27 o
  -7   1  10       1925.38       1931.00        43.05 o
  -5   1  10       4720.81       4866.23        74.34 o
  -3   1  10         61.54         77.86        13.00 o
  -1   1  10       2527.67       2584.62        50.20 o
   1   1  10       1480.50       1336.01        36.48 o
   3   1  10       2671.31       2704.30        46.96 o
   5   1  10         26.72         31.23         3.76 o
   7   1  10       1103.42       1054.97        25.06 o
   9   1  10        828.86        809.22        15.99 o
  11   1  10         67.44         64.09         4.13 o
  13   1  10        867.42        786.30        15.95 o
  15   1  10         45.45         24.64         5.93 o
  17   1  10       1094.15       1048.13        32.00 o
  19   1  10          3.57          1.76         5.30 o
  21   1  10        743.62        796.36        18.49 o
 -22   2  10          6.32         10.14         2.59 o
 -20   2  10         17.34         14.02         7.84 o
 -18   2  10        124.31        112.87         7.25 o
 -16   2  10        546.31        614.18        18.75 o
 -14   2  10       1727.30       1784.55        31.84 o
 -12   2  10        895.97        831.25        24.19 o
 -10   2  10       1189.60       1123.19        29.08 o
  -8   2  10        328.31        297.40        12.11 o
  -6   2  10       2539.31       2357.36        49.82 o
  -4   2  10       5221.40       5062.95        82.46 o
  -2   2  10        328.96        270.88         9.19 o
   0   2  10       1122.64       1133.76        21.74 o
   2   2  10        940.66       1040.28        21.73 o
   4   2  10         53.68         61.65         5.00 o
   6   2  10        339.70        327.63        17.97 o
   8   2  10        256.58        263.70         8.28 o
  10   2  10       1338.13       1291.79        23.76 o
  12   2  10        266.92        242.83         7.86 o
  14   2  10        665.87        684.31        15.41 o
  16   2  10        554.47        559.91        29.73 o
  18   2  10        613.46        648.53        22.17 o
  20   2  10         55.05         48.80         6.58 o
  22   2  10        130.78        119.99        11.71 o
 -21   3  10         89.83         68.86        13.58 o
 -19   3  10        558.77        479.22        24.82 o
 -17   3  10         44.56         37.73         5.04 o
 -15   3  10         21.30         30.30         7.03 o
 -13   3  10        307.51        257.32         8.55 o
 -11   3  10       1997.46       1759.27        98.87 o
  -9   3  10       1990.01       1774.96        57.63 o
  -7   3  10        662.87        659.52        19.90 o
  -5   3  10       2767.59       2413.25        67.41 o
  -3   3  10         11.26         18.43         3.18 o
  -1   3  10        536.36        541.24        15.61 o
   1   3  10        358.83        323.40         9.88 o
   3   3  10       3707.50       3848.85        61.92 o
   5   3  10       1505.58       1596.48        34.52 o
   7   3  10       1130.38       1045.38        21.42 o
   9   3  10       1101.12       1124.90        23.07 o
  11   3  10        201.89        205.97         7.55 o
  13   3  10        958.91        981.26        20.90 o
  15   3  10        738.34        639.08        21.05 o
  17   3  10         46.57         49.40         9.34 o
  19   3  10        237.24        232.73        10.02 o
  21   3  10        618.80        609.13        16.08 o
 -20   4  10         12.65          9.73         3.08 o
 -18   4  10        188.88        197.45        12.96 o
 -16   4  10         43.99         65.47         9.08 o
 -14   4  10        322.91        319.31        12.62 o
 -12   4  10        957.55        927.37        26.06 o
 -10   4  10        275.14        295.63        12.83 o
  -8   4  10        213.85        227.93        16.41 o
  -6   4  10        163.18        173.93        14.01 o
  -4   4  10       2010.38       1964.60        71.73 o
  -2   4  10       2714.34       2653.05        62.05 o
   0   4  10       3239.78       3137.36        52.24 o
   2   4  10        994.55        966.85        23.74 o
   4   4  10        365.39        366.33        12.67 o
   6   4  10       1034.19        995.14        25.00 o
   8   4  10        556.06        580.64        23.20 o
  10   4  10        486.45        504.90        17.55 o
  12   4  10         79.87         74.85         6.85 o
  14   4  10         17.88         11.19         4.00 o
  16   4  10        398.80        359.21        18.48 o
  18   4  10         81.07         81.61         7.61 o
  20   4  10         67.88         70.28         4.45 o
 -19   5  10        270.98        281.37        14.33 o
 -17   5  10         10.30         12.96         3.63 o
 -15   5  10        239.14        263.40        16.51 o
 -13   5  10        384.89        355.48        18.06 o
 -11   5  10        782.46        784.36        23.54 o
  -9   5  10        337.23        339.45        13.89 o
  -7   5  10        473.07        441.53        23.72 o
  -5   5  10        858.35        827.88        35.46 o
  -3   5  10        328.95        316.60        12.39 o
  -1   5  10         49.30         40.78         3.75 o
   1   5  10         50.04         40.63         4.02 o
   3   5  10        923.92        914.90        19.63 o
   5   5  10        340.10        350.03        10.45 o
   7   5  10         91.35         97.36         6.87 o
   9   5  10        140.72        110.20         7.90 o
  11   5  10         65.03         59.98         9.71 o
  13   5  10        195.81        196.65         9.50 o
  15   5  10        580.01        583.70        20.13 o
  17   5  10        208.57        194.91         9.62 o
  19   5  10        450.30        338.79        14.44 o
 -16   6  10         27.82         23.92         4.01 o
 -14   6  10        319.95        330.12        16.74 o
 -12   6  10        115.90        103.41         6.42 o
 -10   6  10         74.50         93.24        10.50 o
  -8   6  10         43.17         16.78         6.20 o
  -6   6  10        656.53        643.74        20.23 o
  -4   6  10        423.36        403.56        23.46 o
  -2   6  10         37.54         38.96         4.05 o
   0   6  10         86.31         89.36         5.21 o
   2   6  10        249.85        270.15        14.49 o
   4   6  10        261.41        205.89         7.97 o
   6   6  10        319.03        345.55        13.36 o
   8   6  10        204.55        238.33        10.80 o
  10   6  10        255.44        283.01        11.41 o
  12   6  10        126.74        117.55         9.05 o
  14   6  10        128.59        116.49         8.86 o
  16   6  10         42.62         28.11         4.10 o
 -13   7  10          3.06          9.40         2.64 o
 -11   7  10         92.13         70.43        15.57 o
  -9   7  10        133.71         83.72         7.17 o
  -7   7  10        493.58        520.21        22.42 o
  -5   7  10         44.48         41.49         6.45 o
  -3   7  10        116.51        117.52         9.92 o
  -1   7  10        194.66        149.22         7.65 o
   1   7  10        194.52        202.40        10.67 o
   3   7  10         63.79         52.81         4.90 o
   5   7  10        274.07        263.99        10.25 o
   7   7  10          5.87          6.59         3.35 o
   9   7  10        447.69        454.94        13.84 o
  11   7  10         87.57         71.61         4.60 o
  -8   8  10         56.91         33.19         3.74 o
  -6   8  10         26.13         28.84         2.76 o
  -4   8  10        246.51        251.86         8.34 o
  -2   8  10         22.00         24.10         3.78 o
   0   8  10        120.31         61.15         4.76 o
   2   8  10         49.10         37.63         4.19 o
   4   8  10        145.01        137.75         7.71 o
   6   8  10        217.96        186.67         9.10 o
   8   8  10          0.87          1.52         2.05 o
  -4  -8  11          7.72          9.44         3.08 o
   0  -8  11         33.33         37.50         4.70 o
   2  -8  11        105.83        104.29         6.75 o
 -11  -7  11        339.60        288.50        12.64 o
  -9  -7  11         67.13         66.22         4.28 o
  -7  -7  11        154.98        150.00         9.56 o
  -5  -7  11        122.61        128.06         6.81 o
  -3  -7  11        233.42        194.96         8.59 o
  -1  -7  11        112.90         88.27         8.35 o
   1  -7  11        144.35        140.96         9.44 o
   3  -7  11        124.24         86.12         7.96 o
   5  -7  11         77.86         51.54         6.69 o
   7  -7  11        261.33        241.79        30.44 o
   9  -7  11        128.57        124.03         5.56 o
  11  -7  11        362.58        284.74        11.57 o
 -16  -6  11        130.85         74.32         7.57 o
 -14  -6  11         49.18         54.02         4.63 o
 -12  -6  11         23.11         26.90         5.32 o
 -10  -6  11         55.67         87.61         5.64 o
  -8  -6  11         97.56        116.88         6.98 o
  -6  -6  11        175.96        184.61         9.11 o
  -4  -6  11         12.33         10.58         6.04 o
  -2  -6  11         86.47        109.69         7.09 o
   0  -6  11        901.23        810.32        18.31 o
   2  -6  11         89.12        107.71         8.83 o
   4  -6  11        776.33        637.42        25.55 o
   6  -6  11        431.48        476.35        17.06 o
   8  -6  11         52.77         53.26         6.05 o
  10  -6  11         29.20         53.47         9.05 o
  12  -6  11        163.05        186.89        16.14 o
 -17  -5  11         54.71         68.47         9.16 o
 -15  -5  11        273.83        260.88        10.59 o
 -13  -5  11        733.39        676.17        27.27 o
 -11  -5  11         10.26          3.93         5.36 o
  -9  -5  11        271.50        275.88         9.68 o
  -7  -5  11        115.23        124.88         8.79 o
  -5  -5  11       1077.96       1087.89        22.80 o
  -3  -5  11        218.83        193.80        12.51 o
  -1  -5  11        179.29        173.31        11.53 o
   1  -5  11        433.09        471.87        16.59 o
   3  -5  11         72.40         95.95        10.24 o
   5  -5  11       1109.52       1035.98        40.01 o
   7  -5  11        120.84         99.78         7.29 o
   9  -5  11         53.26         52.03         9.82 o
  11  -5  11        349.94        357.72        11.93 o
  13  -5  11        169.37        170.80         7.57 o
  15  -5  11        329.16        365.48        19.45 o
  17  -5  11         67.83         61.02         7.04 o
 -18  -4  11          9.01         14.69         4.87 o
 -16  -4  11        324.59        268.70        12.97 o
 -14  -4  11         40.18         25.17         4.04 o
 -12  -4  11        501.38        453.15        16.40 o
 -10  -4  11         81.94         79.84         9.59 o
  -8  -4  11        233.21        235.53         9.74 o
  -6  -4  11       3137.61       3047.55        51.73 o
  -4  -4  11        844.88        843.76        18.90 o
  -2  -4  11       1599.34       1577.16        30.05 o
   0  -4  11        912.32        879.62        22.81 o
   2  -4  11        654.74        701.20        19.58 o
   4  -4  11       1349.24       1330.18        69.34 o
   6  -4  11        613.77        583.09        24.41 o
   8  -4  11        790.19        857.56        26.23 o
  10  -4  11       1139.41       1061.21        31.72 o
  12  -4  11        107.01         97.91         6.79 o
  14  -4  11        100.30        114.65         7.31 o
  16  -4  11       1014.93       1089.47        29.97 o
  18  -4  11        438.85        439.72        38.59 o
 -21  -3  11        268.38        236.53        13.48 o
 -19  -3  11          6.48          1.56         4.43 o
 -17  -3  11        283.82        304.77        21.86 o
 -15  -3  11       1492.29       1494.52        33.55 o
 -13  -3  11        767.13        823.64        18.31 o
 -11  -3  11        558.49        576.23        13.94 o
  -9  -3  11        985.64        990.17        22.70 o
  -7  -3  11        664.97        679.78        15.94 o
  -5  -3  11       2325.17       2386.28        38.70 o
  -3  -3  11       1243.40       1131.17        21.54 o
  -1  -3  11       1558.63       1744.30        27.88 o
   1  -3  11       1431.23       1492.50        24.74 o
   3  -3  11        115.64         98.10         6.21 o
   5  -3  11       1177.13       1213.27        22.66 o
   7  -3  11       1193.38       1188.22        21.52 o
   9  -3  11       1866.02       1778.61        31.14 o
  11  -3  11          7.72          8.83         3.73 o
  13  -3  11        195.08        211.13        25.00 o
  15  -3  11         91.63        104.45         8.77 o
  17  -3  11        204.88        203.46        10.63 o
  19  -3  11        316.17        322.44        24.43 o
  21  -3  11         69.69         42.45         5.37 o
 -22  -2  11        112.14         94.67         9.21 o
 -20  -2  11        503.86        471.30        15.94 o
 -18  -2  11        405.32        455.78        19.33 o
 -16  -2  11         29.44         19.64         4.57 o
 -14  -2  11        193.69        203.31        10.59 o
 -12  -2  11        361.98        403.90        14.13 o
 -10  -2  11       1559.03       1606.99        31.98 o
  -8  -2  11       1659.23       1717.66        30.08 o
  -6  -2  11       1207.62       1301.86        24.10 o
  -4  -2  11       2600.06       2725.06        42.87 o
  -2  -2  11        270.04        311.61        10.76 o
   0  -2  11       1093.42       1053.40        28.73 o
   2  -2  11        155.73        145.29        15.19 o
   4  -2  11        176.66        163.18        14.25 o
   6  -2  11       1733.05       1747.87        27.98 o
   8  -2  11        970.55        961.93        19.66 o
  10  -2  11        404.17        411.52        11.71 o
  12  -2  11       1431.23       1373.48        30.94 o
  14  -2  11          8.43          4.54         5.25 o
  16  -2  11         40.85         31.89         6.17 o
  18  -2  11        764.75        838.85        24.43 o
  20  -2  11        636.85        641.99        27.02 o
  22  -2  11         38.43         31.21         4.68 o
 -23  -1  11         60.21         61.98         5.62 o
 -21  -1  11        237.08        252.96        10.97 o
 -19  -1  11         35.36         46.27         6.89 o
 -17  -1  11         77.86         70.56        12.36 o
 -15  -1  11       1411.87       1354.34        34.81 o
 -13  -1  11       1617.19       1611.40        34.49 o
 -11  -1  11         20.82         31.47         5.27 o
  -9  -1  11       1123.54       1176.36        30.62 o
  -7  -1  11        183.33        204.07         7.88 o
  -5  -1  11       2074.71       2026.97        33.45 o
  -3  -1  11        700.64        612.80        14.17 o
  -1  -1  11       1467.66       1620.66        57.42 o
   1  -1  11       1634.23       1639.00        32.54 o
   3  -1  11        131.67        134.51         8.15 o
   5  -1  11       1405.37       1473.38        39.47 o
   7  -1  11         46.99         43.85         4.98 o
   9  -1  11       1476.86       1550.69        25.22 o
  11  -1  11        862.29        837.81        17.59 o
  13  -1  11       1654.00       1511.56        27.12 o
  15  -1  11        670.94        669.93        23.38 o
  17  -1  11        443.30        484.07        19.03 o
  19  -1  11         56.40         77.64        10.52 o
  21  -1  11        687.91        756.41        29.86 o
 -22   0  11         42.78         35.77         3.73 o
 -20   0  11          6.17          9.20         4.86 o
 -18   0  11         45.46         30.58        12.85 o
 -16   0  11         74.64         53.40         6.85 o
 -14   0  11        185.74        193.69        11.25 o
 -12   0  11          3.47          8.51         5.37 o
 -10   0  11        766.46        798.28        19.93 o
  -8   0  11        507.86        451.45        12.71 o
  -6   0  11       1127.01       1135.12        23.50 o
  -4   0  11          1.68          3.09         2.44 o
  -2   0  11        164.11        158.78         9.73 o
   0   0  11          0.77          2.97         3.00 o
   2   0  11        186.04        201.82        13.78 o
   4   0  11         47.23         84.01        14.67 o
   6   0  11        700.68        683.72        23.85 o
   8   0  11         13.73         16.07         4.04 o
  10   0  11        337.18        386.20        17.49 o
  12   0  11       4882.23       4938.43        93.91 o
  14   0  11         64.69         61.13         5.90 o
  16   0  11        716.99        774.82        26.10 o
  18   0  11        789.19        796.31        25.46 o
  20   0  11         88.25         64.09         8.48 o
  22   0  11         26.05         16.78         5.14 o
 -23   1  11         70.24         64.53         4.24 o
 -21   1  11        229.86        220.76         8.02 o
 -19   1  11         39.35         47.44        11.59 o
 -17   1  11         63.53         71.38         5.76 o
 -15   1  11       1375.75       1312.70        26.65 o
 -13   1  11       1621.37       1599.76        29.40 o
 -11   1  11         27.78         49.98         5.02 o
  -9   1  11       1118.00       1168.45        24.89 o
  -7   1  11        182.15        189.60         7.12 o
  -5   1  11       2080.38       1994.02        33.11 o
  -3   1  11        729.19        639.37        21.86 o
  -1   1  11       1398.25       1530.03        36.83 o
   1   1  11       1588.29       1590.38        27.98 o
   3   1  11        117.38        117.05         6.28 o
   5   1  11       1332.53       1408.95        34.93 o
   7   1  11         46.34         40.60         4.69 o
   9   1  11       1431.88       1459.92        33.37 o
  11   1  11        782.06        752.91        14.84 o
  13   1  11       1651.80       1518.46        40.39 o
  15   1  11        693.25        710.15        24.32 o
  17   1  11        408.07        452.44        33.72 o
  19   1  11         45.27         67.87         7.18 o
  21   1  11        684.38        677.76        15.47 o
 -22   2  11        112.06         95.50        10.53 o
 -20   2  11        477.45        479.20        16.36 o
 -18   2  11        425.87        430.17        13.40 o
 -16   2  11         34.21         38.59         6.05 o
 -14   2  11        195.89        211.32         8.45 o
 -12   2  11        342.62        370.25        15.17 o
 -10   2  11       1521.11       1519.47        39.69 o
  -8   2  11       1753.43       1791.30        49.26 o
  -6   2  11       1321.88       1324.89        33.14 o
  -4   2  11       2520.95       2599.16        41.33 o
  -2   2  11        279.13        299.74        10.31 o
   0   2  11       1089.21       1030.22        19.31 o
   2   2  11        166.99        151.29         6.08 o
   4   2  11        154.04        163.33         8.05 o
   6   2  11       1676.57       1705.20        96.20 o
   8   2  11        942.57        952.21        26.22 o
  10   2  11        462.50        447.59        13.57 o
  12   2  11       1478.61       1441.09        28.13 o
  14   2  11          8.65          5.51         3.39 o
  16   2  11         51.53         38.25         6.65 o
  18   2  11        802.06        906.69        26.39 o
  20   2  11        662.54        627.38        22.36 o
  22   2  11         43.26         35.52         3.10 o
 -21   3  11        269.11        268.42         9.12 o
 -19   3  11          5.00          3.57         2.66 o
 -17   3  11        293.37        299.79        12.12 o
 -15   3  11       1468.01       1495.04        32.94 o
 -13   3  11        782.56        829.77        16.46 o
 -11   3  11        594.66        581.22        34.38 o
  -9   3  11        940.99        905.25        33.07 o
  -7   3  11        648.34        683.54        20.46 o
  -5   3  11       2262.06       2164.70        66.64 o
  -3   3  11       1296.06       1124.16        39.82 o
  -1   3  11       1650.25       1680.55        32.51 o
   1   3  11       1367.61       1393.25        24.97 o
   3   3  11        137.79        124.18         5.96 o
   5   3  11       1188.31       1166.63        21.95 o
   7   3  11       1205.63       1183.38        32.49 o
   9   3  11       1891.10       1817.57        36.59 o
  11   3  11          2.98          1.75         3.19 o
  13   3  11        159.56        167.18         9.11 o
  15   3  11         99.04        100.44        10.57 o
  17   3  11        222.14        205.28        10.22 o
  19   3  11        300.85        326.47        15.63 o
  21   3  11         74.93         51.13         3.59 o
 -20   4  11        276.98        242.77         8.23 o
 -18   4  11          4.40          3.84         4.25 o
 -16   4  11        327.89        288.81        16.42 o
 -14   4  11         40.77         25.05         4.32 o
 -12   4  11        503.86        448.77        13.79 o
 -10   4  11         92.10         93.18         7.30 o
  -8   4  11        242.78        246.69        17.31 o
  -6   4  11       3066.20       3078.36       101.88 o
  -4   4  11        803.71        808.06        23.26 o
  -2   4  11       1640.95       1581.57        34.84 o
   0   4  11        922.01        890.25        19.01 o
   2   4  11        684.96        716.84        25.54 o
   4   4  11       1390.42       1328.98        30.98 o
   6   4  11        612.70        575.69        17.40 o
   8   4  11        830.51        791.12        66.46 o
  10   4  11       1126.05       1040.27        29.09 o
  12   4  11        100.35        102.78         9.65 o
  14   4  11        105.53        102.56         6.75 o
  16   4  11       1021.59       1037.08        50.24 o
  18   4  11        419.26        402.90        18.22 o
 -17   5  11         57.73         64.04         3.77 o
 -15   5  11        283.59        285.06        10.98 o
 -13   5  11        792.64        749.72        17.43 o
 -11   5  11         14.67         12.30         4.34 o
  -9   5  11        263.74        268.34        11.96 o
  -7   5  11        116.25        137.20        12.76 o
  -5   5  11       1109.20       1111.08        43.96 o
  -3   5  11        248.91        208.54         9.86 o
  -1   5  11        171.25        151.17         8.50 o
   1   5  11        461.74        458.79        12.15 o
   3   5  11         69.01         86.77         5.31 o
   5   5  11       1077.14       1056.33        23.63 o
   7   5  11        121.35         96.96         5.81 o
   9   5  11         45.10         34.54         8.14 o
  11   5  11        347.72        367.57        13.61 o
  13   5  11        181.51        165.63        18.01 o
  15   5  11        366.70        409.88        20.84 o
  17   5  11         74.88         76.89         7.17 o
 -14   6  11         47.46         53.87         4.45 o
 -12   6  11         25.68         24.50         3.67 o
 -10   6  11         60.31        101.66         6.54 o
  -8   6  11         94.02         88.93         9.75 o
  -6   6  11        163.95        162.70         8.80 o
  -4   6  11         10.46          8.11         3.96 o
  -2   6  11         73.55         82.41         5.00 o
   0   6  11        895.98        752.01        21.59 o
   2   6  11         83.24        101.66         5.43 o
   4   6  11        801.75        746.48        23.81 o
   6   6  11        432.94        494.70        17.39 o
   8   6  11         38.77         40.72         5.01 o
  10   6  11         29.15         44.61         5.03 o
  12   6  11        164.82        166.62         9.11 o
  14   6  11         30.65         33.16         5.02 o
 -11   7  11        354.15        310.83        13.10 o
  -9   7  11         70.79         46.54         4.88 o
  -7   7  11        157.71        151.52         9.93 o
  -5   7  11        116.00        135.65         9.78 o
  -3   7  11        225.39        180.53        11.51 o
  -1   7  11        123.43         84.82         5.12 o
   1   7  11        147.03        133.33         6.46 o
   3   7  11        108.24         66.31         4.87 o
   5   7  11         79.31         66.73         4.92 o
   7   7  11        260.36        269.10         9.58 o
   9   7  11        122.87        112.50         5.60 o
  11   7  11        376.44        305.42         9.13 o
  -4   8  11          5.78          4.82         1.69 o
  -9  -7  12         58.34         52.76         5.16 o
  -5  -7  12        113.47         90.73         5.24 o
  -3  -7  12         23.76         18.24         4.82 o
  -1  -7  12         15.29         15.25         4.53 o
   1  -7  12         81.11         77.91         6.32 o
   3  -7  12         32.69         30.66         4.79 o
   5  -7  12         91.55        104.35         7.69 o
   7  -7  12        218.60        245.05        11.93 o
 -14  -6  12         10.05         14.00         5.72 o
 -12  -6  12         48.08         73.48         6.43 o
 -10  -6  12        506.29        514.78        21.56 o
  -8  -6  12        485.33        495.49        14.94 o
  -6  -6  12          5.02         12.41         3.80 o
  -4  -6  12         46.84         19.86         5.84 o
  -2  -6  12        358.45        424.25        12.02 o
   0  -6  12        538.76        583.05        18.42 o
   2  -6  12        839.11        879.23        20.24 o
   4  -6  12         97.73        115.10         5.99 o
   6  -6  12        242.97        223.32        10.53 o
   8  -6  12        170.39        187.95         9.28 o
  10  -6  12         46.63         34.79         7.50 o
  12  -6  12         15.05         18.67         4.05 o
 -17  -5  12         50.19         43.10         5.98 o
 -15  -5  12          2.98          2.16         2.48 o
 -13  -5  12        275.92        243.56        12.82 o
 -11  -5  12        124.54        128.78         7.98 o
  -9  -5  12        215.98        196.91         7.70 o
  -7  -5  12        258.32        246.37         9.09 o
  -5  -5  12        314.26        318.73        10.76 o
  -3  -5  12        640.24        686.25        17.00 o
  -1  -5  12        100.72         95.97         7.50 o
   1  -5  12        243.54        199.22        14.60 o
   3  -5  12        251.60        319.44        18.43 o
   5  -5  12        621.36        546.86        24.96 o
   7  -5  12        123.72        143.63        12.65 o
   9  -5  12        561.75        564.95        28.72 o
  11  -5  12        508.25        495.56        16.91 o
  13  -5  12        148.97        121.89         7.09 o
  15  -5  12        182.61        165.84        11.36 o
 -18  -4  12         78.00         65.74         7.38 o
 -16  -4  12        835.28        806.88        35.10 o
 -14  -4  12        120.99         99.20         9.20 o
 -12  -4  12        214.06        232.53        13.86 o
 -10  -4  12        238.92        214.56        10.96 o
  -8  -4  12        383.46        362.96        11.39 o
  -6  -4  12        866.57        873.16        19.16 o
  -4  -4  12        135.72        150.17         7.37 o
  -2  -4  12        110.53        144.89         6.87 o
   0  -4  12       1503.78       1483.25        43.46 o
   2  -4  12        552.98        590.44        30.46 o
   4  -4  12        179.03        141.22         8.64 o
   6  -4  12        561.07        520.76        20.23 o
   8  -4  12        357.93        365.64        15.74 o
  10  -4  12       1054.05       1110.65        34.03 o
  12  -4  12        808.08        890.61        21.35 o
  14  -4  12        114.17        111.31         6.08 o
  16  -4  12         72.31         84.09         6.45 o
  18  -4  12         19.42         28.10         3.52 o
 -19  -3  12          7.67          9.68         6.24 o
 -17  -3  12        251.51        241.76        13.88 o
 -15  -3  12        167.39        185.63         8.00 o
 -13  -3  12         22.01         31.76         3.64 o
 -11  -3  12        329.98        292.50        11.12 o
  -9  -3  12        801.76        828.98        21.63 o
  -7  -3  12       1558.28       1557.86        39.49 o
  -5  -3  12       2131.01       2189.42        36.39 o
  -3  -3  12       3725.64       3580.10        55.10 o
  -1  -3  12        416.20        411.70        12.28 o
   1  -3  12         80.61         70.56         6.15 o
   3  -3  12        298.86        282.98        13.01 o
   5  -3  12       2530.87       2497.24        37.94 o
   7  -3  12        432.78        396.16        11.20 o
   9  -3  12        474.18        500.65        19.30 o
  11  -3  12        845.17        842.10        21.13 o
  13  -3  12         66.53         67.51         7.38 o
  15  -3  12        157.09        158.56         9.51 o
  17  -3  12         38.64         30.40         4.90 o
  19  -3  12          0.54          0.71         4.52 o
 -20  -2  12         62.32         59.13         8.84 o
 -18  -2  12        248.99        204.23        17.11 o
 -16  -2  12        686.77        667.31        18.75 o
 -14  -2  12        354.12        334.69        11.81 o
 -12  -2  12        981.17        982.77        24.07 o
 -10  -2  12         26.42         23.67         3.82 o
  -8  -2  12       1021.67       1103.23        24.86 o
  -6  -2  12        470.73        497.94        14.75 o
  -4  -2  12        328.52        331.46        11.59 o
  -2  -2  12       1687.19       1612.93        33.19 o
   0  -2  12        162.59        152.97         7.32 o
   2  -2  12       2689.78       2760.56        49.59 o
   4  -2  12        319.07        341.31        13.14 o
   6  -2  12       1808.38       1676.18        36.35 o
   8  -2  12        193.76        221.86         8.38 o
  10  -2  12        178.57        163.29         7.28 o
  12  -2  12        869.84        856.50        22.29 o
  14  -2  12        717.79        687.15        22.59 o
  16  -2  12         52.90         67.42         6.75 o
  18  -2  12         22.86         20.32         7.09 o
  20  -2  12        222.98        199.41        11.81 o
 -21  -1  12         27.40         23.30         4.47 o
 -19  -1  12        191.86        162.63        14.46 o
 -17  -1  12        202.83        214.85        11.82 o
 -15  -1  12         58.30         42.16         6.09 o
 -13  -1  12         89.48        100.00         7.72 o
 -11  -1  12        695.79        668.82        18.89 o
  -9  -1  12        869.54        912.35        26.14 o
  -7  -1  12       1443.17       1536.69        30.53 o
  -5  -1  12        966.89       1017.53        22.05 o
  -3  -1  12       2171.97       2290.32        43.21 o
  -1  -1  12        239.28        290.65        10.60 o
   1  -1  12        172.60        141.82         7.47 o
   3  -1  12         77.83         76.35         6.91 o
   5  -1  12       1744.63       1808.53        57.27 o
   7  -1  12        144.35        116.93         6.99 o
   9  -1  12       1021.61       1064.82        27.82 o
  11  -1  12       3167.37       3160.67        58.36 o
  13  -1  12       1107.81       1070.02        25.08 o
  15  -1  12        671.79        716.80        33.68 o
  17  -1  12         35.67         44.26         9.43 o
  19  -1  12        308.30        317.10        17.54 o
  21  -1  12          0.58         -0.63         4.08 o
 -22   0  12          4.64          2.34         3.63 o
 -20   0  12          0.60         10.73         9.00 o
 -18   0  12          9.92          8.45         5.48 o
 -16   0  12         10.76         17.37         5.49 o
 -14   0  12          1.62          1.84         4.85 o
 -12   0  12         30.71         20.48         4.26 o
 -10   0  12       1965.48       1920.68        36.94 o
  -8   0  12        398.48        364.30        13.85 o
  -6   0  12       1113.83       1146.32        22.12 o
  -4   0  12        675.71        671.66        14.06 o
  -2   0  12       1755.92       1925.74        37.69 o
   0   0  12       2333.04       2475.34        64.23 o
   2   0  12       2347.95       2548.65        69.44 o
   4   0  12        254.87        279.93        18.77 o
   6   0  12         15.36         27.92        11.14 o
   8   0  12        766.46        747.61        23.43 o
  10   0  12        766.26        736.38        18.14 o
  12   0  12        302.97        303.47        11.68 o
  14   0  12          2.99          3.63         4.31 o
  16   0  12        971.89       1065.35        31.17 o
  18   0  12         22.14         31.37         8.50 o
  20   0  12         37.64         64.51         8.03 o
 -21   1  12         24.33         28.92         4.59 o
 -19   1  12        202.52        187.00        10.35 o
 -17   1  12        230.51        254.97        10.97 o
 -15   1  12         50.98         31.38         4.49 o
 -13   1  12         88.76        109.14         6.36 o
 -11   1  12        677.17        684.97        23.51 o
  -9   1  12        879.48        895.07        20.83 o
  -7   1  12       1551.75       1682.85        32.83 o
  -5   1  12       1020.07       1046.22        20.60 o
  -3   1  12       2140.59       2186.29        51.21 o
  -1   1  12        266.85        300.43        10.85 o
   1   1  12        172.32        122.62         6.79 o
   3   1  12         66.35         60.01         7.03 o
   5   1  12       1727.77       1727.64        48.88 o
   7   1  12        166.45        155.17        10.85 o
   9   1  12        940.55        971.36        21.25 o
  11   1  12       3216.31       3127.70        56.37 o
  13   1  12       1136.60       1135.41        26.58 o
  15   1  12        678.24        696.63        25.37 o
  17   1  12         41.48         45.16         6.40 o
  19   1  12        292.58        297.48        11.74 o
  21   1  12          3.24          6.17         3.64 o
 -20   2  12         67.35         62.17         4.21 o
 -18   2  12        247.50        216.14        23.43 o
 -16   2  12        660.30        655.22        15.65 o
 -14   2  12        337.00        341.98        11.05 o
 -12   2  12        997.36        988.81        22.59 o
 -10   2  12         37.56         32.71         4.60 o
  -8   2  12        989.03       1016.40        22.58 o
  -6   2  12        492.50        476.80        13.33 o
  -4   2  12        342.51        316.68         9.42 o
  -2   2  12       1758.91       1590.80        32.62 o
   0   2  12        158.01        128.74         5.73 o
   2   2  12       2628.20       2636.33        67.02 o
   4   2  12        280.65        291.31        15.33 o
   6   2  12       1778.24       1608.34        88.55 o
   8   2  12        194.34        208.73         7.86 o
  10   2  12        187.60        187.49         8.56 o
  12   2  12        914.73        852.55        20.54 o
  14   2  12        638.90        579.39        29.12 o
  16   2  12         68.33         71.49         6.94 o
  18   2  12         14.99         12.85         4.30 o
  20   2  12        209.56        176.72        10.93 o
 -19   3  12         12.07          4.02         4.06 o
 -17   3  12        254.70        249.03        12.48 o
 -15   3  12        167.72        202.55         8.95 o
 -13   3  12         20.60         33.65         4.35 o
 -11   3  12        344.85        310.40        13.91 o
  -9   3  12        745.06        751.92        23.33 o
  -7   3  12       1448.69       1465.23        34.66 o
  -5   3  12       2267.49       2264.21        89.50 o
  -3   3  12       3804.92       3556.17        54.76 o
  -1   3  12        431.12        383.47        10.78 o
   1   3  12         85.33         69.28         4.69 o
   3   3  12        305.07        282.92         9.36 o
   5   3  12       2598.61       2442.65        39.62 o
   7   3  12        410.36        373.46        12.37 o
   9   3  12        461.18        472.42        17.15 o
  11   3  12        913.41        885.52        25.19 o
  13   3  12         61.17         50.63         5.72 o
  15   3  12        156.09        127.66        12.61 o
  17   3  12         35.68         33.26         7.38 o
  19   3  12          0.15          0.99         2.59 o
 -18   4  12         85.98         71.65         4.83 o
 -16   4  12        849.53        809.89        31.01 o
 -14   4  12        137.87        118.07         8.03 o
 -12   4  12        196.11        197.79         8.45 o
 -10   4  12        228.70        218.44         8.51 o
  -8   4  12        364.67        350.96        13.67 o
  -6   4  12        851.74        907.71        38.33 o
  -4   4  12        130.91        128.47         7.84 o
  -2   4  12        114.39        132.89         7.48 o
   0   4  12       1582.42       1471.49        28.10 o
   2   4  12        504.64        536.92        16.22 o
   4   4  12        170.39        122.79        10.30 o
   6   4  12        555.52        539.87        18.22 o
   8   4  12        356.36        353.72        20.67 o
  10   4  12       1053.94       1121.50        59.04 o
  12   4  12        820.48        907.17        34.82 o
  14   4  12        115.16        122.64        10.77 o
  16   4  12         56.90         68.05         5.22 o
  18   4  12         16.93         24.28         3.14 o
 -17   5  12         61.86         60.09         5.29 o
 -15   5  12          3.50          5.14         2.96 o
 -13   5  12        283.18        277.95        10.72 o
 -11   5  12        128.53        129.91         5.98 o
  -9   5  12        213.19        206.90         7.80 o
  -7   5  12        258.39        238.05        11.18 o
  -5   5  12        318.35        346.91        19.99 o
  -3   5  12        606.01        629.99        25.32 o
  -1   5  12         90.47         88.57         6.65 o
   1   5  12        250.87        193.92         7.75 o
   3   5  12        269.99        304.19        10.11 o
   5   5  12        663.45        565.63        14.92 o
   7   5  12        134.99        156.37         6.95 o
   9   5  12        564.17        558.92        20.45 o
  11   5  12        489.18        477.30        15.51 o
  13   5  12        139.87        115.16         8.40 o
  15   5  12        182.68        138.61         9.18 o
 -14   6  12          8.89          8.81         3.50 o
 -12   6  12         48.41         67.90         4.47 o
 -10   6  12        515.50        489.49        14.96 o
  -8   6  12        494.98        509.33        23.08 o
  -6   6  12          3.72         15.32         3.97 o
  -4   6  12         48.60         23.80         4.36 o
  -2   6  12        389.14        422.89        13.12 o
   0   6  12        549.43        535.70        13.51 o
   2   6  12        795.20        799.50        15.54 o
   4   6  12         99.49        116.50         7.62 o
   6   6  12        253.13        251.70        10.32 o
   8   6  12        169.92        178.33         8.34 o
  10   6  12         45.81         41.08         6.30 o
  12   6  12         19.98         17.14         3.02 o
  -7   7  12         18.80         18.51         4.14 o
  -5   7  12        116.29         96.65         7.57 o
  -3   7  12         29.19         15.15         4.39 o
  -1   7  12         18.57         20.07         4.45 o
   1   7  12         82.92         73.91         6.73 o
   3   7  12         32.44         22.97         7.38 o
   5   7  12         78.46         84.82         4.83 o
   7   7  12        234.29        223.51        11.20 o
   9   7  12        234.41        192.86         7.23 o
  -7  -7  13         51.63         53.02         4.89 o
  -3  -7  13         38.07         21.61         4.21 o
  -1  -7  13        151.47        129.44         8.03 o
 -12  -6  13        123.33        113.82         8.34 o
 -10  -6  13        122.39        143.29         8.85 o
  -8  -6  13        675.73        812.77        30.27 o
  -6  -6  13        206.54        198.01        12.34 o
  -4  -6  13        486.49        511.52        23.98 o
  -2  -6  13        165.38        174.18         8.91 o
   0  -6  13        386.21        394.65        15.89 o
   2  -6  13        271.15        276.19        11.51 o
   4  -6  13         29.63         20.84         4.32 o
   6  -6  13        234.01        258.93        10.67 o
   8  -6  13        256.37        251.49        24.72 o
  12  -6  13         83.94         80.79         5.36 o
 -15  -5  13        125.85        120.25         9.61 o
 -13  -5  13         66.60         50.14         5.39 o
 -11  -5  13        652.95        629.29        24.92 o
  -9  -5  13        338.06        368.83        17.40 o
  -7  -5  13        123.34        117.69         8.06 o
  -5  -5  13         98.70        103.09         7.69 o
  -3  -5  13       1001.76        967.22        26.03 o
  -1  -5  13        355.01        360.75        19.01 o
   1  -5  13        466.45        435.19        22.22 o
   3  -5  13        144.27        100.67        10.52 o
   5  -5  13        634.27        589.77        25.62 o
   7  -5  13         61.63         50.26         6.26 o
   9  -5  13         89.16         91.23        11.01 o
  11  -5  13         35.97         33.65         4.76 o
  13  -5  13         38.80         34.45         3.88 o
  15  -5  13        483.37        367.23        15.87 o
 -16  -4  13         62.65         48.57         7.22 o
 -14  -4  13        451.39        407.29        31.28 o
 -12  -4  13         81.21         80.68         7.86 o
 -10  -4  13        189.86        229.80        10.89 o
  -8  -4  13         25.62         24.73         5.48 o
  -6  -4  13        557.12        538.65        19.00 o
  -4  -4  13       1217.55       1224.09        33.61 o
  -2  -4  13         90.12         99.82         7.25 o
   0  -4  13        314.13        303.17        11.81 o
   2  -4  13        418.43        353.73        31.51 o
   4  -4  13        260.50        259.90        12.73 o
   6  -4  13        571.78        605.54        31.02 o
   8  -4  13         61.20         69.70         7.32 o
  10  -4  13        204.88        200.32        13.45 o
  12  -4  13        261.03        291.83         9.88 o
  14  -4  13         23.05         35.58         5.02 o
  16  -4  13         34.01         21.94         3.66 o
 -17  -3  13        261.36        219.43        13.75 o
 -15  -3  13        168.93        190.75         8.17 o
 -13  -3  13         25.28         32.58         4.97 o
 -11  -3  13        869.46        945.36        22.82 o
  -9  -3  13        335.32        332.70        15.48 o
  -7  -3  13         12.67         20.36         4.21 o
  -5  -3  13       1242.76       1284.01        25.86 o
  -3  -3  13       1076.43       1098.93        23.33 o
  -1  -3  13        151.59        147.85         7.42 o
   1  -3  13       1960.19       1991.65        32.01 o
   3  -3  13        887.05        916.19        22.38 o
   5  -3  13       1452.88       1440.45        27.73 o
   7  -3  13       1121.78       1154.94        26.44 o
   9  -3  13        150.74        151.74         6.63 o
  11  -3  13        353.03        341.44        10.98 o
  13  -3  13         52.86         45.57         6.13 o
  15  -3  13        120.72        123.44         7.70 o
  17  -3  13         75.32         80.03         5.41 o
 -20  -2  13         69.29         31.19         6.23 o
 -18  -2  13        173.77        180.00        13.57 o
 -16  -2  13        217.62        244.47         8.69 o
 -14  -2  13        457.64        458.17        15.21 o
 -12  -2  13         20.06         12.42         6.90 o
 -10  -2  13         68.88         62.44         5.62 o
  -8  -2  13        803.14        851.36        20.87 o
  -6  -2  13       5010.36       5114.70        99.66 o
  -4  -2  13        938.99        852.24        21.29 o
  -2  -2  13        118.69        123.93         8.33 o
   0  -2  13         95.38        108.50         7.52 o
   2  -2  13       1430.94       1420.99        30.06 o
   4  -2  13        388.42        362.85        11.51 o
   6  -2  13         55.20         63.80         6.06 o
   8  -2  13        903.71        887.42        18.82 o
  10  -2  13        206.68        161.08        10.01 o
  12  -2  13        100.27        120.00         7.02 o
  14  -2  13        244.89        217.96        10.77 o
  16  -2  13         54.43         81.75         6.27 o
  18  -2  13        140.51        141.87        10.55 o
 -21  -1  13        219.56        171.27         7.18 o
 -19  -1  13         80.09         85.77        10.36 o
 -17  -1  13        112.93        113.95        11.00 o
 -15  -1  13         97.46        110.17         7.83 o
 -13  -1  13       1067.02       1104.77        27.95 o
 -11  -1  13        160.65        173.13        12.99 o
  -9  -1  13        241.29        281.59        13.11 o
  -7  -1  13       1435.23       1558.95        31.56 o
  -5  -1  13        610.92        616.36        20.33 o
  -3  -1  13       1754.26       1703.05        32.71 o
  -1  -1  13       1589.63       1605.84        28.36 o
   1  -1  13        496.91        538.97        14.24 o
   3  -1  13        467.92        496.67        21.72 o
   5  -1  13        152.76        172.36        10.48 o
   7  -1  13        350.69        403.86        16.28 o
   9  -1  13        553.04        553.94        13.77 o
  11  -1  13        206.06        197.46         8.77 o
  13  -1  13       1635.86       1672.24        43.24 o
  15  -1  13         14.74         25.09         8.37 o
  17  -1  13        547.97        534.53        24.71 o
  19  -1  13         39.82         31.46         6.05 o
 -20   0  13        111.99        135.32        11.35 o
 -18   0  13        156.38        168.45         9.88 o
 -16   0  13        120.06        112.50         7.72 o
 -14   0  13        550.48        500.25        19.32 o
 -12   0  13         83.94         91.77         7.97 o
 -10   0  13         18.02         16.97         4.03 o
  -8   0  13        357.79        378.22        12.42 o
  -6   0  13       6505.20       6708.11        96.30 o
  -4   0  13       2599.00       2706.09        61.54 o
  -2   0  13          3.42          3.91         5.38 o
   0   0  13        240.88        197.85        11.44 o
   2   0  13          4.91          0.86         4.73 o
   4   0  13        883.58        750.03        33.55 o
   6   0  13        179.93        190.10        23.80 o
   8   0  13       2960.00       3150.79        70.60 o
  10   0  13        249.27        255.38        10.38 o
  12   0  13        710.68        809.51        25.29 o
  14   0  13         89.89        112.74         8.49 o
  16   0  13        595.48        533.02        25.89 o
  18   0  13         35.68         42.90         7.53 o
  20   0  13         33.71         33.30         5.28 o
 -21   1  13        221.55        163.77         6.91 o
 -19   1  13         79.86         99.54         7.19 o
 -17   1  13        109.81        105.28         8.51 o
 -15   1  13        107.28        108.87        14.29 o
 -13   1  13       1106.36       1171.82        30.99 o
 -11   1  13        156.42        162.77         7.87 o
  -9   1  13        283.37        340.45        11.36 o
  -7   1  13       1482.81       1550.45        31.08 o
  -5   1  13        597.56        606.55        18.09 o
  -3   1  13       1802.60       1707.22        43.70 o
  -1   1  13       1632.25       1711.28        38.33 o
   1   1  13        485.04        500.92        21.88 o
   3   1  13        478.45        477.72        19.21 o
   5   1  13        134.26        142.78        14.95 o
   7   1  13        336.40        396.40        29.98 o
   9   1  13        546.50        545.75        15.82 o
  11   1  13        206.78        223.47        11.62 o
  13   1  13       1613.38       1677.58        43.19 o
  15   1  13          9.35         15.53         7.34 o
  17   1  13        572.65        562.10        25.53 o
  19   1  13         34.82         29.95         4.08 o
 -20   2  13         74.98         50.98         4.85 o
 -18   2  13        180.47        182.58        11.33 o
 -16   2  13        224.69        255.03         9.68 o
 -14   2  13        461.48        500.67        13.22 o
 -12   2  13         21.88         16.59         4.17 o
 -10   2  13         73.46         84.21         5.98 o
  -8   2  13        744.41        770.86        18.68 o
  -6   2  13       4974.01       5054.65        98.89 o
  -4   2  13        988.71        911.83        25.45 o
  -2   2  13        140.21        135.35         8.07 o
   0   2  13        113.37        120.23         6.89 o
   2   2  13       1428.27       1338.34        31.69 o
   4   2  13        395.49        347.64        10.99 o
   6   2  13         65.45         70.34         6.56 o
   8   2  13        934.78        958.02        19.65 o
  10   2  13        166.54        134.33         7.09 o
  12   2  13        114.13        126.42         8.72 o
  14   2  13        242.79        241.07        16.35 o
  16   2  13         58.09         82.04         9.74 o
  18   2  13        132.93        144.15        10.31 o
 -19   3  13        552.19        568.17        15.20 o
 -17   3  13        262.65        257.73         9.81 o
 -15   3  13        163.54        193.98         9.35 o
 -13   3  13         16.17         19.53         3.72 o
 -11   3  13        828.57        900.91        24.87 o
  -9   3  13        372.98        371.90        13.74 o
  -7   3  13          8.01         26.05         7.21 o
  -5   3  13       1227.97       1187.42        51.01 o
  -3   3  13       1035.24        994.95        20.23 o
  -1   3  13        160.92        175.48         7.20 o
   1   3  13       2081.43       1948.76        33.50 o
   3   3  13        794.25        812.24        18.14 o
   5   3  13       1365.16       1322.16        22.03 o
   7   3  13       1174.30       1244.04        34.46 o
   9   3  13        149.86        151.97         6.39 o
  11   3  13        369.25        361.43         9.81 o
  13   3  13         42.95         40.64         4.17 o
  15   3  13        108.29        108.14         6.79 o
  17   3  13         79.42         97.33         8.37 o
 -18   4  13         40.55         31.46         4.26 o
 -16   4  13         68.82         54.55         4.57 o
 -14   4  13        459.19        454.78        15.99 o
 -12   4  13         77.69         79.77         6.72 o
 -10   4  13        182.32        221.92         8.19 o
  -8   4  13         35.08         26.40         7.44 o
  -6   4  13        600.42        588.88        28.19 o
  -4   4  13       1252.28       1190.52        81.44 o
  -2   4  13         81.18         71.20         5.85 o
   0   4  13        290.59        257.95        14.16 o
   2   4  13        419.67        395.04        11.42 o
   4   4  13        278.40        265.33        11.84 o
   6   4  13        572.06        571.98        18.94 o
   8   4  13         63.62         53.31         9.18 o
  10   4  13        190.37        181.78         9.38 o
  12   4  13        228.43        241.26        13.77 o
  14   4  13         15.47         22.52         5.81 o
  16   4  13         34.16         27.13         3.82 o
 -15   5  13        120.62        144.79         9.38 o
 -13   5  13         59.73         40.96         5.04 o
 -11   5  13        649.58        628.81        18.29 o
  -9   5  13        324.67        355.52        13.04 o
  -7   5  13        121.23        123.58         7.75 o
  -5   5  13         98.80        102.23        10.43 o
  -3   5  13        999.75        936.99        59.20 o
  -1   5  13        328.76        323.92        12.41 o
   1   5  13        420.66        361.75        10.78 o
   3   5  13        125.33         82.00         5.25 o
   5   5  13        626.70        575.94        14.70 o
   7   5  13         56.85         51.35         4.31 o
   9   5  13         87.83         78.03         9.67 o
  11   5  13         29.96         26.01         4.11 o
  13   5  13         40.12         28.23         4.36 o
 -12   6  13        127.36        117.26         7.73 o
 -10   6  13        122.61        138.66         6.31 o
  -8   6  13        698.68        789.35        21.08 o
  -6   6  13        221.22        251.26         9.95 o
  -4   6  13        490.00        528.89        16.28 o
  -2   6  13        163.38        167.72         6.20 o
   0   6  13        370.11        363.51        15.98 o
   2   6  13        269.10        283.55         8.25 o
   4   6  13         34.89         15.45         2.26 o
   6   6  13        243.73        270.21        10.00 o
   8   6  13        246.21        221.33         8.62 o
  10   6  13        117.44        119.12         8.33 o
  12   6  13         77.38         65.50         4.76 o
  -7   7  13         50.52         50.96         4.60 o
  -5   7  13        122.32        106.06         6.99 o
  -3   7  13         40.99         42.89         4.86 o
  -1   7  13        160.45        143.65         8.24 o
   1   7  13        425.56        268.07        15.36 o
   3   7  13        368.65        339.74        13.78 o
   5   7  13          5.62          5.43         2.84 o
   7   7  13         57.45         52.02         4.46 o
 -10  -6  14         38.76         41.11         4.20 o
  -8  -6  14        187.26        202.31        10.61 o
  -6  -6  14        195.21        214.02        11.78 o
  -4  -6  14        437.72        417.36        13.49 o
  -2  -6  14        218.55        209.01        13.43 o
   0  -6  14        707.91        622.26        21.60 o
   2  -6  14        110.63         93.51         4.69 o
   4  -6  14         66.76         61.60         5.44 o
   6  -6  14         58.69         71.01         5.08 o
   8  -6  14         22.03         18.00         4.03 o
 -13  -5  14         40.57         18.15         5.57 o
 -11  -5  14         57.17         51.14         5.67 o
  -9  -5  14         44.13         44.35         6.12 o
  -7  -5  14        705.20        688.51        20.35 o
  -5  -5  14         15.02         15.64         5.97 o
  -3  -5  14         44.90         45.07         5.74 o
  -1  -5  14        465.21        412.34        19.11 o
   1  -5  14        229.72        190.07         9.13 o
   3  -5  14         40.30         61.27         5.02 o
   5  -5  14         17.05         12.43         4.60 o
   7  -5  14         27.67         23.79         7.78 o
   9  -5  14        395.36        370.67        19.54 o
  11  -5  14        553.74        478.66        24.36 o
  13  -5  14         34.92         25.31         4.69 o
 -14  -4  14        188.51        175.29        18.11 o
 -12  -4  14        213.36        222.76        11.63 o
 -10  -4  14        138.58        152.68        16.52 o
  -8  -4  14        292.86        295.63        21.78 o
  -6  -4  14         56.86         53.73         6.49 o
  -4  -4  14        319.06        314.29        13.37 o
  -2  -4  14         26.13         36.15         5.49 o
   0  -4  14        706.81        717.40        30.36 o
   2  -4  14        592.45        625.06        31.46 o
   4  -4  14        266.38        275.38        17.30 o
   6  -4  14         23.34         21.21         8.71 o
   8  -4  14        344.59        308.56        19.61 o
  10  -4  14         84.81         70.13         9.72 o
  12  -4  14         27.68         32.44         4.49 o
  14  -4  14        114.04        101.02         8.43 o
 -15  -3  14        419.42        432.82        20.31 o
 -13  -3  14        428.06        412.39        56.51 o
 -11  -3  14        185.40        140.75        17.40 o
  -9  -3  14        751.08        719.99        31.71 o
  -7  -3  14       1205.65       1253.16        39.99 o
  -5  -3  14        762.50        803.79        33.89 o
  -3  -3  14        723.87        760.41        20.02 o
  -1  -3  14        494.70        504.28        12.40 o
   1  -3  14        492.73        516.14        11.85 o
   3  -3  14        567.01        530.83        15.44 o
   5  -3  14        431.07        440.78        13.74 o
   7  -3  14       1047.02        988.05        23.32 o
   9  -3  14        256.43        250.71         8.07 o
  11  -3  14        461.95        469.00        16.36 o
  13  -3  14        184.09        209.08         7.58 o
  15  -3  14         20.31         18.93         3.59 o
 -18  -2  14         13.97         10.59         5.49 o
 -16  -2  14        283.81        234.10        11.66 o
 -14  -2  14        307.50        334.09        12.03 o
 -12  -2  14        234.09        245.41        15.09 o
 -10  -2  14       1904.14       1878.18        51.08 o
  -8  -2  14        178.52        203.67         9.35 o
  -6  -2  14       1200.40       1244.90        34.74 o
  -4  -2  14        326.12        329.45        12.29 o
  -2  -2  14          4.31          7.33         3.69 o
   0  -2  14       1378.54       1401.31        26.17 o
   2  -2  14        278.09        260.42        10.22 o
   4  -2  14        140.90        120.01         9.49 o
   6  -2  14        696.95        619.19        22.82 o
   8  -2  14        594.33        524.50        16.69 o
  10  -2  14        730.44        749.00        18.75 o
  12  -2  14        280.83        288.61         9.95 o
  14  -2  14        290.66        265.30        12.90 o
  16  -2  14         23.93         31.00         6.66 o
  18  -2  14        278.36        246.59        11.57 o
 -19  -1  14        164.49        158.19        11.05 o
 -17  -1  14        417.14        426.81        25.02 o
 -15  -1  14        280.19        260.78        11.80 o
 -13  -1  14        264.73        256.30        11.20 o
 -11  -1  14        115.37        103.64         7.94 o
  -9  -1  14        669.41        755.38        29.41 o
  -7  -1  14        554.45        560.21        16.26 o
  -5  -1  14        734.96        762.68        20.02 o
  -3  -1  14        847.58        883.20        21.85 o
  -1  -1  14        135.47        130.31         7.32 o
   1  -1  14        171.71        178.76        13.94 o
   3  -1  14        611.83        600.63        21.38 o
   5  -1  14        522.03        499.10        15.37 o
   7  -1  14        799.59        761.20        23.86 o
   9  -1  14         41.07         21.72         5.11 o
  11  -1  14        914.80        938.44        29.36 o
  13  -1  14        861.97        835.92        30.07 o
  15  -1  14          6.81         18.55         6.60 o
  17  -1  14         33.65         28.07         6.09 o
  19  -1  14         66.56         45.47         4.97 o
 -20   0  14        220.59        201.71         7.73 o
 -18   0  14          4.20          4.53         3.90 o
 -16   0  14        225.57        233.88         9.82 o
 -14   0  14       1179.24       1236.76        34.57 o
 -12   0  14         15.79         18.37         5.71 o
 -10   0  14         24.28         20.47         5.64 o
  -8   0  14        270.75        249.72         9.70 o
  -6   0  14       2500.24       2548.43        42.20 o
  -4   0  14         10.27         10.14         4.37 o
  -2   0  14       2064.79       2018.75        44.01 o
   0   0  14       1179.91       1294.37        32.31 o
   2   0  14         52.28         70.63         8.03 o
   4   0  14         20.77         27.46         7.08 o
   6   0  14        700.72        868.49        31.57 o
   8   0  14         55.39         51.54         8.09 o
  10   0  14        257.54        325.97        13.81 o
  12   0  14         59.14         68.07         6.77 o
  14   0  14         76.56         65.49         9.21 o
  16   0  14         70.60         82.16         8.80 o
  18   0  14        628.86        566.45        22.26 o
 -19   1  14        169.23        173.27         8.09 o
 -17   1  14        426.79        432.75        15.73 o
 -15   1  14        297.75        291.41        11.25 o
 -13   1  14        242.71        235.59        16.77 o
 -11   1  14        112.16         99.75         6.50 o
  -9   1  14        676.19        732.28        18.88 o
  -7   1  14        534.11        568.57        15.17 o
  -5   1  14        740.85        797.22        27.54 o
  -3   1  14        865.45        877.13        22.23 o
  -1   1  14        151.75        153.59        10.10 o
   1   1  14        192.95        201.62        11.38 o
   3   1  14        601.28        596.13        29.46 o
   5   1  14        528.71        540.54        23.22 o
   7   1  14        832.52        768.18        49.66 o
   9   1  14         63.30         47.04         9.18 o
  11   1  14        874.93        868.43        46.47 o
  13   1  14        813.44        796.91        23.56 o
  15   1  14          2.60         12.48         6.20 o
  17   1  14         33.28         30.79         5.99 o
  19   1  14         61.52         59.45        19.68 o
 -18   2  14         12.88          9.69         3.60 o
 -16   2  14        285.89        258.16        11.58 o
 -14   2  14        338.46        371.90        10.49 o
 -12   2  14        196.19        211.72         8.12 o
 -10   2  14       1925.65       1924.39        39.30 o
  -8   2  14        198.14        211.75         8.84 o
  -6   2  14       1185.31       1182.86        30.86 o
  -4   2  14        331.64        319.86        15.30 o
  -2   2  14          2.56          4.50         4.00 o
   0   2  14       1385.69       1404.33        42.29 o
   2   2  14        287.00        293.35        14.39 o
   4   2  14        163.76        172.02         9.19 o
   6   2  14        710.40        628.58        65.00 o
   8   2  14        567.05        488.13        22.48 o
  10   2  14        742.38        760.23        32.98 o
  12   2  14        277.96        279.29        11.67 o
  14   2  14        281.01        240.00        14.54 o
  16   2  14         38.14         46.53         4.78 o
  18   2  14        302.23        298.87        13.18 o
 -17   3  14          3.39          3.89         2.88 o
 -15   3  14        418.64        401.12        12.70 o
 -13   3  14        419.96        468.22        17.06 o
 -11   3  14        181.74        147.28         8.56 o
  -9   3  14        766.96        733.95        39.12 o
  -7   3  14       1203.16       1200.59        47.95 o
  -5   3  14        717.32        723.70        33.62 o
  -3   3  14        753.39        798.90        51.07 o
  -1   3  14        455.53        457.38        13.52 o
   1   3  14        462.04        455.46        17.45 o
   3   3  14        581.73        572.10        19.67 o
   5   3  14        421.68        405.58        10.87 o
   7   3  14       1106.94       1016.88        23.32 o
   9   3  14        221.67        217.92         8.33 o
  11   3  14        434.58        431.19        40.07 o
  13   3  14        200.10        216.57         9.09 o
  15   3  14         15.82         15.45         3.05 o
  17   3  14          0.79          4.93         2.80 o
 -16   4  14         52.21         52.62         5.54 o
 -14   4  14        174.26        174.56        12.39 o
 -12   4  14        191.28        201.08         9.01 o
 -10   4  14        150.58        158.13         8.18 o
  -8   4  14        273.91        310.70        18.47 o
  -6   4  14         52.00         54.16         8.82 o
  -4   4  14        313.13        297.61        18.43 o
  -2   4  14         26.11         32.73         4.90 o
   0   4  14        656.54        668.94        50.95 o
   2   4  14        565.82        592.59        35.47 o
   4   4  14        232.25        247.79         9.12 o
   6   4  14         27.13         21.54         4.93 o
   8   4  14        357.35        331.51        18.71 o
  10   4  14         85.96         61.99         7.71 o
  12   4  14         26.03         24.94         5.08 o
  14   4  14        105.84         68.62         5.06 o
 -13   5  14         42.46         26.80         4.94 o
 -11   5  14         51.67         52.13         6.86 o
  -9   5  14         41.83         55.05         4.84 o
  -7   5  14        713.26        684.69        20.00 o
  -5   5  14         23.51         16.87         5.74 o
  -3   5  14         36.20         34.11         7.11 o
  -1   5  14        464.61        490.13        45.09 o
   1   5  14        217.68        167.34         8.41 o
   3   5  14         39.60         53.44         5.43 o
   5   5  14         15.11         13.69         3.04 o
   7   5  14         35.71         38.98         4.38 o
   9   5  14        380.79        350.35        15.05 o
  11   5  14        523.47        419.40        17.46 o
 -10   6  14         49.44         43.96         3.42 o
  -8   6  14        173.43        164.76         6.72 o
  -6   6  14        184.25        181.69        10.74 o
  -4   6  14        426.31        405.34        12.72 o
  -2   6  14        217.59        223.65         8.76 o
   0   6  14        674.23        602.24        16.07 o
   2   6  14         96.46         62.00         3.55 o
   4   6  14         66.52         54.11         4.74 o
   6   6  14         45.02         47.90         5.86 o
   8   6  14         26.82         14.33         3.91 o
  -3   7  14        199.49        156.02         7.44 o
  -6  -6  15         82.05         68.83         5.62 o
  -4  -6  15        128.42        108.36         9.92 o
  -2  -6  15          3.52          0.36         3.93 o
   0  -6  15        574.42        590.95        23.92 o
   2  -6  15        363.38        267.41        28.08 o
   4  -6  15         46.02         57.40         4.03 o
   6  -6  15          2.81          7.53         2.82 o
  -9  -5  15         72.00         68.69         6.39 o
  -7  -5  15        152.87        166.48        10.33 o
  -5  -5  15        505.57        503.80        21.62 o
  -3  -5  15         32.29         33.50         6.52 o
  -1  -5  15        100.48         63.26         9.68 o
   1  -5  15        186.46        166.50        13.15 o
   3  -5  15        130.03        132.25        16.92 o
   5  -5  15        402.55        391.27        13.58 o
   7  -5  15        320.29        316.95        11.90 o
   9  -5  15          1.98          0.80         4.34 o
  11  -5  15        287.36        248.13        23.78 o
 -12  -4  15         45.82         43.94         7.07 o
 -10  -4  15        183.09        184.91        31.68 o
  -8  -4  15        141.30        156.21         8.20 o
  -6  -4  15         98.64         98.56         7.14 o
  -4  -4  15        309.05        325.36        12.91 o
  -2  -4  15        377.90        376.94        14.04 o
   0  -4  15        185.79        194.28        13.81 o
   2  -4  15        103.80         83.36        11.36 o
   4  -4  15        406.80        417.97        23.36 o
   6  -4  15        256.28        328.44        19.55 o
   8  -4  15        146.28        144.34        12.28 o
  10  -4  15         56.22         45.64         4.96 o
  12  -4  15        431.10        381.17        15.95 o
 -15  -3  15         29.20         16.97         4.93 o
 -13  -3  15          8.63         25.61         6.70 o
 -11  -3  15         26.89         11.97         6.78 o
  -9  -3  15        206.05        204.52         9.60 o
  -7  -3  15        107.91         98.35         6.27 o
  -5  -3  15        773.14        811.73        36.80 o
  -3  -3  15        175.31        188.22        12.34 o
  -1  -3  15        307.43        304.36        10.75 o
   1  -3  15        516.28        484.99        13.83 o
   3  -3  15        476.14        496.90        18.39 o
   5  -3  15         83.09         93.61         6.10 o
   7  -3  15        605.93        676.43        21.55 o
   9  -3  15        581.35        596.94        27.65 o
  11  -3  15          9.92          5.48         5.59 o
  13  -3  15        336.55        349.79        16.43 o
 -16  -2  15        365.12        325.96        16.00 o
 -14  -2  15         59.71         57.44         4.51 o
 -12  -2  15        226.47        207.75        12.10 o
 -10  -2  15        399.56        410.06        24.41 o
  -8  -2  15        244.92        242.45         9.76 o
  -6  -2  15        284.73        315.10        11.65 o
  -4  -2  15        526.91        516.17        18.40 o
  -2  -2  15         39.95         40.10         5.53 o
   0  -2  15        133.71        160.48         8.32 o
   2  -2  15       1597.55       1744.92        65.13 o
   4  -2  15       1400.11       1506.04        40.37 o
   6  -2  15         88.48         84.77         6.36 o
   8  -2  15         23.65         36.58         4.62 o
  10  -2  15       1004.81        973.76        27.64 o
  12  -2  15        533.76        464.35        15.32 o
  14  -2  15         50.61         29.78         3.93 o
 -17  -1  15        315.57        328.97        18.44 o
 -15  -1  15        285.12        298.17        10.48 o
 -13  -1  15         74.35         83.56         8.84 o
 -11  -1  15        300.80        333.68        25.02 o
  -9  -1  15        227.13        236.51        14.49 o
  -7  -1  15         59.75         73.51        12.42 o
  -5  -1  15         18.11         27.37         6.68 o
  -3  -1  15        267.00        300.36        13.98 o
  -1  -1  15         51.28         55.21         5.61 o
   1  -1  15         31.08         31.40         5.96 o
   3  -1  15        724.38        691.56        23.44 o
   5  -1  15        429.64        423.87        17.90 o
   7  -1  15        223.38        261.95        10.13 o
   9  -1  15        530.99        569.50        19.84 o
  11  -1  15        556.83        646.85        20.93 o
  13  -1  15         55.80         41.56         5.19 o
  15  -1  15        286.29        284.31        10.33 o
  17  -1  15        758.52        558.59        21.82 o
 -18   0  15         25.85         33.15         7.35 o
 -16   0  15        185.72        205.08        14.77 o
 -14   0  15        117.49        128.70         8.48 o
 -12   0  15         52.58         64.17         6.17 o
 -10   0  15        904.48        925.08        33.44 o
  -8   0  15         71.11         60.57         6.83 o
  -6   0  15       1498.28       1529.77        36.97 o
  -4   0  15        820.62        906.70        20.91 o
  -2   0  15       1525.20       1611.29        41.25 o
   0   0  15         79.13        116.29         9.00 o
   2   0  15       2152.66       2274.79        51.64 o
   4   0  15          3.41          2.95         5.12 o
   6   0  15        682.99        718.97        34.38 o
   8   0  15        119.85        162.12        24.69 o
  10   0  15        485.05        554.23        19.45 o
  12   0  15          7.39          7.50         6.38 o
  14   0  15         60.89         69.89         5.91 o
  16   0  15        419.34        473.54        45.98 o
  18   0  15         24.12         12.27         3.57 o
 -17   1  15        311.22        325.18        23.34 o
 -15   1  15        288.65        290.90        10.34 o
 -13   1  15         86.94         73.55         6.13 o
 -11   1  15        308.78        366.38        18.03 o
  -9   1  15        200.03        211.09         8.66 o
  -7   1  15         46.89         47.13         6.38 o
  -5   1  15         19.60         16.05         4.85 o
  -3   1  15        275.82        321.01        20.87 o
  -1   1  15         52.06         49.86         6.78 o
   1   1  15         27.22         27.90         6.14 o
   3   1  15        755.25        747.58        29.96 o
   5   1  15        480.96        482.48        26.65 o
   7   1  15        193.02        234.74        19.51 o
   9   1  15        495.90        522.88        18.75 o
  11   1  15        568.24        630.78        31.22 o
  13   1  15         50.51         38.38         8.00 o
  15   1  15        313.36        296.19        13.44 o
  17   1  15        766.82        542.03        21.27 o
 -16   2  15        342.45        339.59        15.04 o
 -14   2  15         59.62         52.98         4.85 o
 -12   2  15        233.49        234.40         7.97 o
 -10   2  15        381.29        420.36        12.47 o
  -8   2  15        246.79        237.37        12.09 o
  -6   2  15        272.93        310.24        16.64 o
  -4   2  15        544.25        558.55        19.86 o
  -2   2  15         55.16         67.66         9.45 o
   0   2  15        103.93        126.03         8.04 o
   2   2  15       1606.28       1749.29        64.92 o
   4   2  15       1374.08       1432.14        55.13 o
   6   2  15         91.27        111.40         8.42 o
   8   2  15         25.65         46.18         6.02 o
  10   2  15       1010.89       1128.96        30.57 o
  12   2  15        490.89        509.79        23.91 o
  14   2  15         42.30         30.47         6.03 o
  16   2  15        300.44        236.00        11.43 o
 -15   3  15         32.88         23.35         2.79 o
 -13   3  15         11.67         28.46         4.51 o
 -11   3  15         31.74         25.28         4.37 o
  -9   3  15        173.73        186.78        14.50 o
  -7   3  15         95.29         87.57         7.26 o
  -5   3  15        770.51        785.17        34.64 o
  -3   3  15        181.42        164.47        14.21 o
  -1   3  15        304.59        302.24        13.17 o
   1   3  15        488.36        451.10        13.36 o
   3   3  15        519.84        480.49        17.01 o
   5   3  15         83.53         94.94         7.74 o
   7   3  15        610.41        612.21        19.03 o
   9   3  15        609.50        602.53        18.09 o
  11   3  15         12.11         11.27         4.99 o
  13   3  15        341.98        295.73        13.67 o
 -14   4  15         95.25         93.00         7.28 o
 -12   4  15         52.95         56.07         8.25 o
 -10   4  15        185.32        193.80        16.17 o
  -8   4  15        141.33        167.58        12.63 o
  -6   4  15        102.54        114.38        10.93 o
  -4   4  15        276.44        315.11        18.12 o
  -2   4  15        354.87        377.52        20.28 o
   0   4  15        216.79        205.29        20.99 o
   2   4  15        118.06         91.27        13.18 o
   4   4  15        398.01        412.14        31.61 o
   6   4  15        242.64        282.27        13.95 o
   8   4  15        136.64        123.79         9.66 o
  10   4  15         67.01         48.47         5.97 o
  12   4  15        443.57        355.52        14.56 o
 -11   5  15          6.27          8.39         3.88 o
  -9   5  15         87.76         97.11         5.32 o
  -7   5  15        131.29        158.54         7.41 o
  -5   5  15        507.60        549.90        23.89 o
  -3   5  15         33.61         43.63         6.99 o
  -1   5  15         99.72         73.22         8.00 o
   1   5  15        172.27        157.30        22.03 o
   3   5  15        126.72        139.06        13.46 o
   5   5  15        399.98        375.76        12.16 o
   7   5  15        295.52        279.42         9.51 o
   9   5  15          3.18          3.38         2.36 o
  -8   6  15         52.72         45.30         3.81 o
  -6   6  15         78.32         50.55         4.94 o
  -4   6  15        119.45        106.38        17.20 o
  -2   6  15          4.15          3.22         2.25 o
   0   6  15        605.50        522.32        47.38 o
   2   6  15        344.65        238.38        10.96 o
  -9  -5  16        444.68        358.40        15.28 o
  -7  -5  16         43.13         41.81         3.79 o
  -5  -5  16        529.05        524.54        20.63 o
  -3  -5  16         56.56         62.35         6.62 o
  -1  -5  16        149.35        115.93        27.34 o
   1  -5  16        106.45         96.58         5.54 o
   3  -5  16         46.08         52.52         4.52 o
   5  -5  16         44.02         37.77         4.01 o
   7  -5  16         72.19         56.76         4.07 o
 -10  -4  16        113.37        122.78         9.69 o
  -8  -4  16         97.89        117.50        11.80 o
  -6  -4  16         94.98         86.34         5.99 o
  -4  -4  16        316.18        348.28        12.48 o
  -2  -4  16         38.05         40.55         4.75 o
   0  -4  16         95.11        101.10        11.04 o
   2  -4  16         38.79         35.65         8.24 o
   4  -4  16        271.41        292.93        17.34 o
   6  -4  16        290.68        254.81        15.46 o
   8  -4  16        285.58        324.11        11.40 o
  10  -4  16        276.16        248.01         8.82 o
 -11  -3  16        363.25        373.14        18.82 o
  -9  -3  16         42.03         56.15         8.65 o
  -7  -3  16         63.21         58.47         5.47 o
  -5  -3  16        119.93        136.40         9.11 o
  -3  -3  16         31.37         40.67         4.82 o
  -1  -3  16       1050.85       1091.24        29.68 o
   1  -3  16        533.71        523.64        25.02 o
   3  -3  16        541.69        533.86        18.33 o
   5  -3  16         39.89         28.01         7.27 o
   7  -3  16        138.81        125.04        11.29 o
   9  -3  16         96.55        112.54         9.78 o
  11  -3  16         77.44         79.26         7.31 o
 -14  -2  16        106.99        105.01         6.41 o
 -12  -2  16         70.91         84.29         9.99 o
 -10  -2  16        217.16        255.74        12.01 o
  -8  -2  16        141.33        126.27        13.13 o
  -6  -2  16        840.91        887.05        39.17 o
  -4  -2  16        326.69        371.12        22.71 o
  -2  -2  16        291.70        307.86        20.28 o
   0  -2  16         41.60         36.18         8.75 o
   2  -2  16        517.38        560.10        36.35 o
   4  -2  16        500.11        522.92        18.53 o
   6  -2  16        387.75        414.41        12.60 o
   8  -2  16        314.01        314.36        14.35 o
  10  -2  16         10.82         12.07         4.07 o
  12  -2  16        467.51        477.23        21.27 o
 -15  -1  16        324.53        329.33        12.95 o
 -13  -1  16        226.31        287.28        20.46 o
 -11  -1  16         48.45         55.49         7.54 o
  -9  -1  16         83.11        101.00        15.30 o
  -7  -1  16        165.32        230.45        18.26 o
  -5  -1  16        634.28        633.37        32.21 o
  -3  -1  16        447.76        454.14        26.23 o
  -1  -1  16        604.39        632.59        32.32 o
   1  -1  16        221.19        265.25        19.34 o
   3  -1  16        282.14        271.23        12.58 o
   5  -1  16       1141.26       1250.53        49.85 o
   7  -1  16         14.12         18.96         5.42 o
   9  -1  16        312.69        397.48        31.82 o
  11  -1  16         46.49         49.84         5.72 o
  13  -1  16         71.36         63.06         7.88 o
  15  -1  16        159.03        129.90         9.15 o
 -14   0  16         25.83         40.25         6.34 o
 -12   0  16          0.42         -0.37         5.44 o
 -10   0  16          4.21          7.86         6.44 o
  -8   0  16         15.54         19.89         9.36 o
  -6   0  16       1052.59       1102.28        47.47 o
  -4   0  16         86.39         91.25         7.29 o
  -2   0  16         78.45         78.31         6.90 o
   0   0  16        137.71        111.29         8.17 o
   2   0  16       1505.55       1723.30        64.99 o
   4   0  16        252.97        282.36        19.58 o
   6   0  16         20.29         29.72         6.16 o
   8   0  16          1.25          4.26         4.92 o
  10   0  16       1115.83       1243.15        33.25 o
  12   0  16        270.12        311.61        31.24 o
  14   0  16        307.15        319.46        16.51 o
  16   0  16        451.23        388.12        16.30 o
 -17   1  16        135.31         90.54         8.74 o
 -15   1  16        331.41        344.25        13.47 o
 -13   1  16        215.65        269.42        13.18 o
 -11   1  16         38.43         42.39         7.38 o
  -9   1  16         92.63        108.19        12.62 o
  -7   1  16        162.43        212.64        10.75 o
  -5   1  16        660.16        719.74        22.90 o
  -3   1  16        497.32        494.17        17.99 o
  -1   1  16        571.12        563.57        20.49 o
   1   1  16        216.35        265.43        19.21 o
   3   1  16        277.76        292.73        19.90 o
   5   1  16       1113.86       1283.68        50.53 o
   7   1  16         14.43         19.96         5.42 o
   9   1  16        291.44        344.40        14.67 o
  11   1  16         46.85         48.44         5.54 o
  13   1  16         47.89         40.35         7.00 o
  15   1  16        181.97        190.80        10.86 o
 -16   2  16        189.89        158.32        10.80 o
 -14   2  16        106.39        121.63        12.58 o
 -12   2  16         72.54         87.91        18.53 o
 -10   2  16        190.13        216.04        10.29 o
  -8   2  16        126.35        121.87         8.09 o
  -6   2  16        807.60        828.21        24.98 o
  -4   2  16        313.50        374.31        15.04 o
  -2   2  16        300.21        300.47        13.31 o
   0   2  16         40.24         36.73         5.89 o
   2   2  16        500.37        536.47        27.43 o
   4   2  16        447.07        488.02        25.45 o
   6   2  16        423.20        469.26        16.65 o
   8   2  16        308.24        311.31        14.47 o
  10   2  16          7.09         10.19         4.01 o
  12   2  16        465.88        464.88        20.88 o
  14   2  16        249.02        188.77        10.20 o
 -13   3  16        348.04        339.20        11.92 o
 -11   3  16        342.57        358.43        13.28 o
  -9   3  16         37.43         37.04         4.66 o
  -7   3  16         61.30         64.98         6.02 o
  -5   3  16        111.55        113.53        18.80 o
  -3   3  16         30.81         31.75         7.58 o
  -1   3  16       1086.42       1087.17        42.50 o
   1   3  16        553.54        579.86        31.65 o
   3   3  16        505.52        481.51        17.97 o
   5   3  16         34.71         32.51         4.55 o
   7   3  16        131.19        129.15         7.05 o
   9   3  16        108.05         99.13         8.48 o
  11   3  16         87.70         76.04         6.37 o
 -12   4  16         19.15         29.73         4.60 o
 -10   4  16        110.93        121.55        11.10 o
  -8   4  16        105.45        136.55         8.80 o
  -6   4  16         99.29         94.65         9.22 o
  -4   4  16        339.35        381.91        19.30 o
  -2   4  16         42.65         61.96         8.28 o
   0   4  16         96.80        108.13         9.79 o
   2   4  16         30.81         22.25         6.09 o
   4   4  16        267.54        286.34        15.37 o
   6   4  16        328.45        311.29        15.59 o
   8   4  16        291.67        326.35        15.22 o
  10   4  16        281.97        273.34        12.19 o
  -9   5  16        456.00        415.31        16.89 o
  -7   5  16         43.82         53.88         3.90 o
  -5   5  16        519.36        516.11        21.29 o
  -3   5  16         59.36         65.11         4.92 o
  -1   5  16        129.72        127.83         9.13 o
   1   5  16         98.16        104.03         8.19 o
   3   5  16         45.32         53.07         5.84 o
   5   5  16         38.93         38.52         4.57 o
  -2   6  16         50.95         37.99         3.68 o
  -3  -5  17        188.98        182.69        10.34 o
  -1  -5  17         38.43         42.55         5.73 o
   1  -5  17         36.13         34.40         5.38 o
   3  -5  17        246.95        206.90        10.99 o
  -8  -4  17         33.10         29.40         5.27 o
  -6  -4  17          6.05          2.33         4.25 o
  -4  -4  17        127.61        117.21         8.55 o
  -2  -4  17         13.01         10.27         2.72 o
   0  -4  17         79.73         68.95         8.36 o
   2  -4  17        279.84        314.72        16.75 o
   4  -4  17        580.41        608.34        25.19 o
   6  -4  17        260.58        245.50        15.54 o
   8  -4  17        211.58        164.51        20.54 o
 -11  -3  17         24.71         28.59         5.47 o
  -9  -3  17        129.90        116.82         9.88 o
  -7  -3  17        333.57        371.48        18.49 o
  -5  -3  17        130.00        109.44         9.82 o
  -3  -3  17         39.86         32.16         6.56 o
  -1  -3  17        173.09        172.76         8.44 o
   1  -3  17         56.07         61.43         8.51 o
   3  -3  17         37.55         24.82         6.59 o
   5  -3  17        222.68        249.00        14.56 o
   7  -3  17          0.04          0.77         4.22 o
   9  -3  17        118.96         97.67         7.15 o
  11  -3  17        635.14        507.76        18.63 o
 -14  -2  17        210.23        189.84         9.71 o
 -12  -2  17         14.46         13.21         5.52 o
 -10  -2  17         37.15         22.91         6.23 o
  -8  -2  17         27.57         39.44         5.53 o
  -6  -2  17        249.19        249.42        17.09 o
  -4  -2  17         53.01         51.84         8.96 o
  -2  -2  17         95.78         99.93        11.85 o
   0  -2  17        256.85        296.44        12.16 o
   2  -2  17        180.58        224.50        10.83 o
   4  -2  17        145.38        156.40         7.04 o
   6  -2  17         97.08        104.41         6.25 o
   8  -2  17        181.63        199.36        18.83 o
  10  -2  17         21.44          9.85         5.00 o
 -13  -1  17        263.30        226.97         7.95 o
 -11  -1  17         20.38         28.83         5.67 o
  -9  -1  17         20.86         23.50         6.06 o
  -7  -1  17         42.36         43.49         7.21 o
  -5  -1  17        742.91        891.32        39.23 o
  -3  -1  17        857.02        995.21        42.45 o
  -1  -1  17        275.83        309.20        20.12 o
   1  -1  17        125.61        110.19         7.81 o
   3  -1  17        489.04        544.96        27.63 o
   5  -1  17       1056.05       1153.13        31.59 o
   7  -1  17        651.79        698.18        26.22 o
   9  -1  17        129.36        131.99         7.75 o
  11  -1  17       1063.14       1171.30        42.25 o
  13  -1  17        175.97        148.15         9.58 o
 -14   0  17          5.48         10.12         2.95 o
 -12   0  17          8.76         13.24         5.10 o
 -10   0  17         83.28        118.58         9.37 o
  -8   0  17          2.98         12.94         6.28 o
  -6   0  17       1184.92       1221.56        49.28 o
  -4   0  17         21.73         38.99         9.71 o
  -2   0  17        180.00        156.40        14.92 o
   0   0  17        107.25        120.35         7.92 o
   2   0  17        261.49        294.42        12.39 o
   4   0  17         50.81         46.94         9.47 o
   6   0  17       1114.36       1240.60        53.94 o
   8   0  17        177.30        153.39         9.15 o
  10   0  17        249.28        290.62        21.23 o
  12   0  17         25.99         23.14         6.00 o
  14   0  17          1.34          3.69         3.38 o
 -15   1  17          8.13         14.41         5.83 o
 -13   1  17        260.81        254.31        11.26 o
 -11   1  17         24.96         24.69         7.34 o
  -9   1  17         22.40         25.73         8.24 o
  -7   1  17         32.70         45.61         9.30 o
  -5   1  17        737.01        861.16        25.10 o
  -3   1  17        845.26        948.73        27.17 o
  -1   1  17        266.61        285.99        12.43 o
   1   1  17        128.31        130.33         8.32 o
   3   1  17        479.56        544.37        27.43 o
   5   1  17       1022.51       1138.03        31.19 o
   7   1  17        670.82        709.24        21.58 o
   9   1  17        142.16        131.52         7.73 o
  11   1  17       1025.11       1129.97        40.74 o
  13   1  17        179.37        179.30        10.41 o
 -14   2  17        216.34        173.45        11.58 o
 -12   2  17          8.87         12.09         4.20 o
 -10   2  17         33.85         24.49         7.72 o
  -8   2  17         34.26         42.01         5.08 o
  -6   2  17        251.62        246.52        10.96 o
  -4   2  17         43.73         48.58         6.03 o
  -2   2  17         95.41        101.29         7.41 o
   0   2  17        230.14        272.89        11.97 o
   2   2  17        158.09        205.69        10.25 o
   4   2  17        154.96        154.17         8.76 o
   6   2  17         95.06        102.63         7.05 o
   8   2  17        180.97        200.27         8.94 o
  10   2  17         18.41          7.56         4.84 o
  12   2  17        320.51        291.08        13.12 o
 -11   3  17         27.77         32.12         7.72 o
  -9   3  17        121.49        135.75         7.58 o
  -7   3  17        333.22        303.28        16.83 o
  -5   3  17        128.78         93.05         6.35 o
  -3   3  17         43.60         28.05         6.72 o
  -1   3  17        169.67        136.13        11.12 o
   1   3  17         55.70         54.54         8.68 o
   3   3  17         39.48         32.52         4.10 o
   5   3  17        223.98        259.37        10.83 o
   7   3  17          1.09         -0.14         2.11 o
   9   3  17        135.93        145.52         9.06 o
  11   3  17        645.96        617.92        22.09 o
 -10   4  17        113.67         88.29         6.21 o
  -8   4  17         35.67         32.77         6.99 o
  -6   4  17          6.94          2.99         3.14 o
  -4   4  17        122.20        149.12        10.29 o
  -2   4  17         17.02         14.96         5.16 o
   0   4  17         75.29         65.36         7.24 o
   2   4  17        291.39        310.46        15.36 o
   4   4  17        569.81        637.34        24.70 o
   6   4  17        257.57        280.62        13.13 o
   8   4  17        211.61        189.79         9.29 o
  -5   5  17         16.97         10.49         2.73 o
  -3   5  17        180.17        201.70         8.73 o
  -1   5  17         42.59         42.64         3.33 o
   1   5  17         34.19         30.41         2.79 o
   3   5  17        246.91        194.66        11.91 o
  -6  -4  18        284.17        259.75        12.04 o
  -4  -4  18         83.60         72.97         6.57 o
  -2  -4  18        162.07        153.88         9.66 o
   0  -4  18        112.52        136.75         9.03 o
   2  -4  18         55.94         64.97         8.12 o
   4  -4  18         80.24         60.08         4.75 o
  -9  -3  18         69.33         68.00         6.21 o
  -7  -3  18         20.56         11.96         4.41 o
  -5  -3  18         49.72         47.49         5.95 o
  -3  -3  18        221.96        248.77        16.30 o
  -1  -3  18          5.09          8.06         4.97 o
   1  -3  18        345.40        360.33        17.06 o
   3  -3  18        726.95        693.80        26.59 o
   5  -3  18        344.18        309.34        13.94 o
   9  -3  18         10.84         18.79         3.01 o
 -10  -2  18        129.56        139.42         9.28 o
  -8  -2  18        131.67        138.35         9.75 o
  -6  -2  18         32.90         29.33         4.67 o
  -4  -2  18        413.24        432.78        14.57 o
  -2  -2  18        286.24        322.24         9.69 o
   0  -2  18        230.69        251.39        16.67 o
   2  -2  18         54.74         58.44         4.30 o
   4  -2  18        164.67        184.10        10.76 o
   6  -2  18        172.59        174.24         8.46 o
 -11  -1  18        116.87        112.83         9.44 o
  -9  -1  18         73.89         80.09         9.38 o
  -7  -1  18         77.37         79.95         9.73 o
  -5  -1  18         50.88         71.95         9.99 o
  -3  -1  18        271.00        329.64        19.67 o
  -1  -1  18        439.09        490.74        25.14 o
   1  -1  18        782.91        879.95        36.73 o
   3  -1  18        654.81        759.86        25.81 o
   5  -1  18        637.87        708.03        20.82 o
   7  -1  18        181.04        206.85         9.17 o
   9  -1  18        208.46        261.19        20.28 o
  11  -1  18        496.58        506.97        20.17 o
 -12   0  18         54.39         58.75         4.18 o
 -10   0  18          1.42          2.15         4.32 o
  -8   0  18         22.57         33.07         6.00 o
  -6   0  18          1.53          4.36         6.89 o
  -4   0  18       1324.10       1466.01        54.69 o
  -2   0  18        123.80        132.01        12.94 o
   0   0  18        486.46        477.10        24.71 o
   2   0  18        694.94        713.20        31.88 o
   4   0  18         69.47         61.98         6.14 o
   6   0  18       1330.09       1580.49        68.00 o
   8   0  18        969.66       1094.55        50.53 o
  10   0  18        133.46         99.87         8.50 o
  12   0  18        223.19        204.99        10.53 o
 -11   1  18        108.22         96.73         8.82 o
  -9   1  18         81.02         82.26         7.21 o
  -7   1  18         73.89         82.04         9.75 o
  -5   1  18         48.95         65.63         9.71 o
  -3   1  18        254.91        316.32        19.26 o
  -1   1  18        412.40        435.34        21.91 o
   1   1  18        749.87        833.27        23.50 o
   3   1  18        654.95        773.18        18.01 o
   5   1  18        691.81        754.55        23.52 o
   7   1  18        173.16        194.36         8.79 o
   9   1  18        205.82        273.91        30.72 o
  11   1  18        468.01        463.77        18.68 o
 -12   2  18        108.96         79.81         7.98 o
 -10   2  18        128.78        126.30        22.91 o
  -8   2  18        126.48        135.88        13.92 o
  -6   2  18         32.45         21.33         3.88 o
  -4   2  18        448.75        494.47        19.13 o
  -2   2  18        273.19        314.94        11.89 o
   0   2  18        234.28        267.94        10.87 o
   2   2  18         54.04         57.46         6.31 o
   4   2  18        172.07        197.50         7.05 o
   6   2  18        194.86        207.10         8.93 o
   8   2  18        309.07        307.89        10.03 o
  10   2  18        465.66        470.27        17.93 o
  -9   3  18         71.53         61.38         7.87 o
  -7   3  18         16.60          8.24         3.62 o
  -5   3  18         53.71         66.47         6.78 o
  -3   3  18        207.71        209.09        31.19 o
  -1   3  18          7.09         19.01         4.86 o
   1   3  18        352.14        271.59        13.32 o
   3   3  18        703.04        805.88        29.74 o
   5   3  18        381.81        448.64        18.53 o
   7   3  18        335.39        324.67        14.02 o
   9   3  18         10.72         17.41         3.06 o
  -4   4  18         70.32         57.38         4.93 o
  -2   4  18        168.46        166.76         9.43 o
   0   4  18        123.74        158.13         9.17 o
   2   4  18         57.40         95.82         6.87 o
   4   4  18         75.93         69.67         5.45 o
  -6  -2  19         33.79         38.68         4.93 o
  -4  -2  19         66.23         54.44         7.15 o
  -2  -2  19        166.12        168.88        23.52 o
   0  -2  19         50.76         67.01         7.37 o
  -9  -1  19         54.71         61.25         6.17 o
  -7  -1  19         19.29         19.84         6.76 o
  -5  -1  19        526.35        612.62        17.53 o
  -3  -1  19        597.22        657.94        22.82 o
  -1  -1  19        187.48        229.27        14.51 o
   1  -1  19        135.72        184.42        11.97 o
   3  -1  19        113.70        110.68         6.49 o
   5  -1  19        392.68        416.93        13.02 o
   7  -1  19         96.71         97.10         9.68 o
 -10   0  19          1.51          2.28         2.35 o
  -8   0  19         83.27         81.11         8.26 o
  -6   0  19        220.92        221.45        13.92 o
  -4   0  19        872.19        899.95        35.37 o
  -2   0  19        143.89        162.11        12.60 o
   0   0  19        314.53        373.81        19.52 o
   2   0  19       1204.40       1446.63        35.57 o
   4   0  19       1627.45       1898.84        44.33 o
   6   0  19        288.90        317.50        12.46 o
   8   0  19          3.52          0.06         2.88 o
  -9   1  19         58.49         50.01        10.05 o
  -7   1  19         16.16          6.12         4.09 o
  -5   1  19        543.91        618.63        25.97 o
  -3   1  19        625.51        740.66        30.21 o
  -1   1  19        186.17        212.37        13.85 o
   1   1  19        147.91        204.84        13.40 o
   3   1  19        112.19         98.09         6.11 o
   5   1  19        411.67        429.97        12.53 o
   7   1  19         83.64         93.26         5.06 o
  -6   2  19         38.40         22.66         4.46 o
  -4   2  19         68.21         63.08         7.06 o
  -2   2  19        154.33        178.78         7.20 o
   0   2  19         53.45         59.03         3.51 o
   2   2  19         93.03        104.95         4.39 o
   4   2  19        387.40        375.47        14.54 o
   6   2  19         93.93         91.56         6.18 o
  -3   3  19        263.72        217.07        10.35 o
  -1   3  19        232.72        180.06         9.32 o
  -5  -1  20        298.46        189.50         9.94 o
  -3  -1  20        262.20        212.93         7.58 o
  -1  -1  20         40.13         20.69         2.85 o
   1  -1  20        481.13        456.36        13.73 o
   3  -1  20         72.23         71.75         6.28 o
  -6   0  20        157.84         96.14         7.01 o
  -4   0  20        244.71        200.06        11.14 o
  -2   0  20        181.00        166.24         6.95 o
   0   0  20        198.36        178.32        14.95 o
   2   0  20          6.21          3.60         2.46 o
   4   0  20        193.47        226.77         7.68 o
  -3   1  20        266.33        212.24        13.06 o
  -1   1  20         45.84         30.34         7.08 o
   1   1  20        512.13        494.49        13.49 o
   3   1  20         67.01         75.84         6.15 o
                                                
