# Supplementary material for: Total syntheses of Tetrodotoxin and 9-epiTetrodotoxin
Source: Nat Commun. 2024 Jan 23;15:679. doi: 10.1038/s41467-024-45037-0 (PMC10806222; doi:10.1038/s41467-024-45037-0)
Supplement: Supplementary file 4 — Source Data [file 41467_2024_45037_MOESM4_ESM.zip › Surce Data 20231213/Surce Data New/Crystal Structure Source Data/CCDC-2184298/20200811d.hkl]

   0  -8   0 14476.3 618.609  12
   0  -8   1 4366.24 297.703  12
   0  -8  -1 4845.62 310.973  12
   0  -8   2 3493.49 247.340  15
   0  -8  -2 2989.98 252.760  12
   0  -8  -3 4929.43 371.194  35
   0  -8   3 4677.37 295.137  15
   0  -8  -3 4859.82 317.436  12
   0  -8  -4 4156.14 335.951  35
   0  -8   4 4114.93 276.888  15
   0  -8  -4 4068.64 290.729  12
   0  -8  -5 7644.07 454.544  35
   0  -8   5 8104.91 402.142  15
   0  -8  -5 7969.89 413.898  12
   0  -8  -6 1373.28 208.220  35
   0  -8   6 1369.31 170.174  15
   0  -8  -6 1655.56 187.892  12
   0  -8  -7 1695.88 205.191  35
   0  -8   7 1707.14 178.379  15
   0  -8  -7 1986.31 194.695  12
   0  -8   8 3643.18 235.746  15
   0  -8  -8 3326.00 235.906  12
   0  -8   9 143.599 98.1943  15
   0  -8  -9 297.806 105.725  12
   0  -8 -10 2417.44 174.523  12
   0  -8 -11 793.667 99.4465  12
   0  -6   0 6656.58 337.426  31
   0  -6   0 6671.76 357.391  21
   0  -6   0 6267.86 323.421  14
   0  -6   0 5701.16 728.768  10
   0  -6   0 6083.15 356.111  12
   0  -6  -1 7296.58 357.782  31
   0  -6   1 6792.82 344.603  31
   0  -6  -1 6449.13 355.175  21
   0  -6   1 7114.05 376.266  21
   0  -6   1 6741.04 340.425  14
   0  -6   1 6292.36 363.951  12
   0  -6   1 6459.17 741.252  10
   0  -6  -1 6087.40 750.898  10
   0  -6   2 11830.9 497.391  31
   0  -6  -2 11885.8 513.865  31
   0  -6   2 12263.4 544.173  21
   0  -6  -2 11750.5 514.891  21
   0  -6   2 12122.8 510.443  14
   0  -6  -2 11629.2 1043.04  10
   0  -6   2 10652.1 942.873  10
   0  -6   2 11654.8 533.521  12
   0  -6   3 3687.12 235.105  31
   0  -6   3 3688.98 262.133  36
   0  -6   3 3560.86 266.288  21
   0  -6  -3 3577.90 241.515  21
   0  -6   3 3907.02 253.881  14
   0  -6   3 3123.38 253.605  12
   0  -6  -3 3377.33 614.012  10
   0  -6  -4 809.543 126.749  21
   0  -6   4 905.653 150.525  36
   0  -6   4 687.024 231.704   9
   0  -6   4 653.167 133.260  14
   0  -6   4 637.147 143.733  12
   0  -6  -5 12163.7 606.337  35
   0  -6   5 11157.9 530.871  36
   0  -6   5 11911.6 547.588  18
   0  -6   5 11422.2 521.343  14
   0  -6   5 12306.6 791.657   9
   0  -6   6 14431.1 629.650  36
   0  -6  -6 14129.2 689.998  35
   0  -6   6 15310.3 659.015  18
   0  -6   6 15029.0 625.651  14
   0  -6  -6 13979.4 1183.39  10
   0  -6   6 13367.8 871.170   9
   0  -6  -7 17471.2 786.715  35
   0  -6   7 17112.7 715.837  36
   0  -6   7 18512.9 764.616  18
   0  -6   7 17090.9 709.086  14
   0  -6   7 16864.0 1002.07   9
   0  -6  -7 15249.4 1242.91  10
   0  -6  -8 6842.84 434.420  35
   0  -6   8 6741.40 387.871  36
   0  -6   8 6799.23 424.119  18
   0  -6   8 6636.31 380.536  14
   0  -6  -8 6026.86 767.161  10
   0  -6   8 6398.84 595.695   9
   0  -6   9 8491.89 456.356  36
   0  -6  -9 8568.68 501.351  35
   0  -6   9 9741.10 526.072  18
   0  -6   9 9873.80 481.303  14
   0  -6   9 10361.4 500.764  15
   0  -6   9 9970.15 745.916   9
   0  -6  -9 7657.75 855.546  10
   0  -6  10 1639.00 201.344  14
   0  -6  10 1391.41 202.018  15
   0  -6  10 1638.32 237.149  18
   0  -6  10 1724.86 198.064  36
   0  -6  11 15795.6 672.748  36
   0  -6  11 17728.5 706.734  14
   0  -6  11 17864.7 710.699  15
   0  -6  11 17115.1 754.525  18
   0  -6  12 12746.6 585.706  18
   0  -6  12 11982.8 521.796  14
   0  -6  13 9151.28 456.393  18
   0  -6  13 7826.58 369.124  36
   0  -6  13 8247.96 399.089  14
   0  -6  14 13431.6 565.992  18
   0  -6  14 12242.8 477.682  36
   0  -6  14 13905.8 527.011  14
   0  -6  15 12495.4 505.846  18
   0  -4   0 90843.8 3229.77  10
   0  -4   1 4298.97 476.993  10
   0  -4  -1 5864.59 549.026  10
   0  -4  -2 68245.6 2703.83  10
   0  -4   2 75329.4 2662.26  10
   0  -4   3 2450.65 349.989  10
   0  -4   4 47842.6 1868.21  10
   0  -4  -5 126714. 4411.66  10
   0  -4   6 57823.9 1826.63  14
   0  -4  -6 57201.1 1853.05  13
   0  -4  -6 57763.5 2393.33  10
   0  -4  -7 11680.8 540.213  35
   0  -4   7 11351.7 501.922  14
   0  -4  -7 12053.1 531.147  13
   0  -4  -7 11510.9 887.989  10
   0  -4   7 11936.3 713.857   9
   0  -4  -8 41606.8 1494.30  35
   0  -4   8 45067.6 1468.26  14
   0  -4   8 44985.8 1463.51  15
   0  -4  -8 45582.2 2040.96  10
   0  -4   8 43788.6 1770.92   9
   0  -4  -8 42831.0 1479.90  13
   0  -4  -9 26140.0 1016.43  35
   0  -4  -9 26231.0 996.933  13
   0  -4   9 26711.9 1282.18   9
   0  -4  -9 26178.1 1437.31  10
   0  -4   9 26225.5 982.527  14
   0  -4   9 28476.9 988.721  15
   0  -4 -10 67092.9 2193.08  13
   0  -4  10 69473.6 2591.00   9
   0  -4 -10 68204.8 2720.37  10
   0  -4  10 66958.9 2166.83  15
   0  -4  11 17299.0 1039.87   9
   0  -4 -11 19067.7 781.568  13
   0  -4  11 18783.0 758.858  15
   0  -4 -12 31929.6 1162.57  13
   0  -4  12 30296.0 1496.73   9
   0  -4  13 6284.17 387.698  14
   0  -4  13 5974.85 598.269   9
   0  -4 -13 6705.44 390.073  13
   0  -4  14 15820.6 669.533  14
   0  -4 -14 14536.6 634.636  13
   0  -4  15 4111.45 292.159  14
   0  -4  16 2139.67 233.621  18
   0  -4  17 1459.36 176.882  18
   0  -4  18 2893.99 191.040  18
   0  -2   0 370824. 10923.0  10
   0  -2  -1 311173. 9525.48  10
   0  -2   1 331562. 9503.94  10
   0  -2   2 98014.7 3057.35  10
   0  -2   3 39535.8 1334.60  10
   0  -2  -3 37495.4 1434.63  10
   0  -2  -4 325134. 9024.80  10
   0  -2   4 287364. 8815.17  10
   0  -2  -5 2222.56 305.629  10
   0  -2   5 2915.44 251.376   9
   0  -2   6 4215.44 322.593   9
   0  -2  -6 2795.38 343.946  10
   0  -2   7 16514.9 752.262   9
   0  -2  -7 14626.2 788.717  10
   0  -2   8 137092. 4300.11   9
   0  -2  -8 133335. 4332.39  10
   0  -2   9 10616.3 461.414  14
   0  -2  -9 11012.9 650.508  10
   0  -2   9 10917.8 653.740   9
   0  -2  10 24590.2 903.344  14
   0  -2  10 24678.3 881.821  15
   0  -2  10 27462.3 1194.64   9
   0  -2 -10 25183.8 937.681   6
   0  -2  11 23890.1 1162.20   2
   0  -2  11 21357.1 836.205  14
   0  -2 -11 22874.8 887.606   6
   0  -2  11 21201.1 1093.36   9
   0  -2 -12 3003.74 279.675   6
   0  -2 -12 3411.29 589.535   3
   0  -2  12 3457.68 430.225   2
   0  -2  12 3469.41 267.894  14
   0  -2  12 2809.00 386.033   9
   0  -2 -13 2459.40 271.050   6
   0  -2  13 1702.34 343.441   2
   0  -2 -13 1645.87 490.669   3
   0  -2  13 2322.19 377.173   9
   0  -2  13 2453.97 232.630  14
   0  -2 -14 29833.3 1168.53   6
   0  -2 -14 26796.9 1772.63   3
   0  -2  14 29704.1 1479.24   2
   0  -2  14 30227.0 1105.18  14
   0  -2  14 27919.4 1408.93   9
   0  -2  14 31500.4 1507.07   8
   0  -2 -15 3568.98 319.774   6
   0  -2  15 3125.90 468.372   2
   0  -2  15 3519.32 466.098   8
   0  -2  15 3302.27 273.693  14
   0  -2 -16 765.779 185.226   6
   0  -2 -17 6388.28 406.179   6
   0  -2 -17 6192.81 332.415  13
   0  -2  18 5000.60 289.972  18
   0  -2 -18 5706.04 340.986   6
   0  -2 -19 1418.23 156.069   6
   0   0   2 78487.3 2320.22   9
   0   0   3 794718. 22894.3   9
   0   0   4 45718.3 1458.72   9
   0   0   5 4419.36 271.077   9
   0   0   6 8609.91 403.307   9
   0   0  -6 5831.40 255.416  10
   0   0   7 620.154 155.049   9
   0   0   8 93226.2 3005.76   9
   0   0   9 75060.7 2530.85   9
   0   0  10 26114.0 1148.35   9
   0   0  10 26697.4 926.229  14
   0   0 -10 28009.8 987.341   6
   0   0  10 25834.1 924.241  30
   0   0  11-101.003 148.132   9
   0   0  11 27.2650 94.4505  14
   0   0  11 57.5452 165.855   8
   0   0 -11 269.670 136.349   6
   0   0  12 52863.1 2086.09   8
   0   0 -12 51751.0 1782.56   6
   0   0 -13 3954.67 338.294   6
   0   0  13 4044.26 462.338   8
   0   0  13 4798.37 523.653   2
   0   0  14 27608.2 1396.15   8
   0   0 -14 27821.2 1112.86   6
   0   0 -14 26272.5 1751.68   3
   0   0  14 27003.2 1417.57   2
   0   0 -15 2288.91 279.590   6
   0   0  15 2648.48 409.092   8
   0   0 -15 2598.84 581.893   3
   0   0  15 2531.39 413.461   2
   0   0 -16 2152.69 285.650   6
   0   0 -16 2457.88 217.162  23
   0   0 -17 2609.08 284.135   6
   0   0 -17 2512.85 207.583  23
   0   0 -18 10091.9 522.706   6
   0   0 -19 7908.48 412.898   6
   0   0 -20 3413.74 221.013   6
   0   0  20 4046.45 209.911  20
   0   2   0 413342. 11992.3   7
   0   2  -1 336522. 8977.78   7
   0   2   1 339563. 8984.71   7
   0   2  -1 345845. 8871.89   3
   0   2   2 99944.2 3050.52  11
   0   2   3 41885.2 1394.47  11
   0   2   4 414074. 12108.1  11
   0   2   5 2848.09 247.629   8
   0   2   6 3907.78 314.444   8
   0   2   7 12440.2 643.648   8
   0   2   8 133983. 4259.63   8
   0   2   9 10784.0 657.441   8
   0   2  10 23655.4 855.914  24
   0   2  10 23778.1 1131.98   8
   0   2 -10 24368.8 903.829   6
   0   2  10 23987.4 855.085  30
   0   2  11 21709.6 813.058  24
   0   2  11 21093.3 804.640  30
   0   2  11 21216.6 1104.57   2
   0   2  11 22084.9 1110.51   8
   0   2 -11 22723.4 871.959   6
   0   2  12 2630.28 230.207  24
   0   2  12 2689.71 228.116  30
   0   2  12 2579.86 390.352   8
   0   2 -12 2871.48 268.991   6
   0   2  12 2693.90 392.704   2
   0   2 -12 3107.66 572.454   3
   0   2  13 2662.02 241.896  30
   0   2 -13 2568.92 279.957   6
   0   2  13 2516.93 383.923   8
   0   2  13 2200.87 376.809   2
   0   2 -13 2502.87 551.242   3
   0   2  14 28446.2 1077.03  30
   0   2 -14 31288.1 1175.81   6
   0   2 -14 27336.4 1773.94   3
   0   2  14 30685.5 1501.63   2
   0   2 -15 2633.64 279.711   6
   0   2  15 2789.92 427.819   2
   0   2 -15 2650.38 247.813  23
   0   2 -16 811.476 200.212   6
   0   2 -16 754.152 159.197  23
   0   2 -17 5848.78 384.485   6
   0   2 -17 5716.26 336.647  23
   0   2 -18 5497.15 341.859   6
   0   2 -18 5804.63 310.824  23
   0   2  19 1240.40 123.618  20
   0   2 -19 1289.54 123.639  23
   0   2 -19 1205.18 141.147   6
   0   4   0 93594.5 2986.37   7
   0   4   1 4979.44 355.839   7
   0   4   2 72934.4 2413.85   7
   0   4   3 2522.87 262.698   7
   0   4   4 49967.6 1835.10  11
   0   4   4 50451.8 1805.89   7
   0   4   5 136483. 4216.65  11
   0   4   5 125532. 4168.48   7
   0   4   6 65825.6 2227.58   7
   0   4   6 60075.9 1902.87  30
   0   4   7 13084.9 750.465   7
   0   4   7 12305.1 502.566  30
   0   4   8 46968.5 1824.27   7
   0   4   8 44506.6 1462.67  30
   0   4   9 25198.6 1224.41   7
   0   4   9 25141.0 902.203  30
   0   4  -9 24349.2 929.858  23
   0   4   9 25630.1 906.896  24
   0   4  10 63553.0 2509.14   7
   0   4  10 66458.9 2109.64  30
   0   4 -10 68912.2 2155.31  23
   0   4  10 64717.3 2102.53  24
   0   4  11 17780.3 1051.96   7
   0   4  11 19229.4 744.841  30
   0   4  11 18293.0 734.492  24
   0   4 -11 19467.8 783.205  23
   0   4  12 30318.2 1097.48  24
   0   4 -12 32606.3 1158.02  23
   0   4  12 30939.8 1110.75  30
   0   4  12 30037.2 1488.20   7
   0   4  13 4942.11 314.683  24
   0   4  13 6045.00 352.201  30
   0   4  13 5289.93 558.579   7
   0   4  14 13086.4 589.365  30
   0   4 -14 15241.6 645.854  23
   0   4  15 3917.08 270.695  30
   0   4 -15 4805.41 311.516  23
   0   4 -16 2288.49 207.302  23
   0   4 -17 1383.28 153.150  23
   0   4 -18 3346.33 194.076  23
   0   6   0 6304.21 547.135  11
   0   6   0 5739.01 316.908  27
   0   6   1 6170.29 547.020  11
   0   6  -1 6349.22 561.892  11
   0   6   1 7178.57 355.666  27
   0   6  -1 7288.43 361.228  27
   0   6   2 12579.4 535.260  26
   0   6   2 11803.4 774.567  11
   0   6  -2 12171.7 784.400  11
   0   6  -2 11964.8 520.244  27
   0   6   2 11727.7 506.711  27
   0   6   3 3591.00 253.864  26
   0   6   3 3821.67 424.247  11
   0   6   3 3813.65 247.073  27
   0   6  -3 3360.84 245.605  27
   0   6  -4 695.825 131.459  27
   0   6   4 763.450 127.529  27
   0   6   4 627.852 128.999  26
   0   6  -5 10745.2 501.058  27
   0   6   5 10156.2 475.938  27
   0   6   5 11250.0 497.394  26
   0   6   5 10721.1 476.957  30
   0   6  -6 14181.8 617.955  27
   0   6   6 14520.0 599.525  30
   0   6   6 14437.6 604.225  27
   0   6  -7 16434.6 709.388  27
   0   6   7 18481.4 698.942  30
   0   6  -8 6060.74 366.044  27
   0   6   8 6873.45 364.509  30
   0   6   9 9432.36 443.072  30
   0   6  -9 9490.61 469.480  27
   0   6   9 9691.96 438.345  24
   0   6  10 1972.99 193.788  30
   0   6 -10 1869.02 195.942  23
   0   6  10 1832.39 183.645  24
   0   6  11 16340.4 639.088  30
   0   6 -11 15427.5 641.664  23
   0   6 -12 11043.9 493.909  23
   0   6 -12 11322.2 506.377  27
   0   6  12 11601.9 484.872  30
   0   6 -13 8052.26 371.369  23
   0   6 -13 8062.74 382.036  27
   0   6  13 6990.61 342.538  30
   0   6 -14 12415.5 474.125  23
   0   6 -14 13053.8 487.036  27
   0   6 -15 10015.5 400.880  23
   0   6 -15 12018.9 427.709  27
   0   8   0 13204.9 572.391  26
   0   8  -1 4781.58 302.747  26
   0   8   1 4652.42 296.498  26
   0   8  -2 3323.22 254.605  26
   0   8   2 3730.02 241.666  30
   0   8   2 3414.89 246.804  26
   0   8  -2 3216.73 221.821  27
   0   8  -3 4714.91 303.644  26
   0   8  -3 4747.08 271.555  27
   0   8   3 5056.78 296.087  26
   0   8   3 5425.53 296.709  30
   0   8  -4 3949.15 244.079  27
   0   8   4 4284.16 254.180  30
   0   8   5 8341.11 379.107  30
   0   8  -5 8076.93 373.535  27
   0   8  -6 1186.54 132.852  27
   0   8   6 1226.78 137.501  30
   0   8   7 1993.77 155.732  30
   0   8  -7 1540.23 145.983  27
   0   8  -8 2737.60 177.235  27
   0   8   8 2943.10 179.943  30
   0   8   9 128.531 66.2927  30
   0   8  -9 109.104 64.3692  27
   0   8 -10 1294.21 100.726  27
   1  -9  -7 1486.62 120.216  12
   1  -9  -6 3141.82 185.954  12
   1  -9  -5 961.505 146.309  35
   1  -9  -5 1115.79 127.640  12
   1  -9  -4 2629.94 220.191  35
   1  -9  -4 2804.09 190.126  12
   1  -9  -3 1393.43 183.019  35
   1  -9  -3 1168.69 136.391  12
   1  -9  -2 2743.88 242.464  35
   1  -9  -1 3826.17 283.398  35
   1  -9   0 5391.12 345.625  35
  -1  -9   0 5664.68 339.152  35
   1  -9   1 1595.97 207.053  35
  -1  -9  -1 1381.03 191.646  35
  -1  -9  -2 2030.02 213.038  35
  -1  -9  -3 2047.36 197.042  35
  -1  -9  -3 1848.84 156.245  12
  -1  -9  -4 2722.49 209.269  35
  -1  -9  -4 2956.09 190.551  12
  -1  -9  -5 573.791 104.332  35
  -1  -9  -5 472.521 98.7851  12
  -1  -9  -6 2982.83 173.765  12
  -1  -9  -7 231.618 67.8178  12
  -1  -7  13 2739.10 169.965  14
  -1  -7  12 322.754 95.9520  14
  -1  -7  11 1868.19 176.663  14
  -1  -7  10 2972.39 202.586  36
  -1  -7  10 3096.16 230.107  14
  -1  -7   9 10318.5 457.351  36
  -1  -7   9 10903.7 489.448  14
  -1  -7   9 11355.7 515.781  15
   1  -7  -8 3017.90 288.691  35
  -1  -7   8 2876.65 226.365  14
   1  -7  -7 2515.11 285.852  35
  -1  -7   7 2395.47 219.760  14
   1  -7  -6 20487.0 892.816  35
  -1  -7   6 21467.4 831.033  15
  -1  -7   6 19789.0 785.210  14
   1  -7  -5 7781.11 485.531  35
  -1  -7   5 7393.07 392.913  14
  -1  -7   5 7158.63 619.363   9
   1  -7  -4 1547.18 249.941  35
  -1  -7   4 1684.49 184.537  14
   1  -7  -4 2009.77 535.895  10
  -1  -7   4 1563.36 302.184   9
  -1  -7   3 3464.22 251.311  14
  -1  -7   3 3948.30 449.052   9
   1  -7  -3 3732.68 664.706  10
  -1  -7   3 3753.59 272.478  12
  -1  -7   2 3119.20 263.587  21
   1  -7  -2 2466.67 204.762  21
  -1  -7   2 2836.86 220.845  14
   1  -7  -2 2460.55 250.429  12
   1  -7  -2 2321.17 556.767  10
  -1  -7   2 2850.89 241.630  12
   1  -7  -1 2085.91 202.529  31
   1  -7  -1 2550.70 214.775  21
  -1  -7   1 2520.40 227.493  21
  -1  -7   1 2215.79 200.896  14
   1  -7  -1 3091.81 266.555  12
   1  -7  -1 2749.42 592.956  10
  -1  -7   1 2029.13 501.502  10
  -1  -7   1 2323.81 228.736  12
  -1  -7   0 1235.31 178.575  21
   1  -7   0 1205.29 165.051  21
   1  -7   0 1211.05 160.008  31
   1  -7   0 1435.44 267.952   9
  -1  -7   0 1058.97 146.434  14
  -1  -7   0 898.153 396.927  10
   1  -7   0 846.024 389.921  10
   1  -7   0 1653.47 210.426  12
  -1  -7   0 1427.37 197.596  12
  -1  -7  -1 18720.5 748.275  21
   1  -7   1 19066.1 727.415  31
   1  -7   1 18587.7 987.737   9
  -1  -7  -1 18604.4 762.238  12
   1  -7   1 18621.4 769.600  12
  -1  -7  -1 18879.1 1383.77  10
  -1  -7  -2 7180.63 384.387  21
   1  -7   2 7303.31 370.027  31
  -1  -7  -2 6536.76 841.904  10
   1  -7   2 7352.32 412.315  12
   1  -7   2 6922.57 574.851   9
  -1  -7  -2 7398.68 413.253  12
   1  -7   3 6543.67 335.861  31
  -1  -7  -3 6453.83 346.213  21
   1  -7   3 5998.29 320.143  14
   1  -7   3 5847.79 534.825   9
   1  -7   3 5983.62 368.202  12
  -1  -7  -3 5477.97 779.600  10
   1  -7   4 3833.73 247.883  31
  -1  -7  -4 4408.42 360.736  35
  -1  -7  -4 3688.24 251.500  21
   1  -7   4 3739.80 286.391  15
   1  -7   4 4131.01 259.575  14
  -1  -7  -4 3066.32 608.017  10
   1  -7   4 3892.76 444.064   9
  -1  -7  -5 7878.79 482.102  35
   1  -7   5 7760.70 422.288  15
   1  -7   5 7912.54 389.893  14
   1  -7   5 7676.35 633.348   9
   1  -7   6 8473.26 428.718  36
  -1  -7  -6 8024.74 476.479  35
   1  -7   6 7426.94 419.851  15
   1  -7   6 7538.02 387.519  14
   1  -7   7 1966.45 209.162  36
  -1  -7  -7 2429.51 269.753  35
   1  -7   7 2401.50 204.217  14
   1  -7   7 2490.33 233.257  15
   1  -7   8 5257.20 318.455  36
  -1  -7  -8 4945.00 345.967  35
   1  -7   8 5324.78 336.216  15
   1  -7   8 5278.51 306.233  14
   1  -7   9 1036.99 154.668  36
   1  -7   9 1174.13 154.175  14
   1  -7  10 4463.26 268.084  36
   1  -7  11 2983.21 199.814  36
   1  -7  12 1648.86 133.765  36
  -1  -5  17 900.562 121.257  18
  -1  -5  16 3209.07 232.883  18
  -1  -5  16 2051.88 135.737  36
  -1  -5  15 1164.47 128.874  36
  -1  -5  15 1574.05 173.927  14
  -1  -5  14 8722.50 404.215  36
  -1  -5  13 7246.72 383.807  36
   1  -5 -13 8050.99 421.257  13
  -1  -5  12 2142.82 222.243  15
   1  -5 -12 1899.71 227.005  13
  -1  -5  11 3938.22 300.760  14
  -1  -5  11 4010.81 294.795  15
  -1  -5  11 3034.99 439.916   9
   1  -5 -11 3223.71 284.363  13
  -1  -5  10 928.117 170.634  15
   1  -5 -10 776.313 179.508  13
   1  -5 -10 1234.45 368.209  10
  -1  -5  10 865.228 168.650  14
  -1  -5  10 599.976 235.900   9
   1  -5  -9 15938.9 736.989  35
  -1  -5   9 16683.3 697.237  14
  -1  -5   9 16216.2 688.604  15
   1  -5  -9 16392.0 721.827  13
   1  -5  -9 15721.5 1151.91  10
  -1  -5   9 16250.5 979.144   9
   1  -5  -8 1901.97 236.628  35
  -1  -5   8 1747.02 193.760  36
  -1  -5   8 1895.62 209.071  15
  -1  -5   8 2152.93 221.097  14
  -1  -5   8 1423.14 303.876   9
   1  -5  -8 1277.37 417.666  10
   1  -5  -8 1268.90 197.752  13
   1  -5  -7 5494.73 378.709  35
  -1  -5   7 5128.10 312.920  36
  -1  -5   7 5149.41 316.767  14
   1  -5  -7 4377.67 617.834  10
   1  -5  -7 4677.36 340.520  13
  -1  -5   6 37612.9 1285.21  36
   1  -5  -6 38054.1 1358.22  35
  -1  -5   6 37613.1 1291.18  14
   1  -5  -6 37727.6 1934.40  10
  -1  -5   5 31994.7 1097.12  36
  -1  -5   5 32196.3 1097.36  14
   1  -5  -5 34451.8 1757.24  10
  -1  -5   4 3795.44 249.331  36
  -1  -5   4 4138.67 270.883  21
  -1  -5   4 3852.91 251.558  14
  -1  -5   4 3975.86 473.328  10
  -1  -5   4 3831.31 244.500  12
  -1  -5   3 16293.8 629.477  36
   1  -5  -3 15879.3 622.100  31
  -1  -5   3 16433.3 645.274  21
  -1  -5   3 16611.2 630.046  14
   1  -5  -3 15657.4 1113.72  10
  -1  -5   3 14378.5 971.836  10
  -1  -5   3 15825.4 618.708  12
   1  -5  -2 20382.6 752.758  31
  -1  -5   2 21370.6 765.193  36
  -1  -5   2 20829.0 775.417  21
  -1  -5   2 20436.7 753.727  14
   1  -5  -2 22614.7 1324.66  10
  -1  -5   2 20868.1 757.558  12
  -1  -5   2 20122.4 1196.86  10
   1  -5  -1 96323.0 2935.70  31
  -1  -5   1 100074. 2952.93  36
  -1  -5   1 97980.0 2959.64  21
   1  -5  -1 94769.7 2931.38  21
  -1  -5   1 93509.4 2930.35  14
   1  -5  -1 99991.2 3659.49  10
  -1  -5   1 101993. 3620.82  10
   1  -5   0 29816.4 1024.65  21
   1  -5   0 32140.7 1603.04  10
  -1  -5   0 30537.0 1573.48  10
   1  -5   1 34859.1 1184.85  21
   1  -5   1 35951.7 1201.31  36
   1  -5   1 39017.7 1773.09  10
  -1  -5  -1 34472.1 1737.98  10
   1  -5   1 35410.9 1193.06  12
   1  -5   2 9882.23 430.676  21
   1  -5   2 9572.30 433.939  36
  -1  -5  -2 9252.38 830.685  10
   1  -5   2 9016.24 423.754  12
   1  -5   2 9463.37 777.582  10
   1  -5   3 29350.3 1019.37  36
   1  -5   3 30157.1 1019.58  21
   1  -5   3 27541.9 981.855  14
  -1  -5  -3 29186.0 1591.81  10
   1  -5   3 28733.7 1008.64  12
   1  -5   3 30431.4 1484.39  10
   1  -5   4 10868.9 478.256  36
   1  -5   4 10594.0 486.765  18
   1  -5   4 10541.9 473.329  21
   1  -5   4 10094.0 446.646  14
   1  -5   4 11221.3 676.061   9
   1  -5   4 9319.21 450.674  12
   1  -5   5 23019.6 848.767  36
   1  -5   5 22163.9 821.638  14
   1  -5   5 23836.3 1108.13   9
   1  -5   6 25033.0 929.650  36
  -1  -5  -6 24082.9 957.002  35
   1  -5   6 24964.9 906.994  14
  -1  -5  -6 24070.5 1484.24  10
   1  -5   6 27607.5 1233.96   9
  -1  -5  -7 15332.2 687.683  35
   1  -5   7 15746.6 665.220  36
   1  -5   7 15416.3 641.809  14
   1  -5   7 16391.3 922.468   9
  -1  -5  -7 16149.9 1179.10  10
  -1  -5  -8 30587.0 1177.24  35
   1  -5   8 31634.7 1145.10  15
   1  -5   8 32910.7 1144.38  14
  -1  -5  -8 34017.0 1808.36  10
  -1  -5  -9 33217.9 1245.40  35
   1  -5   9 34550.8 1221.05  15
   1  -5   9 35255.6 1219.72  14
  -1  -5  -9 34987.6 1846.45  10
  -1  -5  -9 32928.7 1218.74  13
   1  -5  10 1091.46 193.781  15
   1  -5  10 1031.65 182.229  14
  -1  -5 -10 976.554 170.785  13
  -1  -5 -10 428.206 298.582  10
   1  -5  11 9952.28 495.035  15
   1  -5  11 10013.2 497.730  14
   1  -5  12 4215.62 308.949  14
   1  -5  13 9206.20 470.043  14
   1  -5  14 3866.42 265.400  36
   1  -5  14 4183.78 281.481  14
   1  -5  15 3295.22 224.717  36
   1  -5  15 3851.76 291.343  18
   1  -5  16 2023.66 145.992  36
   1  -5  16 2080.18 196.868  18
   1  -5  17 728.161 113.958  18
  -1  -3  18 170.704 105.304  18
   1  -3 -17 3746.09 235.208  13
  -1  -3  17 3525.47 274.591  18
   1  -3 -16 22708.4 909.813   6
   1  -3 -16 23379.3 866.134  13
   1  -3 -15 6451.95 413.679   6
  -1  -3  15 6315.16 383.145  14
   1  -3 -15 6552.26 387.022  13
   1  -3 -14 10737.2 562.519   6
   1  -3 -14 10222.4 1000.51   3
  -1  -3  14 9737.86 752.474   2
  -1  -3  14 10473.9 526.609  14
  -1  -3  14 10560.1 777.508   9
   1  -3 -14 11387.4 547.313  13
  -1  -3  13 3034.66 395.727   2
   1  -3 -13 2926.07 581.332   3
  -1  -3  13 3862.35 468.737   9
  -1  -3  13 2901.45 263.629  14
   1  -3 -13 3133.92 285.560   6
  -1  -3  12 8450.88 657.413   2
   1  -3 -12 9114.67 891.883   3
  -1  -3  12 8064.98 655.332   9
  -1  -3  12 9061.78 466.475  14
   1  -3 -12 8653.50 480.459   6
  -1  -3  11 37410.3 1583.64   2
   1  -3 -11 35406.8 1850.58   3
  -1  -3  11 37842.6 1625.80   9
  -1  -3  11 36133.7 1258.50  15
  -1  -3  11 37979.1 1292.39  14
   1  -3 -11 36012.4 1308.74   6
   1  -3 -10 11582.2 907.648   3
  -1  -3  10 12604.8 742.895   2
  -1  -3  10 12704.1 778.957   9
   1  -3 -10 11907.7 779.873  10
  -1  -3  10 12681.1 530.802  15
  -1  -3  10 12049.4 538.207  14
   1  -3 -10 11562.2 546.863   6
  -1  -3   9 66619.4 2091.44  15
  -1  -3   9 65814.3 2105.82  14
   1  -3  -9 66044.8 2638.42   3
  -1  -3   9 68257.9 2433.74   9
   1  -3  -9 66602.2 2513.61  10
  -1  -3   8 2887.36 207.893  15
   1  -3  -8 3055.11 411.270   3
  -1  -3   8 3033.83 335.240   9
   1  -3  -8 2364.41 377.176  10
   1  -3  -7 108920. 3765.11   3
   1  -3  -7 116617. 3835.77  10
  -1  -3   7 109631. 3608.77   9
   1  -3  -6 103631. 3475.52   3
   1  -3  -6 98304.4 3563.75  10
  -1  -3   6 109990. 3400.34   9
   1  -3  -5 130654. 4050.28   3
   1  -3  -5 123637. 4208.71  10
  -1  -3   5 127053. 3967.03  10
   1  -3  -4 109153. 3445.09   3
   1  -3  -4 108544. 3701.66  10
  -1  -3   4 113424. 3527.51  10
   1  -3  -3 153137. 4571.44   3
  -1  -3   3 153800. 4787.47  10
   1  -3  -2 343.230 260.637  10
  -1  -3   2 538.554 211.078  10
  -1  -3   1 91623.8 3056.82  10
   1  -3  -1 92474.3 3110.85  10
  -1  -3   0 67946.3 2497.84  10
   1  -3   0 77865.9 2553.23  10
  -1  -3  -1 9972.66 657.653  10
   1  -3   1 12254.0 688.340  10
   1  -3   2 120243. 3864.50  10
  -1  -3  -2 119531. 3936.59  10
   1  -3   3 278457. 8177.65   2
   1  -3   3 292576. 8492.42  10
   1  -3   4 8106.13 371.252   2
  -1  -3  -4 8131.77 620.659  10
   1  -3   4 7383.60 499.584  10
   1  -3   5 67095.9 2066.80   2
  -1  -3  -5 56187.1 2347.14  10
   1  -3   6 67268.8 2184.94   2
  -1  -3  -6 64982.3 2473.55  10
   1  -3   6 65650.4 2273.26   9
   1  -3   7 35605.9 1313.92   2
  -1  -3  -7 31456.2 1508.04  10
   1  -3   7 34719.4 1381.01   9
   1  -3   8 30534.4 1031.41  15
   1  -3   8 29426.5 1031.72  14
   1  -3   8 31448.0 1247.17   2
  -1  -3  -8 29773.6 1419.88  10
   1  -3   8 29377.0 1288.78   9
   1  -3   9 13312.5 560.902  15
   1  -3   9 14134.2 761.728   2
   1  -3   9 14468.7 812.525   9
  -1  -3  -9 13442.5 875.308  10
   1  -3  10 7226.48 546.397   2
   1  -3  10 7473.14 590.248   9
  -1  -3 -10 6445.15 603.162  10
   1  -3  10 6944.57 370.950  15
  -1  -3 -10 7156.71 386.872   6
   1  -3  11 31720.3 1418.47   2
  -1  -3 -11 32923.6 1728.77   3
   1  -3  11 34245.2 1494.01   9
   1  -3  11 30785.3 1121.44  14
   1  -3  11 30448.2 1104.29  15
  -1  -3 -11 30911.7 1141.70   6
   1  -3  12 1068.38 277.708   2
  -1  -3 -12 1095.16 418.561   3
   1  -3  12 1336.31 319.902   9
   1  -3  12 1475.04 199.810  14
  -1  -3 -12 1795.39 217.400   6
   1  -3  13 41659.3 1813.58   2
  -1  -3 -13 37437.5 2100.49   3
  -1  -3 -13 42355.4 1459.63  13
   1  -3  13 44059.3 1481.20  14
   1  -3  13 42828.6 1865.46   9
  -1  -3 -13 41404.7 1496.83   6
  -1  -3 -14 9283.78 963.542   3
   1  -3  14 10387.4 773.252   2
  -1  -3 -14 11413.1 574.056   6
   1  -3  14 10562.5 809.337   9
  -1  -3 -14 11097.0 521.462  13
   1  -3  14 11334.9 544.492  14
   1  -3  14 10354.7 804.526   8
  -1  -3 -15 10178.9 534.418   6
   1  -3  15 10261.6 509.200  14
  -1  -3 -15 10320.5 481.051  13
  -1  -3 -16 10554.1 534.911   6
   1  -3  16 11612.7 569.074  18
   1  -3  17 1300.23 180.047  18
   1  -3  18 7622.85 360.845  18
  -1  -1  20 458.295 77.4768  20
   1  -1 -20 401.561 96.4872   6
   1  -1 -19 4851.49 307.124   6
   1  -1 -18 10380.9 531.892   6
   1  -1 -17 6542.62 425.828   6
   1  -1 -16 13379.6 683.519   6
   1  -1 -15 1115.07 152.505  23
  -1  -1  15 1148.30 300.627   8
   1  -1 -15 1525.05 248.612   6
  -1  -1  15 925.527 309.158   2
   1  -1 -15 654.519 427.870   3
  -1  -1  14 2170.85 383.409   8
   1  -1 -14 2797.83 302.320   6
  -1  -1  14 2474.57 419.139   2
   1  -1 -14 2799.03 610.626   3
  -1  -1  14 2997.27 253.981  14
   1  -1 -13 34796.3 1293.70   6
   1  -1 -13 31908.7 1924.37   3
  -1  -1  13 34421.5 1615.55   2
  -1  -1  13 35430.5 1216.78  14
  -1  -1  13 32307.5 1489.42   9
  -1  -1  13 32395.6 1561.64   8
   1  -1 -12 5990.03 394.332   6
   1  -1 -12 5980.42 747.535   3
  -1  -1  12 6213.41 350.567  14
  -1  -1  12 6364.69 532.576   9
  -1  -1  11 36165.9 1454.50   9
  -1  -1  11 35002.8 1173.83  14
   1  -1 -11 31791.0 1214.37   6
  -1  -1  10 59225.3 2044.62   9
   1  -1 -10 55243.0 1816.72   6
  -1  -1  10 54105.3 1761.89  14
  -1  -1   9 11929.1 654.613   9
   1  -1  -8 8805.16 466.685  10
  -1  -1   8 11740.8 580.789   9
   1  -1  -7 54391.7 1866.51  10
  -1  -1   7 59989.1 1930.32   9
   1  -1  -6 151135. 4399.56  10
  -1  -1   6 138113. 4389.21   9
  -1  -1   5 65623.2 2027.77   9
   1  -1  -5 61305.9 2043.40  10
   1  -1  -4 82122.8 2592.13  10
  -1  -1   4 83935.1 2552.11   9
   1  -1  -3 306659. 7083.05  10
  -1  -1   3 220133. 6901.46  10
   1  -1  -2 214202. 6317.55  10
   1  -1  -1 429356. 12400.2   3
   1  -1   0 184258. 4885.56  10
   1  -1   0 181565. 4752.55   1
   1  -1   1 177208. 5143.32  10
   1  -1   1 173305. 5056.27   2
   1  -1   3 358209. 10419.1   9
   1  -1   4 86309.6 2656.39   9
   1  -1   5 150123. 4530.42   9
   1  -1   6 157919. 4802.35   9
   1  -1   7 6134.30 404.952   9
  -1  -1  -8 122010. 4078.55  10
   1  -1   8 147645. 4207.66   9
  -1  -1  -9 59347.9 2030.67  10
   1  -1   9 65626.2 2202.14   9
   1  -1  10 28016.0 985.401  14
   1  -1  10 28973.8 1245.85   9
   1  -1  11 35597.2 1203.89  14
   1  -1  11 32319.4 1458.55   9
   1  -1  11 33996.1 1528.26   2
  -1  -1 -11 35478.9 1254.30   6
   1  -1  12 2836.70 386.424   8
   1  -1  12 2901.17 240.152  14
   1  -1  12 2697.80 376.189   9
   1  -1  12 2522.07 380.766   2
  -1  -1 -12 3535.41 291.080   6
   1  -1  13 12333.8 831.097   8
   1  -1  13 11215.2 531.174  14
   1  -1  13 11212.6 770.725   9
   1  -1  13 10922.0 810.557   2
  -1  -1 -13 11471.0 594.928   6
   1  -1  14 3864.11 503.097   2
  -1  -1 -14 2733.12 654.826   3
   1  -1  14 3276.74 447.237   8
  -1  -1 -14 4189.60 351.859   6
  -1  -1 -15 583.113 420.548   3
   1  -1  15 466.030 240.511   2
   1  -1  15 1008.12 295.245   8
  -1  -1 -15 612.382 187.649   6
  -1  -1 -16 5613.06 409.286   6
   1  -1  17 2301.16 211.388  18
  -1  -1 -17 2379.07 265.430   6
  -1  -1 -18 18604.5 776.576   6
   1  -1  19 3668.10 240.974  20
  -1  -1 -19 4174.53 276.556   6
   1  -1  20 9914.64 372.068  20
  -1  -1 -20 9333.97 393.144   6
  -1   1  20 502.120 79.0954  20
   1   1 -20 801.672 106.614   6
   1   1 -19 4494.04 293.052   6
   1   1 -18 8661.24 479.101   6
   1   1 -18 9588.41 419.035  23
   1   1 -17 6201.82 414.427   6
   1   1 -17 5946.01 340.203  23
   1   1 -16 11428.0 613.208   6
   1   1 -16 12295.0 554.693  23
  -1   1  15 1434.12 341.972   2
   1   1 -15 1163.01 441.799   3
   1   1 -15 920.255 217.451   6
  -1   1  15 808.309 270.018   8
   1   1 -14 3083.74 641.390   3
  -1   1  14 2809.14 450.556   2
   1   1 -14 3469.30 324.738   6
  -1   1  14 3259.74 444.780   8
  -1   1  13 36893.9 1685.37   2
   1   1 -13 35392.7 2010.67   3
   1   1 -13 35740.5 1345.03   6
  -1   1  13 36497.3 1635.75   8
   1   1 -12 5913.58 763.210   3
   1   1 -12 6736.75 412.413   6
  -1   1  12 6089.00 548.111   8
  -1   1  12 6255.58 352.279  30
   1   1 -11 33225.9 1179.41   6
  -1   1  11 33262.9 1418.60   8
  -1   1  11 30866.7 1098.92  30
  -1   1  10 56009.3 2038.95   8
   1   1 -10 53742.3 1781.36   6
  -1   1  10 54080.2 1722.64  30
  -1   1   9 11159.0 640.142   8
  -1   1   8 10447.9 579.120   8
  -1   1   7 59461.3 2013.26   8
  -1   1   6 152020. 4616.42   8
  -1   1   5 64106.5 2044.17   8
  -1   1   4 88188.4 2693.01   8
  -1   1   3 353793. 10351.5  11
  -1   1   3 359029. 10347.1   8
  -1   1   2 241841. 6910.11  11
  -1   1   2 233503. 6890.59   8
   1   1  -1 415689. 12013.1   3
   1   1   0 189565. 5489.80   1
   1   1   0 183455. 5498.02   3
  -1   1   0 192311. 5502.95   7
   1   1   0 202862. 5547.75   7
   1   1   1 166629. 4833.65   2
   1   1   2 168562. 5004.17   8
   1   1   2 171662. 4992.45  11
   1   1   3 379732. 11048.1   8
   1   1   4 89014.4 2742.87   8
   1   1   5 149129. 4512.27   8
   1   1   6 152592. 4661.34   8
   1   1   7 6473.74 420.854   8
   1   1   8 140967. 4442.86   8
   1   1   9 66013.6 2329.77   8
   1   1  10 27726.7 968.473  30
   1   1  10 29020.5 1271.01   8
   1   1  11 31458.5 1145.71  24
   1   1  11 34501.5 1152.48  30
  -1   1 -11 33577.3 1205.62   6
   1   1  11 35860.4 1501.82   8
   1   1  11 33003.3 1489.68   2
   1   1  12 2349.40 217.070  30
   1   1  12 2713.89 391.035   8
  -1   1 -12 2684.57 265.400   6
   1   1  12 2948.11 393.870   2
   1   1  13 9757.53 495.310  30
  -1   1 -13 10428.7 556.054   6
   1   1  13 11723.3 804.369   8
   1   1  13 11669.6 820.618   2
  -1   1 -14 4542.01 364.497   6
   1   1  14 4284.39 518.422   8
  -1   1 -14 4241.80 719.542   3
   1   1  14 3619.85 496.914   2
  -1   1 -15 759.661 212.606   6
   1   1  15 362.186 224.154   8
   1   1  15 805.445 317.025   2
  -1   1 -15 364.433 372.782   3
  -1   1 -16 5616.97 406.469   6
  -1   1 -17 2801.67 229.593  23
  -1   1 -17 2693.87 274.731   6
  -1   1 -18 17560.9 668.322  23
  -1   1 -18 17689.0 743.138   6
   1   1  19 4070.38 253.130  20
  -1   1 -19 4637.45 288.993   6
   1   1  20 10365.7 390.863  20
  -1   1 -20 10553.7 416.981   6
   1   3 -19 3809.51 197.282  23
   1   3 -18 402.402 102.790   6
   1   3 -17 2880.78 235.297   6
   1   3 -16 22978.0 898.368   6
   1   3 -15 6214.28 395.291   6
   1   3 -15 6564.27 392.786  23
  -1   3  14 9119.24 465.148  30
   1   3 -14 10025.6 520.179   6
   1   3 -14 9946.21 505.861  23
  -1   3  13 3227.23 261.225  30
   1   3 -13 3929.02 601.893   3
  -1   3  13 4088.76 464.769   2
   1   3 -13 3964.64 315.879   6
   1   3 -13 3799.62 300.947  23
  -1   3  12 8661.17 423.474  30
  -1   3  12 8384.97 654.053   2
   1   3 -12 7575.31 440.090   6
  -1   3  12 7891.35 401.622  24
  -1   3  11 35871.5 1214.83  30
  -1   3  11 38371.4 1570.04   2
   1   3 -11 35126.0 1822.91   3
   1   3 -11 32649.6 1244.62   6
  -1   3  11 35891.6 1207.57  24
  -1   3  10 11609.9 493.457  30
  -1   3  10 12045.7 719.122   2
   1   3 -10 11912.6 922.824   3
   1   3 -10 9974.49 503.878   6
  -1   3  10 12051.4 494.368  24
  -1   3   9 65117.9 2056.27  24
   1   3  -9 65157.6 2632.42   3
  -1   3   9 67128.6 2063.00  30
   1   3  -8 3129.13 433.697   3
   1   3  -7 104870. 3594.48   3
   1   3  -6 96464.3 3253.91   3
   1   3  -5 124301. 4227.40   3
  -1   3   5 144565. 4218.91  11
   1   3  -4 121320. 3780.79   3
  -1   3   4 121593. 3792.79  11
   1   3  -3 165672. 5042.77   3
  -1   3   3 170284. 5099.02   7
  -1   3   3 173707. 5153.39  11
   1   3  -2 99.2129 48.9359   3
  -1   3   2 239.195 33.9063   2
  -1   3   2 274.271 113.323   7
  -1   3   2 278.938 130.351  11
  -1   3   1 104852. 3207.91   7
   1   3  -1 104619. 3248.07   7
   1   3   0 80769.4 2515.40   7
  -1   3   0 78156.6 2457.09   7
   1   3   1 15371.3 620.914   7
   1   3   1 12011.3 586.136  11
  -1   3  -2 116012. 3466.89   3
   1   3   2 127909. 3677.87   7
   1   3   3 281100. 8361.35   2
   1   3   3 305712. 8560.77   7
   1   3   4 7321.30 348.556   2
   1   3   4 7093.68 438.881   7
   1   3   4 6999.89 433.331  11
   1   3   5 65109.9 2099.68   2
   1   3   6 63262.0 2096.98   2
   1   3   7 34061.3 1301.47   2
   1   3   8 29691.5 997.394  30
   1   3   8 28986.2 1209.14   2
   1   3   9 13885.7 566.706  24
   1   3   9 14511.6 772.731   2
   1   3   9 14345.5 566.491  30
   1   3  10 7104.18 361.423  24
  -1   3 -10 6754.62 369.957   6
   1   3  10 7464.59 551.525   2
   1   3  10 6365.75 346.819  30
   1   3  11 29809.2 1052.35  24
  -1   3 -11 28078.2 1068.09   6
  -1   3 -11 30707.6 1670.45   3
   1   3  11 30927.1 1371.04   2
   1   3  11 28869.8 1041.43  30
   1   3  12 1333.49 176.782  24
   1   3  12 1607.50 190.806  30
  -1   3 -12 1161.32 397.205   3
   1   3  12 1346.17 298.486   2
  -1   3 -12 1559.47 202.032   6
   1   3  13 40351.3 1408.24  24
   1   3  13 42165.4 1419.61  30
  -1   3 -13 40008.9 1452.54   6
  -1   3 -13 41088.1 2141.51   3
   1   3  13 42392.2 1802.94   2
   1   3  14 9977.31 484.821  30
  -1   3 -14 9239.21 501.959   6
   1   3  15 9095.75 466.951  30
  -1   3 -15 9409.87 502.520   6
  -1   3 -15 10127.6 501.405  23
  -1   3 -16 11563.9 560.095   6
  -1   3 -16 12902.8 564.511  23
   1   3  17 1296.44 147.344  20
  -1   3 -17 928.878 157.214   6
  -1   3 -18 5745.54 281.827   6
   1   5 -17 906.164 96.8566  27
   1   5 -17 898.329 102.678  23
   1   5 -16 2705.29 193.215  23
   1   5 -15 1549.75 169.363  23
  -1   5  14 9456.84 438.172  30
   1   5 -14 11364.4 502.205  23
  -1   5  13 6750.03 354.625  30
   1   5 -13 6975.18 390.760  23
  -1   5  12 1829.02 186.087  30
   1   5 -12 1931.97 214.942  23
  -1   5  11 3195.67 243.049  30
   1   5 -11 3203.54 267.693  23
  -1   5  10 706.698 135.442  24
   1   5 -10 913.296 161.364  23
  -1   5  10 930.884 141.477  30
  -1   5  10 940.057 254.548   7
  -1   5   9 18513.9 700.973  24
   1   5  -9 18535.5 738.890  23
  -1   5   9 17521.3 700.503  30
  -1   5   9 16509.9 972.394   7
   1   5  -8 1141.94 155.276  23
  -1   5   8 1511.59 163.281  30
  -1   5   8 1114.94 252.684   7
   1   5  -7 5323.67 309.850  23
  -1   5   7 5613.32 489.658   7
  -1   5   7 4916.19 288.084  30
  -1   5   6 36642.2 1520.56   7
  -1   5   6 37237.3 1232.40  30
  -1   5   5 33031.3 1113.93  26
  -1   5   5 33243.5 1432.11  11
  -1   5   5 32974.6 1366.82   7
  -1   5   5 32670.6 1101.45  30
  -1   5   4 4234.89 246.780  26
  -1   5   4 3551.60 346.450   7
   1   5  -4 3965.65 257.685  27
  -1   5   3 16955.4 632.966  26
  -1   5   3 17750.4 909.798  11
   1   5  -3 16111.4 642.207  27
  -1   5   3 16833.1 804.631   7
   1   5  -2 18800.5 706.885  27
  -1   5   2 19888.5 871.466   7
   1   5  -1 103016. 3078.04  27
   1   5  -1 96559.3 3369.69  11
   1   5   0 31125.8 1320.43  11
   1   5   1 33375.0 1407.99  11
   1   5   1 34896.4 1371.62   7
   1   5   2 8800.05 592.081  11
   1   5   2 9492.62 576.930   7
   1   5   2 8934.19 397.543  27
   1   5   3 31207.2 1054.74  26
   1   5   3 33301.1 1364.98  11
   1   5   3 31990.3 1308.63   7
   1   5   3 29628.4 1038.67  27
  -1   5  -3 30202.2 1041.12  27
   1   5   4 11559.5 690.070   7
   1   5   4 11579.2 490.271  27
   1   5   4 11344.0 489.531  26
   1   5   5 22058.7 1091.16   7
   1   5   5 23043.2 844.675  27
   1   5   5 23023.4 827.430  30
   1   5   5 23700.0 847.595  26
   1   5   6 24226.5 1155.68   7
   1   5   6 22760.3 839.034  30
   1   5   6 23622.3 864.076  27
   1   5   7 15291.3 895.516   7
   1   5   7 15931.5 645.108  27
   1   5   7 16570.3 630.153  30
  -1   5  -7 14296.7 609.997  23
   1   5   8 31634.6 1461.80   7
   1   5   8 32799.0 1110.62  30
  -1   5  -8 30448.7 1107.07  23
   1   5   9 35182.1 1592.07   7
   1   5   9 35332.2 1218.18  30
   1   5   9 36177.9 1225.02  24
  -1   5  -9 33483.6 1218.59  23
   1   5  10 768.085 250.014   7
   1   5  10 904.992 155.889  30
  -1   5 -10 759.060 152.760  23
   1   5  10 936.115 161.532  24
   1   5  11 8493.94 702.743   7
   1   5  11 9894.03 476.014  30
   1   5  11 9790.90 467.425  24
  -1   5 -11 9920.49 491.985  23
   1   5  12 4132.12 275.988  24
  -1   5 -12 4263.19 302.254  23
   1   5  12 3928.16 276.659  30
  -1   5 -13 7917.23 417.613  23
   1   5  13 7297.92 373.503  24
   1   5  13 7786.39 397.341  30
  -1   5 -14 3526.40 257.427  23
   1   5  14 3554.39 246.122  30
  -1   5 -15 3800.86 243.825  23
   1   5  15 2868.47 209.163  30
  -1   5 -16 2201.69 173.296  23
  -1   5 -17 590.458 79.7650  27
  -1   5 -17 698.128 87.8893  23
   1   7 -13 3039.75 174.298  27
   1   7 -12 424.718 94.2604  27
   1   7 -11 1769.83 163.086  27
  -1   7  11 1814.74 145.087  30
  -1   7  10 3300.31 207.707  30
   1   7 -10 2976.48 222.334  27
  -1   7   9 11431.4 473.949  30
   1   7  -9 11152.9 502.814  27
  -1   7   8 2083.32 185.802  30
   1   7  -8 2226.42 203.373  27
  -1   7   7 2278.62 194.924  30
   1   7  -7 2086.09 205.185  27
  -1   7   6 20326.1 751.917  30
   1   7  -6 19279.8 776.389  27
   1   7  -5 8343.40 646.428  11
   1   7  -5 8672.08 434.169  27
  -1   7   5 8292.30 407.046  30
   1   7  -4 869.752 246.888  11
  -1   7   4 1255.42 154.274  30
   1   7  -4 1138.55 159.519  27
  -1   7   4 1374.91 163.765  26
  -1   7   3 3241.27 249.554  26
   1   7  -3 3088.27 403.370  11
  -1   7   3 3276.43 428.329  11
   1   7  -3 3616.27 257.261  27
  -1   7   3 3590.87 248.084  30
  -1   7   2 2531.85 216.420  26
  -1   7   2 2484.52 379.044  11
   1   7  -2 1876.91 340.236  11
   1   7  -2 2785.31 227.693  27
  -1   7   1 2961.52 238.947  26
  -1   7   1 2093.49 359.126  11
   1   7  -1 2817.28 395.874  11
   1   7  -1 3168.63 243.182  27
   1   7   0 1624.54 198.509  26
  -1   7   0 1607.13 185.564  26
   1   7   0 1309.68 296.463  11
  -1   7   0 1627.91 320.699  11
   1   7   0 1419.46 172.880  27
   1   7   1 21402.7 802.535  26
   1   7   1 18109.3 1060.24  11
  -1   7  -1 17831.5 1068.40  11
  -1   7  -1 19165.0 740.115  27
   1   7   1 20183.9 768.127  27
   1   7   2 7308.81 401.603  26
  -1   7  -2 6882.87 615.701  11
   1   7   2 7772.04 638.277  11
   1   7   2 7332.43 382.459  27
  -1   7  -2 6982.82 362.177  27
   1   7   3 7029.43 382.551  26
  -1   7  -3 6198.80 578.171  11
   1   7   3 6496.16 353.376  27
  -1   7  -3 5953.35 335.724  27
  -1   7  -4 3541.99 435.941  11
   1   7   4 3749.56 264.663  30
   1   7   4 4306.68 286.483  26
   1   7   4 3881.54 264.561  27
  -1   7  -4 3747.90 257.329  27
  -1   7  -5 7124.62 616.595  11
   1   7   5 7381.96 387.427  27
   1   7   5 7926.98 397.840  30
  -1   7  -5 7436.98 384.744  27
   1   7   6 7604.64 384.928  30
  -1   7  -6 6795.42 369.533  27
   1   7   7 2560.21 216.071  30
  -1   7  -7 2447.94 211.208  27
   1   7   8 4934.13 298.115  30
  -1   7  -8 4818.57 294.598  27
   1   7   8 5643.40 309.726  24
  -1   7  -9 1169.54 152.371  27
   1   7   9 1092.08 152.108  30
   1   7   9 1171.23 148.106  24
   1   7  10 4469.92 258.937  30
  -1   7 -10 3773.03 245.292  27
   1   7  10 4544.57 246.568  24
  -1   7 -11 2805.84 193.550  27
   1   7  11 2837.15 192.984  30
  -1   7 -12 1703.06 136.171  27
   1   7  12 1417.99 127.627  30
  -1   7 -13 5996.40 246.766  27
   1   7  13 5346.75 231.823  30
   1   9  -7 1530.78 115.940  26
   1   9  -6 2952.88 174.480  26
   1   9  -5 1314.03 126.102  26
   1   9  -4 2393.48 169.391  26
   1   9  -3 1105.09 126.072  26
   1   9  -2 2309.66 174.144  26
   1   9  -2 2481.85 164.608  30
  -1   9   2 2210.94 140.127  30
   1   9  -1 3447.28 197.711  30
   1   9  -1 3218.51 203.591  26
  -1   9   1 3093.90 173.717  30
   1   9   0 4908.92 252.008  26
  -1   9   0 4723.95 222.005  30
  -1   9   0 4086.60 226.709  26
   1   9   0 4826.76 239.607  30
  -1   9  -1 1506.28 122.569  30
   1   9   1 1670.04 137.761  30
  -1   9  -1 1804.71 140.735  26
  -1   9  -2 2171.12 159.918  26
   1   9   2 2389.13 158.108  30
  -1   9  -2 2097.33 142.058  30
  -1   9  -3 2049.90 150.496  26
  -1   9  -3 1877.38 134.040  30
   1   9   3 2117.87 144.642  30
  -1   9  -4 2798.29 174.820  26
   1   9   4 2683.96 161.203  24
   1   9   4 3079.72 164.680  30
  -1   9  -5 435.248 83.9374  26
   1   9   5 527.217 72.4643  30
  -1   9  -6 2421.21 148.652  26
  -1   9  -7 208.701 54.0104  26
   2  -8  -9 15.1800 93.9072  12
   2  -8  -8 3068.86 225.424  12
   2  -8  -7 1894.54 193.598  12
  -2  -8   7 1837.75 184.969  15
   2  -8  -7 1567.90 212.047  35
   2  -8  -6 6574.17 363.478  12
  -2  -8   6 6464.50 352.949  15
   2  -8  -6 6827.07 410.746  35
   2  -8  -5 3186.49 253.035  12
  -2  -8   5 3213.13 244.316  15
   2  -8  -5 3407.84 302.678  35
   2  -8  -4 10574.4 509.467  12
  -2  -8   4 10128.8 488.740  15
   2  -8  -3 13005.9 577.199  12
   2  -8  -3 12334.6 637.690  35
   2  -8  -2 10791.9 519.714  12
   2  -8  -2 11304.7 598.923  35
   2  -8  -1 938.182 176.055  12
  -2  -8   1 786.720 145.172  12
   2  -8   0 8481.42 436.402  12
  -2  -8   0 7962.77 406.236  12
  -2  -8  -1 6492.62 350.569  21
   2  -8   1 6710.40 381.644  12
  -2  -8  -1 6941.50 372.010  12
  -2  -8  -2 11001.7 504.609  12
  -2  -8  -3 3840.04 275.662  12
  -2  -8  -3 4235.45 326.322  35
  -2  -8  -4 6180.79 352.189  12
   2  -8   4 6281.20 334.624  15
  -2  -8  -4 6412.62 397.128  35
  -2  -8  -5 951.203 158.829  12
   2  -8   5 609.825 133.725  15
  -2  -8  -5 813.248 177.769  35
  -2  -8  -6 1044.99 155.348  12
   2  -8   6 792.916 145.308  15
  -2  -8  -6 674.259 158.242  35
  -2  -8  -7 6607.69 343.598  12
   2  -8   7 6473.62 333.411  15
  -2  -8  -8 1956.24 179.562  12
  -2  -8  -9 972.839 132.899  12
  -2  -8 -10 761.165 111.288  12
  -2  -8 -11 2207.16 142.780  12
  -2  -6  15 7.56808 83.2616  18
  -2  -6  14 4422.68 284.123  18
  -2  -6  13 3652.11 280.310  18
  -2  -6  13 3713.52 254.759  14
  -2  -6  12 9041.29 472.631  18
  -2  -6  12 8923.16 423.937  15
  -2  -6  12 8975.13 429.709  14
  -2  -6  11 2574.70 263.186  18
  -2  -6  11 2575.83 234.141  15
  -2  -6  11 2409.66 228.065  14
  -2  -6  11 1877.78 180.967  36
  -2  -6  10 655.675 158.293  14
  -2  -6  10 854.221 174.977  15
  -2  -6  10 297.670 113.791  36
  -2  -6   9 3895.52 482.910   9
  -2  -6   9 4754.65 323.623  14
  -2  -6   9 5145.57 338.529  15
  -2  -6   9 4023.94 273.888  36
   2  -6  -9 4836.44 383.461  35
  -2  -6   8 2722.92 244.560  14
  -2  -6   8 2512.14 249.670  15
  -2  -6   8 3043.60 235.300  36
   2  -6  -8 2626.03 299.596  35
   2  -6  -7 35304.5 2000.86  10
  -2  -6   7 38978.0 1316.88  14
  -2  -6   7 35990.6 1276.37  36
   2  -6  -7 37610.0 1404.36  35
  -2  -6   6 23775.7 1215.47   9
   2  -6  -6 22460.7 1511.66  10
  -2  -6   6 22536.1 899.619  18
  -2  -6   6 23151.4 890.991  14
   2  -6  -6 23680.8 979.663  35
  -2  -6   6 23440.7 869.749  36
  -2  -6   5 15383.3 918.204   9
   2  -6  -5 14723.8 1208.08  10
  -2  -6   5 15118.9 648.381  14
   2  -6  -5 15253.6 733.692  35
  -2  -6   5 15730.0 637.175  36
  -2  -6   4 12661.6 561.012  12
  -2  -6   4 14036.8 613.771  21
  -2  -6   4 13356.7 581.585  14
  -2  -6   4 13546.6 570.497  36
  -2  -6   3 6146.84 343.522  12
   2  -6  -3 6287.33 772.580  10
  -2  -6   3 6146.46 367.189  21
  -2  -6   3 6694.94 359.499  14
   2  -6  -3 6142.05 355.893  31
  -2  -6   2 11354.5 509.388  12
   2  -6  -2 10400.4 984.317  10
  -2  -6   2 10756.6 926.892  10
  -2  -6   2 11389.7 532.269  21
   2  -6  -2 11575.2 487.549  21
  -2  -6   2 11714.5 512.522  14
   2  -6  -2 11739.4 521.254  31
  -2  -6   1 20538.1 1341.65  10
  -2  -6   1 20223.4 780.829  12
   2  -6  -1 21337.0 1403.92  10
  -2  -6   1 21296.6 809.380  21
   2  -6  -1 20441.4 762.241  21
  -2  -6   1 19948.6 773.422  14
   2  -6  -1 20694.2 785.025  31
  -2  -6   0 87538.3 3514.77  10
   2  -6   0 87963.6 2707.48  12
   2  -6   0 84508.3 3481.42  10
  -2  -6   0 85726.2 2681.35  12
   2  -6   0 84485.7 2660.67  21
  -2  -6   0 87929.2 2701.68  21
  -2  -6   0 83629.0 2661.68  14
   2  -6   0 87158.4 2676.85  31
  -2  -6  -1 48948.7 2360.37  10
   2  -6   1 49276.1 1609.92  12
   2  -6   1 49352.2 2296.87  10
   2  -6   1 46907.7 1575.79  21
  -2  -6  -1 49988.5 1603.07  21
  -2  -6  -1 47468.4 1563.05  14
   2  -6   1 46151.1 1567.92  31
  -2  -6  -2 25628.7 1609.66  10
   2  -6   2 27227.4 973.500  12
   2  -6   2 27692.5 1215.61   9
   2  -6   2 25504.7 946.795  21
  -2  -6  -2 25650.6 922.789  14
   2  -6   2 26010.1 972.060  36
   2  -6   2 25314.2 933.401  31
  -2  -6  -3 9781.84 966.043  10
   2  -6   3 10236.5 495.417  12
   2  -6   3 10600.0 692.199   9
   2  -6   3 10244.0 449.533  14
  -2  -6  -3 10117.7 454.729  14
   2  -6   3 10949.4 508.064  36
   2  -6   4 3951.24 424.734   9
   2  -6   4 3322.39 270.380  12
  -2  -6  -4 3363.79 598.211  10
   2  -6   4 4032.48 284.514  18
   2  -6   4 3932.16 250.559  14
   2  -6   4 4049.11 291.508  36
   2  -6   5 7869.61 629.554   9
   2  -6   5 9714.16 479.089  18
   2  -6   5 8706.33 450.811  15
   2  -6   5 8719.36 422.769  14
   2  -6   5 9098.34 467.825  36
  -2  -6  -5 8722.56 498.588  35
   2  -6   6 4511.89 479.426   9
  -2  -6  -6 4168.68 692.407  10
   2  -6   6 3461.53 298.202  18
   2  -6   6 4196.25 274.400  14
   2  -6   6 3636.23 286.332  15
   2  -6   6 4293.61 304.872  36
  -2  -6  -6 3810.20 317.347  35
   2  -6   7 19457.6 1082.42   9
  -2  -6  -7 16657.9 1322.81  10
   2  -6   7 20667.2 834.300  18
   2  -6   7 18970.4 780.763  15
   2  -6   7 19359.2 755.188  14
   2  -6   7 19412.3 790.597  36
  -2  -6  -7 18087.7 801.517  35
   2  -6   8 10811.2 785.991   9
  -2  -6  -8 10242.4 999.501  10
   2  -6   8 10575.3 564.950  18
   2  -6   8 10509.7 526.703  15
   2  -6   8 11615.9 517.121  14
   2  -6   8 10921.1 535.761  36
  -2  -6  -8 11013.6 551.594  35
  -2  -6  -9 8348.34 894.690  10
   2  -6   9 8527.54 709.155   9
   2  -6   9 10369.6 544.862  18
   2  -6   9 9716.37 468.080  14
   2  -6   9 9113.34 480.295  36
   2  -6  10 5730.04 396.312  18
   2  -6  10 5587.61 334.842  14
   2  -6  10 5206.14 342.678  36
   2  -6  11 2656.18 271.745  18
   2  -6  11 2326.14 216.071  14
   2  -6  11 1909.63 211.165  36
   2  -6  12 19307.7 794.212  18
   2  -6  12 18600.5 718.574  14
   2  -6  12 17945.1 718.205  36
   2  -6  13 6073.23 367.134  18
   2  -6  13 6148.96 319.767  14
   2  -6  13 5345.11 304.987  36
   2  -6  14 2062.38 204.753  18
   2  -6  14 2004.09 167.939  14
   2  -6  14 1906.30 153.776  36
   2  -6  15 6343.13 303.766  18
   2  -6  15 5155.08 234.008  36
  -2  -4  18 3256.14 204.476  18
  -2  -4  17 237.171 123.830  18
  -2  -4  17 207.635 65.1085  36
   2  -4 -16 872.906 142.645  13
  -2  -4  16 843.351 141.949  14
  -2  -4  15 7898.17 419.478  14
   2  -4 -15 8050.15 420.621  13
  -2  -4  14 825.795 165.601  14
   2  -4 -14 695.219 163.120  13
   2  -4 -13 2104.74 247.945  13
  -2  -4  13 1858.17 346.710   9
  -2  -4  13 2219.01 236.561  14
   2  -4 -12 3144.85 291.653  13
  -2  -4  12 2381.32 382.345   9
  -2  -4  12 3163.87 256.883  15
  -2  -4  12 3151.18 271.802  14
  -2  -4  11 33101.5 1542.73   9
   2  -4 -11 33588.5 1238.48  13
  -2  -4  11 33390.5 1201.70  14
  -2  -4  11 33111.3 1180.34  15
   2  -4 -10 55287.6 1882.67  13
   2  -4 -10 50638.0 2290.57  10
  -2  -4  10 57242.9 2231.64   9
  -2  -4  10 57951.5 1834.67  15
  -2  -4  10 55183.9 1840.50  14
  -2  -4   9 25875.3 1216.14   9
   2  -4  -9 24315.1 939.531  13
   2  -4  -9 22644.2 1307.35  10
  -2  -4   9 24034.4 892.448  15
   2  -4  -9 23049.4 951.126  35
   2  -4  -8 18047.1 1142.56  10
   2  -4  -8 19271.4 765.928  13
  -2  -4   8 19080.8 981.819   9
   2  -4  -8 17335.6 764.103  35
  -2  -4   7 1639.61 273.230   9
   2  -4  -7 1327.93 185.967  13
   2  -4  -7 904.487 317.134  10
  -2  -4   7 1434.56 165.038  14
   2  -4  -7 1306.23 199.207  35
  -2  -4   6 11941.4 682.011   9
   2  -4  -6 11321.3 517.302  13
   2  -4  -6 10753.4 846.956  10
  -2  -4   6 11303.2 488.736  21
  -2  -4   6 11217.4 484.687  14
   2  -4  -6 11089.6 528.829  35
  -2  -4   5 759.687 121.797  21
   2  -4  -5 754.957 145.475  13
  -2  -4   5 697.609 117.106  14
  -2  -4   5 381.167 184.485  10
   2  -4  -5 283.734 265.607  10
   2  -4  -4 53895.8 2282.39  10
  -2  -4   4 57350.8 2118.25  10
  -2  -4   3 54909.2 2100.54  10
   2  -4  -2 43460.6 1886.97  10
  -2  -4   2 43608.1 1788.73  10
  -2  -4   1 16300.7 940.748  10
   2  -4  -1 17276.2 1007.16  10
   2  -4   0 26720.3 1333.82  10
  -2  -4   0 27922.0 1330.50  10
   2  -4   1 15253.8 920.754  10
  -2  -4  -1 15964.8 961.083  10
   2  -4   2 61074.2 2277.59  10
  -2  -4  -2 55748.9 2309.25  10
  -2  -4  -3 2420.64 423.871  10
   2  -4   3 2422.58 369.379  10
   2  -4   4 20605.0 932.083   9
  -2  -4  -5 8999.36 767.970  10
   2  -4   5 9695.66 593.786   9
   2  -4   6 4216.65 291.919  22
   2  -4   6 4281.19 255.934  14
   2  -4   6 5147.70 429.431   9
  -2  -4  -6 4260.33 548.988  10
   2  -4   7 29660.4 1074.14  22
   2  -4   7 29940.5 1028.87  14
  -2  -4  -7 28770.1 1031.40  13
  -2  -4  -7 30088.8 1556.21  10
   2  -4   8 49212.5 1649.50  22
   2  -4   8 49533.5 1609.70  14
   2  -4   8 48551.2 1613.31  15
  -2  -4  -8 48573.5 1608.98  13
  -2  -4  -8 48510.6 2187.77  10
   2  -4   9 22598.6 874.749  22
   2  -4   9 22092.9 848.150  14
   2  -4   9 22571.7 851.663  15
  -2  -4  -9 22498.4 1318.17  10
  -2  -4  -9 21674.2 842.056  13
   2  -4  10 21390.4 823.237  15
   2  -4  10 20790.3 819.083  14
  -2  -4 -10 20225.0 1254.28  10
  -2  -4 -10 19748.2 799.849  13
   2  -4  10 22420.4 1157.54   9
   2  -4  11 14480.2 643.271  15
   2  -4  11 14799.5 653.458  14
   2  -4  11 15621.6 964.461   9
   2  -4  12 12882.7 590.558  14
   2  -4  12 11594.0 844.885   9
   2  -4  13 7483.59 666.666   9
   2  -4  14 13220.5 665.302  18
   2  -4  15 1764.23 240.523  18
   2  -4  16 754.524 174.425  18
   2  -4  17 6658.66 354.450  18
   2  -4  18 1580.55 139.298  18
   2  -4  18 1236.72 101.134  36
   2  -2 -19 4147.92 244.100   6
  -2  -2  19 3152.49 182.280  18
   2  -2 -18 6550.82 329.131  13
   2  -2 -18 6980.87 391.180   6
  -2  -2  18 6973.36 352.518  18
   2  -2 -17 2115.07 250.761   6
   2  -2 -16 6514.13 429.152   6
  -2  -2  15 976.206 276.726   8
   2  -2 -15 847.281 199.920   6
  -2  -2  15 791.374 169.011  14
   2  -2 -14 189.582 167.976   6
  -2  -2  14 315.209 201.361   2
   2  -2 -14 67.8062 361.878   3
  -2  -2  14 99.1668 129.587  14
  -2  -2  14 101.267 164.500   9
   2  -2 -13 2642.86 282.725   6
   2  -2 -13 1646.26 502.449   3
  -2  -2  13 2379.15 392.926   2
  -2  -2  13 2403.00 359.036   9
  -2  -2  13 2925.61 255.541  14
   2  -2 -12 32442.9 1865.90   3
  -2  -2  12 35543.5 1516.14   9
  -2  -2  12 33972.8 1203.78  14
   2  -2 -12 33794.7 1266.69   6
   2  -2 -11 7160.26 770.216   3
  -2  -2  11 7120.81 553.757   9
  -2  -2  11 6352.43 357.409  14
   2  -2 -11 6424.33 391.538   6
  -2  -2  10 7785.75 549.125   9
  -2  -2  10 7311.23 377.353  14
  -2  -2  10 7652.53 355.751  15
   2  -2 -10 7866.43 417.461   6
  -2  -2   9 1729.76 165.246  14
   2  -2  -9 2399.87 413.393   3
   2  -2  -9 1371.30 244.241  10
  -2  -2   9 2265.03 287.713   9
   2  -2  -8 9504.54 733.031   3
  -2  -2   8 10374.2 586.174   9
   2  -2  -8 9631.00 607.153  10
   2  -2  -7 40687.9 1734.00   3
   2  -2  -7 42183.4 1605.72  10
  -2  -2   7 42410.9 1525.25   9
   2  -2  -6 6515.94 518.153   3
   2  -2  -6 6617.48 479.722  10
  -2  -2   6 6762.97 414.557   9
   2  -2  -5 3653.28 352.026   3
   2  -2  -5 4335.68 373.680  10
   2  -2  -4 98086.2 2820.19   3
   2  -2  -4 92561.8 2846.38  10
   2  -2  -3 36321.4 1202.61   3
   2  -2  -3 34060.6 1290.76  10
   2  -2  -2 129303. 3879.18   3
   2  -2  -1 150121. 4462.97   3
   2  -2  -1 160568. 4718.38  10
   2  -2   0 16819.7 757.178  10
   2  -2   1 341254. 9831.26   1
   2  -2   1 336722. 10056.5  10
   2  -2   2 6143.34 273.929   2
   2  -2   2 6508.38 418.132  10
   2  -2   3 233218. 6839.56   2
   2  -2   4 101263. 3099.26   2
   2  -2   5 17041.5 705.825   2
   2  -2   6 139082. 4322.65   2
   2  -2   6 140985. 4345.63   9
   2  -2   7 2122.90 254.852   2
   2  -2   7 2976.58 297.659   9
   2  -2   8 1709.31 251.034   2
   2  -2   8 1218.09 238.664   9
   2  -2   9 4958.98 278.696  15
   2  -2   9 5631.30 451.946   2
  -2  -2  -9 4788.24 445.770  10
   2  -2   9 5554.87 456.609   9
   2  -2  10 21617.8 801.709  14
   2  -2  10 20934.7 1058.88   2
  -2  -2 -10 20686.7 1010.58  10
   2  -2  10 21419.3 1065.95   9
   2  -2  11 2301.63 356.765   2
   2  -2  11 2600.78 230.389  14
   2  -2  11 3427.58 398.245   9
  -2  -2 -11 3702.36 280.193   6
   2  -2  12 57097.8 2301.70   2
   2  -2  12 61369.3 2322.34   9
   2  -2  12 57681.5 1902.52  14
  -2  -2 -12 57220.2 1947.26   6
   2  -2  13 28074.2 1448.78   2
   2  -2  13 31502.8 1120.96  14
   2  -2  13 29176.5 1449.61   9
  -2  -2 -13 30052.3 1169.54   6
  -2  -2 -14 4745.06 750.738   3
   2  -2  14 5751.10 595.159   2
  -2  -2 -14 5737.33 412.562   6
   2  -2  14 5502.85 359.479  14
   2  -2  14 5221.20 562.273   9
  -2  -2 -15 36857.9 1375.70   6
  -2  -2 -16 12628.5 612.825   6
   2  -2  16 11090.5 565.497  18
  -2  -2 -17 4775.83 339.585   6
   2  -2  17 4729.87 310.633  18
   2  -2  18 1123.25 142.315  18
   2  -2  18 1224.14 155.438  20
  -2  -2 -18 1402.32 182.816   6
  -2   0  20 3494.17 198.192  20
   2   0 -20 3545.51 219.513   6
   2   0 -19 3430.71 266.745   6
   2   0 -18 2793.87 273.766   6
   2   0 -17 3309.89 315.826   6
   2   0 -16 1759.98 252.708   6
   2   0 -16 1601.08 178.848  23
   2   0 -15 32713.7 1183.01  23
  -2   0  15 36331.8 1686.01   2
   2   0 -15 33812.5 1998.92   3
  -2   0  15 31167.5 1558.96   8
   2   0 -15 36036.2 1334.42   6
   2   0 -14 42103.9 2310.11   3
  -2   0  14 43725.9 1932.31   2
   2   0 -14 40545.7 1540.73   6
  -2   0  14 44708.6 1882.96   8
   2   0 -13 204.610 378.838   3
  -2   0  13 104.916 194.260   8
   2   0 -13 16.6230 151.512   6
   2   0 -12 40729.9 2120.92   3
  -2   0  12 39574.0 1349.36  14
  -2   0  12 41720.6 1727.83   8
   2   0 -12 41091.1 1454.94   6
   2   0 -11 2586.63 524.572   3
  -2   0  11 3019.02 335.969   9
  -2   0  11 3497.33 231.298  14
   2   0 -11 3535.53 288.593   6
  -2   0  10 50874.7 1858.66   9
   2   0 -10 52166.8 1716.04   6
  -2   0   9 22407.8 944.645   9
  -2   0   8 46526.6 1617.96   9
  -2   0   7 74996.2 2394.15   9
  -2   0   6 198115. 5884.87   9
  -2   0   5 432.168 104.879   9
  -2   0   4 90096.1 2706.92   9
  -2   0   3 140126. 4101.91   9
   2   0  -2 7147.20 366.166   3
   2   0  -1 55181.6 1708.74   3
   2   0   0 170919. 4908.44   1
   2   0   0 166151. 4930.45   3
   2   0   1 69759.0 2098.95   2
   2   0   1 71349.7 2118.78   3
   2   0   2 682133. 19641.5   2
   2   0   2 680145. 19634.8   9
   2   0   3 61898.9 1836.95   2
   2   0   3 55737.0 1817.50   9
   2   0   4 28279.7 983.745   9
   2   0   5 8905.54 441.009   9
   2   0   6 64.3594 117.328   9
   2   0   7 285982. 8522.85   9
   2   0   8 9400.80 544.652   9
   2   0   8 8931.59 546.322   8
   2   0   9 21278.5 1006.83   2
   2   0   9 20881.5 969.336   9
   2   0   9 21901.6 998.013   8
   2   0  10 25440.4 1171.86   2
   2   0  10 22916.8 1121.41   8
   2   0  10 23782.6 869.126  14
   2   0  10 24657.1 1123.65   9
   2   0  10 25417.1 875.485  30
   2   0  11 4170.29 274.749  30
   2   0  11 3835.59 426.603   8
   2   0  11 4971.78 486.289   2
  -2   0 -12 56270.6 1855.91   6
   2   0  12 52585.8 2146.66   8
   2   0  12 51241.6 2180.88   2
  -2   0 -13-15.9606 148.549   6
   2   0  13 112.245 182.272   8
   2   0  13-39.5908 202.285   2
  -2   0 -14 1243.82 228.833   6
   2   0  14 1893.96 366.988   8
   2   0  14 1523.95 350.614   2
  -2   0 -15 49769.2 1732.43   6
   2   0  15 44825.4 2049.74   8
  -2   0 -15 46730.0 2518.94   3
   2   0  15 49338.3 2126.08   2
  -2   0 -16 36405.0 1372.86   6
  -2   0 -17 6225.94 338.486  23
  -2   0 -17 6235.96 414.810   6
  -2   0 -18 15081.1 674.204   6
   2   0  19 30507.9 1045.74  20
  -2   0 -19 30612.1 1080.16   6
   2   0  20 123.311 68.1477  20
  -2   0 -20 20.2857 80.7224   6
   2   2 -19 3718.30 229.414   6
   2   2 -19 3833.08 203.987  23
   2   2 -18 6779.61 377.957   6
   2   2 -18 6568.64 337.143  23
   2   2 -17 2204.38 243.769   6
   2   2 -17 2098.89 204.628  23
   2   2 -16 6495.45 425.509   6
   2   2 -16 6245.84 375.848  23
  -2   2  15 1027.72 294.698   2
   2   2 -15 1225.47 231.795   6
   2   2 -15 1669.72 204.401  23
  -2   2  14 158.435 197.737   2
   2   2 -14 68.1613 356.097   3
   2   2 -14 169.232 166.951   6
   2   2 -14 13.4808 119.325  23
  -2   2  13 2898.46 237.894  30
   2   2 -13 2960.33 294.566   6
  -2   2  13 3199.56 417.525   8
   2   2 -13 1909.51 528.462   3
  -2   2  13 2577.21 400.007   2
  -2   2  12 32946.3 1162.01  30
   2   2 -12 33777.6 1246.17   6
  -2   2  12 33018.8 1489.60   8
   2   2 -12 35679.4 1915.31   3
  -2   2  11 6043.32 330.559  30
   2   2 -11 6625.64 393.421   6
  -2   2  11 6509.85 533.162   8
   2   2 -11 6389.92 725.291   3
  -2   2  10 5774.08 301.162  30
   2   2 -10 5784.58 641.103   3
   2   2 -10 5493.33 339.502   6
  -2   2  10 6033.78 482.278   8
   2   2  -9 1855.87 400.711   3
  -2   2   9 1574.02 247.423   8
   2   2  -8 9606.92 731.370   3
  -2   2   8 8066.65 510.790   8
  -2   2   7 40838.4 1478.35   8
   2   2  -6 5274.20 463.360   3
  -2   2   6 5331.74 348.382   8
   2   2  -5 4773.00 433.084   3
  -2   2   5 5539.42 328.037   8
   2   2  -4 89092.7 2963.37   3
  -2   2   4 93648.7 2861.90  11
   2   2  -3 38628.1 1364.11   3
  -2   2   3 39090.2 1310.14  11
   2   2  -2 130318. 3927.18   3
  -2   2   2 131012. 3934.82  11
   2   2  -1 167400. 4986.59   3
   2   2  -1 176234. 5072.83   7
  -2   2   1 170138. 4991.85   7
  -2   2   0 17961.3 577.496   7
   2   2   0 17661.5 656.062   7
   2   2   1 361320. 10130.4   7
   2   2   1 334201. 10089.6  11
   2   2   2 8524.52 407.806   7
   2   2   2 7839.20 330.626   2
   2   2   3 222065. 6524.33   2
   2   2   4 93147.5 2866.98   2
   2   2   5 17651.0 722.738   2
   2   2   6 144308. 4506.21   8
   2   2   6 145717. 4470.67   2
   2   2   7 1342.97 227.949   8
   2   2   7 1456.33 221.600   2
   2   2   8 1100.80 231.421   8
   2   2   8 1580.64 242.776   2
   2   2   9 4250.65 417.861   8
   2   2   9 4165.66 398.306   2
   2   2   9 4797.61 261.217  30
   2   2  10 20973.4 806.202  24
   2   2  10 22680.1 1106.81   8
   2   2  10 22162.8 1087.73   2
   2   2  10 22473.7 805.441  30
   2   2  11 3008.98 241.719  24
   2   2  11 3329.10 242.070  30
   2   2  11 3581.05 410.475   2
   2   2  11 3017.21 388.978   8
  -2   2 -11 3162.85 270.354   6
   2   2  12 52352.6 1818.15  24
   2   2  12 57301.5 1824.91  30
   2   2  12 58933.2 2264.02   8
  -2   2 -12 57338.6 1880.30   6
   2   2  12 51478.4 2197.42   2
   2   2  13 27768.7 1039.17  30
  -2   2 -13 28084.7 1102.82   6
   2   2  13 29502.4 1439.97   2
   2   2  14 6084.39 376.851  30
  -2   2 -14 6555.14 421.754   6
  -2   2 -14 4822.44 752.584   3
   2   2  14 6461.08 621.943   2
  -2   2 -15 36949.8 1371.28   6
  -2   2 -16 11348.2 580.186   6
  -2   2 -17 4179.30 323.420   6
  -2   2 -17 4484.95 292.210  23
  -2   2 -18 1024.09 138.148  23
  -2   2 -18 1524.47 185.109   6
   2   2  18 1150.02 149.688  20
  -2   2 -19 2389.84 161.095  23
  -2   2 -19 2103.28 173.425   6
   2   2  19 2144.14 150.721  20
   2   4 -18 3528.66 199.500  23
   2   4 -17 316.596 109.286  23
   2   4 -16 1311.51 175.289  23
   2   4 -15 7987.26 429.115  23
  -2   4  14 648.797 135.621  30
   2   4 -14 746.396 160.699  23
  -2   4  13 1522.17 323.215   7
  -2   4  13 1484.23 178.265  30
   2   4 -13 1529.84 203.161  23
  -2   4  12 2858.13 402.000   7
  -2   4  12 2706.29 227.438  30
   2   4 -12 2925.71 263.979  23
   2   4 -11 33832.7 1220.60  23
  -2   4  11 33738.1 1163.39  30
  -2   4  11 32121.2 1513.88   7
   2   4 -10 57490.3 1849.33  23
  -2   4  10 53387.4 1778.61  30
  -2   4  10 57403.0 2181.98   7
   2   4  -9 23369.9 883.587  23
  -2   4   9 22704.9 829.211  30
  -2   4   9 23656.4 1141.67   7
   2   4  -8 20299.2 777.503  23
  -2   4   8 19830.7 732.887  30
  -2   4   8 20818.7 1010.71   7
   2   4  -7 1498.53 165.120  23
  -2   4   7 1723.26 149.112  30
  -2   4   7 1949.18 270.567   7
  -2   4   6 11095.0 630.096   7
  -2   4   5 913.957 212.368  11
  -2   4   5 939.246 182.508   7
  -2   4   4 54509.1 1987.01  11
  -2   4   4 55979.5 1909.92   7
  -2   4   3 66161.5 2304.98  11
  -2   4   3 67227.7 2210.68   7
  -2   4   2 42300.3 1589.13  11
  -2   4   2 43323.5 1488.45   7
  -2   4   1 16230.8 677.788   7
   2   4   0 25846.7 1089.56  11
   2   4   0 29502.3 1124.27   7
   2   4   1 14771.5 717.407  11
   2   4   1 14758.8 716.485   7
   2   4   2 64000.7 2214.77  11
   2   4   2 65337.5 2233.25   7
   2   4   3 2583.58 283.285  11
   2   4   3 2187.30 267.812   7
   2   4   4 19426.0 906.730  11
   2   4   4 20392.2 939.902   7
   2   4   5 12271.3 701.290   7
   2   4   6 4693.81 435.600   7
   2   4   6 4503.58 253.611  30
   2   4   6 4478.26 269.520  27
   2   4   7 28310.6 1258.23   7
   2   4   7 27837.3 929.301  30
   2   4   8 50887.4 2041.91   7
   2   4   8 52311.8 1675.92  30
   2   4   9 20792.4 1122.64   7
   2   4   9 21209.1 802.413  30
   2   4   9 21875.8 815.707  24
   2   4  10 19756.1 1113.93   7
   2   4  10 20883.2 793.229  30
   2   4  10 20317.1 796.859  24
   2   4  11 15180.6 965.433   7
   2   4  11 16243.0 652.265  30
   2   4  11 13971.9 631.163  24
   2   4  12 11970.9 843.075   7
   2   4  12 11267.8 532.919  30
   2   4  12 11189.0 529.182  24
   2   4  13 8123.12 707.001   7
   2   4  13 7944.37 437.550  30
   2   4  13 8188.38 433.420  24
  -2   4 -13 9040.19 466.866  23
   2   4  14 11783.7 553.965  30
  -2   4 -14 13284.1 587.916  23
   2   4  15 1642.61 192.131  30
  -2   4 -15 2200.43 214.356  23
  -2   4 -16 470.914 128.953  23
  -2   4 -17 6568.52 325.056  23
  -2   4 -18 2028.09 145.382  23
   2   6 -16 804.058 77.8298  27
   2   6 -15 109.852 69.2877  23
   2   6 -15 28.6337 65.4562  27
   2   6 -14 4711.86 258.411  23
   2   6 -14 4754.23 265.778  27
   2   6 -13 3687.64 239.930  23
  -2   6  13 3334.76 201.735  30
   2   6 -13 3695.47 248.563  27
   2   6 -12 9132.73 433.101  23
  -2   6  12 8409.12 384.189  30
   2   6 -12 9400.45 444.806  27
   2   6 -11 1690.73 187.273  23
  -2   6  11 1641.79 163.108  30
   2   6 -11 1940.75 207.000  27
   2   6 -10 849.331 154.939  23
   2   6 -10 818.265 160.836  27
  -2   6  10 809.709 133.952  30
   2   6  -9 4702.88 304.973  23
  -2   6   9 4620.96 282.476  30
   2   6  -9 4740.34 320.238  27
   2   6  -8 2870.97 238.094  23
   2   6  -8 3293.31 265.188  27
  -2   6   8 3375.12 235.608  30
  -2   6   7 34906.3 1196.10  30
   2   6  -7 35782.5 1258.54  27
   2   6  -6 22205.1 864.181  27
  -2   6   6 22149.7 811.043  30
   2   6  -5 16325.3 670.810  27
  -2   6   5 15144.6 613.340  30
  -2   6   5 16011.0 628.723  26
  -2   6   4 12410.5 531.459  26
   2   6  -4 13990.7 814.488  11
  -2   6   4 12271.6 808.983  11
  -2   6   4 12787.1 526.610  30
   2   6  -4 12431.8 562.196  27
  -2   6   3 7726.38 380.800  26
   2   6  -3 8116.69 604.575  11
  -2   6   3 7347.73 605.816  11
   2   6  -3 7307.68 396.129  27
  -2   6   2 10857.8 488.396  26
   2   6  -2 11528.1 738.078  11
   2   6  -2 11530.4 513.520  27
   2   6  -1 18374.5 998.004  11
   2   6  -1 19312.5 744.096  27
   2   6   0 88775.7 3188.20  11
   2   6   0 92362.2 2838.19  27
   2   6   1 47307.7 1569.78  26
  -2   6  -1 43709.2 1910.82  11
   2   6   1 47819.4 1899.82  11
   2   6   1 47343.4 1552.34  27
   2   6   2 25355.7 923.974  26
   2   6   2 25955.1 1225.41  11
   2   6   2 24583.0 904.214  27
  -2   6  -2 23997.5 874.564  27
   2   6   3 10905.5 503.903  26
   2   6   3 9942.17 707.485  11
   2   6   3 11355.1 717.233   7
  -2   6  -3 10033.1 460.972  27
   2   6   3 11154.4 498.543  27
   2   6   4 4622.00 457.491   7
  -2   6  -4 4719.45 284.224  27
   2   6   4 4520.50 293.770  27
   2   6   4 4817.08 308.249  26
   2   6   5 7173.49 597.602   7
   2   6   5 8572.16 432.498  26
   2   6   5 8582.35 416.922  30
   2   6   5 8401.40 431.191  27
  -2   6  -5 8084.88 405.299  27
   2   6   6 3619.47 439.075   7
  -2   6  -6 4141.53 274.859  27
   2   6   6 4095.77 273.004  30
   2   6   6 3771.24 279.046  27
   2   6   7 18784.3 1049.45   7
   2   6   7 19920.5 755.027  30
  -2   6  -7 17984.8 741.034  27
   2   6   8 10840.3 765.515   7
  -2   6  -8 9985.68 493.515  27
   2   6   8 11544.3 513.074  30
   2   6   9 10876.2 508.350  30
   2   6   9 10814.4 506.566  24
   2   6  10 5402.21 331.454  30
   2   6  10 6015.26 341.004  24
   2   6  11 2167.30 209.346  30
  -2   6 -11 2021.71 188.505  23
   2   6  11 2269.95 201.272  24
   2   6  12 16849.4 647.644  24
  -2   6 -12 16633.5 649.693  23
  -2   6 -12 17116.9 667.002  27
   2   6  12 17027.0 664.153  30
  -2   6 -13 5678.77 290.774  23
  -2   6 -13 5992.89 306.392  27
   2   6  13 6335.86 311.227  30
  -2   6 -14 1197.62 121.777  23
  -2   6 -14 1410.86 133.422  27
   2   6  14 1332.31 136.755  30
  -2   6 -15 5042.52 231.780  27
   2   8 -10 510.141 80.0601  27
   2   8  -9 66.8116 71.8971  27
   2   8  -8 3180.89 204.487  27
   2   8  -7 1625.59 157.435  27
  -2   8   6 5846.26 277.872  30
   2   8  -6 6271.17 320.760  27
  -2   8   5 2842.82 188.395  30
   2   8  -5 3075.63 219.878  27
  -2   8   4 10445.1 437.849  30
   2   8  -4 10637.3 472.066  27
   2   8  -4 11385.0 507.591  26
   2   8  -3 12360.9 530.045  27
  -2   8   3 12569.0 501.100  30
   2   8  -3 12520.1 557.302  26
  -2   8   2 10524.1 455.421  30
   2   8  -2 11558.2 491.715  27
  -2   8   2 10951.5 472.718  26
   2   8  -2 11123.1 514.831  26
  -2   8   1 1313.74 147.124  30
   2   8  -1 1159.58 150.863  27
   2   8  -1 1244.18 176.488  26
  -2   8   1 1094.30 145.197  26
   2   8   0 9100.86 427.483  27
   2   8   0 9425.10 456.581  26
  -2   8   0 8819.47 425.364  26
   2   8   1 7076.56 358.115  27
   2   8   1 6524.98 370.447  26
  -2   8  -1 6903.34 361.690  26
   2   8   2 11505.1 515.845  26
   2   8   2 10946.2 486.096  27
   2   8   2 11777.1 502.565  30
  -2   8  -2 10890.4 496.165  26
   2   8   3 4255.72 266.934  30
   2   8   3 3537.86 242.509  27
   2   8   3 4060.56 272.787  26
  -2   8  -3 3576.65 253.966  26
   2   8   4 6159.76 324.883  30
   2   8   4 5839.70 309.698  27
   2   8   5 716.034 131.489  30
   2   8   6 679.639 126.158  30
   2   8   7 7002.83 333.171  30
   2   8   7 6790.28 328.180  24
   2   8   8 1964.21 154.662  30
   2   8   8 1392.40 133.658  24
   2   8   9 707.129 101.195  30
   2   8  10 796.458 88.7734  30
  -3  -9   7 2050.57 129.700  15
   3  -9  -7 2106.34 138.917  12
  -3  -9   6 1743.80 133.722  15
   3  -9  -6 1769.11 140.041  12
   3  -9  -5 1398.54 165.054  35
  -3  -9   5 1322.23 125.673  15
   3  -9  -5 1597.73 141.066  12
   3  -9  -4 371.114 136.621  35
  -3  -9   4 175.617 85.5174  15
   3  -9  -4 462.524 107.466  12
   3  -9  -3 151.441 133.856  35
   3  -9  -3 136.509 96.8932  12
   3  -9  -2 1075.68 177.496  35
   3  -9  -1 1392.79 192.325  35
   3  -9   0 5869.66 354.589  35
  -3  -9   0 5671.05 326.495  35
   3  -9   1 8251.21 422.918  35
  -3  -9  -1 7658.00 385.278  35
  -3  -9  -2 4910.82 282.995  35
  -3  -9  -3 6404.58 321.240  35
  -3  -9  -3 7070.65 295.154  12
  -3  -9  -4 981.594 107.781  12
  -3  -9  -5 5972.97 258.805  12
  -3  -9  -6 1664.36 118.683  12
  -3  -7  13 457.473 89.0086  14
  -3  -7  12 386.095 102.051  14
  -3  -7  11 4111.47 255.907  14
  -3  -7  11 4139.30 257.974  15
  -3  -7  10 2700.06 216.296  14
  -3  -7  10 2247.27 211.273  15
  -3  -7   9 2762.74 240.359  15
  -3  -7   9 2676.61 226.306  14
   3  -7  -8 2415.37 280.124  35
  -3  -7   8 1783.24 210.998  15
  -3  -7   8 2050.14 210.458  14
   3  -7  -7 5991.15 431.664  35
  -3  -7   7 5942.40 354.209  14
  -3  -7   7 6288.19 377.616  15
   3  -7  -6 9097.70 544.645  35
  -3  -7   6 9130.76 456.210  14
   3  -7  -5 12056.2 643.092  35
  -3  -7   5 11128.3 530.441  14
  -3  -7   5 12670.9 829.592   9
   3  -7  -4 3593.31 350.787  35
  -3  -7   4 3855.79 292.310  21
  -3  -7   4 3468.16 267.577  14
  -3  -7   4 3148.74 419.546   9
  -3  -7   3 7849.94 439.164  21
  -3  -7   3 7742.33 412.602  14
   3  -7  -3 8295.03 451.725  12
   3  -7  -2 15104.6 646.327  31
  -3  -7   2 16082.5 675.735  21
  -3  -7   2 14959.8 630.934  14
   3  -7  -2 15135.2 665.706  12
  -3  -7   2 14937.8 621.787  12
   3  -7  -1 1640.58 191.763  31
  -3  -7   1 1476.99 193.748  21
  -3  -7   1 1687.43 183.818  14
  -3  -7   1 1402.77 452.802  10
   3  -7  -1 1552.27 209.241  12
  -3  -7   1 1438.49 183.609  12
   3  -7   0 2225.19 214.453  31
  -3  -7   0 2016.80 216.952  21
  -3  -7   0 2310.88 209.889  14
  -3  -7   0 1908.70 207.309  12
   3  -7   0 2332.58 241.317  12
  -3  -7   0 2506.61 554.750  10
   3  -7   1 11277.4 509.543  31
  -3  -7  -1 10906.7 520.386  21
  -3  -7  -1 10282.6 481.449  14
   3  -7   1 11145.6 536.711  12
  -3  -7  -1 10928.6 1053.45  10
  -3  -7  -1 11174.5 514.642  12
   3  -7   2 1658.27 183.329  31
  -3  -7  -2 1419.54 183.057  21
  -3  -7  -2 1516.39 170.871  14
   3  -7   2 1485.76 177.609  15
  -3  -7  -2 1510.30 486.524  10
   3  -7   2 1569.23 202.569  12
  -3  -7  -2 1308.52 179.935  12
   3  -7   3 4067.24 279.546  31
  -3  -7  -3 4693.73 301.735  21
   3  -7   3 4540.34 294.518  15
  -3  -7  -3 4225.14 265.831  14
   3  -7   3 3339.18 399.264   9
  -3  -7  -3 4256.85 715.412  10
  -3  -7  -4 15734.2 690.510  35
   3  -7   4 14072.4 592.045  31
  -3  -7  -4 14289.7 598.665  21
   3  -7   4 13752.4 603.630  15
   3  -7   4 12277.2 809.907   9
  -3  -7  -4 12350.6 1156.21  10
  -3  -7  -5 10344.6 515.864  35
   3  -7   5 8512.04 424.932  31
   3  -7   5 8974.07 469.897  36
   3  -7   5 8869.34 452.335  15
  -3  -7  -5 8658.20 425.290  21
   3  -7   6 2948.27 250.035  15
   3  -7   6 3223.71 261.424  36
   3  -7   6 2753.15 219.314  31
  -3  -7  -6 3230.72 279.200  35
   3  -7   7 2515.27 236.145  15
   3  -7   7 2636.68 237.312  36
   3  -7   7 2181.37 190.788  31
  -3  -7  -7 2600.59 247.589  35
   3  -7   8 4267.14 291.711  15
   3  -7   8 3495.86 229.675  31
   3  -7   8 4093.48 284.657  36
   3  -7   9 1018.99 167.218  15
   3  -7   9 967.023 155.382  36
   3  -7  10 1406.11 166.100  36
   3  -7  11 1822.60 168.406  36
   3  -7  12 648.895 101.426  36
  -3  -5  17 3865.59 218.756  18
  -3  -5  16 1319.64 140.132  14
  -3  -5  15 709.132 138.051  14
  -3  -5  14 1058.95 161.784  14
   3  -5 -14 816.066 162.866  13
  -3  -5  13 20071.5 763.293  14
   3  -5 -13 20836.2 794.097  13
  -3  -5  12 14166.9 594.063  15
  -3  -5  12 14326.4 619.682  14
   3  -5 -12 15115.2 659.044  13
  -3  -5  11 3623.62 258.511  36
  -3  -5  11 4536.95 309.527  15
   3  -5 -11 4483.10 345.450  13
  -3  -5  11 3562.63 459.484   9
  -3  -5  10 5586.94 328.033  36
  -3  -5  10 6213.35 369.612  15
   3  -5 -10 5571.38 394.623  13
  -3  -5  10 5481.71 556.593   9
  -3  -5   9 7706.64 404.644  36
   3  -5  -9 8447.11 505.353  35
  -3  -5   9 9091.41 453.293  15
   3  -5  -9 8030.93 479.620  13
  -3  -5   9 8729.36 674.440   9
   3  -5  -9 7750.31 803.778  10
  -3  -5   8 39113.9 1346.07  36
   3  -5  -8 40711.5 1474.55  35
  -3  -5   8 42139.4 1399.47  14
  -3  -5   8 39482.1 1723.58   9
   3  -5  -8 38973.9 1434.11  13
   3  -5  -8 38555.7 1979.21  10
  -3  -5   7 6218.71 334.078  36
   3  -5  -7 5746.73 411.952  35
  -3  -5   7 6299.59 366.685  14
  -3  -5   7 7496.97 587.722   9
   3  -5  -7 5582.93 700.873  10
   3  -5  -7 6706.77 417.064  13
  -3  -5   6 2624.23 206.501  36
   3  -5  -6 2695.07 280.794  35
  -3  -5   6 2881.68 240.212  21
  -3  -5   6 2588.90 224.548  14
  -3  -5   6 2534.48 348.234   9
   3  -5  -6 2315.97 252.731  13
   3  -5  -6 3031.58 545.705  10
  -3  -5   5 1106.41 136.941  36
   3  -5  -5 1167.48 206.032  35
  -3  -5   5 1473.17 178.930  21
  -3  -5   5 1341.48 164.493  14
   3  -5  -5 1164.22 396.820  10
  -3  -5   4 29934.7 1018.77  36
   3  -5  -4 29882.9 1043.98  31
  -3  -5   4 31454.9 1053.50  14
  -3  -5   4 28744.9 1003.38  12
   3  -5  -3 17323.7 660.965  31
  -3  -5   3 17401.7 640.481  36
  -3  -5   3 16568.2 659.115  14
   3  -5  -3 17146.1 1174.45  10
  -3  -5   3 15536.4 1013.61  10
  -3  -5   3 16493.5 629.446  12
  -3  -5   2 1101.10 148.793  21
   3  -5  -2 989.824 137.118  31
  -3  -5   2 867.344 132.181  14
  -3  -5   2 1050.52 131.148  12
  -3  -5   2 580.080 300.684  10
   3  -5  -2 776.284 331.228  10
   3  -5  -1 70103.9 2226.25  31
  -3  -5   1 71662.5 2230.38  14
   3  -5  -1 77742.1 2959.27  10
  -3  -5   1 73058.4 2853.10  10
   3  -5   0 51243.1 1642.90  36
   3  -5   0 50361.1 1597.43  21
  -3  -5   0 50475.8 1617.85  14
   3  -5   0 51286.7 2238.57  10
  -3  -5   0 45681.0 2166.66  10
   3  -5   1 9381.38 414.332  21
   3  -5   1 9347.22 438.063  36
   3  -5   1 9594.61 440.467  12
   3  -5   1 10344.1 839.145  10
  -3  -5  -1 9949.38 841.150  10
   3  -5   2 5355.88 284.262  21
   3  -5   2 4500.86 282.686  36
   3  -5   2 4584.30 282.093  12
  -3  -5  -2 4861.03 610.809  10
   3  -5   2 4265.26 561.289  10
   3  -5   2 4304.30 381.195   9
   3  -5   3 2601.75 214.412  36
   3  -5   3 2733.80 222.727  18
   3  -5   3 2326.44 174.921  14
   3  -5   3 2294.37 201.931  12
  -3  -5  -3 2299.91 471.129  10
   3  -5   3 2591.10 309.969   9
   3  -5   4 7591.87 390.013  36
   3  -5   4 7466.75 400.102  18
   3  -5   4 7137.62 343.665  14
   3  -5   4 7732.68 542.592   9
   3  -5   4 7115.77 374.613  12
   3  -5   5 8449.52 422.600  36
   3  -5   5 8636.63 444.479  18
   3  -5   5 7372.05 388.390  15
   3  -5   5 7360.79 368.217  14
   3  -5   5 8455.17 587.951   9
   3  -5   6 17875.9 736.093  36
  -3  -5  -6 17756.0 738.039  35
   3  -5   6 18504.5 775.231  18
   3  -5   6 18490.1 721.396  15
   3  -5   6 17695.3 694.573  14
  -3  -5  -6 16134.3 1207.04  10
   3  -5   6 19709.6 999.004   9
   3  -5   7 2311.30 227.039  36
   3  -5   7 2020.93 243.206  18
   3  -5   7 2033.63 202.828  14
   3  -5   7 2386.76 226.967  15
   3  -5   7 1999.00 340.723   9
  -3  -5  -7 2049.17 497.888  10
   3  -5   8 7571.76 467.272  18
   3  -5   8 7333.09 393.726  14
  -3  -5  -8 8452.79 848.795  10
   3  -5   8 7163.91 623.165   9
   3  -5   9 33929.1 1261.91  18
   3  -5   9 31091.6 1148.90  14
   3  -5   9 33510.7 1542.29   9
  -3  -5  -9 32258.9 1795.82  10
   3  -5  10 19122.3 859.696  18
   3  -5  10 20245.0 778.808  14
   3  -5  10 18320.5 774.664  15
  -3  -5 -10 16911.1 1236.46  10
   3  -5  10 17616.5 1068.26   9
   3  -5  11 2284.00 278.022  18
   3  -5  11 1850.65 211.248  14
   3  -5  12 6759.48 389.957  14
   3  -5  13 2130.50 222.641  14
   3  -5  14 1162.89 168.086  36
   3  -5  14 1272.40 217.106  18
   3  -5  14 1431.64 176.786  14
   3  -5  15 3069.07 214.147  36
   3  -5  15 2352.78 240.900  18
   3  -5  16 1068.33 155.772  18
   3  -5  16 1136.51 121.431  36
   3  -5  17 4377.05 232.477  18
   3  -3 -18 4954.23 253.713  13
  -3  -3  18 5643.93 300.093  18
   3  -3 -17 680.710 138.773  13
   3  -3 -16 786.069 170.747  13
  -3  -3  16 1018.94 157.219  14
   3  -3 -16 661.220 171.199   6
  -3  -3  15 3735.20 286.569  14
   3  -3 -15 4257.57 321.840  13
  -3  -3  14 15382.8 960.506   2
   3  -3 -14 16830.8 750.048   6
  -3  -3  14 16361.0 695.902  14
  -3  -3  14 14876.4 940.259   9
   3  -3 -13 22130.1 1474.77   3
  -3  -3  13 23293.9 1218.93   2
  -3  -3  13 24413.6 921.024  14
   3  -3 -13 22584.5 952.350   6
  -3  -3  13 22731.0 1197.33   9
   3  -3 -12 70442.3 3130.20   3
  -3  -3  12 75327.6 2807.07   2
  -3  -3  12 76612.6 2438.43  14
  -3  -3  12 80261.5 2404.04  15
   3  -3 -12 73641.0 2481.51   6
  -3  -3  12 72709.0 2784.37   9
   3  -3 -11 23870.8 1423.52   3
  -3  -3  11 23192.7 905.026  14
  -3  -3  11 24357.5 881.182  15
   3  -3 -11 23632.3 941.315   6
  -3  -3  11 24688.9 1197.08   9
   3  -3 -10 566.545 325.929   3
  -3  -3  10 478.077 120.881  15
   3  -3 -10 466.318 136.109   6
  -3  -3  10 375.612 195.127   9
   3  -3  -9 149079. 5199.48   3
  -3  -3   9 153738. 4587.02  15
  -3  -3   9 156057. 4615.56  14
   3  -3  -9 150818. 4632.50   6
  -3  -3   9 159126. 4949.83   9
   3  -3  -9 150670. 5042.96  10
   3  -3  -8 9421.32 741.686   3
   3  -3  -8 9921.75 500.876  35
  -3  -3   8 10466.3 632.376   9
   3  -3  -8 11341.5 754.110  10
  -3  -3   8 10662.4 462.523  14
   3  -3  -7 14559.0 846.546   3
   3  -3  -7 14370.3 859.453  10
  -3  -3   7 14601.4 730.293   9
  -3  -3   7 12405.1 525.315  14
   3  -3  -6 63731.4 2321.80   3
   3  -3  -6 65733.8 2440.83  10
   3  -3  -5 165243. 5102.02   3
  -3  -3   5 159338. 4988.46  10
   3  -3  -5 168566. 5303.83  10
   3  -3  -4 222055. 6544.21   3
   3  -3  -4 234864. 6849.43  10
   3  -3  -3 10366.1 464.138   3
  -3  -3   3 8353.95 552.169  10
   3  -3  -2 32510.0 1063.28   3
   3  -3  -1 168617. 5341.44  10
   3  -3   0 53856.3 2002.03  10
   3  -3   1 11460.8 689.827  10
   3  -3   2 137977. 4079.64   1
   3  -3   2 141969. 4453.03  10
   3  -3   3 239332. 7142.08   9
   3  -3   4 155959. 4700.67   2
   3  -3   4 157958. 4812.24   9
   3  -3   5 207280. 6099.27   2
   3  -3   5 197653. 6178.92   9
   3  -3   6 5033.44 356.401   2
   3  -3   7 17508.3 783.844   2
   3  -3   7 15497.6 606.378  15
   3  -3   8 10473.3 610.261   2
   3  -3   8 10023.8 444.323  14
   3  -3   8 10071.5 443.480  15
   3  -3   9 51977.0 1917.87   2
  -3  -3  -9 47629.4 2085.14  10
   3  -3   9 52423.0 1984.44   9
   3  -3   9 50111.8 1659.69  22
   3  -3   9 49068.9 1635.16  15
   3  -3   9 50917.5 1643.97  14
   3  -3  10 83446.2 2902.53   2
   3  -3  10 81474.3 2960.60   9
   3  -3  10 80270.8 2569.75  14
   3  -3  10 86204.6 2573.71  15
  -3  -3 -10 81685.1 2584.23   6
   3  -3  11 2143.47 332.857   2
   3  -3  11 1994.07 217.440  14
   3  -3  11 1718.31 338.234   9
  -3  -3 -11 2253.10 229.809   6
   3  -3  12 6210.67 562.910   2
   3  -3  12 5654.83 572.670   9
  -3  -3 -12 6019.98 378.168   6
   3  -3  13 18085.2 1068.72   2
  -3  -3 -13 19116.2 1367.48   3
  -3  -3 -13 19942.0 824.158   6
   3  -3  13 18393.0 1106.97   9
   3  -3  13 20683.6 1140.27   8
  -3  -3 -14 11442.0 571.561   6
   3  -3  14 11506.3 826.319   8
   3  -3  14 11147.3 546.846  14
   3  -3  14 10656.0 815.219   9
  -3  -3 -15 10326.7 532.110   6
   3  -3  15 10716.1 570.352  18
  -3  -3 -16 11393.6 540.817   6
   3  -3  16 11182.6 556.027  18
   3  -3  17 525.422 139.516  18
   3  -3  18 14667.2 562.073  18
   3  -1 -20 4660.23 241.235   6
  -3  -1  20 4373.32 214.379  20
   3  -1 -19 14326.0 524.757  13
   3  -1 -19 13361.1 585.247   6
   3  -1 -18 6974.81 416.129   6
   3  -1 -17 21041.1 897.436   6
   3  -1 -16 9607.33 554.979   6
  -3  -1  15 5902.26 591.736   8
   3  -1 -15 6427.79 454.758   6
   3  -1 -15 5720.69 829.601   3
  -3  -1  15 7020.26 661.036   2
   3  -1 -14 17647.1 702.763  23
   3  -1 -14 20888.0 1483.40   3
   3  -1 -14 18333.9 845.155   6
  -3  -1  14 18453.4 1076.43   8
  -3  -1  14 19491.1 754.583  14
   3  -1 -13 35880.0 1140.84  23
   3  -1 -13 37662.7 1296.39   6
   3  -1 -13 34867.3 1964.22   3
  -3  -1  13 34380.1 1453.40   9
   3  -1 -12 48822.2 1692.52   6
   3  -1 -12 50478.2 2417.85   3
  -3  -1  12 48266.2 1592.96  14
  -3  -1  12 46430.4 1862.61   9
  -3  -1  11 13738.0 747.922   9
   3  -1 -11 12601.3 551.390  17
  -3  -1  11 12600.0 541.164  14
   3  -1 -11 13272.9 614.136   6
   3  -1 -10 1274.46 360.888   3
  -3  -1  10 1950.49 259.890   9
  -3  -1  10 1416.48 152.014  14
   3  -1 -10 1588.18 196.822   6
  -3  -1   9 60028.8 2096.55   9
   3  -1  -9 61598.3 2494.19   3
  -3  -1   8 47866.9 1710.54   9
   3  -1  -8 52093.5 2083.90   3
  -3  -1   7 17513.7 744.643   9
   3  -1  -7 17579.1 972.386   3
  -3  -1   6 27730.6 997.969   9
   3  -1  -6 25562.2 998.939  10
   3  -1  -6 28089.0 1232.80   3
   3  -1  -5 131590. 4067.39  10
  -3  -1   5 134786. 4017.38   9
   3  -1  -5 132557. 4246.72   3
   3  -1  -4 17612.7 718.151  10
   3  -1  -4 17295.5 805.787   3
   3  -1  -3 94208.2 2835.41  10
   3  -1  -3 86819.3 2871.83   3
   3  -1  -2 737070. 21106.7  10
   3  -1  -2 719855. 21097.9   3
   3  -1  -1 182781. 5281.75   9
   3  -1  -1 185864. 5415.81   3
   3  -1   0 57907.1 1693.94   9
   3  -1   0 56329.3 1764.69   3
   3  -1   0 55930.0 1732.92   1
   3  -1   1 249566. 7259.11   9
   3  -1   1 250408. 7305.28   3
   3  -1   1 249773. 7274.86   2
   3  -1   2 33724.9 1141.79   9
   3  -1   2 37466.1 1155.69   2
   3  -1   3 11232.8 478.653   2
   3  -1   4 76285.5 2398.48   2
   3  -1   5 2657.11 245.696   9
   3  -1   5 2511.63 235.435   2
   3  -1   6 148023. 4480.14   9
   3  -1   6 142942. 4478.71   2
   3  -1   7 55012.6 1865.57   9
   3  -1   7 51186.5 1861.23   2
   3  -1   8 14974.6 754.936   9
   3  -1   8 15226.4 779.158   2
   3  -1   9 57081.8 2110.77   9
   3  -1   9 59979.9 2154.14   2
   3  -1  10 63255.3 2181.76   9
   3  -1  10 64012.9 2222.38   2
   3  -1  11 2918.89 231.402  14
   3  -1  11 2422.88 349.229   9
   3  -1  11 3064.68 386.159   2
   3  -1  12 1663.55 194.152  14
   3  -1  12 1749.94 327.000   9
   3  -1  12 1314.66 303.823   2
   3  -1  13 10110.3 789.617   2
  -3  -1 -13 10698.6 565.124   6
   3  -1  14 12880.1 912.637   2
  -3  -1 -14 12867.2 648.899   6
   3  -1  14 12223.9 871.728   8
   3  -1  15 15431.1 999.302   2
   3  -1  15 13498.2 935.438   8
  -3  -1 -15 14795.1 716.257   6
   3  -1  16 5727.84 350.313  18
  -3  -1 -16 5754.35 409.341   6
  -3  -1 -17 11527.6 584.505   6
   3  -1  18 15536.8 651.119  20
  -3  -1 -18 16628.3 691.274   6
   3  -1  19 2384.65 185.293  20
  -3  -1 -19 2288.54 204.915   6
  -3  -1 -20 1518.51 132.931   6
  -3   1  20 4234.54 207.177  20
   3   1 -20 4787.15 237.869   6
   3   1 -19 15660.9 638.675   6
   3   1 -18 6693.12 407.528   6
   3   1 -17 20100.3 864.045   6
   3   1 -17 20025.6 768.864  23
   3   1 -16 10039.8 578.318   6
   3   1 -16 10748.3 505.162  23
  -3   1  15 6621.57 651.464   2
   3   1 -15 5001.01 778.516   3
   3   1 -15 7808.53 488.142   6
  -3   1  15 5503.31 563.659   8
   3   1 -15 6941.56 399.413  23
   3   1 -14 17721.1 1390.07   3
  -3   1  14 18464.9 1058.93   8
   3   1 -14 18091.5 836.827   6
   3   1 -14 19182.7 769.742  23
   3   1 -13 36128.4 1355.48   6
  -3   1  13 35203.1 1594.37   8
   3   1 -13 37208.8 2054.91   3
  -3   1  12 47830.6 1877.40   8
   3   1 -12 45137.9 1617.36   6
   3   1 -12 45495.0 2292.89   3
  -3   1  11 13171.3 551.911  30
  -3   1  11 12460.0 759.610   8
   3   1 -11 14205.8 630.606   6
   3   1 -11 14627.7 1098.47   3
  -3   1  10 1928.80 281.915   8
   3   1 -10 1317.51 181.153   6
   3   1 -10 2204.54 435.852   3
  -3   1   9 59102.0 2076.46   8
   3   1  -9 57727.4 2418.89   3
  -3   1   8 55184.7 1848.83   8
   3   1  -8 47353.6 2109.10   3
  -3   1   7 17190.0 726.459   8
   3   1  -7 14211.0 890.403   3
   3   1  -6 28260.1 1257.84   3
   3   1  -5 131411. 4216.01   3
   3   1  -4 12388.1 653.032   3
  -3   1   3 95340.0 2793.95   8
  -3   1   3 93604.3 2816.94  11
   3   1  -3 90517.8 2972.28   3
  -3   1   2 701566. 20068.4  11
  -3   1   2 699463. 20014.6   8
   3   1  -2 670985. 20185.0   3
   3   1  -1 183738. 5528.18   7
   3   1  -1 193415. 5558.69   3
   3   1   0 58923.4 1801.69  11
   3   1   0 61774.4 1870.29   3
   3   1   0 60544.0 1835.71   1
   3   1   0 62354.4 1867.85   7
   3   1   1 251741. 7338.50   3
   3   1   1 250463. 7308.59   2
   3   1   2 36368.2 1174.95   2
   3   1   3 12668.7 509.599   2
   3   1   3 11952.7 521.869   8
   3   1   4 72176.1 2283.13   2
   3   1   4 72247.4 2299.42   8
   3   1   5 1955.32 210.166   2
   3   1   5 1925.73 219.274   8
   3   1   6 149359. 4605.23   2
   3   1   6 149997. 4609.41   8
   3   1   7 47767.9 1753.57   2
   3   1   7 50891.3 1771.50   8
   3   1   8 15586.5 807.671   2
   3   1   8 17491.1 834.183   8
   3   1   9 56815.5 2073.98   2
   3   1   9 54413.4 2047.90   8
   3   1  10 58612.5 1826.80  30
   3   1  10 54892.0 2162.10   2
   3   1  10 56776.8 2171.67   8
   3   1  10 56989.4 1841.91  24
   3   1  11 2714.34 216.545  30
   3   1  11 2444.84 220.022  24
   3   1  11 2215.06 345.787   2
   3   1  11 2087.66 335.718   8
   3   1  12 1460.19 302.308   2
   3   1  12 1302.51 172.718  30
   3   1  12 860.905 281.295   8
   3   1  13 9108.84 485.049  30
   3   1  13 10193.7 770.574   8
  -3   1 -13 10549.3 554.140   6
   3   1  13 11393.0 819.317   2
   3   1  14 11519.4 859.860   8
  -3   1 -14 13481.5 655.799   6
   3   1  14 11927.4 884.373   2
   3   1  15 14113.0 976.220   8
  -3   1 -15 17214.8 770.968   6
  -3   1 -15 15286.6 1323.68   3
   3   1  15 15043.6 1020.56   2
  -3   1 -16 6194.04 420.996   6
  -3   1 -17 11515.3 580.263   6
   3   1  18 16523.7 662.596  20
  -3   1 -18 16184.7 629.340  23
  -3   1 -18 16356.4 691.259   6
   3   1  19 1977.27 169.313  20
  -3   1 -19 2200.03 200.287   6
  -3   1 -20 1605.19 130.189   6
   3   3 -19 4592.02 218.933  23
   3   3 -18 3761.09 225.805   6
   3   3 -18 5080.86 261.147  23
   3   3 -17 593.710 142.255   6
   3   3 -16 672.004 160.448   6
   3   3 -15 3480.51 300.656   6
   3   3 -14 15753.1 735.254   6
   3   3 -14 17912.9 740.877  23
  -3   3  13 21091.9 808.006  30
  -3   3  13 21042.7 1145.77   2
   3   3 -13 18804.1 1367.65   3
   3   3 -13 20692.0 876.658   6
   3   3 -13 22032.3 864.986  23
  -3   3  12 73352.4 2346.97  30
  -3   3  12 76344.3 2785.19   2
   3   3 -12 73267.9 3133.63   3
   3   3 -12 72000.5 2426.43   6
   3   3 -12 78913.8 2425.75  23
  -3   3  11 24065.2 865.108  30
   3   3 -11 21539.2 1382.00   3
   3   3 -11 22281.5 919.380   6
   3   3 -11 25585.6 933.462  23
  -3   3  10 369.189 105.998  30
   3   3 -10 334.951 290.434   3
   3   3 -10 415.852 131.702   6
   3   3 -10 414.508 126.553  23
   3   3  -9 155929. 4636.04  23
  -3   3   9 152945. 4569.34  30
   3   3  -9 150294. 5219.89   3
   3   3  -8 11576.2 806.928   3
   3   3  -8 10524.2 473.134  23
   3   3  -7 14418.3 868.785   3
   3   3  -6 65392.7 2376.12   3
  -3   3   5 169293. 5164.02  11
   3   3  -5 166893. 5251.87   3
  -3   3   4 235571. 7282.75  11
   3   3  -4 251014. 7307.59   3
  -3   3   3 11558.4 577.198  11
  -3   3   3 11339.3 505.751   7
   3   3  -3 11776.4 528.066   3
  -3   3   2 36900.7 1346.95  11
  -3   3   2 39288.1 1259.27   7
   3   3  -2 36983.0 1226.03   3
   3   3  -1 172951. 4297.80   7
  -3   3   1 156297. 4111.70   7
   3   3   0 55853.9 1825.36   7
   3   3   0 52125.6 1769.26  11
   3   3   1 11720.0 569.021   7
   3   3   1 10814.1 524.152  11
   3   3   2 148613. 4340.87  11
   3   3   2 147410. 4385.99   7
   3   3   2 136925. 4176.57   1
   3   3   3 224666. 6826.51   2
   3   3   3 229293. 7004.49   7
   3   3   4 157194. 4725.25   2
   3   3   4 157928. 4882.96   7
   3   3   5 201100. 6116.04   2
   3   3   5 209287. 6265.11   7
   3   3   6 6161.77 393.054   2
   3   3   7 16842.7 787.338   2
   3   3   8 10810.1 466.750  24
   3   3   8 11005.0 456.597  30
   3   3   8 10254.4 613.857   2
   3   3   9 48659.7 1584.15  24
   3   3   9 48697.0 1850.04   2
   3   3   9 47818.6 1566.64  30
   3   3  10 78605.8 2532.53  24
  -3   3 -10 79240.4 2541.50   6
   3   3  10 83556.9 2877.10   2
   3   3  10 83113.9 2527.39  30
   3   3  11 2592.86 234.977  24
  -3   3 -11 2668.31 236.879   6
   3   3  11 2245.69 344.126   2
   3   3  11 2765.04 232.851  30
   3   3  12 5721.46 362.114  24
   3   3  12 6600.12 372.314  30
   3   3  12 5937.07 549.227   2
  -3   3 -12 5577.56 369.363   6
   3   3  13 16497.5 722.754  24
   3   3  13 16436.8 708.701  30
  -3   3 -13 18334.4 760.220   6
   3   3  13 16999.7 1016.00   2
  -3   3 -13 18260.0 1301.19   3
   3   3  14 12495.4 574.452  30
  -3   3 -14 11663.3 584.425   6
   3   3  15 10023.7 496.362  30
  -3   3 -15 10314.5 522.446   6
  -3   3 -16 10921.3 499.628  23
  -3   3 -16 10268.9 493.528   6
   3   3  16 9392.65 456.358  20
  -3   3 -17 839.873 136.525  23
  -3   3 -17 495.294 129.750   6
   3   3  17 664.520 117.252  20
  -3   3 -18 17037.3 628.838  23
   3   5 -17 4070.40 212.925  23
   3   5 -17 4439.82 207.592  27
   3   5 -16 1262.46 144.656  23
   3   5 -16 1470.66 139.559  27
   3   5 -15 923.466 147.963  23
   3   5 -14 722.037 150.434  23
  -3   5  13 18629.6 714.245  30
   3   5 -13 21132.4 807.199  23
  -3   5  12 12839.2 540.943  30
   3   5 -12 13910.4 618.432  23
  -3   5  11 4332.15 273.406  30
   3   5 -11 4520.73 323.083  23
   3   5 -10 6923.50 402.869  23
  -3   5  10 6523.70 345.121  30
   3   5  -9 7512.54 416.496  23
  -3   5   9 7394.77 366.930  30
   3   5  -8 40399.4 1386.14  23
  -3   5   8 39888.5 1325.08  30
   3   5  -7 6495.46 362.590  23
  -3   5   7 6503.57 323.514  30
   3   5  -6 2907.08 222.937  23
  -3   5   6 3067.48 203.749  30
   3   5  -5 1147.11 141.865  23
  -3   5   5 1075.22 250.362  11
  -3   5   5 1002.28 117.786  30
  -3   5   4 29921.4 1365.40  11
   3   5  -4 32544.3 1112.16  27
  -3   5   3 17395.6 635.510  26
   3   5  -3 16784.9 665.329  27
  -3   5   3 18027.6 926.616  11
   3   5  -2 1304.04 148.477  27
  -3   5   2 1461.02 259.924  11
   3   5  -2 1213.28 224.804  11
   3   5  -1 76017.8 2330.48  27
   3   5  -1 71941.0 2578.53  11
  -3   5   1 74557.5 2651.62  11
   3   5   0 48271.3 1552.23  27
   3   5   0 46803.5 1802.36  11
   3   5   1 11879.1 690.818  11
   3   5   1 12320.2 707.747   7
   3   5   1 11697.2 494.748  27
   3   5   2 4663.74 275.686  26
   3   5   2 4574.93 408.571  11
   3   5   2 5213.78 443.826   7
   3   5   2 4616.17 273.608  27
   3   5   3 2330.79 194.160  26
   3   5   3 2429.99 307.729  11
   3   5   3 2618.58 339.963   7
   3   5   3 2297.73 191.807  27
   3   5   4 6704.65 539.265   7
   3   5   4 6734.49 351.767  27
   3   5   4 6537.84 347.626  26
   3   5   5 7331.00 379.266  26
   3   5   5 7185.22 362.771  30
   3   5   5 7109.20 379.645  27
   3   5   6 19116.3 1036.28   7
   3   5   6 18472.6 751.521  27
   3   5   6 19931.9 738.286  30
   3   5   7 1926.14 334.009   7
   3   5   7 2120.75 197.847  30
   3   5   7 2025.11 211.198  27
   3   5   8 6056.37 576.166   7
   3   5   8 6669.92 358.772  30
  -3   5  -8 6003.41 335.443  23
   3   5   9 31614.8 1512.99   7
   3   5   9 31748.3 1112.25  30
  -3   5  -9 29531.8 1088.46  23
   3   5   9 31175.1 1117.40  24
   3   5  10 19150.3 1122.68   7
   3   5  10 19157.7 771.043  30
   3   5  10 18883.4 776.385  24
  -3   5 -10 20038.0 773.671  23
   3   5  11 1996.03 370.504   7
   3   5  11 1826.00 202.785  30
  -3   5 -11 1835.75 207.079  23
   3   5  11 1794.85 203.316  24
   3   5  12 6402.99 368.009  30
  -3   5 -12 6466.07 369.363  23
   3   5  12 6441.02 373.859  24
   3   5  13 1728.41 192.296  24
  -3   5 -13 1796.59 192.910  23
   3   5  13 1677.69 192.474  30
   3   5  14 1050.29 160.216  30
  -3   5 -14 1205.81 165.044  23
  -3   5 -15 3219.00 221.737  23
   3   5  15 2649.32 207.498  30
  -3   5 -16 1123.21 123.664  23
  -3   5 -17 4372.55 194.561  23
  -3   5 -17 3868.47 181.285  27
   3   7 -14 3300.85 157.384  27
   3   7 -13 907.904 102.904  27
   3   7 -12 320.626 92.8260  27
   3   7 -11 3820.11 243.516  27
   3   7 -10 2487.14 210.038  27
   3   7  -9 3405.30 252.916  27
   3   7  -8 2008.54 204.678  27
   3   7  -7 6776.19 380.869  27
  -3   7   7 6698.95 325.274  30
   3   7  -6 7883.72 423.087  27
  -3   7   6 7756.05 364.782  30
   3   7  -5 11417.3 539.759  27
  -3   7   5 11822.8 488.371  30
   3   7  -4 3685.54 417.703  11
   3   7  -4 3877.36 284.942  27
  -3   7   4 3991.55 246.243  30
  -3   7   3 6872.17 359.549  26
  -3   7   3 8069.56 655.714  11
   3   7  -3 6627.79 567.457  11
  -3   7   3 7238.13 353.445  30
   3   7  -3 7630.57 406.526  27
  -3   7   2 16061.3 644.731  26
  -3   7   2 16213.5 983.759  11
   3   7  -2 15538.5 916.017  11
   3   7  -2 16277.3 677.491  27
  -3   7   1 1697.01 176.970  26
   3   7  -1 1593.17 198.131  26
   3   7  -1 1498.25 285.758  11
   3   7  -1 1503.35 180.365  27
  -3   7   0 2290.62 207.408  26
   3   7   0 2563.52 236.262  26
   3   7   0 2126.86 338.414  11
   3   7   0 2620.55 232.704  27
   3   7   1 10980.2 520.916  26
   3   7   1 10675.6 740.087  11
  -3   7  -1 9424.16 739.307  11
   3   7   1 10289.0 498.551  27
   3   7   2 1577.09 192.079  26
  -3   7  -2 2029.65 355.216  11
   3   7   2 1528.11 183.777  27
   3   7   3 4693.21 319.733  26
  -3   7  -3 4993.01 523.659  11
   3   7   3 5162.73 324.770  27
  -3   7  -4 14942.1 949.519  11
   3   7   4 14917.7 651.165  26
   3   7   4 15250.9 637.190  30
   3   7   4 15696.6 655.034  27
  -3   7  -5 7778.42 668.012  11
   3   7   5 8883.74 447.922  27
   3   7   5 8623.51 435.680  30
   3   7   6 3337.38 254.406  27
   3   7   6 3168.20 249.410  30
   3   7   7 2731.12 226.152  30
  -3   7  -7 2145.76 182.110  27
   3   7   8 4676.15 290.163  30
   3   7   8 4730.83 296.822  24
  -3   7  -9 757.667 115.159  27
   3   7   9 854.580 143.709  30
  -3   7 -10 923.059 120.862  27
   3   7  10 1354.28 158.353  30
   3   7  10 1109.28 139.505  24
   3   7  11 1457.54 151.012  30
  -3   7 -11 1203.10 118.265  27
   3   7  11 1586.12 145.023  24
  -3   7 -12 342.186 68.7491  27
   3   7  12 654.517 102.821  30
   3   7  13 7186.29 291.465  30
   3   9  -7 1904.47 127.875  26
   3   9  -6 1882.74 138.898  26
   3   9  -5 1312.90 122.141  26
   3   9  -5 883.092 85.1141  27
   3   9  -4 321.824 87.0844  26
   3   9  -4 241.762 62.7386  27
   3   9  -3 110.905 80.3507  26
   3   9  -3 140.708 64.6230  27
   3   9  -2 783.806 94.2318  27
   3   9  -2 965.451 116.274  30
   3   9  -1 1423.56 142.427  26
   3   9  -1 1501.24 141.861  30
   3   9   0 5822.59 280.758  30
   3   9   0 5506.86 285.636  26
   3   9   1 6962.88 313.702  30
   3   9   2 5304.71 245.182  30
  -3   9  -2 3886.61 201.267  26
  -3   9  -3 6275.73 272.740  26
   3   9   3 7150.18 302.404  30
  -3   9  -4 811.787 91.5282  26
   3   9   4 1030.88 109.863  30
   3   9   5 5721.99 245.158  24
   3   9   5 6292.15 253.382  30
  -3   9  -6 1427.60 103.250  26
   3   9   6 1861.76 115.384  30
   4  -8 -11 199.905 65.2079  12
   4  -8 -10 5878.94 272.872  12
   4  -8  -9 1705.90 158.085  12
  -4  -8   9 1506.91 146.955  15
  -4  -8   8 143.054 102.517  15
   4  -8  -7 1197.60 198.636  35
   4  -8  -6 3013.58 240.280  12
   4  -8  -6 3098.79 288.906  35
   4  -8  -5 6019.68 347.395  12
  -4  -8   5 5924.48 333.718  15
   4  -8  -5 5183.01 384.034  35
   4  -8  -4 10796.0 519.539  12
   4  -8  -4 12525.1 612.907  35
   4  -8  -3 489.276 153.027  12
   4  -8  -3 570.012 218.673  35
   4  -8  -2 7093.53 389.293  12
   4  -8  -2 6636.89 454.811  35
  -4  -8   1 4706.28 306.740  21
   4  -8  -1 4905.25 323.031  12
   4  -8  -1 4436.64 380.988  35
  -4  -8   0 10045.0 470.470  21
  -4  -8   0 9623.96 434.123  12
   4  -8   0 9794.82 484.192  12
  -4  -8  -1 15491.5 638.524  21
  -4  -8  -1 15544.3 615.179  12
   4  -8   1 15701.9 622.593  31
  -4  -8  -2 2983.55 231.243  21
  -4  -8  -2 2931.08 223.975  12
   4  -8   2 3160.23 225.800  31
  -4  -8  -3 7664.75 385.439  12
  -4  -8  -3 8296.54 441.702  35
   4  -8   3 7949.41 376.591  31
  -4  -8  -4 23600.1 847.764  12
  -4  -8  -4 23919.9 889.331  35
   4  -8   4 22338.5 814.721  31
  -4  -8  -5 3271.94 231.683  12
   4  -8   5 2755.87 191.169  31
  -4  -8  -5 2958.45 235.104  35
  -4  -8  -6 495.017 121.592  12
   4  -8   6 255.989 83.8396  31
  -4  -8  -7 422.357 116.771  12
  -4  -8  -8 1991.88 169.303  12
  -4  -8  -9 7492.34 329.784  12
  -4  -8 -10 3038.28 174.460  12
  -4  -6  15 2059.02 166.140  18
  -4  -6  15 2479.05 162.426  14
  -4  -6  14 8720.64 413.759  18
  -4  -6  14 8923.31 394.241  14
  -4  -6  13 10819.7 507.327  18
  -4  -6  12 420.358 123.543  15
  -4  -6  11 223.919 127.929  15
  -4  -6  10 8195.47 434.986  15
  -4  -6   9 15165.5 971.686   9
  -4  -6   9 16207.0 696.729  14
  -4  -6   9 16822.5 695.643  15
  -4  -6   8 10404.1 779.492   9
  -4  -6   8 11762.8 550.555  14
  -4  -6   8 11596.1 545.235  15
   4  -6  -8 11047.6 619.505  35
  -4  -6   7 21481.4 1177.30   9
  -4  -6   7 23113.4 892.535  14
   4  -6  -7 22607.4 975.096  35
  -4  -6   6 25023.9 951.945  14
   4  -6  -6 24491.9 1035.12  35
   4  -6  -5 13570.7 1165.30  10
  -4  -6   5 13921.0 631.990  21
  -4  -6   5 14639.5 626.943  14
   4  -6  -5 13532.3 690.896  35
  -4  -6   4 22895.4 892.169  14
   4  -6  -4 23659.0 899.344  31
   4  -6  -4 23712.5 991.087  35
  -4  -6   3 29956.4 1051.19  12
   4  -6  -3 33376.6 1857.55  10
  -4  -6   3 30806.7 1632.66  10
  -4  -6   3 30611.8 1098.98  14
   4  -6  -3 30202.2 1097.53  31
  -4  -6   2 16336.8 1163.96  10
  -4  -6   2 16093.9 642.953  12
   4  -6  -2 18038.7 1297.16  10
  -4  -6   2 16957.5 697.777  21
  -4  -6   2 16695.6 677.927  14
   4  -6  -2 15865.9 672.818  31
  -4  -6   1 4884.49 661.773  10
   4  -6  -1 5168.95 334.623  12
  -4  -6   1 4915.43 298.026  12
  -4  -6   1 5652.24 343.931  21
  -4  -6   1 5601.82 329.834  14
   4  -6  -1 5200.07 324.223  31
  -4  -6   0 34704.6 1863.01  10
  -4  -6   0 32818.9 1162.22  12
   4  -6   0 33823.3 1208.65  12
   4  -6   0 34094.0 1368.32   9
  -4  -6   0 33747.3 1205.58  21
  -4  -6   0 34455.6 1190.33  14
   4  -6   0 34989.8 1195.22  31
   4  -6   1 28100.1 1230.02   9
  -4  -6  -1 29734.3 1722.05  10
   4  -6   1 30445.2 1071.48  12
  -4  -6  -1 28899.2 1037.25  14
   4  -6   1 28098.7 1039.03  31
   4  -6   2 1716.06 275.530   9
   4  -6   2 1810.68 216.359  12
  -4  -6  -2 2261.19 524.302  10
  -4  -6  -2 2148.35 200.694  14
   4  -6   2 2258.05 225.572  36
   4  -6   3 1684.97 278.311   9
   4  -6   3 1577.46 196.810  12
  -4  -6  -3 1488.36 464.496  10
   4  -6   3 1716.43 198.353  18
   4  -6   3 1473.68 176.538  15
   4  -6   3 1604.79 202.652  36
  -4  -6  -4 11405.5 1050.76  10
   4  -6   4 10660.6 707.315   9
   4  -6   4 10767.9 525.713  18
   4  -6   4 10806.8 499.222  15
   4  -6   4 11045.2 537.655  36
   4  -6   5 3541.54 418.769   9
   4  -6   5 3798.76 298.917  18
   4  -6   5 3097.82 255.275  15
   4  -6   5 3188.61 226.246  14
  -4  -6  -5 3496.68 284.851  35
   4  -6   5 4108.24 297.932  36
   4  -6   6 1430.43 296.985   9
  -4  -6  -6 1961.03 513.127  10
   4  -6   6 1778.08 225.352  18
   4  -6   6 2336.89 229.347  15
   4  -6   6 1780.63 180.700  14
  -4  -6  -6 1619.16 215.224  35
   4  -6   6 2137.89 232.173  36
  -4  -6  -7 9620.23 1001.19  10
   4  -6   7 9307.63 726.641   9
   4  -6   7 11090.2 573.928  18
   4  -6   7 10830.0 487.861  14
   4  -6   7 11527.7 532.973  15
   4  -6   7 11390.8 547.319  36
   4  -6   8 174.941 105.974  14
   4  -6   8 393.521 209.972   9
  -4  -6  -8 199.676 324.320  10
   4  -6   8 160.438 153.511  18
   4  -6   8 294.852 135.333  15
   4  -6   8 297.184 148.041  36
   4  -6   9 31117.1 1122.14  15
   4  -6   9 30619.5 1086.21  14
   4  -6   9 28476.9 1127.41  36
   4  -6  10 4642.10 362.627  18
   4  -6  10 5289.87 309.287  14
   4  -6  10 4373.81 317.527  36
   4  -6  11 12960.3 569.630  14
   4  -6  11 14040.9 618.015  36
   4  -6  12 2657.03 256.552  18
   4  -6  12 2449.40 201.329  14
   4  -6  12 2242.70 211.180  36
   4  -6  13 502.825 151.480  18
   4  -6  13 396.442 114.636  36
   4  -6  14 1443.84 181.257  18
   4  -6  14 1213.37 133.425  36
   4  -6  15 1227.28 138.178  18
   4  -6  15 1207.31 108.279  36
  -4  -4  18 1544.26 139.124  18
   4  -4 -17 2480.54 180.995  13
   4  -4 -16 7107.13 376.263  13
  -4  -4  16 7606.04 370.738  14
  -4  -4  15 6799.85 377.510  14
   4  -4 -15 6974.31 395.948  13
   4  -4 -14 6946.98 421.665  13
  -4  -4  14 6385.68 381.270  14
   4  -4 -13 25935.6 1027.13  13
  -4  -4  13 25808.4 983.569  14
   4  -4 -12 3516.62 313.152  13
  -4  -4  12 3104.64 244.898  15
  -4  -4  12 2982.08 264.889  14
  -4  -4  11 17951.1 1023.97   9
   4  -4 -11 17411.1 788.021  13
  -4  -4  11 18215.6 723.763  15
  -4  -4  11 17749.3 747.450  14
   4  -4 -10 40052.9 1453.56  13
  -4  -4  10 41098.1 1737.33   9
  -4  -4  10 39756.2 1397.95  14
  -4  -4  10 41335.6 1383.26  15
  -4  -4   9 52226.9 2082.22   9
   4  -4  -9 52553.3 1814.91  13
  -4  -4   9 53195.7 1743.79  15
  -4  -4   9 54925.8 1773.09  14
  -4  -4   8 13932.9 807.752   9
   4  -4  -8 14239.5 639.735  13
   4  -4  -8 13016.5 954.880  10
  -4  -4   8 13707.4 589.637  14
   4  -4  -8 13632.1 651.144  35
   4  -4  -7 8158.35 444.720  13
   4  -4  -7 7987.88 734.971  10
  -4  -4   7 9731.99 622.326   9
  -4  -4   7 8517.30 411.664  21
  -4  -4   7 8362.95 412.340  14
   4  -4  -7 7729.98 456.794  35
  -4  -4   6 40253.4 1352.42  21
   4  -4  -6 42920.4 1916.25  10
   4  -4  -6 39700.3 1400.62  13
   4  -4  -6 42192.7 1429.87  35
  -4  -4   5 2963.94 216.930  21
   4  -4  -5 3058.07 245.910  13
  -4  -4   5 3244.36 362.631  10
   4  -4  -5 2874.09 470.971  10
   4  -4  -5 3009.04 212.308  31
   4  -4  -5 3353.23 267.131  35
  -4  -4   4 1232.03 145.354  14
  -4  -4   4 1287.91 146.997  21
   4  -4  -4 1326.15 173.331  13
  -4  -4   4 1067.54 262.485  10
   4  -4  -4 1546.97 365.902  10
  -4  -4   3 37742.7 1593.46  10
  -4  -4   2 12293.7 825.939  10
   4  -4  -2 18748.4 1039.83  10
   4  -4  -1 39214.1 1699.23  10
  -4  -4   1 33988.9 1594.09  10
   4  -4   0 52239.3 2137.13  10
   4  -4   1 1930.26 372.032  10
   4  -4   2 2563.25 254.591   9
   4  -4   3 6535.32 434.346   9
   4  -4   4 4969.57 391.848   9
   4  -4   4 5208.50 283.717  12
   4  -4   5 7134.58 388.098  22
   4  -4   5 6180.39 319.729  15
   4  -4   5 6030.82 363.320  18
   4  -4   5 6754.90 486.148   9
   4  -4   6 16929.1 717.648  22
   4  -4   6 18595.3 912.263   9
  -4  -4  -6 17057.4 1139.53  10
   4  -4   6 17926.4 671.462  15
   4  -4   6 16715.1 648.892  14
   4  -4   7 388.558 125.437  15
   4  -4   7 556.179 159.941  22
   4  -4   7 692.355 230.123   9
  -4  -4  -7 534.185 343.080  10
   4  -4   7 402.847 105.838  14
   4  -4   8 3206.35 274.038  22
   4  -4   8 2556.01 218.041  14
   4  -4   8 2728.24 367.847   9
   4  -4   9 27534.6 1050.11  22
   4  -4   9 27774.9 1004.87  14
  -4  -4  -9 26319.5 1515.16  10
   4  -4   9 27499.2 1330.83   9
   4  -4  10 7027.74 421.623  22
   4  -4  10 6822.64 393.582  14
   4  -4  10 7953.63 415.738  15
  -4  -4 -10 6483.25 717.368  10
   4  -4  11 26573.0 1046.66  22
   4  -4  11 29503.5 1052.46  14
   4  -4  12 2986.88 319.105  18
   4  -4  12 3105.70 264.516  14
   4  -4  12 2653.33 415.858   9
   4  -4  13 5640.42 417.619  18
   4  -4  13 5394.85 352.517  14
   4  -4  14 5399.27 401.403  18
   4  -4  14 6131.27 360.726  14
   4  -4  15 8842.40 494.102  18
   4  -4  16 6198.02 366.918  18
   4  -4  17 12864.0 532.635  18
   4  -4  18 1271.49 100.629  36
  -4  -2  19 999.959 103.781  18
   4  -2 -19 1302.62 117.698  13
   4  -2 -18 9220.01 458.483   6
   4  -2 -18 9100.64 416.334  13
   4  -2 -17 1097.28 189.554   6
   4  -2 -16 7852.27 480.595   6
   4  -2 -15 11067.7 596.728   6
  -4  -2  15 10805.4 513.409  14
  -4  -2  14 7115.37 650.481   2
   4  -2 -14 7134.67 868.824   3
   4  -2 -14 6939.05 462.265   6
  -4  -2  14 6904.05 394.650  14
  -4  -2  13 18037.3 738.638  14
   4  -2 -13 17022.5 1306.61   3
   4  -2 -13 18682.3 825.848   6
  -4  -2  13 17532.2 975.264   9
  -4  -2  12 6847.13 380.391  14
   4  -2 -12 7294.80 809.620   3
   4  -2 -12 6860.76 441.484   6
  -4  -2  12 7456.13 572.521   9
  -4  -2  11 59038.4 1870.43  14
  -4  -2  11 57195.8 1815.51  15
   4  -2 -11 56880.3 2577.45   3
   4  -2 -11 57246.7 1940.31   6
  -4  -2  11 56412.1 2142.77   9
  -4  -2  10 101180. 3127.59  15
  -4  -2  10 102243. 3170.69  14
   4  -2 -10 109936. 3957.10   3
   4  -2 -10 106562. 3246.38   6
  -4  -2  10 108052. 3470.72   9
   4  -2  -9 25775.3 1412.28   3
  -4  -2   9 26815.7 932.021  14
   4  -2  -9 26439.6 962.605  17
  -4  -2   9 26407.0 1140.11   9
  -4  -2   8 2927.01 303.572   9
   4  -2  -8 3138.49 451.849   3
  -4  -2   7 604.854 161.405   9
   4  -2  -7 817.112 238.916  10
   4  -2  -7 646.409 271.109   3
   4  -2  -6 11941.8 678.062  10
   4  -2  -6 11368.2 726.170   3
   4  -2  -5 36884.5 1320.81  10
   4  -2  -5 34777.7 1318.90   3
   4  -2  -4 37181.2 1422.67  10
   4  -2  -4 34844.3 1375.44   3
   4  -2  -3 283185. 8253.58  10
   4  -2  -3 266648. 8143.74   3
   4  -2  -2 90767.2 2834.45   3
   4  -2  -1 291045. 8567.21  10
   4  -2  -1 282302. 8362.25   3
   4  -2   0 56926.5 1733.41   9
   4  -2   0 54652.8 1749.07   1
   4  -2   0 55796.1 1782.93   3
   4  -2   1 242132. 7092.25   9
   4  -2   1 242265. 7085.04   1
   4  -2   2 66655.9 2034.44   9
   4  -2   2 62829.0 2006.61   2
   4  -2   3 81308.4 2585.04   9
   4  -2   3 83826.5 2564.93   2
   4  -2   4 71129.3 2346.16   9
   4  -2   4 74939.2 2336.17   2
   4  -2   5 103764. 3377.03   9
   4  -2   5 110491. 3369.33   2
   4  -2   6 2545.77 264.186   2
   4  -2   7 1964.09 251.890   2
   4  -2   8 11797.3 683.451   9
   4  -2   8 12068.7 687.456   2
   4  -2   9 10703.0 679.536   9
   4  -2   9 10810.8 474.096  14
   4  -2   9 11066.1 684.896   2
  -4  -2 -10 734.645 258.275  10
   4  -2  10 1346.91 284.321   9
   4  -2  10 1488.46 277.168   2
   4  -2  11 3182.25 416.488   9
   4  -2  11 3709.50 437.321   2
   4  -2  12 7362.92 631.420   8
   4  -2  12 6708.12 609.374   9
   4  -2  12 7201.06 627.425   2
  -4  -2 -12 7404.85 438.868   6
   4  -2  13 7817.15 672.210   9
   4  -2  13 7252.85 421.585  14
   4  -2  13 7567.61 659.231   8
   4  -2  13 8241.81 696.326   2
  -4  -2 -13 7872.86 463.916   6
   4  -2  14 2184.96 388.451   2
   4  -2  14 2928.57 434.950   8
  -4  -2 -14 2512.72 278.456   6
   4  -2  15 31693.8 1197.56  18
  -4  -2 -15 31949.2 1215.44   6
   4  -2  16 10893.4 540.225  18
  -4  -2 -16 11242.4 569.671   6
   4  -2  17 3307.59 245.390  18
   4  -2  17 3249.57 253.420  20
  -4  -2 -17 3383.09 278.431   6
   4  -2  18 3687.72 239.767  20
  -4  -2 -18 4143.11 276.961   6
   4   0 -20 4232.39 235.733   6
   4   0 -19 19020.9 747.551   6
   4   0 -18 30970.0 1155.26   6
   4   0 -17 825.317 205.589   6
   4   0 -16 1965.76 268.066   6
   4   0 -16 1913.68 188.737  23
   4   0 -15 18681.5 747.297  23
  -4   0  15 19543.9 1097.84   8
   4   0 -15 19194.5 882.285   6
  -4   0  15 19242.4 1155.58   2
   4   0 -15 20117.8 1469.02   3
   4   0 -14 180.594 105.946  23
   4   0 -14-143.810 350.347   3
  -4   0  14 214.525 186.888   8
   4   0 -14 463.474 185.192   6
   4   0 -13 58709.5 1866.91  23
  -4   0  13 59376.2 2278.75   8
   4   0 -13 54429.6 2715.38   3
   4   0 -13 54662.4 1970.54   6
   4   0 -12 14036.6 591.199  17
   4   0 -12 13731.4 583.811  23
   4   0 -12 13429.7 1128.31   3
   4   0 -12 14985.1 688.684   6
  -4   0  12 15567.9 878.841   8
  -4   0  12 13774.4 570.334  14
   4   0 -11 124.708 98.6081  17
  -4   0  11 20.2548 118.839   9
  -4   0  11 99.1754 87.3142  14
   4   0 -11-56.7505 283.302   3
   4   0 -11 42.3166 133.088   6
  -4   0  10 33570.4 1288.38   9
   4   0 -10 34622.5 1761.78   3
   4   0 -10 33138.7 1198.61   6
  -4   0   9 58903.0 1972.47   9
   4   0  -9 56231.7 2405.96   3
  -4   0   8 18091.4 738.464   9
   4   0  -8 16494.1 1036.80   3
  -4   0   7-42.3357 83.1445   9
   4   0  -7 31.8315 210.921   3
  -4   0   6 10491.8 447.169   9
   4   0  -6 9506.63 658.207   3
  -4   0   5 10488.8 429.319   9
   4   0  -5 10892.9 652.912   3
  -4   0   4 19606.2 664.575   9
   4   0  -4 19903.3 898.795   3
   4   0  -3 118560. 3716.90   3
   4   0  -2 532722. 15533.6   3
   4   0  -1 602799. 17480.5   1
   4   0  -1 606809. 17540.8   3
   4   0   0 572965. 16582.8   3
   4   0   0 590790. 16537.6   1
   4   0   0 560954. 16478.7   7
   4   0   1 388354. 11163.7   2
   4   0   1 376639. 11200.6   3
   4   0   1 385579. 11107.2   7
   4   0   2 4890.38 270.865   2
   4   0   2 4634.38 243.928   8
   4   0   3 5324.85 321.167   2
   4   0   3 6507.40 314.567   8
   4   0   4 16271.7 661.808   2
   4   0   4 15956.1 641.464   8
   4   0   4 15171.5 644.349   9
   4   0   5 14903.4 666.659   2
   4   0   5 14696.4 650.815   9
   4   0   6 26578.2 1054.90   2
   4   0   6 26398.9 1039.00   9
   4   0   7 15485.7 769.802   2
   4   0   7 17076.7 778.714   9
   4   0   8 40832.8 1598.64   2
   4   0   8 43079.8 1599.41   9
   4   0   9 68444.7 2462.29   2
   4   0  10 843.504 134.330  30
   4   0  10 939.500 238.560   2
   4   0  10 1019.86 250.723   8
   4   0  11 2074.66 333.754   2
   4   0  11 1453.85 292.252   8
   4   0  12 6248.19 585.320   2
   4   0  12 5614.93 540.751   8
   4   0  13 15700.7 1015.69   2
   4   0  13 16004.1 991.055   8
   4   0  14 413.546 235.002   8
  -4   0 -14 697.257 194.525   6
   4   0  15 130.334 211.647   2
   4   0  15-125.083 208.137   8
  -4   0 -15 154.321 158.495   6
  -4   0 -16 5974.93 414.229   6
  -4   0 -17 993.490 200.522   6
   4   0  18 1304.76 174.709  20
  -4   0 -18 1320.30 194.591   6
   4   0  19 39915.5 1307.63  20
  -4   0 -19 40244.4 1339.58   6
   4   0  20 4762.49 219.976  20
  -4   0 -20 4839.57 241.020   6
   4   2 -19 1335.18 149.452   6
   4   2 -18 10009.7 485.829   6
   4   2 -18 10819.2 451.961  23
   4   2 -17 863.400 186.932   6
   4   2 -17 1118.52 157.391  23
   4   2 -16 7622.64 473.526   6
   4   2 -16 8148.86 429.736  23
   4   2 -15 12026.0 632.862   6
   4   2 -15 11642.8 561.738  23
  -4   2  14 6445.18 625.929   2
   4   2 -14 5314.61 754.383   3
   4   2 -14 6849.79 457.019   6
   4   2 -14 7153.45 412.763  23
   4   2 -13 18189.3 1364.07   3
   4   2 -13 19822.6 863.487   6
   4   2 -13 19146.7 796.317  23
  -4   2  12 6489.21 349.827  30
   4   2 -12 5977.70 750.951   3
   4   2 -12 7301.08 438.613   6
  -4   2  12 6568.85 544.343   8
   4   2 -12 6676.87 388.108  23
  -4   2  11 54724.9 1754.60  30
   4   2 -11 52790.4 2489.95   3
   4   2 -11 56171.7 1862.62   6
  -4   2  11 55930.2 2067.03   8
   4   2 -11 53784.2 1804.15  23
  -4   2  10 106476. 3205.71  30
  -4   2  10 107747. 3513.01   8
   4   2 -10 104166. 3295.98   6
   4   2 -10 107502. 3989.04   3
  -4   2   9 26428.7 1111.74   8
   4   2  -9 26604.6 1433.38   3
  -4   2   8 2382.81 252.862   8
   4   2  -8 2210.43 381.837   3
  -4   2   7 678.710 144.111   8
   4   2  -7 616.968 279.177   3
  -4   2   6 9931.25 469.857   8
   4   2  -6 8450.21 635.456   3
  -4   2   5 34666.3 1145.72   8
   4   2  -5 30626.1 1354.54   3
  -4   2   4 36397.4 1233.45  11
   4   2  -4 33826.8 1373.13   3
  -4   2   3 261918. 7759.23  11
   4   2  -3 265312. 7869.09   3
   4   2  -2 95029.1 2965.33   3
   4   2  -1 311838. 8515.21   7
   4   2  -1 307732. 8473.57   3
   4   2   0 56002.4 1761.02  11
   4   2   0 59573.5 1851.88   7
   4   2   0 57037.4 1759.03   1
   4   2   0 54102.9 1785.82   3
   4   2   1 262721. 7535.38  11
   4   2   1 253974. 7513.11   1
   4   2   1 253801. 7604.19   7
   4   2   2 69080.4 2082.33   2
   4   2   2 63414.7 2142.96   7
   4   2   3 78136.9 2582.00   2
   4   2   3 92617.6 2688.43   7
   4   2   4 74930.6 2384.89   2
   4   2   5 104030. 3265.55   2
   4   2   6 1795.81 229.392   2
   4   2   7 2347.57 273.551   2
   4   2   8 12526.3 703.185   2
   4   2   9 9493.27 428.878  24
   4   2   9 8688.52 403.604  30
   4   2   9 9517.59 623.272   2
   4   2  10 1366.41 170.068  24
   4   2  10 1336.22 271.267   2
   4   2  10 1236.84 155.695  30
   4   2  11 3441.68 425.129   2
   4   2  11 3445.54 269.576  24
   4   2  11 3471.68 256.605  30
   4   2  12 5578.58 364.730  24
   4   2  12 6262.69 364.302  30
   4   2  12 5406.74 556.781   2
  -4   2 -12 6970.31 411.988   6
   4   2  13 7302.44 426.460  24
   4   2  13 6612.15 640.494   2
  -4   2 -13 7652.95 459.658   6
   4   2  13 7430.37 414.005  30
   4   2  14 3362.40 453.450   2
  -4   2 -14 3745.81 319.646   6
   4   2  14 3656.52 290.941  30
  -4   2 -15 30259.8 1164.81   6
  -4   2 -16 10323.9 538.463   6
  -4   2 -17 3399.06 280.128   6
   4   2  17 3147.97 247.367  20
  -4   2 -18 4248.06 253.158  23
  -4   2 -18 4293.99 278.351   6
   4   2  18 4014.66 246.585  20
  -4   2 -19 8559.85 335.327  23
  -4   2 -19 7449.03 337.036   6
   4   2  19 7747.58 319.263  20
   4   4 -18 1214.31 104.324  27
   4   4 -17 3155.84 217.774  23
   4   4 -16 8079.91 408.245  23
   4   4 -15 6667.66 383.501  23
   4   4 -14 6297.14 389.998  23
  -4   4  13 23520.1 883.751  30
   4   4 -13 26962.0 992.529  23
  -4   4  12 2668.60 214.842  30
   4   4 -12 2790.04 260.974  23
  -4   4  11 16760.5 658.417  30
   4   4 -11 17481.6 739.972  23
  -4   4  10 40006.3 1351.95  30
   4   4 -10 43034.8 1446.06  23
   4   4  -9 50898.6 1724.40  23
  -4   4   9 51228.9 1646.08  30
  -4   4   9 55008.0 2003.18   7
   4   4  -8 13717.9 601.445  23
  -4   4   8 15258.7 788.885   7
   4   4  -7 8151.81 406.863  23
  -4   4   7 8226.20 526.096   7
   4   4  -6 38754.7 1319.40  23
  -4   4   6 41428.5 1491.38   7
  -4   4   5 3595.95 347.717  11
  -4   4   5 3587.46 299.553   7
  -4   4   4 1463.28 235.923  11
  -4   4   4 1107.96 165.648   7
  -4   4   3 44398.6 1622.57  11
  -4   4   3 41230.9 1433.94   7
  -4   4   2 19791.4 909.026  11
   4   4  -1 38781.1 1427.08  11
   4   4   0 53791.3 1852.88  11
   4   4   0 52380.3 1905.75   7
   4   4   1 2062.88 241.295  11
   4   4   1 2220.00 277.366   7
   4   4   2 1214.87 203.038  11
   4   4   2 1500.75 244.573   7
   4   4   3 5681.15 417.690  11
   4   4   3 6235.84 470.303   7
   4   4   4 5254.92 449.215   7
   4   4   5 6628.02 511.593   7
   4   4   5 5866.19 314.699  27
   4   4   5 6152.19 302.262  30
   4   4   5 5939.30 312.016  26
   4   4   6 17890.1 939.932   7
   4   4   6 15954.3 661.203  27
   4   4   6 17220.1 639.865  30
   4   4   7 581.304 212.124   7
   4   4   7 991.961 136.132  30
   4   4   7 763.889 140.716  27
   4   4   8 3309.38 416.168   7
   4   4   8 2781.75 219.761  30
   4   4   9 25984.3 1305.48   7
   4   4   9 25472.4 938.839  30
   4   4   9 25946.4 958.521  24
   4   4  10 7533.06 663.217   7
   4   4  10 7780.12 409.039  30
   4   4  10 7803.89 419.947  24
   4   4  11 26696.1 1408.52   7
   4   4  11 28359.7 1037.90  30
   4   4  11 28517.5 1053.08  24
   4   4  12 2372.92 392.852   7
   4   4  12 2256.73 241.761  24
   4   4  12 2956.28 251.914  30
   4   4  13 5772.46 355.984  30
   4   4  13 5449.89 352.918  24
   4   4  14 5302.11 334.272  30
   4   4  14 5071.76 329.015  24
  -4   4 -14 5356.98 339.704  23
   4   4  15 8033.22 422.350  30
  -4   4 -15 9370.62 444.620  23
  -4   4 -16 6058.61 325.195  23
  -4   4 -17 13477.4 522.222  23
  -4   4 -18 1474.50 115.255  23
   4   6 -15 1868.99 142.709  23
   4   6 -15 2596.86 159.896  27
   4   6 -14 8441.50 379.974  23
   4   6 -14 8703.23 381.052  27
   4   6 -13 11041.2 485.598  23
   4   6 -13 11330.8 488.568  27
   4   6 -12 537.817 133.751  23
   4   6 -12 468.163 127.519  27
   4   6 -11 114.340 108.686  23
   4   6 -11 241.388 132.006  27
   4   6 -10 8038.63 434.690  23
   4   6 -10 9031.36 458.318  27
   4   6  -9 15324.1 653.367  23
   4   6  -9 15241.0 666.123  27
   4   6  -8 10588.9 508.101  23
   4   6  -8 10713.5 528.400  27
   4   6  -7 19401.8 799.431  23
   4   6  -7 22813.2 856.244  27
   4   6  -6 21311.3 1093.87  11
   4   6  -6 25828.5 943.842  27
   4   6  -5 12549.0 768.604  11
  -4   6   5 14562.2 890.721  11
   4   6  -5 14135.9 618.527  27
   4   6  -4 21162.0 1059.48  11
  -4   6   4 21610.3 1136.03  11
   4   6  -4 22038.4 850.361  27
  -4   6   3 31525.6 1457.21  11
   4   6  -3 31976.9 1380.32  11
   4   6  -3 30934.3 1124.44  27
  -4   6   2 16207.1 638.955  26
  -4   6   2 17701.1 994.894  11
   4   6  -2 16042.6 892.813  11
   4   6  -2 17512.0 694.641  27
   4   6  -1 5475.06 479.422  11
  -4   6   1 5335.98 516.697  11
   4   6  -1 5271.07 325.853  27
  -4   6   0 35752.2 1561.12  11
   4   6   0 32057.5 1436.04  11
   4   6   0 33750.1 1183.89  27
   4   6   1 30404.4 1080.59  26
  -4   6  -1 30002.4 1414.00  11
   4   6   1 27712.0 1312.32  11
   4   6   1 29803.7 1071.44  27
   4   6   2 1567.89 188.143  26
   4   6   2 1212.03 258.759  11
   4   6   2 1356.03 172.174  27
   4   6   3 1312.27 280.301   7
   4   6   3 1705.00 196.284  26
   4   6   3 1483.24 184.235  27
   4   6   4 11736.8 770.093   7
   4   6   4 10397.4 509.191  26
   4   6   4 10254.4 506.584  27
   4   6   5 3111.13 414.536   7
   4   6   5 3477.66 262.664  30
   4   6   5 3229.32 265.815  27
   4   6   5 3569.07 269.409  26
   4   6   6 1732.99 333.743   7
   4   6   6 2122.21 209.693  30
   4   6   6 1850.47 208.574  27
  -4   6  -6 1947.36 181.326  27
   4   6   7 9648.28 493.633  27
   4   6   7 9744.34 470.720  30
  -4   6  -7 9019.90 439.640  27
   4   6   8 224.758 187.088   7
   4   6   8 319.141 138.384  30
  -4   6  -8 141.468 100.456  27
   4   6   9 30930.8 1063.91  30
   4   6   9 30465.2 1069.13  24
  -4   6 -10 4259.06 273.565  27
   4   6  10 4336.98 299.307  30
   4   6  10 4492.96 306.312  24
   4   6  11 16276.6 626.882  30
   4   6  11 15269.7 620.180  24
   4   6  12 2261.50 205.693  30
  -4   6 -12 2328.49 188.764  27
   4   6  12 2808.68 220.180  24
   4   6  13 329.605 109.053  30
  -4   6 -13 390.396 91.2183  27
   4   6  13 327.867 104.798  24
  -4   6 -13 240.626 84.3135  23
   4   6  14 1261.01 134.735  30
  -4   6 -14 1060.26 105.917  27
   4   8 -11 86.3846 47.4488  27
   4   8 -11 120.157 54.6126  26
   4   8 -10 5199.98 243.630  27
   4   8 -10 5464.18 256.102  26
   4   8  -9 1471.03 133.805  27
   4   8  -8 205.408 90.6028  27
   4   8  -7 1282.93 144.925  27
   4   8  -6 3205.22 225.633  27
   4   8  -5 6341.06 336.308  27
   4   8  -5 6155.97 347.247  26
   4   8  -4 11482.2 510.080  27
   4   8  -4 12004.2 531.287  26
   4   8  -3 749.061 139.261  27
   4   8  -3 737.980 148.975  26
   4   8  -2 7463.88 382.083  27
   4   8  -2 6906.46 386.734  26
   4   8  -1 5083.82 305.750  27
   4   8  -1 4598.25 307.269  26
   4   8   0 11027.4 484.538  27
   4   8   0 10273.9 488.511  26
  -4   8   0 9332.21 426.186  26
   4   8   1 15191.9 632.910  27
  -4   8  -1 15369.2 602.372  26
   4   8   1 16013.0 657.001  26
   4   8   2 3229.74 242.118  27
   4   8   2 3139.39 248.848  26
   4   8   2 3497.24 245.802  30
  -4   8  -2 2729.07 209.537  26
   4   8   3 8240.02 399.015  30
   4   8   3 7998.52 401.682  27
  -4   8  -3 8080.46 383.608  26
   4   8   4 23492.4 874.826  27
   4   8   4 24957.5 880.213  30
   4   8   5 3794.64 246.793  30
   4   8   6 513.898 128.220  30
   4   8   7 812.017 124.603  30
   4   8   7 617.527 119.680  24
   4   8   8 2027.76 164.710  30
   4   8   8 1816.33 155.011  24
   4   8   9 6873.66 315.778  30
   4   8   9 7783.29 315.559  24
   4   8  10 2914.93 163.076  30
  -5  -9   6 3063.08 169.590  15
   5  -9  -5 11308.0 437.364  12
  -5  -9   5 11386.3 429.543  15
  -5  -9   4 18299.3 651.907  15
   5  -9  -4 19721.3 722.064  35
  -5  -9   3 11924.0 461.830  15
   5  -9  -3 12381.4 531.338  35
  -5  -9   2 6526.35 299.726  15
   5  -9  -2 6736.28 368.883  35
   5  -9  -1 8948.18 438.421  35
  -5  -9   1 8349.68 390.690  35
  -5  -9   0 4467.82 262.074  35
  -5  -9  -1 4976.76 263.408  35
   5  -9   2 1939.52 200.910  35
   5  -9   3 1363.34 171.708  35
   5  -9   4 162.397 105.875  35
   5  -9   5 6037.81 297.122  35
   5  -7 -12 1843.57 151.672  12
  -5  -7  12 2001.05 162.286  14
  -5  -7  11 2694.51 200.513  15
  -5  -7  11 2726.76 207.524  14
  -5  -7  10 977.184 150.062  14
  -5  -7  10 1036.20 150.671  15
  -5  -7   9 1918.63 203.542  14
  -5  -7   9 2613.32 224.905  15
  -5  -7   8 5985.46 346.450  14
  -5  -7   8 5565.39 347.080  15
   5  -7  -8 5501.12 404.433  35
  -5  -7   7 39633.1 1322.82  14
  -5  -7   7 37079.7 1320.85  15
   5  -7  -7 36562.6 1404.08  35
  -5  -7   6 9746.48 483.749  14
   5  -7  -6 9882.51 575.818  35
  -5  -7   5 12218.3 563.850  14
   5  -7  -5 12415.3 660.820  35
  -5  -7   4 4213.78 301.491  14
   5  -7  -4 4291.42 383.433  35
  -5  -7   3 1755.66 203.396  14
   5  -7  -3 2012.17 288.759  35
   5  -7  -2 7859.89 446.138  12
  -5  -7   2 8407.80 449.463  21
  -5  -7   2 8086.80 430.064  14
   5  -7  -2 7766.94 431.279  31
   5  -7  -1 13993.1 632.770  12
  -5  -7   1 13480.8 563.722  12
  -5  -7   1 13788.2 625.931  21
  -5  -7   1 13369.5 599.415  14
   5  -7  -1 14809.1 622.086  31
  -5  -7   0 6260.92 351.115  12
   5  -7   0 6962.45 407.023  12
  -5  -7   0 7356.21 411.170  21
  -5  -7   0 7199.39 387.293  14
   5  -7   0 7093.87 396.637  31
  -5  -7  -1 27978.3 1780.36  10
  -5  -7  -1 29015.0 1066.33  12
   5  -7   1 31831.6 1138.49  12
  -5  -7  -1 31257.0 1127.56  21
  -5  -7  -1 30212.0 1093.24  14
   5  -7   1 31387.7 1110.38  31
  -5  -7  -2 33650.3 1176.41  12
   5  -7   2 34872.0 1229.10  12
  -5  -7  -2 33314.4 1206.53  21
  -5  -7  -2 34407.1 1185.32  14
   5  -7   2 32484.5 1144.43  15
   5  -7   2 35153.2 1205.77  31
  -5  -7  -3 10119.6 1019.78  10
  -5  -7  -3 9590.08 475.603  21
   5  -7   3 9259.57 437.797  15
  -5  -7  -3 9624.47 454.861  14
   5  -7   3 9149.20 462.168  31
  -5  -7  -4 13808.9 602.479  21
   5  -7   4 13972.5 585.078  15
  -5  -7  -4 13793.9 580.445  14
  -5  -7  -4 14044.8 636.917  35
   5  -7   4 14019.5 601.100  31
   5  -7   5 13267.9 575.511  15
   5  -7   5 13616.4 624.414  36
   5  -7   5 13670.4 587.901  31
   5  -7   6 2922.08 239.068  15
   5  -7   6 2679.80 248.867  36
   5  -7   7 8515.76 432.422  15
   5  -7   7 9079.79 462.024  36
   5  -7   8 1201.33 175.934  36
   5  -7   9 3298.24 253.896  36
   5  -7  10 4496.75 280.601  36
   5  -7  11 977.185 102.310  31
   5  -7  11 1260.17 141.873  36
   5  -7  12 2208.44 162.707  36
  -5  -5  16 11092.6 436.363  14
  -5  -5  15 10655.7 457.346  14
  -5  -5  14 216.654 122.179  14
   5  -5 -14 469.486 152.091  13
   5  -5 -13 2096.76 239.564  13
  -5  -5  13 2250.14 221.959  14
   5  -5 -12 6697.12 424.646  13
  -5  -5  12 6421.05 363.674  15
  -5  -5  12 7138.78 402.311  14
   5  -5 -11 22490.4 947.950  13
  -5  -5  11 23824.6 1234.94   9
  -5  -5  11 22451.8 869.793  15
  -5  -5  11 23548.9 907.595  14
  -5  -5  10 15944.9 981.132   9
   5  -5 -10 16726.4 776.007  13
  -5  -5  10 17247.1 726.525  14
  -5  -5  10 17526.2 713.162  15
  -5  -5   9 4705.52 492.727   9
   5  -5  -9 4265.50 347.839  13
  -5  -5   9 4296.87 303.403  15
  -5  -5   9 4088.20 312.257  14
   5  -5  -8 2068.58 262.796  13
  -5  -5   8 2631.77 372.161   9
   5  -5  -8 2727.65 307.097  35
  -5  -5   7 91694.4 2910.96  21
   5  -5  -7 94144.6 2988.80  13
  -5  -5   7 93862.0 3291.31   9
   5  -5  -7 93418.8 3014.78  35
  -5  -5   6 21225.4 811.073  21
   5  -5  -6 19726.3 856.036  13
   5  -5  -6 20339.1 882.722  35
   5  -5  -5 38123.2 1369.07  13
   5  -5  -5 37580.3 1941.53  10
  -5  -5   5 39743.3 1315.97  21
  -5  -5   5 36337.6 1299.82  14
   5  -5  -5 37093.5 1298.92  31
   5  -5  -5 38712.3 1387.77  35
  -5  -5   4 12771.8 873.318  10
   5  -5  -4 14918.9 1083.01  10
  -5  -5   4 13063.1 571.528  21
  -5  -5   4 12822.2 567.419  14
   5  -5  -4 13240.0 565.500  31
   5  -5  -4 13950.8 643.062  35
  -5  -5   3 20786.2 1185.80  10
  -5  -5   3 20728.6 786.354  21
  -5  -5   3 20437.6 782.043  14
   5  -5  -3 20278.7 770.142  31
  -5  -5   2 22927.0 1307.52  10
   5  -5  -2 25294.7 1452.47  10
  -5  -5   2 24446.0 878.604  14
   5  -5  -2 23413.2 864.516  31
  -5  -5   1 3116.67 494.465  10
   5  -5  -1 3051.39 267.861   9
  -5  -5   1 2890.55 222.639  14
   5  -5  -1 2960.23 221.554  31
  -5  -5   0 32998.0 1730.57  10
   5  -5   0 35202.7 1323.00   9
   5  -5   0 35643.3 1215.61  36
   5  -5   1 15623.8 634.942  36
   5  -5   1 16506.5 763.529   9
  -5  -5  -1 14645.9 1069.71  10
   5  -5   1 15251.9 622.767  12
   5  -5   1 14969.2 619.989  18
   5  -5   2 3345.94 247.224  36
   5  -5   2 3208.81 247.359  18
   5  -5   2 3402.57 329.352   9
   5  -5   2 3656.63 254.104  12
   5  -5   3 54481.6 1993.41   9
   5  -5   3 53046.1 1766.25  12
   5  -5   3 56235.3 1791.27  36
   5  -5   3 54933.6 1852.06  22
   5  -5   3 57776.0 1810.07  18
   5  -5   3 53647.2 1737.34  15
  -5  -5  -4 28274.9 1676.27  10
   5  -5   4 30151.5 1317.80   9
   5  -5   4 31582.8 1103.69  12
   5  -5   4 31835.2 1120.36  36
   5  -5   4 30339.6 1171.34  22
   5  -5   4 31932.4 1146.79  18
   5  -5   4 31174.9 1078.05  15
   5  -5   5 711.617 113.105  14
   5  -5   5 659.573 214.674   9
   5  -5   5 684.507 136.832  36
   5  -5   5 778.226 189.061  22
   5  -5   5 668.480 134.960  15
   5  -5   5 559.231 152.764  18
  -5  -5  -6 17970.6 1284.58  10
   5  -5   6 17374.4 955.833   9
   5  -5   6 18771.5 749.999  36
   5  -5   6 17109.7 783.150  22
   5  -5   6 18992.2 785.754  18
   5  -5   6 17947.6 713.594  15
   5  -5   6 17122.3 675.690  14
  -5  -5  -7 11983.9 1042.12  10
   5  -5   7 11384.5 770.924   9
   5  -5   7 12715.5 580.918  36
   5  -5   7 11208.9 607.578  22
   5  -5   7 12755.2 624.502  18
   5  -5   7 12411.3 553.326  15
   5  -5   7 11769.9 518.389  14
   5  -5   8 14076.9 689.501  22
   5  -5   8 14944.1 705.458  18
   5  -5   8 14367.3 602.290  14
   5  -5   8 14364.8 627.381  15
  -5  -5  -8 13526.2 1120.55  10
   5  -5   8 14567.9 905.354   9
   5  -5   9 19879.8 865.385  18
   5  -5   9 18916.3 779.862  15
   5  -5   9 19833.6 764.187  14
   5  -5   9 18914.3 1080.94   9
   5  -5  10 7236.82 460.791  18
   5  -5  10 5705.26 581.463   9
   5  -5  10 6390.51 368.555  14
  -5  -5 -10 6458.98 757.473  10
   5  -5  11 21897.1 845.725  14
   5  -5  12 11566.2 527.920  14
   5  -5  13 11895.5 560.171  36
   5  -5  13 12979.1 547.760  14
   5  -5  14 189.124 150.267  18
   5  -5  14 326.203 127.813  36
   5  -5  15 8383.65 388.423  36
   5  -5  15 8144.44 426.464  18
   5  -5  16 866.032 137.447  18
   5  -5  16 752.377 107.778  36
   5  -3 -18 1005.21 125.978  13
   5  -3 -17 2316.09 207.822  13
  -5  -3  16 2716.81 219.235  14
   5  -3 -16 3102.58 263.859  13
   5  -3 -15 16303.6 763.267   6
  -5  -3  15 17859.7 717.928  14
   5  -3 -14 17755.7 781.396   6
  -5  -3  14 16322.5 706.678  14
  -5  -3  13 27257.2 1346.43   2
   5  -3 -13 26605.9 1608.46   3
  -5  -3  13 28459.6 1028.26  14
   5  -3 -13 26633.4 1076.43   6
  -5  -3  13 25814.4 1289.11   9
   5  -3 -12 43474.0 2191.93   3
  -5  -3  12 46590.6 1521.32  15
  -5  -3  12 46318.9 1570.86  14
   5  -3 -12 47043.2 1645.94   6
  -5  -3  12 46281.2 1889.71   9
   5  -3 -11 50120.2 2318.25   3
  -5  -3  11 49683.6 1673.71  14
  -5  -3  11 50801.9 1634.66  15
   5  -3 -11 49168.1 1729.48   6
  -5  -3  11 52283.6 2007.54   9
   5  -3 -10 55662.3 2437.70   3
  -5  -3  10 56401.6 1845.30  14
  -5  -3  10 57647.1 1812.24  15
   5  -3 -10 55618.1 1898.00   6
  -5  -3  10 56817.3 2148.42   9
   5  -3  -9 18895.2 1156.98   3
  -5  -3   9 18887.5 742.525  14
  -5  -3   9 19354.4 717.625  15
   5  -3  -9 19302.4 780.546   6
  -5  -3   9 20133.0 977.030   9
   5  -3  -8 42127.8 1834.60   3
   5  -3  -8 41122.8 1447.35  35
  -5  -3   8 45048.2 1640.65   9
  -5  -3   8 39906.0 1366.75  14
   5  -3  -7 60699.4 2347.73   3
   5  -3  -7 62782.7 2010.25  35
  -5  -3   7 64791.5 2184.23   9
  -5  -3   7 59235.1 1927.58  14
   5  -3  -6 456.717 219.366   3
   5  -3  -6 420.210 241.725  10
   5  -3  -5 17706.7 813.905   3
   5  -3  -5 15079.7 891.551  10
   5  -3  -4 22628.8 963.803   3
   5  -3  -4 22537.2 1143.87  10
   5  -3  -3 1473.96 209.106   3
   5  -3  -3 1836.14 350.670  10
   5  -3  -2 133893. 4078.00   3
   5  -3  -1 72180.9 2305.37   3
   5  -3  -1 78542.3 2677.65  10
   5  -3   0 120776. 3645.81   9
   5  -3   1 6566.89 328.254   1
   5  -3   1 7588.48 377.477   9
   5  -3   2 77225.9 2470.54   1
   5  -3   2 83795.5 2545.43   9
   5  -3   3 236590. 7032.65   1
   5  -3   3 239151. 7108.21   9
   5  -3   4 282502. 8445.29   9
   5  -3   5 49337.6 1705.08   2
   5  -3   5 48907.0 1768.79   9
   5  -3   6 16161.9 733.510   2
   5  -3   6 13463.8 742.619   9
   5  -3   7 44879.2 1643.45   2
   5  -3   7 46754.2 1723.37   9
   5  -3   7 44106.7 1423.08  15
   5  -3   7 42034.1 1412.16  14
   5  -3   8 3063.80 330.783   2
   5  -3   8 2739.33 349.334   9
   5  -3   8 2555.21 202.864  14
   5  -3   8 2674.33 245.080  22
   5  -3   9 10122.8 657.439   2
   5  -3   9 9730.67 494.615  22
   5  -3   9 10195.8 467.011  14
   5  -3  10 31882.3 1167.23  22
   5  -3  10 31770.0 1427.22   2
   5  -3  10 33872.0 1148.99  14
   5  -3  11 26282.5 1276.12   2
   5  -3  11 25801.3 966.915  14
   5  -3  11 25750.0 1313.04   9
   5  -3  11 24392.2 965.358  22
  -5  -3 -11 26248.5 988.226   6
   5  -3  12 51478.9 2128.76   2
   5  -3  12 52335.5 1773.57  14
   5  -3  12 50942.4 2132.98   8
   5  -3  12 53030.4 2213.28   9
   5  -3  12 51973.2 1850.38  18
  -5  -3 -12 55399.1 1807.24   6
   5  -3  13 28018.4 1427.17   2
   5  -3  13 30868.7 1205.17  18
  -5  -3 -13 31835.8 1160.55   6
   5  -3  13 31433.5 1134.37  14
   5  -3  13 30087.0 1471.47   8
   5  -3  13 28172.1 1485.56   9
  -5  -3 -14 9549.70 506.096   6
   5  -3  14 8880.30 471.192  20
   5  -3  14 9610.37 540.207  18
  -5  -3 -15 1900.38 224.833   6
   5  -3  15 2206.79 252.196  18
   5  -3  15 1877.10 202.375  20
   5  -3  16 592.936 153.972  18
   5  -3  17 5268.91 308.009  18
   5  -3  18 6543.77 294.851  18
   5  -1 -20 4008.00 210.336   6
   5  -1 -19 12858.5 548.068   6
   5  -1 -19 13035.9 503.410  13
   5  -1 -18 1522.86 211.485   6
   5  -1 -17 18847.3 829.526   6
   5  -1 -16 13395.6 681.156   6
  -5  -1  15 436.255 221.100   8
   5  -1 -15 675.645 207.125   6
   5  -1 -15 635.872 400.248   3
   5  -1 -14 16845.7 788.347   6
   5  -1 -14 15196.8 1274.36   3
  -5  -1  14 15607.5 653.901  14
  -5  -1  14 16619.9 991.370   8
   5  -1 -13 12705.3 668.378   6
  -5  -1  13 13260.2 561.641  14
   5  -1 -12 20847.0 1433.11   3
  -5  -1  12 22124.8 811.935  14
   5  -1 -12 20904.1 841.180  17
   5  -1 -12 21667.0 918.854   6
   5  -1 -11 44143.1 2151.84   3
  -5  -1  11 43557.9 1643.67   9
   5  -1 -11 42456.8 1451.38  17
  -5  -1  11 41504.9 1402.68  14
   5  -1 -11 43196.4 1511.25   6
   5  -1 -10 104844. 3913.48   3
  -5  -1  10 105629. 3357.48   9
  -5  -1  10 101101. 3118.93  14
   5  -1 -10 102233. 3167.00  17
   5  -1 -10 104164. 3223.06   6
  -5  -1   9 33263.0 1271.76   9
   5  -1  -9 32151.9 1645.05   3
  -5  -1   8 51715.1 1766.69   9
   5  -1  -8 49929.2 2145.29   3
  -5  -1   7 57365.9 1877.00   9
   5  -1  -7 53923.5 2207.14   3
  -5  -1   6 34477.1 1203.90   9
   5  -1  -6 34326.9 1490.09   3
   5  -1  -5 19710.1 974.801   3
   5  -1  -4 31241.9 1281.37   3
   5  -1  -3 39172.9 1445.91   3
   5  -1  -2 15899.2 702.693   3
   5  -1  -1 48288.9 1613.01   3
   5  -1  -1 47578.8 1556.63   1
   5  -1   0 250369. 7277.68   9
   5  -1   0 258813. 7429.49   3
   5  -1   0 246123. 7374.52   1
   5  -1   1 86682.8 2488.63   9
   5  -1   1 78418.2 2390.33   7
   5  -1   1 86925.3 2436.99   8
   5  -1   1 86560.7 2591.52   3
   5  -1   1 86874.2 2546.79   1
   5  -1   2 4508.70 259.926   9
   5  -1   2 5115.90 239.945   8
   5  -1   2 4742.44 289.510   2
   5  -1   3 71729.5 2241.51   9
   5  -1   3 70788.3 2272.21   2
   5  -1   4 55115.6 1847.79   9
   5  -1   4 57875.9 1875.46   2
   5  -1   5 56240.6 1909.84   2
   5  -1   6 33950.9 1304.34   2
   5  -1   7 749.600 188.835   9
   5  -1   7 961.548 206.138   2
   5  -1   8 63204.8 2302.43   9
   5  -1   8 67238.2 2303.51   8
   5  -1   8 66205.8 2331.90   2
   5  -1   9 2469.17 314.686   8
   5  -1   9 2693.70 335.268   9
   5  -1   9 2548.55 333.627   2
   5  -1  10 292.637 193.994   9
   5  -1  10 84.4362 156.445   8
   5  -1  10 337.349 192.002   2
   5  -1  11 29970.3 1418.71   9
   5  -1  11 32404.3 1456.00   8
   5  -1  11 30966.8 1458.70   2
   5  -1  12 37083.6 1681.20   8
   5  -1  12 39312.5 1741.02   2
   5  -1  13 3536.36 477.097   2
   5  -1  13 3357.81 451.213   8
   5  -1  13 3802.72 300.994  18
   5  -1  14 11276.4 864.366   2
   5  -1  14 11022.6 826.667   8
  -5  -1 -14 10534.9 575.826   6
   5  -1  14 10077.6 523.826  18
  -5  -1 -15 9379.42 526.551   6
   5  -1  15 8621.90 462.176  18
  -5  -1 -16 26429.9 1053.49   6
  -5  -1 -17 25047.3 965.879   6
   5  -1  17 23719.1 924.261  20
  -5  -1 -18 15282.7 641.321   6
   5  -1  18 14683.9 605.737  20
  -5  -1 -19 8975.67 404.307   6
   5  -1  19 8678.28 376.063  20
   5   1 -19 13082.0 549.123   6
   5   1 -18 1389.15 205.556   6
   5   1 -17 18186.3 806.202   6
   5   1 -17 18227.5 704.940  23
   5   1 -16 15715.3 746.666   6
   5   1 -16 14841.8 636.460  23
   5   1 -15 258.948 182.725   6
   5   1 -15 352.794 376.675   3
   5   1 -15 393.413 131.597  23
   5   1 -14 17099.7 803.372   6
   5   1 -14 14962.2 1270.28   3
   5   1 -14 17192.6 715.657  23
  -5   1  13 12341.2 795.861   8
   5   1 -13 13323.2 669.751   6
   5   1 -13 14042.8 1195.65   3
   5   1 -13 12374.4 573.784  23
   5   1 -12 22387.2 830.546  17
   5   1 -12 21564.3 922.429   6
  -5   1  12 22808.1 1104.27   8
   5   1 -12 21959.8 1487.37   3
   5   1 -12 21906.6 852.742  23
   5   1 -11 40798.5 1390.61  17
   5   1 -11 41206.1 1405.16  23
   5   1 -11 42724.5 1490.04   6
  -5   1  11 43596.7 1683.48   8
   5   1 -11 43119.9 2127.92   3
  -5   1  10 105013. 3365.39   8
   5   1 -10 100793. 3090.79  17
   5   1 -10 101663. 3103.98  23
   5   1 -10 97573.0 3161.99   6
   5   1 -10 108357. 3910.45   3
  -5   1   9 34778.4 1355.77   8
   5   1  -9 35509.7 1735.09   3
   5   1  -8 52865.1 2203.35   3
   5   1  -7 52298.9 2106.18   3
   5   1  -6 37968.1 1608.37   3
   5   1  -5 19089.0 955.617   3
   5   1  -4 32088.0 1297.00   3
  -5   1   3 37076.4 1187.94  11
   5   1  -3 37624.4 1403.46   3
  -5   1   2 17356.2 601.451  11
  -5   1   2 17428.6 525.293   8
   5   1  -2 17026.1 523.389  11
   5   1  -2 16945.0 746.170   3
   5   1  -1 54769.3 1755.49   3
   5   1  -1 51084.2 1687.36   1
   5   1   0 263877. 7544.20   3
   5   1   0 248495. 7480.37   1
   5   1   0 254598. 7483.06   7
   5   1   1 82686.2 2564.65   3
   5   1   1 81377.1 2515.55   1
   5   1   1 80855.3 2514.22   7
   5   1   2 5306.99 307.411   2
   5   1   2 5079.50 297.469   7
   5   1   3 70536.3 2246.03   2
   5   1   4 55529.8 1846.54   2
   5   1   5 54912.0 1865.92   2
   5   1   6 34198.1 1301.27   2
   5   1   7 579.983 173.642   2
   5   1   7 521.848 178.326   8
   5   1   8 62812.6 2349.63   2
   5   1   8 72346.3 2411.17   8
   5   1   9 2343.09 181.950  30
   5   1   9 2299.47 196.574  24
   5   1   9 2798.73 344.011   8
   5   1   9 2142.41 303.621   2
   5   1  10 553.839 133.054  24
   5   1  10 517.213 207.788   8
   5   1  10 696.531 127.617  30
   5   1  10 918.641 245.810   2
   5   1  11 30539.4 1094.36  24
   5   1  11 29681.7 1415.75   8
   5   1  11 28483.7 1410.42   2
   5   1  12 36335.1 1298.80  24
   5   1  12 38681.8 1706.26   2
   5   1  12 34451.6 1641.53   8
   5   1  13 3085.00 454.164   2
   5   1  13 2959.61 441.299   8
   5   1  14 11205.2 853.480   2
  -5   1 -14 11544.2 600.745   6
  -5   1 -15 10206.4 563.738   6
  -5   1 -16 27131.5 1067.94   6
   5   1  17 23510.1 913.648  20
  -5   1 -17 24618.3 951.958   6
   5   1  18 15231.6 629.969  20
  -5   1 -18 15650.9 606.404  23
  -5   1 -18 17038.3 673.862   6
   5   1  19 9471.27 387.346  20
  -5   1 -19 9309.80 408.506   6
  -5   1 -19 8562.55 356.538  23
   5   3 -18 1406.79 143.582  23
   5   3 -17 1988.20 193.213   6
   5   3 -17 1951.25 187.075  23
   5   3 -16 2799.26 252.685   6
   5   3 -16 2003.55 214.529  23
   5   3 -15 16602.9 732.456   6
   5   3 -14 15304.6 710.970   6
   5   3 -13 23569.9 1511.60   3
   5   3 -13 25725.9 1016.38   6
  -5   3  12 43448.8 1515.31  30
   5   3 -12 51038.9 2329.28   3
   5   3 -12 46287.5 1638.45   6
   5   3 -12 51784.2 1637.55  23
  -5   3  11 43585.8 1464.28  30
   5   3 -11 47186.7 2198.01   3
   5   3 -11 43171.6 1565.25   6
   5   3 -11 49314.3 1575.62  23
   5   3 -10 51355.9 2339.58   3
   5   3 -10 50609.3 1789.71   6
   5   3  -9 18663.8 1168.80   3
   5   3  -9 20450.7 789.814  23
   5   3  -8 39682.7 1822.29   3
   5   3  -8 42786.5 1414.33  23
   5   3  -7 54623.9 2181.33   3
   5   3  -7 56007.6 1785.94  23
   5   3  -6 608.009 223.947   3
   5   3  -5 16210.6 836.920   3
  -5   3   5 17219.9 770.300  11
   5   3  -4 24615.9 1052.30   3
  -5   3   4 26171.8 1023.20  11
   5   3  -3 2172.29 242.818   3
  -5   3   3 2222.90 169.759   7
  -5   3   3 2231.05 242.551  11
   5   3  -2 142980. 4103.61   3
  -5   3   2 130076. 3944.71   7
   5   3  -1 69423.9 2237.17   3
   5   3  -1 74983.2 2386.24   7
   5   3  -1 70387.6 2251.75  11
   5   3   0 133605. 4098.06   7
   5   3   0 129066. 3979.87  11
   5   3   1 6970.83 333.831   1
   5   3   1 6195.43 428.508   7
   5   3   1 6039.01 364.635  11
   5   3   2 85044.1 2601.57   1
   5   3   2 83075.0 2762.65   7
   5   3   2 82917.7 2667.04  11
   5   3   3 234840. 7221.89   7
   5   3   3 240299. 7065.63   1
   5   3   4 293668. 8626.84   7
   5   3   4 281051. 8457.13   2
   5   3   5 48672.8 1866.44   7
   5   3   5 52450.4 1759.53   2
   5   3   6 13077.1 758.181   7
   5   3   6 14578.7 695.886   2
   5   3   7 45700.2 1778.01   7
   5   3   7 44780.1 1663.44   2
   5   3   7 44005.8 1467.33  27
   5   3   8 2035.51 191.164  24
   5   3   8 1800.21 266.473   2
   5   3   8 1871.67 302.311   7
   5   3   9 9719.75 456.164  24
   5   3   9 9181.34 685.531   7
   5   3   9 9171.63 433.774  30
   5   3   9 9656.40 632.005   2
   5   3  10 32331.9 1185.63  24
   5   3  10 34171.5 1488.34   2
   5   3  10 34730.2 1180.20  30
   5   3  11 23770.1 938.658  24
   5   3  11 25394.9 1314.62   7
  -5   3 -11 24443.1 944.455   6
   5   3  11 25341.4 1242.71   2
   5   3  11 24917.3 927.126  30
   5   3  12 50753.8 1736.32  24
   5   3  12 51988.9 1722.17  30
   5   3  12 52363.0 2193.92   7
  -5   3 -12 50318.9 1737.41   6
   5   3  12 52882.8 2114.33   2
   5   3  13 28197.2 1390.98   2
   5   3  13 27680.1 1037.63  30
   5   3  13 26903.6 1032.30  20
   5   3  13 29689.8 1474.11   7
  -5   3 -13 27869.8 1063.36   6
   5   3  13 28200.7 1062.14  24
   5   3  14 8665.61 456.941  30
   5   3  14 8584.72 449.092  20
  -5   3 -14 8333.87 465.169   6
   5   3  14 8725.82 469.160  24
   5   3  15 1662.96 203.193  30
   5   3  15 2311.06 209.591  20
  -5   3 -15 1962.75 218.468   6
   5   3  16 689.984 126.768  20
  -5   3 -16 685.389 147.910   6
   5   3  17 5725.06 278.696  20
  -5   3 -17 5707.01 308.131  23
  -5   3 -17 4971.05 289.974   6
  -5   3 -18 9489.95 391.852  23
   5   5 -17 277.471 67.4580  23
   5   5 -17 161.883 53.7024  27
   5   5 -16 10914.4 450.181  23
   5   5 -15 11630.7 505.305  23
   5   5 -14 357.185 121.414  23
   5   5 -13 2163.67 220.831  23
   5   5 -12 7340.21 422.873  23
   5   5 -11 23484.5 929.229  23
   5   5 -10 17504.6 749.774  23
   5   5  -9 4380.59 316.873  23
   5   5  -8 2178.18 226.789  23
   5   5  -7 87534.8 2762.57  23
   5   5  -6 20090.3 794.428  23
   5   5  -6 20649.8 801.367  27
   5   5  -5 37573.1 1285.38  23
  -5   5   5 38564.2 1594.04  11
   5   5  -5 36986.0 1289.43  27
   5   5  -4 13723.6 590.082  23
   5   5  -4 13749.5 740.590  11
  -5   5   4 16029.8 865.877  11
   5   5  -4 15836.4 624.059  27
   5   5  -3 21522.0 957.860  11
  -5   5   3 21991.7 1051.81  11
   5   5  -3 19549.2 772.012  27
  -5   5   2 27001.5 1218.97  11
   5   5  -2 27441.2 1137.97  11
   5   5  -2 25423.4 935.345  27
   5   5  -1 4068.94 360.592  11
   5   5  -1 3550.48 240.023  27
   5   5   0 35345.3 1408.20  11
   5   5   0 34963.5 1192.77  27
   5   5   1 16319.2 643.335  26
   5   5   1 16676.2 829.215  11
   5   5   1 17596.7 913.110   7
   5   5   1 15359.7 631.800  27
   5   5   2 3446.70 244.322  26
   5   5   2 3618.22 359.585  11
   5   5   2 3440.97 381.716   7
   5   5   2 3533.15 244.980  27
   5   5   3 58285.3 2168.48   7
   5   5   3 55624.5 1804.51  27
   5   5   3 54941.9 1800.05  26
   5   5   4 33169.5 1465.08   7
   5   5   4 31354.9 1125.00  27
   5   5   4 32379.5 1125.01  26
   5   5   5 698.859 230.363   7
   5   5   5 911.349 143.836  30
   5   5   5 706.635 142.148  27
   5   5   5 756.491 139.097  26
   5   5   6 16837.7 1001.80   7
   5   5   6 17634.6 690.792  30
   5   5   6 17125.4 715.833  27
   5   5   7 12220.6 830.057   7
   5   5   7 11185.2 549.803  27
   5   5   7 11671.1 522.264  30
   5   5   8 15123.6 970.396   7
   5   5   8 15524.9 645.540  30
   5   5   9 20301.0 1154.20   7
   5   5   9 19002.3 755.780  30
  -5   5  -9 17931.6 724.630  23
   5   5   9 19034.6 775.744  24
   5   5  10 7470.17 683.259   7
   5   5  10 7487.03 408.578  30
  -5   5 -10 7284.96 388.861  23
   5   5  10 7433.95 418.469  24
   5   5  11 22593.9 867.424  30
   5   5  11 22233.3 879.240  24
  -5   5 -11 22157.5 849.467  23
   5   5  12 11745.8 544.092  30
  -5   5 -12 12130.6 538.113  23
   5   5  12 12002.5 557.414  24
   5   5  13 11561.1 537.278  24
  -5   5 -13 12717.7 535.560  23
   5   5  13 12204.7 542.900  30
   5   5  14 341.494 117.965  30
   5   5  14 185.374 106.211  24
  -5   5 -14 348.059 111.573  23
  -5   5 -15 8126.90 362.174  23
   5   5  15 7759.12 365.417  30
  -5   5 -16 815.227 96.6639  23
   5   7 -13 2244.39 147.841  27
   5   7 -12 2045.42 160.247  27
   5   7 -11 2870.84 207.070  27
   5   7 -10 878.097 136.570  27
   5   7  -9 1933.31 194.487  27
   5   7  -8 5478.96 334.267  27
   5   7  -7 38747.0 1342.86  27
   5   7  -6 10668.7 515.511  27
   5   7  -5 12238.4 567.889  27
  -5   7   4 4165.18 481.924  11
   5   7  -4 4741.38 320.441  27
  -5   7   3 2098.79 357.574  11
   5   7  -3 2072.09 218.173  27
   5   7  -2 7745.22 430.330  26
  -5   7   2 7057.76 626.785  11
   5   7  -2 7494.34 415.819  27
   5   7  -1 14322.2 634.126  26
   5   7  -1 13474.6 810.457  11
  -5   7   1 13111.1 888.504  11
   5   7  -1 14412.1 625.050  27
  -5   7   0 7614.78 376.497  26
   5   7   0 7751.39 429.917  26
  -5   7   0 8416.77 680.643  11
   5   7   0 7655.44 423.462  27
   5   7   1 30887.6 1144.00  26
  -5   7  -1 30755.2 1510.21  11
   5   7   1 31695.1 1142.46  27
   5   7   2 35073.1 1275.19  26
   5   7   2 36839.5 1281.94  27
   5   7   3 7906.97 444.099  26
   5   7   3 8871.23 440.665  30
   5   7   3 8303.48 443.853  27
  -5   7  -4 12857.6 888.260  11
   5   7   4 14435.0 617.666  30
   5   7   4 14343.7 628.834  26
   5   7   4 14055.8 628.857  27
   5   7   5 13759.3 616.400  27
   5   7   5 13759.2 594.913  30
   5   7   6 2728.96 239.465  30
   5   7   6 2675.67 244.286  27
   5   7   7 9078.22 445.526  30
   5   7   8 1285.76 171.028  30
   5   7   8 1163.75 170.887  24
   5   7   9 3365.80 241.013  30
   5   7   9 3088.44 236.455  24
   5   7  10 5547.63 304.334  30
   5   7  10 5624.76 309.398  24
   5   7  11 1497.05 150.660  30
   5   7  11 1324.53 144.124  24
   5   7  12 1766.27 139.541  24
   5   7  12 1827.91 150.451  30
   5   7  13 114.946 60.0480  30
   5   9  -6 3161.75 174.374  26
   5   9  -5 10759.4 402.808  26
   5   9  -5 9756.82 373.180  27
   5   9  -4 19252.7 640.229  26
   5   9  -4 16701.1 602.999  27
   5   9  -3 12437.7 474.553  26
   5   9  -3 11683.8 447.102  27
   5   9  -2 6171.87 299.968  26
   5   9  -2 6122.25 285.783  30
   5   9  -2 6044.16 276.261  27
   5   9  -1 8188.40 361.511  26
   5   9  -1 8253.61 351.276  30
   5   9  -1 7973.20 338.384  27
   5   9   0 4512.67 241.952  30
   5   9   0 4764.48 235.438  27
   5   9   1 5190.06 250.849  27
   5   9   1 5573.33 266.519  30
   5   9   2 2260.54 163.451  30
   5   9   3 1299.90 124.721  30
   5   9   4 380.222 83.1341  30
   5   9   5 5377.94 240.571  24
   5   9   5 5273.39 238.020  30
   5   9   6 6199.44 251.179  30
  -6  -8  10 536.866 83.0568  14
  -6  -8  10 574.200 90.9231  15
  -6  -8   9 804.933 109.223  14
   6  -8  -9 854.183 115.346  12
  -6  -8   9 784.795 114.366  15
   6  -8  -8 2353.77 181.727  12
  -6  -8   8 2108.69 168.318  14
  -6  -8   8 2377.56 185.306  15
   6  -8  -7 708.071 132.814  12
  -6  -8   7 584.654 117.577  14
  -6  -8   7 674.347 127.740  15
   6  -8  -6 1260.40 165.828  12
  -6  -8   6 1313.08 169.247  15
  -6  -8   6 1384.99 155.495  14
   6  -8  -6 1167.88 214.312  35
  -6  -8   5 865.053 134.826  14
   6  -8  -5 817.958 209.249  35
  -6  -8   4 5786.32 320.245  14
   6  -8  -4 6718.15 427.419  35
  -6  -8   3 10602.6 473.455  14
   6  -8  -3 11306.2 583.816  35
  -6  -8   2 4473.00 294.205  21
   6  -8  -2 4304.93 298.370  12
  -6  -8   2 3936.43 259.853  14
  -6  -8   1 4160.91 286.810  21
   6  -8  -1 3718.95 282.304  12
  -6  -8   0 2904.68 237.023  21
   6  -8   0 2520.66 219.535  31
  -6  -8  -1 1203.87 165.778  21
   6  -8   1 1166.37 162.829  31
  -6  -8  -2 9391.74 446.139  21
  -6  -8  -2 9317.48 463.533  35
   6  -8   2 9820.27 443.222  31
  -6  -8  -3 9544.07 441.185  21
  -6  -8  -3 9263.13 407.314  12
   6  -8   3 10259.2 445.101  31
  -6  -8  -4 1393.28 148.420  12
   6  -8   4 1609.24 162.762  31
  -6  -8  -5 10139.1 429.165  12
   6  -8   5 10434.8 439.128  31
  -6  -8  -6 13167.9 503.527  12
   6  -8   6 12447.6 493.197  31
  -6  -8  -7 70.2827 83.5890  12
   6  -8   7 154.960 74.0506  31
  -6  -8  -8 578.051 101.686  12
   6  -8   8 452.754 75.6323  31
  -6  -8  -9 1830.47 131.740  12
  -6  -6  15 1456.72 119.029  14
  -6  -6  14 4528.66 249.254  14
  -6  -6  13 4190.17 261.169  14
  -6  -6  12 188.243 111.368  14
  -6  -6  12 340.515 116.102  15
  -6  -6  11 3869.17 265.596  15
  -6  -6  11 3947.76 280.173  14
  -6  -6  10 13385.8 582.885  15
  -6  -6   9 5585.84 347.753  15
  -6  -6   8 24208.0 1245.46   9
   6  -6  -8 23437.2 1012.19  35
  -6  -6   7 49412.8 2020.29   9
   6  -6  -7 47624.8 1744.67  35
  -6  -6   6 2561.74 384.754   9
  -6  -6   6 3181.22 274.611  21
  -6  -6   6 3116.53 265.696  14
   6  -6  -6 2387.33 306.055  35
  -6  -6   5 1494.83 207.542  21
  -6  -6   5 1269.95 194.271  14
   6  -6  -5 1409.89 259.770  35
  -6  -6   4 2259.16 239.585  21
  -6  -6   4 2245.59 226.493  14
   6  -6  -4 2470.53 298.826  35
   6  -6  -4 2160.37 230.206  31
  -6  -6   3 46307.5 2201.42  10
  -6  -6   3 51414.3 1665.49  21
  -6  -6   3 48586.4 1642.23  14
   6  -6  -3 47288.5 1633.63  31
  -6  -6   2 40958.2 2044.56  10
  -6  -6   2 41892.3 1434.75  14
   6  -6  -2 41416.1 1427.44  31
  -6  -6   1 78972.2 3359.18  10
  -6  -6   1 82841.1 2623.26  14
   6  -6  -1 84209.0 2624.83  31
  -6  -6   0 17640.8 685.004  12
  -6  -6   0 18504.0 738.387  14
   6  -6   0 19147.8 747.078  31
  -6  -6  -1 18336.1 1339.96  10
   6  -6   1 19286.7 780.534  12
   6  -6   1 18803.9 702.382  15
  -6  -6  -1 19401.3 764.839  14
   6  -6   1 19103.9 763.660  31
  -6  -6  -2 36030.2 2035.89  10
   6  -6   2 40981.4 1358.29  12
   6  -6   2 39481.1 1340.99  18
   6  -6   2 35445.4 1263.31  15
   6  -6   2 39110.0 1358.69  36
  -6  -6  -3 39157.5 2190.26  10
   6  -6   3 39709.9 1657.51   9
   6  -6   3 43511.2 1472.06  12
   6  -6   3 41758.2 1472.96  18
   6  -6   3 41762.2 1409.27  15
   6  -6   3 45561.9 1495.92  36
  -6  -6  -4 7161.51 884.393  10
   6  -6   4 8444.79 618.664   9
   6  -6   4 9352.32 495.029  18
   6  -6   4 9015.57 439.828  15
   6  -6   4 10484.0 509.044  36
   6  -6   5 14261.1 869.291   9
   6  -6   5 16286.5 718.100  18
   6  -6   5 15716.6 650.358  15
   6  -6   5 15909.8 697.910  36
  -6  -6  -6 31876.9 1926.51  10
   6  -6   6 34462.8 1261.57  18
   6  -6   6 33277.7 1177.54  15
   6  -6   6 34773.6 1236.28  36
   6  -6   7 664.456 237.942   9
  -6  -6  -7 409.260 386.475  10
   6  -6   7 534.944 146.014  15
   6  -6   7 532.400 172.161  18
   6  -6   7 774.706 174.647  36
  -6  -6  -8 1049.10 412.011  10
   6  -6   8 1195.47 285.820   9
   6  -6   8 1359.89 186.631  15
   6  -6   8 1244.99 219.566  18
   6  -6   8 1408.38 201.665  36
   6  -6   9 10758.3 573.620  18
   6  -6   9 10321.8 525.188  36
   6  -6  10 7397.27 457.042  18
   6  -6  10 7197.27 415.796  36
   6  -6  11 10464.9 542.090  18
   6  -6  11 9745.57 483.593  36
   6  -6  12 4598.97 332.492  18
   6  -6  12 4823.81 300.223  36
   6  -6  13 5307.04 335.540  18
   6  -6  13 5613.22 305.183  36
   6  -6  14 1541.80 169.042  18
   6  -6  14 1475.42 139.132  36
   6  -6  15 159.426 59.6505  36
  -6  -4  18 5494.39 254.622  18
   6  -4 -17 49.2429 90.0318  13
  -6  -4  16 1856.01 166.542  14
   6  -4 -16 1786.27 195.328  13
  -6  -4  15 2059.55 200.904  14
   6  -4 -15 2119.28 229.354  13
  -6  -4  14 1245.08 184.845  14
   6  -4 -14 970.533 202.877  13
   6  -4 -13 11199.5 592.315  13
  -6  -4  13 11554.1 546.985  14
   6  -4 -12 19109.4 826.808  13
  -6  -4  12 18089.7 1022.38   9
  -6  -4  12 18503.4 764.546  14
  -6  -4  12 18095.6 714.039  15
   6  -4 -11 65747.0 2179.50  13
  -6  -4  11 62053.1 2438.39   9
  -6  -4  11 64538.4 2059.78  15
  -6  -4  11 64076.8 2101.20  14
   6  -4 -10 2872.19 303.581  13
  -6  -4  10 2867.40 387.485   9
  -6  -4  10 3324.77 270.467  14
  -6  -4  10 3484.50 253.597  15
  -6  -4   9 4321.92 447.062   9
   6  -4  -9 4231.98 337.262  13
  -6  -4   9 4006.98 290.490  14
  -6  -4   8 49550.5 1941.45   9
   6  -4  -8 50101.9 1712.83  13
  -6  -4   8 49879.8 1643.23  14
   6  -4  -8 47893.3 1726.24  35
   6  -4  -7 15188.0 692.534  13
  -6  -4   7 15987.1 636.267  21
  -6  -4   7 16526.1 656.540  14
   6  -4  -7 15195.5 709.658  35
   6  -4  -6 3498.59 282.558  13
  -6  -4   6 3342.26 241.211  21
  -6  -4   6 3371.99 245.676  14
   6  -4  -6 4070.35 316.045  35
   6  -4  -5 4609.93 313.175  13
  -6  -4   5 4241.03 265.009  21
  -6  -4   5 3803.48 259.879  14
   6  -4  -5 4977.25 329.642  35
  -6  -4   4 19653.1 733.465  14
  -6  -4   4 19886.0 732.296  21
  -6  -4   4 18721.0 1008.04  10
  -6  -4   3 2624.64 400.194  10
   6  -4  -2 1321.11 134.885   9
   6  -4  -1 39384.8 1329.95   9
   6  -4   0 5113.74 318.873   9
   6  -4   1 88580.2 2823.57   9
   6  -4   2 965.043 176.236   9
   6  -4   3 12911.0 662.355   9
   6  -4   4 6119.35 365.489  22
   6  -4   4 5565.89 291.911  15
   6  -4   4 5460.86 419.999   9
   6  -4   4 5987.44 350.687  18
   6  -4   5 10796.8 458.626  15
   6  -4   5 11230.6 654.230   9
   6  -4   5 10003.0 516.483  22
   6  -4   5 10661.3 517.998  18
   6  -4   6 13425.7 538.322  14
   6  -4   6 13112.1 556.589  15
   6  -4   6 14205.0 788.111   9
   6  -4   6 15283.3 647.637  18
   6  -4   6 12765.8 618.207  22
   6  -4   7 838.719 176.904  18
   6  -4   7 571.612 133.044  15
   6  -4   7 582.396 160.926  22
   6  -4   7 424.661 109.031  14
   6  -4   7 920.151 237.072   9
   6  -4   8 4692.11 348.279  22
   6  -4   8 4457.00 300.048  15
   6  -4   8 4885.09 292.852  14
   6  -4   8 4559.50 468.432   9
   6  -4   9 61978.9 1959.17  14
   6  -4   9 61420.6 2362.41   9
   6  -4   9 60480.9 2033.75  22
   6  -4  10 20214.0 870.173  22
   6  -4  10 20451.8 1142.19   9
  -6  -4 -10 19700.8 1294.26  10
   6  -4  10 21694.3 823.959  14
   6  -4  10 21145.2 916.828  18
   6  -4  11 11802.1 596.033  22
   6  -4  11 12712.6 568.647  14
   6  -4  11 10970.9 764.875   8
  -6  -4 -11 10337.8 919.430  10
   6  -4  11 14386.1 924.725   9
   6  -4  11 12937.6 658.076  18
   6  -4  12 11117.4 547.793  22
   6  -4  12 11306.3 611.779  18
   6  -4  12 11947.7 537.739  14
   6  -4  12 9141.82 709.783   8
   6  -4  12 9934.99 791.980   9
   6  -4  13 12808.1 656.120  18
   6  -4  14 448.858 184.375  18
   6  -4  15 6949.65 413.614  18
   6  -4  16 5391.15 327.139  18
   6  -4  17 4837.69 270.166  18
   6  -4  17 5495.29 264.776  36
   6  -2 -19 818.665 104.302  13
   6  -2 -18 651.512 131.934  13
   6  -2 -18 576.698 149.105   6
   6  -2 -17 5277.67 361.682   6
   6  -2 -16 18755.0 828.184   6
   6  -2 -15 6475.64 487.513  32
   6  -2 -15 7120.81 467.832   6
  -6  -2  15 6475.90 360.995  14
   6  -2 -14 27616.5 1096.93   6
   6  -2 -14 25222.8 1635.10   3
  -6  -2  14 25589.1 966.958  14
   6  -2 -13 104148. 4248.82   3
  -6  -2  13 110496. 3347.47  14
   6  -2 -13 106500. 3470.26   6
   6  -2 -12 11989.4 1030.07   3
  -6  -2  12 10594.8 677.766   9
  -6  -2  12 10496.4 493.596  14
   6  -2 -12 9999.55 573.294   6
   6  -2 -11 27212.6 1610.71   3
  -6  -2  11 28035.4 1228.47   9
  -6  -2  11 28009.2 992.955  14
   6  -2 -11 26419.1 1030.76  17
   6  -2 -11 27783.3 1083.29   6
   6  -2 -10 54493.4 2398.04   3
  -6  -2  10 55325.5 1954.31   9
   6  -2 -10 51249.7 1743.91  17
  -6  -2  10 50337.4 1683.12  14
   6  -2 -10 53413.8 1783.19   6
   6  -2  -9 53284.6 2223.96   3
  -6  -2   9 45916.9 1764.14   9
  -6  -2   9 46104.5 1550.46  14
   6  -2  -9 48523.1 1615.05  17
   6  -2  -9 50787.5 1640.95   6
   6  -2  -8 16358.0 1022.68   3
  -6  -2   8 15870.6 755.328   9
   6  -2  -8 15203.5 635.907  17
   6  -2  -7 69722.5 2587.50   3
  -6  -2   7 65411.8 2237.60   9
   6  -2  -6 5041.23 498.478   3
   6  -2  -5 134307. 4370.74   3
   6  -2  -4 71370.8 2473.30   3
   6  -2  -3 166087. 5136.26   3
   6  -2  -2 53230.9 1834.71   3
   6  -2  -1 112121. 3354.27   3
   6  -2  -1 105014. 3123.85   9
   6  -2   0 12470.0 546.675   1
   6  -2   0 13116.0 594.996   3
   6  -2   0 12745.2 475.606   9
   6  -2   1 79196.6 2435.58   1
   6  -2   1 78314.4 2481.10   3
   6  -2   1 76112.2 2374.75   9
   6  -2   1 76978.9 2283.24   8
   6  -2   2 1384.15 171.938   1
   6  -2   2 1933.00 183.592   9
   6  -2   3 59323.3 1941.09   9
   6  -2   4 11612.8 572.063   2
   6  -2   4 11542.7 566.245   9
   6  -2   5 4906.74 361.905   2
   6  -2   5 4322.79 347.819   9
   6  -2   6 36611.2 1375.03   2
   6  -2   6 33915.2 1354.25   9
   6  -2   7 23254.4 1035.84   2
   6  -2   7 21211.4 998.337   9
   6  -2   8 44820.0 1727.32   2
   6  -2   8 43334.7 1419.91  14
   6  -2   9 74876.4 2431.40  22
   6  -2   9 75173.0 2734.17   2
   6  -2   9 76481.0 2391.87  14
   6  -2   9 81838.5 2725.37   8
   6  -2  10 7553.40 417.852  22
   6  -2  10 8068.25 615.775   2
   6  -2  10 7654.87 394.023  14
   6  -2  10 6273.01 569.944   9
   6  -2  10 7376.26 578.289   8
   6  -2  11 36494.4 1341.28  18
   6  -2  11 34641.6 1288.93  22
   6  -2  11 39657.5 1693.13   2
   6  -2  11 38323.4 1289.59  14
   6  -2  11 35884.1 1599.99   8
   6  -2  11 36881.3 1653.28   9
   6  -2  12 34567.7 1633.85   2
   6  -2  12 35311.5 1648.23   9
   6  -2  12 35182.7 1315.90  18
   6  -2  12 36565.8 1629.26   8
   6  -2  13 1222.67 221.375  18
   6  -2  13 1558.19 330.774   8
  -6  -2 -13 1480.04 220.498   6
   6  -2  13 1004.26 305.526   2
   6  -2  14 12602.4 903.650   2
   6  -2  14 13849.1 646.533  18
   6  -2  14 11335.6 843.232   8
  -6  -2 -14 13433.0 653.334   6
   6  -2  15 1891.75 231.266  18
   6  -2  15 1786.07 227.846  20
  -6  -2 -15 1685.65 240.436   6
   6  -2  16 8527.29 447.723  18
   6  -2  16 8859.24 456.170  20
  -6  -2 -16 8931.67 482.828   6
   6  -2  17 1929.86 185.735  18
   6  -2  17 2487.09 210.969  20
  -6  -2 -17 2213.56 229.220   6
   6  -2  18 3846.33 226.006  20
  -6  -2 -18 3488.22 240.681   6
   6   0 -20 2034.23 148.285   6
   6   0 -19 4685.63 294.513   6
   6   0 -18 92.2820 145.769   6
   6   0 -17 25814.1 1041.30   6
   6   0 -16 23299.5 1003.39   6
   6   0 -15 32549.4 1294.80   6
   6   0 -15 30790.8 1916.40   3
   6   0 -15 32647.6 1138.97  23
   6   0 -14 53931.6 2695.97   3
   6   0 -14 55004.2 1772.55  23
   6   0 -14 53288.4 1781.58  17
  -6   0  14 50484.4 2118.20   8
   6   0 -14 55261.6 1932.66   6
  -6   0  13 146346. 4664.83   8
   6   0 -13 142699. 5304.81   3
   6   0 -13 139119. 4227.70  23
   6   0 -13 136224. 4249.84  17
   6   0 -13 140782. 4382.76   6
  -6   0  12 25600.7 1192.90   8
   6   0 -12 23048.5 1531.94   3
   6   0 -12 23717.1 914.597  17
   6   0 -12 23781.5 1001.16   6
   6   0 -12 24616.2 893.141  23
   6   0 -11 23341.3 1481.57   3
   6   0 -11 24332.1 904.577  17
   6   0 -11 24477.5 976.271   6
   6   0 -11 23481.3 868.479  23
   6   0 -10 52.3671 261.420   3
   6   0 -10 94.5756 76.6884  23
   6   0 -10 39.8193 96.4047  17
   6   0 -10 55.1288 137.614   6
   6   0  -9 34156.0 1700.73   3
  -6   0   9 36499.1 1234.03   9
   6   0  -9 31173.4 1184.99   6
   6   0  -8 8292.40 715.944   3
  -6   0   8 8846.27 433.253   9
   6   0  -7 50744.9 2144.94   3
  -6   0   7 54428.7 1728.49   9
   6   0  -6 62002.9 2267.48   3
  -6   0   6 57157.0 1818.76   9
   6   0  -5 18742.9 962.166   3
  -6   0   5 18620.8 649.518   9
   6   0  -4 129583. 3996.39   3
  -6   0   4 121255. 3610.17   9
   6   0  -3 97104.4 3172.87   3
   6   0  -2 34148.2 1286.98   3
   6   0  -1 2278.26 259.302   3
   6   0  -1 2514.37 216.903   1
   6   0   0 82808.5 2511.44   1
   6   0   0 79413.8 2567.51   3
   6   0   0 78923.2 2415.06   7
   6   0   1 445178. 12817.7   3
   6   0   1 424280. 12751.9   1
   6   0   1 441419. 12670.6   7
   6   0   2 663.290 182.558   3
   6   0   2 625.600 141.489   2
   6   0   2 531.108 103.853   7
   6   0   3 10306.4 508.851   2
   6   0   3 10840.1 479.118   8
   6   0   4 285724. 8409.26   2
   6   0   4 280804. 8363.06   8
   6   0   5 167206. 5082.91   2
   6   0   5 164177. 5035.72   8
   6   0   6 55641.0 1972.48   2
   6   0   6 56376.1 1933.19   8
   6   0   7 6853.33 489.729   2
   6   0   7 7373.45 484.071   8
   6   0   8 26202.8 1168.94   2
   6   0   8 25587.0 1127.77   8
   6   0   9 59745.3 2285.46   2
   6   0   9 63484.9 2275.34   8
   6   0  10 21521.7 1130.38   2
   6   0  10 21730.1 847.528  22
   6   0  10 24471.1 1158.08   8
   6   0  10 22906.5 829.800  30
   6   0  11 14257.6 903.508   2
   6   0  11 14547.7 608.027  30
   6   0  12 591.062 235.714   2
   6   0  13 4023.11 503.766   2
   6   0  14 18116.9 1129.37   2
  -6   0 -14 18498.8 827.986   6
  -6   0 -15 15205.2 727.138   6
   6   0  16 677.992 180.327  20
  -6   0 -16 565.012 188.913   6
   6   0  17 25081.1 974.847  20
  -6   0 -17 27360.8 1020.42   6
   6   0  18 31940.1 1140.42  20
  -6   0 -18 34813.0 1184.27   6
   6   0  19 6466.30 310.606  20
  -6   0 -19 6993.31 339.203   6
   6   2 -19 479.637 94.3069   6
   6   2 -18 469.019 136.387   6
   6   2 -18 441.061 102.738  23
   6   2 -17 4969.77 347.830   6
   6   2 -17 5398.08 311.311  23
   6   2 -16 17694.0 784.639   6
   6   2 -16 17357.6 714.350  23
   6   2 -15 6158.22 438.883   6
   6   2 -15 6862.60 396.729  23
   6   2 -14 23750.7 1594.02   3
   6   2 -14 25933.0 1055.33   6
   6   2 -14 24613.1 971.569  23
   6   2 -13 103618. 4220.75   3
   6   2 -13 105726. 3418.00   6
   6   2 -13 108438. 3343.18  23
   6   2 -12 10043.4 470.379  17
   6   2 -12 10609.9 1009.26   3
   6   2 -12 10343.9 566.966   6
   6   2 -12 9781.13 502.594  23
   6   2 -11 29139.7 1010.95  17
   6   2 -11 26124.7 1071.66   6
   6   2 -11 29569.4 1674.06   3
   6   2 -11 27732.5 1034.13  23
   6   2 -10 50984.2 1702.16   6
   6   2 -10 50505.3 2306.30   3
   6   2 -10 48060.2 1637.93  23
   6   2  -9 49340.5 2168.20   3
  -6   2   9 46612.4 1694.32   8
   6   2  -9 47293.7 1604.66   6
   6   2  -8 16475.5 1032.76   3
  -6   2   8 15228.3 694.524   8
   6   2  -7 62074.2 2451.73   3
  -6   2   7 62238.0 2026.15   8
   6   2  -6 5103.25 517.765   3
  -6   2   6 5686.75 308.190   8
   6   2  -5 143487. 4639.92   3
   6   2  -4 73111.8 2516.96   3
  -6   2   4 72577.3 2308.22  11
   6   2  -3 165558. 5094.67   3
  -6   2   3 163445. 4922.28  11
   6   2  -2 55115.1 1822.31   3
   6   2  -2 51388.2 1602.35  11
   6   2  -1 110010. 3351.30   3
   6   2  -1 105198. 3169.23  11
   6   2   0 11541.4 523.821   1
   6   2   0 11489.3 578.766   3
   6   2   0 12423.7 469.985  11
   6   2   1 83916.3 2577.69   1
   6   2   1 79840.0 2620.24   3
   6   2   2 2632.50 230.015   1
   6   2   3 53613.8 1789.37   2
   6   2   4 9133.50 496.194   2
   6   2   5 4577.82 352.214   2
   6   2   6 35291.8 1366.82   2
   6   2   7 21903.3 1005.41   2
   6   2   8 41823.2 1709.68   2
   6   2   8 44817.1 1453.41  24
   6   2   8 44519.6 1427.25  30
   6   2   9 73383.9 2673.28   2
   6   2   9 73436.0 2329.05  24
   6   2   9 74519.8 2304.29  30
   6   2  10 7641.10 595.107   2
   6   2  10 7242.69 387.874  24
   6   2  10 6338.60 352.524  30
   6   2  11 38476.8 1649.78   2
   6   2  11 34413.5 1256.81  24
   6   2  12 36265.6 1626.40   2
   6   2  12 32525.9 1217.66  24
  -6   2 -13 1632.67 228.674   6
   6   2  13 1330.01 313.325   2
   6   2  13 1415.26 210.575  24
   6   2  14 11417.7 870.442   2
  -6   2 -14 14167.0 661.841   6
   6   2  15 2434.61 247.463  20
  -6   2 -15 2268.95 256.715   6
   6   2  16 9796.81 485.491  20
  -6   2 -16 10068.4 511.658   6
   6   2  17 2208.45 201.751  20
  -6   2 -17 2126.62 221.920   6
   6   2  18 4206.38 239.620  20
  -6   2 -18 4584.16 267.890   6
  -6   2 -19 1937.60 130.746  23
   6   4 -17 63.3881 66.4575  27
   6   4 -16 2003.18 195.146  23
   6   4 -15 2420.83 231.314  23
   6   4 -14 1146.30 186.721  23
   6   4 -13 12455.2 596.284  23
   6   4 -12 19192.7 810.457  23
   6   4 -11 64899.4 2147.85  23
   6   4 -10 3680.90 296.548  23
   6   4  -9 4804.44 332.091  23
   6   4  -8 47752.9 1618.38  23
   6   4  -7 15452.5 648.325  23
   6   4  -6 3837.95 265.286  23
  -6   4   5 4633.56 396.092  11
   6   4  -5 4511.91 280.511  23
  -6   4   4 21921.2 996.355  11
   6   4  -3 4032.24 301.443  11
  -6   4   3 3890.81 363.000  11
   6   4  -2 1274.07 183.750  11
  -6   4   2 1449.73 240.922  11
   6   4  -1 43351.8 1537.20  11
   6   4   0 6136.04 472.735   7
   6   4   0 5583.57 377.926  11
   6   4   1 93189.1 3058.51   7
   6   4   1 87810.1 2903.88  11
   6   4   2 857.525 218.214   7
   6   4   3 16397.4 880.901   7
   6   4   4 5417.41 478.782   7
   6   4   4 4321.55 270.015  27
   6   4   4 5204.82 283.432  26
   6   4   5 11046.7 733.176   7
   6   4   5 10873.3 489.764  27
   6   4   5 11398.5 486.963  26
   6   4   6 15295.2 874.843   7
   6   4   6 13213.6 583.111  27
   6   4   7 736.934 231.752   7
   6   4   7 742.001 148.805  27
   6   4   8 4308.32 478.955   7
   6   4   9 65713.9 2493.65   7
   6   4   9 60638.3 1985.85  30
   6   4   9 61347.0 2014.77  24
   6   4  10 21226.3 1198.90   7
   6   4  10 20764.2 819.023  30
   6   4  10 21225.3 847.013  24
   6   4  11 12036.0 880.017   7
   6   4  11 12412.1 565.629  30
   6   4  11 11980.4 580.241  24
   6   4  12 11756.2 557.960  24
   6   4  12 11093.8 533.110  30
   6   4  13 12047.2 560.179  30
   6   4  13 12151.1 572.926  24
   6   4  14 518.644 148.088  24
   6   4  14 383.585 146.787  30
   6   4  15 5666.77 333.359  30
  -6   4 -15 6257.10 337.577  23
  -6   4 -16 6585.73 329.864  23
  -6   4 -17 5937.24 277.799  23
   6   6 -15 1069.80 104.491  23
   6   6 -14 3844.64 227.245  23
   6   6 -13 5432.76 305.114  23
   6   6 -13 5206.71 290.718  27
   6   6 -12 355.092 122.882  23
   6   6 -12 295.321 115.368  27
   6   6 -11 3526.05 268.021  23
   6   6 -11 3361.73 259.225  27
   6   6 -10 13371.8 601.220  23
   6   6 -10 13854.7 609.042  27
   6   6  -9 5510.26 350.376  23
   6   6  -9 5594.79 356.251  27
   6   6  -8 21428.2 861.002  23
   6   6  -8 22706.1 878.916  27
   6   6  -7 47629.2 1640.38  23
   6   6  -7 49830.0 1658.79  27
   6   6  -6 3223.73 257.289  23
   6   6  -6 2967.59 260.428  27
  -6   6   5 1415.80 304.874  11
   6   6  -5 1178.16 174.337  27
  -6   6   4 2022.92 333.728  11
   6   6  -4 1467.17 193.705  27
   6   6  -3 45846.5 1765.71  11
  -6   6   3 46380.0 1922.47  11
   6   6  -3 46392.5 1571.38  27
   6   6  -2 37625.0 1587.09  11
  -6   6   2 40287.6 1751.16  11
   6   6  -2 42360.0 1411.27  27
   6   6  -1 81441.8 2907.00  11
  -6   6   1 85461.2 3086.95  11
   6   6  -1 85758.4 2671.89  27
   6   6   0 18394.8 749.773  26
  -6   6   0 19204.9 1058.91  11
   6   6   0 17453.8 934.978  11
   6   6   0 18824.4 754.964  27
   6   6   1 19622.0 779.127  26
  -6   6  -1 19811.8 1089.39  11
   6   6   1 18600.4 769.712  27
   6   6   2 39299.7 1379.99  26
   6   6   2 40285.4 1385.80  27
   6   6   3 45836.3 1912.42   7
   6   6   3 42887.0 1510.76  26
   6   6   3 45435.0 1528.10  27
   6   6   4 8897.05 698.482   7
   6   6   4 8061.07 444.966  27
   6   6   4 8041.06 421.208  30
   6   6   4 8599.63 449.551  26
   6   6   5 16821.6 1007.22   7
   6   6   5 15277.4 660.797  30
   6   6   5 16313.4 699.716  27
   6   6   6 33922.9 1580.81   7
   6   6   6 31961.4 1157.01  30
   6   6   6 32756.9 1197.09  27
   6   6   7 745.342 261.027   7
   6   6   7 1016.45 167.681  30
   6   6   7 695.312 163.086  27
   6   6   8 1447.33 312.674   7
   6   6   8 1334.38 190.353  30
   6   6   9 11022.0 516.678  30
   6   6   9 10975.0 530.216  24
   6   6  10 7238.97 394.539  30
   6   6  10 7386.18 405.141  24
   6   6  11 10098.1 478.257  30
   6   6  11 10834.0 496.297  24
   6   6  12 5173.61 302.762  30
   6   6  12 5481.77 315.305  24
   6   6  13 5859.15 301.527  30
   6   6  13 5573.07 296.773  24
   6   6  14 1013.88 124.109  30
   6   8 -10 622.511 84.8858  27
   6   8 -10 599.255 80.5213  26
   6   8  -9 610.072 100.921  27
   6   8  -9 752.891 102.707  26
   6   8  -8 2254.64 171.631  27
   6   8  -8 2368.94 175.297  26
   6   8  -7 626.191 118.423  27
   6   8  -7 796.351 124.319  26
   6   8  -6 1136.86 143.435  27
   6   8  -5 737.299 131.901  27
   6   8  -4 5441.74 316.302  27
   6   8  -3 11360.2 506.324  27
   6   8  -3 11116.0 508.984  26
   6   8  -2 4379.46 286.722  27
   6   8  -2 4337.46 291.373  26
   6   8  -1 4099.96 281.160  27
   6   8  -1 4439.26 293.124  26
   6   8   0 2761.78 229.182  27
   6   8   0 2790.37 237.001  26
   6   8   1 1107.03 162.084  27
   6   8   1 1273.18 163.628  30
   6   8   1 937.757 155.349  26
   6   8   2 9894.30 456.301  30
   6   8   2 9694.47 463.904  27
   6   8   2 9357.46 463.116  26
   6   8   3 10617.0 498.873  27
   6   8   3 11426.9 495.341  30
   6   8   4 1677.62 176.118  27
   6   8   4 2044.14 186.615  30
  -6   8  -4 1685.23 146.758  26
   6   8   5 11830.9 499.114  30
   6   8   6 14263.4 563.628  30
   6   8   7 228.884 94.6335  30
   6   8   7 133.992 105.641  24
   6   8   8 446.753 99.4371  30
   6   8   8 567.952 108.463  24
   6   8   9 2215.29 156.146  30
   6   8   9 2111.57 150.278  24
   6   8  10 3949.44 192.583  30
  -7  -9   4 3028.89 179.286  15
  -7  -9   3 8734.00 354.623  15
  -7  -9   2 2947.31 179.560  15
  -7  -9   2 2790.79 178.298  35
   7  -9  -1 802.968 148.883  35
   7  -9   0 3185.93 240.157  35
   7  -9   1 729.862 143.695  35
   7  -9   2 5622.81 301.471  35
   7  -9   3 11640.8 469.205  35
  -7  -7  13 1122.26 103.593  14
  -7  -7  11 3174.33 202.243  15
   7  -7 -10 10110.3 437.043  12
  -7  -7  10 10214.5 442.102  15
   7  -7  -9 3575.59 250.368  12
  -7  -7   9 3984.83 261.301  15
   7  -7  -8 3280.81 254.455  12
  -7  -7   8 3525.74 260.405  14
  -7  -7   8 3379.17 256.261  15
   7  -7  -7 3531.78 272.411  12
  -7  -7   7 4246.12 293.272  14
   7  -7  -7 3763.44 358.455  35
   7  -7  -6 13957.0 613.236  12
  -7  -7   6 13833.1 611.294  14
   7  -7  -6 13880.4 703.389  35
   7  -7  -5 17382.5 727.016  12
  -7  -7   5 17951.5 739.308  21
  -7  -7   5 18077.0 726.053  14
   7  -7  -5 15795.2 799.356  35
   7  -7  -4 2599.26 248.870  12
  -7  -7   4 2773.15 259.275  21
  -7  -7   4 2189.85 229.506  14
   7  -7  -4 3020.78 331.916  35
   7  -7  -3 4066.13 311.687  12
  -7  -7   3 4499.71 311.528  14
  -7  -7   2 638.227 153.856  14
   7  -7  -2 837.638 172.577  31
  -7  -7   1 197.713 130.973  21
  -7  -7   1 183.099 129.083  14
  -7  -7   1 237.646 289.503  10
   7  -7  -1 250.811 190.324  35
   7  -7  -1 294.545 135.837  31
  -7  -7   0 2030.98 485.227  10
  -7  -7   0 2998.32 267.337  21
  -7  -7   0 2713.18 244.624  14
   7  -7   0 2612.48 248.421  31
   7  -7   1 1853.99 225.330  12
  -7  -7  -1 1653.74 217.018  21
  -7  -7  -1 1675.58 197.807  14
   7  -7   1 1890.22 215.247  31
  -7  -7  -2 6245.78 821.779  10
  -7  -7  -2 6624.27 339.411  12
  -7  -7  -2 6165.32 383.504  21
  -7  -7  -2 6357.08 369.122  14
   7  -7   2 7229.38 396.727  31
  -7  -7  -3 9084.89 424.595  12
  -7  -7  -3 9053.21 453.570  14
   7  -7   3 9138.55 463.905  31
  -7  -7  -4 6648.00 366.189  14
   7  -7   4 6510.26 377.783  31
  -7  -7  -5 7862.94 398.810  14
   7  -7   5 7497.44 408.367  31
   7  -7   5 8341.00 445.158  36
   7  -7   6 3057.21 265.799  36
   7  -7   7 3585.99 283.592  36
   7  -7   8 23577.1 893.928  36
   7  -7   9 12807.7 552.827  36
   7  -7  10 392.179 113.786  36
   7  -7  11 5819.04 285.322  36
   7  -7  11 4530.80 229.659  31
   7  -7  12 5184.99 252.443  36
  -7  -5  16 915.077 103.199  14
  -7  -5  16 834.593 127.444  18
  -7  -5  15 3523.04 218.632  14
   7  -5 -14 14692.4 631.777  13
  -7  -5  14 14441.1 587.532  14
   7  -5 -13 2562.20 265.615  13
  -7  -5  13 2438.15 222.548  14
   7  -5 -12 4914.21 372.559  13
  -7  -5  12 5352.69 337.524  14
  -7  -5  12 5282.52 300.858  15
   7  -5 -11 3116.47 303.581  13
  -7  -5  11 2351.34 213.996  15
  -7  -5  11 2619.01 246.150  14
  -7  -5  10 10337.2 747.294   9
   7  -5 -10 10547.0 574.378  13
  -7  -5  10 9683.72 480.174  15
  -7  -5  10 10296.8 514.072  14
  -7  -5   9 3898.91 443.837   9
   7  -5  -9 3186.77 316.796  13
  -7  -5   9 3187.56 259.883  15
  -7  -5   9 3715.88 290.773  14
  -7  -5   8 636.824 160.075  14
  -7  -5   8 638.574 226.588   9
   7  -5  -8 899.648 207.904  13
   7  -5  -8 673.831 223.598  35
  -7  -5   7 2719.61 383.432   9
   7  -5  -7 2948.93 300.098  13
  -7  -5   7 2864.22 251.722  21
  -7  -5   7 2915.83 253.341  14
   7  -5  -7 2957.57 317.869  35
   7  -5  -6 2051.75 255.286  13
  -7  -5   6 1847.86 207.680  21
  -7  -5   6 1897.84 207.202  14
   7  -5  -6 1686.51 255.361  35
  -7  -5   5 20911.3 789.495  21
   7  -5  -5 18689.1 829.909  13
   7  -5  -5 18923.0 852.142  35
  -7  -5   4 5247.30 321.236  21
   7  -5  -4 4741.40 307.215  31
  -7  -5   3 7822.20 411.653  21
  -7  -5   3 8275.84 726.295  10
   7  -5  -3 8051.18 470.646  35
   7  -5  -3 7905.89 407.823  31
  -7  -5   2 52884.2 2361.62  10
  -7  -5   2 56248.9 1811.17  14
   7  -5  -2 53793.6 1879.75  16
   7  -5  -2 56677.4 1804.02  31
  -7  -5   1 20867.9 1279.77  10
   7  -5  -1 21194.6 794.380  12
  -7  -5   1 20495.5 790.046  14
   7  -5  -1 19806.0 868.219  16
   7  -5  -1 20479.8 779.857  31
  -7  -5   0 14277.2 1063.91  10
   7  -5   0 13872.6 589.944  12
   7  -5   0 14553.8 607.498  18
   7  -5   0 12924.8 670.844  16
   7  -5   0 14254.1 600.862  36
   7  -5   1 117.851 103.556  18
   7  -5   1 138.158 106.472   9
  -7  -5  -1 53.9178 275.507  10
   7  -5   1 104.095 116.242  12
   7  -5   2 4125.87 327.161  22
   7  -5   2 3796.65 231.325  15
   7  -5   2 3590.06 333.872   9
   7  -5   2 3938.50 292.200  18
   7  -5   3 11178.9 475.966  15
   7  -5   3 11890.9 557.401  18
   7  -5   3 10877.8 645.112   9
   7  -5   4 21065.5 901.060  22
   7  -5   4 21170.6 790.082  15
   7  -5   4 23488.3 893.001  18
  -7  -5  -4 19489.1 1365.64  10
   7  -5   4 20485.4 1006.62   9
   7  -5   5 22687.8 938.379  22
   7  -5   5 21875.4 821.972  15
   7  -5   5 22571.9 913.992  18
   7  -5   5 20742.4 1055.10   9
  -7  -5  -6 22412.6 1513.68  10
   7  -5   6 23674.1 1162.99   9
   7  -5   6 23945.3 930.688  36
   7  -5   6 22790.8 979.043  22
   7  -5   6 24989.9 986.583  18
   7  -5   6 24022.2 888.976  15
   7  -5   7 28398.7 1001.21  14
  -7  -5  -7 27244.5 1707.28  10
   7  -5   7 28450.7 1353.63   9
   7  -5   7 28984.3 1088.51  36
   7  -5   7 28543.1 1142.39  22
   7  -5   7 29897.8 1147.38  18
   7  -5   7 29314.9 1052.42  15
   7  -5   8 36290.0 1383.30  22
   7  -5   8 36504.1 1327.84  36
   7  -5   8 39354.0 1409.29  18
   7  -5   8 35578.8 1626.23   9
  -7  -5  -8 35953.6 1996.41  10
   7  -5   8 36772.3 1248.58  14
   7  -5   9 6166.29 429.336  22
   7  -5   9 6552.21 447.298  18
   7  -5   9 6034.37 387.001  36
   7  -5   9 5792.61 331.794  14
   7  -5   9 5003.21 541.431   9
  -7  -5  -9 5263.62 711.692  10
   7  -5  10 1853.09 233.428  36
   7  -5  10 2107.76 261.823  22
   7  -5  10 1706.29 254.159  18
   7  -5  10 2181.86 205.396  14
  -7  -5 -10 1349.33 408.022  10
   7  -5  10 2076.50 358.816   9
   7  -5  11 2072.78 233.697  36
   7  -5  11 2141.02 205.596  14
   7  -5  12 3039.87 267.641  36
   7  -5  13 994.728 199.438  18
   7  -5  13 1112.54 177.048  36
   7  -5  14 300.265 139.638  18
   7  -5  14 629.814 135.009  36
   7  -5  15 6979.25 367.626  18
   7  -5  15 6475.63 324.289  36
   7  -5  16 1139.68 132.283  18
   7  -5  16 1242.99 113.730  36
   7  -3 -18 253.239 93.3179  13
   7  -3 -17 7859.18 391.178  13
  -7  -3  16 1229.46 145.947  14
   7  -3 -16 1250.85 190.463  13
  -7  -3  15 1941.34 196.339  14
   7  -3 -15 2204.22 256.582  13
   7  -3 -15 2168.60 252.802   6
  -7  -3  14 25412.4 962.219  14
   7  -3 -14 25796.4 1046.53   6
   7  -3 -14 28310.8 1065.01  13
   7  -3 -13 439.584 328.072   3
   7  -3 -13 446.562 189.564  32
   7  -3 -13 485.355 172.425   6
  -7  -3  13 374.080 134.715  14
   7  -3 -12 30774.9 1294.21  32
   7  -3 -12 31577.6 1760.70   3
   7  -3 -12 34020.0 1265.98   6
  -7  -3  12 34111.9 1186.11  14
  -7  -3  11 15134.1 857.430   9
   7  -3 -11 14580.0 745.679  32
   7  -3 -11 13812.6 1070.69   3
   7  -3 -11 13588.9 673.711   6
  -7  -3  11 14629.0 624.914  14
  -7  -3  10 12687.4 757.975   9
   7  -3 -10 11583.0 656.181  32
   7  -3 -10 12901.4 977.545   3
   7  -3 -10 13633.4 628.276   6
  -7  -3  10 12878.6 560.764  14
  -7  -3  10 12665.4 523.061  15
  -7  -3   9 4504.87 414.777   9
   7  -3  -9 3881.18 354.560  32
   7  -3  -9 4185.01 542.808   3
   7  -3  -9 3792.93 309.028   6
  -7  -3   9 3911.24 268.144  14
  -7  -3   9 4354.36 255.960  15
  -7  -3   8 5575.03 440.551   9
   7  -3  -8 4963.36 548.766   3
   7  -3  -8 4403.34 363.238  32
  -7  -3   8 5277.52 302.547  14
   7  -3  -8 4397.79 316.382   6
   7  -3  -7 1607.72 214.180  35
   7  -3  -7 1379.10 320.075   3
  -7  -3   7 1754.14 176.319  14
  -7  -3   7 1704.96 154.624  21
   7  -3  -6 9204.83 643.977   3
  -7  -3   6 8285.40 388.063  14
   7  -3  -5 9942.18 643.996   3
   7  -3  -4 39245.2 1524.01   3
   7  -3  -3 172067. 5329.54   3
   7  -3  -2 72560.9 2423.85   3
   7  -3  -1 11502.1 564.405   3
   7  -3  -1 10401.6 411.729   9
   7  -3   0 173865. 5096.93   3
   7  -3   0 163086. 4953.32   9
   7  -3   1 11557.4 541.766   1
   7  -3   1 11555.4 515.397   9
   7  -3   2 3260.26 263.937   1
   7  -3   2 3445.88 263.009   9
   7  -3   3 21212.2 867.995   1
   7  -3   3 21705.2 885.571   9
   7  -3   4 10786.1 553.788   1
   7  -3   4 10074.5 561.896   9
   7  -3   5 37949.8 1461.83   9
   7  -3   6 8753.64 538.451   2
   7  -3   6 7645.02 536.697   9
   7  -3   6 7836.69 428.729  22
   7  -3   6 8243.52 375.878  15
   7  -3   7 14806.5 661.356  22
   7  -3   7 15349.6 599.468  20
   7  -3   7 15286.7 669.697  18
   7  -3   7 14743.6 587.186  14
   7  -3   7 15930.6 841.891   9
   7  -3   7 16113.3 818.359   2
   7  -3   8 3039.33 272.258  22
   7  -3   8 3530.36 241.203  20
   7  -3   8 3365.75 284.076  18
   7  -3   8 3302.46 229.317  14
   7  -3   8 2785.24 365.296   9
   7  -3   8 2879.32 345.194   2
   7  -3   9 11901.2 582.838  22
   7  -3   9 11921.4 598.027  18
   7  -3   9 12284.9 541.979  20
   7  -3   9 12802.5 540.023  14
   7  -3   9 12451.7 798.186   9
   7  -3   9 11697.5 720.263   8
   7  -3   9 11001.0 730.759   2
   7  -3  10 21189.5 831.037  20
   7  -3  10 22320.0 886.622  22
   7  -3  10 21679.9 905.009  18
   7  -3  10 20630.4 814.854  14
   7  -3  10 19265.4 1111.40   9
   7  -3  10 21515.3 1084.49   8
   7  -3  10 20863.3 1098.55   2
   7  -3  11 26297.6 958.993  14
  -7  -3 -11 21088.0 1331.26  10
   7  -3  11 24430.9 1299.16   9
   7  -3  11 26823.8 1293.98   2
   7  -3  11 25736.7 1250.01   8
   7  -3  11 25507.7 993.943  22
   7  -3  11 24310.5 1021.25  18
   7  -3  11 24912.0 959.667  20
   7  -3  12 7669.69 654.938   2
   7  -3  12 8360.19 465.047  22
   7  -3  12 8091.01 505.980  18
   7  -3  12 8527.84 453.943  20
   7  -3  12 9232.22 687.867   8
   7  -3  13 24611.0 937.512  22
   7  -3  13 24998.7 1019.11  18
   7  -3  13 23845.8 937.489  20
   7  -3  13 22767.8 1227.15   8
  -7  -3 -13 26454.1 983.808   6
   7  -3  13 21952.7 1235.01   2
  -7  -3 -14 21172.0 854.295   6
   7  -3  14 20228.2 820.122  20
   7  -3  14 21312.1 891.344  18
  -7  -3 -15 14138.6 629.939   6
   7  -3  15 14486.3 659.997  18
   7  -3  16 2646.17 238.844  18
   7  -3  17 16.3375 89.4291  18
   7  -1 -19 269.940 95.5689  13
   7  -1 -19 556.133 126.875   6
   7  -1 -18 1692.24 205.921   6
   7  -1 -17 953.794 209.617   6
   7  -1 -17 879.552 222.784  32
   7  -1 -16 4876.91 386.463   6
   7  -1 -15 1555.94 262.806   6
   7  -1 -14 11966.6 653.565   6
  -7  -1  14 11722.6 514.484  14
  -7  -1  14 12252.3 819.060   8
   7  -1 -14 11322.9 1091.58   3
  -7  -1  13 33276.1 1136.23  14
   7  -1 -13 32702.8 1204.77  17
   7  -1 -13 31518.2 1286.39   6
   7  -1 -13 35564.3 1992.39   3
   7  -1 -12 32950.7 1198.81  17
  -7  -1  12 33171.3 1125.94  14
   7  -1 -12 31728.8 1266.31   6
   7  -1 -12 30812.2 1839.03   3
   7  -1 -11 4466.90 312.257  17
  -7  -1  11 4043.84 255.786  14
   7  -1 -11 4594.16 356.503   6
   7  -1 -11 4337.35 620.858   3
  -7  -1  10 40725.6 1340.04  14
   7  -1 -10 40669.1 1408.45  17
   7  -1 -10 41727.2 1469.98   6
   7  -1 -10 41507.5 2040.78   3
  -7  -1   9 20338.0 863.544   9
   7  -1  -9 19929.8 775.705  17
   7  -1  -9 19555.2 812.371   6
   7  -1  -9 20941.4 1266.87   3
   7  -1  -8 36182.1 1730.52   3
  -7  -1   8 35811.3 1303.31   9
   7  -1  -7 219704. 7254.34   3
  -7  -1   7 230014. 6783.66   9
   7  -1  -6 38506.8 1713.25   3
  -7  -1   6 41439.5 1388.90   9
   7  -1  -5 35614.9 1517.43   3
   7  -1  -4 107171. 3552.87   3
   7  -1  -3 24645.0 1080.04   3
   7  -1  -2 8555.19 528.961   3
   7  -1  -1 33083.0 1195.18   1
   7  -1  -1 33197.1 1260.88   3
   7  -1   0 10939.6 554.491   3
   7  -1   0 8664.46 466.223   1
   7  -1   1 138951. 4116.86   7
   7  -1   1 150733. 4332.20   1
   7  -1   1 149510. 4398.90   3
   7  -1   2 215316. 6255.77   3
   7  -1   2 202203. 5994.78   7
   7  -1   2 206329. 6047.40   8
   7  -1   2 209432. 6112.55   9
   7  -1   3 36065.8 1319.28   2
   7  -1   3 36505.9 1232.56   8
   7  -1   3 37885.1 1290.70   9
   7  -1   4 57236.1 1898.31   2
   7  -1   4 53868.1 1797.54   8
   7  -1   4 54454.4 1851.88   9
   7  -1   5 87412.6 2802.61   2
   7  -1   5 83953.4 2706.93   8
   7  -1   5 83580.1 2756.46   9
   7  -1   6 2351.57 275.371   2
   7  -1   6 2242.39 256.033   8
   7  -1   6 2149.03 266.027   9
   7  -1   7 54147.1 1983.17   8
   7  -1   7 59389.4 2080.98   2
   7  -1   8 22424.4 1028.98   8
   7  -1   8 23113.8 1090.05   2
   7  -1   9 31016.1 1130.96  25
   7  -1   9 30124.7 1316.11   8
   7  -1   9 28957.0 1077.84  18
   7  -1   9 30654.7 1094.12  22
   7  -1   9 30196.1 1374.75   2
   7  -1  10 26720.8 1012.46  25
   7  -1  10 25037.4 964.888  22
   7  -1  10 23889.4 950.111  18
   7  -1  10 25517.9 1219.49   8
   7  -1  11 939.671 171.339  18
   7  -1  11 1037.50 181.075  22
   7  -1  11 1077.74 254.112   2
   7  -1  11 468.995 217.405   8
   7  -1  12 2805.57 256.576  18
   7  -1  12 2270.25 241.359  22
   7  -1  12 2296.44 393.915   2
   7  -1  12 2248.37 381.033   8
   7  -1  13 8340.56 462.372  18
   7  -1  13 9413.82 762.968   2
   7  -1  13 8180.16 700.467   8
   7  -1  14 15855.7 693.401  18
   7  -1  14 16859.3 1068.72   2
   7  -1  14 15879.0 1014.26   8
  -7  -1 -15 5519.06 396.883   6
   7  -1  15 5758.60 346.239  18
   7  -1  15 5289.49 376.077  20
  -7  -1 -16 340.406 159.200   6
   7  -1  16 464.586 165.263  20
  -7  -1 -17 15326.9 656.530   6
   7  -1  17 14217.9 623.544  20
  -7  -1 -18 4345.27 284.294   6
   7  -1  18 4404.65 265.491  20
  -7  -1 -19 2276.45 170.644   6
   7  -1  19 1866.75 142.489  20
   7   1 -19 206.951 105.236   6
   7   1 -19 33.7933 129.921  32
   7   1 -18 1736.30 206.256   6
   7   1 -17 965.500 196.798   6
   7   1 -16 4452.16 366.706   6
   7   1 -16 4529.67 289.929  23
   7   1 -15 1158.74 233.821   6
   7   1 -15 892.895 165.515  23
   7   1 -14 11484.7 536.468  17
   7   1 -14 11822.8 650.779   6
   7   1 -14 12342.3 1119.56   3
   7   1 -14 12648.5 569.797  23
   7   1 -13 32441.6 1167.57  17
   7   1 -13 31816.3 1278.35   6
   7   1 -13 33579.5 1954.07   3
   7   1 -13 33530.0 1185.41  23
   7   1 -12 36144.6 1254.75  17
   7   1 -12 36497.1 1360.75   6
   7   1 -12 34067.3 1947.44   3
   7   1 -12 34685.7 1250.07  23
   7   1 -11 4089.68 278.566  17
   7   1 -11 4012.24 277.318  23
  -7   1  11 3788.55 381.965   8
   7   1 -11 4039.31 338.419   6
   7   1 -11 4091.07 628.883   3
  -7   1  10 44930.3 1585.48   8
   7   1 -10 40430.5 1369.57  17
   7   1 -10 38954.0 1354.24  23
   7   1 -10 41575.9 2032.96   3
   7   1 -10 38796.3 1431.11   6
   7   1  -9 19381.1 738.105  23
   7   1  -9 19000.8 1233.08   3
   7   1  -9 20115.3 807.123   6
  -7   1   9 19769.0 872.929   8
   7   1  -8 34349.7 1678.94   3
   7   1  -7 221335. 7095.00   3
   7   1  -6 40281.6 1722.75   3
   7   1  -5 33542.6 1459.77   3
   7   1  -4 103358. 3434.84   3
   7   1  -3 22681.7 1022.43   3
  -7   1   3 22783.2 766.966  11
   7   1  -2 8911.14 531.840   3
  -7   1   2 8217.28 341.832  11
   7   1  -1 31581.8 1156.27   1
   7   1  -1 33690.6 1240.55   3
   7   1  -1 31054.4 1124.18   7
   7   1   0 11076.2 577.489   3
   7   1   0 10704.9 516.376   1
   7   1   0 10391.4 487.575   7
   7   1   1 152297. 4516.72   1
   7   1   1 149183. 4577.67   3
   7   1   1 144782. 4478.41   7
   7   1   2 207997. 6318.75   3
   7   1   2 207822. 6201.66   7
   7   1   3 37246.4 1395.86   2
   7   1   3 41135.2 1378.71   7
   7   1   4 56821.2 1939.06   2
   7   1   4 56142.6 1894.93   7
   7   1   5 77759.6 2592.51   2
   7   1   6 2144.50 270.618   2
   7   1   7 56487.3 2058.68   2
   7   1   8 22011.1 1061.99   2
   7   1   9 31290.4 1062.76  30
   7   1   9 30641.0 1389.16   2
   7   1  10 21524.4 854.315  24
   7   1  10 21796.4 1148.93   2
   7   1  10 23224.2 833.749  30
   7   1  11 746.272 140.016  30
   7   1  11 976.908 173.197  24
   7   1  11 890.849 240.438   2
   7   1  12 3302.11 465.496   2
   7   1  12 3278.00 263.977  30
   7   1  13 9291.38 751.653   2
   7   1  13 8022.61 443.528  30
   7   1  14 16242.8 1049.94   2
   7   1  15 5354.33 364.201  20
  -7   1 -15 4528.64 356.943   6
   7   1  16 446.907 152.020  20
  -7   1 -16 394.420 174.742   6
   7   1  17 14695.7 632.898  20
  -7   1 -17 15312.5 658.814   6
   7   1  18 3943.26 250.613  20
  -7   1 -18 4303.89 277.823   6
   7   1  19 2164.51 148.949  20
  -7   1 -19 2034.21 163.126   6
  -7   1 -19 1771.05 124.271  23
   7   3 -18 174.444 76.6452  23
   7   3 -17 6057.42 322.224   6
   7   3 -17 6769.71 338.036  23
   7   3 -16 1434.79 187.936   6
   7   3 -16 1320.25 173.592  23
   7   3 -15 1960.29 225.277   6
   7   3 -15 1749.34 210.203  23
   7   3 -14 25372.9 1013.38   6
   7   3 -13 465.701 170.251   6
   7   3 -13 724.807 343.888   3
   7   3 -12 30993.1 1099.84  17
   7   3 -12 30607.9 1188.14   6
   7   3 -12 31590.4 1740.38   3
   7   3 -11 14342.3 678.119   6
   7   3 -11 14136.5 1074.28   3
   7   3 -11 14677.9 659.568  23
   7   3 -10 13277.8 633.903   6
   7   3 -10 14744.3 1045.61   3
   7   3 -10 14266.8 631.564  23
   7   3  -9 3601.07 283.599   6
   7   3  -9 3407.01 479.190   3
   7   3  -9 3494.13 270.700  23
   7   3  -8 4608.62 533.778   3
   7   3  -8 5165.97 322.350  23
   7   3  -7 1254.63 291.056   3
   7   3  -7 1146.30 149.173  23
   7   3  -6 8959.90 647.415   3
   7   3  -6 8726.68 416.074  23
   7   3  -5 7264.10 547.048   3
  -7   3   5 7720.76 466.565  11
   7   3  -4 40774.7 1520.48   3
   7   3  -4 37749.8 1257.00  11
  -7   3   4 36387.4 1382.58  11
   7   3  -3 172488. 5254.12   3
  -7   3   3 170830. 5175.95  11
   7   3  -3 166840. 5026.63  11
   7   3  -2 71588.7 2383.93   3
   7   3  -2 70710.9 2215.60  11
   7   3  -1 10750.3 614.986   7
   7   3  -1 10787.9 559.984   3
   7   3  -1 10362.9 465.543  11
   7   3   0 173920. 5317.50   7
   7   3   0 167878. 5214.92   3
   7   3   0 172404. 5131.08  11
   7   3   1 9989.84 501.641   1
   7   3   1 10559.2 606.236   7
   7   3   2 3738.74 289.677   1
   7   3   2 4169.33 375.261   7
   7   3   3 20231.2 838.487   1
   7   3   3 19829.9 946.254   7
   7   3   4 11379.6 590.101   1
   7   3   4 11569.8 677.973   7
   7   3   5 37633.3 1535.36   7
   7   3   6 8631.59 381.247  30
   7   3   6 8985.80 416.971  27
   7   3   6 8081.82 534.895   2
   7   3   6 8984.80 616.887   7
   7   3   7 17676.2 656.489  30
   7   3   7 16653.5 684.386  27
   7   3   7 18013.3 968.346   7
   7   3   7 17191.7 871.378   2
   7   3   8 3241.06 240.786  24
   7   3   8 3056.11 217.568  30
   7   3   8 2555.61 208.282  20
   7   3   8 3022.65 348.463   2
   7   3   9 12394.0 556.218  24
   7   3   9 11467.7 520.165  30
   7   3   9 12322.9 533.395  20
   7   3   9 12656.6 768.672   2
   7   3  10 22289.7 871.887  24
   7   3  10 22096.4 843.737  30
   7   3  10 21920.9 847.067  20
   7   3  10 22065.7 1142.80   2
   7   3  11 24431.0 952.679  20
   7   3  11 25605.4 990.282  24
  -7   3 -12 8174.85 451.496   6
   7   3  12 7508.84 421.299  20
   7   3  12 7212.22 640.749   2
   7   3  12 8359.64 465.143  24
   7   3  13 25462.5 982.589  20
  -7   3 -13 27808.6 1022.24   6
   7   3  13 25549.0 1014.74  24
   7   3  14 22384.9 843.041  20
  -7   3 -14 20726.2 853.163   6
   7   3  14 21272.8 865.448  24
   7   3  15 13058.5 557.065  20
  -7   3 -15 12825.2 582.380   6
   7   3  16 2688.79 201.668  20
  -7   3 -16 2785.00 221.783   6
   7   3  17-17.3448 66.0547  20
  -7   3 -17-7.78030 85.1755  23
  -7   3 -17 20.4570 86.6258   6
  -7   3 -18 6867.74 296.630  23
   7   5 -16 1157.86 127.407  23
   7   5 -16 1127.63 108.147  27
   7   5 -15 3260.64 230.836  23
   7   5 -15 3432.50 213.894  27
   7   5 -14 14271.4 611.218  23
   7   5 -14 14662.3 585.766  27
   7   5 -13 2597.57 241.861  23
   7   5 -13 2630.66 223.184  27
   7   5 -12 5213.00 349.703  23
   7   5 -12 4878.57 321.172  27
   7   5 -11 2903.74 270.089  23
   7   5 -10 9340.33 501.746  23
   7   5  -9 3836.03 307.008  23
   7   5  -8 854.024 175.413  23
   7   5  -7 2494.52 243.791  23
   7   5  -6 1530.36 193.444  23
   7   5  -5 19999.6 769.214  23
  -7   5   5 18118.1 968.098  11
   7   5  -5 17661.1 739.794  27
   7   5  -4 5122.50 317.679  23
  -7   5   4 4337.33 440.357  11
   7   5  -4 5308.12 319.957  27
   7   5  -3 8384.08 413.180  23
   7   5  -3 7207.15 468.403  11
  -7   5   3 8766.96 606.333  11
   7   5  -3 7612.83 401.441  27
  -7   5   2 60719.0 2218.91  11
   7   5  -2 59731.4 1880.72  27
  -7   5   1 21014.7 1063.07  11
   7   5  -1 21590.3 947.197  11
   7   5  -1 21230.3 806.753  27
   7   5   0 14026.0 593.054  26
   7   5   0 14862.0 605.807  27
   7   5   0 14189.1 730.012  11
   7   5   1 315.502 188.446   7
   7   5   1 300.121 115.847  27
   7   5   2 4253.29 453.328   7
   7   5   2 3803.39 266.631  27
   7   5   3 10457.5 733.707   7
   7   5   3 11411.1 505.751  27
   7   5   3 9938.99 483.956  26
   7   5   4 20782.3 1136.54   7
   7   5   4 20730.1 819.416  27
   7   5   4 21478.3 815.356  26
   7   5   5 24227.5 1238.54   7
   7   5   5 23020.7 894.652  27
   7   5   5 23067.8 885.058  26
   7   5   6 26899.7 1334.57   7
   7   5   6 24496.2 958.201  27
   7   5   7 29181.4 1426.16   7
   7   5   7 26294.1 1031.09  27
   7   5   8 39162.6 1805.13   7
   7   5   9 5397.93 597.957   7
   7   5   9 6091.66 367.129  30
   7   5   9 6036.82 383.110  24
   7   5  10 1715.87 357.986   7
   7   5  10 2154.39 219.881  30
   7   5  10 2071.83 230.323  24
   7   5  11 2143.42 220.956  30
   7   5  11 2162.06 236.011  24
  -7   5 -11 1893.95 190.305  23
   7   5  12 3142.67 256.153  30
   7   5  12 3391.02 270.570  24
  -7   5 -12 3380.97 240.325  23
   7   5  13 1145.35 165.641  30
   7   5  13 1175.00 174.094  24
  -7   5 -13 967.364 140.385  23
   7   5  14 868.854 140.542  30
   7   5  14 583.244 130.301  24
  -7   5 -14 932.767 125.346  23
  -7   5 -15 6047.92 275.737  23
   7   5  15 5748.59 294.260  30
   7   7 -13 1078.49 97.3974  27
   7   7 -12 391.749 87.5736  27
   7   7 -11 3206.42 210.036  27
   7   7 -10 11003.4 474.222  27
   7   7  -9 3622.59 256.066  27
   7   7  -8 3475.70 257.134  27
   7   7  -7 3741.11 278.908  27
   7   7  -6 13865.9 609.546  27
   7   7  -5 15274.0 659.071  27
   7   7  -4 2205.85 229.072  27
   7   7  -3 4318.01 306.827  27
   7   7  -2 504.113 142.082  27
  -7   7   1 146.071 173.468  11
   7   7  -1 190.066 119.643  27
   7   7   0 3523.92 280.133  26
  -7   7   0 2603.12 393.553  11
   7   7   0 3363.45 276.828  27
   7   7   1 1675.49 212.022  26
  -7   7  -1 1463.98 304.524  11
   7   7   1 1911.00 219.358  27
   7   7   2 7721.02 423.605  27
   7   7   2 7061.56 409.080  26
   7   7   3 9012.61 476.978  27
   7   7   3 9321.63 464.552  30
   7   7   3 8990.79 473.740  26
   7   7   4 7200.26 409.555  27
   7   7   4 6306.51 371.184  30
   7   7   5 8955.88 440.268  30
   7   7   5 7881.39 445.600  27
   7   7   6 3097.14 247.053  30
   7   7   6 3010.69 252.729  27
   7   7   7 3218.13 246.785  30
   7   7   8 25523.0 937.381  30
   7   7   8 26935.5 963.109  24
   7   7   9 13279.4 551.242  30
   7   7   9 13381.0 562.269  24
   7   7  10 103.236 97.1835  30
   7   7  10 178.145 103.804  24
   7   7  11 5819.18 287.211  30
   7   7  11 5563.66 286.135  24
   7   7  12 4966.53 239.813  30
   7   7  12 4492.76 227.424  24
   7   7  13 1101.09 94.3867  30
   7   9  -6 892.355 80.8308  26
   7   9  -5 414.969 67.7368  27
   7   9  -4 2945.35 166.159  30
   7   9  -4 2737.85 160.382  27
   7   9  -3 7935.27 337.063  27
   7   9  -3 8051.94 348.065  26
   7   9  -2 3268.81 194.502  26
   7   9  -2 3106.53 184.285  30
   7   9  -2 3112.05 184.682  27
   7   9  -1 752.288 104.711  30
   7   9  -1 795.075 104.548  27
   7   9   0 3483.12 193.445  30
   7   9   0 2880.42 180.568  27
   7   9   1 742.855 103.573  30
   7   9   1 772.538 98.2773  27
   7   9   2 5135.96 245.698  30
   7   9   3 12503.5 460.054  30
   7   9   4 2274.68 144.925  30
   7   9   4 2325.28 151.585  24
   7   9   5 2083.91 131.463  30
   7   9   5 2196.76 135.738  24
   7   9   6 1618.75 103.616  30
  -8  -8  10 675.270 78.9986  14
  -8  -8   9 6055.62 268.082  15
  -8  -8   9 6002.48 270.208  14
  -8  -8   8 752.551 109.724  14
  -8  -8   8 687.513 110.737  15
   8  -8  -7 3669.94 222.933  12
  -8  -8   7 3700.48 225.366  14
  -8  -8   7 3813.24 233.809  15
   8  -8  -6 3275.44 224.438  12
  -8  -8   6 3208.74 215.606  14
  -8  -8   6 3326.77 227.244  15
   8  -8  -5 4038.16 256.649  12
  -8  -8   5 3949.31 248.011  14
   8  -8  -5 3698.44 312.713  35
   8  -8  -4 6396.89 346.752  12
  -8  -8   4 6658.25 340.017  14
  -8  -8   3 1166.18 154.613  14
   8  -8  -3 1236.76 172.180  12
   8  -8  -2 6853.96 369.291  12
  -8  -8   2 6674.17 347.206  14
   8  -8  -2 6755.67 426.368  35
  -8  -8   1 6387.84 359.927  21
  -8  -8   1 6366.77 340.388  14
   8  -8  -1 7228.17 435.762  35
  -8  -8   0 3584.92 259.201  21
  -8  -8   0 3737.09 246.323  14
   8  -8   0 3628.46 256.719  31
   8  -8   0 3845.12 318.683  35
  -8  -8  -1 4768.37 300.983  21
   8  -8   1 5520.22 369.212  35
   8  -8   1 4781.10 293.785  31
  -8  -8  -2 22563.4 850.728  21
   8  -8   2 23674.9 851.818  31
   8  -8   2 23622.7 919.006  35
  -8  -8  -3 14323.2 593.200  21
   8  -8   3 15103.8 598.803  31
   8  -8   3 15836.3 664.849  35
  -8  -8  -4 724.679 125.356  21
   8  -8   4 663.454 163.068  35
   8  -8   4 887.262 136.025  31
   8  -8   5 2569.58 191.024  31
   8  -8   6 810.924 115.695  31
   8  -8   7 2246.93 153.681  31
   8  -8   8 3238.23 170.526  31
  -8  -6  14 4280.99 224.439  14
  -8  -6  13 17185.3 640.013  14
  -8  -6  12 10392.6 428.354  15
  -8  -6  12 10583.8 468.090  14
  -8  -6  11 2554.98 224.961  14
  -8  -6  11 2408.22 196.116  15
  -8  -6  10 566.479 156.179  14
  -8  -6  10 686.488 148.358  15
  -8  -6   9 3935.33 287.685  15
  -8  -6   9 4530.04 311.921  14
  -8  -6   8 6169.67 374.798  14
  -8  -6   7 4552.55 500.971   9
  -8  -6   7 5762.87 368.093  14
   8  -6  -7 5489.70 424.590  35
  -8  -6   6 19652.7 796.078  21
   8  -6  -6 19047.8 886.882  35
  -8  -6   5 1544.69 205.239  21
   8  -6  -5 1524.27 197.613  12
  -8  -6   4 3724.43 296.264  21
   8  -6  -4 3785.09 291.553  12
   8  -6  -4 3289.26 275.723  31
   8  -6  -3 27769.9 1029.20  12
  -8  -6   3 27125.2 1034.42  21
  -8  -6   3 27583.9 1031.42  14
   8  -6  -3 27774.9 1114.41  35
   8  -6  -3 26616.1 1019.00  31
  -8  -6   2 31359.2 1754.86  10
   8  -6  -2 32549.8 1187.95  12
  -8  -6   2 33417.3 1202.79  21
  -8  -6   2 32301.9 1189.22  14
   8  -6  -2 33744.2 1285.63  35
   8  -6  -2 33469.9 1189.27  31
  -8  -6   1 34964.8 1939.89  10
   8  -6  -1 38740.9 1341.98  12
  -8  -6   1 37665.1 1336.72  14
   8  -6  -1 38285.0 1334.65  31
   8  -6   0 27175.3 1002.61  12
  -8  -6   0 26334.2 993.270  14
   8  -6   0 26583.6 992.810  31
   8  -6   1 8567.46 448.334  12
   8  -6   1 7923.66 432.472  18
  -8  -6  -1 7962.86 434.717  14
   8  -6   1 8096.63 437.033  31
  -8  -6  -2 329.887 338.705  10
   8  -6   2 1427.59 201.856  18
  -8  -6  -3 1355.17 461.935  10
   8  -6   3 1032.52 141.230  15
   8  -6   3 1036.49 189.894  18
   8  -6   4 30345.2 1116.66  18
  -8  -6  -4 26354.8 1720.46  10
   8  -6   4 27535.0 995.846  15
   8  -6   5 40194.7 1442.17  18
  -8  -6  -5 36080.1 2104.18  10
   8  -6   5 39466.5 1332.20  15
   8  -6   6 11837.9 597.703  18
   8  -6   6 10576.9 546.059  36
   8  -6   7 7772.06 479.731  18
   8  -6   7 7775.18 439.861  36
   8  -6   8 14582.5 714.398  18
   8  -6   8 15633.4 679.431  36
   8  -6   9 4225.52 349.327  18
   8  -6   9 4503.36 325.249  36
   8  -6  10 4615.03 354.756  18
   8  -6  10 5150.44 334.807  36
   8  -6  11 1168.37 203.020  18
   8  -6  11 1098.62 164.919  36
   8  -6  12 3840.72 294.911  18
   8  -6  12 4080.18 263.394  36
   8  -6  13 4710.96 309.251  18
   8  -6  13 5756.84 288.844  36
   8  -6  14 380.958 85.4007  36
   8  -4 -17 622.330 111.525  13
  -8  -4  16 2280.30 168.219  14
   8  -4 -16 2779.89 221.332  13
  -8  -4  15 3243.24 225.145  14
   8  -4 -15 3393.75 272.790  13
   8  -4 -14 5713.98 392.467  13
  -8  -4  14 6635.85 354.676  14
  -8  -4  13 469.472 143.284  14
   8  -4 -13 603.528 197.863  13
   8  -4 -12 7699.30 482.128  13
  -8  -4  12 7827.27 372.805  15
  -8  -4  12 7468.82 417.538  14
   8  -4 -11 5255.40 383.288  13
  -8  -4  11 4617.59 475.551   9
  -8  -4  11 4601.17 287.246  15
  -8  -4  11 5391.90 338.885  14
  -8  -4  10 4772.34 476.413   9
   8  -4 -10 4558.43 373.592  13
  -8  -4  10 4850.26 326.714  14
  -8  -4  10 4978.76 296.232  15
  -8  -4   9 3646.98 413.163   9
   8  -4  -9 3739.75 329.528  13
  -8  -4   9 3295.82 269.197  14
   8  -4  -8 4216.87 343.310  13
  -8  -4   8 4992.88 461.132   9
  -8  -4   8 4523.49 302.433  14
  -8  -4   7 18101.7 702.180  21
  -8  -4   7 17142.4 710.537  14
   8  -4  -7 17981.9 801.028  35
  -8  -4   6 21378.3 796.358  21
   8  -4  -6 21275.9 856.929  16
  -8  -4   6 21106.0 808.576  14
   8  -4  -5 5918.41 366.957  13
  -8  -4   5 6112.12 324.182  21
  -8  -4   5 5462.61 321.150  14
   8  -4  -5 5578.82 368.228  16
   8  -4  -5 5769.82 320.251  31
   8  -4  -4 30579.8 1111.00  35
   8  -4  -4 30923.2 1033.79  31
   8  -4  -4 29818.7 1100.16  16
  -8  -4   4 28835.3 1037.68  14
   8  -4  -4 29594.6 1089.62  13
   8  -4  -3 1317.26 190.046  35
   8  -4  -3 1126.80 140.830  31
   8  -4  -3 942.609 196.780  16
  -8  -4   3 1169.60 150.366  14
   8  -4  -3 785.025 156.517  13
   8  -4  -2 35878.9 1275.83  16
   8  -4  -2 34755.3 1176.21  31
   8  -4  -1 46911.6 1636.31  16
   8  -4  -1 48173.3 1537.48  12
   8  -4   0 5078.92 285.707  36
   8  -4   0 4934.96 360.932  16
   8  -4   0 5162.26 285.033  12
   8  -4   1 4493.50 267.909  12
   8  -4   1 4338.51 266.336  36
   8  -4   1 4850.29 314.376  22
   8  -4   1 5005.41 308.079  18
   8  -4   1 4121.51 342.543  16
   8  -4   2 46226.1 1487.66  12
   8  -4   2 44359.7 1606.00   9
   8  -4   2 46149.1 1494.13  36
   8  -4   2 46991.0 1553.43  22
   8  -4   2 45729.3 1538.78  18
   8  -4   2 42432.9 1598.75  16
   8  -4   3 12903.7 528.797  12
   8  -4   3 12735.0 649.969   9
   8  -4   3 12557.2 573.078  18
   8  -4   3 13123.8 587.238  22
   8  -4   3 11402.2 621.767  16
   8  -4   3 11691.7 479.659  15
   8  -4   3 11982.7 523.254  36
   8  -4   3 12629.7 616.903  33
   8  -4   4 32028.1 1287.49   9
   8  -4   4 32515.6 1166.87  18
   8  -4   4 31020.5 1059.24  15
   8  -4   4 31226.7 1104.00  36
   8  -4   5 20399.6 755.885  15
   8  -4   5 19608.2 965.598   9
   8  -4   5 20564.4 852.587  22
   8  -4   5 21338.9 849.861  18
   8  -4   6 53096.7 1704.41  15
   8  -4   6 52106.8 1664.10  14
   8  -4   6 52105.7 2000.14   9
   8  -4   6 50211.8 1794.33  22
   8  -4   6 55757.5 1819.70  18
   8  -4   7 59747.5 2141.01   9
   8  -4   7 57955.8 1879.60  22
   8  -4   8 105182. 3180.58  14
   8  -4   8 98306.0 3581.22   9
   8  -4   8 104334. 3308.96  22
  -8  -4  -9 36345.0 1932.39  10
   8  -4   9 37249.8 1249.35  14
   8  -4   9 33697.6 1603.53   9
   8  -4   9 36171.9 1352.13  22
   8  -4   9 35977.4 1369.87  18
   8  -4  10 11449.0 591.940  22
   8  -4  10 11547.5 513.787  14
   8  -4  10 10607.7 791.599   9
   8  -4  10 10821.6 600.824  18
   8  -4  11 17792.1 763.856  22
   8  -4  11 18500.2 806.857  18
   8  -4  12 7482.69 492.835  18
   8  -4  12 7936.83 451.888  22
   8  -4  13 1476.29 242.132  18
   8  -4  13 1474.51 201.385  22
   8  -4  14 6528.31 414.961  18
   8  -4  15 3054.69 259.939  18
   8  -4  16 6928.86 354.880  18
   8  -4  16 6794.63 328.774  36
   8  -4  17 3010.95 186.846  18
   8  -4  17 3880.23 195.591  36
   8  -2 -18 3113.96 216.443  13
   8  -2 -18 2701.24 222.551   6
   8  -2 -17 862.573 163.230  13
   8  -2 -17 803.138 168.011   6
   8  -2 -16 2672.21 277.916   6
  -8  -2  15 5327.95 297.766  14
   8  -2 -15 5112.82 431.520  32
   8  -2 -15 4779.82 383.796   6
  -8  -2  14 4311.39 279.245  14
   8  -2 -14 4521.36 381.790   6
   8  -2 -14 4031.64 412.354  32
   8  -2 -13 18408.2 924.657  32
   8  -2 -13 17636.0 835.544   6
  -8  -2  13 18099.4 716.294  14
   8  -2 -13 17720.5 1310.03   3
   8  -2 -12 23644.6 1087.84  32
   8  -2 -12 22725.9 990.453   6
  -8  -2  12 23531.4 871.442  14
   8  -2 -12 23401.3 1510.22   3
   8  -2 -11 36916.3 1480.44  32
   8  -2 -11 33150.9 1877.63   3
   8  -2 -11 35639.2 1369.07   6
   8  -2 -11 36730.8 1329.39  17
  -8  -2  11 37177.1 1251.52  14
   8  -2 -10 6591.54 493.100  32
   8  -2 -10 6382.81 715.711   3
  -8  -2  10 6904.33 484.792   9
   8  -2 -10 6593.53 426.455   6
  -8  -2  10 6106.28 336.506  14
   8  -2 -10 6573.24 401.222  17
   8  -2  -9 19420.8 937.094  32
   8  -2  -9 19893.2 1262.21   3
  -8  -2   9 20830.1 942.759   9
   8  -2  -9 20926.1 864.653   6
  -8  -2   9 21499.4 774.006  14
   8  -2  -9 21237.1 843.270  17
   8  -2  -8 24719.6 1030.34  32
  -8  -2   8 25314.3 1026.76   9
   8  -2  -8 24472.7 919.734  17
  -8  -2   8 22833.7 842.821  14
   8  -2  -8 24214.3 935.354   6
   8  -2  -8 25009.3 1357.00   3
   8  -2  -7 2734.96 228.050  17
   8  -2  -7 2755.13 414.819   3
  -8  -2   7 3314.34 288.710   9
   8  -2  -6 52327.5 2100.29   3
   8  -2  -5 57042.0 2176.68   3
   8  -2  -4 28281.8 1260.31   3
   8  -2  -3 5208.88 449.563   3
   8  -2  -2 39740.6 1519.67   3
   8  -2  -1 62173.9 2169.98   3
   8  -2   0 78964.5 2596.90   3
   8  -2   0 83073.7 2540.31   1
   8  -2   0 74932.4 2345.12   9
   8  -2   1 2495.82 281.931   3
   8  -2   1 3109.62 272.443   1
   8  -2   1 2898.49 211.916   9
   8  -2   2 41985.5 1472.68   1
   8  -2   2 39416.5 1275.13   8
   8  -2   2 42924.9 1397.70   9
   8  -2   3 6733.98 420.652   1
   8  -2   3 5732.35 301.731   8
   8  -2   3 5785.84 365.343   9
   8  -2   4 845.792 137.076   8
   8  -2   4 882.498 178.449   9
   8  -2   5 54128.1 1907.10   2
   8  -2   5 51721.0 1781.67   8
   8  -2   5 52848.5 1876.95   9
   8  -2   6 22332.9 994.899   2
   8  -2   6 20906.3 965.848   9
   8  -2   6 19914.7 881.985   8
   8  -2   7 3102.71 346.503   9
   8  -2   7 2874.68 339.499   2
   8  -2   7 3429.29 295.983  25
   8  -2   7 3497.43 237.574  20
   8  -2   7 3458.13 271.893  22
   8  -2   7 2925.67 248.638  18
   8  -2   7 3609.07 336.736   8
   8  -2   8 5340.72 301.833  14
   8  -2   8 5278.03 475.573   9
   8  -2   8 5686.69 485.327   2
   8  -2   8 5955.84 396.082  25
   8  -2   8 5658.04 355.020  18
   8  -2   8 5437.04 353.920  22
   8  -2   8 5692.25 326.059  20
   8  -2   8 5819.98 452.665   8
   8  -2   9 22740.6 1144.64   9
   8  -2   9 22969.3 1152.39   2
   8  -2   9 23148.7 952.795  25
   8  -2   9 21367.4 858.804  20
   8  -2   9 22208.5 897.994  22
   8  -2   9 23921.4 911.707  18
   8  -2   9 21581.4 1064.65   8
   8  -2  10 5041.62 512.525   2
   8  -2  10 5364.80 489.751   8
   8  -2  10 5671.45 373.400  22
   8  -2  10 5730.18 378.634  18
   8  -2  10 5667.11 357.079  20
   8  -2  10 4580.81 504.603   9
   8  -2  11 20970.0 854.374  22
   8  -2  11 20030.3 859.636  18
   8  -2  11 20649.9 843.318  20
   8  -2  11 18491.5 1051.16   8
   8  -2  11 21073.8 1150.30   2
   8  -2  12 4847.64 347.568  22
   8  -2  12 4622.28 360.753  18
   8  -2  12 4924.93 353.324  20
   8  -2  12 4054.75 481.606   8
   8  -2  12 4607.55 534.564   2
   8  -2  13 18990.0 779.247  22
   8  -2  13 18350.6 803.137  20
   8  -2  13 19029.7 821.210  18
   8  -2  13 18449.5 1082.33   8
   8  -2  13 18895.4 1131.64   2
   8  -2  14 10723.5 559.369  18
   8  -2  14 10722.8 551.507  20
  -8  -2 -14 11850.3 589.915   6
   8  -2  15 880.268 175.170  20
  -8  -2 -15 831.920 175.999   6
   8  -2  15 571.501 159.006  18
   8  -2  16 6353.68 358.702  18
   8  -2  16 6961.01 383.130  20
   8  -2  17 3834.33 253.307  20
  -8  -2 -17 4631.11 288.317   6
   8   0 -19 1716.55 174.723   6
   8   0 -18 768.223 205.257  32
   8   0 -18 649.984 161.820   6
   8   0 -17 199.024 214.774  32
   8   0 -17 332.840 169.068   6
   8   0 -16 421.079 198.066   6
   8   0 -15 1455.77 255.577   6
   8   0 -15 1181.26 175.388  17
   8   0 -14 4960.17 418.879   6
   8   0 -14 5251.63 344.724  17
   8   0 -14 5485.16 322.444  23
   8   0 -13 7974.59 412.416  23
   8   0 -13 8177.61 526.481   6
   8   0 -13 7903.99 447.852  17
  -8   0  12 7314.50 570.341   8
   8   0 -12 6323.13 790.592   3
   8   0 -12 8392.96 518.413   6
   8   0 -12 7972.65 436.063  17
   8   0 -12 7505.01 395.536  23
   8   0 -11 9124.28 894.187   3
   8   0 -11 9654.44 548.331   6
   8   0 -11 9448.13 483.800  17
   8   0 -11 9665.17 447.988  23
   8   0 -10 136890. 4903.32   3
   8   0 -10 135727. 4161.91   6
   8   0 -10 135446. 4082.39  17
   8   0 -10 130880. 4030.90  23
   8   0  -9 94921.4 3073.40   6
   8   0  -9 98405.6 3016.46  17
   8   0  -9 101678. 3750.14   3
   8   0  -8 55596.5 1770.03  17
   8   0  -8 53591.5 1787.79   4
   8   0  -8 56499.8 2348.86   3
   8   0  -7 57741.8 2346.42   3
   8   0  -6 70498.8 2662.14   3
  -8   0   5 2177.29 139.745   9
   8   0  -5 1987.57 342.990   3
   8   0  -4 98578.5 3346.15   3
   8   0  -3 15645.2 819.114   3
   8   0  -2 29342.9 1216.64   3
   8   0  -1 176206. 5417.32   3
   8   0  -1 174656. 5326.93   1
   8   0   0 300900. 9260.62   3
   8   0   0 308526. 9179.97   1
   8   0   0 313947. 9047.97   7
   8   0   1 4894.85 342.343   1
   8   0   1 4963.07 393.990   3
   8   0   1 4929.78 275.808   7
   8   0   2 238048. 7126.83   3
   8   0   2 235891. 7043.58   1
   8   0   2 232506. 6915.91   7
   8   0   3 687074. 19913.9   7
   8   0   4 817.138 178.216   2
   8   0   4 1241.98 159.850   7
   8   0   5 873.529 192.118   2
   8   0   5 955.087 181.282   8
   8   0   6 14374.5 745.948   2
   8   0   6 13201.0 692.558   8
   8   0   7 3933.08 395.726   2
   8   0   7 3967.08 370.804   8
   8   0   8 28324.8 1331.15   2
   8   0   8 31909.9 1319.83   8
   8   0   9 36449.4 1307.55  25
   8   0   9 35889.0 1255.67  24
   8   0   9 37248.5 1221.67  30
   8   0   9 36167.3 1545.39   8
   8   0   9 36286.8 1588.00   2
   8   0  10 22498.1 824.986  30
   8   0  10 21659.1 890.436  25
   8   0  10 21556.4 876.857  22
   8   0  10 21154.4 1123.16   8
   8   0  11 275.213 157.272  25
   8   0  11 257.800 140.527  22
   8   0  11 462.187 201.429   2
   8   0  11 426.471 219.196   8
   8   0  12 15598.7 688.801  22
   8   0  12 16367.5 1032.67   2
   8   0  12 15706.5 986.418   8
   8   0  13 68131.4 2234.60  20
   8   0  13 67487.6 2693.75   2
   8   0  13 62867.3 2610.50   8
   8   0  14 1025.49 203.371  20
   8   0  14 1224.25 317.459   2
  -8   0 -15 3951.11 328.552   6
   8   0  15 2906.06 283.195  20
  -8   0 -16 87.7923 152.071   6
   8   0  16 92.4603 143.187  20
  -8   0 -17 3446.38 279.083   6
   8   0  17 3059.21 253.938  20
  -8   0 -18 24194.3 858.427   6
   8   0  18 22058.8 822.698  20
  -8   0 -19 66.7289 82.2393   6
   8   0  19-55.0660 70.9756  20
   8   2 -18 3078.40 220.352   6
   8   2 -18 2489.10 273.649  32
   8   2 -17 1011.17 178.200   6
   8   2 -17 801.059 134.949  23
   8   2 -16 2453.65 257.138   6
   8   2 -16 2671.08 229.403  23
   8   2 -15 5308.88 389.488   6
   8   2 -15 4797.25 328.962  23
   8   2 -14 4640.03 293.191  17
   8   2 -14 4064.45 360.323   6
   8   2 -14 4586.20 328.811  23
   8   2 -13 15993.5 676.280  17
   8   2 -13 15282.3 1215.38   3
   8   2 -13 16644.7 788.885   6
   8   2 -13 16675.9 717.735  23
   8   2 -12 21824.5 843.391  17
   8   2 -12 22242.5 1455.68   3
   8   2 -12 20331.2 921.185   6
   8   2 -12 21809.3 866.406  23
   8   2 -11 40381.2 1337.11  17
   8   2 -11 38127.8 1343.70  23
   8   2 -11 36079.0 1958.58   3
   8   2 -11 35222.2 1389.26   6
   8   2 -10 6624.54 377.812  23
   8   2 -10 5842.61 677.268   3
   8   2 -10 6026.25 406.832   6
   8   2  -9 18286.8 729.431  23
   8   2  -9 17907.1 1174.50   3
   8   2  -9 17754.5 767.557   6
   8   2  -8 24234.6 900.060  23
   8   2  -8 25925.7 1388.14   3
   8   2  -8 24508.4 939.859   6
   8   2  -7 3490.11 455.248   3
   8   2  -6 43958.8 1853.88   3
   8   2  -5 53721.9 2084.69   3
  -8   2   4 24841.4 919.681  11
   8   2  -4 25193.0 1155.87   3
  -8   2   3 6141.75 345.277  11
   8   2  -3 6841.83 506.626   3
   8   2  -2 42016.4 1592.13   3
   8   2  -1 64647.9 2188.41   3
   8   2  -1 60777.9 2106.30   7
   8   2   0 85587.8 2771.72   1
   8   2   0 85171.4 2841.16   3
   8   2   0 87290.1 2794.26   7
   8   2   1 3592.81 349.169   3
   8   2   1 3369.98 295.180   1
   8   2   1 3397.67 302.860   7
   8   2   2 41664.6 1502.66   1
   8   2   2 42565.5 1536.36   7
   8   2   3 7169.13 454.967   1
   8   2   3 7686.31 484.290   7
   8   2   4 1504.22 234.133   7
   8   2   5 52290.9 1859.76   2
   8   2   5 49644.2 1862.10   7
   8   2   6 23092.6 1023.27   2
   8   2   6 21042.3 1008.44   7
   8   2   7 3745.86 372.627   2
   8   2   7 3159.66 226.007  24
   8   2   7 3193.51 228.314  20
   8   2   7 3917.81 386.845   7
   8   2   8 5527.23 300.039  30
   8   2   8 6423.15 357.805  28
   8   2   8 5970.61 332.597  20
   8   2   8 5141.63 477.933   7
   8   2   8 5616.09 487.295   2
   8   2   9 23518.3 848.720  30
   8   2   9 23772.5 1175.53   2
   8   2   9 22911.0 880.343  20
   8   2   9 22308.0 1145.35   7
   8   2  10 5291.52 321.052  30
   8   2  10 6084.68 362.608  24
   8   2  10 5730.20 537.299   2
   8   2  10 5365.23 349.135  20
   8   2  10 5475.31 526.191   7
   8   2  11 21325.4 799.374  30
   8   2  11 19218.5 818.453  24
   8   2  11 21382.4 1161.90   2
   8   2  11 20114.2 825.134  20
   8   2  11 17962.4 1085.60   7
   8   2  12 4739.81 318.004  30
   8   2  12 4073.13 324.255  24
   8   2  12 4377.74 521.107   2
   8   2  12 4508.84 331.582  20
   8   2  12 4115.06 503.787   7
   8   2  13 20754.3 815.700  30
   8   2  13 19252.9 836.032  24
   8   2  13 21006.7 850.203  20
   8   2  13 19154.1 1138.45   7
   8   2  13 20688.0 1188.12   2
   8   2  14 9947.56 522.545  20
  -8   2 -14 11364.9 562.416   6
   8   2  14 9724.50 497.095  30
   8   2  15 964.266 173.238  20
  -8   2 -15 992.738 188.020   6
   8   2  16 6294.06 359.024  20
  -8   2 -16 6906.58 393.065   6
   8   2  17 4236.85 259.796  20
  -8   2 -17 4239.17 275.906   6
   8   2  18 6319.10 287.893  20
  -8   2 -18 6730.32 313.654   6
   8   4 -17 693.656 148.039  32
   8   4 -16 2889.94 186.323  27
   8   4 -15 3546.56 267.292  23
   8   4 -14 6574.23 390.785  23
   8   4 -13 558.716 157.471  23
   8   4 -12 7202.65 437.172  23
   8   4 -12 7590.10 385.674  17
   8   4 -11 5220.21 366.198  23
   8   4 -10 4823.43 347.176  23
   8   4  -9 4338.14 325.734  23
   8   4  -8 3460.23 280.873  23
   8   4  -7 19790.5 804.167  23
   8   4  -6 19119.8 771.085  23
   8   4  -5 5833.29 343.387  23
  -8   4   5 6441.53 467.602  11
   8   4  -5 5810.55 325.723  27
   8   4  -4 28713.4 1057.00  23
  -8   4   4 30149.7 1247.94  11
   8   4  -4 30422.7 1039.33  27
   8   4  -3 976.365 145.811  23
   8   4  -3 959.231 143.988  11
  -8   4   3 861.477 207.435  11
   8   4  -3 998.184 138.015  27
  -8   4   2 37683.9 1479.16  11
   8   4  -2 37445.7 1304.96  11
   8   4  -2 36327.8 1230.01  27
   8   4  -1 46521.3 1603.01  11
   8   4  -1 46831.1 1512.87  27
   8   4   0 5554.26 289.901  26
   8   4   0 5061.17 471.412   7
   8   4   1 5090.62 277.463  26
   8   4   1 4889.63 456.620   7
   8   4   2 45146.9 1486.80  26
   8   4   2 48195.4 1836.37   7
   8   4   3 13414.1 550.494  26
   8   4   3 13491.6 804.852   7
   8   4   4 31198.3 1077.40  27
   8   4   4 29727.4 1063.60  26
   8   4   4 32274.1 1424.45   7
   8   4   5 19857.5 738.480  30
   8   4   5 19526.3 773.602  27
   8   4   5 21973.5 1113.64   7
   8   4   6 58494.5 1827.76  30
   8   4   6 61610.7 2296.61   7
   8   4   7 59331.6 1954.92  27
   8   4   7 58550.5 1898.33  30
   8   4   7 60957.9 2369.94   7
   8   4   8 111157. 3320.46  24
   8   4   8 103363. 3269.80  30
   8   4   8 104218. 3778.78   7
   8   4   9 37813.0 1342.38  24
   8   4   9 37957.2 1310.33  30
   8   4   9 37326.7 1742.44   7
   8   4  10 12349.1 588.932  24
   8   4  10 12125.9 887.507   7
   8   4  11 17598.3 741.462  24
   8   4  11 14787.7 1014.78   7
   8   4  12 7483.86 437.285  24
   8   4  13 1128.33 194.222  24
   8   4  14 7013.85 395.780  24
  -8   4 -15 2619.78 204.543  23
  -8   4 -16 6904.53 321.991  23
  -8   4 -17 4015.50 196.452  23
   8   6 -15 958.739 80.6918  27
   8   6 -14 3480.84 207.483  23
   8   6 -14 3491.56 195.333  27
   8   6 -13 16594.8 639.589  23
   8   6 -13 16777.7 621.658  27
   8   6 -12 10773.3 488.168  23
   8   6 -11 1882.23 206.293  23
   8   6 -10 355.224 131.133  23
   8   6  -9 2778.79 248.850  23
   8   6  -8 5788.87 367.699  23
   8   6  -7 5583.83 356.244  23
   8   6  -7 5472.19 353.581  27
   8   6  -6 16435.0 713.607  23
   8   6  -6 17275.4 724.939  27
   8   6  -5 1676.39 202.173  23
  -8   6   5 1566.82 297.278  11
   8   6  -5 1812.93 209.262  27
   8   6  -4 3041.95 253.266  23
  -8   6   4 3073.50 400.439  11
   8   6  -4 3612.22 277.416  27
  -8   6   3 27440.1 1347.60  11
   8   6  -3 28503.6 1054.94  27
   8   6  -2 34681.6 1231.94  26
  -8   6   2 34216.7 1562.74  11
   8   6  -2 34925.8 1245.06  27
   8   6  -1 35987.6 1307.65  26
  -8   6   1 39733.9 1687.71  11
   8   6  -1 38349.3 1326.76  27
   8   6   0 26284.8 992.589  26
  -8   6   0 24886.8 1298.98  11
   8   6   0 27501.2 1009.06  27
  -8   6  -1 6804.89 608.154  11
   8   6   1 6934.20 404.438  27
   8   6   2 1476.34 196.859  27
   8   6   3 1529.75 345.832   7
   8   6   3 952.268 171.560  26
   8   6   3 1060.15 174.368  27
   8   6   4 29137.1 1452.25   7
   8   6   4 29392.6 1080.62  26
   8   6   4 28241.1 1084.85  27
   8   6   5 36843.8 1726.51   7
   8   6   5 37186.5 1336.55  27
   8   6   6 12139.4 862.938   7
   8   6   6 11794.6 575.346  27
   8   6   7 5850.31 606.495   7
   8   6   7 7505.26 429.211  27
   8   6   8 14785.6 658.358  24
   8   6   9 4852.82 317.792  30
   8   6   9 4900.57 330.217  24
   8   6  10 5004.86 313.330  30
   8   6  10 5086.77 334.097  24
   8   6  11 818.725 144.894  30
   8   6  11 906.710 155.544  24
   8   6  12 3620.19 241.108  30
   8   6  12 3937.28 259.317  24
   8   6  13 4769.26 258.449  30
   8   6  13 4594.37 257.181  24
   8   6  14 303.393 82.6616  30
   8   8 -10 702.438 79.1245  27
   8   8  -9 6356.59 280.081  27
   8   8  -8 628.325 104.892  27
   8   8  -8 493.705 88.3966  26
   8   8  -7 3684.67 222.709  27
   8   8  -7 3472.07 213.884  26
   8   8  -6 3459.77 227.011  27
   8   8  -6 3212.50 214.570  26
   8   8  -5 4014.73 251.551  27
   8   8  -5 3673.49 242.169  26
   8   8  -4 6691.00 343.996  27
   8   8  -4 5901.24 328.405  26
   8   8  -3 1217.32 160.123  27
   8   8  -2 6464.60 353.206  27
   8   8  -1 6954.36 371.665  27
   8   8   0 4260.76 277.051  26
   8   8   0 3615.86 266.492  27
   8   8   1 5329.39 323.962  26
   8   8   1 5630.82 326.209  27
   8   8   1 5421.46 310.523  30
   8   8   2 24103.0 868.557  30
   8   8   2 24131.3 895.657  27
   8   8   3 15488.1 612.001  30
   8   8   3 15498.1 631.450  27
   8   8   4 982.860 150.876  27
   8   8   4 1033.69 143.052  30
   8   8   5 2666.73 199.930  30
   8   8   6 1208.64 136.464  30
   8   8   6 1090.51 143.099  24
   8   8   7 2469.03 181.710  30
   8   8   7 3081.07 206.407  24
   8   8   8 4086.93 222.336  30
   8   8   8 4297.17 232.328  24
   8   8   9 3086.74 174.785  30
   8   8   9 3218.77 178.123  24
   8   8  10 32.1082 43.4593  30
  -9  -9   2 1499.57 122.108  15
   9  -9  -1 1031.52 134.351  35
   9  -9   0 1338.02 142.010  35
  -9  -7  12 1116.61 109.248  14
  -9  -7  11 1347.41 117.887  15
  -9  -7  11 1473.03 141.747  14
  -9  -7  10 2889.43 192.619  15
  -9  -7  10 3057.10 212.214  14
  -9  -7   9 3715.82 252.196  14
  -9  -7   9 3918.22 244.261  15
  -9  -7   8 11978.1 498.184  15
   9  -7  -8 10599.4 473.930  12
   9  -7  -7 1857.82 188.980  12
   9  -7  -6 1107.79 167.618  12
  -9  -7   5 580.142 147.835  21
  -9  -7   5 481.060 143.136  14
   9  -7  -5 532.685 139.721  12
  -9  -7   4 1081.50 184.726  21
  -9  -7   4 1203.47 182.890  14
   9  -7  -4 984.642 169.801  12
   9  -7  -3 3180.17 335.971  35
  -9  -7   3 2966.37 270.350  21
  -9  -7   3 3471.41 274.129  14
   9  -7  -3 3859.82 282.600  12
  -9  -7   2 128.236 132.576  21
   9  -7  -2 103.072 180.503  35
   9  -7  -2 133.891 139.745  31
  -9  -7   2 147.491 137.898  14
   9  -7  -2 134.376 131.115  12
   9  -7  -1 3058.49 315.231  35
   9  -7  -1 3110.41 261.341  31
  -9  -7   1 2868.06 253.393  14
   9  -7  -1 2854.00 257.704  12
   9  -7   0 5970.34 422.578  35
   9  -7   0 5797.80 361.029  31
  -9  -7   0 5657.59 357.858  14
   9  -7   0 6143.23 371.744  12
   9  -7   1 8611.83 447.034  31
   9  -7   1 8178.26 494.065  35
  -9  -7  -1 8148.17 436.204  14
  -9  -7  -1 7979.78 447.127  21
   9  -7   2 2444.66 232.024  31
  -9  -7  -2 2451.89 230.669  14
   9  -7   3 2665.23 247.944  31
  -9  -7  -3 3111.57 250.279  14
   9  -7   4 1562.71 196.571  31
  -9  -7  -4 1429.36 178.011  14
   9  -7   5 3859.13 281.388  31
  -9  -7  -5 3916.76 269.247  14
  -9  -7  -6 848.923 145.060  14
   9  -7   7 387.770 140.667  36
   9  -7   8 285.509 120.425  36
   9  -7   9 3693.92 249.900  36
   9  -7  10 11212.9 468.255  36
   9  -7  11 2571.64 176.612  36
   9  -7  11 2665.84 157.715  31
  -9  -5  16 7578.72 323.017  18
  -9  -5  15 1453.75 135.192  14
  -9  -5  14 938.688 129.509  14
  -9  -5  13 8118.02 390.683  14
   9  -5 -13 7381.57 431.414  13
  -9  -5  12 4257.78 246.230  15
  -9  -5  12 4271.70 289.971  14
   9  -5 -12 3839.87 327.661  13
  -9  -5  11 5746.06 314.948  15
  -9  -5  11 5766.88 354.495  14
   9  -5 -11 6080.70 415.897  13
  -9  -5  10 6257.22 344.598  15
  -9  -5  10 6256.58 373.206  14
   9  -5 -10 6283.52 432.640  13
  -9  -5   9 43160.6 1493.14  14
  -9  -5   9 43592.0 1816.05   9
   9  -5  -9 43733.6 1578.77  13
  -9  -5   8 22589.3 884.906  14
  -9  -5   8 22309.5 1150.14   9
   9  -5  -8 21847.0 947.984  13
  -9  -5   7 10258.1 492.052  21
  -9  -5   7 9587.48 492.279  14
  -9  -5   7 9898.48 704.612   9
  -9  -5   6 26554.9 1026.61  14
  -9  -5   6 28860.8 1030.27  21
   9  -5  -5 1803.50 205.974  31
   9  -5  -5 2162.28 273.617  35
  -9  -5   5 2302.61 223.215  14
  -9  -5   5 1790.43 205.940  21
   9  -5  -4 3916.76 347.514  35
   9  -5  -4 4064.39 290.241  31
  -9  -5   4 3858.70 282.152  21
   9  -5  -4 3548.19 334.498  16
  -9  -5   4 4762.16 309.349  14
   9  -5  -3 15906.2 726.623  35
  -9  -5   3 14827.4 645.704  14
   9  -5  -3 14503.3 721.145  16
  -9  -5   3 13907.5 1023.77  10
   9  -5  -3 16409.3 649.453  12
   9  -5  -2 14397.8 664.969  35
   9  -5  -2 13795.6 609.124  18
  -9  -5   2 13269.7 598.264  14
   9  -5  -2 13913.5 693.620  16
  -9  -5   2 12219.1 980.062  10
   9  -5  -2 13862.3 590.938  12
   9  -5  -1 10588.9 554.139  33
   9  -5  -1 10022.2 506.730  18
   9  -5  -1 10502.4 596.138  16
   9  -5  -1 11128.2 499.882  12
   9  -5   0 14426.4 685.116  33
   9  -5   0 14839.1 620.259  12
   9  -5   0 14976.8 651.731  18
   9  -5   0 13939.1 724.991  16
   9  -5   1 19199.7 768.160  36
   9  -5   1 20149.4 855.627  33
   9  -5   1 17723.6 846.613  29
   9  -5   1 19715.9 764.650  12
   9  -5   1 19808.7 830.293  22
   9  -5   1 19710.2 802.125  18
   9  -5   1 17829.6 878.799  16
   9  -5   2 11128.2 584.800  29
   9  -5   2 9533.69 541.900  22
   9  -5   2 10507.9 508.744  36
   9  -5   2 11681.5 557.733  18
   9  -5   2 10601.0 503.232  12
   9  -5   3 12888.8 579.564  36
   9  -5   3 12532.8 635.677  22
   9  -5   3 12795.0 616.443  18
   9  -5   3 12203.7 505.342  15
   9  -5   4 460.338 148.107  36
   9  -5   4 500.008 177.106  18
   9  -5   4 118.899 121.819   9
   9  -5   5 4076.32 359.003  22
   9  -5   5 4623.39 318.353  36
   9  -5   5 4401.37 353.192  18
   9  -5   5 3858.89 408.980   9
   9  -5   6 4876.27 393.612  22
   9  -5   6 5474.48 355.252  36
   9  -5   6 5344.97 400.129  18
   9  -5   6 5427.21 494.492   9
   9  -5   7 29168.5 1179.76  22
   9  -5   7 30240.4 1117.32  36
  -9  -5  -7 28947.2 1789.74  10
   9  -5   7 28909.4 1365.20   9
   9  -5   7 29616.6 1172.48  18
   9  -5   8 6572.06 454.676  22
  -9  -5  -8 5168.61 773.893  10
   9  -5   8 5704.11 554.542   9
   9  -5   8 6292.37 444.980  18
   9  -5   9 3739.22 344.945  22
   9  -5   9 3091.18 421.815   9
  -9  -5  -9 3438.78 599.816  10
   9  -5   9 4583.30 372.511  18
   9  -5  10 2811.52 303.926  22
   9  -5  11 1101.36 207.892  22
   9  -5  12 11949.2 607.485  18
   9  -5  13 1930.95 232.967  18
   9  -5  14 7841.18 413.416  18
   9  -5  15 16.8795 91.9377  18
   9  -3 -18 1439.28 131.411  13
   9  -3 -17 2472.16 208.988  13
   9  -3 -16 1188.40 183.104  13
   9  -3 -15 3858.92 314.793   6
  -9  -3  15 4423.06 263.569  14
   9  -3 -15 4625.70 335.655  13
   9  -3 -14 16363.6 718.439   6
  -9  -3  14 13940.9 603.196  14
   9  -3 -14 15647.5 710.287  13
   9  -3 -13 7933.79 474.612  13
   9  -3 -13 6766.74 487.573  32
   9  -3 -13 6079.71 436.583   6
  -9  -3  13 7181.67 385.432  14
   9  -3 -12 17018.3 851.290  32
   9  -3 -12 18144.9 813.309   6
  -9  -3  12 17919.0 714.851  14
   9  -3 -12 15876.1 1188.95   3
   9  -3 -11 20301.4 966.809  32
   9  -3 -11 19454.9 1297.15   3
   9  -3 -11 21219.4 910.684   6
  -9  -3  11 21666.1 823.590  14
  -9  -3  10 40213.1 1589.10   9
   9  -3 -10 39223.7 1512.21  32
   9  -3 -10 38797.1 1902.11   3
   9  -3 -10 37620.1 1409.70   6
  -9  -3  10 38031.0 1321.95  14
  -9  -3   9 47249.6 1825.57   9
   9  -3  -9 49028.8 1775.27  32
   9  -3  -9 46920.6 2141.34   3
   9  -3  -9 47078.2 1666.88   6
  -9  -3   9 48015.8 1583.19  14
  -9  -3   8 10639.5 641.958   9
   9  -3  -8 10203.0 808.612   3
   9  -3  -8 10077.5 596.395  32
  -9  -3   8 10163.0 468.451  14
   9  -3  -8 9927.78 521.137   6
   9  -3  -7 18275.2 752.650   6
   9  -3  -7 18011.7 833.206  32
   9  -3  -7 17133.4 700.564   4
   9  -3  -7 17586.5 1051.16   3
  -9  -3   7 17478.4 662.851  21
  -9  -3   7 18927.3 702.014  14
   9  -3  -6 8239.13 456.305  35
   9  -3  -6 7472.70 487.064  32
   9  -3  -6 7846.27 392.409   4
   9  -3  -6 7155.55 625.604   3
   9  -3  -6 8973.62 445.820  13
  -9  -3   6 8480.55 372.359  21
   9  -3  -6 7532.83 421.139  18
  -9  -3   6 8373.17 392.951  14
   9  -3  -6 8273.18 433.186  17
   9  -3  -5 24651.5 1181.94   3
   9  -3  -5 24825.5 901.602  13
   9  -3  -5 24495.9 924.154  35
   9  -3  -5 22910.3 885.256  17
  -9  -3   5 23646.2 852.562  14
   9  -3  -4 79503.9 2464.08  13
  -9  -3   4 76125.0 2416.49  14
   9  -3  -3 28008.0 1224.23   3
   9  -3  -2 8865.54 576.288   3
   9  -3  -1 83937.6 2813.58   3
   9  -3   0 16598.0 631.216   9
   9  -3   0 19374.1 850.495   3
   9  -3   1 22713.5 840.471   9
   9  -3   1 21489.1 937.951   1
   9  -3   2 51608.5 1793.79   9
   9  -3   2 56419.0 1899.05   1
   9  -3   3 9299.94 516.510   9
   9  -3   3 10027.3 471.544  18
   9  -3   3 8998.27 505.364  16
   9  -3   3 9581.53 556.170   1
   9  -3   4 3103.94 303.823   1
   9  -3   4 2441.02 278.033   9
   9  -3   5 11962.8 620.117  33
   9  -3   5 12448.8 675.844   9
   9  -3   5 11996.9 674.534   1
   9  -3   5 12655.9 609.984  25
   9  -3   5 11379.3 557.771  22
   9  -3   5 11576.7 557.643   8
   9  -3   6 15259.2 572.568  14
   9  -3   6 15639.9 821.991   9
   9  -3   6 15907.4 606.602  20
   9  -3   6 15785.3 678.364  18
   9  -3   6 14092.5 665.937  22
   9  -3   6 14066.2 696.393   8
   9  -3   6 15334.4 814.086   1
   9  -3   7 4803.81 272.536  14
   9  -3   7 4603.80 444.696   9
   9  -3   7 4241.14 365.140   8
   9  -3   7 4942.56 347.446  18
   9  -3   7 4906.11 289.236  20
   9  -3   7 4736.39 348.371  22
   9  -3   8 20669.9 767.577  14
   9  -3   8 20184.1 1066.49   9
   9  -3   8 18799.7 945.148   8
   9  -3   8 20233.9 861.269  22
   9  -3   8 20854.6 872.937  18
   9  -3   8 21704.4 800.257  20
   9  -3   9 45713.9 1894.70   9
   9  -3   9 42284.7 1737.53   8
   9  -3   9 44628.5 1518.23  20
   9  -3   9 45725.7 1600.08  22
   9  -3   9 45439.6 1607.63  18
   9  -3  10 20840.1 1174.49   9
   9  -3  10 21149.0 1086.39   8
   9  -3  10 23146.7 945.941  22
   9  -3  10 23160.3 956.031  18
   9  -3  10 22569.8 877.669  20
   9  -3  11 35536.8 1696.17   9
   9  -3  11 36922.8 1404.88  18
   9  -3  11 39415.8 1342.12  20
   9  -3  11 37693.7 1387.53  22
   9  -3  11 37095.9 1614.46   8
   9  -3  12 11071.2 561.636  22
   9  -3  12 11210.1 588.930  18
   9  -3  12 10339.5 517.003  20
   9  -3  12 9113.00 704.412   8
   9  -3  13 3170.82 302.982  18
   9  -3  13 2826.09 252.273  20
  -9  -3 -13 3341.08 288.650   6
   9  -3  13 3521.05 286.369  22
   9  -3  14 5114.24 322.853  20
   9  -3  14 5724.54 383.577  18
  -9  -3 -14 5519.20 351.457   6
   9  -3  14 4965.40 319.428  22
   9  -3  15 12625.3 584.764  18
   9  -3  16 2381.83 206.983  18
   9  -3  17 2066.97 151.392  18
   9  -3  18 397.663 63.7695  36
   9  -1 -19 1407.72 126.661  13
   9  -1 -19 1146.55 132.552   6
   9  -1 -18 1695.06 198.619   6
   9  -1 -17 431.041 163.736   6
   9  -1 -17 581.461 206.816  32
   9  -1 -16 1848.29 258.371   6
   9  -1 -16 2496.15 334.159  32
   9  -1 -15 4889.62 397.137   6
   9  -1 -15 5165.95 482.423  32
   9  -1 -14 13989.7 1208.84   3
   9  -1 -14 16301.2 793.544   6
   9  -1 -14 16303.2 710.419  17
   9  -1 -13 6155.98 790.070   3
   9  -1 -13 5816.27 450.341   6
   9  -1 -13 6013.96 393.608  17
   9  -1 -12 19261.0 1388.07   3
   9  -1 -12 19416.5 893.034   6
   9  -1 -12 19193.3 816.543  17
   9  -1 -11 24959.0 1556.56   3
   9  -1 -11 24485.0 1037.52   6
   9  -1 -11 25152.0 977.564  17
   9  -1 -10 32805.1 1803.00   3
   9  -1 -10 31174.1 1238.53   6
   9  -1 -10 34177.2 1205.09  17
   9  -1  -9 13379.7 618.262   4
   9  -1  -9 14207.8 1040.61   3
   9  -1  -9 13708.1 653.834   6
   9  -1  -9 13715.8 608.826  17
   9  -1  -8 35633.8 1267.07   4
   9  -1  -8 37554.8 1795.66   3
   9  -1  -8 36272.0 1262.56  17
   9  -1  -8 37247.0 1316.46   6
   9  -1  -7 23755.7 904.579  17
  -9  -1   7 26714.1 956.106   9
   9  -1  -7 24703.8 915.882   4
   9  -1  -7 27216.8 1386.91   3
  -9  -1   6 53565.9 1721.41   9
   9  -1  -6 48078.4 2110.26   3
   9  -1  -5 5051.80 510.999   3
   9  -1  -4 25981.0 1225.26   3
   9  -1  -3 94169.8 3206.20   3
   9  -1  -2 49139.7 1846.21   3
   9  -1  -1 86263.1 2826.03   1
   9  -1  -1 86944.7 2916.71   3
   9  -1   0 7285.76 453.871   1
   9  -1   0 6851.21 499.572   3
   9  -1   1 35687.0 1401.50   3
   9  -1   1 35717.4 1338.14   1
   9  -1   2 306467. 8830.08   1
   9  -1   2 302202. 8913.54   3
   9  -1   2 290489. 8561.72   7
   9  -1   3 353670. 10194.7   1
   9  -1   3 337504. 9938.79   7
   9  -1   4 66070.6 2161.41   8
   9  -1   4 66658.9 2085.54   7
   9  -1   5 113880. 3674.02   2
   9  -1   5 111734. 3539.12   8
   9  -1   6 44252.4 1712.46   2
   9  -1   6 44132.6 1612.31   8
   9  -1   7 5105.75 415.721   8
   9  -1   7 5627.60 320.462  20
   9  -1   7 5346.83 468.556   2
   9  -1   8 54374.0 1810.55  25
   9  -1   8 54768.4 1986.15   8
   9  -1   8 53578.2 1766.93  22
   9  -1   8 51974.8 1732.64  20
   9  -1   8 49436.0 1726.67  18
   9  -1   8 54493.6 2075.66   2
   9  -1   9 80596.7 2577.36  25
   9  -1   9 75979.9 2776.59   8
   9  -1   9 80569.7 2539.05  22
   9  -1   9 80861.5 2507.02  20
   9  -1   9 73614.4 2486.33  18
   9  -1   9 79651.5 2900.65   2
   9  -1  10 17844.6 803.368  25
   9  -1  10 16133.3 954.251   8
   9  -1  10 17956.1 770.022  22
   9  -1  10 17828.0 756.411  20
   9  -1  10 17827.9 746.737  18
   9  -1  10 18721.7 1059.41   2
   9  -1  11 33258.1 1261.01  25
   9  -1  11 33566.2 1223.12  22
   9  -1  11 33032.5 1213.50  20
   9  -1  11 30284.4 1180.58  18
   9  -1  11 32856.6 1514.51   8
   9  -1  11 34082.8 1595.61   2
   9  -1  12 21355.0 888.363  18
   9  -1  12 23176.9 919.153  22
   9  -1  12 22981.6 929.436  20
   9  -1  12 20759.5 1175.73   8
   9  -1  12 24346.9 1296.18   2
   9  -1  13 11991.6 568.590  18
   9  -1  13 12040.1 603.620  20
   9  -1  13 11900.6 570.719  22
   9  -1  13 10370.3 804.962   8
   9  -1  13 11318.3 866.306   2
   9  -1  14 390.319 163.245  20
   9  -1  14 511.660 144.470  18
  -9  -1 -15 11914.7 601.942   6
   9  -1  15 12168.4 585.471  20
  -9  -1 -16 9092.63 472.077   6
   9  -1  16 7746.10 429.650  20
  -9  -1 -17 2961.06 246.511   6
   9  -1  17 2643.72 219.935  20
  -9  -1 -18 5972.13 308.854   6
   9  -1  18 5113.86 275.137  20
   9   1 -19 864.279 119.690   6
   9   1 -19 1289.83 159.600  32
   9   1 -18 1689.93 194.255   6
   9   1 -18 1817.65 246.869  32
   9   1 -17 544.720 174.334   6
   9   1 -16 2289.87 267.007   6
   9   1 -15 4211.83 286.712  17
   9   1 -15 4611.73 385.698   6
   9   1 -15 4637.40 303.126  23
   9   1 -14 15213.5 660.726  17
   9   1 -14 15912.1 766.865   6
   9   1 -14 15430.7 661.967  23
   9   1 -13 7202.48 413.165  17
   9   1 -13 6943.75 848.384   3
   9   1 -13 6747.11 485.143   6
   9   1 -13 7560.87 415.158  23
   9   1 -12 19889.9 792.463  17
   9   1 -12 19223.2 1372.57   3
   9   1 -12 17837.1 859.188   6
   9   1 -12 18690.1 771.888  23
   9   1 -11 25992.4 955.743  17
   9   1 -11 24488.7 1549.59   3
   9   1 -11 23120.1 1016.44   6
   9   1 -11 24713.3 939.341  23
   9   1 -10 33331.3 1225.56  23
   9   1 -10 35744.8 1880.54   3
   9   1 -10 33450.2 1310.30   6
   9   1  -9 11766.1 529.848  23
   9   1  -9 12031.6 570.460   4
   9   1  -9 12713.7 985.739   3
   9   1  -9 12655.7 609.297   6
   9   1  -8 32427.0 1136.79  23
   9   1  -8 34765.7 1223.03   6
   9   1  -8 32247.0 1172.60   4
   9   1  -8 34309.3 1697.67   3
   9   1  -7 25143.8 927.421   4
   9   1  -7 27062.7 1382.18   3
   9   1  -6 52574.6 2146.36   3
   9   1  -5 6284.37 567.696   3
   9   1  -4 24631.8 1178.53   3
   9   1  -3 91336.1 3051.17   3
  -9   1   3 87776.2 2637.95  11
   9   1  -2 47283.3 1703.55   3
  -9   1   2 42425.8 1355.99  11
   9   1  -1 85476.6 2790.81   1
   9   1  -1 85082.9 2885.30   3
   9   1   0 5754.94 368.857   7
   9   1   0 5717.63 401.819   1
   9   1   0 6127.94 466.317   3
   9   1   1 36172.6 1300.26   7
   9   1   1 36431.5 1364.74   1
   9   1   1 36778.4 1436.01   3
   9   1   2 304181. 9022.75   7
   9   1   2 309094. 9092.25   1
   9   1   2 298483. 9175.43   3
   9   1   3 366714. 10839.9   7
   9   1   3 367455. 10913.9   1
   9   1   4 66975.3 2248.40   7
   9   1   5 114989. 3681.93   7
   9   1   5 116429. 3757.32   2
   9   1   6 43873.2 1622.13   7
   9   1   6 42310.1 1675.39   2
   9   1   7 5600.89 481.520   2
   9   1   7 6034.07 334.500  20
   9   1   7 6044.21 457.719   7
   9   1   8 52814.3 1802.66  25
   9   1   8 54765.4 1742.30  24
   9   1   8 51099.8 2067.47   2
   9   1   8 53519.8 1760.50  20
   9   1   8 53802.0 1698.87  30
   9   1   9 76862.2 2516.89  25
   9   1   9 79364.4 2469.34  24
   9   1   9 78948.8 2422.44  30
   9   1   9 76508.4 2478.72  20
   9   1   9 76371.5 2844.05   2
   9   1  10 16585.6 737.585  25
   9   1  10 16478.9 713.986  24
   9   1  10 17513.1 734.359  20
   9   1  10 18474.2 1042.43   2
   9   1  10 17111.5 677.430  30
   9   1  11 30910.3 1152.24  20
   9   1  11 32223.6 1544.83   2
   9   1  11 30043.4 1091.33  30
   9   1  12 20629.1 849.705  22
   9   1  12 20162.9 856.950  20
   9   1  12 22076.9 1229.54   2
   9   1  12 20054.2 804.363  30
   9   1  13 11804.9 562.643  22
   9   1  13 11321.6 585.654  20
   9   1  13 12234.4 883.744   2
   9   1  13 10766.9 796.046   7
   9   1  14 995.711 194.340  20
  -9   1 -15 11431.8 576.226   6
   9   1  15 10703.9 546.581  20
  -9   1 -16 7606.92 430.677   6
   9   1  16 6986.10 400.426  20
  -9   1 -17 2740.69 238.736   6
   9   1  17 2820.19 224.550  20
  -9   1 -18 6458.27 316.867   6
   9   1  18 5158.24 277.865  20
   9   3 -18 1299.01 166.466  32
   9   3 -17 2817.54 194.338  23
   9   3 -17 2984.82 284.249  32
   9   3 -16 800.974 142.787   6
   9   3 -16 767.749 136.192  23
   9   3 -15 3630.62 290.406   6
   9   3 -15 4244.50 298.775  23
   9   3 -14 14649.6 696.151   6
   9   3 -14 16304.1 697.099  23
   9   3 -13 8064.53 410.948  17
   9   3 -13 7192.31 458.010   6
   9   3 -13 8229.40 463.625  23
   9   3 -12 15726.4 665.105  17
   9   3 -12 16108.9 735.509   6
   9   3 -11 19256.3 840.369   6
   9   3 -11 18867.2 1260.09   3
   9   3 -10 36611.0 1362.47   6
   9   3 -10 39044.3 1901.58   3
   9   3  -9 43748.1 1569.64   6
   9   3  -9 42420.6 2031.55   3
   9   3  -9 46715.2 1560.23  23
   9   3  -8 9464.54 493.555   6
   9   3  -8 9104.76 763.508   3
   9   3  -8 9298.37 476.104  23
   9   3  -7 16268.8 668.917   4
   9   3  -7 18004.2 1054.64   3
   9   3  -7 17506.5 706.321  23
   9   3  -6 8589.03 660.288   3
   9   3  -6 7811.62 409.700  23
   9   3  -5 23328.0 887.374  23
   9   3  -5 25572.2 1203.55   3
  -9   3   5 24608.8 989.980  11
   9   3  -4 79742.1 2796.83   3
  -9   3   4 78822.4 2595.80  11
   9   3  -3 29501.4 1289.60   3
  -9   3   3 30347.4 1162.51  11
   9   3  -2 8458.09 560.547   3
  -9   3   2 7352.89 450.266  11
   9   3  -1 85441.8 2877.22   3
   9   3   0 17847.1 848.982   3
   9   3   1 23883.1 999.667   1
   9   3   2 53918.4 1901.36   1
   9   3   3 11359.0 616.555   1
   9   3   4 2850.66 301.346   1
   9   3   5 11366.6 654.222   1
   9   3   5 11472.0 460.081  30
   9   3   5 10949.1 488.708  27
   9   3   6 15986.0 656.823  28
   9   3   6 15323.5 594.100  30
   9   3   6 15091.4 636.949  27
   9   3   7 4888.39 305.009  24
   9   3   7 4608.49 312.770  28
   9   3   7 5326.90 288.641  30
   9   3   7 4523.30 309.101  27
   9   3   7 5049.78 289.120  20
   9   3   8 19855.5 1108.63   7
   9   3   8 20000.0 776.536  30
   9   3   8 21049.6 828.996  28
   9   3   8 21888.5 800.913  20
   9   3   9 46491.9 1939.90   7
   9   3   9 43205.5 1500.19  20
   9   3   9 45763.0 1499.66  30
   9   3  10 24251.8 938.450  24
   9   3  10 24011.1 1289.03   7
   9   3  10 23466.8 905.628  20
   9   3  10 23517.5 894.845  30
   9   3  11 37540.2 1358.31  24
   9   3  11 39637.8 1337.03  20
   9   3  11 37877.3 1319.51  30
   9   3  12 10087.0 495.030  30
   9   3  12 9327.00 487.146  20
   9   3  12 9179.92 762.876   7
   9   3  12 10932.9 539.754  24
   9   3  13 3328.49 265.393  30
   9   3  13 2950.82 253.297  20
  -9   3 -13 3404.33 281.979   6
   9   3  13 3186.47 284.680  24
   9   3  14 4594.88 304.476  30
  -9   3 -14 4814.47 319.626   6
   9   3  14 4442.17 293.043  20
  -9   3 -15 12761.4 552.075   6
   9   3  15 12725.7 530.941  20
  -9   3 -16 2098.01 179.522   6
  -9   3 -17 3079.49 191.648  23
  -9   3 -18 368.585 64.7118  23
   9   5 -16 8781.83 357.177  23
   9   5 -15 1983.88 173.169  23
   9   5 -15 2104.87 148.413  27
   9   5 -14 1204.61 160.292  23
   9   5 -14 1136.42 133.097  27
   9   5 -13 7707.36 413.740  23
   9   5 -13 7366.53 370.286  27
   9   5 -12 4574.97 322.267  23
   9   5 -12 4225.74 258.145  17
   9   5 -12 4397.54 287.844  27
   9   5 -11 5677.47 372.500  23
   9   5 -11 5678.50 344.841  27
   9   5 -10 7094.67 434.370  23
   9   5 -10 7254.32 398.937  27
   9   5  -9 42255.4 1506.77  23
   9   5  -9 42968.7 1472.31  27
   9   5  -8 21292.6 883.898  23
   9   5  -8 21653.4 854.322  27
   9   5  -7 9987.30 525.909  23
   9   5  -7 10182.8 498.970  27
   9   5  -6 28700.3 1087.05  23
   9   5  -6 28133.1 1048.54  27
   9   5  -5 2369.75 240.460  23
  -9   5   5 2564.68 329.583  11
   9   5  -5 2475.22 223.940  27
   9   5  -4 3548.42 280.761  23
  -9   5   4 4031.90 418.398  11
   9   5  -4 3798.83 277.431  27
  -9   5   3 16312.0 893.015  11
   9   5  -3 15489.0 673.779  23
  -9   5   2 12750.9 786.057  11
   9   5  -2 13799.2 603.665  23
  -9   5   1 12040.9 737.721  11
   9   5  -1 10937.2 500.980  26
   9   5  -1 11014.1 519.931  23
   9   5   0 13709.2 565.680  26
   9   5   0 11755.7 554.087  23
   9   5   1 19509.2 757.266  26
   9   5   1 18470.1 1063.31   7
   9   5   2 11727.5 532.294  26
   9   5   2 12200.4 544.444  27
   9   5   2 10765.5 777.052   7
   9   5   3 12313.1 563.728  26
   9   5   3 13243.6 581.892  27
   9   5   3 12694.9 846.184   7
   9   5   4 376.084 136.952  27
   9   5   4 368.255 126.002  30
   9   5   4 300.245 224.165   7
   9   5   5 3935.79 274.346  30
   9   5   5 3978.12 298.127  27
   9   5   6 5124.14 314.280  30
   9   5   6 4544.76 337.056  27
   9   5   6 5316.94 567.574   7
   9   5   7 30697.2 1069.25  30
   9   5   7 31636.4 1525.34   7
   9   5   8 7104.34 419.360  24
   9   5   8 7172.12 391.409  30
   9   5   8 6020.05 622.028   7
   9   5   9 4803.98 339.351  24
   9   5   9 4556.73 307.832  30
   9   5   9 4504.43 539.542   7
   9   5  10 2239.98 238.303  24
   9   5  10 2415.36 234.841  30
   9   5  11 731.194 172.254  24
  -9   5 -12 11427.3 487.101  23
   9   5  12 12292.5 551.930  24
  -9   5 -13 1485.61 146.339  23
   9   5  13 1895.14 200.351  24
  -9   5 -14 7411.57 318.455  23
  -9   5 -15 71.5605 49.9863  23
   9   7 -11 985.017 103.211  23
   9   7 -10 1771.79 151.842  23
   9   7  -9 3828.00 222.386  26
   9   7  -9 2808.70 206.985  23
   9   7  -8 11491.1 475.078  26
   9   7  -8 12310.1 505.129  27
   9   7  -7 2122.88 192.607  26
   9   7  -7 2417.17 216.124  27
   9   7  -6 1088.00 153.112  26
   9   7  -6 1201.55 169.992  27
   9   7  -5 195.838 119.250  26
   9   7  -5 210.718 123.116  27
   9   7  -4 1146.88 164.810  26
   9   7  -4 1409.61 188.629  27
   9   7  -3 2705.00 235.706  26
   9   7  -3 3060.84 258.825  27
   9   7  -2 59.9242 121.079  26
   9   7  -2 37.4851 123.262  27
   9   7  -1 3610.57 276.368  26
   9   7  -1 3667.63 289.850  27
   9   7   0 5391.73 351.012  26
   9   7   0 6214.56 374.095  27
   9   7   1 8801.19 471.956  27
   9   7   2 2369.51 236.942  27
   9   7   3 2538.32 244.191  27
   9   7   4 1555.22 204.409  27
   9   7   5 4022.73 304.036  27
   9   7   6 1148.10 184.895  27
   9   7   7 356.172 142.429  24
   9   7   8 558.074 140.360  24
   9   7   9 4152.78 266.439  24
   9   7  10 9869.96 423.233  24
   9   7  10 9384.20 405.436  30
   9   7  11 2363.99 163.917  30
   9   7  11 2399.07 171.658  24
   9   7  12 4230.45 199.363  30
   9   7  12 3924.50 195.396  24
   9   9  -4 1885.57 114.439  30
   9   9  -4 1754.50 116.737  27
   9   9  -3 648.977 81.2751  27
   9   9  -2 1502.30 118.311  27
   9   9  -1 1169.86 109.095  27
   9   9   0 1651.09 125.961  27
   9   9   1 1664.03 124.069  27
   9   9   2 1449.52 113.765  30
   9   9   3 1021.62 100.295  24
   9   9   3 907.948 90.7793  30
   9   9   4 5605.41 241.075  24
   9   9   4 5972.15 237.578  30
 -10  -8   8 1250.00 116.415  15
 -10  -8   8 1307.78 120.055  14
 -10  -8   7 3316.35 194.809  15
 -10  -8   7 3335.01 199.759  14
 -10  -8   6 4575.84 251.219  15
 -10  -8   6 4628.44 251.160  14
 -10  -8   5 5920.19 300.823  14
 -10  -8   4 11258.4 474.622  14
  10  -8  -4 11776.3 545.551  35
 -10  -8   3 1248.08 152.484  14
  10  -8  -3 1362.74 206.510  35
  10  -8  -2 6290.94 375.386  35
 -10  -8   2 5816.71 311.597  14
 -10  -8   2 5800.69 323.639  21
  10  -8  -1 4338.71 319.804  35
 -10  -8   1 4327.03 263.283  14
  10  -8   0 763.824 139.463  31
  10  -8   0 630.679 174.713  35
 -10  -8   0 774.945 130.515  14
  10  -8   1 4630.71 316.097  35
  10  -8   1 4658.91 279.940  31
 -10  -8  -1 4634.77 268.646  14
 -10  -8  -1 4784.30 286.241  21
  10  -8   2 2652.57 209.816  31
 -10  -8  -2 2911.83 204.195  14
 -10  -8  -2 3016.18 224.800  21
 -10  -8  -3 1805.44 174.420  21
  10  -8   3 2010.84 176.950  31
 -10  -8  -4 4832.74 272.910  21
  10  -8   4 5433.10 282.797  31
  10  -8   5 7708.96 348.525  31
  10  -8   6 5513.70 265.031  31
  10  -8   7 4861.19 230.808  31
  10  -8   8 1298.54 98.8987  31
 -10  -6  14 870.058 88.8675  14
 -10  -6  13 3032.51 187.279  14
 -10  -6  12 10887.8 455.967  14
 -10  -6  11 1836.63 154.905  15
 -10  -6  11 1879.49 187.106  14
 -10  -6  10 2104.74 184.482  15
 -10  -6  10 2495.12 219.354  14
 -10  -6   9 14795.2 636.402  14
 -10  -6   9 15093.3 611.670  15
 -10  -6   8 586.693 156.927  14
  10  -6  -8 616.857 139.734  12
 -10  -6   7 62.5263 133.524  14
  10  -6  -7 189.993 123.895  12
 -10  -6   6 1148.03 184.224  21
 -10  -6   6 1351.75 190.781  14
  10  -6  -6 1134.04 176.400  12
  10  -6  -5 1864.40 274.528  35
 -10  -6   5 2295.17 235.552  21
 -10  -6   5 1894.55 221.345  14
  10  -6  -5 1866.07 208.232  12
  10  -6  -4 18958.2 860.432  35
 -10  -6   4 18910.5 776.864  21
 -10  -6   4 18099.3 771.925  14
  10  -6  -4 18626.8 756.676  12
  10  -6  -3 997.220 177.260  12
  10  -6  -3 1381.03 246.967  35
 -10  -6   3 1222.75 204.249  21
  10  -6  -2 1826.66 210.660  12
  10  -6  -2 1732.36 261.499  35
 -10  -6   2 1356.87 199.854  21
  10  -6  -1 4324.27 309.780  12
 -10  -6   1 3248.94 598.074  10
  10  -6  -1 4003.09 346.379  35
  10  -6  -1 4242.37 302.787  31
  10  -6   0 13204.3 646.399  35
  10  -6   0 13709.5 593.485  31
 -10  -6   0 9947.62 1010.57  10
  10  -6   0 12502.1 580.234  12
  10  -6   0 10524.8 642.689  29
  10  -6   0 12522.1 586.444  18
 -10  -6   0 12495.3 587.791  14
  10  -6   1 12809.4 564.725  31
 -10  -6  -1 7936.50 923.459  10
  10  -6   1 11077.5 539.298  12
  10  -6   1 9262.23 572.729  29
  10  -6   1 12351.0 577.428  18
 -10  -6  -1 11276.4 548.153  14
  10  -6   2 4493.54 337.435  18
 -10  -6  -2 3457.82 642.894  10
  10  -6   3 2099.29 246.799  18
  10  -6   3 2379.76 244.761  36
 -10  -6  -3 2219.85 583.977  10
  10  -6   4 855.199 167.716  36
  10  -6   4 760.998 192.307  18
 -10  -6  -4 1263.67 484.274  10
  10  -6   5 696.983 162.752  36
  10  -6   5 461.912 174.068  18
 -10  -6  -5 416.868 355.365  10
  10  -6   6 3153.18 275.882  36
  10  -6   6 3579.75 325.805  18
  10  -6   7 8122.61 448.947  36
  10  -6   7 8123.57 489.383  18
  10  -6   8 1014.25 208.059  18
  10  -6   9 841.793 196.633  18
  10  -6  10 5840.87 381.358  18
  10  -6  11 1131.87 191.606  18
  10  -6  12 736.269 158.653  18
  10  -4 -16 2598.48 205.058  13
 -10  -4  15 3354.73 212.642  14
  10  -4 -15 4695.65 297.910  13
 -10  -4  14 2942.55 219.265  14
  10  -4 -14 3641.87 290.949  13
 -10  -4  13 4717.79 296.531  14
  10  -4 -13 5068.66 365.807  13
 -10  -4  12 4593.05 302.307  14
  10  -4 -12 4462.69 361.800  13
 -10  -4  11 1689.77 202.941  14
  10  -4 -10 5418.90 419.224  32
 -10  -4  10 5508.55 306.037  15
 -10  -4  10 5800.66 354.268  14
  10  -4  -9 1000.55 225.787  32
  10  -4  -9 1080.96 222.129  16
 -10  -4   9 1473.40 189.560  14
 -10  -4   9 1166.26 246.401   9
  10  -4  -8 11115.0 626.434  32
 -10  -4   8 11006.4 517.858  14
  10  -4  -8 10621.9 569.377  16
  10  -4  -8 11091.1 584.908  13
 -10  -4   8 11077.7 712.524   9
  10  -4  -7 53138.6 1907.72  32
 -10  -4   7 54047.1 1739.09  21
 -10  -4   7 52781.0 1764.82  14
  10  -4  -7 52646.9 1843.92  16
  10  -4  -7 54378.6 1840.36  13
  10  -4  -6 1038.99 212.858  35
 -10  -4   6 842.269 139.846  21
  10  -4  -6 905.763 217.467  16
 -10  -4   6 759.927 148.081  14
  10  -4  -6 796.888 182.947  13
  10  -4  -5 2219.21 204.399  31
  10  -4  -5 2188.28 263.757  35
  10  -4  -5 2181.42 232.628  18
 -10  -4   5 2429.26 209.357  21
 -10  -4   5 2534.02 222.469  14
  10  -4  -5 2213.48 268.874  16
  10  -4  -5 2711.74 261.534  13
  10  -4  -4 27642.9 1050.03  35
  10  -4  -4 26795.1 964.131  31
  10  -4  -4 26392.1 1015.02  18
  10  -4  -4 27105.8 1062.07  16
 -10  -4   4 27845.9 982.433  14
  10  -4  -4 26104.0 1016.58  13
  10  -4  -3 5569.09 314.502  31
  10  -4  -3 5982.61 376.837  35
  10  -4  -3 5853.38 362.403  13
  10  -4  -3 5995.24 314.366  12
  10  -4  -3 5580.81 352.195  18
 -10  -4   3 5377.49 323.666  14
  10  -4  -3 5758.75 403.924  16
  10  -4  -2 16918.7 675.362  31
  10  -4  -2 17343.1 736.155  35
  10  -4  -2 18456.8 711.166  22
  10  -4  -2 17677.0 673.223  12
  10  -4  -2 18351.9 740.750  18
  10  -4  -2 17760.5 795.238  16
  10  -4  -1 3669.45 278.790  35
  10  -4  -1 3538.44 268.945  22
  10  -4  -1 3271.93 229.468  12
  10  -4  -1 3334.97 270.716  18
  10  -4  -1 3685.80 339.524  16
  10  -4   0 48494.0 1725.15  33
  10  -4   0 48081.1 1593.20  36
  10  -4   0 49158.5 1589.25  12
  10  -4   0 51989.9 1658.61  22
  10  -4   0 50640.7 1669.36  18
  10  -4   0 45314.8 1714.81  16
  10  -4   1 17651.1 789.047  33
  10  -4   1 17145.1 669.406  36
  10  -4   1 15578.6 780.250  29
  10  -4   1 17113.6 665.298  12
  10  -4   1 17928.0 729.261  22
  10  -4   1 17636.0 734.954  18
  10  -4   1 16679.2 793.298  16
  10  -4   2 24042.6 1000.23  33
  10  -4   2 24006.5 875.430  36
  10  -4   2 23594.6 994.262  29
  10  -4   2 23907.5 941.208  22
  10  -4   2 24421.7 943.332  18
  10  -4   2 23353.6 1011.47  16
  10  -4   3 3256.65 323.153  33
  10  -4   3 3291.71 241.289  36
  10  -4   3 3180.37 299.467   9
  10  -4   3 3453.70 311.818  29
  10  -4   3 3670.84 299.622  18
  10  -4   3 3652.51 301.932  22
  10  -4   3 3061.88 348.832  16
  10  -4   4 56946.7 2070.71   9
  10  -4   4 57043.3 1957.91  29
  10  -4   4 59387.3 1966.03  18
  10  -4   4 57833.3 1883.01  36
  10  -4   4 58827.5 2044.48  33
  10  -4   5 83309.1 2613.25  18
  10  -4   5 74021.0 2731.34   9
  10  -4   5 79645.4 2517.68  36
  10  -4   6 2270.60 326.095   9
  10  -4   6 2345.57 229.380  36
  10  -4   7 20985.8 1087.83   9
  10  -4   7 21678.8 928.194  22
  10  -4   8 57063.9 2284.13   9
  10  -4   8 60367.1 2048.72  18
  10  -4   8 58837.7 2037.23  22
  10  -4   9 523.064 205.194  18
  10  -4   9 778.617 256.538   9
  10  -4   9 850.029 207.142  22
  10  -4  10 10092.0 568.857  22
  10  -4  10 8783.88 720.535   9
 -10  -4 -10 8879.89 900.251  10
  10  -4  10 10668.5 587.356  18
  10  -4  11 22817.6 962.505  18
  10  -4  11 22051.0 934.159  22
  10  -4  12 22712.4 978.640  18
  10  -4  12 24150.9 948.167  22
  10  -4  13 4548.86 351.078  18
  10  -4  13 3979.56 300.657  22
  10  -4  14 1484.39 205.768  18
  10  -4  15 995.651 162.466  18
  10  -4  15 943.594 137.490  36
  10  -4  16 5071.81 269.894  18
  10  -4  16 5397.76 258.365  36
  10  -2 -18 2950.35 196.462  13
  10  -2 -17 592.487 134.362  13
  10  -2 -17 328.951 132.584   6
  10  -2 -16 5600.39 352.899  13
  10  -2 -16 5192.55 366.012   6
  10  -2 -15 9139.46 517.654   6
  10  -2 -15 8106.71 539.552  32
  10  -2 -14 39375.5 1488.50   6
  10  -2 -14 39960.7 1565.12  32
  10  -2 -13 1387.77 299.346  32
  10  -2 -13 1453.88 453.979   3
  10  -2 -13 1267.54 244.162   6
 -10  -2  13 1305.13 162.440  14
 -10  -2  12 468.799 119.327  14
  10  -2 -12 304.924 251.060  32
  10  -2 -12 661.964 188.241   6
  10  -2 -12 501.156 178.683  17
  10  -2 -12 549.113 370.322   3
  10  -2 -11 35258.3 1438.95  32
  10  -2 -11 33828.8 1318.95   6
 -10  -2  11 32739.5 1155.93  14
  10  -2 -11 35514.3 1279.97  17
  10  -2 -11 31393.9 1808.11   3
  10  -2 -10 26244.2 1140.40  32
  10  -2 -10 23660.8 1001.96   6
  10  -2 -10 22870.9 955.733  17
 -10  -2  10 24092.0 867.527  14
  10  -2 -10 22795.9 1438.33   3
  10  -2  -9 13114.1 751.843  32
  10  -2  -9 13397.5 1031.22   3
  10  -2  -9 14860.7 691.532   6
 -10  -2   9 14899.4 578.068  14
  10  -2  -9 13561.5 646.103  17
 -10  -2   8 8503.12 506.432   9
  10  -2  -8 8524.11 559.967  32
  10  -2  -8 8552.08 448.541   4
  10  -2  -8 7449.04 729.467   3
  10  -2  -8 8106.02 480.203   6
  10  -2  -8 8913.33 465.162  17
 -10  -2   8 8487.79 390.790  14
 -10  -2   7 8370.06 487.168   9
  10  -2  -7 7266.82 508.297  32
  10  -2  -7 8088.27 452.736   6
  10  -2  -7 8345.98 421.819   4
  10  -2  -7 7063.27 676.045   3
 -10  -2   7 8467.97 374.863  14
  10  -2  -6 11658.3 520.650   4
  10  -2  -6 12226.9 847.769   3
  10  -2  -6 12215.9 539.083  17
  10  -2  -6 12124.1 569.635  18
  10  -2  -6 11941.2 642.509  32
  10  -2  -5 5823.42 327.549  17
  10  -2  -5 6623.04 578.842   3
  10  -2  -4 89349.0 3152.96   3
  10  -2  -3 21299.5 1066.97   3
  10  -2  -2 44450.1 1756.99   3
  10  -2  -1 4642.12 437.086   3
  10  -2   0 2831.14 298.223   1
  10  -2   0 2838.52 328.448   3
  10  -2   1 30677.6 1242.09   1
  10  -2   1 30964.5 1309.88   3
  10  -2   2 45845.8 1697.27   1
  10  -2   3 20158.8 919.435   1
  10  -2   3 19092.4 827.220   9
  10  -2   4 36803.2 1301.45   8
  10  -2   4 37400.8 1422.87   9
  10  -2   5 7127.07 416.510   8
  10  -2   5 7021.50 442.271  33
  10  -2   5 7243.65 493.657   9
  10  -2   5 7497.05 527.185   1
  10  -2   5 7624.25 402.117  18
  10  -2   5 6655.34 390.705  22
  10  -2   5 7179.03 439.345  16
  10  -2   6 43982.2 1701.58   9
  10  -2   6 44104.7 1505.36  18
  10  -2   6 43590.3 1518.14  22
  10  -2   6 44536.5 1458.87  20
  10  -2   6 41632.5 1579.57   8
  10  -2   6 45496.5 1571.18  25
  10  -2   7 11282.7 693.762   9
  10  -2   7 10117.0 530.752  22
  10  -2   7 10477.0 482.151  20
  10  -2   7 10099.3 512.081  18
  10  -2   7 10060.8 593.725   8
  10  -2   7 10027.3 561.910  25
  10  -2   8 79994.9 2816.55   2
  10  -2   8 75817.6 2485.36  22
  10  -2   8 75254.4 2423.31  20
  10  -2   8 75703.6 2473.24  18
  10  -2   8 75551.1 2648.66   8
  10  -2   8 77055.5 2540.59  25
  10  -2   9 44100.8 1869.30   2
  10  -2   9 44056.7 1567.93  22
  10  -2   9 43327.4 1514.03  20
  10  -2   9 43898.7 1552.02  18
  10  -2   9 42730.4 1740.64   8
  10  -2   9 45886.1 1631.78  25
  10  -2  10 32254.0 1487.87   2
  10  -2  10 27729.6 1131.58  22
  10  -2  10 31355.0 1123.03  20
  10  -2  10 28424.0 1129.29  18
  10  -2  10 27876.6 1332.00   8
  10  -2  10 30445.2 1209.76  25
  10  -2  11 8944.32 721.705   2
  10  -2  11 7182.63 619.529   8
  10  -2  11 9206.66 516.847  22
  10  -2  11 8908.76 486.881  20
  10  -2  11 8694.10 503.419  18
  10  -2  12 3407.55 475.929   2
  10  -2  12 3427.61 306.138  18
  10  -2  12 3532.84 312.259  22
  10  -2  12 3636.91 304.086  20
  10  -2  12 3001.41 408.071   8
  10  -2  13 3515.56 302.568  18
  10  -2  13 3299.49 296.383  22
  10  -2  14 16301.8 674.057  22
  10  -2  14 15802.7 696.382  18
  10  -2  14 15360.7 690.309  20
  10  -2  15 20360.9 819.902  18
  10  -2  15 20807.2 832.455  20
  10  -2  16 250.345 114.652  20
 -10  -2 -16 261.414 130.722   6
 -10  -2 -17 208.547 105.751   6
  10   0 -19 39.8391 78.5826   6
  10   0 -19 55.3255 64.1438  13
  10   0 -18 77.4629 149.504  32
  10   0 -18 20.8385 115.754   6
  10   0 -17 2342.42 302.118  32
  10   0 -17 2623.13 262.987   6
  10   0 -16 288.018 240.171  32
  10   0 -16 82.4673 165.700   6
  10   0 -15 18925.6 775.539  17
  10   0 -15 20339.4 893.896   6
  10   0 -14 448.144 149.925  17
  10   0 -14 413.933 197.188   6
  10   0 -13 484.530 132.041  23
  10   0 -13 228.811 145.674  17
  10   0 -13 267.032 333.412   3
  10   0 -13 361.829 205.677   6
  10   0 -12 39619.8 1378.35  23
  10   0 -12 40678.8 1438.36  17
  10   0 -12 40641.7 2168.88   3
  10   0 -12 41470.7 1539.35   6
  10   0 -11 16533.5 675.522  23
  10   0 -11 17682.1 736.683  17
  10   0 -11 16361.3 791.162   6
  10   0 -10 41078.2 1408.15  23
  10   0 -10 42322.8 1467.42  17
  10   0 -10 42511.6 2113.28   3
  10   0 -10 42781.0 1544.36   6
  10   0  -9 31911.4 1108.99  23
  10   0  -9 31986.8 1179.08   4
  10   0  -9 29900.4 1682.02   3
  10   0  -9 31543.8 1217.95   6
  10   0  -9 33100.2 1163.86  17
  10   0  -8 52703.9 1781.97   4
  10   0  -8 53150.4 2357.45   3
  10   0  -8 54155.3 1829.77   6
  10   0  -8 54183.2 1768.94  17
  10   0  -7 121572. 3762.89   4
  10   0  -7 126959. 4373.60   3
  10   0  -7 122842. 3810.30   6
  10   0  -7 124571. 3751.21  17
  10   0  -6 17866.6 1065.17   3
  10   0  -5 2674.73 379.502   3
  10   0  -4 83617.7 2996.96   3
  10   0  -3 11756.2 743.568   3
  10   0  -2 66372.9 2400.31   3
  10   0  -1 8261.35 523.125   1
  10   0  -1 8870.22 600.567   3
  10   0   0 229230. 7066.65   1
  10   0   0 238028. 7199.89   3
  10   0   1 44755.4 1664.20   3
  10   0   1 42903.4 1562.15   1
  10   0   1 40272.9 1392.11   7
  10   0   2 75949.0 2585.77   1
  10   0   2 77971.4 2677.53   3
  10   0   2 76857.8 2425.23   7
  10   0   3 156307. 4913.55   1
  10   0   3 156981. 4749.62   7
  10   0   4 23106.0 909.508   7
  10   0   5 57128.9 1937.99   7
  10   0   6 360553. 10642.8   7
  10   0   6 356707. 10477.8  20
  10   0   6 359831. 10824.7   2
  10   0   7 81643.1 2661.13  25
  10   0   7 83362.3 2771.43   7
  10   0   7 83586.4 2596.78  20
  10   0   7 81608.9 2932.24   2
  10   0   8 50107.6 1673.30  25
  10   0   8 47231.9 1565.71  24
  10   0   8 46328.7 1514.04  30
  10   0   8 46867.9 1591.48  20
  10   0   8 48202.8 1932.11   2
  10   0   9 4434.11 352.432  25
  10   0   9 3583.64 242.967  30
  10   0   9 4042.01 457.554   2
  10   0   9 4278.63 308.978  20
  10   0  10 47260.8 1659.45  25
  10   0  10 48057.8 2021.64   2
  10   0  10 46581.9 1632.11  22
  10   0  10 45675.7 1607.69  20
  10   0  11 7549.57 477.854  25
  10   0  11 9349.05 743.697   2
  10   0  11 7785.06 471.155  22
  10   0  11 8549.99 477.639  20
  10   0  12 15729.4 723.352  25
  10   0  12 15269.1 705.385  22
  10   0  12 16054.4 726.800  20
  10   0  12 14881.2 1007.21   2
  10   0  13 5090.60 360.462  22
  10   0  13 5830.40 393.158  20
  10   0  13 5489.93 607.780   2
  10   0  13 5146.57 510.361   7
  10   0  14 6679.49 391.183  22
  10   0  14 7155.22 439.869  20
 -10   0 -15 12078.7 597.573   6
  10   0  15 11384.9 567.346  20
 -10   0 -16 26929.2 1012.32   6
  10   0  16 25629.8 976.169  20
 -10   0 -17 6602.39 357.326   6
  10   0  17 5703.88 329.315  20
 -10   0 -18 2305.65 186.974   6
  10   0  18 1945.80 160.441  20
  10   2 -18 2285.58 179.818   6
  10   2 -18 3255.17 263.212  32
  10   2 -17 375.846 137.626   6
  10   2 -17 702.754 204.222  32
  10   2 -16 4812.62 341.263   6
  10   2 -16 4390.02 283.024  23
  10   2 -15 8609.22 413.706  17
  10   2 -15 8784.05 510.262   6
  10   2 -15 9305.36 461.736  23
  10   2 -14 40117.7 1386.92  17
  10   2 -14 40593.7 1504.28   6
  10   2 -14 41191.3 1427.79  23
  10   2 -13 1728.44 208.638  17
  10   2 -13 1388.79 439.249   3
  10   2 -13 1948.32 273.380   6
  10   2 -13 1799.56 218.718  23
  10   2 -12 625.089 150.760  17
  10   2 -12 547.509 357.413   3
  10   2 -12 833.233 228.165   6
  10   2 -12 724.711 170.012  23
  10   2 -11 34260.3 1190.72  17
  10   2 -11 31760.8 1258.34   6
  10   2 -11 29849.9 1752.52   3
  10   2 -11 31038.5 1180.63  23
  10   2 -10 23235.5 984.403   6
  10   2 -10 24085.6 1470.23   3
  10   2 -10 24030.9 931.599  23
  10   2  -9 12719.0 624.110   6
  10   2  -9 12871.9 995.921   3
  10   2  -9 11854.9 564.959  23
  10   2  -8 9213.28 493.535   6
  10   2  -8 8089.59 441.468   4
  10   2  -8 8844.80 779.683   3
  10   2  -8 9025.60 449.668  23
  10   2  -7 9056.39 474.039   6
  10   2  -7 8888.00 439.700   4
  10   2  -7 8204.87 733.469   3
  10   2  -7 8572.07 431.817  23
  10   2  -6 11457.0 500.218   4
  10   2  -6 9775.16 773.802   3
  10   2  -5 6571.29 584.207   3
 -10   2   4 85208.9 2671.33  11
  10   2  -4 87696.3 3068.32   3
 -10   2   3 22116.3 840.446  11
  10   2  -3 23407.9 1117.78   3
 -10   2   2 44833.6 1515.86  11
  10   2  -2 46944.7 1811.07   3
  10   2  -1 5396.46 473.940   3
  10   2   0 3038.12 360.719   3
  10   2   0 2817.17 297.115   1
  10   2   0 2682.93 286.584   7
  10   2   1 36184.0 1371.97   1
  10   2   1 34263.7 1445.56   3
  10   2   1 33768.7 1343.89   7
  10   2   2 48482.9 1763.77   1
  10   2   2 47486.1 1759.29   7
  10   2   3 18949.4 903.995   1
  10   2   3 20145.8 924.672   7
  10   2   4 41932.1 1629.48   1
  10   2   4 42541.5 1636.35   7
  10   2   5 7001.48 516.039   7
  10   2   6 44853.3 1523.65  28
  10   2   6 43312.9 1471.07  27
  10   2   6 45247.4 1477.77  20
  10   2   6 46930.3 1783.16   7
  10   2   6 44934.7 1463.74  24
  10   2   7 10318.4 508.829  28
  10   2   7 9994.42 433.888  30
  10   2   7 10500.8 473.597  24
  10   2   7 10470.0 537.300  25
  10   2   7 9780.08 467.225  20
  10   2   7 11124.3 699.635   7
  10   2   8 81006.5 2544.71  28
  10   2   8 78546.0 2446.48  30
  10   2   8 79204.8 2873.03   2
  10   2   8 78171.0 2490.14  24
  10   2   8 78678.4 2566.36  25
  10   2   8 78639.2 2497.82  20
  10   2   8 79115.5 2853.80   7
  10   2   9 41336.3 1407.57  30
  10   2   9 42941.2 1509.76  25
  10   2   9 43766.3 1463.18  24
  10   2   9 42612.1 1821.87   2
  10   2   9 41444.7 1455.92  20
  10   2   9 42604.7 1796.27   7
  10   2  10 27929.6 993.216  30
  10   2  10 26616.2 1030.46  24
  10   2  10 27667.2 1038.30  20
  10   2  10 25457.3 1327.03   7
  10   2  10 28392.1 1392.60   2
  10   2  11 9048.89 459.872  30
  10   2  11 9767.39 505.488  20
  10   2  11 9855.37 746.331   7
  10   2  11 9449.64 766.517   2
  10   2  12 4034.82 289.983  30
  10   2  12 4144.88 316.126  20
  10   2  12 3710.01 478.663   7
  10   2  12 3540.84 486.806   2
  10   2  13 2649.29 243.291  30
  10   2  13 2775.36 265.956  22
  10   2  13 3115.27 273.802  20
  10   2  14 16076.2 697.478  20
  10   2  15 23267.6 898.570  20
 -10   2 -15 24469.8 929.598   6
  10   2  16 245.277 110.858  20
 -10   2 -16 180.768 131.709   6
 -10   2 -17 159.975 102.460   6
 -10   2 -18 9943.96 379.217  23
  10   4 -17 1868.29 131.403  23
  10   4 -16 2572.39 234.959  32
  10   4 -15 4101.04 342.271  32
  10   4 -14 3232.03 267.513  23
  10   4 -14 3424.09 226.846  27
  10   4 -13 4688.41 334.711  23
  10   4 -13 4653.33 282.622  17
  10   4 -13 4746.87 290.272  27
  10   4 -12 4840.22 346.622  23
  10   4 -12 4462.74 301.147  17
  10   4 -12 4605.39 295.402  27
  10   4 -11 2022.79 243.283  23
  10   4 -11 1936.53 200.217  27
  10   4 -10 6017.89 403.378  23
  10   4 -10 6439.66 367.194  27
  10   4  -9 1394.46 216.841  23
  10   4  -9 1517.41 186.900  27
  10   4  -8 11569.0 579.211  23
  10   4  -8 11795.3 537.075  27
  10   4  -7 54417.8 1817.51  23
  10   4  -7 52498.1 1752.33  27
  10   4  -6 1276.42 188.126  23
  10   4  -6 1208.44 162.789  27
  10   4  -5 2698.74 244.885  23
 -10   4   5 2579.51 301.833  11
  10   4  -5 2477.47 209.300  27
  10   4  -4 27675.1 1049.33  23
 -10   4   4 27400.5 1186.84  11
  10   4  -4 29161.5 1010.23  27
  10   4  -3 5740.30 351.064  23
 -10   4   3 5586.68 441.606  11
  10   4  -3 5789.33 318.157  27
  10   4  -2 17149.8 712.115  23
 -10   4   2 17052.2 854.955  11
  10   4  -2 17434.6 674.634  27
  10   4  -1 3721.11 238.293  19
  10   4  -1 3884.14 240.416  26
  10   4  -1 3333.35 268.078  23
  10   4  -1 3855.72 251.346  27
  10   4   0 49610.5 1601.45  19
  10   4   0 51804.6 1607.39  26
  10   4   0 46942.6 1646.57  23
  10   4   0 49348.9 1612.44  27
  10   4   1 16972.3 682.817  34
  10   4   1 16641.8 663.243  26
  10   4   1 18515.2 691.821  27
  10   4   1 17612.7 672.685  19
  10   4   1 18414.5 977.482   7
  10   4   2 24727.3 898.946  34
  10   4   2 24606.4 893.085  26
  10   4   2 24781.6 890.112  19
  10   4   2 25233.0 905.812  27
  10   4   2 23488.7 1194.73   7
  10   4   3 2727.54 213.236  34
  10   4   3 2449.81 205.538  26
  10   4   3 2671.49 220.068  27
  10   4   4 58230.2 1850.65  34
  10   4   4 57060.5 1822.68  30
  10   4   4 56784.9 1869.06  27
  10   4   5 79546.7 2578.57  28
  10   4   5 81389.3 2505.12  30
  10   4   6 1964.44 220.558  28
  10   4   6 2122.51 196.035  30
  10   4   7 20509.3 849.168  28
  10   4   7 22326.7 818.393  30
  10   4   8 60237.8 1951.53  30
  10   4   9 627.130 144.369  30
  10   4  10 10844.6 545.309  24
  10   4  10 10535.0 507.121  30
  10   4  11 21873.6 888.424  24
  10   4  11 22090.8 852.030  30
  10   4  12 24861.5 901.186  30
  10   4  12 22365.6 920.522  24
  10   4  13 3899.70 267.785  30
  10   4  13 3780.58 295.398  24
  10   4  14 1312.09 163.159  30
 -10   4 -15 1025.84 126.415  23
 -10   4 -16 5782.70 257.990  23
  10   6 -14 1012.92 104.277  23
  10   6 -14 868.279 83.8024  27
  10   6 -13 2950.41 200.077  23
  10   6 -13 2921.61 179.325  27
  10   6 -12 10344.0 459.819  23
  10   6 -12 10360.7 435.791  27
  10   6 -11 2124.51 202.299  23
  10   6 -11 2175.13 189.730  27
  10   6 -10 1732.10 194.200  23
  10   6 -10 2176.68 199.723  27
  10   6  -9 14728.9 657.871  23
  10   6  -9 15422.7 638.240  27
  10   6  -8 639.481 164.600  23
  10   6  -8 655.339 152.508  27
  10   6  -7 81.4424 120.141  23
  10   6  -7 60.9823 107.954  27
  10   6  -6 1175.95 184.920  23
  10   6  -5 2356.29 238.533  23
  10   6  -4 16872.8 690.879  26
  10   6  -4 16749.5 714.626  23
 -10   6   4 15644.9 917.539  11
  10   6  -3 1453.73 185.486  26
  10   6  -3 1377.91 192.823  23
 -10   6   3 966.124 245.949  11
  10   6  -2 1402.41 188.194  23
  10   6  -2 1845.73 202.391  26
 -10   6   2 2016.37 337.304  11
  10   6  -1 5114.75 326.520  26
 -10   6   1 4333.87 474.830  11
  10   6   0 12660.5 590.959  26
 -10   6   0 14261.1 880.543  11
  10   6   0 13805.1 617.365  27
  10   6   1 11353.6 549.832  26
  10   6   1 12148.0 575.126  27
 -10   6  -1 11439.1 795.896  11
  10   6   2 4166.01 306.321  26
  10   6   2 4560.59 327.460  27
  10   6   3 2524.84 229.047  30
  10   6   3 2967.38 253.024  26
  10   6   3 2576.76 257.979  27
  10   6   4 781.705 269.769   7
  10   6   4 712.910 153.085  30
  10   6   4 789.095 167.960  27
  10   6   5 570.291 259.233   7
  10   6   5 478.609 162.342  27
  10   6   5 612.166 141.776  30
  10   6   6 3126.59 250.895  30
  10   6   6 2709.86 269.412  27
  10   6   7 7668.12 405.799  30
  10   6   8 1450.90 192.649  24
  10   6   8 1200.35 172.236  30
  10   6   9 674.560 155.947  24
  10   6   9 986.139 157.973  30
  10   6  10 6215.70 355.289  24
  10   6  10 5779.12 328.975  30
  10   6  11 997.112 163.702  24
  10   6  11 901.322 140.121  30
  10   6  12 869.439 133.340  24
  10   6  13 2520.93 176.351  24
  10   8  -9 3182.99 163.337  27
  10   8  -8 1635.94 128.634  27
  10   8  -7 3515.89 205.404  27
  10   8  -6 4301.22 229.615  26
  10   8  -6 4242.67 241.483  27
  10   8  -5 5446.20 277.470  26
  10   8  -5 5547.48 290.343  27
  10   8  -4 10864.1 463.032  26
  10   8  -4 11797.4 485.711  27
  10   8  -3 1444.14 154.288  26
  10   8  -3 1335.93 161.452  27
  10   8  -2 5701.95 312.044  27
  10   8  -2 5206.36 296.968  26
  10   8  -1 4915.79 270.906  30
  10   8  -1 4525.95 283.533  27
  10   8  -1 4439.36 273.416  26
  10   8   0 993.142 151.736  27
  10   8   0 668.314 121.304  30
  10   8   1 4717.38 274.067  30
  10   8   1 5439.65 308.397  27
  10   8   2 2943.82 211.531  30
  10   8   2 3204.38 237.091  27
  10   8   3 1893.49 183.069  27
  10   8   4 5128.81 291.728  27
  10   8   5 9170.05 408.286  24
  10   8   6 5000.31 266.357  24
  10   8   7 5387.55 266.907  24
  10   8   8 1855.63 138.461  24
 -11  -7  11 6102.56 267.337  14
 -11  -7  10 2147.73 161.248  14
 -11  -7  10 1595.37 125.966  15
 -11  -7   9 537.281 100.239  15
 -11  -7   9 632.229 120.802  14
 -11  -7   8 3014.46 208.152  15
 -11  -7   8 3342.18 229.791  14
 -11  -7   7 5652.91 320.773  14
 -11  -7   6 2566.81 224.607  14
  11  -7  -5 13064.1 557.319  12
 -11  -7   5 13693.0 585.519  21
  11  -7  -5 13865.3 660.859  35
  11  -7  -4 19824.3 769.970  12
  11  -7  -4 18749.8 901.712  29
 -11  -7   4 21865.3 805.738  21
  11  -7  -4 19856.2 860.701  35
  11  -7  -3 8298.25 415.394  12
  11  -7  -3 7275.75 499.574  29
 -11  -7   3 8239.36 430.383  21
  11  -7  -3 7873.46 480.338  35
  11  -7  -2 21125.9 822.267  31
  11  -7  -2 19966.3 875.805  35
 -11  -7   2 21886.8 830.727  21
 -11  -7   2 19662.4 806.254  14
  11  -7  -2 21461.6 811.604  12
  11  -7  -1 7468.05 458.564  35
  11  -7  -1 7477.18 405.146  31
 -11  -7   1 6623.40 393.705  14
 -11  -7   1 7201.20 407.003  21
  11  -7   0 1410.23 224.607  35
  11  -7   0 2090.62 213.773  31
 -11  -7   0 2182.21 215.673  14
 -11  -7   0 2074.26 222.702  21
  11  -7   1 11086.7 571.195  35
  11  -7   1 12134.8 550.250  31
 -11  -7  -1 11942.7 547.917  14
  11  -7   2 2013.38 240.349  35
  11  -7   2 2273.39 222.314  31
 -11  -7  -2 2217.75 219.981  14
  11  -7   3 6634.40 371.161  31
 -11  -7  -3 6310.99 362.776  14
  11  -7   4 11288.5 511.582  31
 -11  -7  -4 10715.4 501.790  14
  11  -7   5 5907.52 337.873  31
 -11  -7  -5 5626.43 327.379  14
  11  -7   6 1221.92 168.422  31
 -11  -7  -6 1240.49 159.213  14
  11  -7   7 7326.43 364.415  31
 -11  -7  -7 7017.87 351.395  14
  11  -7   8 2975.80 213.095  31
  11  -7   9 717.240 115.791  31
  11  -7  10 1651.80 133.540  31
  11  -7  11 6022.19 244.627  31
 -11  -5  14 1082.39 119.958  14
 -11  -5  13 13307.1 527.026  14
 -11  -5  12 2805.68 220.046  14
  11  -5 -12 2601.35 263.506  13
 -11  -5  11 83.2821 113.427  14
 -11  -5  10 17428.4 666.441  15
 -11  -5  10 17945.1 721.168  14
 -11  -5   9 8144.49 397.604  15
 -11  -5   9 8127.40 435.160  14
 -11  -5   8 6266.31 376.392  14
 -11  -5   8 5963.12 533.977   9
  11  -5  -8 6041.85 424.756  13
  11  -5  -8 5799.47 322.588  12
 -11  -5   7 17556.8 697.868  21
 -11  -5   7 17004.6 714.993  14
  11  -5  -7 15849.7 761.987  13
  11  -5  -7 16083.9 659.905  12
  11  -5  -6 24389.4 1031.08  35
 -11  -5   6 25533.2 931.584  21
 -11  -5   6 24020.4 943.771  14
  11  -5  -6 23397.5 1005.66  16
  11  -5  -6 24932.2 903.402  12
  11  -5  -5 3981.72 292.050  31
  11  -5  -5 3688.53 354.202  35
 -11  -5   5 4173.33 295.427  21
 -11  -5   5 3761.13 294.702  14
  11  -5  -5 4473.77 376.993  16
  11  -5  -5 4238.80 281.039  12
  11  -5  -4 4070.04 351.581  33
  11  -5  -4 4530.82 370.532  35
  11  -5  -4 4183.84 300.107  31
 -11  -5   4 4554.07 304.733  21
  11  -5  -4 4055.04 313.292  18
 -11  -5   4 4491.75 318.984  14
  11  -5  -4 4489.61 394.499  16
  11  -5  -4 4358.31 284.355  12
  11  -5  -3 8248.10 509.055  33
  11  -5  -3 7620.41 483.141  35
  11  -5  -3 8002.15 432.385  31
  11  -5  -3 8542.28 466.112  18
  11  -5  -3 8916.87 553.464  16
 -11  -5   3 9251.41 463.176  14
  11  -5  -3 8364.42 422.703  12
  11  -5  -2 6740.74 432.656  35
  11  -5  -2 5441.26 422.621  33
  11  -5  -2 6405.44 373.151  31
  11  -5  -2 6406.82 402.010  18
 -11  -5   2 6499.32 383.838  14
  11  -5  -2 6612.11 483.120  16
  11  -5  -2 6201.87 358.754  12
  11  -5  -1 35882.3 1388.98  33
  11  -5  -1 36127.2 1340.16  35
  11  -5  -1 38007.1 1287.90  31
  11  -5  -1 37447.2 1276.19  12
  11  -5  -1 37277.7 1340.52  18
 -11  -5   1 36572.4 1297.51  14
  11  -5  -1 35291.3 1425.41  16
  11  -5   0 2446.21 303.220  33
  11  -5   0 2698.60 279.405  35
  11  -5   0 2140.29 316.091  29
  11  -5   0 2925.83 240.259  12
  11  -5   0 3126.71 288.131  18
  11  -5   0 2873.43 354.688  16
  11  -5   1 8877.63 551.179  33
  11  -5   1 9250.54 491.116  35
  11  -5   1 9586.27 524.066  22
  11  -5   1 8206.61 548.353  29
  11  -5   1 9054.59 503.816  18
  11  -5   1 8934.79 586.834  16
  11  -5   2 29294.7 1218.60  29
  11  -5   2 31287.6 1193.56  18
  11  -5   2 30673.0 1123.94  36
  11  -5   2 31178.8 1253.39  33
  11  -5   2 32376.9 1206.62  22
  11  -5   3 8894.42 526.223  29
  11  -5   3 8974.81 532.960  22
  11  -5   3 9176.27 465.623  36
  11  -5   3 9078.77 525.778  18
  11  -5   4 4343.64 375.850  22
  11  -5   4 4118.94 305.187  36
  11  -5   4 5133.40 379.920  18
  11  -5   5 20740.9 833.846  36
  11  -5   5 20370.6 898.290  18
  11  -5   6 2484.72 302.104  22
  11  -5   6 2655.42 304.166  18
  11  -5   6 2551.45 249.498  36
  11  -5   7 5040.53 404.215  22
  11  -5   7 5372.36 352.224  36
  11  -5   7 4870.28 396.012  18
 -11  -5  -7 3866.77 667.036  10
  11  -5   8 10139.8 579.528  22
  11  -5   8 9875.53 506.513  36
  11  -5   8 10452.2 587.263  18
  11  -5   9 30366.2 1119.36  36
  11  -5   9 30193.4 1190.24  22
  11  -5  10 1479.39 239.754  22
  11  -5  10 1165.04 181.963  36
  11  -5  11 7560.39 470.004  18
  11  -5  11 7449.06 403.504  36
  11  -5  11 7715.65 445.508  22
  11  -5  12 10374.1 477.346  36
  11  -5  12 10616.9 540.421  18
  11  -5  13 630.050 162.540  18
  11  -5  13 754.974 128.232  36
  11  -5  14 9542.75 449.699  18
  11  -5  14 10572.9 417.701  36
  11  -5  15 4668.66 249.957  18
  11  -5  15 5674.74 236.142  36
  11  -3 -17 605.189 115.821  13
  11  -3 -16 7893.79 398.094  13
  11  -3 -15 253.293 143.513  13
  11  -3 -14 2482.91 271.863   6
 -11  -3  14 3219.47 215.784  14
  11  -3 -13 19415.3 911.744  32
 -11  -3  13 19687.8 750.423  14
  11  -3 -13 20857.2 871.917   6
  11  -3 -12 6542.32 495.824  32
  11  -3 -12 5829.47 426.243   6
 -11  -3  12 6229.05 343.378  14
  11  -3 -11 10243.4 933.852   3
  11  -3 -11 12135.3 708.462  32
  11  -3 -11 12133.2 624.647  13
  11  -3 -11 12306.1 640.024   6
 -11  -3  11 12711.1 545.629  14
  11  -3 -10 42082.4 2040.14   3
  11  -3 -10 41399.2 1644.21  32
  11  -3 -10 43325.1 1529.90  13
  11  -3 -10 39780.2 1533.75   6
 -11  -3  10 43684.1 1431.81  14
  11  -3  -9 28570.3 1614.20   3
  11  -3  -9 32627.3 1355.62  32
  11  -3  -9 33501.8 1234.04  13
  11  -3  -9 32558.7 1248.45   6
 -11  -3   9 32798.3 1141.27  14
 -11  -3   8 465.135 120.763  14
 -11  -3   8 659.427 187.457   9
  11  -3  -8 580.029 173.060  13
  11  -3  -8 518.266 234.705  32
  11  -3  -8 562.051 177.471   6
  11  -3  -8 903.698 303.843   3
  11  -3  -7 6501.54 376.687   4
  11  -3  -7 8130.83 708.892   3
  11  -3  -7 6625.01 492.746  32
  11  -3  -7 6918.01 410.183  13
  11  -3  -7 7122.69 429.800   6
 -11  -3   7 6795.31 357.752  14
  11  -3  -7 6702.23 413.350  17
  11  -3  -6 8108.22 421.039   4
  11  -3  -6 8084.15 697.621   3
  11  -3  -6 8055.79 540.271  32
  11  -3  -6 8729.51 455.774  13
  11  -3  -6 8320.21 472.058  18
  11  -3  -6 8453.66 455.070  17
 -11  -3   6 8592.41 407.496  14
  11  -3  -6 8628.17 465.756   6
  11  -3  -5 27741.7 1028.20   6
  11  -3  -5 26645.8 967.721   4
  11  -3  -5 27805.8 1354.49   3
  11  -3  -5 26948.5 999.482  13
  11  -3  -5 26707.8 1030.04  35
  11  -3  -5 26698.4 934.005  31
  11  -3  -5 28724.2 1149.25  32
  11  -3  -5 27035.1 1037.93  18
 -11  -3   5 27292.8 929.989  21
  11  -3  -5 24992.8 988.878  17
 -11  -3   5 26881.5 952.484  14
  11  -3  -4 5489.73 305.687   4
  11  -3  -4 5482.58 524.798   3
  11  -3  -4 5314.51 328.089  13
  11  -3  -4 5777.84 357.109  35
  11  -3  -4 5692.21 426.865  32
  11  -3  -4 5107.77 284.092  31
  11  -3  -4 5882.08 365.371  18
 -11  -3   4 5401.68 300.915  14
  11  -3  -4 4913.14 315.474  17
  11  -3  -4 5459.14 380.727  16
  11  -3  -3 18536.1 985.392   3
  11  -3  -3 16342.1 680.504  13
  11  -3  -3 17063.5 705.195  35
  11  -3  -3 17212.8 641.683  31
  11  -3  -3 17640.0 730.634  18
  11  -3  -3 17239.5 680.885  17
  11  -3  -3 18165.3 770.459  16
 -11  -3   3 17321.2 660.073  14
  11  -3  -2 31074.8 1148.67  16
  11  -3  -2 31018.5 1113.50  18
  11  -3  -2 27901.1 1045.68  13
  11  -3  -1 12426.6 609.314  16
  11  -3  -1 13274.0 757.087   3
  11  -3  -1 12272.0 569.585  18
  11  -3   0 22504.1 915.776  16
  11  -3   0 22037.3 866.370  18
  11  -3   0 22255.7 1069.36   3
  11  -3   1 36253.5 1364.05  29
  11  -3   1 34900.3 1337.62  33
  11  -3   1 36750.6 1284.32  18
  11  -3   1 36506.7 1335.47  16
  11  -3   2 782.271 200.535   1
  11  -3   2 1071.45 212.450  33
  11  -3   2 839.731 201.324  29
  11  -3   2 825.406 174.020  25
  11  -3   2 868.992 171.271  22
  11  -3   2 970.675 170.003  18
  11  -3   2 822.851 209.103  16
  11  -3   3 16715.6 773.085  33
  11  -3   3 16552.9 629.137  36
  11  -3   3 17406.1 766.423  29
  11  -3   3 14361.9 724.579   9
  11  -3   3 16778.0 735.632  25
  11  -3   3 16608.6 707.523  22
  11  -3   3 16692.7 853.145   1
  11  -3   4 62334.4 2133.36  33
  11  -3   4 61320.7 1953.18  36
  11  -3   4 62439.9 2091.15  29
  11  -3   4 60121.4 2151.05   9
  11  -3   4 63295.3 2097.95  25
  11  -3   4 59707.4 2040.62  22
  11  -3   4 65012.8 2279.96   1
  11  -3   5 36914.1 1351.47  29
  11  -3   5 34144.5 1444.09   9
  11  -3   5 37030.4 1378.31  25
  11  -3   5 37399.1 1335.52  18
  11  -3   5 36879.9 1519.62   1
  11  -3   6 65042.0 2158.03  29
  11  -3   6 66639.9 2397.85   1
  11  -3   6 62834.5 2151.09  22
  11  -3   6 65902.2 2161.44  18
  11  -3   6 61475.4 2333.29   9
  11  -3   7 8145.64 525.143  25
  11  -3   7 7871.76 479.791  22
  11  -3   7 7586.02 468.478  18
  11  -3   7 7621.75 601.676   1
  11  -3   7 7560.80 585.256   9
  11  -3   8 50106.0 1630.74  20
  11  -3   8 50026.3 1730.20  22
  11  -3   8 47572.8 1715.55  18
  11  -3   8 47387.8 1966.93   1
  11  -3   8 44395.1 1932.98   9
  11  -3   9 64880.5 2091.88  20
  11  -3   9 64977.2 2185.62  22
  11  -3   9 63372.1 2176.32  18
  11  -3   9 61655.5 2449.84   1
  11  -3  10 4846.53 320.275  20
  11  -3  10 4150.14 366.114  18
  11  -3  10 4879.77 379.068  22
  11  -3  10 3878.50 474.345   1
  11  -3  11 153.428 122.325  20
  11  -3  11 365.212 180.908  22
  11  -3  11-36.2067 180.815   1
  11  -3  11 278.541 175.939  18
  11  -3  12 18189.6 740.034  20
  11  -3  12 17330.1 779.703  22
  11  -3  12 17834.0 806.162  18
  11  -3  13 7449.68 399.087  20
  11  -3  13 6579.82 434.559  18
  11  -3  13 6985.28 417.940  22
 -11  -3 -13 7725.55 425.040   6
  11  -3  14 9828.62 506.528  18
  11  -3  14 10000.7 473.780  22
  11  -3  15 116.004 118.321  18
  11  -3  16 1677.46 154.799  18
  11  -3  17 10733.0 393.700  36
  11  -1 -18 2160.21 194.783   6
  11  -1 -18 2559.85 184.432  13
  11  -1 -17 519.890 179.506  32
  11  -1 -17 669.046 161.585   6
  11  -1 -16 1089.23 249.447  32
  11  -1 -16 1226.96 207.502   6
  11  -1 -15 7644.73 552.982  32
  11  -1 -15 6585.86 462.414   6
  11  -1 -14 2508.39 369.869  32
  11  -1 -14 1881.84 287.444   6
  11  -1 -14 2230.71 249.979  17
  11  -1 -13 4255.46 462.371  32
  11  -1 -13 3074.33 340.763   6
  11  -1 -13 3871.55 319.566  17
  11  -1 -13 3147.94 634.399   3
  11  -1 -12 13401.6 822.111  32
  11  -1 -12 13826.6 731.416   6
  11  -1 -12 15083.5 683.281  17
  11  -1 -12 13432.7 1136.33   3
  11  -1 -11 698.500 288.831  32
  11  -1 -11 502.155 189.099   6
  11  -1 -11 751.870 175.124  17
  11  -1 -11 685.288 359.585   3
  11  -1 -10 7714.90 578.693  32
  11  -1 -10 6788.11 475.437   6
  11  -1 -10 7772.37 445.127  17
  11  -1 -10 7223.91 791.272   3
  11  -1  -9 5409.48 477.659  32
  11  -1  -9 5572.28 401.497   6
  11  -1  -9 5346.43 355.227  17
  11  -1  -9 4984.01 358.544   4
  11  -1  -9 6641.32 734.321   3
  11  -1  -8 34467.2 1458.57  32
  11  -1  -8 36802.0 1313.49   4
  11  -1  -8 36272.5 1362.57   6
  11  -1  -8 37816.2 1308.03  17
  11  -1  -7 17613.5 735.497   4
  11  -1  -7 18101.4 782.523   6
  11  -1  -6 22572.9 851.711   4
  11  -1  -6 23241.4 1282.17   3
  11  -1  -6 23673.9 910.477   6
  11  -1  -6 21854.9 844.069  17
  11  -1  -5 41301.2 1801.74   3
  11  -1  -5 39209.3 1393.53  18
  11  -1  -4 75648.6 2813.44   3
  11  -1  -3 42097.0 1761.78   3
  11  -1  -2 50027.5 1981.51   3
  11  -1  -1 111439. 3755.36   3
  11  -1   0 31276.8 1319.14   3
  11  -1   0 26448.9 1182.94   1
  11  -1   1 65360.2 2366.84   3
  11  -1   1 63555.6 2271.23   1
  11  -1   2 5741.07 444.637   1
  11  -1   2 4973.50 466.885   3
  11  -1   3 71683.2 2393.03   1
  11  -1   3 65416.2 2051.23   7
  11  -1   4 69507.4 2388.44   1
  11  -1   4 64473.1 2064.74   7
  11  -1   5 10390.9 489.905   7
  11  -1   5 10412.3 473.151  20
  11  -1   5 11596.8 699.995   1
  11  -1   6 22857.5 918.616  33
  11  -1   6 21202.2 893.522  25
  11  -1   6 20571.8 853.066   7
  11  -1   6 21110.6 857.945  22
  11  -1   6 22008.2 835.614  18
  11  -1   6 21331.1 814.802  20
  11  -1   7 43345.3 1548.80  25
  11  -1   7 42605.8 1533.93   7
  11  -1   7 40931.4 1460.90  18
  11  -1   7 44330.7 1513.70  22
  11  -1   7 43431.8 1460.90  20
  11  -1   8 8015.61 486.543  25
  11  -1   8 6837.45 404.589  18
  11  -1   8 7515.50 452.443  22
  11  -1   8 7771.15 417.498  20
  11  -1   8 7128.55 536.311   8
  11  -1   8 6956.48 460.363   7
  11  -1   9 56255.8 1889.73  25
  11  -1   9 49524.0 2024.04   8
  11  -1   9 50239.6 1894.31   7
  11  -1   9 51315.2 1784.15  18
  11  -1   9 53503.4 1831.09  22
  11  -1   9 55397.4 1797.27  20
  11  -1   9 51902.0 2159.85   2
  11  -1  10 1298.42 240.606  25
  11  -1  10 1105.89 190.404  18
  11  -1  10 1314.77 305.673   2
  11  -1  10 1228.54 210.345  20
  11  -1  10 1060.04 212.153  22
  11  -1  11 17975.7 832.594  25
  11  -1  11 17933.2 764.650  18
  11  -1  11 17370.6 795.667  22
  11  -1  11 17513.5 773.900  20
  11  -1  11 17835.6 1097.47   2
  11  -1  12 63856.6 2163.81  18
  11  -1  12 65753.2 2210.47  22
  11  -1  12 67188.8 2210.41  20
  11  -1  12 70943.6 2707.17   2
  11  -1  13 3994.03 298.152  18
  11  -1  13 4144.59 331.352  22
  11  -1  13 4428.78 340.042  20
  11  -1  14 19235.0 789.143  22
  11  -1  14 20476.5 835.064  20
  11  -1  15 13273.1 608.986  20
 -11  -1 -15 14112.2 644.589   6
  11  -1  16 1058.09 166.169  20
 -11  -1 -16 1051.30 177.072   6
 -11  -1 -17 24748.1 892.749   6
 -11  -1 -18 10719.4 426.378   6
  11   1 -18 2047.01 186.705   6
  11   1 -17 522.681 155.467   6
  11   1 -16 880.506 263.636  32
  11   1 -16 906.087 193.850   6
  11   1 -15 8200.62 502.875   6
  11   1 -15 7437.53 401.123  17
  11   1 -14 2146.74 221.045  23
  11   1 -14 2215.05 229.097  17
  11   1 -14 1872.11 274.505   6
  11   1 -13 3308.52 268.957  23
  11   1 -13 3587.78 643.401   3
  11   1 -13 3670.83 297.263  17
  11   1 -13 3287.68 342.512   6
  11   1 -12 13958.7 637.411  23
  11   1 -12 15632.1 1224.47   3
  11   1 -12 15343.3 670.903  17
  11   1 -12 13571.8 734.180   6
  11   1 -11 1020.86 168.656  23
  11   1 -11 1429.73 439.867   3
  11   1 -11 988.949 183.268  17
  11   1 -11 1087.96 231.609   6
  11   1 -10 7230.13 407.930  23
  11   1 -10 6565.74 744.034   3
  11   1 -10 7368.63 423.858  17
  11   1 -10 7601.09 486.029   6
  11   1  -9 5132.24 328.294  23
  11   1  -9 5032.83 351.558   4
  11   1  -9 5445.46 665.413   3
  11   1  -9 5226.47 345.466  17
  11   1  -9 5227.65 388.361   6
  11   1  -8 37628.1 1352.93   4
  11   1  -8 38329.0 1894.53   3
  11   1  -8 39010.9 1410.01   6
  11   1  -8 38499.0 1322.34  23
  11   1  -7 17042.8 717.965   4
  11   1  -7 18289.0 1144.33   3
  11   1  -7 17397.6 759.399   6
  11   1  -7 17877.8 701.624  23
  11   1  -6 26759.3 990.034   6
  11   1  -6 24640.7 927.513   4
  11   1  -6 23891.3 1328.46   3
  11   1  -5 42681.2 1860.31   3
  11   1  -4 81169.8 2965.39   3
  11   1  -3 43619.7 1805.07   3
  11   1  -2 50285.1 1984.64   3
  11   1  -1 111881. 3780.71   3
  11   1   0 27769.4 1071.88   7
  11   1   0 26273.5 1151.54   1
  11   1   0 26053.7 1230.94   3
  11   1   1 62951.9 2123.33   7
  11   1   1 63837.6 2326.21   3
  11   1   1 62612.4 2232.29   1
  11   1   2 7747.35 463.460   7
  11   1   2 6989.24 501.302   1
  11   1   2 6791.53 558.238   3
  11   1   3 74799.3 2479.73   7
  11   1   3 73441.1 2572.68   1
  11   1   4 67155.3 2287.10   7
  11   1   4 65538.2 2374.96   1
  11   1   5 10504.5 476.588  20
  11   1   5 11148.5 623.766   7
  11   1   6 19940.3 824.704  25
  11   1   6 18811.8 777.636  28
  11   1   6 18998.1 747.025  20
  11   1   6 19187.4 921.827   7
  11   1   7 44888.5 1433.84  30
  11   1   7 45346.8 1555.59  28
  11   1   7 47302.0 1604.31  25
  11   1   7 43845.7 1476.66  24
  11   1   7 44063.1 1508.86  20
  11   1   7 43542.8 1734.13   7
  11   1   8 7531.69 363.004  30
  11   1   8 8355.70 485.979  25
  11   1   8 7638.65 402.669  24
  11   1   8 8355.99 654.082   2
  11   1   8 7335.22 413.646  20
  11   1   8 8688.71 597.640   7
  11   1   9 56420.1 1792.23  30
  11   1   9 59240.8 2295.23   2
  11   1   9 56166.0 1930.66  25
  11   1   9 55579.4 1849.58  24
  11   1   9 55733.6 1869.27  20
  11   1   9 52260.5 2118.64   7
  11   1  10 1160.83 161.212  30
  11   1  10 1370.56 193.864  24
  11   1  10 1269.18 226.017  25
  11   1  10 1126.07 265.011   7
  11   1  10 1554.64 208.890  20
  11   1  10 1790.28 332.231   2
  11   1  11 16021.6 1025.32   2
  11   1  11 16054.1 659.552  30
  11   1  11 15124.5 698.714  24
  11   1  11 16036.5 734.639  25
  11   1  11 15190.2 929.718   7
  11   1  11 16812.6 736.809  20
  11   1  12 62957.0 2514.58   7
  11   1  12 66587.5 2668.92   2
  11   1  12 66594.4 2213.93  22
  11   1  12 66968.1 2205.18  20
  11   1  13 4686.25 346.065  22
  11   1  13 4771.99 349.234  20
  11   1  14 17394.4 735.680  22
  11   1  14 19359.3 788.813  20
  11   1  15 12690.6 594.574  20
 -11   1 -15 14011.2 633.656   6
  11   1  16 996.313 155.728  20
 -11   1 -16 1060.84 178.286   6
 -11   1 -17 23876.4 860.905   6
 -11   1 -18 9806.58 394.956   6
  11   3 -17 574.579 92.6959  23
  11   3 -17 901.414 168.339  32
  11   3 -16 7641.76 358.068  23
  11   3 -16 7486.94 452.834  32
  11   3 -15 571.274 149.249   6
  11   3 -15 600.276 140.015  23
  11   3 -15 321.892 218.835  32
  11   3 -14 3111.21 230.873  17
  11   3 -14 2701.26 268.541   6
  11   3 -14 3463.97 275.053  23
  11   3 -13 18693.8 753.165  17
  11   3 -13 18260.3 817.174   6
  11   3 -13 20136.2 811.217  23
  11   3 -12 6766.33 391.622  17
  11   3 -12 5881.78 419.991   6
  11   3 -12 6931.23 422.857  23
  11   3 -11 12689.2 636.881   6
  11   3 -11 11234.9 980.139   3
  11   3 -10 38571.7 1402.98   6
  11   3 -10 34397.0 1835.46   3
  11   3  -9 33218.6 1243.92   6
  11   3  -9 30755.6 1663.80   3
  11   3  -8 273.986 163.611   6
  11   3  -8 502.567 281.714   3
  11   3  -8 366.399 137.668  23
  11   3  -7 7532.31 363.965  27
  11   3  -7 6161.98 407.457   6
  11   3  -7 6198.28 369.576   4
  11   3  -7 7479.83 679.921   3
  11   3  -7 7261.61 412.625  23
  11   3  -6 8959.37 420.910  27
  11   3  -6 9450.74 498.520   6
  11   3  -6 9690.37 457.397   4
  11   3  -6 9215.70 481.489  23
  11   3  -5 26443.9 982.387  23
  11   3  -5 24761.1 905.807  27
  11   3  -5 25871.0 934.875   4
  11   3  -4 5709.19 346.301  23
 -11   3   4 5330.93 367.854  11
  11   3  -4 5698.36 294.822  27
  11   3  -4 5062.22 508.623   3
  11   3  -3 18662.9 761.416  23
 -11   3   3 19203.6 831.480  11
  11   3  -3 19081.8 703.022  27
  11   3  -3 21542.7 1075.80   3
  11   3  -2 30894.2 1093.76  23
  11   3  -2 31336.4 1380.79   3
  11   3  -2 30140.3 1046.38  19
 -11   3   2 28773.1 1159.55  11
  11   3  -1 12943.1 531.663  19
  11   3  -1 11993.4 557.892  23
  11   3  -1 13875.9 780.521   3
  11   3   0 20161.9 802.500  23
  11   3   0 22680.3 1044.95   3
  11   3   0 20084.6 762.411  19
  11   3   0 21897.1 1037.94   7
  11   3   1 36713.8 1256.58  34
  11   3   1 35363.8 1278.67  23
  11   3   1 37534.9 1246.25  19
  11   3   1 39717.5 1549.14   7
  11   3   2 863.175 126.112  27
  11   3   2 1152.10 157.592  34
  11   3   2 781.907 225.413   7
  11   3   2 1158.76 230.302   1
  11   3   3 17258.1 654.219  27
  11   3   3 15849.4 659.556  34
  11   3   3 17755.6 929.150   7
  11   3   3 16791.4 864.234   1
  11   3   4 60049.9 1899.87  27
  11   3   4 58868.1 1846.24  30
  11   3   4 58306.7 1905.93  34
  11   3   4 59326.3 2250.59   7
  11   3   4 59519.8 2189.68   1
  11   3   5 39751.7 1366.02  28
  11   3   5 37057.3 1252.42  30
  11   3   5 38118.5 1310.74  27
  11   3   5 38332.4 1313.09  34
  11   3   5 40707.9 1670.12   7
  11   3   5 38073.0 1571.95   1
  11   3   6 69555.1 2507.32   1
  11   3   6 68422.0 2131.66  30
  11   3   6 65559.8 2186.11  27
  11   3   6 68279.9 2233.01  28
  11   3   6 73043.2 2620.35   7
  11   3   7 7494.83 400.377  24
  11   3   7 7679.20 468.841  25
  11   3   7 6331.35 554.844   1
  11   3   7 6969.35 424.976  28
  11   3   7 7218.23 362.945  30
  11   3   7 7106.13 614.711   7
  11   3   8 48299.5 1563.07  30
  11   3   8 46403.7 1635.33  28
  11   3   8 44774.0 1922.17   1
  11   3   8 47040.4 1603.02  24
  11   3   8 47725.5 1679.17  25
  11   3   8 47425.8 1585.42  20
  11   3   8 48524.3 2020.89   7
  11   3   9 65698.1 2071.63  30
  11   3   9 58073.8 2442.28   1
  11   3   9 66786.6 2126.25  24
  11   3   9 63772.9 2091.53  20
  11   3   9 64192.6 2554.91   7
  11   3  10 4313.79 292.832  30
  11   3  10 4651.45 512.162   1
  11   3  10 4248.89 327.955  24
  11   3  10 4501.13 308.022  20
  11   3  10 4017.68 506.881   7
  11   3  11 37.1162 189.644   1
  11   3  11 99.2534 112.269  20
  11   3  11 22.7478 110.824  30
  11   3  11-40.4721 181.780   7
  11   3  12 18476.0 755.915  20
  11   3  12 18957.6 750.515  30
  11   3  13 7486.69 400.383  30
  11   3  13 7975.70 405.044  20
  11   3  13 7427.31 437.703  24
 -11   3 -13 7646.92 420.862   6
  11   3  14 8272.43 418.562  30
 -11   3 -14 9967.84 458.657   6
 -11   3 -15 238.646 105.672   6
 -11   3 -16 1609.29 134.751   6
 -11   3 -17 13061.2 466.821  23
  11   5 -15 177.537 82.1397  23
  11   5 -14 1103.43 145.303  23
  11   5 -13 13265.7 522.179  27
  11   5 -13 13335.0 575.342  23
  11   5 -12 2800.36 247.631  23
  11   5 -12 2845.77 212.093  27
  11   5 -12 2614.02 204.939  17
  11   5 -11 245.131 148.539  23
  11   5 -11 272.288 117.019  27
  11   5 -10 16668.8 732.905  23
  11   5 -10 16513.6 678.343  27
  11   5  -9 8342.38 473.822  23
  11   5  -9 7783.78 418.212  27
  11   5  -8 6736.77 429.896  23
  11   5  -8 7057.16 391.366  27
  11   5  -7 16564.3 741.773  23
  11   5  -7 16123.0 686.317  27
  11   5  -6 22412.4 932.033  23
  11   5  -6 23750.9 896.376  27
  11   5  -5 4936.68 350.278  23
  11   5  -5 4464.53 310.111  27
  11   5  -4 3666.76 301.795  23
  11   5  -4 3954.09 284.784  27
  11   5  -3 8841.46 439.335  26
  11   5  -3 9436.73 502.350  23
 -11   5   3 8762.68 623.926  11
  11   5  -3 10108.6 475.890  27
  11   5  -2 5487.30 329.358  26
  11   5  -2 5834.52 372.619  23
 -11   5   2 5493.59 492.478  11
  11   5  -2 5876.39 350.169  27
  11   5  -1 36882.5 1283.12  26
  11   5  -1 35716.7 1325.24  23
 -11   5   1 38444.0 1593.65  11
  11   5  -1 36541.6 1292.00  34
  11   5  -1 39396.2 1312.77  27
  11   5   0 2749.21 233.840  26
 -11   5   0 2224.74 348.168  11
  11   5   0 2665.88 231.246  27
  11   5   0 2508.46 221.711  34
  11   5   1 9308.05 462.139  26
  11   5   1 9774.21 481.052  27
  11   5   2 31311.5 1143.86  26
  11   5   2 32517.0 1165.82  27
  11   5   2 33773.3 1582.04   7
  11   5   3 8625.64 421.435  30
  11   5   3 8373.20 439.204  26
  11   5   3 9001.48 718.705   7
  11   5   4 4642.46 520.560   7
  11   5   4 4803.14 299.914  30
  11   5   4 4789.88 293.702  19
  11   5   5 21140.5 1191.19   7
  11   5   5 20580.1 834.406  28
  11   5   5 19950.6 779.564  30
  11   5   5 20162.1 777.076  19
  11   5   6 2265.20 210.238  30
  11   5   6 2282.47 396.866   7
  11   5   7 5869.73 343.417  30
  11   5   7 5531.03 592.058   7
  11   5   8 9907.53 476.499  30
  11   5   8 9664.88 781.749   7
  11   5   9 28011.0 1018.39  30
  11   5  10 1486.28 208.383  24
  11   5  10 1075.21 167.787  30
  11   5  11 7787.70 423.172  24
  11   5  11 7767.30 392.755  30
  11   5  12 10045.6 450.278  30
  11   5  12 10152.5 478.857  24
  11   5  13 494.146 130.415  24
  11   5  13 588.436 116.694  30
  11   5  14 8869.17 369.283  30
  11   7 -11 6574.68 277.191  27
  11   7 -10 1162.55 112.486  23
  11   7 -10 1821.80 141.520  27
  11   7  -9 439.019 92.3251  23
  11   7  -9 704.612 113.315  27
  11   7  -8 2192.91 183.330  23
  11   7  -8 2736.85 207.140  27
  11   7  -7 4065.56 248.922  23
  11   7  -6 3254.49 223.622  26
  11   7  -5 12648.4 534.396  26
  11   7  -4 19716.9 755.050  26
  11   7  -3 9321.77 450.563  26
  11   7  -2 20574.7 814.632  26
  11   7  -2 22431.4 848.746  27
  11   7  -1 7044.52 382.807  26
  11   7  -1 7147.90 402.543  27
  11   7   0 2122.29 215.406  26
  11   7   0 1972.92 220.307  27
  11   7   1 12759.1 570.673  26
  11   7   1 12820.5 553.775  30
  11   7   1 12864.6 592.652  27
  11   7   2 1907.07 193.126  30
  11   7   2 1670.64 206.041  27
  11   7   3 7259.25 371.997  30
  11   7   3 6812.87 396.352  27
  11   7   4 10219.1 464.433  30
  11   7   4 10087.4 506.457  27
  11   7   5 6772.43 353.672  30
  11   7   5 6820.66 388.672  27
  11   7   6 1617.66 172.506  30
  11   7   7 7927.48 396.300  24
  11   7   7 7863.93 372.865  30
  11   7   8 3062.64 227.727  24
  11   7   8 2814.48 200.573  30
  11   7   9 980.429 134.922  24
  11   7   9 846.957 119.304  30
  11   7  10 1461.77 130.022  30
  11   7  10 1578.88 146.591  24
  11   7  11 6623.63 268.517  30
  11   7  11 6273.68 277.900  24
 -12  -8   7 38.5107 56.4496  15
 -12  -8   6 8609.99 343.160  15
 -12  -8   5 9915.51 396.530  15
 -12  -8   4 2885.97 192.164  14
 -12  -8   3 7780.50 351.823  14
 -12  -8   2 7514.54 343.684  14
 -12  -8   2 7182.33 346.850  21
 -12  -8   1 1585.10 153.991  14
 -12  -8   1 1663.96 160.777  21
 -12  -8   0 4390.21 247.375  14
 -12  -8   0 4049.44 252.079  21
 -12  -8  -1 2383.81 178.845  14
  12  -8   1 2455.76 188.830  31
 -12  -8  -2 2875.33 194.175  14
 -12  -8  -2 2758.76 201.036  21
 -12  -8  -3 3415.96 215.115  21
  12  -8   3 3523.89 216.004  31
 -12  -8  -4 5409.54 269.922  21
  12  -8   4 5418.91 268.783  31
 -12  -8  -5 510.027 90.2961  21
  12  -8   5 666.548 100.291  31
  12  -8   6 2562.40 154.957  31
  12  -8   7 2378.58 132.464  31
 -12  -6  13 2301.37 137.075  14
  12  -6 -13 2654.50 222.885  29
 -12  -6  12 1555.32 136.164  14
 -12  -6  11 569.393 112.516  14
 -12  -6  10 1655.42 144.393  15
 -12  -6  10 1999.49 182.418  14
 -12  -6   9 251.814 99.2938  15
 -12  -6   9 226.308 114.649  14
 -12  -6   8 7754.27 407.609  14
 -12  -6   7 3279.54 261.718  14
 -12  -6   6 287.898 127.922  21
 -12  -6   6 290.982 143.707  14
  12  -6  -5 7267.54 472.719  35
 -12  -6   5 6925.22 390.515  21
 -12  -6   5 6874.63 399.320  14
  12  -6  -5 6879.37 367.776  12
  12  -6  -4 11578.7 614.495  35
  12  -6  -4 10865.7 526.134  31
 -12  -6   4 11027.6 529.055  21
 -12  -6   4 10977.0 533.179  14
  12  -6  -4 9520.74 573.980  16
  12  -6  -4 11405.5 508.417  12
  12  -6  -3 15045.0 729.995  35
  12  -6  -3 15899.9 669.746  31
  12  -6  -3 15581.2 644.381  12
 -12  -6   3 15013.3 665.581  21
  12  -6  -3 14024.3 741.134  16
 -12  -6   3 15888.6 682.355  14
  12  -6  -2 26399.3 1031.79  35
  12  -6  -2 24768.5 945.122  31
  12  -6  -2 25244.1 936.963  12
  12  -6  -2 23331.4 1100.75  29
 -12  -6   2 24954.1 962.930  21
 -12  -6   2 24149.2 957.195  14
  12  -6  -1 12529.8 707.294  29
  12  -6  -1 12241.0 623.208  35
 -12  -6   1 13024.4 593.845  14
 -12  -6   0 11552.1 1053.87  10
  12  -6   0 11451.7 665.498  29
  12  -6   0 12986.5 613.227  18
  12  -6   0 12816.5 623.097  35
  12  -6   1 9755.12 565.984  29
  12  -6   1 9802.60 518.224  35
  12  -6   1 10129.6 530.910  18
  12  -6   2 7342.93 429.855  35
  12  -6   2 8253.30 473.627  18
  12  -6   3 3188.45 272.278  35
  12  -6   3 3283.02 304.063  18
  12  -6   4 8766.06 461.580  36
  12  -6   4 8630.49 508.188  18
  12  -6   5 2820.20 246.549  36
  12  -6   5 2430.73 278.343  18
  12  -6   6 18933.6 760.848  36
  12  -6   6 18069.7 818.141  18
  12  -6   7 4735.82 315.866  36
  12  -6   7 4895.47 368.164  18
  12  -6   8 7694.28 404.717  36
  12  -6   8 7708.71 462.961  18
  12  -6   9 1887.92 193.661  36
  12  -6   9 2085.93 243.699  18
  12  -6  10 2794.11 214.495  36
  12  -6  10 2934.76 261.747  18
  12  -6  11 4230.74 240.105  36
  12  -6  11 3547.77 267.205  18
  12  -6  12 395.101 85.7304  36
  12  -6  13 1709.74 113.381  36
  12  -4 -15 929.932 149.591  29
 -12  -4  14 4713.72 246.039  14
 -12  -4  13 1707.65 166.431  14
 -12  -4  12 4920.63 293.319  14
 -12  -4  11 9470.13 456.047  14
  12  -4 -11 9739.96 534.615  13
  12  -4 -10 20260.4 862.410  16
 -12  -4  10 20266.3 791.231  14
  12  -4 -10 19962.9 872.585  13
  12  -4  -9 7738.15 476.184  16
 -12  -4   9 7263.92 398.897  14
  12  -4  -9 6892.85 454.917  13
 -12  -4   8 2721.26 237.806  14
  12  -4  -8 2521.66 302.820  16
  12  -4  -8 2413.16 278.611  13
 -12  -4   7 4197.98 266.413  21
 -12  -4   7 4361.67 296.725  14
  12  -4  -7 3639.14 361.684  16
  12  -4  -7 3973.94 334.660  13
 -12  -4   6 2150.10 194.660  21
 -12  -4   6 2573.93 229.969  14
  12  -4  -6 2451.38 304.221  16
  12  -4  -6 2602.93 269.083  13
  12  -4  -5 207.663 107.011  31
  12  -4  -5 177.878 170.068  35
 -12  -4   5 429.514 116.587  21
  12  -4  -5 371.870 198.767  16
  12  -4  -5 356.970 159.704  18
 -12  -4   5 285.946 120.428  14
  12  -4  -5 129.461 154.539  13
  12  -4  -5 285.048 100.371  12
  12  -4  -4 11135.9 572.171  35
  12  -4  -4 11179.9 497.074  31
  12  -4  -4 10796.1 563.982  18
  12  -4  -4 11220.6 618.387  16
 -12  -4   4 11112.9 509.853  14
  12  -4  -4 10293.2 537.250  13
  12  -4  -4 10728.1 465.397  12
  12  -4  -3 16143.6 724.110  35
  12  -4  -3 16731.0 658.645  31
  12  -4  -3 16301.5 633.809  12
  12  -4  -3 15996.1 733.573  18
  12  -4  -3 16633.8 797.000  16
 -12  -4   3 16451.6 672.679  14
  12  -4  -2 18753.4 740.165  31
  12  -4  -2 19303.4 803.027  35
  12  -4  -2 19174.6 762.165  22
  12  -4  -2 19154.0 725.130  12
  12  -4  -2 21452.7 851.171  18
  12  -4  -2 19484.7 889.587  16
  12  -4  -1 30986.5 1275.99  33
  12  -4  -1 32437.9 1177.95  35
  12  -4  -1 31797.4 1109.36  12
  12  -4  -1 33060.6 1170.55  22
  12  -4  -1 33910.9 1229.75  18
  12  -4  -1 33150.9 1295.61  16
  12  -4   0 21055.4 959.697  33
  12  -4   0 22202.8 853.932  35
  12  -4   0 19354.4 962.324  29
  12  -4   0 21503.4 802.781  12
  12  -4   0 23311.7 880.286  22
  12  -4   0 22714.3 911.199  18
  12  -4   0 21461.1 969.144  16
  12  -4   1 28648.0 1219.89  29
  12  -4   1 27514.0 1197.36  33
  12  -4   1 29654.9 1054.42  36
  12  -4   1 29390.7 1073.97  35
  12  -4   1 32302.9 1139.49  22
  12  -4   1 31890.0 1162.95  18
  12  -4   1 29530.8 1224.09  16
  12  -4   2 38152.7 1493.13  29
  12  -4   2 41221.9 1431.00  22
  12  -4   2 42090.3 1455.12  18
  12  -4   2 38782.3 1509.43  16
  12  -4   2 39021.2 1507.34  33
  12  -4   2 38062.5 1328.67  36
  12  -4   3 2044.13 274.511  29
  12  -4   3 2550.11 280.852  18
  12  -4   3 2234.06 268.387  22
  12  -4   3 2248.72 324.843  16
  12  -4   3 1953.70 293.478  33
  12  -4   3 2255.79 202.420  36
  12  -4   4 352.806 180.411  29
  12  -4   4 325.655 177.524  22
  12  -4   4 200.889 159.147  18
  12  -4   4 168.692 204.293  33
  12  -4   4 241.928 114.507  36
  12  -4   5 21784.5 919.165  29
  12  -4   5 21284.4 832.658  36
  12  -4   6 62362.6 2133.83  29
  12  -4   6 64722.5 2075.74  36
  12  -4   7 21667.4 854.384  36
  12  -4   7 21177.7 937.961  22
  12  -4   7 21712.4 948.582  18
  12  -4   8 26214.2 1006.27  36
  12  -4   8 27352.1 1106.58  18
  12  -4   8 26537.8 1098.39  22
  12  -4   9 2397.06 237.324  36
  12  -4   9 2612.29 308.218  18
  12  -4   9 2482.31 309.949  22
  12  -4  10 1849.27 209.522  36
  12  -4  10 1590.95 248.456  22
  12  -4  10 1860.02 269.821  18
  12  -4  11 2177.19 262.568  22
  12  -4  11 2107.33 225.774  36
  12  -4  11 1895.60 264.829  18
  12  -4  12 18383.9 810.805  18
  12  -4  12 18809.5 789.000  22
  12  -4  12 19215.2 749.775  36
  12  -4  13 6014.92 385.356  18
  12  -4  13 6244.71 362.549  22
  12  -4  13 6234.27 341.801  36
  12  -4  14 712.496 151.421  18
  12  -4  14 668.859 122.209  36
  12  -4  15 8365.05 344.202  36
  12  -4  15 7690.28 365.470  18
  12  -2 -17 279.631 116.859   6
  12  -2 -16 1784.11 211.404   6
  12  -2 -15 4567.22 348.065   6
  12  -2 -15 4175.46 377.976  32
  12  -2 -14 5459.22 400.441   6
  12  -2 -14 4820.60 445.184  32
  12  -2 -13 278.174 187.494   6
  12  -2 -13 243.821 233.186  32
  12  -2 -12 19976.7 1389.67   3
  12  -2 -12 19837.4 926.501   6
  12  -2 -12 22024.4 901.013  17
  12  -2 -12 20575.9 1026.91  32
  12  -2 -11 8509.78 878.904   3
  12  -2 -11 8256.50 537.885   6
  12  -2 -11 8398.87 501.002  17
  12  -2 -11 9149.46 638.621  32
  12  -2 -10 17025.6 1233.13   3
  12  -2 -10 17629.4 852.868   6
  12  -2 -10 19573.9 823.911  17
  12  -2 -10 18112.1 952.725  32
  12  -2  -9 6076.35 512.161  32
  12  -2  -9 6040.11 438.890   6
  12  -2  -9 5185.72 374.378   4
  12  -2  -9 5570.38 688.415   3
 -12  -2   8 154.736 89.6116  14
  12  -2  -8 323.511 148.552   6
  12  -2  -8 372.696 139.624   4
  12  -2  -8 456.864 276.577   3
  12  -2  -8 216.257 219.110  32
  12  -2  -7 44455.0 1546.06   4
  12  -2  -7 45957.7 2081.47   3
  12  -2  -7 47010.5 1620.16   6
 -12  -2   7 44659.6 1462.73  14
  12  -2  -7 45898.3 1564.78  17
  12  -2  -7 44321.6 1723.39  32
  12  -2  -6 9851.93 484.508   4
  12  -2  -6 10491.1 839.048   3
  12  -2  -6 10112.2 623.777  32
  12  -2  -6 9533.76 534.403  18
 -12  -2   6 9962.78 429.688  14
  12  -2  -6 10619.8 506.026  17
  12  -2  -6 10581.7 546.893   6
  12  -2  -5 17954.6 765.376   6
  12  -2  -5 17883.6 711.324   4
  12  -2  -5 19545.1 1109.41   3
  12  -2  -5 17087.7 843.415  32
  12  -2  -5 18121.1 703.466  13
  12  -2  -5 17376.2 767.365  18
 -12  -2   5 17851.9 654.007  14
  12  -2  -5 16767.2 705.699  17
  12  -2  -4 58697.0 1954.51   6
  12  -2  -4 57522.4 1882.81   4
  12  -2  -4 60551.3 2379.61   3
  12  -2  -4 61233.3 2076.59  32
  12  -2  -4 61017.0 1973.66  18
  12  -2  -4 56607.4 1881.80  17
  12  -2  -3 3012.93 400.503   3
  12  -2  -3 3132.74 328.397  32
  12  -2  -3 2912.73 258.630  18
  12  -2  -3 2681.80 209.513   4
  12  -2  -2 42974.2 1521.65  18
  12  -2  -2 45349.9 1552.93  16
  12  -2  -2 47861.0 1898.90   3
  12  -2  -1 16248.8 928.368   3
  12  -2   0 3603.62 421.442   3
  12  -2   1 3028.56 256.606  18
  12  -2   1 3056.42 290.069  16
  12  -2   1 3411.30 403.647   3
  12  -2   1 2978.43 348.139   1
  12  -2   2 2382.27 270.691  33
  12  -2   2 2215.68 316.588   1
  12  -2   2 2349.32 224.732  18
  12  -2   2 2007.71 249.286  16
  12  -2   3 5173.67 392.199  33
  12  -2   3 5645.28 395.136  29
  12  -2   3 6586.83 503.863   1
  12  -2   3 5361.98 375.094  25
  12  -2   3 4992.39 335.609  22
  12  -2   3 5534.15 350.493  18
  12  -2   3 5374.30 385.919  16
  12  -2   4 40089.3 1475.10  33
  12  -2   4 42008.8 1472.72  29
  12  -2   4 40439.9 1642.02   1
  12  -2   4 41461.7 1454.85  25
  12  -2   4 39830.3 1400.17  18
  12  -2   4 37373.4 1387.10  22
  12  -2   4 38584.3 1441.03  16
  12  -2   5 44430.2 1601.33  33
  12  -2   5 43866.5 1574.29  29
  12  -2   5 43570.0 1776.70   1
  12  -2   5 43450.9 1516.67  18
  12  -2   5 41759.0 1560.47  16
  12  -2   6 34143.0 1300.28  29
  12  -2   6 34953.3 1317.87  25
  12  -2   6 33300.6 1509.04   1
  12  -2   6 34189.1 1250.99  18
  12  -2   6 32856.3 1255.51  22
  12  -2   6 33953.0 1195.66  20
  12  -2   6 34502.1 1341.32  33
  12  -2   7 80602.6 2575.02  20
  12  -2   7 81295.3 2627.07  18
  12  -2   7 79081.0 2642.19  22
  12  -2   7 80815.2 2965.56   1
  12  -2   7 84171.1 2717.32  25
  12  -2   8 108289. 3357.39  20
  12  -2   8 106291. 3425.89  22
  12  -2   8 108348. 3409.04  18
  12  -2   8 103260. 3766.75   1
  12  -2   8 109630. 3492.53  25
  12  -2   9 38084.0 1366.14  20
  12  -2   9 40485.2 1447.51  22
  12  -2   9 36200.9 1394.15  18
  12  -2   9 38872.5 1760.20   1
  12  -2   9 38933.6 1486.12  25
  12  -2  10 7426.45 507.747  25
  12  -2  10 6572.16 414.982  20
  12  -2  10 7172.30 471.124  22
  12  -2  10 6720.24 443.787  18
  12  -2  11 29337.1 1109.56  20
  12  -2  11 29381.8 1156.62  22
  12  -2  11 28314.1 1132.15  18
  12  -2  12 18798.7 780.202  20
  12  -2  12 18381.5 806.921  22
  12  -2  12 17071.4 782.060  18
  12  -2  13 2426.81 248.185  20
  12  -2  13 2445.53 252.651  18
  12  -2  13 2756.90 272.552  22
  12  -2  14 6059.82 366.578  20
  12  -2  14 5994.25 360.298  22
  12  -2  14 6264.40 367.564  18
  12  -2  15 9737.79 437.477  18
 -12  -2 -15 9921.20 482.112   6
 -12  -2 -16 10093.9 449.886   6
  12   0 -18 1025.78 141.467   6
  12   0 -18 1276.39 176.982  32
  12   0 -18 1367.93 131.721  13
  12   0 -17 198.392 133.548   6
  12   0 -17 392.623 183.335  32
  12   0 -16-44.3340 145.774   6
  12   0 -16 39.2048 187.375  32
  12   0 -15 1521.01 243.470   6
  12   0 -15 1286.76 181.849  17
  12   0 -15 1262.29 295.099  32
  12   0 -14 379.147 152.271  17
  12   0 -14 401.313 198.893   6
  12   0 -13 1980.51 236.469  17
  12   0 -13 2011.66 280.935   6
  12   0 -13 1480.79 468.479   3
  12   0 -12 400.503 131.326  23
  12   0 -12 447.597 175.488  17
  12   0 -12 591.795 213.581   6
  12   0 -12 259.333 308.097   3
  12   0 -11 695.767 292.334   3
  12   0 -11 167.186 255.772  32
  12   0 -11-46.2871 104.736  23
  12   0 -11 440.574 202.318   6
  12   0 -11 58.8649 144.297  17
  12   0 -10 57760.8 1946.03  23
  12   0 -10 61389.8 2015.79  17
  12   0 -10 62027.5 2110.27   6
  12   0 -10 61641.0 2748.36   3
  12   0  -9 4134.49 329.217   4
  12   0  -9 4065.72 598.516   3
  12   0  -9 3818.47 425.317  32
  12   0  -9 4157.72 277.777  23
  12   0  -9 4278.13 368.367   6
  12   0  -9 4072.24 311.157  17
  12   0  -8 192.333 130.622   4
  12   0  -8 364.121 277.669   3
  12   0  -8 23.3706 205.352  32
  12   0  -8 210.041 105.048  23
  12   0  -8 388.750 164.807   6
  12   0  -8 248.131 124.766  17
  12   0  -7 3790.25 249.915  23
  12   0  -7 3705.81 323.883   6
  12   0  -7 3248.99 272.245   4
  12   0  -7 4150.16 558.850   3
  12   0  -7 2656.93 340.055  32
  12   0  -6 13425.9 584.308   4
  12   0  -6 13865.6 966.364   3
  12   0  -6 12439.3 621.963   6
  12   0  -6 12946.3 570.846  17
  12   0  -6 12893.3 696.529  32
  12   0  -5 2723.51 270.457   6
  12   0  -5 2932.76 232.623   4
  12   0  -5 3135.76 445.252   3
  12   0  -5 2542.45 301.074  32
  12   0  -4 35220.0 1636.41   3
  12   0  -4 35040.0 1188.72   4
  12   0  -4 34024.7 1252.78  18
  12   0  -3 9519.66 712.438   3
  12   0  -2 11475.6 774.031   3
  12   0  -1 5452.64 519.004   3
  12   0   0 24895.0 1177.28   3
  12   0   0 21410.3 1047.76   1
  12   0   1 17785.5 922.044   1
  12   0   1 19791.5 1024.54   3
  12   0   2 83424.0 3053.63   3
  12   0   2 88011.9 2948.17   1
  12   0   2 84242.7 2690.58   7
  12   0   3 1460.52 254.524   1
  12   0   3 218.665 100.462   7
  12   0   4 1709.08 284.846   1
  12   0   4 1783.90 210.883   7
  12   0   5 3003.48 371.034   1
  12   0   5 2968.43 290.469  25
  12   0   5 3024.77 235.716  20
  12   0   5 3078.71 285.389   7
  12   0   6 201.574 131.893  28
  12   0   6 474.083 185.169  25
  12   0   6 238.093 108.866  18
  12   0   6 122.391 106.535  20
  12   0   6 209.093 117.296   7
  12   0   7 10003.5 471.952  18
  12   0   7 9090.11 471.697  20
  12   0   7 11129.9 575.459  25
  12   0   7 9494.72 446.577  24
  12   0   7 9348.01 578.084   7
  12   0   8 63895.6 2066.61  20
  12   0   8 63088.5 2150.54  25
  12   0   8 60093.0 2227.72   7
  12   0   9 41878.6 1517.79  22
  12   0   9 41977.8 1471.26  20
  12   0   9 41257.4 1543.72  25
  12   0   9 41351.6 1653.09   7
  12   0  10 64954.3 2187.14  22
  12   0  10 65246.1 2150.01  20
  12   0  10 65908.5 2217.35  25
  12   0  10 59894.6 2331.57   7
  12   0  11 106275. 3335.24  22
  12   0  11 105349. 3307.24  20
  12   0  11 106144. 3360.30  25
  12   0  11 96351.7 3512.05   7
  12   0  12 6078.35 421.213  22
  12   0  12 6843.63 427.259  20
  12   0  12 6298.26 435.660  25
  12   0  13 17088.3 754.172  22
  12   0  13 17150.7 758.664  20
  12   0  14 1375.59 205.553  20
  12   0  14 1497.38 200.113  22
  12   0  15 158.685 135.025  20
 -12   0 -16 7258.24 388.438   6
  12   0  16 5936.03 349.235  20
 -12   0 -17 489.713 127.037   6
 -12   0 -18 4336.74 222.718   6
  12   2 -18 1689.00 168.935  32
  12   2 -17 261.197 107.322   6
  12   2 -17 247.955 159.110  32
  12   2 -16 1543.92 200.628   6
  12   2 -16 2328.23 299.419  32
  12   2 -15 5160.33 456.140  32
  12   2 -15 4959.45 358.846   6
  12   2 -15 4940.71 289.540  17
  12   2 -15 4886.69 306.403  23
  12   2 -14 4509.47 450.331  32
  12   2 -14 4568.48 369.971   6
  12   2 -14 4430.58 298.740  17
  12   2 -14 4456.69 309.515  23
  12   2 -13 323.712 189.189   6
  12   2 -13 280.438 135.714  17
  12   2 -13 448.618 147.687  23
  12   2 -12 18888.1 1353.86   3
  12   2 -12 20872.8 935.232   6
  12   2 -12 20981.1 854.747  17
  12   2 -12 21575.3 867.476  23
  12   2 -11 7476.92 821.626   3
  12   2 -11 7073.72 503.165   6
  12   2 -11 8692.99 465.350  17
  12   2 -11 7586.62 448.939  23
  12   2 -10 18057.9 765.203  23
  12   2 -10 17544.1 1245.96   3
  12   2 -10 16992.4 824.369   6
  12   2  -9 6618.30 398.764  23
  12   2  -9 5741.08 388.047   4
  12   2  -9 6090.96 718.180   3
  12   2  -9 6280.39 443.548   6
  12   2  -8 147.246 116.794  23
  12   2  -8 334.204 175.635   6
  12   2  -8 163.139 128.380   4
  12   2  -8 304.083 246.962   3
  12   2  -7 45207.6 1526.61  23
  12   2  -7 43622.4 1515.32   4
  12   2  -7 45309.9 2058.43   3
  12   2  -7 45615.4 1581.08   6
  12   2  -7 43101.0 1418.93  27
  12   2  -6 9803.13 424.202  27
  12   2  -6 11669.1 527.109  23
  12   2  -6 10739.2 504.389   4
  12   2  -6 10027.0 821.549   3
  12   2  -6 9827.71 593.500  32
  12   2  -6 10968.0 555.067   6
  12   2  -5 18666.7 743.685  23
  12   2  -5 17174.1 815.070  32
  12   2  -5 17790.1 771.641   6
  12   2  -5 18246.8 720.306   4
  12   2  -5 19753.5 1121.84   3
  12   2  -4 59545.3 2025.01   6
  12   2  -4 61367.9 1957.57   4
  12   2  -4 65116.7 2464.03   3
  12   2  -3 2915.19 403.588   3
  12   2  -3 2560.61 206.014  19
  12   2  -3 2626.97 206.605   4
  12   2  -2 40869.0 1375.23  19
  12   2  -2 42203.3 1417.58  23
  12   2  -2 42899.3 1807.89   3
  12   2  -1 12742.2 536.223  19
  12   2  -1 14034.3 845.533   3
  12   2   0 4510.67 272.298  19
  12   2   0 4544.25 461.317   3
  12   2   1 3569.08 350.709   7
  12   2   1 3683.93 418.282   3
  12   2   1 3761.81 384.625   1
  12   2   2 2127.92 194.540  34
  12   2   2 2357.58 295.296   7
  12   2   2 2114.41 302.441   1
  12   2   3 4909.50 302.150  34
  12   2   3 5344.92 442.331   7
  12   2   3 5107.84 461.233   1
  12   2   4 39761.0 1426.16  28
  12   2   4 41472.9 1353.90  27
  12   2   4 41868.6 1684.70   1
  12   2   4 41187.1 1389.37  34
  12   2   4 40678.2 1634.28   7
  12   2   5 44737.9 1555.47  28
  12   2   5 42317.0 1470.51  27
  12   2   5 47216.7 1838.32   1
  12   2   5 46282.4 1469.99  24
  12   2   5 44263.7 1507.68  34
  12   2   5 46865.4 1804.04   7
  12   2   6 32374.8 1126.15  24
  12   2   6 31603.8 1243.10  25
  12   2   6 33771.7 1485.33   1
  12   2   6 33994.4 1215.56  28
  12   2   6 31477.5 1078.90  30
  12   2   6 34651.2 1465.61   7
  12   2   7 79100.9 2550.29  28
  12   2   7 76065.5 2410.88  30
  12   2   7 77859.6 2887.11   1
  12   2   7 79376.6 2470.92  24
  12   2   7 79889.8 2597.33  25
  12   2   7 78269.8 2487.14  20
  12   2   7 78778.4 2844.24   7
  12   2   8 106675. 3283.31  30
  12   2   8 108435. 3417.83  28
  12   2   8 109095. 3456.31  25
  12   2   8 108599. 3345.29  24
  12   2   8 109439. 3745.72   7
  12   2   8 107129. 3357.24  20
  12   2   8 107885. 3801.90   1
  12   2   9 39418.9 1455.83  25
  12   2   9 39547.0 1379.41  24
  12   2   9 39596.5 1321.30  30
  12   2   9 37608.4 1375.11  20
  12   2   9 39906.9 1734.12   7
  12   2  10 4936.57 385.141  25
  12   2  10 5015.54 352.403  24
  12   2  10 5254.15 315.899  30
  12   2  10 5181.45 354.130  20
  12   2  10 5348.27 545.119   7
  12   2  11 30677.0 1150.34  24
  12   2  11 31016.7 1091.27  30
  12   2  11 30394.6 1143.91  20
  12   2  11 29055.6 1454.96   7
  12   2  12 18303.9 769.221  20
  12   2  12 18065.6 773.250  24
  12   2  12 17738.3 717.641  30
  12   2  13 2614.65 254.746  20
  12   2  13 2739.77 267.525  22
  12   2  14 5705.40 340.529  22
  12   2  14 6120.89 358.837  20
 -12   2 -15 10783.1 505.841   6
 -12   2 -16 9832.86 441.659   6
 -12   2 -17 6157.40 277.637   6
  12   4 -16 629.336 97.4373  23
  12   4 -15 1186.67 174.539  32
  12   4 -14 4194.34 327.914  32
  12   4 -14 4285.61 234.162  17
  12   4 -13 1564.79 249.267  32
  12   4 -13 1742.05 173.153  17
  12   4 -12 4148.72 258.963  27
  12   4 -12 3461.40 351.882  32
  12   4 -12 4476.85 294.492  17
  12   4 -12 4372.07 330.018  23
  12   4 -11 9905.29 523.384  23
  12   4 -11 9281.35 574.043  32
  12   4 -11 9303.38 444.093  27
  12   4 -10 19840.1 846.763  23
  12   4 -10 18233.9 890.330  32
  12   4 -10 20337.1 770.528  27
  12   4  -9 7796.92 464.235  23
  12   4  -9 7388.55 393.252  27
  12   4  -8 2509.16 267.104  23
  12   4  -8 2382.08 213.497  27
  12   4  -7 4696.01 353.213  23
  12   4  -7 4549.22 294.275  27
  12   4  -6 2297.35 251.549  23
  12   4  -6 2463.94 209.454  27
  12   4  -5 279.549 145.408  23
  12   4  -5 329.195 108.882  27
  12   4  -4 12161.3 503.807  26
  12   4  -4 12917.8 606.481  23
  12   4  -4 11865.3 530.349  27
  12   4  -3 17754.9 668.673  26
  12   4  -3 17927.3 767.439  23
 -12   4   3 15634.4 824.136  11
  12   4  -3 18136.8 699.827  27
  12   4  -2 20496.1 762.790  26
  12   4  -2 21357.5 861.467  23
 -12   4   2 20159.5 963.695  11
  12   4  -2 20904.5 790.010  27
  12   4  -1 33425.3 1129.87  26
  12   4  -1 31999.8 1212.05  23
 -12   4   1 32026.1 1353.54  11
  12   4  -1 34006.6 1163.31  19
  12   4  -1 33006.4 1149.64  27
  12   4   0 22978.4 818.158  26
  12   4   0 21095.1 875.171  23
  12   4   0 21247.5 828.399  19
  12   4   0 22655.5 833.890  27
  12   4   0 21823.6 854.516  34
  12   4   1 29941.0 1025.67  26
  12   4   1 27753.5 1030.74  27
  12   4   1 29124.5 1041.98  19
  12   4   1 30558.0 1418.13   7
  12   4   1 28568.4 1054.97  34
  12   4   2 39123.2 1336.31  26
  12   4   2 39004.2 1353.44  27
  12   4   2 40015.0 1357.32  19
  12   4   2 43231.3 1775.19   7
  12   4   2 39547.6 1368.90  34
  12   4   3 2600.35 203.742  30
  12   4   3 3070.01 246.473  27
  12   4   3 2862.44 233.822  19
  12   4   3 2446.00 229.397  34
  12   4   3 2654.29 385.666   7
  12   4   4 281.367 102.038  30
  12   4   4 218.416 124.899  27
  12   4   4 209.979 115.985  34
  12   4   4 292.134 210.606   7
  12   4   5 24673.5 1297.11   7
  12   4   5 24792.7 988.029  28
  12   4   5 24929.4 894.415  30
  12   4   5 24418.8 952.026  27
  12   4   6 63554.4 2527.69   7
  12   4   6 63418.8 2108.51  28
  12   4   6 63346.3 2013.30  30
  12   4   6 62256.2 2081.36  27
  12   4   7 20988.5 1188.40   7
  12   4   7 21312.7 832.905  24
  12   4   7 20345.7 901.158  25
  12   4   7 19648.0 844.612  28
  12   4   7 20444.0 785.065  30
  12   4   8 28237.5 1440.08   7
  12   4   8 27936.8 1043.00  24
  12   4   8 27012.6 1088.18  25
  12   4   8 27212.3 991.699  30
  12   4   8 26666.0 1044.74  28
  12   4   9 2020.94 385.276   7
  12   4   9 2627.94 227.260  30
  12   4   9 2530.67 253.874  24
  12   4  10 1521.09 189.979  30
  12   4  10 1664.54 223.973  24
  12   4  11 2175.35 204.168  30
  12   4  12 19180.7 736.247  30
  12   4  13 5105.24 291.335  30
  12   4  14 527.863 107.613  30
 -12   4 -15 7519.24 307.967  23
  12   6 -13 2481.40 163.518  23
  12   6 -12 1437.76 121.413  27
  12   6 -12 1436.35 150.995  23
  12   6 -11 341.653 91.3026  17
  12   6 -11 616.199 106.595  27
  12   6 -11 573.279 126.972  23
  12   6 -10 2286.53 184.465  27
  12   6 -10 2059.45 200.929  23
  12   6  -9 103.684 99.0523  27
  12   6  -9 71.1305 114.083  23
  12   6  -8 7305.78 379.638  27
  12   6  -8 7285.59 417.040  23
  12   6  -7 3323.86 254.737  27
  12   6  -7 3485.85 286.483  23
  12   6  -6 417.007 134.418  27
  12   6  -6 263.959 107.078  26
  12   6  -6 261.446 130.967  23
  12   6  -5 6388.66 370.642  27
  12   6  -5 6487.41 346.472  26
  12   6  -5 5886.83 383.828  23
  12   6  -4 11879.8 525.610  26
  12   6  -4 11519.1 565.525  23
  12   6  -4 12003.4 553.713  27
  12   6  -4 11354.6 521.839  34
  12   6  -3 16142.9 662.231  26
  12   6  -3 15113.0 687.406  23
  12   6  -3 16845.0 696.531  27
  12   6  -2 24112.3 896.574  26
 -12   6   2 21684.8 1131.86  11
  12   6  -2 23849.5 920.054  27
  12   6  -1 12628.7 566.792  26
  12   6  -1 13168.2 592.682  27
  12   6   0 13578.6 597.983  26
  12   6   0 14169.2 625.768  27
 -12   6  -1 9764.68 712.182  11
  12   6   1 9895.78 486.284  26
 -12   6  -2 5421.52 553.803  11
  12   6   2 7789.95 387.122  30
  12   6   3 3454.38 288.237  28
  12   6   3 3624.11 260.918  30
  12   6   4 8841.59 433.075  30
  12   6   5 2374.35 215.033  30
  12   6   6 18679.3 715.916  30
  12   6   6 17434.6 761.574  27
  12   6   7 4571.79 291.608  30
  12   6   8 7433.93 372.676  30
  12   6   9 1867.44 179.019  30
  12   6  10 2487.84 191.563  30
  12   6  11 3729.99 236.997  24
  12   6  11 3344.42 211.638  30
  12   6  12 348.774 83.2703  30
  12   6  12 380.984 99.4332  24
  12   6  13 1386.18 100.729  30
  12   8  -4 3144.30 180.063  30
  12   8  -3 7042.11 313.053  30
  12   8  -3 7804.12 351.769  27
  12   8  -2 7485.65 323.815  30
  12   8  -2 7261.91 353.082  27
  12   8  -1 1797.90 148.025  30
  12   8  -1 1697.51 167.311  27
  12   8   0 4876.15 253.284  30
  12   8   0 5176.42 286.807  27
  12   8   1 2287.54 167.259  30
  12   8   1 2268.73 192.672  27
  12   8   2 3139.35 192.136  30
  12   8   2 2921.00 212.448  27
  12   8   3 3625.57 230.834  27
  12   8   3 3685.12 207.898  30
  12   8   4 6204.22 281.503  30
  12   8   4 6139.05 297.034  24
  12   8   5 625.543 92.5606  30
  12   8   6 2623.85 153.172  30
  12   8   7 2901.49 150.516  30
 -13  -7  10 122.539 62.8200  14
  13  -7 -10 96.2167 116.761  29
 -13  -7   9 298.592 87.5863  14
  13  -7  -9 227.209 154.343  29
 -13  -7   8 7494.88 318.280  15
 -13  -7   8 8239.49 355.340  14
  13  -7  -8 7464.18 453.883  29
 -13  -7   7 9367.50 411.839  14
 -13  -7   7 9678.33 393.200  15
  13  -7  -7 8353.33 507.942  29
 -13  -7   6 2324.07 204.056  14
  13  -7  -6 2674.40 296.813  29
 -13  -7   5 24110.0 875.893  14
  13  -7  -5 23994.1 998.822  29
  13  -7  -4 17128.4 821.275  29
 -13  -7   4 19424.9 728.011  21
 -13  -7   4 19366.8 735.095  14
 -13  -7   3 945.880 157.044  21
 -13  -7   3 808.917 156.111  14
 -13  -7   2 5745.04 334.882  21
  13  -7  -2 5212.16 354.929  35
 -13  -7   1 8120.20 420.597  21
  13  -7  -1 8324.40 447.009  35
 -13  -7   0 1873.94 197.334  21
 -13  -7  -1 1020.10 165.992  21
 -13  -7  -2 1243.49 182.591  21
 -13  -7  -2 1216.50 176.197  14
  13  -7   2 1297.03 174.286  31
 -13  -7  -3 101.182 114.121  14
  13  -7   3 258.474 123.573  31
 -13  -7  -4 2222.07 202.983  14
  13  -7   4 2482.11 209.766  31
 -13  -7  -5 716.917 132.816  14
  13  -7   5 829.395 140.966  31
  13  -7   6 6367.61 325.796  31
 -13  -7  -6 6080.83 318.033  14
  13  -7   7 1191.37 142.358  31
 -13  -7  -7 1236.21 140.113  14
  13  -7   8 2780.11 188.129  31
  13  -7   9 1327.49 121.535  31
  13  -7  10 663.031 76.1267  31
  13  -5 -14 384.215 117.790  29
 -13  -5  13 1061.15 114.097  14
 -13  -5  12 5153.33 271.199  14
 -13  -5  11 14297.6 576.690  14
 -13  -5  10 7911.79 400.335  14
 -13  -5   9 18772.4 741.731  14
 -13  -5   8 14901.5 628.533  14
  13  -5  -8 13702.8 671.972  16
 -13  -5   7 4678.37 314.567  14
 -13  -5   7 4671.72 289.478  21
  13  -5  -6 10934.8 597.951  33
 -13  -5   6 11837.5 520.102  21
 -13  -5   6 11497.7 537.308  14
  13  -5  -6 9957.01 596.689  16
  13  -5  -5 13331.2 675.373  33
 -13  -5   5 12871.5 571.749  21
 -13  -5   5 13178.2 593.929  14
  13  -5  -5 12040.3 675.901  16
  13  -5  -5 12939.1 536.697  12
  13  -5  -4 11386.2 630.530  33
  13  -5  -4 11047.6 528.646  31
  13  -5  -4 11376.4 606.825  35
 -13  -5   4 11234.0 528.309  21
  13  -5  -4 11316.9 577.621  18
 -13  -5   4 11901.0 550.524  14
  13  -5  -4 11259.9 650.152  16
  13  -5  -4 11069.9 493.418  12
  13  -5  -3 2352.08 307.417  33
  13  -5  -3 2325.50 225.410  31
  13  -5  -3 1609.89 249.361  35
 -13  -5   3 2375.68 221.681  21
  13  -5  -3 1789.03 238.964  18
  13  -5  -3 2028.05 316.814  16
 -13  -5   3 2552.89 245.467  14
  13  -5  -3 2152.34 198.787  12
  13  -5  -2 6390.88 474.031  33
  13  -5  -2 7025.09 440.931  35
  13  -5  -2 6355.41 379.581  31
  13  -5  -2 6732.48 362.959  12
  13  -5  -2 6866.53 434.208  18
 -13  -5   2 7229.26 410.294  14
  13  -5  -2 7213.45 523.151  16
  13  -5  -1 24318.7 1028.62  33
  13  -5  -1 22556.8 922.367  35
  13  -5  -1 21460.7 867.986  31
  13  -5  -1 23850.1 961.898  18
 -13  -5   1 22671.8 890.114  14
  13  -5  -1 22588.4 1042.27  16
  13  -5  -1 22697.6 1068.83  29
  13  -5   0 15015.8 771.589  33
  13  -5   0 14416.1 663.692  35
  13  -5   0 14854.2 638.614  31
  13  -5   0 14499.4 791.358  29
  13  -5   0 15301.9 718.539  18
  13  -5   0 14705.6 801.546  16
  13  -5   1 13533.3 727.135  33
  13  -5   1 13197.9 606.989  35
  13  -5   1 14086.8 656.169  22
  13  -5   1 12296.5 706.513  29
  13  -5   1 13547.0 671.087  18
  13  -5   1 12258.7 732.225  16
  13  -5   2 11599.1 589.679  22
  13  -5   2 10220.3 607.163  29
  13  -5   2 10255.5 579.320  18
  13  -5   2 10094.7 500.958  35
  13  -5   2 9996.89 618.710  33
  13  -5   3 16270.6 790.513  22
  13  -5   3 17232.6 815.523  29
  13  -5   3 17978.6 820.302  18
  13  -5   3 18079.7 726.164  36
  13  -5   4 6986.71 459.269  22
  13  -5   4 5679.49 419.822  29
  13  -5   4 6237.85 442.342  18
  13  -5   4 6945.80 386.890  36
  13  -5   5 13664.7 701.478  18
  13  -5   5 14419.9 621.127  36
  13  -5   5 13176.2 693.682  22
  13  -5   6 52088.7 1831.86  18
  13  -5   6 50687.3 1712.22  36
  13  -5   7 10642.2 595.489  18
  13  -5   7 10560.3 506.638  36
  13  -5   7 9266.90 563.174  22
  13  -5   8 7706.77 421.250  36
  13  -5   8 8344.97 505.323  22
  13  -5   9 510.068 192.437  22
  13  -5   9 571.567 133.556  36
  13  -5  10 4575.26 354.762  18
  13  -5  10 4653.50 294.970  36
  13  -5  10 4693.30 352.093  22
  13  -5  11 3435.08 295.126  18
  13  -5  11 3850.84 251.641  36
  13  -5  11 3433.19 291.992  22
  13  -5  12 2655.71 193.477  36
  13  -5  12 2455.06 237.810  18
  13  -5  13 679.041 135.659  18
  13  -5  13 755.212 103.026  36
  13  -5  14 535.717 99.2923  18
  13  -3 -15 542.005 141.725  13
  13  -3 -14 9847.12 473.763  13
  13  -3 -14 7456.44 437.948  29
  13  -3 -13 662.032 182.382   6
  13  -3 -13 743.080 182.927  16
  13  -3 -13 658.065 180.911  13
  13  -3 -12 780.226 248.320  32
  13  -3 -12 878.706 199.065   6
  13  -3 -12 582.891 202.768  16
 -13  -3  12 613.413 117.290  14
  13  -3 -12 551.431 183.196  13
  13  -3 -11 18088.6 899.248  32
  13  -3 -11 18046.5 780.415  13
  13  -3 -11 16468.1 794.935   6
 -13  -3  11 17180.6 672.998  14
  13  -3 -10 5574.82 681.747   3
  13  -3 -10 5145.51 476.332  32
  13  -3 -10 6462.99 416.961  13
  13  -3 -10 5057.11 405.940   6
 -13  -3  10 5356.28 313.834  14
  13  -3  -9 16472.2 1147.01   3
  13  -3  -9 17175.2 906.117  32
  13  -3  -9 17881.3 781.220  13
  13  -3  -9 17143.8 806.264   6
 -13  -3   9 17878.6 693.325  14
 -13  -3   8 236.270 111.128  14
  13  -3  -8 400.926 168.332  13
  13  -3  -8 396.159 236.839  32
  13  -3  -8 342.620 167.144   6
  13  -3  -8 287.545 266.340   3
  13  -3  -7 1870.08 399.456   3
  13  -3  -7 1393.60 200.323   4
  13  -3  -7 1577.72 302.910  32
 -13  -3   7 1274.55 162.756  14
  13  -3  -7 1224.94 206.726  13
  13  -3  -7 1338.21 222.495   6
  13  -3  -7 1539.96 218.220  17
  13  -3  -6 14395.9 633.334   4
  13  -3  -6 14935.8 1002.52   3
  13  -3  -6 15625.2 812.147  32
  13  -3  -6 14614.5 651.982  13
 -13  -3   6 14345.6 594.480  14
  13  -3  -6 13770.9 698.299  18
  13  -3  -6 14086.4 654.912  17
  13  -3  -6 14572.6 737.127  16
  13  -3  -6 14344.4 684.259   6
  13  -3  -5 14086.2 607.491   4
  13  -3  -5 15172.4 979.762   3
  13  -3  -5 13116.3 548.295  31
  13  -3  -5 13883.7 767.400  32
  13  -3  -5 13456.5 614.176  13
  13  -3  -5 14025.6 675.424  18
 -13  -3   5 13722.0 571.594  14
  13  -3  -5 13391.7 615.399  17
  13  -3  -5 14441.4 717.486  16
 -13  -3   4 1278.87 155.214  14
  13  -3  -4 1250.32 178.241  13
  13  -3  -4 1181.69 143.200  31
  13  -3  -4 1255.71 241.265  16
  13  -3  -4 1011.07 200.667  18
  13  -3  -4 1089.20 169.576  17
  13  -3  -4 1093.89 308.746   3
  13  -3  -4 1197.64 161.027   4
  13  -3  -3 20533.9 779.780   4
  13  -3  -3 22147.1 1166.61   3
  13  -3  -3 19695.3 739.301  31
  13  -3  -3 19049.2 778.307  13
  13  -3  -3 21355.2 871.817  18
  13  -3  -3 20816.9 903.285  16
 -13  -3   3 21002.5 770.217  14
  13  -3  -2 32933.4 1214.28   5
  13  -3  -2 36206.7 1220.75   4
  13  -3  -2 35482.1 1187.11  31
  13  -3  -2 36499.1 1256.76  35
  13  -3  -2 35338.9 1596.59   3
  13  -3  -2 37788.3 1325.94  18
  13  -3  -2 37061.4 1362.82  16
  13  -3  -1 15003.0 625.139   5
  13  -3  -1 15510.7 619.212   4
  13  -3  -1 14804.0 630.793  35
  13  -3  -1 14364.3 773.336  29
  13  -3  -1 17702.7 960.435   3
  13  -3  -1 15725.6 641.594  22
  13  -3  -1 15578.0 707.118  18
  13  -3  -1 16041.5 752.222  16
  13  -3   0 6131.91 463.420  29
  13  -3   0 5938.75 435.241  16
  13  -3   0 6986.85 399.019  25
  13  -3   0 5363.19 379.281  18
  13  -3   0 5614.83 349.692  22
  13  -3   0 6695.82 349.535   5
  13  -3   1 15854.3 642.461   5
  13  -3   1 15781.8 790.350  29
  13  -3   1 15492.9 597.237  36
  13  -3   1 16031.1 783.216  33
  13  -3   1 14691.1 696.712  25
  13  -3   1 17091.6 697.093  22
  13  -3   1 15820.9 714.919  18
  13  -3   1 16043.5 767.808  16
  13  -3   2 45234.2 1464.84  36
  13  -3   2 45712.5 1680.70  33
  13  -3   2 46784.5 1685.70  29
  13  -3   2 44682.8 1603.80  25
  13  -3   2 44107.4 1565.69  22
  13  -3   2 45792.9 1509.70   5
  13  -3   3 8467.51 527.436  29
  13  -3   3 8137.78 385.793  36
  13  -3   3 7775.51 490.980  25
  13  -3   3 9329.22 494.187  22
  13  -3   3 9004.08 631.185   1
  13  -3   4 30.5579 169.759   1
  13  -3   4 111.232 181.776  29
  13  -3   4 156.572 92.0001  36
  13  -3   4 18.0260 167.797  25
  13  -3   4 15.4905 167.922  22
  13  -3   4 207.873 146.801  18
  13  -3   4 40.0009 224.330  16
  13  -3   5 29212.7 1173.85  29
  13  -3   5 29376.8 1027.48  36
  13  -3   5 29800.9 1192.92  25
  13  -3   5 27511.2 1128.38  22
  13  -3   5 29801.1 1146.50  18
  13  -3   5 27975.1 1346.98   1
  13  -3   6 11824.7 624.831  29
  13  -3   6 11087.6 648.902  25
  13  -3   6 11139.0 599.583  18
  13  -3   6 11310.7 507.335  36
  13  -3   6 10705.0 750.724   1
  13  -3   7 10155.6 754.365   1
  13  -3   7 11276.2 599.637  18
  13  -3   7 10478.1 592.529  22
  13  -3   8 3391.79 440.618   1
  13  -3   8 3521.57 336.335  18
  13  -3   8 4054.86 361.776  22
  13  -3   9 12518.9 865.028   1
  13  -3   9 13417.1 685.788  18
  13  -3   9 13901.2 698.047  22
  13  -3  10 21589.7 921.485  22
  13  -3  10 21852.1 919.373  18
  13  -3  11 4988.06 387.194  22
  13  -3  11 3929.89 349.621  18
  13  -3  12 1404.70 228.055  22
  13  -3  12 1449.51 214.424  18
  13  -3  13 945.796 180.435  22
  13  -3  13 983.742 186.579  18
  13  -3  14 4390.60 281.181  22
  13  -3  14 4348.58 290.855  18
  13  -3  14 4513.78 263.749  36
  13  -3  15 7399.94 347.503  18
  13  -1 -17 4597.05 292.617   6
  13  -1 -17 4640.44 315.991  32
  13  -1 -17 5069.94 270.890  13
  13  -1 -16 6549.07 433.629  32
  13  -1 -16 5683.11 370.668   6
  13  -1 -15 1906.35 296.323  32
  13  -1 -15 1664.01 241.406   6
  13  -1 -14 5756.92 487.136  32
  13  -1 -14 5186.53 357.200  17
  13  -1 -14 5472.02 416.410   6
  13  -1 -13 24631.0 1146.53  32
  13  -1 -13 23190.8 1013.27   6
  13  -1 -13 22554.7 940.797  17
  13  -1 -12 1793.81 351.908  32
  13  -1 -12 2187.14 294.721   6
  13  -1 -12 2193.29 265.355  17
  13  -1 -12 2179.66 524.562   3
  13  -1 -11 33682.9 1473.87  32
  13  -1 -11 33702.9 1356.34   6
  13  -1 -11 35233.5 1288.45  17
  13  -1 -11 32513.4 1896.00   3
  13  -1 -10 10146.6 690.484  32
  13  -1 -10 9044.35 589.312   6
  13  -1 -10 10908.8 553.078  17
  13  -1 -10 8953.00 922.895   3
  13  -1  -9 6048.39 450.390   6
  13  -1  -9 6079.48 398.169  17
  13  -1  -9 5792.78 396.830   4
  13  -1  -9 6686.79 755.002   3
  13  -1  -8 16736.3 798.627   6
  13  -1  -8 16512.6 740.432   4
  13  -1  -8 18472.5 1239.34   3
  13  -1  -7 19674.6 862.391   6
  13  -1  -7 19039.5 784.083  17
  13  -1  -7 18739.2 793.285   4
  13  -1  -7 20456.7 1271.56   3
  13  -1  -6 1465.00 283.438  32
  13  -1  -6 1854.05 247.345   6
  13  -1  -6 1715.34 201.365  17
  13  -1  -6 1801.66 206.635   4
  13  -1  -6 2315.30 412.928   3
  13  -1  -5 28754.5 1193.73  32
  13  -1  -5 28466.0 1098.13   6
  13  -1  -5 28010.5 1015.88  17
  13  -1  -5 27781.8 1030.73   4
  13  -1  -5 27755.5 1470.49   3
  13  -1  -4 28136.6 1167.39  32
  13  -1  -4 30031.9 1471.00   3
  13  -1  -4 27405.6 994.395  17
  13  -1  -4 27090.8 1081.14   6
  13  -1  -4 29270.7 1023.74   4
  13  -1  -3 22388.3 962.672  29
  13  -1  -3 23597.2 1004.66  32
  13  -1  -3 23373.8 922.526  18
  13  -1  -3 22238.7 849.832   4
  13  -1  -3 23307.2 920.775   6
  13  -1  -3 23965.1 1253.93   3
  13  -1  -2 4308.31 312.753  18
  13  -1  -2 3719.70 349.248  32
  13  -1  -2 3786.66 460.465   3
  13  -1  -1 2215.79 225.613  18
  13  -1  -1 1555.45 322.732   3
  13  -1   0 113534. 3496.16  18
  13  -1   0 113916. 3789.03   1
  13  -1   0 111607. 3903.45   3
  13  -1   0 112005. 3485.64  16
  13  -1   1 37591.5 1309.27  18
  13  -1   1 37078.8 1557.01   1
  13  -1   1 36031.0 1626.09   3
  13  -1   2 84691.0 2943.57   1
  13  -1   2 83385.1 2638.25  16
  13  -1   2 82378.2 2628.21  18
  13  -1   2 82450.6 2596.81   5
  13  -1   3 11835.4 531.347   5
  13  -1   3 11955.9 607.302  33
  13  -1   3 12311.8 761.604   1
  13  -1   3 11553.3 590.165  25
  13  -1   3 11024.4 538.476  22
  13  -1   3 11808.2 550.047  18
  13  -1   3 11344.1 562.305  16
  13  -1   4 9208.10 526.709  33
  13  -1   4 10331.7 553.447  29
  13  -1   4 9354.62 473.947  28
  13  -1   4 8299.93 633.613   1
  13  -1   4 8299.24 467.116  22
  13  -1   4 9675.43 481.048  18
  13  -1   4 8554.28 485.620  16
  13  -1   5 7031.31 457.646  33
  13  -1   5 6785.06 456.203  29
  13  -1   5 6136.89 437.073  25
  13  -1   5 6779.65 435.547  16
  13  -1   5 6440.75 392.616  18
  13  -1   5 6371.30 555.122   1
  13  -1   6 23255.2 987.184  25
  13  -1   6 22592.3 986.186  33
  13  -1   6 24044.7 1214.39   1
  13  -1   6 23195.7 892.858  20
  13  -1   6 22415.6 906.414  18
  13  -1   7 61391.3 2098.28  25
  13  -1   7 60626.5 2382.00   1
  13  -1   7 61429.0 1985.37  20
  13  -1   7 59691.2 1996.78  18
  13  -1   7 56600.5 2024.15  22
  13  -1   8 43520.1 1603.36  25
  13  -1   8 41316.1 1870.32   1
  13  -1   8 43110.4 1499.78  20
  13  -1   8 41886.1 1546.35  22
  13  -1   8 42504.3 1504.20  18
  13  -1   9 43748.6 1593.61  25
  13  -1   9 41367.3 1882.95   1
  13  -1   9 42313.4 1485.66  20
  13  -1   9 40611.9 1477.67  18
  13  -1   9 40834.3 1529.64  22
  13  -1  10 17717.7 849.716  25
  13  -1  10 17583.5 1099.68   1
  13  -1  10 17825.8 771.204  20
  13  -1  10 16717.6 748.685  18
  13  -1  10 16756.7 797.677  22
  13  -1  11 32136.6 1280.99  25
  13  -1  11 33120.0 1214.36  20
  13  -1  11 30223.2 1173.17  18
  13  -1  11 32753.3 1251.06  22
  13  -1  11 31043.3 1593.66   1
  13  -1  12 23020.1 926.883  20
  13  -1  12 22985.3 949.220  22
  13  -1  12 21897.7 882.616  18
  13  -1  13 35593.2 1291.82  20
  13  -1  13 35041.7 1291.31  22
  13  -1  14 18307.2 743.441  20
  13  -1  14 17035.8 718.925  22
  13  -1  15 861.778 142.429  22
 -13  -1 -15 904.613 172.879   6
 -13  -1 -16 1334.77 166.843   6
 -13  -1 -17 3134.88 202.646   6
  13   1 -17 5510.20 366.452  32
  13   1 -17 5281.55 313.724   6
  13   1 -16 5435.36 423.758  32
  13   1 -16 5888.52 370.603   6
  13   1 -15 1705.34 309.810  32
  13   1 -15 1538.84 183.023  17
  13   1 -15 1492.94 229.108   6
  13   1 -14 4568.50 469.641  32
  13   1 -14 4440.60 382.960   6
  13   1 -14 5529.44 346.099  17
  13   1 -13 25819.7 1185.26  32
  13   1 -13 23805.2 930.602  23
  13   1 -13 23503.7 1046.10   6
  13   1 -13 26026.8 977.402  17
  13   1 -12 2254.42 373.413  32
  13   1 -12 2426.69 240.006  23
  13   1 -12 1689.43 481.625   3
  13   1 -12 2087.94 298.278   6
  13   1 -12 2462.85 256.615  17
  13   1 -11 32585.4 1457.13  32
  13   1 -11 32972.2 1222.56  23
  13   1 -11 34480.4 1916.49   3
  13   1 -11 34237.6 1350.49   6
  13   1 -11 34778.0 1257.26  17
  13   1 -10 9735.76 685.725  32
  13   1 -10 10101.7 513.505  23
  13   1 -10 9294.78 918.142   3
  13   1 -10 10033.7 602.586   6
  13   1 -10 10926.5 547.091  17
  13   1  -9 6587.57 537.803  32
  13   1  -9 6074.53 374.920  23
  13   1  -9 5778.52 398.223   4
  13   1  -9 5867.10 706.980   3
  13   1  -9 5911.56 446.193   6
  13   1  -9 5569.39 372.048  17
  13   1  -8 15475.6 730.022   4
  13   1  -8 15999.4 1158.89   3
  13   1  -8 18909.6 916.801  32
  13   1  -8 16691.1 789.754   6
  13   1  -8 17473.4 720.187  23
  13   1  -7 18893.0 791.335   4
  13   1  -7 19220.8 1231.50   3
  13   1  -7 20099.9 943.658  32
  13   1  -7 19106.8 851.625   6
  13   1  -7 18440.0 768.715  23
  13   1  -6 1948.57 207.542   4
  13   1  -6 1587.65 369.418   3
  13   1  -6 1545.40 266.970  32
  13   1  -6 1495.70 231.938   6
  13   1  -6 1253.41 171.588  23
  13   1  -5 26627.5 990.227   4
  13   1  -5 29929.6 1486.62   3
  13   1  -5 26911.0 1129.50  32
  13   1  -5 27911.9 1067.32   6
  13   1  -5 25292.7 981.750  23
  13   1  -4 29455.8 1474.74   3
  13   1  -4 28468.6 1145.50  32
  13   1  -4 28592.1 1031.68  23
  13   1  -4 28495.3 1091.08   6
  13   1  -4 27797.3 1020.87   4
  13   1  -3 23725.1 899.318  23
  13   1  -3 24492.2 889.612   4
  13   1  -3 23401.7 948.687   6
  13   1  -3 26437.2 1324.53   3
  13   1  -2 3492.52 458.803   3
  13   1  -1 3146.49 419.209   3
  13   1   0 111127. 3805.24   1
  13   1   0 116662. 3940.26   3
  13   1   1 38292.7 1471.17   7
  13   1   1 41141.7 1637.74   1
  13   1   1 38203.8 1706.84   3
  13   1   2 80560.1 2698.24   7
  13   1   2 80141.8 2537.32   5
  13   1   2 83964.6 2892.30   1
  13   1   3 10148.9 591.057   7
  13   1   3 10216.2 488.725   5
  13   1   3 11835.7 728.834   1
  13   1   4 7646.51 431.911  28
  13   1   4 7567.32 586.337   1
  13   1   4 7444.94 467.520  25
  13   1   4 7213.19 391.954  34
  13   1   4 8207.24 526.048   7
  13   1   5 6794.44 416.616  28
  13   1   5 7617.76 602.471   1
  13   1   5 6631.53 451.349  25
  13   1   5 6713.35 337.549  24
  13   1   5 7191.83 391.091  34
  13   1   5 7357.11 509.278   7
  13   1   6 24457.0 983.185  28
  13   1   6 22811.4 1225.73   1
  13   1   6 26071.9 1044.91  25
  13   1   6 24045.6 888.308  24
  13   1   6 25652.2 945.083  20
  13   1   6 24444.2 1121.29   7
  13   1   7 57992.5 1967.58  28
  13   1   7 59670.2 2026.40  25
  13   1   7 55003.9 1862.83  24
  13   1   7 60262.0 2175.56   7
  13   1   7 58697.6 1917.01  20
  13   1   7 56534.9 2301.22   1
  13   1   8 38757.9 1806.44   1
  13   1   8 40558.1 1340.76  30
  13   1   8 40254.8 1526.01  25
  13   1   8 42031.2 1412.88  24
  13   1   8 41306.5 1445.57  20
  13   1   8 41386.0 1690.89   7
  13   1   9 41407.7 1922.17   1
  13   1   9 45280.7 1631.71  25
  13   1   9 43829.6 1511.70  24
  13   1   9 44154.5 1442.82  30
  13   1   9 44790.3 1545.32  20
  13   1   9 41286.8 1774.16   7
  13   1  10 17587.3 806.119  25
  13   1  10 15598.0 707.033  24
  13   1  10 16731.9 657.320  30
  13   1  10 17104.0 746.136  20
  13   1  10 15921.5 934.226   7
  13   1  11 33359.6 1219.41  20
  13   1  11 31278.2 1241.42  22
  13   1  11 33270.5 1255.60  25
  13   1  11 29441.1 1427.26   7
  13   1  12 24222.3 966.985  20
  13   1  12 24043.7 984.114  22
  13   1  12 23722.9 968.864  25
  13   1  13 35377.6 1285.69  20
  13   1  13 35489.3 1294.30  22
  13   1  14 16594.2 709.921  20
  13   1  14 17089.9 699.241  22
 -13   1 -15 812.265 169.298   6
 -13   1 -16 854.062 148.062   6
 -13   1 -17 3794.03 220.314   6
  13   3 -16 6953.93 394.200  32
  13   3 -16 7321.08 328.259  23
  13   3 -15 560.269 193.019  32
  13   3 -15 437.282 94.8545  17
  13   3 -15 800.143 134.979  23
  13   3 -14 10824.7 606.184  32
  13   3 -14 8754.26 464.603   6
  13   3 -14 10020.9 446.773  17
  13   3 -14 10219.0 483.051  23
  13   3 -13 506.453 238.063  32
  13   3 -13 486.716 159.299   6
  13   3 -13 440.553 135.702  17
  13   3 -13 260.748 141.782  23
  13   3 -12 664.008 257.549  32
  13   3 -12 620.120 169.614  23
  13   3 -12 543.554 180.909   6
  13   3 -12 874.382 162.770  17
  13   3 -11 17053.8 895.051  32
  13   3 -11 16808.6 662.818  27
  13   3 -11 18406.7 780.651  23
  13   3 -11 17008.5 789.292   6
  13   3 -11 18398.6 757.030  17
  13   3 -10 5690.68 308.310  27
  13   3 -10 5234.52 646.710   3
  13   3 -10 5438.44 381.388  23
  13   3 -10 5295.66 470.028  32
  13   3 -10 5187.77 400.907   6
  13   3  -9 17192.5 664.968  27
  13   3  -9 17366.4 878.893  32
  13   3  -9 16351.9 782.893   6
  13   3  -9 15955.1 1123.81   3
  13   3  -8 239.011 94.4796  27
  13   3  -8 243.022 207.106  32
  13   3  -8 149.927 156.208   6
  13   3  -8 48.0817 267.130   3
  13   3  -7 1219.00 147.243  27
  13   3  -7 780.587 297.459   3
  13   3  -7 1088.23 175.700   4
  13   3  -7 1155.49 259.037  32
  13   3  -7 773.833 199.442   6
  13   3  -6 14447.6 667.793  23
  13   3  -6 13794.4 621.210   4
  13   3  -6 15604.6 1023.60   3
  13   3  -6 14244.2 575.428  27
  13   3  -5 14721.2 672.049  23
  13   3  -5 13730.8 615.977   4
  13   3  -5 15528.8 1000.28   3
  13   3  -5 15273.2 589.002  27
  13   3  -4 1571.68 203.300  23
  13   3  -4 1603.15 180.100   4
  13   3  -4 1493.21 337.411   3
  13   3  -4 1608.82 158.056  27
  13   3  -3 21578.0 869.635  23
  13   3  -3 20257.5 798.331   4
  13   3  -3 21407.0 774.565  27
  13   3  -2 35062.1 1171.38  27
  13   3  -2 36037.5 1611.63   3
  13   3  -2 34969.4 1272.92  23
  13   3  -2 37221.4 1230.23  19
  13   3  -2 34459.6 1191.64   4
  13   3  -2 33029.5 1193.56   5
  13   3  -1 14601.5 583.593  27
  13   3  -1 16868.5 962.962   3
  13   3  -1 14842.8 672.675  23
  13   3  -1 14306.5 619.236  19
  13   3  -1 15105.0 616.521   5
  13   3  -1 15278.2 607.401   4
  13   3   0 6134.38 387.120  23
  13   3   0 6330.05 354.734  19
  13   3   0 6501.08 377.369  34
  13   3   0 6647.84 330.213  27
  13   3   0 6148.81 306.025  26
  13   3   1 16662.0 703.509  34
  13   3   1 16785.4 657.376  27
  13   3   1 16856.6 687.748  19
  13   3   1 17504.7 681.244   5
  13   3   1 17345.4 946.326   7
  13   3   2 44608.7 1436.04  30
  13   3   2 45991.3 1498.29  27
  13   3   2 43873.1 1534.48  34
  13   3   2 46407.7 1513.24   5
  13   3   2 46756.3 1853.36   7
  13   3   2 46339.8 1825.85   1
  13   3   3 9486.89 400.537  30
  13   3   3 9589.75 449.374  27
  13   3   3 10078.7 482.763  34
  13   3   3 9047.55 668.107   7
  13   3   3 8687.97 635.594   1
  13   3   4 161.100 81.1167  30
  13   3   4 119.904 97.2727  27
  13   3   4 30.7218 170.689   1
  13   3   4 269.213 124.397  34
  13   3   4-32.4370 158.069   7
  13   3   5 29653.4 1132.24  28
  13   3   5 29334.6 997.887  30
  13   3   5 28587.2 1060.16  27
  13   3   5 27504.8 1346.51   1
  13   3   5 29271.1 1042.54  24
  13   3   5 29059.6 1079.05  34
  13   3   5 30097.8 1400.81   7
  13   3   6 9880.60 474.572  24
  13   3   6 8566.49 675.373   1
  13   3   6 9896.60 726.566   7
  13   3   6 9495.61 528.518  28
  13   3   6 9631.65 430.965  30
  13   3   7 11217.3 531.026  24
  13   3   7 10455.2 610.453  25
  13   3   7 12024.5 794.886   1
  13   3   7 11355.9 806.436   7
  13   3   7 10818.6 580.269  28
  13   3   7 10948.6 483.421  30
  13   3   8 2821.93 254.659  24
  13   3   8 2514.85 306.197  25
  13   3   8 2284.33 381.804   1
  13   3   8 3485.01 451.207   7
  13   3   8 3148.60 232.109  30
  13   3   8 3077.00 296.242  28
  13   3   9 15032.7 729.397  25
  13   3   9 15359.5 678.791  24
  13   3   9 14802.0 952.992   1
  13   3   9 13844.7 937.982   7
  13   3   9 15959.4 633.953  30
  13   3  10 20260.6 859.562  25
  13   3  10 21323.5 844.433  24
  13   3  10 21559.5 1185.84   7
  13   3  10 20252.4 776.850  30
  13   3  11 3640.47 297.491  24
  13   3  11 3459.91 253.094  30
  13   3  12 999.857 188.287  24
  13   3  12 1116.83 158.019  30
 -13   3 -13 847.761 152.516   6
  13   3  13 876.157 140.217  30
  13   3  13 851.102 169.693  22
  13   3  14 4612.30 272.765  22
 -13   3 -14 4553.57 271.270   6
 -13   3 -15 6256.28 289.231   6
  13   5 -14 567.314 104.484  23
  13   5 -13 789.332 96.9015  17
  13   5 -13 1002.73 144.345  23
  13   5 -12 5789.31 299.213  17
  13   5 -12 6000.35 347.925  23
  13   5 -11 15730.8 634.812  17
  13   5 -11 16602.3 686.152  23
  13   5 -11 15336.6 602.390  27
  13   5 -10 7954.82 443.623  23
  13   5 -10 7190.58 367.848  27
  13   5  -9 17594.9 765.490  23
  13   5  -9 17470.3 690.285  27
  13   5  -8 16469.3 733.033  23
  13   5  -8 15683.3 654.247  27
  13   5  -7 4845.63 361.064  23
  13   5  -7 4513.08 301.898  27
  13   5  -6 10320.9 455.551  26
  13   5  -6 10719.3 562.316  23
  13   5  -6 10752.0 505.118  27
  13   5  -5 13224.0 545.926  26
  13   5  -5 12544.6 639.930  23
  13   5  -5 13707.9 592.854  27
  13   5  -4 12013.2 509.986  26
  13   5  -4 11037.6 587.690  23
  13   5  -4 11682.8 540.362  27
  13   5  -3 1945.63 181.148  26
  13   5  -3 1833.96 241.211  23
  13   5  -3 1714.85 199.944  27
  13   5  -2 6123.74 342.860  26
  13   5  -2 6490.52 417.892  23
  13   5  -2 6493.49 373.349  27
  13   5  -2 6239.75 379.102  34
  13   5  -1 23468.3 875.623  26
  13   5  -1 24437.2 908.245  27
  13   5  -1 22487.4 901.823  34
 -13   5   1 23118.4 1125.30  11
  13   5   0 14777.3 620.430  26
  13   5   0 16061.7 658.078  27
  13   5   0 14629.3 643.364  34
  13   5   1 14260.4 598.901  26
  13   5   1 13656.1 612.347  27
  13   5   1 12957.8 575.628  19
  13   5   1 13677.4 602.036  34
 -13   5  -1 12896.6 810.033  11
  13   5   2 10827.7 479.333  30
  13   5   2 10661.5 529.502  27
  13   5   2 10669.5 507.238  34
  13   5   2 10678.2 495.728  19
  13   5   3 17016.7 683.098  30
  13   5   3 17897.5 752.319  27
  13   5   3 17741.0 715.787  34
  13   5   3 17937.0 712.548  19
  13   5   4 6492.39 367.704  19
  13   5   4 6729.00 428.874  28
  13   5   4 6835.70 361.905  30
  13   5   4 6907.56 409.160  27
  13   5   5 13725.7 588.782  19
  13   5   5 12975.0 632.260  28
  13   5   5 13815.7 575.748  30
  13   5   5 13328.9 631.166  27
  13   5   6 46197.1 1558.66  19
  13   5   6 48954.3 1602.76  24
  13   5   6 47445.2 1614.73  28
  13   5   6 46720.0 1545.48  30
  13   5   6 44024.2 1606.51  27
  13   5   7 11109.2 502.755  19
  13   5   7 10930.8 534.649  24
  13   5   7 10793.2 571.006  25
  13   5   7 10301.9 517.968  28
  13   5   7 10806.8 490.777  30
  13   5   8 7697.29 388.833  19
  13   5   8 7369.36 419.006  24
  13   5   8 7007.98 373.786  30
  13   5   9 699.691 136.166  19
  13   5   9 915.695 145.116  30
  13   5  10 3780.00 246.054  19
  13   5  10 4601.55 303.791  24
  13   5  10 4192.43 262.844  30
  13   5  11 3899.65 238.208  30
  13   5  11 3137.41 206.209  19
  13   5  12 2437.12 177.698  30
  13   5  13 597.587 92.3232  30
  13   7 -10 198.987 55.7844  27
  13   7  -9 236.307 75.5521  27
  13   7  -8 8453.69 363.348  27
  13   7  -7 9619.48 414.628  27
  13   7  -6 2418.63 192.722  27
  13   7  -5 24556.1 884.242  27
  13   7  -4 21172.5 796.250  27
  13   7  -3 807.515 126.922  26
  13   7  -3 901.135 144.905  27
  13   7  -2 5141.04 298.003  26
  13   7  -2 5545.43 327.954  27
  13   7  -1 9149.91 410.866  30
  13   7   0 2224.76 183.877  30
  13   7   1 1229.17 147.785  30
  13   7   1 986.213 154.299  28
  13   7   2 1118.62 143.465  30
  13   7   3 81.3434 89.5215  30
  13   7   4 2127.82 179.974  30
  13   7   5 759.748 139.111  24
  13   7   5 446.125 109.232  30
  13   7   6 6640.10 332.883  24
  13   7   6 5782.41 296.789  30
  13   7   7 1434.05 156.670  24
  13   7   7 1314.90 132.629  30
  13   7   8 3255.36 189.887  30
  13   7   9 1204.35 107.138  30
 -14  -8   5 1910.22 127.203  14
 -14  -8   4 1311.97 108.885  15
 -14  -8   1 2645.23 172.253  14
 -14  -8   1 2774.70 174.629  21
 -14  -8   0 1121.72 116.830  14
 -14  -8   0 943.916 115.199  21
 -14  -8  -1 2677.36 170.032  14
 -14  -8  -1 2585.49 171.650  21
 -14  -8  -2 4834.96 233.199  14
 -14  -8  -3 1453.85 116.415  14
  14  -8   3 1489.98 123.468  31
 -14  -8  -4 4439.56 212.609  21
  14  -8   4 4694.93 215.260  31
  14  -8   5 2243.75 131.190  31
  14  -6 -12 296.443 120.974  29
  14  -6 -11 1109.47 197.929  29
 -14  -6  11 1153.85 112.847  14
  14  -6 -10 6009.73 431.220  29
 -14  -6  10 6872.13 312.958  14
 -14  -6   9 1472.22 156.859  14
 -14  -6   8 4971.56 259.035  15
 -14  -6   8 5603.07 306.624  14
 -14  -6   7 11211.8 503.416  14
 -14  -6   6 1017.63 146.671  21
 -14  -6   6 942.169 158.993  14
 -14  -6   5 8959.30 428.722  21
 -14  -6   5 8878.43 444.592  14
  14  -6  -5 7474.93 486.865  16
  14  -6  -5 9101.69 602.131  29
 -14  -6   4 12151.8 531.452  21
  14  -6  -4 10634.3 602.635  16
 -14  -6   4 11423.1 535.866  14
  14  -6  -4 11490.9 691.679  29
  14  -6  -3 8333.34 421.357  31
 -14  -6   3 7571.43 410.540  21
  14  -6  -3 7246.89 506.098  16
 -14  -6   3 7595.32 424.596  14
  14  -6  -3 7600.62 556.179  29
  14  -6  -2 4678.13 352.366  35
  14  -6  -2 4718.17 313.811  31
 -14  -6   2 5474.04 337.068  21
 -14  -6   2 5114.14 336.562  14
  14  -6  -2 4632.30 430.906  29
  14  -6  -1 6526.67 410.206  35
  14  -6  -1 6801.78 382.675  31
 -14  -6   1 6355.13 384.935  21
 -14  -6   1 6786.86 389.977  14
  14  -6  -1 6286.81 480.583  29
  14  -6   0 19237.6 764.062  31
  14  -6   0 17919.4 796.546  18
 -14  -6   0 19506.2 777.024  14
  14  -6   0 18416.6 873.104  29
  14  -6   1 9028.19 451.435  31
  14  -6   1 8756.26 492.539  18
 -14  -6  -1 8083.09 451.721  14
  14  -6   1 8010.25 507.918  29
  14  -6   2 5208.08 329.911  31
 -14  -6  -2 4846.16 326.618  14
  14  -6   2 4649.33 357.205  18
  14  -6   3 1641.69 234.083  18
  14  -6   3 1417.70 191.412  31
  14  -6   4 2775.49 284.073  18
  14  -6   5 8002.02 474.347  18
  14  -6   6 6025.26 400.913  18
  14  -6   7 1437.52 214.871  18
  14  -6   8 2818.53 209.204  36
  14  -6   8 2570.62 253.902  18
  14  -6   9 165.045 133.489  18
  14  -6   9 75.6601 82.0555  36
  14  -6  10 2851.20 232.881  18
  14  -4 -14 4061.43 256.617  13
  14  -4 -14 3294.96 250.741  29
  14  -4 -13 9183.11 444.017  13
  14  -4 -13 7859.72 473.846  29
 -14  -4  12 1958.49 165.831  14
  14  -4 -12 2348.09 241.138  13
  14  -4 -11 431.500 177.532  16
 -14  -4  11 572.119 118.276  14
  14  -4 -11 537.989 172.007  13
 -14  -4  10 5826.08 321.039  14
  14  -4 -10 5382.89 397.291  16
  14  -4 -10 5751.04 389.698  13
  14  -4  -9 25452.4 1087.03  16
 -14  -4   9 28447.0 993.215  14
  14  -4  -9 27309.8 1070.75  13
 -14  -4   8 53719.8 1722.20  14
  14  -4  -8 51719.1 1852.18  16
  14  -4  -8 50377.2 1789.81  13
 -14  -4   7 13450.1 584.676  14
  14  -4  -7 13776.6 706.400  16
  14  -4  -7 12956.5 638.058  13
 -14  -4   6 4628.89 276.862  21
  14  -4  -6 4723.81 411.989  16
 -14  -4   6 4626.21 308.039  14
  14  -4  -6 4305.99 342.230  13
  14  -4  -5 30426.5 1258.87  18
 -14  -4   5 33700.4 1179.51  14
  14  -4  -5 34084.8 1335.32  16
 -14  -4   5 34129.2 1153.03  21
  14  -4  -4 6400.57 348.503  31
 -14  -4   4 6311.32 365.372  14
 -14  -4   4 6314.41 347.236  21
  14  -4  -4 5576.12 419.122  18
  14  -4  -3 1411.59 171.536  31
  14  -4  -3 1662.73 241.233  18
  14  -4  -3 1818.87 303.108  16
 -14  -4   3 1883.40 204.141  14
  14  -4  -2 4620.44 333.983  35
  14  -4  -2 3955.04 274.770  31
  14  -4  -2 4299.50 443.768  29
  14  -4  -2 4290.90 358.995  18
 -14  -4   2 4543.67 300.407  14
  14  -4  -2 4921.41 431.505  16
  14  -4  -1 21638.0 819.012  31
  14  -4  -1 21658.9 1009.14  33
  14  -4  -1 20960.9 851.924  35
  14  -4  -1 22126.6 858.886  22
  14  -4  -1 21547.7 1039.57  29
  14  -4  -1 22028.2 938.949  18
  14  -4  -1 21884.8 1002.16  16
  14  -4   0 16561.9 854.305  33
  14  -4   0 16734.7 733.522  22
  14  -4   0 18218.3 896.419  29
  14  -4   0 17055.8 792.719  18
  14  -4   0 17755.5 871.369  16
  14  -4   1 6184.12 493.919  33
  14  -4   1 6039.58 401.365  22
  14  -4   1 6135.60 434.470  18
  14  -4   1 6509.66 511.345  16
  14  -4   1 5317.38 463.861  29
  14  -4   2 7051.51 536.841  33
  14  -4   2 7825.87 383.529  36
  14  -4   2 7277.47 453.500  22
  14  -4   2 7369.81 477.398  18
  14  -4   2 6582.47 530.232  16
  14  -4   2 6608.27 502.061  29
  14  -4   3 12551.7 727.875  33
  14  -4   3 12448.1 543.695  36
  14  -4   3 12973.4 642.148  22
  14  -4   3 13127.0 669.670  18
  14  -4   3 11717.2 715.456  16
  14  -4   3 12368.9 689.025  29
  14  -4   4 17813.7 831.743  22
  14  -4   4 19032.7 738.893  36
  14  -4   4 18546.3 933.551  33
  14  -4   4 19180.3 882.100  29
  14  -4   5 9425.61 563.217  22
  14  -4   5 10153.8 477.646  36
  14  -4   5 10126.4 576.554  29
  14  -4   6 64436.8 2041.40  36
  14  -4   6 60443.6 2160.08  18
  14  -4   7 6172.20 364.738  36
  14  -4   7 6719.20 463.707  22
  14  -4   7 6786.47 467.469  18
  14  -4   8 12627.7 566.381  36
  14  -4   8 12502.0 670.610  18
  14  -4   8 12955.4 672.974  22
  14  -4   9 15229.8 650.458  36
  14  -4   9 15467.2 753.819  18
  14  -4   9 16767.9 766.258  22
  14  -4  10 159.675 113.869  36
  14  -4  10 510.293 192.804  22
  14  -4  10 318.262 181.713  18
  14  -4  11 2786.43 288.369  18
  14  -4  11 2323.53 204.355  36
  14  -4  11 2232.74 261.432  22
  14  -4  12 2513.67 254.498  18
  14  -4  12 2279.96 190.614  36
  14  -4  12 2321.70 239.996  22
  14  -4  13 748.990 151.437  22
  14  -4  13 757.228 149.222  18
  14  -4  14 2137.83 178.406  18
  14  -2 -17 4016.57 205.349  13
  14  -2 -16 2231.31 200.108   6
  14  -2 -16 2214.72 184.411  13
  14  -2 -15 1230.62 223.767  32
  14  -2 -15 1188.57 192.999   6
  14  -2 -15 1251.00 185.250  16
  14  -2 -15 1196.00 172.457  13
  14  -2 -14 6952.12 398.577  13
  14  -2 -14 7110.02 496.551  32
  14  -2 -14 7175.69 443.183   6
  14  -2 -13 9345.62 502.431  13
  14  -2 -13 9552.23 554.018   6
  14  -2 -13 10370.2 639.503  32
  14  -2 -12 7360.50 568.893  32
  14  -2 -12 5831.84 435.297  29
  14  -2 -12 7680.28 446.851  13
  14  -2 -12 7012.50 481.007   6
  14  -2 -12 7383.72 447.448  17
  14  -2 -11 4281.81 376.903   6
  14  -2 -11 4488.71 355.513  17
  14  -2 -11 4000.79 448.679  32
  14  -2 -10 37505.4 1569.78  32
  14  -2 -10 37760.4 1959.54   3
  14  -2 -10 37381.5 1454.47   6
  14  -2  -9 1133.49 308.350  32
  14  -2  -9 912.449 237.342   6
  14  -2  -9 1137.81 203.058   4
  14  -2  -9 835.905 355.199   3
  14  -2  -8 13971.2 671.205   4
  14  -2  -8 13134.9 1044.97   3
  14  -2  -8 14408.6 826.703  32
  14  -2  -8 14910.5 658.251  13
  14  -2  -8 13691.0 725.514   6
  14  -2  -8 14534.6 676.918  17
  14  -2  -7 8146.73 471.700   4
  14  -2  -7 9330.38 840.564   3
  14  -2  -7 8329.21 614.654  32
  14  -2  -7 8860.60 462.718  13
  14  -2  -7 8782.71 532.894   6
  14  -2  -7 8657.93 480.877  17
  14  -2  -6 8874.33 479.448   4
  14  -2  -6 10841.9 866.969   3
  14  -2  -6 9524.46 635.021  32
  14  -2  -6 9493.88 466.583  13
  14  -2  -6 8367.37 472.548  17
  14  -2  -6 9875.58 548.525   6
  14  -2  -5 60949.2 2102.39   6
  14  -2  -5 62947.0 2244.91  32
  14  -2  -5 59026.3 2011.47  17
  14  -2  -5 60539.5 2107.49  18
  14  -2  -5 64219.3 2034.22   4
  14  -2  -5 64778.2 2606.75   3
  14  -2  -5 61996.8 1988.86  13
  14  -2  -4 25125.8 972.807  17
  14  -2  -4 26312.4 951.583  13
  14  -2  -4 27119.6 1074.10  18
  14  -2  -4 28067.9 1001.02   4
  14  -2  -4 27050.7 1442.97   3
  14  -2  -3 3543.14 260.260  17
  14  -2  -3 4036.91 352.462  16
 -14  -2   3 3872.59 236.144  14
  14  -2  -3 4119.46 520.327   3
  14  -2  -3 3756.05 381.789  29
  14  -2  -3 4488.00 342.206  18
  14  -2  -3 4264.69 287.527   4
  14  -2  -2 40384.7 1560.71  29
  14  -2  -2 39637.3 1357.46  17
  14  -2  -2 41924.9 1398.55   4
  14  -2  -1 1810.04 329.651   3
  14  -2  -1 1612.18 275.986  29
  14  -2  -1 1699.20 191.381   5
  14  -2   0 43886.4 1527.59  16
  14  -2   0 42102.2 1485.77  25
  14  -2   0 43629.5 1861.50   3
  14  -2   0 41573.9 1432.81  22
  14  -2   0 45146.1 1514.98  18
  14  -2   0 39878.2 1431.42   5
  14  -2   1 321.943 193.427  16
  14  -2   1 454.921 159.712  18
  14  -2   1 348.690 163.292  25
  14  -2   1 694.911 162.752  22
  14  -2   1 610.657 141.068   5
  14  -2   2 29737.2 1067.84   5
  14  -2   2 28666.5 1187.29  33
  14  -2   2 29181.6 1200.56  29
  14  -2   2 30008.2 1375.75   1
  14  -2   2 27986.6 1133.88  25
  14  -2   2 29221.2 1090.75  22
  14  -2   2 28595.9 1111.59  18
  14  -2   2 30619.8 1158.69  16
  14  -2   3 16781.0 698.437   5
  14  -2   3 15747.5 797.541  33
  14  -2   3 16704.6 811.906  29
  14  -2   3 16727.0 965.658   1
  14  -2   3 16893.0 780.364  25
  14  -2   3 16577.9 730.300  22
  14  -2   3 16984.6 750.139  18
  14  -2   3 17066.2 789.109  16
  14  -2   4 43053.0 1646.15  33
  14  -2   4 46198.9 1654.73  29
  14  -2   4 46638.2 1892.61   1
  14  -2   4 45152.2 1627.28  25
  14  -2   4 44554.4 1572.67  18
  14  -2   4 41914.3 1552.22  22
  14  -2   4 44288.4 1618.39  16
  14  -2   5 49186.6 1784.16  33
  14  -2   5 47494.0 1749.59  29
  14  -2   5 49936.2 1760.36  25
  14  -2   5 47416.4 1994.48   1
  14  -2   5 45498.6 1720.64  16
  14  -2   5 46734.6 1683.78  22
  14  -2   5 49444.7 1694.11  18
  14  -2   6 25750.7 1043.13  18
  14  -2   6 26194.8 1326.99   1
  14  -2   7 37179.4 1377.94  18
  14  -2   7 36871.5 1393.79  22
  14  -2   7 37300.5 1449.72  25
  14  -2   7 35174.6 1675.97   1
  14  -2   8 30463.5 1190.23  22
  14  -2   8 28671.2 1156.03  18
  14  -2   8 30444.5 1245.93  25
  14  -2   8 27812.9 1450.75   1
  14  -2   9 7797.10 502.491  22
  14  -2   9 7330.36 467.901  18
  14  -2   9 7271.81 524.675  25
  14  -2   9 6849.83 635.310   1
  14  -2  10 14649.4 707.076  22
  14  -2  10 12863.5 656.031  18
  14  -2  10 12720.2 725.361  25
  14  -2  10 13108.4 920.690   1
  14  -2  11 78.3852 139.810  18
  14  -2  11 119.447 183.091  22
  14  -2  12 14629.6 692.080  22
  14  -2  12 14440.4 660.285  18
  14  -2  13 4659.04 310.914  18
  14  -2  13 4556.24 335.185  22
  14  -2  14 5901.74 337.056  22
  14  -2  14 5355.99 303.275  18
  14  -2  15 573.685 107.529  22
 -14  -2 -15 699.421 130.975   6
  14   0 -17 226.164 116.326   6
  14   0 -17 150.434 85.1542  13
  14   0 -17 310.475 148.323  32
  14   0 -16 807.676 215.455  32
  14   0 -16 877.786 171.562   6
  14   0 -15 2790.45 232.771  17
  14   0 -15 2619.63 282.117   6
  14   0 -14 26365.8 997.091  17
  14   0 -14 25865.1 1073.72   6
  14   0 -13 10552.9 546.950  17
  14   0 -13 10616.8 614.658   6
  14   0 -12 138.802 260.137  32
  14   0 -12-20.4190 184.766   6
  14   0 -12 30.1741 140.421  17
  14   0 -11 4582.13 486.176  32
  14   0 -11 3618.57 272.909  23
  14   0 -11 3393.16 607.745   3
  14   0 -11 4783.58 410.229   6
  14   0 -11 4126.47 334.846  17
  14   0 -10 1119.64 300.401  32
  14   0 -10 997.889 161.340  23
  14   0 -10 742.424 394.233   3
  14   0 -10 1335.81 220.522   4
  14   0 -10 967.957 234.183   6
  14   0 -10 1253.52 214.284  17
  14   0  -9 15846.6 893.522  32
  14   0  -9 15267.6 670.815  23
  14   0  -9 15772.3 737.710   4
  14   0  -9 17917.2 1246.31   3
  14   0  -9 16020.9 795.880   6
  14   0  -9 17048.2 730.883  17
  14   0  -8 25980.8 986.622  23
  14   0  -8 26635.9 1045.56   4
  14   0  -8 27371.9 1584.00   3
  14   0  -8 26198.1 1109.94   6
  14   0  -8 28282.1 1244.20  32
  14   0  -7 3244.83 394.534  32
  14   0  -7 4178.25 287.697  23
  14   0  -7 4509.74 332.766   4
  14   0  -7 3966.18 570.634   3
  14   0  -7 4049.05 363.854   6
  14   0  -7 4136.25 312.420  17
  14   0  -6 28826.5 1268.38  32
  14   0  -6 29719.3 1115.08   4
  14   0  -6 34312.6 1689.72   3
  14   0  -6 28283.5 1076.51  23
  14   0  -6 31269.3 1208.18   6
  14   0  -6 31800.6 1113.06  17
  14   0  -5 193.883 197.926  32
  14   0  -5 363.053 172.644  29
  14   0  -5 372.588 134.212   4
  14   0  -5 419.037 287.039   3
  14   0  -5 134.072 106.458  23
  14   0  -5 381.535 172.598   6
  14   0  -5 439.345 128.413  17
  14   0  -4 16182.7 797.901  32
  14   0  -4 15596.3 735.545  29
  14   0  -4 16351.2 1055.68   3
  14   0  -4 16255.1 653.953  23
  14   0  -4 14707.5 719.350  18
  14   0  -4 15424.2 662.554   4
  14   0  -4 15711.2 736.827   6
  14   0  -3 96749.4 3124.21  32
  14   0  -3 97749.6 3071.63  29
  14   0  -3 103267. 3573.26   3
  14   0  -3 93072.4 2950.08  23
  14   0  -3 92421.8 3031.04  18
  14   0  -3 95425.6 2924.81  19
  14   0  -3 93953.9 2958.19   4
  14   0  -2 146.606 182.068  32
  14   0  -2 284.543 258.335   3
  14   0  -2 228.807 155.438  29
  14   0  -2 331.538 104.120  19
  14   0  -2 397.549 151.778  18
  14   0  -1 814.883 204.583  32
  14   0  -1 744.242 135.206  34
  14   0  -1 654.228 189.927  29
  14   0  -1 1274.79 318.518   3
  14   0  -1 834.518 124.723  19
  14   0  -1 772.187 171.074  18
  14   0   0 42796.6 1516.64   5
  14   0   0 43556.2 1498.16  34
  14   0   0 47597.9 1640.89  29
  14   0   0 48981.1 2008.33   3
  14   0   0 44419.9 1848.86   1
  14   0   0 46430.1 1595.47  25
  14   0   0 47071.6 1574.44  18
  14   0   0 45417.4 1490.46  19
  14   0   0 46778.4 1551.47  16
  14   0   1 24375.1 908.237  34
  14   0   1 25561.8 947.012  28
  14   0   1 26785.5 1042.74  29
  14   0   1 27001.3 1347.26   3
  14   0   1 25143.9 1216.16   1
  14   0   1 24398.9 996.371  25
  14   0   1 24947.8 895.319  19
  14   0   1 25116.6 956.626  18
  14   0   1 23706.1 928.043   5
  14   0   2 743.389 136.943  34
  14   0   2 894.741 166.689  28
  14   0   2 1050.20 212.088  29
  14   0   2 971.765 249.929   1
  14   0   2 1038.35 200.076  25
  14   0   2 852.809 159.681  18
  14   0   2 969.050 166.849   5
  14   0   3 57405.4 1914.46   5
  14   0   3 57241.3 1957.91   7
  14   0   3 57884.8 1982.59  33
  14   0   3 57716.4 1889.91  34
  14   0   3 58211.0 1937.47  28
  14   0   3 63362.5 2055.70  29
  14   0   3 59542.8 2278.28   1
  14   0   3 58609.4 2004.65  25
  14   0   3 58734.7 1929.60  18
  14   0   3 57543.2 1916.02  16
  14   0   4 302.691 171.071  33
  14   0   4 435.464 119.392  34
  14   0   4 387.949 157.740  28
  14   0   4 133.974 175.126   1
  14   0   4 395.138 163.860  16
  14   0   4 123.697 110.530  18
  14   0   4 124.222 123.491   5
  14   0   4 221.713 100.849   7
  14   0   5 50600.3 1729.95  28
  14   0   5 49981.4 1788.99  25
  14   0   5 49649.4 1756.49  33
  14   0   5 48495.9 2042.99   1
  14   0   5 50395.6 1687.16  18
  14   0   6 5566.93 430.065  25
  14   0   6 5353.01 343.917  18
  14   0   6 5450.06 538.316   1
  14   0   7 217.694 201.165  25
  14   0   7 141.927 118.573  18
  14   0   7 467.777 251.285   1
  14   0   8 465.126 198.406  25
  14   0   8 205.895 200.749   1
  14   0   8 158.047 124.455  20
  14   0   8 368.057 190.112  22
  14   0   9 42535.3 1567.21  25
  14   0   9 37906.8 1855.74   1
  14   0   9 40249.9 1457.67  20
  14   0   9 41028.7 1517.43  22
  14   0  10 3984.09 385.264  25
  14   0  10 3583.26 503.336   1
  14   0  10 4381.32 343.964  20
  14   0  10 4334.86 376.832  22
  14   0  11 1447.50 264.833  25
  14   0  11 1288.93 333.971   1
  14   0  11 1221.27 239.476  22
  14   0  11 1240.00 206.881  20
  14   0  12 88.8982 135.052  20
  14   0  12 178.666 180.449  22
  14   0  12-34.0672 170.074  25
  14   0  13 2329.49 255.902  22
  14   0  13 2438.86 252.391  20
  14   0  14 1386.13 194.984  22
  14   0  15 1373.40 158.427  22
 -14   0 -15 1623.54 200.951   6
 -14   0 -16 6758.51 349.184   6
 -14   0 -17 78.0120 71.6437   6
  14   2 -17 3669.60 244.980  32
  14   2 -16 2574.12 266.321  32
  14   2 -15 1147.38 240.131  32
  14   2 -15 1300.67 194.509   6
  14   2 -15 989.000 140.066  17
  14   2 -14 7517.53 530.330  32
  14   2 -14 7543.24 453.949   6
  14   2 -14 8175.30 410.535  17
  14   2 -14 8002.19 409.546  23
  14   2 -13 10977.8 670.832  32
  14   2 -13 10402.2 576.073   6
  14   2 -13 10946.8 518.002  17
  14   2 -13 10125.7 511.620  23
  14   2 -12 7602.47 578.820  32
  14   2 -12 6572.88 412.661  23
  14   2 -12 7415.90 492.389   6
  14   2 -12 7528.41 433.403  17
  14   2 -11 4085.14 622.011   3
  14   2 -11 4238.43 449.996  32
  14   2 -11 4565.64 345.047  23
  14   2 -11 4187.99 376.917   6
  14   2 -11 4815.12 346.630  17
  14   2 -10 38089.3 1976.36   3
  14   2 -10 37772.6 1559.82  32
  14   2 -10 38007.9 1370.37  23
  14   2 -10 35152.2 1438.32   6
  14   2 -10 39208.0 1375.98  17
  14   2  -9 650.228 172.583  23
  14   2  -9 672.206 334.943   3
  14   2  -9 965.450 199.432   4
  14   2  -9 861.135 265.539  32
  14   2  -9 686.857 211.046   6
  14   2  -8 13389.0 635.300  23
  14   2  -8 12782.1 630.923   4
  14   2  -8 13840.4 1056.84   3
  14   2  -8 13189.2 757.526  32
  14   2  -8 13393.9 701.434   6
  14   2  -7 8141.91 455.391  23
  14   2  -7 7371.26 437.490   4
  14   2  -7 7770.92 763.051   3
  14   2  -7 7930.76 556.862  32
  14   2  -7 7417.08 500.650   6
  14   2  -6 9424.99 500.045  23
  14   2  -6 8991.16 480.737   4
  14   2  -6 9800.35 832.357   3
  14   2  -6 9381.79 586.282  32
  14   2  -6 8170.82 519.517   6
  14   2  -5 61185.7 2034.50  23
  14   2  -5 60287.1 2001.61   4
  14   2  -5 65046.4 2605.81   3
  14   2  -5 62050.5 2146.66  32
  14   2  -5 60019.2 2089.24   6
  14   2  -4 28601.0 1075.70  23
  14   2  -4 28150.6 1146.02  32
  14   2  -4 28330.2 1037.68   4
  14   2  -4 27374.6 1478.42   3
  14   2  -3 4914.69 562.545   3
  14   2  -3 4534.56 297.556   4
  14   2  -3 4486.67 297.605  19
  14   2  -2 45767.8 1961.93   3
  14   2  -2 42468.4 1457.41  19
  14   2  -2 43733.5 1464.50   4
  14   2  -1 1376.73 192.365  23
  14   2  -1 1380.15 170.772  19
  14   2  -1 1697.88 189.119   5
  14   2  -1 1771.53 331.293   3
  14   2   0 40351.8 1387.89  34
  14   2   0 40388.3 1368.35  19
  14   2   0 39156.7 1372.13   5
  14   2   0 41775.5 1822.42   3
  14   2   1 748.488 152.449  34
  14   2   1 689.225 229.935   1
  14   2   1 699.896 137.466  19
  14   2   1 829.944 148.532   5
  14   2   2 29663.0 1020.56  27
  14   2   2 31006.6 1404.03   1
  14   2   2 29289.7 1084.37  34
  14   2   2 29591.3 1080.06   5
  14   2   2 31264.3 1317.46   7
  14   2   3 16476.9 632.738  27
  14   2   3 15463.6 933.130   1
  14   2   3 16372.1 614.165  24
  14   2   3 15367.5 677.719  34
  14   2   3 15965.6 677.439   5
  14   2   3 16179.9 867.826   7
  14   2   4 40987.6 1494.18  28
  14   2   4 41564.8 1393.73  27
  14   2   4 41927.0 1799.49   1
  14   2   4 42597.8 1378.99  24
  14   2   4 41535.1 1445.72  34
  14   2   4 41797.6 1696.35   7
  14   2   5 48275.4 1709.71  28
  14   2   5 46474.9 2002.40   1
  14   2   5 48108.3 1593.12  24
  14   2   5 48634.1 1769.48  25
  14   2   5 49582.4 1660.18  34
  14   2   5 52725.5 1971.15   7
  14   2   6 26881.3 954.274  24
  14   2   6 24659.4 1085.21  25
  14   2   6 26121.3 1327.10   1
  14   2   6 26383.9 1251.18   7
  14   2   6 25328.2 1043.10  28
  14   2   7 37868.9 1476.70  25
  14   2   7 38423.2 1337.44  24
  14   2   7 39120.1 1756.79   1
  14   2   7 39535.7 1682.19   7
  14   2   7 38545.8 1434.27  28
  14   2   7 38924.2 1275.40  30
  14   2   8 28525.8 1125.44  28
  14   2   8 25771.3 1387.72   1
  14   2   8 27546.1 971.338  30
  14   2   8 28345.6 1355.29   7
  14   2   8 28156.4 1158.52  25
  14   2   8 28401.9 1042.64  24
  14   2   9 6765.32 629.950   1
  14   2   9 6428.25 335.600  30
  14   2   9 5854.61 566.156   7
  14   2   9 6244.41 456.174  25
  14   2   9 5884.34 373.978  24
  14   2  10 15032.0 985.712   1
  14   2  10 14730.0 721.394  25
  14   2  10 14095.0 650.216  24
  14   2  10 14576.8 591.886  30
  14   2  10 14032.0 897.047   7
  14   2  11 202.774 103.659  30
  14   2  11 53.5264 132.050  24
  14   2  11 63.0442 151.676  25
  14   2  12 12253.7 615.899  22
  14   2  13 5101.24 346.043  22
  14   2  14 5078.10 307.631  22
 -14   2 -15 645.025 127.735   6
 -14   2 -16 3993.88 215.862   6
  14   4 -15 1968.10 154.156  23
  14   4 -14 3999.34 247.852  23
  14   4 -14 3474.77 195.622  17
  14   4 -13 9907.36 426.406  17
  14   4 -13 9230.73 478.672  32
  14   4 -12 2552.59 219.658  17
  14   4 -12 2413.69 268.161  32
  14   4 -11 590.014 163.370  23
  14   4 -11 506.115 178.486  32
  14   4 -11 493.338 140.395  17
  14   4 -10 6603.20 424.538  23
  14   4 -10 6852.45 343.350  27
  14   4  -9 28377.3 1102.03  23
  14   4  -9 27775.9 988.710  27
  14   4  -8 50711.9 1765.38  23
  14   4  -8 49985.0 1643.04  27
  14   4  -7 16160.4 734.414  23
  14   4  -7 14601.8 616.630  27
  14   4  -6 4010.77 336.383  23
  14   4  -6 4062.81 270.722  27
  14   4  -5 31635.7 1210.39  23
  14   4  -5 30990.6 1100.12  27
  14   4  -4 6280.30 420.768  23
  14   4  -4 6403.77 348.938  27
  14   4  -3 1959.46 244.208  23
  14   4  -3 2188.41 200.344  27
  14   4  -2 4891.33 277.663  26
  14   4  -2 4938.61 367.239  23
  14   4  -2 4702.47 296.617  27
  14   4  -1 20926.5 903.381  23
  14   4  -1 22519.9 860.616  19
  14   4  -1 22914.3 835.137  27
  14   4  -1 21547.0 793.478  26
  14   4  -1 20316.8 864.178  34
  14   4   0 16903.1 725.097  19
  14   4   0 18082.1 692.869  26
  14   4   0 18937.3 724.592  27
  14   4   0 17227.9 748.168  34
  14   4   1 6276.81 373.902  19
  14   4   1 5966.95 309.453  30
  14   4   1 6426.34 362.919  27
  14   4   1 6449.64 387.733  34
  14   4   2 6506.02 381.953  19
  14   4   2 6675.32 330.402  30
  14   4   2 6947.02 384.202  27
  14   4   2 6488.97 392.474  34
  14   4   3 12931.1 537.663  30
  14   4   3 13443.7 601.377  27
  14   4   3 13636.5 606.602  19
  14   4   3 12531.2 866.459   7
  14   4   3 14082.5 619.277  34
  14   4   4 18284.8 835.088  28
  14   4   4 18933.2 715.976  30
  14   4   4 19803.6 793.253  27
  14   4   4 19519.7 792.238  34
  14   4   4 19030.9 782.296  19
  14   4   4 19294.5 1106.42   7
  14   4   5 9294.07 529.529  28
  14   4   5 9332.28 427.268  30
  14   4   5 8871.46 481.774  27
  14   4   5 9501.92 748.893   7
  14   4   5 9679.96 474.025  24
  14   4   6 60801.4 1944.86  30
  14   4   6 62056.3 2080.45  28
  14   4   6 62035.6 2472.04   7
  14   4   6 60368.7 1998.89  24
  14   4   7 7868.84 467.447  28
  14   4   7 7921.34 391.675  30
  14   4   7 7085.33 663.342   7
  14   4   7 7953.33 433.211  24
  14   4   7 8032.32 517.456  25
  14   4   8 11261.4 501.105  30
  14   4   8 10597.4 813.220   7
  14   4   8 11571.7 553.296  24
  14   4   8 11868.1 615.049  25
  14   4   9 14599.6 687.163  25
  14   4   9 15217.2 667.673  24
  14   4   9 15410.4 615.899  30
  14   4  10 283.267 145.267  24
  14   4  10 203.397 104.386  30
  14   4  11 2130.45 184.178  30
  14   4  11 2228.86 226.548  24
  14   4  12 2595.60 228.034  24
  14   4  13 476.724 122.994  22
 -14   4 -14 1452.21 107.091  23
  14   6 -12 186.476 74.0597  23
  14   6 -11 1213.31 112.857  17
  14   6 -11 1024.96 130.337  23
  14   6 -10 6984.13 354.086  23
  14   6  -9 1687.38 153.852  27
  14   6  -9 1459.66 176.359  23
  14   6  -8 4765.28 272.621  27
  14   6  -8 4783.64 315.738  23
  14   6  -7 11260.8 503.255  34
  14   6  -7 12128.1 503.890  27
  14   6  -7 10967.6 539.235  23
  14   6  -6 778.988 142.001  34
  14   6  -6 770.948 134.958  27
  14   6  -6 762.591 162.662  23
  14   6  -5 7954.53 412.684  34
  14   6  -5 9071.92 431.245  27
  14   6  -5 8351.41 458.003  23
  14   6  -4 12286.7 539.880  34
  14   6  -4 12197.7 547.797  27
  14   6  -3 7519.80 391.260  34
  14   6  -3 8106.17 416.280  27
  14   6  -3 7326.07 371.822  26
  14   6  -2 5367.79 313.101  34
  14   6  -2 5105.55 305.463  26
  14   6  -2 5679.54 343.862  27
  14   6  -1 6309.05 346.777  26
  14   6  -1 6337.85 374.034  27
  14   6   0 18001.6 683.056  30
  14   6   0 17632.7 734.932  27
  14   6   1 7979.49 390.886  30
  14   6   1 8662.00 448.667  27
  14   6   2 5302.66 299.907  30
  14   6   2 4961.49 337.746  27
  14   6   3 1454.16 163.142  30
  14   6   3 1266.67 201.090  28
  14   6   3 1463.90 197.778  27
  14   6   4 2520.51 240.902  28
  14   6   4 2669.68 206.858  30
  14   6   4 2767.90 247.628  27
  14   6   5 7874.90 409.606  24
  14   6   5 7838.65 375.516  30
  14   6   5 7368.16 424.793  27
  14   6   6 6063.30 343.346  24
  14   6   6 5565.07 367.207  25
  14   6   6 5348.16 296.978  30
  14   6   7 1971.46 200.198  24
  14   6   7 1840.66 169.207  30
  14   6   8 2590.54 219.260  24
  14   6   8 2993.17 202.962  30
  14   6   9 85.3491 101.865  24
  14   6   9 58.8227 76.3751  30
  14   6  10 2465.17 187.459  24
  14   6  11 701.949 106.151  24
  14   8  -5 2167.09 133.580  27
  14   8  -4 1225.42 110.381  27
  14   8  -3 10317.1 404.661  27
  14   8   2 5055.91 235.573  24
  14   8   3 1467.34 118.867  24
  14   8   4 4641.22 214.963  24
  14   8   5 2385.96 135.865  24
  15  -7  -9 660.416 120.970  29
  15  -7  -8 3675.91 259.709  29
 -15  -7   8 3822.08 194.525  14
  15  -7  -7 2347.99 235.018  29
 -15  -7   7 2806.78 175.257  14
 -15  -7   7 2525.61 141.287  15
  15  -7  -6 8486.48 456.515  29
 -15  -7   6 8187.43 339.992  15
 -15  -7   6 9303.42 378.968  14
  15  -7  -5 10021.7 527.591  29
 -15  -7   5 11306.8 454.681  14
 -15  -7   4 642.954 116.293  21
 -15  -7   4 629.166 124.050  14
 -15  -7   3 4113.56 265.115  14
 -15  -7   3 4483.09 259.083  21
 -15  -7   2 9252.24 417.777  14
 -15  -7   2 8475.38 400.621  21
 -15  -7   1 12824.1 530.619  14
 -15  -7   1 12108.6 516.792  21
  15  -7   0 4012.72 253.875  31
 -15  -7   0 3607.97 252.874  14
 -15  -7   0 3812.32 254.735  21
  15  -7   1 3404.41 232.339  31
 -15  -7  -1 2955.37 227.388  21
  15  -7   2 2227.59 188.665  31
 -15  -7  -2 2213.38 196.352  21
 -15  -7  -3 3512.74 237.988  21
 -15  -7  -4 4897.93 271.783  14
 -15  -7  -4 4478.71 269.336  21
 -15  -7  -5 1529.36 152.918  14
 -15  -7  -6 2361.96 168.395  14
  15  -7   7 11171.3 428.250  31
 -15  -7  -7 11676.8 430.112  14
 -15  -7  -7 10700.1 425.698  21
  15  -7   8 14175.4 491.641  31
 -15  -7  -8 14469.0 484.789  14
 -15  -7  -8 13101.6 480.353  21
  15  -5 -13 2544.73 203.441  29
 -15  -5  12 25.6808 55.9578  14
  15  -5 -12 100.970 153.717  29
  15  -5 -11 5643.25 408.129  29
 -15  -5  11 5464.75 268.056  14
 -15  -5  10 4979.76 270.128  14
 -15  -5   9 7678.61 372.593  14
  15  -5  -9 7444.84 433.536  16
  15  -5  -8 364.511 192.482  16
 -15  -5   8 333.920 125.152  14
 -15  -5   7 11912.5 516.234  14
  15  -5  -7 10094.4 587.957  16
 -15  -5   6 5238.22 324.983  14
  15  -5  -6 4916.17 422.298  16
 -15  -5   6 5426.78 302.826  21
  15  -5  -5 22596.7 980.964  33
 -15  -5   5 22097.2 841.480  21
 -15  -5   5 23841.4 883.707  14
  15  -5  -5 22856.4 1013.73  16
  15  -5  -4 21554.0 965.404  33
 -15  -5   4 21807.1 829.055  21
 -15  -5   4 22655.7 857.083  14
  15  -5  -4 21023.5 904.244  18
  15  -5  -4 22933.6 1008.24  16
  15  -5  -4 19634.7 1033.06  29
  15  -5  -3 2499.35 326.340  33
  15  -5  -3 3225.86 253.709  31
 -15  -5   3 2838.95 238.757  21
  15  -5  -3 2667.00 290.923  18
  15  -5  -3 2911.13 366.518  16
 -15  -5   3 3057.44 259.188  14
  15  -5  -3 2786.68 376.389  29
  15  -5  -2 11024.9 635.852  33
  15  -5  -2 10715.3 503.175  31
  15  -5  -2 10777.4 584.260  18
  15  -5  -2 9976.62 672.004  29
 -15  -5   2 10569.8 517.937  14
  15  -5  -2 11216.3 677.614  16
  15  -5  -1 1892.50 324.840  29
  15  -5  -1 2533.47 333.494  33
  15  -5  -1 1893.65 227.945  35
  15  -5  -1 2565.58 230.138  31
  15  -5  -1 1998.43 267.587  18
  15  -5  -1 2501.99 364.487  16
 -15  -5   1 2296.88 239.145  14
  15  -5   0 92.3965 199.726  29
 -15  -5   0 77.1945 123.786  14
  15  -5   0 63.9664 207.751  33
  15  -5   0 80.9799 116.875  31
  15  -5   0-70.1777 243.088  16
  15  -5   0-17.9429 170.401  18
  15  -5   1 31499.1 1123.61  31
  15  -5   1 29971.3 1279.95  33
  15  -5   1 30782.0 1175.28  22
  15  -5   1 31951.0 1297.93  29
  15  -5   1 32029.6 1236.57  18
  15  -5   1 30805.0 1322.72  16
  15  -5   2 47337.5 1694.98  22
  15  -5   2 49319.4 1746.07  18
  15  -5   2 48728.0 1814.26  33
  15  -5   2 48417.0 1782.02  29
  15  -5   3 1603.19 266.769  29
  15  -5   3 1762.93 239.877  22
  15  -5   3 2222.87 284.382  18
  15  -5   4 6748.41 462.235  18
  15  -5   4 6534.83 441.534  29
  15  -5   4 6654.08 450.116  22
  15  -5   5 14667.3 712.813  18
  15  -5   5 13411.1 580.605  36
  15  -5   5 13139.3 672.813  22
  15  -5   6 2379.63 288.748  18
  15  -5   6 2416.56 210.176  36
  15  -5   6 2847.21 302.280  22
  15  -5   7 20369.5 774.915  36
  15  -5   8 32465.2 1112.31  36
  15  -5   8 31805.2 1216.22  22
  15  -5   9 3497.69 306.994  18
  15  -5   9 3048.39 221.472  36
  15  -5   9 3436.75 299.653  22
  15  -5  10 14787.3 636.393  22
  15  -5  10 13317.5 627.780  18
  15  -5  11 7732.09 411.573  18
  15  -5  12 3509.21 240.405  18
  15  -5  13 7764.51 335.610  18
  15  -3 -15 359.221 104.335  13
  15  -3 -14 9155.58 429.561  13
  15  -3 -13 3714.19 295.130  16
  15  -3 -13 4326.01 317.308  29
  15  -3 -13 4063.99 288.168  13
  15  -3 -12 3401.67 339.873  29
  15  -3 -12 4098.59 307.733  13
  15  -3 -12 3997.14 337.791  16
  15  -3 -12 4130.47 380.913  32
  15  -3 -11 30193.3 1156.56  13
  15  -3 -11 32266.2 1220.96  16
  15  -3 -11 32436.2 1321.07  32
  15  -3 -10 571.436 174.169  13
  15  -3 -10 557.949 249.910  32
  15  -3 -10 717.818 228.640  16
  15  -3  -9 10259.0 531.578  13
  15  -3  -9 8898.68 841.668   3
  15  -3  -9 9970.66 668.749  32
  15  -3  -9 10805.6 618.488  16
 -15  -3   8 399.411 115.434  14
  15  -3  -8 329.035 157.014  13
  15  -3  -8 99.6829 271.698   3
  15  -3  -8 352.673 143.771   4
  15  -3  -8 728.696 282.296  32
  15  -3  -8 585.009 233.932  16
  15  -3  -7 1522.03 212.750  13
  15  -3  -7 1646.15 209.525   4
  15  -3  -7 2017.33 434.282   3
  15  -3  -7 1491.63 311.364  32
  15  -3  -7 1338.34 270.401  16
 -15  -3   7 1407.67 168.278  14
  15  -3  -6 4997.29 345.808  13
  15  -3  -6 4817.17 341.579   4
  15  -3  -6 5959.29 659.754   3
 -15  -3   6 5563.53 310.507  14
  15  -3  -6 5452.55 456.492  16
  15  -3  -5 9532.84 497.829  13
  15  -3  -5 11053.1 526.287   4
  15  -3  -5 10601.2 859.518   3
 -15  -3   5 10353.2 469.739  14
  15  -3  -5 11006.7 623.260  16
  15  -3  -5 9666.03 584.823  18
  15  -3  -4 4477.05 269.673  31
  15  -3  -4 4879.88 327.960   4
  15  -3  -4 4971.78 574.621   3
  15  -3  -4 4900.84 322.124  13
  15  -3  -4 5094.80 405.089  18
  15  -3  -4 5903.98 455.698  16
 -15  -3   4 4973.71 299.562  14
  15  -3  -3 2785.19 249.672   5
  15  -3  -3 3448.69 397.238  29
  15  -3  -3 2884.15 209.229  31
  15  -3  -3 2819.38 251.518   4
  15  -3  -3 3590.99 477.153   3
  15  -3  -3 3015.17 314.523  18
  15  -3  -3 3277.24 351.764  16
 -15  -3   3 3015.28 229.948  14
  15  -3  -2 30725.5 1135.91   5
  15  -3  -2 31700.8 1129.43   4
  15  -3  -2 31138.5 1337.52  29
  15  -3  -2 32915.5 1563.76   3
  15  -3  -2 30339.5 1064.48  31
  15  -3  -2 31178.9 1231.57  18
  15  -3  -2 34010.6 1285.12  16
  15  -3  -1 26937.2 964.555   4
  15  -3  -1 25129.6 967.257   5
  15  -3  -1 24850.3 905.249  31
  15  -3  -1 29067.6 1403.60   3
  15  -3  -1 25629.0 957.544  22
  15  -3  -1 26125.6 1062.80  18
  15  -3  -1 25959.5 1100.84  16
  15  -3   0 54918.0 1953.04  16
  15  -3   0 53354.3 1847.28  25
  15  -3   0 54519.9 2008.99  29
  15  -3   0 55185.4 1817.53  22
  15  -3   0 54854.7 1903.19  18
  15  -3   0 54883.1 1790.33   4
  15  -3   0 53010.2 1799.35   5
  15  -3   1 49537.8 1758.13  25
  15  -3   1 50147.4 1886.37  29
  15  -3   1 51890.7 1729.94  22
  15  -3   1 50003.5 1685.31   5
  15  -3   2 20069.3 854.624  22
  15  -3   2 20401.2 966.290  29
  15  -3   2 20806.7 900.443  25
  15  -3   3 11143.6 671.747  29
  15  -3   3 12090.3 644.969  25
  15  -3   3 11992.9 609.324  22
  15  -3   3 11755.8 627.026  18
  15  -3   3 11771.3 683.022  16
  15  -3   4 28180.9 1230.21  33
  15  -3   4 28260.6 992.646  36
  15  -3   4 28556.3 1204.41  29
  15  -3   4 26946.2 1367.38   1
  15  -3   4 28964.3 1189.66  25
  15  -3   4 31397.2 1180.24  18
  15  -3   4 28703.4 1138.17  22
  15  -3   4 27773.3 1209.46  16
  15  -3   5 2323.03 302.273  29
  15  -3   5 2369.81 318.366  25
  15  -3   5 2344.27 197.381  36
  15  -3   5 2663.65 361.649  33
  15  -3   5 2646.98 304.343  22
  15  -3   5 2728.39 301.752  18
  15  -3   5 2815.17 409.162   1
  15  -3   6 10008.0 607.861  25
  15  -3   6 9603.07 446.113  36
  15  -3   6 9150.36 720.340   1
  15  -3   6 10122.1 575.246  18
  15  -3   7 2602.17 211.084  36
  15  -3   7 2170.17 382.315   1
  15  -3   7 2328.12 281.233  18
  15  -3   8 2612.54 217.791  36
  15  -3   8 1986.21 363.144   1
  15  -3   8 2808.77 328.017  22
  15  -3   8 2468.86 291.526  18
  15  -3   9 11483.2 623.818  22
  15  -3   9 11134.6 611.150  18
  15  -3   9 11249.2 506.028  36
  15  -3  10 14754.8 712.055  22
  15  -3  10 14676.3 700.133  18
  15  -3  10 13812.8 589.191  36
  15  -3  11 2175.23 268.768  22
  15  -3  11 2241.89 256.593  18
  15  -3  12 3555.18 299.334  22
  15  -3  12 3170.98 271.910  18
  15  -3  13 2582.33 227.222  18
  15  -3  13 2643.75 234.155  22
  15  -3  14 312.453 110.698  22
  15  -3  14 457.853 104.477  18
  15  -1 -16 6779.61 367.369   6
  15  -1 -16 7188.59 411.269  32
  15  -1 -15 6508.70 396.470   6
  15  -1 -15 6277.53 446.293  32
  15  -1 -15 6176.90 333.882  13
  15  -1 -14 4979.77 382.927   6
  15  -1 -14 5840.94 467.939  32
  15  -1 -14 5716.17 342.486  13
  15  -1 -13 1895.64 334.134  32
  15  -1 -13 2530.22 252.607  17
  15  -1 -13 2314.91 291.728   6
  15  -1 -12 867.283 286.000  32
  15  -1 -12 908.041 186.084  17
  15  -1 -12 884.046 228.922   6
  15  -1 -11 28089.6 1686.47   3
  15  -1 -11 29114.6 1122.09  17
  15  -1 -11 28295.0 1192.47   6
  15  -1 -10 18830.9 1342.02   3
  15  -1 -10 19545.5 918.865   6
  15  -1  -9 11902.6 618.901   4
  15  -1  -9 11151.8 1000.48   3
  15  -1  -9 12239.9 678.752   6
  15  -1  -9 12489.9 670.914  29
  15  -1  -8 15208.7 704.389   4
  15  -1  -8 13411.5 1106.98   3
  15  -1  -8 15692.9 698.640  17
  15  -1  -8 14219.5 758.387   6
  15  -1  -8 14211.9 745.353  29
  15  -1  -7 28337.4 1209.55  29
  15  -1  -7 28783.6 1299.92  32
  15  -1  -7 29414.1 1126.35   4
  15  -1  -7 30018.6 1668.25   3
  15  -1  -7 28760.1 1201.37   6
  15  -1  -7 30419.6 1121.87  17
  15  -1  -6 12770.6 722.215  29
  15  -1  -6 14455.2 815.232  32
  15  -1  -6 14097.6 657.635   4
  15  -1  -6 15064.9 1086.38   3
  15  -1  -6 14014.6 724.550   6
  15  -1  -6 14692.3 646.191  17
  15  -1  -5 4591.58 410.142  29
  15  -1  -5 4356.50 441.853  32
  15  -1  -5 5536.37 355.571   4
  15  -1  -5 4727.88 601.290   3
  15  -1  -5 5201.39 332.725  17
  15  -1  -5 5048.87 398.918   6
  15  -1  -4 101379. 3191.25   4
  15  -1  -4 99550.8 3329.88  29
  15  -1  -4 103650. 3400.62  32
  15  -1  -4 102243. 3284.23  18
  15  -1  -4 100527. 3157.40  17
  15  -1  -3 21486.5 834.700   4
  15  -1  -3 21531.2 995.901  32
  15  -1  -3 20496.5 784.627  34
  15  -1  -3 21690.3 958.697  29
  15  -1  -3 23435.8 1309.12   3
  15  -1  -3 21356.9 904.251  18
  15  -1  -3 19384.5 781.670  17
  15  -1  -2 12449.1 561.137   4
  15  -1  -2 11942.0 689.372  32
  15  -1  -2 12277.4 525.430  34
  15  -1  -2 11558.3 659.635  29
  15  -1  -2 12054.4 905.738   3
  15  -1  -2 12438.9 581.743  25
  15  -1  -2 11897.0 616.632  18
  15  -1  -2 11622.1 507.415  17
  15  -1  -1 71164.2 2228.50  34
  15  -1  -1 68949.7 2240.35  28
  15  -1  -1 74846.5 2438.75  29
  15  -1  -1 76996.0 2845.23   3
  15  -1  -1 68677.1 2309.21  25
  15  -1  -1 67634.3 2332.01  18
  15  -1  -1 69378.7 2209.50  19
  15  -1  -1 74672.7 2351.31  16
  15  -1   0 33153.7 1271.49   5
  15  -1   0 36086.0 1237.79  34
  15  -1   0 36311.1 1268.34  28
  15  -1   0 38111.3 1426.74  29
  15  -1   0 37743.7 1746.60   3
  15  -1   0 35383.2 1330.65  25
  15  -1   0 35692.7 1258.66  22
  15  -1   0 37050.2 1225.20  19
  15  -1   0 38299.3 1348.50  18
  15  -1   0 37243.2 1336.81  16
  15  -1   1 4410.21 313.576   5
  15  -1   1 4584.56 285.183  34
  15  -1   1 4241.03 301.278  28
  15  -1   1 4984.04 405.756  29
  15  -1   1 4851.69 499.694   1
  15  -1   1 4474.24 524.991   3
  15  -1   1 4453.20 360.145  25
  15  -1   1 4346.22 265.656  19
  15  -1   1 4691.07 315.159  22
  15  -1   1 4107.13 328.104  18
  15  -1   1 4628.71 356.447  16
  15  -1   2 10878.2 538.530   5
  15  -1   2 11636.7 636.037  33
  15  -1   2 11420.5 513.293  34
  15  -1   2 11349.4 547.059  28
  15  -1   2 12029.3 652.725  29
  15  -1   2 12131.5 800.000   1
  15  -1   2 11245.1 608.947  25
  15  -1   2 11012.5 491.285  19
  15  -1   2 10943.1 548.751  22
  15  -1   2 12184.6 584.083  18
  15  -1   2 11484.6 592.231  16
  15  -1   3 16879.1 751.247   5
  15  -1   3 18792.7 860.458  33
  15  -1   3 18798.0 778.395  28
  15  -1   3 17972.2 1041.76   1
  15  -1   3 17882.0 837.309  25
  15  -1   3 18841.1 793.971  18
  15  -1   3 18748.7 786.027  22
  15  -1   3 17728.5 798.825  16
  15  -1   4 23100.3 996.882  33
  15  -1   4 22040.7 997.490  29
  15  -1   4 21973.2 978.101  25
  15  -1   4 21622.5 914.483  22
  15  -1   4 22139.2 911.243  18
  15  -1   4 23514.8 1223.84   1
  15  -1   4 22396.2 934.796  16
  15  -1   5 18368.4 1090.65   1
  15  -1   5 19535.3 895.017  33
  15  -1   5 18337.0 826.290  22
  15  -1   5 19822.1 821.406  18
  15  -1   5 17849.1 828.434  16
  15  -1   6 44421.1 1604.37  25
  15  -1   6 39982.4 1574.68  33
  15  -1   6 40291.3 1855.97   1
  15  -1   6 41527.9 1493.22  18
  15  -1   7 4001.52 386.880  25
  15  -1   7 2975.30 444.014   1
  15  -1   7 3549.27 345.051  22
  15  -1   7 3712.40 307.592  18
  15  -1   8 39199.1 1485.58  25
  15  -1   8 35805.1 1750.52   1
  15  -1   8 36987.5 1418.74  22
  15  -1   8 36950.6 1366.25  18
  15  -1   9 10179.7 625.663  25
  15  -1   9 10742.2 601.745  22
  15  -1   9 9697.38 532.018  18
  15  -1   9 10298.4 815.597   1
  15  -1  10 969.698 254.358  25
  15  -1  10 759.942 176.674  18
  15  -1  10 959.912 301.515   1
  15  -1  10 709.406 224.524  22
  15  -1  11 15023.2 713.257  22
  15  -1  11 13206.8 622.766  18
  15  -1  11 14449.3 735.953  25
  15  -1  12 15159.1 712.315  22
  15  -1  13 531.081 177.199  22
  15  -1  14 392.640 139.678  22
  15  -1  15 5855.52 289.502  22
 -15  -1 -15 6214.54 333.200   6
 -15  -1 -16 2748.78 193.683   6
  15   1 -17 304.934 123.502  32
  15   1 -16 7480.97 434.984  32
  15   1 -16 7126.11 377.207   6
  15   1 -15 5947.89 447.173  32
  15   1 -15 6153.95 329.122  17
  15   1 -15 6302.65 387.011   6
  15   1 -14 6250.89 489.254  32
  15   1 -14 6172.19 360.539  17
  15   1 -14 6094.56 415.689   6
  15   1 -13 1784.30 332.171  32
  15   1 -13 1957.21 274.717   6
  15   1 -13 2720.44 255.007  17
  15   1 -12 417.297 270.174  32
  15   1 -12 503.406 198.733   6
  15   1 -12 864.258 184.215  17
  15   1 -12 666.797 153.912  23
  15   1 -11 27740.2 1264.66  32
  15   1 -11 26437.3 1036.62  23
  15   1 -11 28068.8 1158.15   6
  15   1 -11 28753.7 1083.26  17
  15   1 -10 21121.6 1052.88  32
  15   1 -10 20746.0 838.758  23
  15   1 -10 17737.0 1324.82   3
  15   1 -10 19519.7 934.255   6
  15   1 -10 20570.3 859.237  17
  15   1  -9 12858.7 798.620  32
  15   1  -9 13646.4 629.440  23
  15   1  -9 12537.5 650.279   4
  15   1  -9 13660.5 1099.59   3
  15   1  -9 12968.7 719.136   6
  15   1  -9 15425.5 672.810  17
  15   1  -8 14280.4 679.930   4
  15   1  -8 14925.7 1131.03   3
  15   1  -8 14254.4 829.813  32
  15   1  -8 14443.9 751.164   6
  15   1  -8 14171.2 654.431  23
  15   1  -7 27771.5 1081.89   4
  15   1  -7 28136.4 1614.83   3
  15   1  -7 27751.3 1235.62  32
  15   1  -7 26588.6 1150.93   6
  15   1  -7 28478.8 1066.85  23
  15   1  -6 15265.5 693.015   4
  15   1  -6 17026.6 1161.41   3
  15   1  -6 15775.9 838.362  32
  15   1  -6 16441.8 778.705   6
  15   1  -6 15255.2 686.566  23
  15   1  -5 4997.99 346.207   4
  15   1  -5 5284.12 445.810  32
  15   1  -5 4927.87 400.577   6
  15   1  -5 4764.52 336.425  23
  15   1  -4 108359. 3832.84   3
  15   1  -4 96817.5 3156.98  23
  15   1  -4 100839. 3310.17  32
  15   1  -4 102414. 3158.82   4
  15   1  -3 21383.7 975.178  32
  15   1  -3 21543.4 915.282  29
  15   1  -3 24239.0 1356.09   3
  15   1  -3 21202.3 872.574  23
  15   1  -3 22825.0 848.816  19
  15   1  -3 22419.3 868.432   4
  15   1  -2 11938.3 654.418  32
  15   1  -2 12673.6 632.467  29
  15   1  -2 13129.9 941.134   3
  15   1  -2 12667.9 587.598  23
  15   1  -2 12609.7 552.154  19
  15   1  -2 12134.3 562.396   4
  15   1  -1 68941.1 2750.09   3
  15   1  -1 68160.2 2285.36  18
  15   1  -1 70270.3 2216.06  19
  15   1  -1 69872.3 2334.69  29
  15   1   0 34383.2 1266.50   5
  15   1   0 37346.0 1376.64  29
  15   1   0 36415.5 1268.05  34
  15   1   0 38535.0 1747.52   3
  15   1   0 35610.3 1244.10  19
  15   1   0 34309.0 1296.30  18
  15   1   0 37357.3 1263.41  16
  15   1   1 4207.97 296.646  34
  15   1   1 4392.65 376.345  29
  15   1   1 4194.07 285.063  19
  15   1   1 4307.95 317.183  18
  15   1   1 4775.24 319.847   5
  15   1   1 4493.22 486.135   1
  15   1   1 4592.65 535.028   3
  15   1   2 11498.9 570.857  28
  15   1   2 11017.0 537.499  18
  15   1   2 11598.2 546.912   5
  15   1   2 10474.8 762.340   1
  15   1   3 18408.1 1055.52   1
  15   1   3 17261.7 785.527  28
  15   1   3 18827.1 765.624   5
  15   1   3 18302.8 878.931   7
  15   1   4 20169.4 914.744  25
  15   1   4 21534.4 1155.07   1
  15   1   4 19386.4 942.779   7
  15   1   5 18065.7 860.799  25
  15   1   5 17640.1 685.705  24
  15   1   5 17817.1 1065.81   1
  15   1   5 18300.1 810.646  28
  15   1   5 19090.7 920.267   7
  15   1   6 46315.6 1675.17  25
  15   1   6 43321.6 1469.17  24
  15   1   6 44445.7 1950.06   1
  15   1   6 45450.8 1606.95  28
  15   1   6 42865.6 1719.58   7
  15   1   7 4250.83 386.237  25
  15   1   7 3594.86 263.954  24
  15   1   7 4021.25 487.218   1
  15   1   7 3376.05 330.150  28
  15   1   7 4060.15 404.668   7
  15   1   8 36213.5 1707.69   1
  15   1   8 34186.1 1379.52  25
  15   1   8 34548.3 1225.60  24
  15   1   9 8789.90 764.931   1
  15   1   9 9994.06 601.820  25
  15   1  10 519.340 206.911  25
  15   1  10 437.391 243.414   1
  15   1  10 595.809 207.756  22
  15   1  11 15246.7 728.833  22
  15   1  11 14784.7 725.856  25
  15   1  12 15270.0 702.318  22
  15   1  12 14196.9 676.009  25
  15   1  13 328.832 155.270  22
  15   1  14 264.131 131.158  22
  15   1  15 6016.82 289.907  22
 -15   1 -15 6585.68 342.985   6
 -15   1 -16 4037.29 229.817   6
  15   3 -15 581.974 105.073  23
  15   3 -15 440.209 82.3674  17
  15   3 -15 443.389 142.316  32
  15   3 -14 8913.74 414.718  23
  15   3 -14 8526.36 384.839  17
  15   3 -14 7814.97 461.301  32
  15   3 -13 3970.38 286.092  23
  15   3 -13 4221.28 273.703  17
  15   3 -12 4280.76 313.897  23
  15   3 -12 4503.47 307.560  17
  15   3 -12 3927.29 373.968  32
  15   3 -11 31481.5 1182.07  23
  15   3 -11 32451.7 1162.58  17
  15   3 -11 30588.9 1280.80  32
  15   3 -10 323.493 158.296  23
  15   3 -10 809.406 181.917  17
  15   3 -10 786.530 244.444  32
  15   3  -9 9004.70 594.072  32
  15   3  -9 10273.4 545.554  23
  15   3  -8 394.852 279.668   3
  15   3  -8 301.803 141.563   4
  15   3  -8 461.013 97.9091  27
  15   3  -8 819.913 236.562  32
  15   3  -7 1970.85 223.315   4
  15   3  -7 1716.08 403.096   3
  15   3  -7 1802.87 162.867  27
  15   3  -7 1716.17 277.137  32
  15   3  -6 5358.16 287.182  27
  15   3  -6 4754.08 340.198   4
  15   3  -6 5104.51 623.575   3
  15   3  -5 9415.49 421.703  27
  15   3  -5 9421.42 484.115   4
  15   3  -5 8616.31 774.990   3
  15   3  -5 9728.06 536.656  23
  15   3  -4 4126.16 252.531  27
  15   3  -4 4469.50 310.446   4
  15   3  -4 4055.89 533.630   3
  15   3  -4 4601.68 351.493  23
  15   3  -3 3585.82 308.693  23
  15   3  -3 3363.26 261.058   4
  15   3  -3 3543.13 477.707   3
  15   3  -3 3170.61 218.355  27
  15   3  -3 2951.22 255.783   5
  15   3  -2 33610.1 1123.23  27
  15   3  -2 35241.9 1642.60   3
  15   3  -2 31147.5 1236.99  23
  15   3  -2 34461.3 1201.58  19
  15   3  -2 33313.8 1171.42   4
  15   3  -2 31232.3 1171.36   5
  15   3  -1 26027.4 1018.37  34
  15   3  -1 27536.7 939.679  27
  15   3  -1 27177.5 1380.17   3
  15   3  -1 25892.9 1045.98  23
  15   3  -1 25967.0 993.645  19
  15   3  -1 25692.0 968.106   4
  15   3  -1 26346.9 986.967   5
  15   3   0 53815.8 1848.51  34
  15   3   0 52800.8 1822.31  19
  15   3   0 55965.3 1821.69   5
  15   3   0 56574.5 1773.48  27
  15   3   1 46022.1 1635.78  34
  15   3   1 47117.2 1619.54  19
  15   3   1 48582.9 1611.20   5
  15   3   1 48761.3 1572.47  27
  15   3   2 20967.8 792.680  27
  15   3   2 21001.4 836.242  19
  15   3   2 20418.0 848.771  34
  15   3   3 10995.8 538.935  34
  15   3   3 10152.6 486.950  27
  15   3   3 9976.20 737.625   1
  15   3   3 10547.2 469.622  24
  15   3   3 10688.4 527.148  19
  15   3   3 10916.1 749.269   7
  15   3   4 29832.4 1165.04  28
  15   3   4 28093.9 1058.03  27
  15   3   4 30739.0 1438.02   1
  15   3   4 29476.6 1041.51  24
  15   3   4 28953.0 1103.39  34
  15   3   4 31495.1 1430.12   7
  15   3   5 2740.19 228.313  24
  15   3   5 2546.86 386.117   1
  15   3   5 2634.12 379.120   7
  15   3   5 3010.40 304.175  28
  15   3   5 2693.98 193.752  30
  15   3   6 9045.82 447.872  24
  15   3   6 9234.80 579.052  25
  15   3   6 8027.49 687.208   1
  15   3   6 8459.35 676.670   7
  15   3   6 8691.82 519.087  28
  15   3   6 8254.52 387.229  30
  15   3   7 2818.00 339.800  25
  15   3   7 2459.98 234.056  24
  15   3   7 2571.34 398.785   1
  15   3   7 2131.74 351.065   7
  15   3   7 2326.16 280.302  28
  15   3   7 2239.95 188.369  30
  15   3   8 2918.82 301.941  28
  15   3   8 2292.29 306.951  25
  15   3   8 2854.60 251.466  24
  15   3   8 2859.24 210.423  30
  15   3   8 2621.79 398.092   1
  15   3   8 2171.65 369.079   7
  15   3   9 10559.1 590.080  25
  15   3   9 10520.0 519.119  24
  15   3   9 10564.6 462.306  30
  15   3  10 13955.9 657.618  25
  15   3  10 13116.8 605.006  24
  15   3  11 2125.81 223.774  24
  15   3  12 2701.64 266.897  22
  15   3  13 2446.59 220.295  22
 -15   3 -13 2159.17 187.419   6
  15   3  14 370.607 99.4525  22
 -15   3 -14 285.950 84.8368   6
  15   5 -13 3064.15 198.412  23
  15   5 -12 145.885 80.3461  17
  15   5 -12 62.5497 100.269  23
  15   5 -11 5986.83 313.755  17
  15   5 -11 6084.41 345.721  23
  15   5 -10 5573.62 349.254  23
  15   5  -9 8162.19 453.823  23
  15   5  -8 301.630 105.245  27
  15   5  -8 173.582 155.372  23
  15   5  -7 10604.9 470.442  27
  15   5  -7 10137.7 544.699  23
  15   5  -6 4768.81 298.159  27
  15   5  -6 5211.78 373.601  23
  15   5  -5 23137.5 867.839  27
  15   5  -5 23158.9 953.159  23
  15   5  -4 23481.3 885.183  27
  15   5  -4 23747.4 932.586  34
  15   5  -4 22983.0 963.506  23
  15   5  -3 2506.94 223.550  27
  15   5  -3 2609.31 256.093  34
  15   5  -3 2974.14 290.345  23
  15   5  -2 10383.0 528.050  34
  15   5  -2 10482.2 460.506  26
  15   5  -2 10423.5 496.961  27
  15   5  -1 2626.53 254.298  34
  15   5  -1 2585.26 233.852  27
  15   5   0-12.9712 119.907  34
  15   5   0 84.7037 116.427  27
  15   5   0 83.9006 90.9516  30
  15   5   1 29248.6 1010.26  30
  15   5   1 29031.2 1081.58  27
  15   5   1 29145.3 1087.55  34
  15   5   1 30334.7 1073.41  19
  15   5   2 49104.3 1578.84  30
  15   5   2 50571.2 1666.77  27
  15   5   2 48479.5 1648.91  34
  15   5   2 47864.1 1630.03  19
  15   5   3 1638.04 164.286  30
  15   5   3 1471.49 239.641  28
  15   5   3 1659.84 205.283  27
  15   5   3 1764.66 193.533  19
  15   5   4 7210.28 447.792  28
  15   5   4 6944.83 347.643  30
  15   5   4 6391.94 394.678  27
  15   5   4 6949.58 381.433  19
  15   5   5 15370.6 625.905  24
  15   5   5 14519.3 669.400  28
  15   5   5 14071.8 569.372  30
  15   5   5 13349.8 628.810  27
  15   5   5 13454.0 598.256  19
  15   5   6 2600.33 234.658  24
  15   5   6 2443.25 297.218  25
  15   5   6 2395.57 249.633  28
  15   5   6 2825.92 207.725  30
  15   5   6 2416.32 217.190  19
  15   5   7 18660.4 747.695  24
  15   5   7 19007.1 819.513  25
  15   5   7 18205.8 696.335  30
  15   5   7 19602.6 771.195  28
  15   5   7 18622.9 730.459  19
  15   5   8 30519.7 1117.62  25
  15   5   8 30469.1 1086.45  24
  15   5   8 30713.6 1035.31  30
  15   5   8 29768.5 1053.95  19
  15   5   9 3138.51 243.211  24
  15   5   9 2902.59 211.889  19
  15   5  10 12795.3 529.983  24
  15   5  10 11944.0 482.737  19
  15   5  11 9153.08 399.576  24
  15   5  11 8271.52 345.738  19
  15   5  12 2933.07 194.321  22
  15   7  -7 3225.32 181.813  27
  15   7  -6 8759.23 368.068  27
  15   7  -5 11443.6 462.000  27
  15   7  -4 881.472 123.792  27
  15   7  -3 4279.43 257.351  27
  15   7  -2 9000.90 414.360  27
  15   7  -1 13092.4 545.891  27
  15   7   0 3329.88 247.047  28
  15   7   0 4203.67 261.662  27
  15   7   1 2694.04 211.215  28
  15   7   1 3424.67 237.515  27
  15   7   2 1983.96 185.592  27
  15   7   3 3670.60 248.009  27
  15   7   3 3640.63 226.776  24
  15   7   4 5367.03 273.119  24
  15   7   4 4621.78 298.922  25
  15   7   5 1880.55 161.224  24
  15   7   6 2589.82 177.324  24
  15   7   7 10433.4 406.578  24
  15   7   8 15306.2 531.344  24
  16  -6 -11 1572.66 160.232  29
 -16  -6  10 462.701 69.3414  14
  16  -6 -10 360.637 140.424  29
 -16  -6   9 2046.41 149.121  14
  16  -6  -9 2868.43 276.261  29
 -16  -6   8 6675.16 312.241  14
 -16  -6   7 1690.90 162.031  14
 -16  -6   6 11659.9 482.876  14
  16  -6  -6 10061.5 612.269  29
 -16  -6   5 4520.86 257.904  21
 -16  -6   5 4586.09 283.040  14
  16  -6  -5 4377.32 401.917  29
 -16  -6   4 5647.29 307.701  21
 -16  -6   4 5944.53 335.980  14
  16  -6  -4 5866.97 455.626  29
 -16  -6   3 9218.27 428.573  21
 -16  -6   3 8696.80 436.290  14
  16  -6  -3 8820.31 559.651  29
  16  -6  -2 5503.43 322.998  31
 -16  -6   2 5812.88 333.509  21
 -16  -6   2 5593.81 335.073  14
  16  -6  -2 6317.34 465.591  29
  16  -6  -1 21829.8 817.591  31
 -16  -6   1 21829.5 825.750  21
 -16  -6   1 22207.7 837.898  14
  16  -6  -1 20796.8 943.256  29
  16  -6   0 6933.44 359.205  31
 -16  -6   0 6072.94 354.200  21
 -16  -6   0 6584.81 373.021  14
  16  -6   0 5987.39 431.758  29
  16  -6   1 3029.56 239.099  31
 -16  -6  -1 3163.26 256.421  14
  16  -6   1 2616.30 269.961  18
  16  -6   2 11699.1 511.830  31
  16  -6   2 11055.8 566.414  18
 -16  -6  -2 11244.1 519.668  14
  16  -6   3 522.139 135.966  31
  16  -6   3 430.011 163.551  18
 -16  -6  -3 419.749 139.844  14
  16  -6   4 11672.1 510.300  31
 -16  -6  -4 11696.8 525.168  14
  16  -6   4 11652.6 573.115  18
  16  -6   5 29376.3 1008.55  31
  16  -6   5 27892.8 1076.99  18
  16  -6   6 358.485 160.078  18
  16  -6   6 452.699 120.120  31
  16  -6   7 21773.5 770.357  31
  16  -6   7 20825.3 827.754  18
  16  -6   8 8159.25 359.999  31
  16  -6   8 7874.80 406.109  18
  16  -6   9 8766.07 363.162  31
  16  -6   9 8872.11 412.665  18
  16  -6  10 398.341 96.2116  18
  16  -4 -13 1027.99 152.807  29
  16  -4 -12 17057.1 742.068  29
  16  -4 -11 5566.51 419.127  29
  16  -4 -11 5770.74 363.201  16
  16  -4 -10 1027.66 261.284  29
  16  -4 -10 915.425 208.945  16
 -16  -4  10 1018.22 129.063  14
  16  -4  -9 8202.25 580.904  29
 -16  -4   9 8969.79 398.561  14
  16  -4  -9 7636.42 500.769  16
  16  -4  -8 2634.57 374.645  29
  16  -4  -8 2238.24 313.054  16
 -16  -4   8 2295.04 201.536  14
  16  -4  -7 7550.77 587.645  29
 -16  -4   7 8351.97 408.221  14
  16  -4  -7 8115.50 537.496  16
  16  -4  -6 3751.10 428.777  29
 -16  -4   6 3305.85 256.237  14
  16  -4  -6 3673.39 379.882  16
  16  -4  -5 14718.8 849.238  29
 -16  -4   5 14270.3 614.872  14
  16  -4  -5 15795.6 799.287  16
  16  -4  -5 13880.0 718.466  18
 -16  -4   4 580.118 143.679  14
  16  -4  -4 473.468 273.744  29
 -16  -4   4 504.299 123.654  21
  16  -4  -4 559.794 255.211  16
  16  -4  -4 451.637 204.511  18
 -16  -4   3 348.602 136.079  14
  16  -4  -3 364.822 121.894  31
  16  -4  -3 153.876 237.246  16
  16  -4  -3 342.866 192.661  18
  16  -4  -2 16111.9 841.441  33
  16  -4  -2 15579.3 634.225  31
  16  -4  -2 16298.6 883.976  29
  16  -4  -2 14789.6 760.077  18
 -16  -4   2 15542.0 663.728  14
  16  -4  -2 16572.4 844.299  16
  16  -4  -1 24511.0 1119.19  33
  16  -4  -1 24799.9 904.932  31
  16  -4  -1 23747.4 927.324  22
  16  -4  -1 24749.9 1146.43  29
  16  -4  -1 24516.8 1049.90  18
 -16  -4   1 25043.2 934.670  14
  16  -4  -1 25654.2 1126.44  16
  16  -4   0 10454.0 485.249  31
  16  -4   0 10726.7 669.840  33
  16  -4   0 10456.7 531.212  22
  16  -4   0 10665.5 677.844  29
  16  -4   0 10551.2 606.686  18
  16  -4   0 11453.6 693.808  16
  16  -4   1 4815.22 453.949  33
  16  -4   1 4325.19 338.303  22
  16  -4   1 4353.05 435.487  29
  16  -4   1 4677.30 393.761  18
  16  -4   1 5291.18 485.127  16
  16  -4   2 26111.8 1178.35  33
  16  -4   2 26083.9 1045.39  22
  16  -4   2 27274.3 1116.17  18
  16  -4   2 24302.4 1156.86  16
  16  -4   2 27333.0 1173.33  29
  16  -4   3 6187.00 416.706  22
  16  -4   3 6796.56 528.095  33
  16  -4   3 5962.55 474.059  29
  16  -4   4 4948.85 392.269  22
  16  -4   4 4697.43 281.201  36
  16  -4   4 5231.68 429.276  29
  16  -4   5 35949.9 1405.53  22
  16  -4   5 35357.7 1424.55  18
  16  -4   5 38412.7 1274.19  36
  16  -4   6 1191.16 148.372  36
  16  -4   6 1281.93 244.599  18
  16  -4   6 1207.46 235.273  22
  16  -4   7 24137.8 880.513  36
  16  -4   7 24726.7 1029.97  18
  16  -4   8 14429.9 711.201  22
  16  -4   8 15100.0 728.590  18
  16  -4   9 1421.40 226.149  22
  16  -4   9 1099.32 216.519  18
  16  -4  10 7634.92 454.086  18
  16  -4  10 8439.62 469.866  22
  16  -4  11 22617.6 894.445  18
  16  -4  11 23422.0 896.951  22
  16  -4  12 1774.58 191.221  18
  16  -4  12 1785.31 195.135  22
  16  -4  13 459.995 108.240  18
  16  -4  13 468.973 111.214  22
  16  -2 -15 6895.35 338.546  16
  16  -2 -14 4878.53 377.010  32
  16  -2 -14 5007.65 326.375  16
  16  -2 -13 5384.79 436.110  32
  16  -2 -13 5027.07 368.771   6
  16  -2 -13 5448.80 380.824  16
  16  -2 -13 4953.25 315.719  13
  16  -2 -12 14085.2 618.320  13
  16  -2 -12 13493.4 684.685   6
  16  -2 -12 14895.1 788.148  32
  16  -2 -11 497.410 165.990  13
  16  -2 -11 384.517 183.997  29
  16  -2 -11 330.878 190.341   6
  16  -2 -11 448.964 270.607  32
  16  -2 -10 13796.3 815.637  32
  16  -2 -10 12647.6 700.990  29
  16  -2 -10 14656.5 630.247  13
  16  -2 -10 12334.3 691.985   6
  16  -2 -10 13243.4 649.928  17
  16  -2  -9 1831.28 345.134  32
  16  -2  -9 1507.43 290.213  29
  16  -2  -9 1899.29 449.508   3
  16  -2  -9 1729.13 228.564   4
  16  -2  -9 1654.08 212.722  13
  16  -2  -9 1686.12 273.757   6
  16  -2  -9 1249.71 220.058  17
  16  -2  -8 11700.8 741.420  32
  16  -2  -8 10700.4 674.137  29
  16  -2  -8 11678.5 593.735   4
  16  -2  -8 12601.4 1015.42   3
  16  -2  -8 11051.3 538.323  13
  16  -2  -8 10778.4 631.294   6
  16  -2  -8 11580.4 587.795  17
  16  -2  -7 6441.48 506.773  29
  16  -2  -7 5920.32 399.698   4
  16  -2  -7 6309.05 727.714   3
  16  -2  -7 5723.79 358.082  13
  16  -2  -7 6331.88 543.368  32
  16  -2  -7 5940.60 395.752  17
  16  -2  -6 13129.8 582.814  13
  16  -2  -6 13188.7 636.330   4
  16  -2  -6 13247.1 768.760  29
  16  -2  -6 13360.8 630.168  17
  16  -2  -5 85657.1 2730.42   4
  16  -2  -5 86416.9 3379.56   3
  16  -2  -5 80618.6 2893.30  29
  16  -2  -5 83807.8 2823.07  18
  16  -2  -5 82309.3 2697.87  17
  16  -2  -5 92178.0 2863.04  16
  16  -2  -4 22338.8 920.322   4
  16  -2  -4 24740.7 1424.25   3
  16  -2  -4 23706.7 1091.83  29
  16  -2  -4 22638.3 1005.29  18
  16  -2  -4 22439.6 894.684  17
  16  -2  -4 26407.3 1054.94  16
  16  -2  -3 56882.8 2058.36  29
  16  -2  -3 53248.6 1814.15  17
  16  -2  -3 56414.3 1861.57   4
  16  -2  -3 60001.6 2455.01   3
  16  -2  -2 100302. 3188.92  29
  16  -2  -2 103743. 3611.96   3
  16  -2  -2 87228.2 2887.69  17
  16  -2  -2 91737.1 2967.13   5
  16  -2  -2 99417.8 2973.02   4
  16  -2  -1 112645. 3434.10  16
  16  -2  -1 104354. 3501.77  29
  16  -2  -1 108855. 3895.25   3
  16  -2  -1 102433. 3335.39  25
  16  -2  -1 110340. 3420.33  18
  16  -2  -1 99955.9 3310.22   5
  16  -2  -1 108287. 3312.45   4
  16  -2   0 1088.98 259.973  16
  16  -2   0 1332.13 232.090  18
  16  -2   0 1345.36 275.819  29
  16  -2   0 1883.05 242.819  25
  16  -2   0 1895.16 225.399   5
  16  -2   0 1594.51 204.009  22
  16  -2   0 2277.99 372.467   3
  16  -2   1 49361.4 1713.28   5
  16  -2   1 50400.2 1781.22  25
  16  -2   1 49560.4 1862.88  33
  16  -2   1 50646.5 1713.96  22
  16  -2   1 50789.3 1787.06  18
  16  -2   1 51338.3 1816.95  16
  16  -2   2 37123.5 1339.28   5
  16  -2   2 35168.0 1472.37  33
  16  -2   2 36664.9 1412.08  25
  16  -2   2 41035.6 1430.47  18
  16  -2   2 37409.3 1355.59  22
  16  -2   2 36811.7 1438.19  16
  16  -2   3 13186.8 736.832  33
  16  -2   3 14121.2 757.872  29
  16  -2   3 13596.1 897.774   1
  16  -2   3 12263.2 680.429  25
  16  -2   3 14359.2 682.617  18
  16  -2   3 12839.1 640.679  22
  16  -2   3 11731.1 681.094  16
  16  -2   4 36966.1 1467.82  33
  16  -2   4 37354.0 1457.01  29
  16  -2   4 37366.1 1714.54   1
  16  -2   4 36655.8 1425.63  25
  16  -2   4 34984.2 1217.97  19
  16  -2   4 35634.0 1356.03  22
  16  -2   4 36977.1 1379.81  18
  16  -2   4 36259.1 1418.79  16
  16  -2   5 2380.70 358.852  33
  16  -2   5 2103.53 308.815  29
  16  -2   5 2051.38 315.800  25
  16  -2   5 1390.94 280.115  16
  16  -2   5 1555.10 247.083  18
  16  -2   5 1293.25 324.379   1
  16  -2   5 1762.50 266.754  22
  16  -2   6 20415.4 1180.24   1
  16  -2   6 19379.0 886.961  22
  16  -2   6 19863.2 880.743  18
  16  -2   7 90981.7 3381.06   1
  16  -2   7 90042.0 2946.74  18
  16  -2   8 6903.60 518.899  25
  16  -2   8 6047.76 628.964   1
  16  -2   8 6826.12 477.637  22
  16  -2   8 6188.78 435.962  18
  16  -2   9 29666.8 1185.83  22
  16  -2   9 27967.5 1138.03  18
  16  -2   9 30802.1 1253.14  25
  16  -2  10 12723.3 650.240  22
  16  -2  10 11610.1 599.729  18
  16  -2  10 12334.3 682.471  25
  16  -2  11 760.045 216.970  22
  16  -2  11 615.111 163.717  18
  16  -2  12 1306.73 216.824  22
  16  -2  12 1506.88 189.822  18
  16  -2  13 1709.28 172.983  18
  16  -2  13 1759.82 207.032  22
  16  -2  14 778.151 132.354  22
 -16  -2 -14 496.081 121.104   6
  16   0 -15 4339.80 312.621   6
  16   0 -14 5024.80 425.817  32
  16   0 -14 4695.64 309.641  17
  16   0 -14 5223.41 372.774   6
  16   0 -13 2313.61 345.867  32
  16   0 -13 2452.16 244.108  17
  16   0 -13 2323.82 285.404   6
  16   0 -12 332.135 275.714  32
  16   0 -12 344.410 164.291  17
  16   0 -12 423.279 204.551   6
  16   0 -11 1275.95 318.732  32
  16   0 -11 1226.77 259.786   6
  16   0 -11 968.518 209.000  17
  16   0 -10 8228.76 617.819  32
  16   0 -10 7090.00 400.136  23
  16   0 -10 7485.27 487.413   4
  16   0 -10 7781.39 860.979   3
  16   0 -10 8570.34 552.889   6
  16   0 -10 7863.05 475.355  17
  16   0  -9 14895.7 650.806  23
  16   0  -9 14494.1 712.037   4
  16   0  -9 14701.0 1164.72   3
  16   0  -9 14813.6 785.600   6
  16   0  -9 16034.9 886.474  32
  16   0  -8 904.681 290.030  32
  16   0  -8 1021.46 175.885  23
  16   0  -8 1010.97 384.781   3
  16   0  -8 1448.80 229.434   4
  16   0  -8 1424.71 269.334   6
  16   0  -8 1319.22 210.848  17
  16   0  -7 123889. 4014.45  32
  16   0  -7 122056. 3798.47   4
  16   0  -7 122558. 4554.31   3
  16   0  -7 116855. 3732.50  23
  16   0  -7 116943. 3897.21   6
  16   0  -7 125784. 3778.83  17
  16   0  -6 7700.80 573.606  32
  16   0  -6 6159.16 440.026  29
  16   0  -6 6567.46 417.279   4
  16   0  -6 5810.83 700.078   3
  16   0  -6 6251.73 381.827  23
  16   0  -6 6800.00 481.094   6
  16   0  -6 7041.31 407.651  17
  16   0  -5 21525.4 954.408  29
  16   0  -5 21662.9 898.440   4
  16   0  -5 23524.9 1408.86   3
  16   0  -5 21542.2 864.787  23
  16   0  -5 22487.7 1057.70  32
  16   0  -5 22111.5 870.549  17
  16   0  -4 3641.32 391.984  32
  16   0  -4 3564.93 344.736  29
  16   0  -4 3439.64 275.317  23
  16   0  -4 3101.64 280.604   4
  16   0  -4 3649.93 273.282  17
  16   0  -3 94.6665 168.820  29
  16   0  -3 49.9397 243.287   3
  16   0  -3 39.5647 123.584   4
  16   0  -3-15.0063 129.749  25
  16   0  -3 111.918 196.582  32
  16   0  -3-53.2868 152.354  18
  16   0  -3-10.8684 98.3452  17
  16   0  -2 27514.7 1024.03   4
  16   0  -2 26577.1 1163.78  32
  16   0  -2 26866.8 1002.61  34
  16   0  -2 26490.5 1119.63  29
  16   0  -2 30947.5 1568.54   3
  16   0  -2 27863.2 1075.26  25
  16   0  -2 26883.1 982.935  19
  16   0  -2 26900.0 1092.15  18
  16   0  -2 25862.5 960.792  17
  16   0  -1 3334.26 285.292   5
  16   0  -1 3858.75 282.204  34
  16   0  -1 3691.86 290.028  28
  16   0  -1 3652.35 356.508  29
  16   0  -1 3306.07 501.848   3
  16   0  -1 3641.15 325.113  25
  16   0  -1 4028.58 338.122  18
  16   0  -1 3576.71 259.407  19
  16   0  -1 3521.94 238.351  17
  16   0  -1 3801.50 315.453  16
  16   0   0 1467.55 205.465   5
  16   0   0 757.467 148.986  34
  16   0   0 1109.39 180.040  28
  16   0   0 898.287 214.876  29
  16   0   0 1469.96 373.946   3
  16   0   0 1370.58 230.362  25
  16   0   0 1219.95 161.958  19
  16   0   0 820.521 161.527  22
  16   0   0 953.105 206.648  16
  16   0   0 1185.12 201.553  18
  16   0   1 729.267 177.156   5
  16   0   1 619.651 142.941  34
  16   0   1 589.640 164.446  28
  16   0   1 874.307 228.883  29
  16   0   1 826.561 256.332   1
  16   0   1 710.836 298.968   3
  16   0   1 740.968 203.623  25
  16   0   1 708.514 133.124  19
  16   0   1 592.634 180.964  16
  16   0   1 629.022 173.167  18
  16   0   2 1580.81 214.668   5
  16   0   2 1568.08 252.887  33
  16   0   2 1555.26 190.419  34
  16   0   2 1623.22 215.471  28
  16   0   2 1728.33 281.600  29
  16   0   2 1713.26 332.619   1
  16   0   2 1825.01 271.445  25
  16   0   2 1806.78 186.511  19
  16   0   2 1913.94 233.574  18
  16   0   2 1417.47 222.442  16
  16   0   3 3120.30 282.174   5
  16   0   3 2647.01 303.504  33
  16   0   3 2841.13 249.027  34
  16   0   3 2735.29 274.518  28
  16   0   3 3308.62 360.217  29
  16   0   3 3768.40 475.364   1
  16   0   3 2797.60 327.011  25
  16   0   3 3383.56 290.093  18
  16   0   3 3163.74 302.366  16
  16   0   4 1718.52 255.195  33
  16   0   4 1933.04 250.034  28
  16   0   4 1476.49 329.657   1
  16   0   4 2268.30 247.086  18
  16   0   4 1752.30 235.300  16
  16   0   5 2351.84 271.428  28
  16   0   5 2661.80 333.681  25
  16   0   5 2459.45 303.723  33
  16   0   5 2477.17 252.535  18
  16   0   5 2433.92 403.137   1
  16   0   6 1204.84 257.313  25
  16   0   6 927.967 173.522  18
  16   0   6 1023.66 309.564   1
  16   0   7 25995.8 1128.21  25
  16   0   7 25014.1 1389.42   1
  16   0   7 25478.4 989.667  18
  16   0   8 9145.23 591.249  25
  16   0   8 9024.52 777.787   1
  16   0   8 9812.65 572.427  22
  16   0   9 1837.50 299.136  25
  16   0   9 1391.92 334.946   1
  16   0   9 1577.04 276.557  22
  16   0  10 13957.5 726.428  25
  16   0  10 12757.5 952.514   1
  16   0  10 13942.4 702.679  22
  16   0  11 16236.6 764.292  22
  16   0  11 16544.6 797.797  25
  16   0  12 22353.4 922.966  22
  16   0  12 22692.0 940.731  25
  16   0  13 11273.0 547.616  22
  16   0  14 1738.99 186.176  22
  16   0  15 9111.14 382.781  22
 -16   0 -15 11056.1 451.951   6
 -16   0 -16 8206.90 344.659   6
  16   2 -16 3349.88 228.537  32
  16   2 -15 7575.06 420.720  32
  16   2 -15 6938.90 318.610  17
  16   2 -14 5188.37 398.522  32
  16   2 -14 5615.90 310.647  17
  16   2 -13 5843.84 446.617  32
  16   2 -13 5433.44 332.586  17
  16   2 -13 5098.08 319.637  23
  16   2 -12 13918.3 755.075  32
  16   2 -12 12950.0 669.890   6
  16   2 -12 14372.0 626.497  17
  16   2 -12 14016.1 620.183  23
  16   2 -11 1084.47 294.733  32
  16   2 -11 624.680 207.807   6
  16   2 -11 996.217 191.026  17
  16   2 -11 568.700 160.658  23
[truncated: 109,093 more chars]
