# Supplementary material for: Total syntheses of Tetrodotoxin and 9-epiTetrodotoxin
Source: Nat Commun. 2024 Jan 23;15:679. doi: 10.1038/s41467-024-45037-0 (PMC10806222; doi:10.1038/s41467-024-45037-0)
Supplement: Supplementary file 4 — Source Data [file 41467_2024_45037_MOESM4_ESM.zip › Surce Data 20231213/Surce Data New/Crystal Structure Source Data/CCDC-2184298/20200811d.ins]

TITL 
CELL 1.54184 21.988198 7.803237 16.225565 90 91.3178 90
ZERR 4 0.000233 0.000085 0.00019 0 0.0011 0
LATT -7
SYMM -X,+Y,-Z
SFAC C H O Si
UNIT 108 152 28 4
ISOR 0.005 0.01 C25 C26 C27 C28 C29 C16 C15 C14

L.S. 5
PLAN  5
SIZE 0.02 0.1 0.2
CONF 
BOND $H
MORE -1
ABIN 
fmap 2
acta 
EXTI 0.00072
WGHT 0.0342 1.7928
FVAR 4.60085
REM <olex2.extras>
REM <HklSrc "%.\\20200811d.hkl">
REM </olex2.extras>

Si12  4     0.28612  0.75958  0.20429  11.00000  0.02869  0.04678  0.01815 =
 0.00549 -0.00647 -0.01608 
O6    3     0.39811  0.99363  0.62604  11.00000  0.01857  0.01908  0.01998 =
 0.00073 -0.00064  0.00272 
O20   3     0.31408  0.78051  0.52556  11.00000  0.01651  0.03030  0.02293 =
 0.00245 -0.00185 -0.00807 
AFIX 147
H20   2     0.28656  0.72204  0.50537  11.00000 -1.50000 
AFIX 0
O21   3     0.43086  1.21425  0.43145  11.00000  0.01940  0.02075  0.02348 =
 0.00100  0.00047 -0.00200 
AFIX 147
H21   2     0.45904  1.27745  0.44546  11.00000 -1.50000 
AFIX 0
O4    3     0.43361  0.74196  0.57399  11.00000  0.02145  0.01539  0.01977 =
 -0.00106 -0.00297  0.00233 
O18   3     0.45052  1.39321  0.57413  11.00000  0.02424  0.01627  0.03775 =
 -0.00464 -0.00489  0.00228 
AFIX 147
H18   2     0.45171  1.49823  0.57361  11.00000 -1.50000 
AFIX 0
O19   3     0.28685  1.11280  0.52466  11.00000  0.01562  0.03212  0.02653 =
 0.00348  0.00176  0.00503 
AFIX 147
H19   2     0.28705  1.01442  0.54242  11.00000 -1.50000 
AFIX 0
O11   3     0.30041  0.78972  0.30300  11.00000  0.04067  0.03338  0.02189 =
 0.00209 -0.01011 -0.01071 
C17   1     0.39003  1.33730  0.55521  11.00000  0.01962  0.01915  0.02906 =
 -0.00076 -0.00259  0.00466 
AFIX 23
H17a  2     0.36759  1.42700  0.52643  11.00000 -1.20000 
H17b  2     0.36907  1.31016  0.60552  11.00000 -1.20000 
AFIX 0
C8    1     0.39407  1.17918  0.50114  11.00000  0.01672  0.01887  0.01985 =
 0.00098 -0.00069  0.00210 
C9    1     0.33207  1.12959  0.46270  11.00000  0.01580  0.02585  0.02231 =
 0.00383 -0.00126  0.00329 
AFIX 13
H9    2     0.31923  1.22261  0.42564  11.00000 -1.20000 
AFIX 0
C7    1     0.42443  1.02942  0.54776  11.00000  0.01423  0.01724  0.01869 =
 -0.00131 -0.00142  0.00083 
AFIX 13
H7    2     0.46754  1.05691  0.55696  11.00000 -1.20000 
AFIX 0
C5    1     0.42248  0.83298  0.65073  11.00000  0.02228  0.01843  0.02010 =
 -0.00145 -0.00240  0.00278 
C3    1     0.41990  0.85436  0.50620  11.00000  0.01692  0.01491  0.01913 =
 0.00131 -0.00109  0.00008 
AFIX 13
H3    2     0.45199  0.84455  0.46553  11.00000 -1.20000 
AFIX 0
C22   1     0.48321  0.85340  0.69680  11.00000  0.02497  0.02673  0.02461 =
 -0.00171 -0.00707  0.00517 
AFIX 137
H22a  2     0.50892  0.92909  0.66658  11.00000 -1.50000 
H22b  2     0.50251  0.74352  0.70237  11.00000 -1.50000 
H22c  2     0.47647  0.90045  0.75049  11.00000 -1.50000 
AFIX 0
C30   1     0.20372  0.80963  0.18121  11.00000  0.03039  0.04888  0.01701 =
 -0.00016 -0.00446 -0.01552 
C23   1     0.37674  0.73643  0.70061  11.00000  0.02845  0.02722  0.02542 =
 0.00379  0.00170  0.00007 
AFIX 137
H23a  2     0.37133  0.79380  0.75226  11.00000 -1.50000 
H23b  2     0.39119  0.62203  0.71060  11.00000 -1.50000 
H23c  2     0.33858  0.73194  0.67073  11.00000 -1.50000 
AFIX 0
C33   1     0.07934  0.88145  0.15330  11.00000  0.02858  0.04895  0.03071 =
 -0.00437 -0.00350 -0.01051 
AFIX 43
H33   2     0.03827  0.90317  0.14311  11.00000 -1.20000 
AFIX 0
C1    1     0.33936  0.96787  0.41042  11.00000  0.01608  0.02547  0.02010 =
 0.00200 -0.00262 -0.00164 
AFIX 13
H1    2     0.37342  0.99013  0.37402  11.00000 -1.20000 
AFIX 0
C29   1     0.32789  0.90767  0.05378  11.00000  0.02806  0.10676  0.03716 =
 0.03077 -0.00298 -0.00511 
AFIX 43
H29   2     0.29593  0.84804  0.02854  11.00000 -1.20000 
AFIX 0
C24   1     0.33588  0.89835  0.13897  11.00000  0.02540  0.06327  0.03541 =
 0.02195 -0.00414 -0.00680 
C10   1     0.28457  0.92982  0.35428  11.00000  0.02412  0.03244  0.02352 =
 0.00298 -0.00619 -0.00598 
AFIX 23
H10a  2     0.24961  0.90060  0.38684  11.00000 -1.20000 
H10b  2     0.27443  1.02942  0.32093  11.00000 -1.20000 
AFIX 0
C2    1     0.35839  0.81473  0.46424  11.00000  0.01672  0.02202  0.01972 =
 -0.00041 -0.00052 -0.00384 
AFIX 13
H2    2     0.36258  0.71334  0.42918  11.00000 -1.20000 
AFIX 0
C35   1     0.18435  0.93178  0.12325  11.00000  0.03396  0.05397  0.02282 =
 0.00446 -0.00170 -0.01590 
AFIX 43
H35   2     0.21324  0.99104  0.09346  11.00000 -1.20000 
AFIX 0
C31   1     0.15849  0.72721  0.22643  11.00000  0.03512  0.04359  0.02757 =
 0.00074 -0.00234 -0.01635 
AFIX 43
H31   2     0.16977  0.64681  0.26624  11.00000 -1.20000 
AFIX 0
C34   1     0.12322  0.96679  0.10906  11.00000  0.03801  0.05361  0.02363 =
 0.00370 -0.00252 -0.00844 
AFIX 43
H34   2     0.11159  1.04781  0.06972  11.00000 -1.20000 
AFIX 0
C32   1     0.09727  0.76361  0.21278  11.00000  0.03350  0.04546  0.03332 =
 -0.00294  0.00326 -0.01641 
AFIX 43
H32   2     0.06811  0.70842  0.24382  11.00000 -1.20000 
AFIX 0
C13   1     0.30951  0.52818  0.19026  11.00000  0.03890  0.05612  0.02604 =
 -0.00573 -0.00299 -0.01614 
C14   1     0.37673  0.51228  0.21476  11.00000  0.05948  0.05473  0.08807 =
 0.00079 -0.03486 -0.00521 
AFIX 137
H14a  2     0.40003  0.59146  0.18301  11.00000 -1.50000 
H14b  2     0.39033  0.39757  0.20433  11.00000 -1.50000 
H14c  2     0.38211  0.53783  0.27234  11.00000 -1.50000 
AFIX 0
C25   1     0.38519  0.98652  0.17404  11.00000  0.02471  0.05042  0.05177 =
 0.02308 -0.00812 -0.00730 
AFIX 43
H25   2     0.39182  0.98241  0.23082  11.00000 -1.20000 
AFIX 0
C28   1     0.36674  1.00445  0.00524  11.00000  0.03335  0.13036  0.05424 =
 0.05369  0.00265  0.00358 
AFIX 43
H28   2     0.36012  1.01080 -0.05150  11.00000 -1.20000 
AFIX 0
C26   1     0.42480  1.08082  0.12564  11.00000  0.02606  0.06407  0.07949 =
 0.03834 -0.00595 -0.00842 
AFIX 43
H26   2     0.45783  1.13696  0.15022  11.00000 -1.20000 
AFIX 0
C27   1     0.41521  1.09095  0.04215  11.00000  0.02815  0.10088  0.08366 =
 0.06294  0.00596 -0.00359 
AFIX 43
H27   2     0.44119  1.15583  0.01021  11.00000 -1.20000 
AFIX 0
C16   1     0.30131  0.47440  0.10059  11.00000  0.07131  0.12789  0.04997 =
 -0.04429 -0.02681  0.03520 
AFIX 137
H16a  2     0.25952  0.48898  0.08362  11.00000 -1.50000 
H16b  2     0.31258  0.35622  0.09481  11.00000 -1.50000 
H16c  2     0.32666  0.54405  0.06675  11.00000 -1.50000 
AFIX 0
C15   1     0.27345  0.41041  0.24450  11.00000  0.12791  0.03791  0.13092 =
 -0.00943  0.08063 -0.01921 
AFIX 137
H15a  2     0.27638  0.44961  0.30053  11.00000 -1.50000 
H15b  2     0.28946  0.29623  0.24111  11.00000 -1.50000 
H15c  2     0.23159  0.41051  0.22635  11.00000 -1.50000 
AFIX 0
HKLF 4

END
