# Supplementary material for: Total syntheses of Tetrodotoxin and 9-epiTetrodotoxin
Source: Nat Commun. 2024 Jan 23;15:679. doi: 10.1038/s41467-024-45037-0 (PMC10806222; doi:10.1038/s41467-024-45037-0)
Supplement: Supplementary file 4 — Source Data [file 41467_2024_45037_MOESM4_ESM.zip › Surce Data 20231213/Surce Data New/Crystal Structure Source Data/CCDC-2184298/20200811d.lst]

 +++++++++++++++++++++++++++++++++++++++++++++++++++++++++++++++++++
 +  SHELXL -  CRYSTAL STRUCTURE REFINEMENT  -   MULTI-CPU VERSION  +
 +  Copyright(C) George M. Sheldrick 1993-2014     Version 2014/7  +
 +  20200811d                  started at 16:53:12 on 14-Aug-2020  +
 +++++++++++++++++++++++++++++++++++++++++++++++++++++++++++++++++++

 Command line parameters: 20200811d -a50000 -b3000 -c624 -t4

 -a sets the approximate maximum number of atoms including hydrogens.
 -b sets the maximum number of full-matrix parameters (leave unchanged for
 CGLS). For example -b9000 allows refinement of 1000 anisotropic atoms or
 3000 with BLOC 1. For a 32-bit version, -b times the square root of the
 number of threads should not exceed about 65500. -c sets the reflection
 buffer size. This depends on the CPU cache size but will rarely need
 changing. -t sets the number of threads, otherwise the multi-CPU version
 sets this equal to the number of available CPUs. For optimal performance
 on systems with hyperthreading, usually the hyperthreading should be
 switched off or -t used to halve the number of threads; e.g. -t4 rather
 than -t8 for an Intel i7 processor.

 Running  4 threads on  4 processors

 TITL
 CELL 1.54184 21.988198 7.803237 16.225565 90 91.3178 90
 ZERR 4 0.000233 0.000085 0.00019 0 0.0011 0
 LATT -7
 SYMM -X,+Y,-Z
 SFAC C H O Si
 UNIT 108 152 28 4

 V =     2783.23     F(000) =    1080.0     Mu =   1.09 mm-1      Cell Wt =     2010.65    Rho =  1.200

 ISOR 0.005 0.01 C25 C26 C27 C28 C29 C16 C15 C14
  
 L.S. 5
 PLAN  5
 SIZE 0.02 0.1 0.2
 CONF
 BOND $H
 MORE -1
 ABIN
 fmap 2
 acta
 EXTI 0.00072
 WGHT 0.0342 1.7928
 FVAR 4.60085
 REM <olex2.extras>
 REM <HklSrc "%.\\20200811d.hkl">
 REM </olex2.extras>
  
 Si12  4     0.28612  0.75958  0.20429  11.00000  0.02869  0.04678  0.01815 =
  0.00549 -0.00647 -0.01608
 O6    3     0.39811  0.99363  0.62604  11.00000  0.01857  0.01908  0.01998 =
  0.00073 -0.00064  0.00272
 O20   3     0.31408  0.78051  0.52556  11.00000  0.01651  0.03030  0.02293 =
  0.00245 -0.00185 -0.00807
 AFIX 147
 H20   2     0.28656  0.72204  0.50537  11.00000 -1.50000
 AFIX 0
 O21   3     0.43086  1.21425  0.43145  11.00000  0.01940  0.02075  0.02348 =
  0.00100  0.00047 -0.00200
 AFIX 147
 H21   2     0.45904  1.27745  0.44546  11.00000 -1.50000
 AFIX 0
 O4    3     0.43361  0.74196  0.57399  11.00000  0.02145  0.01539  0.01977 =
  -0.00106 -0.00297  0.00233
 O18   3     0.45052  1.39321  0.57413  11.00000  0.02424  0.01627  0.03775 =
  -0.00464 -0.00489  0.00228
 AFIX 147
 H18   2     0.45171  1.49823  0.57361  11.00000 -1.50000
 AFIX 0
 O19   3     0.28685  1.11280  0.52466  11.00000  0.01562  0.03212  0.02653 =
  0.00348  0.00176  0.00503
 AFIX 147
 H19   2     0.28705  1.01442  0.54242  11.00000 -1.50000
 AFIX 0
 O11   3     0.30041  0.78972  0.30300  11.00000  0.04067  0.03338  0.02189 =
  0.00209 -0.01011 -0.01071
 C17   1     0.39003  1.33730  0.55521  11.00000  0.01962  0.01915  0.02906 =
  -0.00076 -0.00259  0.00466
 AFIX 23
 H17a  2     0.36759  1.42700  0.52643  11.00000 -1.20000
 H17b  2     0.36907  1.31016  0.60552  11.00000 -1.20000
 AFIX 0
 C8    1     0.39407  1.17918  0.50114  11.00000  0.01672  0.01887  0.01985 =
  0.00098 -0.00069  0.00210
 C9    1     0.33207  1.12959  0.46270  11.00000  0.01580  0.02585  0.02231 =
  0.00383 -0.00126  0.00329
 AFIX 13
 H9    2     0.31923  1.22261  0.42564  11.00000 -1.20000
 AFIX 0
 C7    1     0.42443  1.02942  0.54776  11.00000  0.01423  0.01724  0.01869 =
  -0.00131 -0.00142  0.00083
 AFIX 13
 H7    2     0.46754  1.05691  0.55696  11.00000 -1.20000
 AFIX 0
 C5    1     0.42248  0.83298  0.65073  11.00000  0.02228  0.01843  0.02010 =
  -0.00145 -0.00240  0.00278
 C3    1     0.41990  0.85436  0.50620  11.00000  0.01692  0.01491  0.01913 =
  0.00131 -0.00109  0.00008
 AFIX 13
 H3    2     0.45199  0.84455  0.46553  11.00000 -1.20000
 AFIX 0
 C22   1     0.48321  0.85340  0.69680  11.00000  0.02497  0.02673  0.02461 =
  -0.00171 -0.00707  0.00517
 AFIX 137
 H22a  2     0.50892  0.92909  0.66658  11.00000 -1.50000
 H22b  2     0.50251  0.74352  0.70237  11.00000 -1.50000
 H22c  2     0.47647  0.90045  0.75049  11.00000 -1.50000
 AFIX 0
 C30   1     0.20372  0.80963  0.18121  11.00000  0.03039  0.04888  0.01701 =
  -0.00016 -0.00446 -0.01552
 C23   1     0.37674  0.73643  0.70061  11.00000  0.02845  0.02722  0.02542 =
  0.00379  0.00170  0.00007
 AFIX 137
 H23a  2     0.37133  0.79380  0.75226  11.00000 -1.50000
 H23b  2     0.39119  0.62203  0.71060  11.00000 -1.50000
 H23c  2     0.33858  0.73194  0.67073  11.00000 -1.50000
 AFIX 0
 C33   1     0.07934  0.88145  0.15330  11.00000  0.02858  0.04895  0.03071 =
  -0.00437 -0.00350 -0.01051
 AFIX 43
 H33   2     0.03827  0.90317  0.14311  11.00000 -1.20000
 AFIX 0
 C1    1     0.33936  0.96787  0.41042  11.00000  0.01608  0.02547  0.02010 =
  0.00200 -0.00262 -0.00164
 AFIX 13
 H1    2     0.37342  0.99013  0.37402  11.00000 -1.20000
 AFIX 0
 C29   1     0.32789  0.90767  0.05378  11.00000  0.02806  0.10676  0.03716 =
  0.03077 -0.00298 -0.00511
 AFIX 43
 H29   2     0.29593  0.84804  0.02854  11.00000 -1.20000
 AFIX 0
 C24   1     0.33588  0.89835  0.13897  11.00000  0.02540  0.06327  0.03541 =
  0.02195 -0.00414 -0.00680
 C10   1     0.28457  0.92982  0.35428  11.00000  0.02412  0.03244  0.02352 =
  0.00298 -0.00619 -0.00598
 AFIX 23
 H10a  2     0.24961  0.90060  0.38684  11.00000 -1.20000
 H10b  2     0.27443  1.02942  0.32093  11.00000 -1.20000
 AFIX 0
 C2    1     0.35839  0.81473  0.46424  11.00000  0.01672  0.02202  0.01972 =
  -0.00041 -0.00052 -0.00384
 AFIX 13
 H2    2     0.36258  0.71334  0.42918  11.00000 -1.20000
 AFIX 0
 C35   1     0.18435  0.93178  0.12325  11.00000  0.03396  0.05397  0.02282 =
  0.00446 -0.00170 -0.01590
 AFIX 43
 H35   2     0.21324  0.99104  0.09346  11.00000 -1.20000
 AFIX 0
 C31   1     0.15849  0.72721  0.22643  11.00000  0.03512  0.04359  0.02757 =
  0.00074 -0.00234 -0.01635
 AFIX 43
 H31   2     0.16977  0.64681  0.26624  11.00000 -1.20000
 AFIX 0
 C34   1     0.12322  0.96679  0.10906  11.00000  0.03801  0.05361  0.02363 =
  0.00370 -0.00252 -0.00844
 AFIX 43
 H34   2     0.11159  1.04781  0.06972  11.00000 -1.20000
 AFIX 0
 C32   1     0.09727  0.76361  0.21278  11.00000  0.03350  0.04546  0.03332 =
  -0.00294  0.00326 -0.01641
 AFIX 43
 H32   2     0.06811  0.70842  0.24382  11.00000 -1.20000
 AFIX 0
 C13   1     0.30951  0.52818  0.19026  11.00000  0.03890  0.05612  0.02604 =
  -0.00573 -0.00299 -0.01614
 C14   1     0.37673  0.51228  0.21476  11.00000  0.05948  0.05473  0.08807 =
  0.00079 -0.03486 -0.00521
 AFIX 137
 H14a  2     0.40003  0.59146  0.18301  11.00000 -1.50000
 H14b  2     0.39033  0.39757  0.20433  11.00000 -1.50000
 H14c  2     0.38211  0.53783  0.27234  11.00000 -1.50000
 AFIX 0
 C25   1     0.38519  0.98652  0.17404  11.00000  0.02471  0.05042  0.05177 =
  0.02308 -0.00812 -0.00730
 AFIX 43
 H25   2     0.39182  0.98241  0.23082  11.00000 -1.20000
 AFIX 0
 C28   1     0.36674  1.00445  0.00524  11.00000  0.03335  0.13036  0.05424 =
  0.05369  0.00265  0.00358
 AFIX 43
 H28   2     0.36012  1.01080 -0.05150  11.00000 -1.20000
 AFIX 0
 C26   1     0.42480  1.08082  0.12564  11.00000  0.02606  0.06407  0.07949 =
  0.03834 -0.00595 -0.00842
 AFIX 43
 H26   2     0.45783  1.13696  0.15022  11.00000 -1.20000
 AFIX 0
 C27   1     0.41521  1.09095  0.04215  11.00000  0.02815  0.10088  0.08366 =
  0.06294  0.00596 -0.00359
 AFIX 43
 H27   2     0.44119  1.15583  0.01021  11.00000 -1.20000
 AFIX 0
 C16   1     0.30131  0.47440  0.10059  11.00000  0.07131  0.12789  0.04997 =
  -0.04429 -0.02681  0.03520
 AFIX 137
 H16a  2     0.25952  0.48898  0.08362  11.00000 -1.50000
 H16b  2     0.31258  0.35622  0.09481  11.00000 -1.50000
 H16c  2     0.32666  0.54405  0.06675  11.00000 -1.50000
 AFIX 0
 C15   1     0.27345  0.41041  0.24450  11.00000  0.12791  0.03791  0.13092 =
  -0.00943  0.08063 -0.01921
 AFIX 137
 H15a  2     0.27638  0.44961  0.30053  11.00000 -1.50000
 H15b  2     0.28946  0.29623  0.24111  11.00000 -1.50000
 H15c  2     0.23159  0.41051  0.22635  11.00000 -1.50000
 AFIX 0
 HKLF 4


 Covalent radii and connectivity table for                                                                             
 C    0.770
 H    0.320
 O    0.660
 SI   1.170

 Si12 - O11 C30 C24 C13
 O6 - C5 C7
 O20 - C2
 O21 - C8
 O4 - C3 C5
 O18 - C17
 O19 - C9
 O11 - C10 Si12
 C17 - O18 C8
 C8 - O21 C17 C9 C7
 C9 - O19 C1 C8
 C7 - O6 C3 C8
 C5 - O6 O4 C23 C22
 C3 - O4 C7 C2
 C22 - C5
 C30 - C35 C31 Si12
 C23 - C5
 C33 - C32 C34
 C1 - C10 C9 C2
 C29 - C24 C28
 C24 - C29 C25 Si12
 C10 - O11 C1
 C2 - O20 C3 C1
 C35 - C34 C30
 C31 - C32 C30
 C34 - C35 C33
 C32 - C33 C31
 C13 - C15 C16 C14 Si12
 C14 - C13
 C25 - C24 C26
 C28 - C27 C29
 C26 - C27 C25
 C27 - C26 C28
 C16 - C13
 C15 - C13


 Sigma and atoms for isotropic restraints (ISOR)

   0.0050   C29 C25 C28 C26 C27
   0.0100   C14 C16 C15


 Floating origin restraints generated


   15417  Reflections read, of which     0  rejected

 -22 =< h =< 27,     -9 =< k =<  9,    -20 =< l =< 20,   Max. 2-theta =  151.29

       0  Systematic absence violations


 Inconsistent equivalents etc.

   h   k   l      Fo^2   Sigma(Fo^2)  N  Esd of mean(Fo^2)

  -1  -1   3   269404.25   4943.02    2  43263.00
  12   0   3      752.90     93.45    2    620.93
   0   0   6     6864.81    215.78    2   1389.26
  19   1  14     1258.22     72.10    2    416.51

       4  Inconsistent equivalents

    5558  Unique reflections, of which      0  suppressed

 R(int) = 0.0276     R(sigma) = 0.0300      Friedel opposites not merged

 Maximum memory for data reduction =     4383 /    65945


 Number of data for d > 0.796A (CIF: max) and d > 0.833A (CIF: full)
 (ignoring systematic absences):
 Unique reflections found (point group)       5558    5026
 Unique reflections possible (point group)    5791    5031
 Unique reflections found (Laue group)        3062    2717
 Unique reflections possible (Laue group)     3116    2718
 Unique Friedel pairs found                   2496    2309
 Unique Friedel pairs possible                2675    2313


 Default effective X-H and X-D distances for T =   20.0C 
 AFIX m =    1     2     3     4   4[N]  3[N]  15[B]  8[O]   9   9[N]   16
 d(X-H) =  0.98  0.97  0.96  0.93  0.86  0.89  1.10  0.82  0.93  0.86  0.93

 Note that these distances are chosen to give the best fit to the X-ray data
 and so avoid the introduction of systematic error.  The true internuclear
 distances are longer and do not vary with temperature!  The apparent
 variation with temperature is caused by libration.


 Least-squares cycle   1   Maximum vector length =  623   Memory required =     5357 /   488184

 wR2 = 0.0821 before cycle   1 for    5558 data and    326 /    326 parameters


 Disagreeable restraints before cycle    1

   Observed   Target    Error     Sigma     Restraint

                        0.0293    0.0050    ISOR U11 C29
                       -0.0494    0.0050    ISOR U22 C29
                        0.0202    0.0050    ISOR U33 C29
                       -0.0308    0.0050    ISOR U23 C29
                        0.0177    0.0050    ISOR U11 C25
                       -0.0231    0.0050    ISOR U23 C25
                        0.0393    0.0050    ISOR U11 C28
                       -0.0577    0.0050    ISOR U22 C28
                        0.0184    0.0050    ISOR U33 C28
                       -0.0537    0.0050    ISOR U23 C28
                        0.0306    0.0050    ISOR U11 C26
                       -0.0228    0.0050    ISOR U33 C26
                       -0.0383    0.0050    ISOR U23 C26
                        0.0427    0.0050    ISOR U11 C27
                       -0.0301    0.0050    ISOR U22 C27
                       -0.0629    0.0050    ISOR U23 C27
                        0.0364    0.0100    ISOR U13 C14
                       -0.0444    0.0100    ISOR U22 C16
                        0.0335    0.0100    ISOR U33 C16
                        0.0443    0.0100    ISOR U23 C16
                       -0.0352    0.0100    ISOR U12 C16
                       -0.0302    0.0100    ISOR U11 C15
                        0.0598    0.0100    ISOR U22 C15
                       -0.0332    0.0100    ISOR U33 C15
                       -0.0784    0.0100    ISOR U13 C15


 Summary of restraints applied in cycle    1

               ANTIBUMP  DFIX    DANG SAME/SADI CHIV/Z CHIV/NZ   FLAT    DELU    RIGU    SIMU    ISOR    SUMP

       Number       0       0       0       0       0       0       0       0       0       0      48       0

 rms sigma      0.0000  0.0000  0.0000  0.0000  0.0000  0.0000  0.0000  0.0000  0.0000  0.0000  0.0073  0.0000

 rms deviation  0.0000  0.0000  0.0000  0.0000  0.0000  0.0000  0.0000  0.0000  0.0000  0.0000  0.0308  0.0000


 GooF = S =     1.056;     Restrained GooF =      1.157 for      49 restraints

 Weight = 1 / [ sigma^2(Fo^2) + ( 0.0342 * P )^2 +   1.79 * P ]   where  P = ( Max ( Fo^2, 0 ) + 2 * Fc^2 ) / 3


     N      value        esd    shift/esd  parameter

     1     4.60086     0.00907     0.001    OSF
     2     0.00072     0.00011     0.000   EXTI    

 Mean shift/esd =   0.006  Maximum =    -0.100 for   x  Si12     

 Max. shift = 0.000 A for C3      Max. dU = 0.000 for C28          


 Least-squares cycle   2   Maximum vector length =  623   Memory required =     5357 /   488184

 wR2 = 0.0821 before cycle   2 for    5558 data and    326 /    326 parameters


 Disagreeable restraints before cycle    2

   Observed   Target    Error     Sigma     Restraint

                        0.0293    0.0050    ISOR U11 C29
                       -0.0494    0.0050    ISOR U22 C29
                        0.0202    0.0050    ISOR U33 C29
                       -0.0308    0.0050    ISOR U23 C29
                        0.0177    0.0050    ISOR U11 C25
                       -0.0231    0.0050    ISOR U23 C25
                        0.0393    0.0050    ISOR U11 C28
                       -0.0577    0.0050    ISOR U22 C28
                        0.0184    0.0050    ISOR U33 C28
                       -0.0537    0.0050    ISOR U23 C28
                        0.0306    0.0050    ISOR U11 C26
                       -0.0228    0.0050    ISOR U33 C26
                       -0.0383    0.0050    ISOR U23 C26
                        0.0427    0.0050    ISOR U11 C27
                       -0.0301    0.0050    ISOR U22 C27
                       -0.0629    0.0050    ISOR U23 C27
                        0.0364    0.0100    ISOR U13 C14
                       -0.0444    0.0100    ISOR U22 C16
                        0.0335    0.0100    ISOR U33 C16
                        0.0443    0.0100    ISOR U23 C16
                       -0.0352    0.0100    ISOR U12 C16
                       -0.0302    0.0100    ISOR U11 C15
                        0.0598    0.0100    ISOR U22 C15
                       -0.0332    0.0100    ISOR U33 C15
                       -0.0784    0.0100    ISOR U13 C15


 Summary of restraints applied in cycle    2

               ANTIBUMP  DFIX    DANG SAME/SADI CHIV/Z CHIV/NZ   FLAT    DELU    RIGU    SIMU    ISOR    SUMP

       Number       0       0       0       0       0       0       0       0       0       0      48       0

 rms sigma      0.0000  0.0000  0.0000  0.0000  0.0000  0.0000  0.0000  0.0000  0.0000  0.0000  0.0073  0.0000

 rms deviation  0.0000  0.0000  0.0000  0.0000  0.0000  0.0000  0.0000  0.0000  0.0000  0.0000  0.0308  0.0000


 GooF = S =     1.057;     Restrained GooF =      1.157 for      49 restraints

 Weight = 1 / [ sigma^2(Fo^2) + ( 0.0342 * P )^2 +   1.79 * P ]   where  P = ( Max ( Fo^2, 0 ) + 2 * Fc^2 ) / 3


     N      value        esd    shift/esd  parameter

     1     4.60085     0.00907    -0.001    OSF
     2     0.00072     0.00011     0.000   EXTI    

 Mean shift/esd =   0.002  Maximum =    -0.034 for   x  Si12     

 Max. shift = 0.000 A for H16C      Max. dU = 0.000 for C16        


 Least-squares cycle   3   Maximum vector length =  623   Memory required =     5357 /   488184

 wR2 = 0.0821 before cycle   3 for    5558 data and    326 /    326 parameters


 Disagreeable restraints before cycle    3

   Observed   Target    Error     Sigma     Restraint

                        0.0293    0.0050    ISOR U11 C29
                       -0.0494    0.0050    ISOR U22 C29
                        0.0202    0.0050    ISOR U33 C29
                       -0.0308    0.0050    ISOR U23 C29
                        0.0177    0.0050    ISOR U11 C25
                       -0.0231    0.0050    ISOR U23 C25
                        0.0393    0.0050    ISOR U11 C28
                       -0.0577    0.0050    ISOR U22 C28
                        0.0184    0.0050    ISOR U33 C28
                       -0.0537    0.0050    ISOR U23 C28
                        0.0306    0.0050    ISOR U11 C26
                       -0.0228    0.0050    ISOR U33 C26
                       -0.0383    0.0050    ISOR U23 C26
                        0.0427    0.0050    ISOR U11 C27
                       -0.0300    0.0050    ISOR U22 C27
                       -0.0629    0.0050    ISOR U23 C27
                        0.0364    0.0100    ISOR U13 C14
                       -0.0444    0.0100    ISOR U22 C16
                        0.0335    0.0100    ISOR U33 C16
                        0.0443    0.0100    ISOR U23 C16
                       -0.0352    0.0100    ISOR U12 C16
                       -0.0302    0.0100    ISOR U11 C15
                        0.0598    0.0100    ISOR U22 C15
                       -0.0332    0.0100    ISOR U33 C15
                       -0.0784    0.0100    ISOR U13 C15


 Summary of restraints applied in cycle    3

               ANTIBUMP  DFIX    DANG SAME/SADI CHIV/Z CHIV/NZ   FLAT    DELU    RIGU    SIMU    ISOR    SUMP

       Number       0       0       0       0       0       0       0       0       0       0      48       0

 rms sigma      0.0000  0.0000  0.0000  0.0000  0.0000  0.0000  0.0000  0.0000  0.0000  0.0000  0.0073  0.0000

 rms deviation  0.0000  0.0000  0.0000  0.0000  0.0000  0.0000  0.0000  0.0000  0.0000  0.0000  0.0308  0.0000


 GooF = S =     1.057;     Restrained GooF =      1.158 for      49 restraints

 Weight = 1 / [ sigma^2(Fo^2) + ( 0.0342 * P )^2 +   1.79 * P ]   where  P = ( Max ( Fo^2, 0 ) + 2 * Fc^2 ) / 3


     N      value        esd    shift/esd  parameter

     1     4.60084     0.00907    -0.001    OSF
     2     0.00072     0.00011     0.000   EXTI    

 Mean shift/esd =   0.000  Maximum =    -0.002 for  U22 C28      

 Max. shift = 0.000 A for H16C      Max. dU = 0.000 for C28        


 Least-squares cycle   4   Maximum vector length =  623   Memory required =     5357 /   488184

 wR2 = 0.0821 before cycle   4 for    5558 data and    326 /    326 parameters


 Disagreeable restraints before cycle    4

   Observed   Target    Error     Sigma     Restraint

                        0.0293    0.0050    ISOR U11 C29
                       -0.0494    0.0050    ISOR U22 C29
                        0.0202    0.0050    ISOR U33 C29
                       -0.0308    0.0050    ISOR U23 C29
                        0.0177    0.0050    ISOR U11 C25
                       -0.0231    0.0050    ISOR U23 C25
                        0.0393    0.0050    ISOR U11 C28
                       -0.0577    0.0050    ISOR U22 C28
                        0.0184    0.0050    ISOR U33 C28
                       -0.0537    0.0050    ISOR U23 C28
                        0.0306    0.0050    ISOR U11 C26
                       -0.0228    0.0050    ISOR U33 C26
                       -0.0383    0.0050    ISOR U23 C26
                        0.0427    0.0050    ISOR U11 C27
                       -0.0300    0.0050    ISOR U22 C27
                       -0.0629    0.0050    ISOR U23 C27
                        0.0364    0.0100    ISOR U13 C14
                       -0.0444    0.0100    ISOR U22 C16
                        0.0335    0.0100    ISOR U33 C16
                        0.0443    0.0100    ISOR U23 C16
                       -0.0352    0.0100    ISOR U12 C16
                       -0.0302    0.0100    ISOR U11 C15
                        0.0598    0.0100    ISOR U22 C15
                       -0.0332    0.0100    ISOR U33 C15
                       -0.0784    0.0100    ISOR U13 C15


 Summary of restraints applied in cycle    4

               ANTIBUMP  DFIX    DANG SAME/SADI CHIV/Z CHIV/NZ   FLAT    DELU    RIGU    SIMU    ISOR    SUMP

       Number       0       0       0       0       0       0       0       0       0       0      48       0

 rms sigma      0.0000  0.0000  0.0000  0.0000  0.0000  0.0000  0.0000  0.0000  0.0000  0.0000  0.0073  0.0000

 rms deviation  0.0000  0.0000  0.0000  0.0000  0.0000  0.0000  0.0000  0.0000  0.0000  0.0000  0.0308  0.0000


 GooF = S =     1.057;     Restrained GooF =      1.157 for      49 restraints

 Weight = 1 / [ sigma^2(Fo^2) + ( 0.0342 * P )^2 +   1.79 * P ]   where  P = ( Max ( Fo^2, 0 ) + 2 * Fc^2 ) / 3


     N      value        esd    shift/esd  parameter

     1     4.60084     0.00907     0.000    OSF
     2     0.00072     0.00011     0.000   EXTI    

 Mean shift/esd =   0.000  Maximum =     0.001 for  U23 C27      

 Max. shift = 0.000 A for H16A      Max. dU = 0.000 for C27        


 Least-squares cycle   5   Maximum vector length =  623   Memory required =     5357 /   488184

 wR2 = 0.0821 before cycle   5 for    5558 data and    326 /    326 parameters


 Disagreeable restraints before cycle    5

   Observed   Target    Error     Sigma     Restraint

                        0.0293    0.0050    ISOR U11 C29
                       -0.0494    0.0050    ISOR U22 C29
                        0.0202    0.0050    ISOR U33 C29
                       -0.0308    0.0050    ISOR U23 C29
                        0.0177    0.0050    ISOR U11 C25
                       -0.0231    0.0050    ISOR U23 C25
                        0.0393    0.0050    ISOR U11 C28
                       -0.0577    0.0050    ISOR U22 C28
                        0.0184    0.0050    ISOR U33 C28
                       -0.0537    0.0050    ISOR U23 C28
                        0.0306    0.0050    ISOR U11 C26
                       -0.0228    0.0050    ISOR U33 C26
                       -0.0383    0.0050    ISOR U23 C26
                        0.0427    0.0050    ISOR U11 C27
                       -0.0300    0.0050    ISOR U22 C27
                       -0.0629    0.0050    ISOR U23 C27
                        0.0364    0.0100    ISOR U13 C14
                       -0.0444    0.0100    ISOR U22 C16
                        0.0335    0.0100    ISOR U33 C16
                        0.0443    0.0100    ISOR U23 C16
                       -0.0352    0.0100    ISOR U12 C16
                       -0.0302    0.0100    ISOR U11 C15
                        0.0598    0.0100    ISOR U22 C15
                       -0.0332    0.0100    ISOR U33 C15
                       -0.0784    0.0100    ISOR U13 C15


 Summary of restraints applied in cycle    5

               ANTIBUMP  DFIX    DANG SAME/SADI CHIV/Z CHIV/NZ   FLAT    DELU    RIGU    SIMU    ISOR    SUMP

       Number       0       0       0       0       0       0       0       0       0       0      48       0

 rms sigma      0.0000  0.0000  0.0000  0.0000  0.0000  0.0000  0.0000  0.0000  0.0000  0.0000  0.0073  0.0000

 rms deviation  0.0000  0.0000  0.0000  0.0000  0.0000  0.0000  0.0000  0.0000  0.0000  0.0000  0.0308  0.0000


 GooF = S =     1.057;     Restrained GooF =      1.157 for      49 restraints

 Weight = 1 / [ sigma^2(Fo^2) + ( 0.0342 * P )^2 +   1.79 * P ]   where  P = ( Max ( Fo^2, 0 ) + 2 * Fc^2 ) / 3


     N      value        esd    shift/esd  parameter

     1     4.60084     0.00907     0.000    OSF
     2     0.00072     0.00011     0.000   EXTI    

 Mean shift/esd =   0.000  Maximum =     0.001 for  U22 C28      

 Max. shift = 0.000 A for H19      Max. dU = 0.000 for C28         


 Largest correlation matrix elements

     0.599 U13 C15 / U33 C15                 0.544 EXTI / OSF                        0.508 U23 C28 / U22 C28
     0.595 U13 C15 / U11 C15                 0.525 U23 C27 / U33 C27                 0.501 U12 C15 / U23 C15
     0.557 U23 C27 / U22 C27                 0.512 z C15 / x C15


 Idealized hydrogen atom generation before cycle   6

 Name     x       y       z    AFIX  d(X-H)  shift  Bonded to  Conformation determined by

 H20   0.2866  0.7220  0.5054  147   0.820   0.000   O20             C2  H20  
 H21   0.4590  1.2774  0.4455  147   0.820   0.000   O21             C8  H21  
 H18   0.4517  1.4982  0.5736  147   0.820   0.000   O18             C17  H18  
 H19   0.2870  1.0144  0.5424  147   0.820   0.000   O19             C9  H19  
 H17A  0.3676  1.4270  0.5264   23   0.970   0.000   C17             O18  C8  
 H17B  0.3691  1.3102  0.6055   23   0.970   0.000   C17             O18  C8  
 H9    0.3192  1.2226  0.4256   13   0.980   0.000   C9              O19  C1  C8  
 H7    0.4675  1.0569  0.5570   13   0.980   0.000   C7              O6  C3  C8  
 H3    0.4520  0.8445  0.4655   13   0.980   0.000   C3              O4  C7  C2  
 H22A  0.5089  0.9291  0.6666  137   0.960   0.000   C22             C5  H22A  
 H22B  0.5025  0.7435  0.7024  137   0.960   0.000   C22             C5  H22A  
 H22C  0.4765  0.9004  0.7505  137   0.960   0.000   C22             C5  H22A  
 H23A  0.3713  0.7938  0.7523  137   0.960   0.000   C23             C5  H23A  
 H23B  0.3912  0.6220  0.7106  137   0.960   0.000   C23             C5  H23A  
 H23C  0.3386  0.7319  0.6707  137   0.960   0.000   C23             C5  H23A  
 H33   0.0383  0.9032  0.1431   43   0.930   0.000   C33             C32  C34  
 H1    0.3734  0.9901  0.3740   13   0.980   0.000   C1              C10  C9  C2  
 H29   0.2959  0.8480  0.0285   43   0.930   0.000   C29             C24  C28  
 H10A  0.2496  0.9006  0.3868   23   0.970   0.000   C10             O11  C1  
 H10B  0.2744  1.0294  0.3209   23   0.970   0.000   C10             O11  C1  
 H2    0.3626  0.7133  0.4292   13   0.980   0.000   C2              O20  C3  C1  
 H35   0.2132  0.9910  0.0935   43   0.930   0.000   C35             C34  C30  
 H31   0.1698  0.6468  0.2662   43   0.930   0.000   C31             C32  C30  
 H34   0.1116  1.0478  0.0697   43   0.930   0.000   C34             C35  C33  
 H32   0.0681  0.7084  0.2438   43   0.930   0.000   C32             C33  C31  
 H14A  0.4000  0.5915  0.1830  137   0.960   0.000   C14             C13  H14A  
 H14B  0.3903  0.3976  0.2043  137   0.960   0.000   C14             C13  H14A  
 H14C  0.3821  0.5378  0.2723  137   0.960   0.000   C14             C13  H14A  
 H25   0.3918  0.9824  0.2308   43   0.930   0.000   C25             C24  C26  
 H28   0.3601  1.0108 -0.0515   43   0.930   0.000   C28             C27  C29  
 H26   0.4578  1.1370  0.1502   43   0.930   0.000   C26             C27  C25  
 H27   0.4412  1.1558  0.0102   43   0.930   0.000   C27             C26  C28  
 H16A  0.2595  0.4890  0.0836  137   0.960   0.000   C16             C13  H16A  
 H16B  0.3126  0.3562  0.0948  137   0.960   0.000   C16             C13  H16A  
 H16C  0.3267  0.5440  0.0668  137   0.960   0.000   C16             C13  H16A  
 H15A  0.2764  0.4496  0.3005  137   0.960   0.000   C15             C13  H15A  
 H15B  0.2895  0.2962  0.2411  137   0.960   0.000   C15             C13  H15A  
 H15C  0.2316  0.4105  0.2263  137   0.960   0.000   C15             C13  H15A  


                                                                             

 ATOM           x         y         z          sof         U11       U22       U33       U23       U13       U12        Ueq

 Si12        0.28612   0.75958   0.20429     1.00000     0.02869   0.04678   0.01815   0.00549  -0.00647  -0.01608    0.03131
   0.00108   0.00003   0.00009   0.00004     0.00000     0.00031   0.00040   0.00027   0.00028   0.00022   0.00030    0.00017

 O6          0.39811   0.99363   0.62604     1.00000     0.01857   0.01908   0.01998   0.00073  -0.00064   0.00272    0.01922
   0.00250   0.00006   0.00019   0.00009     0.00000     0.00067   0.00070   0.00071   0.00057   0.00055   0.00055    0.00031

 O20         0.31408   0.78051   0.52556     1.00000     0.01651   0.03030   0.02293   0.00245  -0.00185  -0.00807    0.02328
   0.00255   0.00006   0.00021   0.00009     0.00000     0.00065   0.00084   0.00070   0.00064   0.00054   0.00061    0.00032

 H20         0.28657   0.72204   0.50537     1.00000     0.03493
                                             0.00000     0.00000

 O21         0.43086   1.21425   0.43146     1.00000     0.01940   0.02075   0.02348   0.00100   0.00047  -0.00200    0.02121
   0.00260   0.00007   0.00019   0.00009     0.00000     0.00070   0.00074   0.00074   0.00056   0.00056   0.00056    0.00031

 H21         0.45904   1.27745   0.44546     1.00000     0.03182
                                             0.00000     0.00000

 O4          0.43361   0.74196   0.57399     1.00000     0.02145   0.01539   0.01977  -0.00106  -0.00297   0.00233    0.01892
   0.00241   0.00006   0.00018   0.00008     0.00000     0.00066   0.00067   0.00067   0.00057   0.00053   0.00057    0.00029

 O18         0.45052   1.39321   0.57412     1.00000     0.02424   0.01627   0.03775  -0.00464  -0.00489   0.00228    0.02617
   0.00270   0.00007   0.00020   0.00011     0.00000     0.00076   0.00070   0.00091   0.00065   0.00063   0.00060    0.00034

 H18         0.45171   1.49823   0.57361     1.00000     0.03926
                                             0.00000     0.00000

 O19         0.28685   1.11280   0.52466     1.00000     0.01562   0.03212   0.02653   0.00348   0.00176   0.00503    0.02474
   0.00288   0.00007   0.00022   0.00010     0.00000     0.00068   0.00086   0.00082   0.00066   0.00058   0.00063    0.00034

 H19         0.28705   1.01442   0.54242     1.00000     0.03710
                                             0.00000     0.00000

 O11         0.30041   0.78972   0.30300     1.00000     0.04067   0.03338   0.02189   0.00209  -0.01011  -0.01071    0.03215
   0.00273   0.00008   0.00023   0.00010     0.00000     0.00091   0.00094   0.00076   0.00068   0.00067   0.00074    0.00039

 C17         0.39003   1.33729   0.55521     1.00000     0.01962   0.01915   0.02906  -0.00076  -0.00259   0.00466    0.02266
   0.00378   0.00010   0.00028   0.00014     0.00000     0.00095   0.00096   0.00113   0.00086   0.00082   0.00081    0.00044

 H17A        0.36759   1.42700   0.52643     1.00000     0.02719
                                             0.00000     0.00000

 H17B        0.36907   1.31016   0.60552     1.00000     0.02719
                                             0.00000     0.00000

 C8          0.39407   1.17918   0.50114     1.00000     0.01672   0.01887   0.01986   0.00098  -0.00069   0.00210    0.01850
   0.00367   0.00009   0.00026   0.00013     0.00000     0.00095   0.00096   0.00102   0.00076   0.00077   0.00074    0.00042

 C9          0.33206   1.12959   0.46270     1.00000     0.01580   0.02585   0.02231   0.00383  -0.00126   0.00329    0.02134
   0.00379   0.00009   0.00029   0.00013     0.00000     0.00094   0.00107   0.00106   0.00087   0.00078   0.00082    0.00043

 H9          0.31923   1.22261   0.42564     1.00000     0.02561
                                             0.00000     0.00000

 C7          0.42443   1.02942   0.54777     1.00000     0.01423   0.01724   0.01869  -0.00131  -0.00142   0.00083    0.01675
   0.00343   0.00009   0.00025   0.00012     0.00000     0.00086   0.00095   0.00094   0.00077   0.00072   0.00073    0.00039

 H7          0.46754   1.05691   0.55696     1.00000     0.02010
                                             0.00000     0.00000

 C5          0.42248   0.83299   0.65073     1.00000     0.02228   0.01844   0.02010  -0.00145  -0.00240   0.00277    0.02032
   0.00364   0.00010   0.00027   0.00013     0.00000     0.00097   0.00096   0.00097   0.00080   0.00078   0.00080    0.00042

 C3          0.41991   0.85436   0.50620     1.00000     0.01692   0.01491   0.01913   0.00131  -0.00109   0.00008    0.01701
   0.00341   0.00009   0.00025   0.00012     0.00000     0.00089   0.00089   0.00096   0.00074   0.00073   0.00074    0.00039

 H3          0.45199   0.84455   0.46553     1.00000     0.02041
                                             0.00000     0.00000

 C22         0.48321   0.85340   0.69680     1.00000     0.02497   0.02673   0.02461  -0.00171  -0.00707   0.00517    0.02555
   0.00390   0.00010   0.00031   0.00014     0.00000     0.00105   0.00111   0.00107   0.00088   0.00084   0.00088    0.00046

 H22A        0.50892   0.92909   0.66658     1.00000     0.03833
                                             0.00000     0.00000

 H22B        0.50251   0.74352   0.70237     1.00000     0.03833
                                             0.00000     0.00000

 H22C        0.47647   0.90045   0.75049     1.00000     0.03833
                                             0.00000     0.00000

 C30         0.20372   0.80963   0.18121     1.00000     0.03039   0.04888   0.01701  -0.00016  -0.00446  -0.01552    0.03217
   0.00397   0.00011   0.00036   0.00014     0.00000     0.00114   0.00153   0.00099   0.00097   0.00087   0.00107    0.00056

 C23         0.37674   0.73643   0.70061     1.00000     0.02845   0.02722   0.02542   0.00379   0.00170   0.00007    0.02701
   0.00418   0.00010   0.00031   0.00014     0.00000     0.00108   0.00112   0.00105   0.00093   0.00084   0.00095    0.00046

 H23A        0.37133   0.79380   0.75226     1.00000     0.04052
                                             0.00000     0.00000

 H23B        0.39118   0.62203   0.71060     1.00000     0.04052
                                             0.00000     0.00000

 H23C        0.33858   0.73194   0.67074     1.00000     0.04052
                                             0.00000     0.00000

 C33         0.07934   0.88145   0.15330     1.00000     0.02858   0.04895   0.03071  -0.00438  -0.00350  -0.01050    0.03614
   0.00443   0.00012   0.00039   0.00016     0.00000     0.00119   0.00156   0.00131   0.00115   0.00096   0.00112    0.00058

 H33         0.03827   0.90317   0.14312     1.00000     0.04337
                                             0.00000     0.00000

 C1          0.33936   0.96787   0.41042     1.00000     0.01608   0.02547   0.02010   0.00200  -0.00262  -0.00164    0.02060
   0.00361   0.00009   0.00028   0.00013     0.00000     0.00091   0.00105   0.00099   0.00084   0.00078   0.00079    0.00042

 H1          0.37342   0.99013   0.37402     1.00000     0.02472
                                             0.00000     0.00000

 C29         0.32789   0.90767   0.05378     1.00000     0.02806   0.10676   0.03716   0.03077  -0.00298  -0.00511    0.05738
   0.00690   0.00013   0.00059   0.00020     0.00000     0.00130   0.00277   0.00153   0.00171   0.00111   0.00161    0.00096

 H29         0.29593   0.84804   0.02854     1.00000     0.06886
                                             0.00000     0.00000

 C24         0.33588   0.89835   0.13897     1.00000     0.02540   0.06327   0.03541   0.02195  -0.00414  -0.00680    0.04143
   0.00542   0.00011   0.00044   0.00017     0.00000     0.00117   0.00183   0.00141   0.00133   0.00101   0.00125    0.00067

 C10         0.28457   0.92982   0.35428     1.00000     0.02412   0.03244   0.02352   0.00298  -0.00619  -0.00598    0.02680
   0.00394   0.00010   0.00032   0.00014     0.00000     0.00104   0.00120   0.00110   0.00090   0.00085   0.00091    0.00047

 H10A        0.24961   0.90060   0.38684     1.00000     0.03216
                                             0.00000     0.00000

 H10B        0.27444   1.02942   0.32093     1.00000     0.03216
                                             0.00000     0.00000

 C2          0.35839   0.81473   0.46424     1.00000     0.01672   0.02202   0.01972  -0.00041  -0.00052  -0.00384    0.01950
   0.00355   0.00009   0.00027   0.00013     0.00000     0.00091   0.00101   0.00094   0.00076   0.00075   0.00075    0.00041

 H2          0.36258   0.71334   0.42918     1.00000     0.02340
                                             0.00000     0.00000

 C35         0.18435   0.93178   0.12325     1.00000     0.03396   0.05397   0.02282   0.00446  -0.00170  -0.01590    0.03695
   0.00455   0.00012   0.00040   0.00015     0.00000     0.00127   0.00170   0.00118   0.00111   0.00097   0.00121    0.00062

 H35         0.21324   0.99104   0.09346     1.00000     0.04434
                                             0.00000     0.00000

 C31         0.15849   0.72721   0.22643     1.00000     0.03512   0.04359   0.02757   0.00074  -0.00234  -0.01635    0.03547
   0.00428   0.00012   0.00037   0.00016     0.00000     0.00125   0.00149   0.00117   0.00107   0.00098   0.00116    0.00058

 H31         0.16977   0.64681   0.26624     1.00000     0.04256
                                             0.00000     0.00000

 C34         0.12322   0.96679   0.10906     1.00000     0.03801   0.05361   0.02363   0.00370  -0.00252  -0.00844    0.03847
   0.00483   0.00013   0.00041   0.00016     0.00000     0.00137   0.00167   0.00118   0.00113   0.00101   0.00123    0.00061

 H34         0.11159   1.04781   0.06972     1.00000     0.04616
                                             0.00000     0.00000

 C32         0.09726   0.76361   0.21278     1.00000     0.03350   0.04546   0.03332  -0.00294   0.00326  -0.01641    0.03739
   0.00441   0.00011   0.00040   0.00016     0.00000     0.00123   0.00148   0.00121   0.00124   0.00098   0.00123    0.00057

 H32         0.06811   0.70842   0.24382     1.00000     0.04487
                                             0.00000     0.00000

 C13         0.30951   0.52818   0.19026     1.00000     0.03890   0.05612   0.02604  -0.00573  -0.00299  -0.01614    0.04041
   0.00459   0.00013   0.00042   0.00016     0.00000     0.00141   0.00177   0.00124   0.00121   0.00106   0.00131    0.00066

 C14         0.37673   0.51228   0.21476     1.00000     0.05948   0.05473   0.08807   0.00079  -0.03486  -0.00521    0.06799
   0.00636   0.00018   0.00054   0.00029     0.00000     0.00212   0.00203   0.00278   0.00195   0.00201   0.00173    0.00109

 H14A        0.40003   0.59146   0.18301     1.00000     0.10198
                                             0.00000     0.00000

 H14B        0.39033   0.39757   0.20433     1.00000     0.10198
                                             0.00000     0.00000

 H14C        0.38211   0.53783   0.27234     1.00000     0.10198
                                             0.00000     0.00000

 C25         0.38519   0.98652   0.17404     1.00000     0.02472   0.05042   0.05177   0.02308  -0.00812  -0.00730    0.04244
   0.00546   0.00012   0.00042   0.00020     0.00000     0.00119   0.00160   0.00165   0.00135   0.00111   0.00112    0.00069

 H25         0.39181   0.98241   0.23082     1.00000     0.05093
                                             0.00000     0.00000

 C28         0.36674   1.00445   0.00524     1.00000     0.03335   0.13037   0.05424   0.05369   0.00265   0.00358    0.07263
   0.00857   0.00014   0.00069   0.00024     0.00000     0.00149   0.00342   0.00195   0.00226   0.00138   0.00189    0.00127

 H28         0.36012   1.01080  -0.05150     1.00000     0.08715
                                             0.00000     0.00000

 C26         0.42480   1.08082   0.12564     1.00000     0.02606   0.06407   0.07948   0.03835  -0.00595  -0.00842    0.05665
   0.00686   0.00013   0.00049   0.00025     0.00000     0.00131   0.00199   0.00235   0.00181   0.00137   0.00134    0.00095

 H26         0.45783   1.13696   0.15022     1.00000     0.06798
                                             0.00000     0.00000

 C27         0.41521   1.09095   0.04215     1.00000     0.02816   0.10087   0.08365   0.06293   0.00596  -0.00359    0.07082
   0.00832   0.00014   0.00060   0.00026     0.00000     0.00144   0.00283   0.00258   0.00231   0.00151   0.00164    0.00125

 H27         0.44119   1.15583   0.01021     1.00000     0.08499
                                             0.00000     0.00000

 C16         0.30131   0.47440   0.10059     1.00000     0.07131   0.12788   0.04997  -0.04429  -0.02681   0.03520    0.08348
   0.00761   0.00020   0.00077   0.00024     0.00000     0.00242   0.00394   0.00209   0.00246   0.00186   0.00256    0.00152

 H16A        0.25952   0.48899   0.08361     1.00000     0.12523
                                             0.00000     0.00000

 H16B        0.31257   0.35622   0.09481     1.00000     0.12523
                                             0.00000     0.00000

 H16C        0.32666   0.54404   0.06675     1.00000     0.12523
                                             0.00000     0.00000

 C15         0.27345   0.41041   0.24450     1.00000     0.12791   0.03791   0.13092  -0.00943   0.08063  -0.01921    0.09772
   0.01042   0.00026   0.00053   0.00036     0.00000     0.00394   0.00189   0.00429   0.00230   0.00349   0.00231    0.00190

 H15A        0.27638   0.44961   0.30053     1.00000     0.14658
                                             0.00000     0.00000

 H15B        0.28946   0.29623   0.24111     1.00000     0.14658
                                             0.00000     0.00000

 H15C        0.23159   0.41051   0.22635     1.00000     0.14658
                                             0.00000     0.00000


 Final Structure Factor Calculation for                                                                             

 Total number of l.s. parameters =   326  Maximum vector length =  623   Memory required =     5033 /    30534

 wR2 = 0.0821 before cycle   6 for    5558 data and      2 /    326 parameters


 Disagreeable restraints before cycle    6

   Observed   Target    Error     Sigma     Restraint

                        0.0293    0.0050    ISOR U11 C29
                       -0.0494    0.0050    ISOR U22 C29
                        0.0202    0.0050    ISOR U33 C29
                       -0.0308    0.0050    ISOR U23 C29
                        0.0177    0.0050    ISOR U11 C25
                       -0.0231    0.0050    ISOR U23 C25
                        0.0393    0.0050    ISOR U11 C28
                       -0.0577    0.0050    ISOR U22 C28
                        0.0184    0.0050    ISOR U33 C28
                       -0.0537    0.0050    ISOR U23 C28
                        0.0306    0.0050    ISOR U11 C26
                       -0.0228    0.0050    ISOR U33 C26
                       -0.0383    0.0050    ISOR U23 C26
                        0.0427    0.0050    ISOR U11 C27
                       -0.0300    0.0050    ISOR U22 C27
                       -0.0629    0.0050    ISOR U23 C27
                        0.0364    0.0100    ISOR U13 C14
                       -0.0444    0.0100    ISOR U22 C16
                        0.0335    0.0100    ISOR U33 C16
                        0.0443    0.0100    ISOR U23 C16
                       -0.0352    0.0100    ISOR U12 C16
                       -0.0302    0.0100    ISOR U11 C15
                        0.0598    0.0100    ISOR U22 C15
                       -0.0332    0.0100    ISOR U33 C15
                       -0.0784    0.0100    ISOR U13 C15


 Summary of restraints applied in cycle    6

               ANTIBUMP  DFIX    DANG SAME/SADI CHIV/Z CHIV/NZ   FLAT    DELU    RIGU    SIMU    ISOR    SUMP

       Number       0       0       0       0       0       0       0       0       0       0      48       0

 rms sigma      0.0000  0.0000  0.0000  0.0000  0.0000  0.0000  0.0000  0.0000  0.0000  0.0000  0.0073  0.0000

 rms deviation  0.0000  0.0000  0.0000  0.0000  0.0000  0.0000  0.0000  0.0000  0.0000  0.0000  0.0308  0.0000


 GooF = S =     1.057;     Restrained GooF =      1.157 for      49 restraints

 Weight = 1 / [ sigma^2(Fo^2) + ( 0.0342 * P )^2 +   1.79 * P ]   where  P = ( Max ( Fo^2, 0 ) + 2 * Fc^2 ) / 3

 R1 =  0.0330 for    5430 Fo > 4sig(Fo)  and  0.0337 for all    5558 data
 wR2 =  0.0821,  GooF = S =   1.057,  Restrained GooF =    1.157  for all data

 Flack x =    0.015(31) by classical fit to all intensities
              0.017(11) from 2380 selected quotients (Parsons' method)

 Occupancy sum of asymmetric unit =    35.00 for non-hydrogen and    38.00 for H and D atoms


 Principal mean square atomic displacements U

   0.0581   0.0213   0.0145   Si12  
   0.0216   0.0203   0.0157   O6  
   0.0350   0.0222   0.0127   O20  
   0.0239   0.0218   0.0179   O21  
   0.0249   0.0173   0.0146   O4  
   0.0410   0.0224   0.0151   O18  
   0.0351   0.0250   0.0142   O19  
   0.0520   0.0277   0.0167   O11  
   0.0306   0.0229   0.0146   C17  
   0.0205   0.0200   0.0150   C8  
   0.0286   0.0216   0.0139   C9  
   0.0202   0.0165   0.0136   C7  
   0.0257   0.0183   0.0170   C5  
   0.0202   0.0164   0.0144   C3  
   0.0355   0.0245   0.0167   C22  
   0.0579   0.0242   0.0144   C30  
   0.0304   0.0283   0.0223   C23  
   0.0536   0.0337   0.0211   C33  
   0.0268   0.0205   0.0145   C1  
   0.1189   0.0285   0.0247   C29  
   0.0768   0.0246   0.0228   C24  
   0.0382   0.0253   0.0169   C10  
   0.0240   0.0199   0.0145   C2  
   0.0635   0.0252   0.0222   C35  
   0.0565   0.0280   0.0219   C31  
   0.0580   0.0345   0.0229   C34  
   0.0575   0.0327   0.0220   C32  
   0.0660   0.0339   0.0214   C13  
   0.1141   0.0552   0.0346   C14  
   0.0770   0.0281   0.0222   C25  
   0.1582   0.0332   0.0265   C28  
   0.1125   0.0333   0.0241   C26  
   0.1558   0.0347   0.0220   C27  
   0.1687   0.0555   0.0262   C16  
   0.2077   0.0529   0.0326   C15    may be split into  0.2799  0.4075  0.2530  and  0.2670  0.4134  0.2360

 ** Warning:     1  atoms may be split and     0  atoms NPD **


 Analysis of variance for reflections employed in refinement      K = Mean[Fo^2] / Mean[Fc^2]  for group


 Fc/Fc(max)       0.000    0.030    0.043    0.056    0.070    0.084    0.103    0.125    0.156    0.217    1.000

 Number in group       573.     548.     553.     568.     556.     540.     564.     541.     555.     560.

            GooF      0.948    1.110    1.001    1.052    1.171    1.093    1.001    1.137    0.966    1.072

             K        1.099    1.018    1.005    1.018    1.020    1.001    1.007    1.001    1.003    1.002


 Resolution(A)    0.79     0.83     0.87     0.91     0.96     1.02     1.09     1.21     1.38     1.74     inf

 Number in group       559.     575.     536.     558.     557.     548.     556.     562.     547.     560.

            GooF      1.211    1.057    1.026    1.027    0.988    0.916    0.908    0.891    1.115    1.338

             K        0.946    1.026    1.038    1.037    1.019    0.997    0.994    0.993    0.998    1.006

             R1       0.069    0.055    0.050    0.045    0.038    0.030    0.025    0.022    0.028    0.027


 Recommended weighting scheme:  WGHT      0.0342      1.7928
 Note that in most cases convergence will be faster if fixed weights (e.g. the
 default WGHT 0.1) are retained until the refinement is virtually complete, and
 only then should the above recommended values be used.


 Most Disagreeable Reflections (* if suppressed or used for Rfree).
 Error/esd is calculated as sqrt(wD^2/<wD^2>) where w is given by the weight
 formula, D = Fo^2-Fc^2 and <> refers to the average over all reflections.

     h   k   l          Fo^2          Fc^2    Error/esd  Fc/Fc(max)  Resolution(A)

     2   0   8        433.56        270.04       4.95       0.079       1.99
     4  -4   2        121.10         39.14       4.87       0.030       1.79
     1   7  13        268.07        425.56       4.70       0.099       0.83
    17   1  15        542.03        766.82       4.62       0.133       0.82
     4  -2   6        120.28         47.21       4.18       0.033       2.05
    -5  -1  20        189.50        298.46       4.17       0.083       0.80
    17  -1  15        558.59        758.52       4.09       0.132       0.82
     0   8  10         61.15        120.31       3.94       0.053       0.84
    -9  -3   2        419.01        267.62       3.90       0.079       1.75
     4  -2   7         92.82        174.08       3.82       0.063       1.86
     2   6  15        238.38        344.65       3.70       0.089       0.83
     1   1   7        305.95        194.14       3.69       0.067       2.21
    -9   3   2        369.75        235.41       3.67       0.074       1.75
    22  -4   8        635.83        826.15       3.61       0.138       0.81
    10   0   2       3655.13       3109.97       3.47       0.268       2.11
     3  -1   9       2775.87       2325.27       3.40       0.231       1.70
    -6   0  20         96.14        157.84       3.38       0.060       0.80
   -16  -6  11         74.32        130.85       3.34       0.055       0.80
     9   1   3      17858.31      15504.34       3.32       0.598       2.12
   -12   0   1        257.76        380.49       3.26       0.094       1.82
    -1  -1   2      10699.43      12475.71       3.24       0.536       5.47
     4   2   7        110.94        183.78       3.23       0.065       1.86
    19   5  10        338.79        450.30       3.21       0.102       0.80
    -2  -2   6        314.43        228.08       3.19       0.072       2.19
     2   0  19       1446.63       1204.40       3.19       0.167       0.85
     5   3   6        659.11        849.34       3.19       0.140       1.71
     0   0   2       3822.08       4485.73       3.17       0.321       8.11
    15  -5  13        367.23        483.37       3.17       0.106       0.80
     3  -1   7       2521.73       2089.29       3.14       0.219       2.11
    10   8   3         89.46         45.61       3.13       0.032       0.88
     3  -9   1        375.18        280.61       3.13       0.080       0.86
     0   0   4       2179.47       2587.38       3.12       0.244       4.06
     4   2   6         84.84         37.89       3.11       0.030       2.05
     1  -1   7        289.91        197.69       3.11       0.067       2.21
    -3  -3   3        455.83        650.05       3.11       0.122       2.24
   -20  -2  13         31.19         69.29       3.10       0.040       0.82
     7  -3   1        546.37        430.39       3.01       0.100       1.98
   -10   6  11        101.66         60.31       2.99       0.037       0.90
     6   0  14        868.49        700.72       2.98       0.127       1.10
     3   3   5       9843.92       8648.40       2.95       0.446       1.95
    -5   1   6       1799.05       1474.07       2.95       0.184       2.23
    -9   7  10         83.72        133.71       2.93       0.055       0.86
    11  -3  17        507.76        635.14       2.91       0.121       0.81
     5  -3   5       2329.04       1997.56       2.91       0.214       1.83
    21  -3  10        484.73        609.55       2.89       0.118       0.83
   -23   5   2        650.50        802.58       2.88       0.136       0.81
   -12  -2   1        768.35        591.76       2.88       0.117       1.65
     4   0  19       1898.84       1627.45       2.87       0.194       0.84
    -3   3   3        546.59        671.69       2.87       0.124       2.24
     3   7  11         66.31        108.24       2.87       0.050       0.88


 Bond lengths and angles

 Si12 -      Distance       Angles
 O11       1.6420 (0.0016) 
 C30       1.8825 (0.0026)  109.03 (0.10)
 C24       1.8832 (0.0027)  111.47 (0.12) 109.74 (0.12)
 C13       1.8927 (0.0034)  101.98 (0.11) 115.91 (0.12) 108.53 (0.14)
               Si12 -        O11           C30           C24          

 O6 -        Distance       Angles
 C5        1.4174 (0.0025) 
 C7        1.4352 (0.0024)  105.35 (0.15)
               O6 -          C5           

 O20 -       Distance       Angles
 C2        1.4335 (0.0025) 
 H20       0.8200           109.47       
               O20 -         C2           

 O21 -       Distance       Angles
 C8        1.4316 (0.0025) 
 H21       0.8200           109.47       
               O21 -         C8           

 O4 -        Distance       Angles
 C3        1.4335 (0.0024) 
 C5        1.4589 (0.0025)  108.70 (0.15)
               O4 -          C3           

 O18 -       Distance       Angles
 C17       1.4265 (0.0026) 
 H18       0.8200           109.47       
               O18 -         C17          

 O19 -       Distance       Angles
 C9        1.4360 (0.0026) 
 H19       0.8200           109.47       
               O19 -         C9           

 O11 -       Distance       Angles
 C10       1.4220 (0.0030) 
 Si12      1.6420 (0.0016)  129.56 (0.15)
               O11 -         C10          

 C17 -       Distance       Angles
 O18       1.4265 (0.0026) 
 C8        1.5177 (0.0029)  107.84 (0.17)
 H17A      0.9700           110.14        110.14       
 H17B      0.9700           110.14        110.14        108.45       
               C17 -         O18           C8            H17A         

 C8 -        Distance       Angles
 O21       1.4316 (0.0025) 
 C17       1.5177 (0.0029)  110.05 (0.17)
 C9        1.5357 (0.0028)  103.88 (0.16) 112.11 (0.17)
 C7        1.5364 (0.0027)  106.70 (0.16) 111.36 (0.17) 112.33 (0.17)
               C8 -          O21           C17           C9           

 C9 -        Distance       Angles
 O19       1.4360 (0.0026) 
 C1        1.5309 (0.0031)  113.31 (0.18)
 C8        1.5357 (0.0028)  111.17 (0.17) 109.23 (0.17)
 H9        0.9800           107.63        107.63        107.63       
               C9 -          O19           C1            C8           

 C7 -        Distance       Angles
 O6        1.4352 (0.0024) 
 C3        1.5257 (0.0028)  101.16 (0.15)
 C8        1.5364 (0.0027)  113.85 (0.16) 116.12 (0.17)
 H7        0.9800           108.44        108.44        108.44       
               C7 -          O6            C3            C8           

 C5 -        Distance       Angles
 O6        1.4174 (0.0025) 
 O4        1.4589 (0.0025)  105.02 (0.16)
 C23       1.5071 (0.0031)  109.96 (0.17) 110.00 (0.17)
 C22       1.5238 (0.0030)  111.56 (0.17) 107.90 (0.17) 112.14 (0.18)
               C5 -          O6            O4            C23          

 C3 -        Distance       Angles
 O4        1.4335 (0.0024) 
 C7        1.5257 (0.0028)  101.43 (0.15)
 C2        1.5319 (0.0027)  112.67 (0.16) 115.16 (0.17)
 H3        0.9800           109.09        109.09        109.09       
               C3 -          O4            C7            C2           

 C22 -       Distance       Angles
 C5        1.5238 (0.0029) 
 H22A      0.9600           109.47       
 H22B      0.9600           109.47        109.47       
 H22C      0.9600           109.47        109.47        109.47       
               C22 -         C5            H22A          H22B         

 C30 -       Distance       Angles
 C35       1.3986 (0.0038) 
 C31       1.4053 (0.0034)  117.05 (0.24)
 Si12      1.8825 (0.0026)  123.50 (0.19) 119.38 (0.20)
               C30 -         C35           C31          

 C23 -       Distance       Angles
 C5        1.5071 (0.0031) 
 H23A      0.9600           109.47       
 H23B      0.9600           109.47        109.47       
 H23C      0.9600           109.47        109.47        109.47       
               C23 -         C5            H23A          H23B         

 C33 -       Distance       Angles
 C32       1.3837 (0.0041) 
 C34       1.3862 (0.0038)  119.34 (0.25)
 H33       0.9300           120.33        120.33       
               C33 -         C32           C34          

 C1 -        Distance       Angles
 C10       1.5228 (0.0029) 
 C9        1.5309 (0.0031)  113.62 (0.18)
 C2        1.5325 (0.0029)  113.00 (0.18) 110.96 (0.17)
 H1        0.9800           106.21        106.21        106.21       
               C1 -          C10           C9            C2           

 C29 -       Distance       Angles
 C24       1.3912 (0.0041) 
 C28       1.3968 (0.0046)  121.58 (0.34)
 H29       0.9300           119.21        119.21       
               C29 -         C24           C28          

 C24 -       Distance       Angles
 C29       1.3912 (0.0041) 
 C25       1.3944 (0.0041)  117.31 (0.26)
 Si12      1.8832 (0.0027)  121.84 (0.24) 120.69 (0.21)
               C24 -         C29           C25          

 C10 -       Distance       Angles
 O11       1.4220 (0.0030) 
 C1        1.5228 (0.0029)  107.39 (0.19)
 H10A      0.9700           110.24        110.24       
 H10B      0.9700           110.24        110.24        108.51       
               C10 -         O11           C1            H10A         

 C2 -        Distance       Angles
 O20       1.4335 (0.0024) 
 C3        1.5319 (0.0027)  109.66 (0.16)
 C1        1.5325 (0.0029)  111.08 (0.17) 108.82 (0.16)
 H2        0.9800           109.09        109.09        109.09       
               C2 -          O20           C3            C1           

 C35 -       Distance       Angles
 C34       1.3858 (0.0040) 
 C30       1.3986 (0.0038)  121.69 (0.24)
 H35       0.9300           119.15        119.15       
               C35 -         C34           C30          

 C31 -       Distance       Angles
 C32       1.3887 (0.0038) 
 C30       1.4053 (0.0034)  121.21 (0.26)
 H31       0.9300           119.39        119.39       
               C31 -         C32           C30          

 C34 -       Distance       Angles
 C35       1.3858 (0.0040) 
 C33       1.3862 (0.0038)  120.22 (0.27)
 H34       0.9300           119.89        119.89       
               C34 -         C35           C33          

 C32 -       Distance       Angles
 C33       1.3837 (0.0041) 
 C31       1.3887 (0.0038)  120.45 (0.23)
 H32       0.9300           119.78        119.78       
               C32 -         C33           C31          

 C13 -       Distance       Angles
 C15       1.5099 (0.0049) 
 C16       1.5210 (0.0042)  109.72 (0.37)
 C14       1.5269 (0.0044)  108.48 (0.37) 108.62 (0.30)
 Si12      1.8927 (0.0034)  111.27 (0.24) 110.59 (0.27) 108.08 (0.23)
               C13 -         C15           C16           C14          

 C14 -       Distance       Angles
 C13       1.5269 (0.0044) 
 H14A      0.9600           109.47       
 H14B      0.9600           109.47        109.47       
 H14C      0.9600           109.47        109.47        109.47       
               C14 -         C13           H14A          H14B         

 C25 -       Distance       Angles
 C24       1.3944 (0.0041) 
 C26       1.3958 (0.0040)  121.33 (0.29)
 H25       0.9300           119.34        119.34       
               C25 -         C24           C26          

 C28 -       Distance       Angles
 C27       1.3859 (0.0061) 
 C29       1.3968 (0.0046)  119.59 (0.33)
 H28       0.9300           120.21        120.21       
               C28 -         C27           C29          

 C26 -       Distance       Angles
 C27       1.3686 (0.0055) 
 C25       1.3958 (0.0040)  120.22 (0.31)
 H26       0.9300           119.89        119.89       
               C26 -         C27           C25          

 C27 -       Distance       Angles
 C26       1.3686 (0.0055) 
 C28       1.3859 (0.0061)  119.95 (0.29)
 H27       0.9300           120.03        120.03       
               C27 -         C26           C28          

 C16 -       Distance       Angles
 C13       1.5210 (0.0042) 
 H16A      0.9600           109.47       
 H16B      0.9600           109.47        109.47       
 H16C      0.9600           109.47        109.47        109.47       
               C16 -         C13           H16A          H16B         

 C15 -       Distance       Angles
 C13       1.5099 (0.0049) 
 H15A      0.9600           109.47       
 H15B      0.9600           109.47        109.47       
 H15C      0.9600           109.47        109.47        109.47       
               C15 -         C13           H15A          H15B         


 Selected torsion angles

   -46.86 ( 0.22)  C30 - Si12 - O11 - C10
    74.44 ( 0.22)  C24 - Si12 - O11 - C10
  -169.93 ( 0.19)  C13 - Si12 - O11 - C10
   -53.29 ( 0.22)  O18 - C17 - C8 - O21
  -168.37 ( 0.17)  O18 - C17 - C8 - C9
    64.81 ( 0.22)  O18 - C17 - C8 - C7
  -172.02 ( 0.16)  O21 - C8 - C9 - O19
   -53.23 ( 0.23)  C17 - C8 - C9 - O19
    73.06 ( 0.22)  C7 - C8 - C9 - O19
    62.21 ( 0.20)  O21 - C8 - C9 - C1
  -179.00 ( 0.18)  C17 - C8 - C9 - C1
   -52.71 ( 0.22)  C7 - C8 - C9 - C1
    42.48 ( 0.18)  C5 - O6 - C7 - C3
   167.77 ( 0.16)  C5 - O6 - C7 - C8
   171.56 ( 0.15)  O21 - C8 - C7 - O6
    51.45 ( 0.23)  C17 - C8 - C7 - O6
   -75.24 ( 0.21)  C9 - C8 - C7 - O6
   -71.55 ( 0.21)  O21 - C8 - C7 - C3
   168.35 ( 0.17)  C17 - C8 - C7 - C3
    41.65 ( 0.24)  C9 - C8 - C7 - C3
   -29.83 ( 0.19)  C7 - O6 - C5 - O4
  -148.13 ( 0.17)  C7 - O6 - C5 - C23
    86.80 ( 0.19)  C7 - O6 - C5 - C22
     4.15 ( 0.20)  C3 - O4 - C5 - O6
   122.43 ( 0.17)  C3 - O4 - C5 - C23
  -114.96 ( 0.18)  C3 - O4 - C5 - C22
    21.10 ( 0.19)  C5 - O4 - C3 - C7
  -102.57 ( 0.19)  C5 - O4 - C3 - C2
   -38.30 ( 0.17)  O6 - C7 - C3 - O4
  -162.06 ( 0.16)  C8 - C7 - C3 - O4
    83.66 ( 0.19)  O6 - C7 - C3 - C2
   -40.10 ( 0.24)  C8 - C7 - C3 - C2
   122.78 ( 0.22)  O11 - Si12 - C30 - C35
     0.43 ( 0.27)  C24 - Si12 - C30 - C35
  -122.91 ( 0.24)  C13 - Si12 - C30 - C35
   -54.20 ( 0.24)  O11 - Si12 - C30 - C31
  -176.55 ( 0.22)  C24 - Si12 - C30 - C31
    60.11 ( 0.24)  C13 - Si12 - C30 - C31
    68.50 ( 0.23)  O19 - C9 - C1 - C10
  -166.98 ( 0.18)  C8 - C9 - C1 - C10
   -60.12 ( 0.22)  O19 - C9 - C1 - C2
    64.40 ( 0.21)  C8 - C9 - C1 - C2
    -1.44 ( 0.57)  C28 - C29 - C24 - C25
  -176.92 ( 0.33)  C28 - C29 - C24 - Si12
  -173.50 ( 0.28)  O11 - Si12 - C24 - C29
   -52.61 ( 0.33)  C30 - Si12 - C24 - C29
    74.97 ( 0.31)  C13 - Si12 - C24 - C29
    11.17 ( 0.32)  O11 - Si12 - C24 - C25
   132.05 ( 0.26)  C30 - Si12 - C24 - C25
  -100.37 ( 0.29)  C13 - Si12 - C24 - C25
  -138.63 ( 0.17)  Si12 - O11 - C10 - C1
   173.26 ( 0.17)  C9 - C1 - C10 - O11
   -59.16 ( 0.23)  C2 - C1 - C10 - O11
    42.36 ( 0.22)  O4 - C3 - C2 - O20
   -73.32 ( 0.21)  C7 - C3 - C2 - O20
   164.05 ( 0.16)  O4 - C3 - C2 - C1
    48.36 ( 0.23)  C7 - C3 - C2 - C1
   -69.38 ( 0.23)  C10 - C1 - C2 - O20
    59.58 ( 0.22)  C9 - C1 - C2 - O20
   169.81 ( 0.18)  C10 - C1 - C2 - C3
   -61.23 ( 0.21)  C9 - C1 - C2 - C3
    -1.88 ( 0.40)  C31 - C30 - C35 - C34
  -178.92 ( 0.22)  Si12 - C30 - C35 - C34
     1.20 ( 0.39)  C35 - C30 - C31 - C32
   178.38 ( 0.21)  Si12 - C30 - C31 - C32
     0.68 ( 0.44)  C30 - C35 - C34 - C33
     1.24 ( 0.43)  C32 - C33 - C34 - C35
    -1.91 ( 0.42)  C34 - C33 - C32 - C31
     0.67 ( 0.41)  C30 - C31 - C32 - C33
    59.30 ( 0.33)  O11 - Si12 - C13 - C15
   -58.97 ( 0.34)  C30 - Si12 - C13 - C15
   177.06 ( 0.32)  C24 - Si12 - C13 - C15
  -178.49 ( 0.25)  O11 - Si12 - C13 - C16
    63.24 ( 0.28)  C30 - Si12 - C13 - C16
   -60.73 ( 0.28)  C24 - Si12 - C13 - C16
   -59.70 ( 0.25)  O11 - Si12 - C13 - C14
  -177.97 ( 0.23)  C30 - Si12 - C13 - C14
    58.05 ( 0.26)  C24 - Si12 - C13 - C14
     0.22 ( 0.51)  C29 - C24 - C25 - C26
   175.77 ( 0.27)  Si12 - C24 - C25 - C26
     1.28 ( 0.68)  C24 - C29 - C28 - C27
     1.16 ( 0.56)  C24 - C25 - C26 - C27
    -1.34 ( 0.63)  C25 - C26 - C27 - C28
     0.15 ( 0.69)  C29 - C28 - C27 - C26


 FMAP and GRID set by program

 FMAP   2   2  19
 GRID    -3.125  -2  -1     3.125   2   1

 R1 =  0.0323 for   3062 unique reflections after merging for Fourier


 Electron density synthesis with coefficients Fo-Fc

 Highest peak    0.25  at  0.2774  0.4175  0.1199  [  0.76 A from C16 ]
 Deepest hole   -0.19  at  0.1777  0.0665  0.9205  [  0.29 A from H16C ]

 Mean =    0.00,   Rms deviation from mean =    0.04,   Highest memory used =     5545 /    41934


 Fourier peaks appended to .res file

              x       y       z       sof     U      Peak   Distances to nearest atoms (including eq.)

 Q1    1   0.2774  0.4175  0.1199   1.00000  0.05    0.25   0.76 C16  0.90 H16A  1.00 H16B  1.58 C13
 Q2    1   0.2611  0.4295  0.2210   1.00000  0.05    0.17   0.49 C15  0.67 H15C  1.25 H15B  1.34 H15A
 Q3    1   0.2850  0.4184  0.2779   1.00000  0.05    0.17   0.48 H15A  0.60 C15  1.13 H15B  1.43 H15C
 Q4    1   0.3656  0.9291 -0.0012   1.00000  0.05    0.17   0.60 C28  1.04 H28  1.24 C29  1.74 H29
 Q5    1   0.4680  0.6569  0.0788   1.00000  0.05    0.17   2.34 H14A  2.71 H33  3.07 H34  3.22 C14

 Shortest distances between peaks (including symmetry equivalents)

      2   3  1.06      1   2  1.69      1   3  2.57      5   5  2.95


 Time profile in seconds
 -----------------------

      0.00: Read and process instructions
      0.00: Fit rigid groups
      0.00: Interpret restraints etc.
      0.00: Generate connectivity array
      0.00: Analyse DFIX and DANG restraints
      0.00: Analyse SAME and SADI restraints
      0.00: Generate CHIV restraints
      0.00: Check if bonds in residues restrained
      0.00: Generate DELU and RIGU restraints
      0.00: Generate SIMU restraints
      0.00: Generate ISOR restraints
      0.00: Generate NCSY restraints
      0.00: Analyse other restraints etc.
      0.08: Read intensity data, sort/merge etc.
      0.00: Set up constraints
      0.03: OSF, H-atoms from difference map
      0.02: Set up l.s. refinement
      0.00: Generate idealized H-atoms
      0.16: Structure factors and derivatives
      0.30: Sum l.s. matrices
      0.00: Generate and apply antibumping restraints
      0.00: Apply other restraints
      0.05: Solve l.s. equations
      0.00: Generate HTAB table
      0.09: Other dependent quantities, CIF, tables
      0.03: Analysis of variance
      0.03: Merge reflections for Fourier and .fcf
      0.02: Fourier summations
      0.02: Peaksearch
      0.00: Analyse peaklist

 ** WARNING: These times are only approximate for multiple threads.
             To get better estimates run with -t1 **

 +++++++++++++++++++++++++++++++++++++++++++++++++++++++++++++++++++++++++++++
 +  20200811d     finished at 16:53:13   Total elapsed time:      0.81 secs  +
 +++++++++++++++++++++++++++++++++++++++++++++++++++++++++++++++++++++++++++++
