# Supplementary material for: Total syntheses of Tetrodotoxin and 9-epiTetrodotoxin
Source: Nat Commun. 2024 Jan 23;15:679. doi: 10.1038/s41467-024-45037-0 (PMC10806222; doi:10.1038/s41467-024-45037-0)
Supplement: Supplementary file 4 — Source Data [file 41467_2024_45037_MOESM4_ESM.zip › Surce Data 20231213/Surce Data New/Crystal Structure Source Data/CCDC-2184298/20200811d.p4p]

TITLE CrysAlis p4p export at Tue Aug 11 17:37:46 2020
CHEM c1h1n1o1Si1
REM BRAVAISTYPE C
CELL  21.988198   7.803237  16.225565    90.0000    91.3178    90.0000  2783.2319
CELLSD   0.000233   0.000085   0.000190     0.0000     0.0011     0.0000     0.0533
SOURCE CU    1.54184     1.54056     1.54439
REM BINNINGDURINGDATAREDUCTION 1 1
