# Supplementary material for: Total syntheses of Tetrodotoxin and 9-epiTetrodotoxin
Source: Nat Commun. 2024 Jan 23;15:679. doi: 10.1038/s41467-024-45037-0 (PMC10806222; doi:10.1038/s41467-024-45037-0)
Supplement: Supplementary file 4 — Source Data [file 41467_2024_45037_MOESM4_ESM.zip › Surce Data 20231213/Surce Data New/Crystal Structure Source Data/CCDC-2184298/20200811d.res]

    20200811d.res created by SHELXL-2014/7

TITL
CELL 1.54184 21.988198 7.803237 16.225565 90 91.3178 90
ZERR 4 0.000233 0.000085 0.00019 0 0.0011 0
LATT -7
SYMM -X,+Y,-Z
SFAC C H O Si
UNIT 108 152 28 4
ISOR 0.005 0.01 C25 C26 C27 C28 C29 C16 C15 C14
 
L.S. 5
PLAN  5
SIZE 0.02 0.1 0.2
CONF
BOND $H
MORE -1
ABIN
fmap 2
acta
REM <olex2.extras>
REM <HklSrc "%.\\20200811d.hkl">
REM </olex2.extras>
 
WGHT    0.034200    1.792800
EXTI    0.000720
FVAR       4.60084
SI12  4    0.286116    0.759580    0.204289    11.00000    0.02869    0.04678 =
         0.01815    0.00549   -0.00647   -0.01608
O6    3    0.398108    0.993628    0.626040    11.00000    0.01857    0.01908 =
         0.01998    0.00073   -0.00064    0.00272
O20   3    0.314080    0.780512    0.525556    11.00000    0.01651    0.03030 =
         0.02293    0.00245   -0.00185   -0.00807
AFIX 147
H20   2    0.286565    0.722037    0.505368    11.00000   -1.50000
AFIX   0
O21   3    0.430857    1.214246    0.431455    11.00000    0.01940    0.02075 =
         0.02348    0.00100    0.00047   -0.00200
AFIX 147
H21   2    0.459041    1.277446    0.445456    11.00000   -1.50000
AFIX   0
O4    3    0.433605    0.741962    0.573994    11.00000    0.02145    0.01539 =
         0.01977   -0.00106   -0.00297    0.00233
O18   3    0.450517    1.393207    0.574124    11.00000    0.02424    0.01627 =
         0.03775   -0.00464   -0.00489    0.00228
AFIX 147
H18   2    0.451708    1.498232    0.573613    11.00000   -1.50000
AFIX   0
O19   3    0.286854    1.112803    0.524659    11.00000    0.01562    0.03212 =
         0.02653    0.00348    0.00176    0.00503
AFIX 147
H19   2    0.287047    1.014418    0.542420    11.00000   -1.50000
AFIX   0
O11   3    0.300409    0.789723    0.303001    11.00000    0.04067    0.03338 =
         0.02189    0.00209   -0.01011   -0.01071
C17   1    0.390025    1.337295    0.555206    11.00000    0.01962    0.01915 =
         0.02906   -0.00076   -0.00259    0.00466
AFIX  23
H17A  2    0.367587    1.427002    0.526426    11.00000   -1.20000
H17B  2    0.369070    1.310158    0.605519    11.00000   -1.20000
AFIX   0
C8    1    0.394068    1.179179    0.501137    11.00000    0.01672    0.01887 =
         0.01986    0.00098   -0.00069    0.00210
C9    1    0.332065    1.129585    0.462699    11.00000    0.01580    0.02585 =
         0.02231    0.00383   -0.00126    0.00329
AFIX  13
H9    2    0.319231    1.222614    0.425638    11.00000   -1.20000
AFIX   0
C7    1    0.424426    1.029421    0.547765    11.00000    0.01423    0.01724 =
         0.01869   -0.00131   -0.00142    0.00083
AFIX  13
H7    2    0.467538    1.056914    0.556957    11.00000   -1.20000
AFIX   0
C5    1    0.422476    0.832985    0.650726    11.00000    0.02228    0.01844 =
         0.02010   -0.00145   -0.00240    0.00277
C3    1    0.419905    0.854364    0.506196    11.00000    0.01692    0.01491 =
         0.01913    0.00131   -0.00109    0.00008
AFIX  13
H3    2    0.451992    0.844549    0.465531    11.00000   -1.20000
AFIX   0
C22   1    0.483211    0.853398    0.696803    11.00000    0.02497    0.02673 =
         0.02461   -0.00171   -0.00707    0.00517
AFIX 137
H22A  2    0.508918    0.929086    0.666576    11.00000   -1.50000
H22B  2    0.502511    0.743522    0.702370    11.00000   -1.50000
H22C  2    0.476470    0.900448    0.750493    11.00000   -1.50000
AFIX   0
C30   1    0.203724    0.809632    0.181208    11.00000    0.03039    0.04888 =
         0.01701   -0.00016   -0.00446   -0.01552
C23   1    0.376741    0.736428    0.700609    11.00000    0.02845    0.02722 =
         0.02542    0.00379    0.00170    0.00007
AFIX 137
H23A  2    0.371329    0.793801    0.752262    11.00000   -1.50000
H23B  2    0.391185    0.622034    0.710603    11.00000   -1.50000
H23C  2    0.338579    0.731945    0.670735    11.00000   -1.50000
AFIX   0
C33   1    0.079340    0.881448    0.153303    11.00000    0.02858    0.04895 =
         0.03071   -0.00438   -0.00350   -0.01050
AFIX  43
H33   2    0.038265    0.903173    0.143115    11.00000   -1.20000
AFIX   0
C1    1    0.339355    0.967874    0.410424    11.00000    0.01608    0.02547 =
         0.02010    0.00200   -0.00262   -0.00164
AFIX  13
H1    2    0.373421    0.990128    0.374023    11.00000   -1.20000
AFIX   0
C29   1    0.327894    0.907669    0.053776    11.00000    0.02806    0.10676 =
         0.03716    0.03077   -0.00298   -0.00511
AFIX  43
H29   2    0.295928    0.848039    0.028544    11.00000   -1.20000
AFIX   0
C24   1    0.335880    0.898346    0.138965    11.00000    0.02540    0.06327 =
         0.03541    0.02195   -0.00414   -0.00680
C10   1    0.284568    0.929823    0.354275    11.00000    0.02412    0.03244 =
         0.02352    0.00298   -0.00619   -0.00598
AFIX  23
H10A  2    0.249606    0.900601    0.386843    11.00000   -1.20000
H10B  2    0.274435    1.029424    0.320929    11.00000   -1.20000
AFIX   0
C2    1    0.358385    0.814732    0.464237    11.00000    0.01672    0.02202 =
         0.01972   -0.00041   -0.00052   -0.00384
AFIX  13
H2    2    0.362581    0.713340    0.429183    11.00000   -1.20000
AFIX   0
C35   1    0.184352    0.931782    0.123247    11.00000    0.03396    0.05397 =
         0.02282    0.00446   -0.00170   -0.01590
AFIX  43
H35   2    0.213239    0.991036    0.093463    11.00000   -1.20000
AFIX   0
C31   1    0.158493    0.727208    0.226434    11.00000    0.03512    0.04359 =
         0.02757    0.00074   -0.00234   -0.01635
AFIX  43
H31   2    0.169770    0.646807    0.266240    11.00000   -1.20000
AFIX   0
C34   1    0.123215    0.966790    0.109057    11.00000    0.03801    0.05361 =
         0.02363    0.00370   -0.00252   -0.00844
AFIX  43
H34   2    0.111586    1.047806    0.069721    11.00000   -1.20000
AFIX   0
C32   1    0.097265    0.763614    0.212777    11.00000    0.03350    0.04546 =
         0.03332   -0.00294    0.00326   -0.01641
AFIX  43
H32   2    0.068112    0.708419    0.243816    11.00000   -1.20000
AFIX   0
C13   1    0.309507    0.528179    0.190258    11.00000    0.03890    0.05612 =
         0.02604   -0.00573   -0.00299   -0.01614
C14   1    0.376734    0.512283    0.214758    11.00000    0.05948    0.05473 =
         0.08807    0.00079   -0.03486   -0.00521
AFIX 137
H14A  2    0.400030    0.591459    0.183010    11.00000   -1.50000
H14B  2    0.390328    0.397569    0.204325    11.00000   -1.50000
H14C  2    0.382111    0.537826    0.272342    11.00000   -1.50000
AFIX   0
C25   1    0.385189    0.986517    0.174040    11.00000    0.02472    0.05042 =
         0.05177    0.02308   -0.00812   -0.00730
AFIX  43
H25   2    0.391815    0.982407    0.230821    11.00000   -1.20000
AFIX   0
C28   1    0.366739    1.004450    0.005237    11.00000    0.03335    0.13037 =
         0.05424    0.05369    0.00265    0.00358
AFIX  43
H28   2    0.360119    1.010802   -0.051498    11.00000   -1.20000
AFIX   0
C26   1    0.424803    1.080820    0.125643    11.00000    0.02606    0.06407 =
         0.07948    0.03835   -0.00595   -0.00842
AFIX  43
H26   2    0.457829    1.136956    0.150218    11.00000   -1.20000
AFIX   0
C27   1    0.415206    1.090951    0.042148    11.00000    0.02816    0.10087 =
         0.08365    0.06293    0.00596   -0.00359
AFIX  43
H27   2    0.441187    1.155829    0.010206    11.00000   -1.20000
AFIX   0
C16   1    0.301310    0.474399    0.100591    11.00000    0.07131    0.12788 =
         0.04997   -0.04429   -0.02681    0.03520
AFIX 137
H16A  2    0.259519    0.488993    0.083614    11.00000   -1.50000
H16B  2    0.312574    0.356222    0.094811    11.00000   -1.50000
H16C  2    0.326663    0.544036    0.066751    11.00000   -1.50000
AFIX   0
C15   1    0.273450    0.410411    0.244499    11.00000    0.12791    0.03791 =
         0.13092   -0.00943    0.08063   -0.01921
AFIX 137
H15A  2    0.276382    0.449613    0.300531    11.00000   -1.50000
H15B  2    0.289455    0.296232    0.241105    11.00000   -1.50000
H15C  2    0.231586    0.410509    0.226348    11.00000   -1.50000
AFIX   0
HKLF 4
 
REM
REM R1 =  0.0330 for    5430 Fo > 4sig(Fo)  and  0.0337 for all    5558 data
REM    326 parameters refined using     49 restraints
 
END  
     
WGHT      0.0342      1.7928 

REM Highest difference peak  0.246,  deepest hole -0.193,  1-sigma level  0.036
Q1    1   0.2774  0.4175  0.1199  11.00000  0.05    0.25
Q2    1   0.2611  0.4295  0.2210  11.00000  0.05    0.17
Q3    1   0.2850  0.4184  0.2779  11.00000  0.05    0.17
Q4    1   0.3656  0.9291 -0.0012  11.00000  0.05    0.17
Q5    1   0.4680  0.6569  0.0788  11.00000  0.05    0.17

  REM The information below was added by Olex2.
  REM
  REM R1 = 0.0330 for 5430 Fo > 4sig(Fo) and 0.0337 for all 15417 data
  REM n/a parameters refined using n/a restraints
  REM Highest difference peak 0.25, deepest hole -0.19
  REM Mean Shift 0, Max Shift 0.001.

  REM +++ Tabular Listing of Refinement Information +++
  REM R1_all = 0.0337
  REM R1_gt = 0.0330
  REM wR_ref = 0.0821
  REM GOOF = 1.057
  REM Shift_max = 0.001
  REM Shift_mean = 0
  REM Reflections_all = 15417
  REM Reflections_gt = 5430
  REM Parameters = n/a
  REM Hole = -0.19
  REM Peak = 0.25
  REM Flack = 0.017(11)

  
