# Supplementary material for: Total syntheses of Tetrodotoxin and 9-epiTetrodotoxin
Source: Nat Commun. 2024 Jan 23;15:679. doi: 10.1038/s41467-024-45037-0 (PMC10806222; doi:10.1038/s41467-024-45037-0)
Supplement: Supplementary file 4 — Source Data [file 41467_2024_45037_MOESM4_ESM.zip › Surce Data 20231213/Surce Data New/Crystal Structure Source Data/CCDC-2184298/20200811d.sqf]

data_20200811d
_diffrn_reflns_number             15417
_diffrn_reflns_av_R_equivalents   0.0276
_diffrn_reflns_av_sigmaI/netI     0.0300
_diffrn_reflns_limit_h_min        -22
_diffrn_reflns_limit_h_max        27
_diffrn_reflns_limit_k_min        -9
_diffrn_reflns_limit_k_max        9
_diffrn_reflns_limit_l_min        -20
_diffrn_reflns_limit_l_max        20
_diffrn_reflns_theta_min          4.02
_diffrn_reflns_theta_max          75.65
loop_
  _smtbx_masks_void_nr
  _smtbx_masks_void_average_x
  _smtbx_masks_void_average_y
  _smtbx_masks_void_average_z
  _smtbx_masks_void_volume
  _smtbx_masks_void_count_electrons
  _smtbx_masks_void_content
  1  0.000  0.177  0.000  95.6  10.7  ?
  2  0.500  0.677  0.000  95.6  10.7  ?

_smtbx_masks_special_details      ?
