# Supplementary material for: Total syntheses of Tetrodotoxin and 9-epiTetrodotoxin
Source: Nat Commun. 2024 Jan 23;15:679. doi: 10.1038/s41467-024-45037-0 (PMC10806222; doi:10.1038/s41467-024-45037-0)
Supplement: Supplementary file 4 — Source Data [file 41467_2024_45037_MOESM4_ESM.zip › Surce Data 20231213/Surce Data New/Crystal Structure Source Data/CCDC-2184298/20200811d-mask.log]

Miller array info: F:\XtaLAB\olex2_20200811d\20200811d.hkl:Iobs,SigIobs
Observation type: xray.intensity
Type of data: double, size=15417
Type of sigmas: double, size=15417
Number of Miller indices: 15417
Anomalous flag: True
Unit cell: (21.9882, 7.80324, 16.2256, 90, 91.3178, 90)
Space group: C 1 2 1 (No. 5)
Systematic absences: 0
Centric reflections: 1312
Resolution range: 10.9912 0.795763

use_set_completion: True
solvent_radius: 1.20
shrink_truncation_radius: 1.20
van der Waals radii:
    C     H     O    Si
 1.70  1.09  1.52  2.10

Total solvent accessible volume / cell = 191.2 Ang^3 [6.9%]
Total electron count / cell = 21.4

gridding: (120,40,81)
Void #Grid points Vol/A^3 Vol/%  Centre of mass (frac)   Eigenvectors (frac)
   1        13355    95.6   3.4  (-0.000, 0.177,-0.000)  1  ( 0.000, 1.000, 0.000)
                                                         2  (-0.387, 0.000, 0.922)
                                                         3  ( 0.922, 0.000, 0.387)
   2        13355    95.6   3.4  ( 0.500, 0.677, 0.000)  1  ( 0.000, 1.000, 0.000)
                                                         2  (-0.387, 0.000, 0.922)
                                                         3  ( 0.922, 0.000, 0.387)

Void  Vol/Ang^3  #Electrons
   1       95.6         10.7
   2       95.6         10.7
