# Supplementary material for: Total syntheses of Tetrodotoxin and 9-epiTetrodotoxin
Source: Nat Commun. 2024 Jan 23;15:679. doi: 10.1038/s41467-024-45037-0 (PMC10806222; doi:10.1038/s41467-024-45037-0)
Supplement: Supplementary file 4 — Source Data [file 41467_2024_45037_MOESM4_ESM.zip › Surce Data 20231213/Surce Data New/Crystal Structure Source Data/CCDC-2184304/cu_20220427_Cph_04_25_COOMe.abs]

 SADABS-2016/2 - Bruker AXS area detector scaling and absorption correction 
 --------------------------------------------------------------------------

 Reference: Krause, L., Herbst-Irmer, R., Sheldrick G.M. & Stalke D.,
 J. Appl. Cryst. 48 (2015) 3-10.

 Equivalent reflections defined by point group mmm    for scaling

 Equivalent reflections defined by point group mmm    for error model

 Reading file cu_20220427_Cph_04_25_COOMe_0m.raw

 Mean and maximum errors in direction cosine check function =   0.000   0.000
 The mean error should not exceed 0.005, and is usually caused by matrix
 changes during data processing.

 Approximate wavelength, cell and maximum 2-theta (from cosines etc.):
 1.54184    6.011   17.578   23.360   89.986   90.016   89.991  136.44

 Scan  2-theta  high res  %[I>3sig(I)]
   1    55.00    1.0073      92.43
   2    55.00    0.9614      74.99
   3    55.00    0.9619      35.75
   4   107.58    0.8304      80.84
   5   107.58    0.8306      84.62
   6   -48.14    1.0093      90.43
   7   107.58    0.8306      82.99
   8   107.58    0.8304      83.31
   9   -48.14    1.0077      92.18
  10    92.58    0.8308      81.86
  11   107.58    0.8304      83.53
  12    92.58    0.8314      86.84
  13    92.58    0.8304      85.46
  14   107.58    0.8306      83.53
  15   -48.14    1.0097      93.75
  16    92.58    0.8306      82.25
  17   107.58    0.8304      81.48
  18   107.58    0.8302      82.49
  19   -62.58    0.9195      90.06

 Fast scans:  1  2  3

 These scans are used only to provide replacements for reflections missing
 in all other scans (e.g.  overloads suppressed by SAINT) and do not otherwise
 contribute to the final reflection file.

 Fast scans truncated to  1.5000 Angstroms

 ==============================================================================

 PART 1 - Refinement of parameters to model systematic errors

 Thresholds should now be specified for excluding reflections from the
 parameter refinement; these reflections may still be corrected and included
 in the final output .hkl file

   46860 Reflections of which   2653 unique;   14.43 data per frame

 Redundancy:          1     2     3     4     5     6     7     8     9+
 Number of groups:     3     7    27    47    68    73    73    94  2261

 Mean(I/sigma):  -inf    0     1     2     3     5    10    15    20   +inf
 Number of groups:    22   190   144   114   192   539   336   214   902


 Settings for parameter refinement:

 Maximum resolution =  0.1000 A
 (Intensity/sigma) threshold = 1.500
 Restraint esd for equal adjacent scale factors =  0.0110
 Maximum odd and even orders for spherical harmonics =   3   6

   45412 Reflections employed for parameter determination
 Effective data to parameter ratio =   13.06

 wR2(int) =  0.1475 (selected reflections only, before parameter refinement)

 Cycle  wR2(incid)  wR2(diffr)  Mean wt.
    1     0.1008      0.0812     0.8577
    2     0.0773      0.0761     0.8840
    3     0.0782      0.0782     0.8843
    4     0.0776      0.0777     0.8858
    5     0.0771      0.0772     0.8860
    6     0.0776      0.0777     0.8853
    7     0.0779      0.0781     0.8848
    8     0.0780      0.0782     0.8844
    9     0.0781      0.0783     0.8843
   10     0.0781      0.0783     0.8843
   11     0.0780      0.0782     0.8843
   12     0.0779      0.0782     0.8844
   13     0.0779      0.0781     0.8844
   14     0.0779      0.0781     0.8844
   15     0.0778      0.0781     0.8845
   16     0.0778      0.0780     0.8845
   17     0.0778      0.0780     0.8845
   18     0.0778      0.0780     0.8845
   19     0.0778      0.0780     0.8845
   20     0.0778      0.0780     0.8845
   21     0.0778      0.0780     0.8845
   22     0.0778      0.0780     0.8845
   23     0.0778      0.0780     0.8845
   24     0.0778      0.0780     0.8845
   25     0.0778      0.0780     0.8845
   26     0.0778      0.0780     0.8845
   27     0.0778      0.0780     0.8845
   28     0.0778      0.0780     0.8845
   29     0.0778      0.0780     0.8845
   30     0.0778      0.0780     0.8845
   31     0.0778      0.0780     0.8845
   32     0.0778      0.0780     0.8845
   33     0.0778      0.0780     0.8845
   34     0.0778      0.0780     0.8845
   35     0.0778      0.0780     0.8845
   36     0.0778      0.0780     0.8845
   37     0.0778      0.0780     0.8845
   38     0.0778      0.0780     0.8845
   39     0.0778      0.0780     0.8845
   40     0.0778      0.0780     0.8845
   41     0.0778      0.0780     0.8845
   42     0.0778      0.0780     0.8845
   43     0.0778      0.0780     0.8845
   44     0.0778      0.0780     0.8845
   45     0.0778      0.0780     0.8845
   46     0.0778      0.0780     0.8845
   47     0.0778      0.0780     0.8845
   48     0.0778      0.0780     0.8845
   49     0.0778      0.0780     0.8845
   50     0.0778      0.0780     0.8845

 wR2(int) =  0.0780 (selected reflections only, after parameter refinement)

 ==============================================================================

 PART 2 - Reject outliers and establish error model

 Rejected reflections are ignored in the statistics and Postscript plots
 (except the detector diagnostics) and in the output .hkl file
 Before applying rejections there are:

   46860 total and   2653 unique reflections assuming Friedel's law
 plus   2998 total and   496 unique reflections in fast scans

 Reflections rejected for which |I-<I>|/su >   4.00
 where:  su^2 = sigma(I)^2 + (  0.04000 <I>)^2  (sigma(I) from SAINT)

   46308 total and   2652 unique reflections left after |I-<I>|/su test
 plus   2843 total and   483 unique reflections in fast scans

 su^2 = [K*sigma(I)]^2 + [g<I>]^2  where sigma(I) is from SAINT


 Error model 5: refine all K and overall g

 Run 2theta R(int) Incid. factors Diffr. factors    K      g   I/s(lim) Total I>2sig(I)
   1f 55.0  0.0545  0.305 - 0.771  0.975 - 1.173  1.636  0.0631  15.9     774     748
   2f 55.0  0.0643  1.160 - 2.965  0.975 - 1.173  1.378  0.0631  15.9    1005     922
   3f 55.0  0.1273 10.091 -25.303  0.975 - 1.170  1.003  0.0631  15.9    1064     773
   4 107.6  0.0716  0.755 - 0.858  0.975 - 1.153  1.077  0.0631  15.9    2422    2036
   5 107.6  0.0741  0.332 - 0.890  0.975 - 1.175  1.087  0.0631  15.9    3634    3182
   6 -48.1  0.0510  0.581 - 0.714  0.975 - 1.175  1.105  0.0631  15.9    1666    1533
   7 107.6  0.0657  0.644 - 0.765  0.975 - 1.175  1.070  0.0631  15.9    2447    2103
   8 107.6  0.0753  0.311 - 0.810  0.975 - 1.175  1.126  0.0631  15.9    3627    3113
   9 -48.1  0.0546  0.490 - 0.914  0.975 - 1.175  0.958  0.0631  15.9    3630    3408
  10  92.6  0.0628  0.574 - 0.916  0.975 - 1.175  1.063  0.0631  15.9    1991    1698
  11 107.6  0.0663  0.588 - 0.743  0.975 - 1.154  1.021  0.0631  15.9    2433    2133
  12  92.6  0.0535  0.567 - 0.664  0.975 - 1.154  0.993  0.0631  15.9    1976    1786
  13  92.6  0.0592  0.519 - 1.073  0.975 - 1.175  0.970  0.0631  15.9    6181    5492
  14 107.6  0.0683  0.342 - 0.968  0.975 - 1.175  0.986  0.0631  15.9    2415    2134
  15 -48.1  0.0835  0.327 - 0.576  0.975 - 1.157  2.127  0.0631  15.9    1415    1280
  16  92.6  0.0658  0.694 - 0.938  0.980 - 1.154  1.064  0.0631  15.9    1991    1724
  17 107.6  0.0784  0.332 - 0.899  0.975 - 1.154  1.158  0.0631  15.9    2379    2008
  18 107.6  0.0668  0.767 - 0.896  0.975 - 1.143  1.061  0.0631  15.9    2418    2095
  19 -62.6  0.0560  0.352 - 0.986  0.975 - 1.175  0.951  0.0631  15.9    5683    5254

 I/s(lim) is the limiting value of I/sigma(I) for a reflection of infinite
 intensity, and may be used as a criterion for data quality (Diederichs(2010),
 Acta Cryst, D66, 733-740. The above statistics are based on all non-rejected
 data, ignoring reflections without equivalents when estimating R(int) and K.


 ==============================================================================

 PART 3 - Output Postscript diagnostics and corrected data

 Diagnostic plots written to Postscript file cu_20220427_Cph_04_25_COOMe.eps

 Reflections not merged
       0 Overloads replaced by fast scan measurements
   46308 Corrected reflections written to file cu_20220427_Cph_04_25_COOMe_0m.hkl
 Estimated minimum and maximum transmission:  0.3532  0.4672
 The ratio of these values is more reliable than their absolute values!
 Additional spherical absorption correction applied with mu*r =  0.6000
