# Supplementary material for: Total syntheses of Tetrodotoxin and 9-epiTetrodotoxin
Source: Nat Commun. 2024 Jan 23;15:679. doi: 10.1038/s41467-024-45037-0 (PMC10806222; doi:10.1038/s41467-024-45037-0)
Supplement: Supplementary file 4 — Source Data [file 41467_2024_45037_MOESM4_ESM.zip › Surce Data 20231213/Surce Data New/Crystal Structure Source Data/CCDC-2184304/cu_20220427_Cph_04_25_COOMe_0m._ls]

SAINT V8.37A
C:\bn\SAINT\saint.exe r4pmad.slm /BATCH /CONFIG:r4pmad.ini /NOPROMPT /PLAIN /PRI&
ORITY:4 /SOCKET:2000

Global Integration Statistics for all runs ("*" => excluded from output)

Spots with topped/rescanned pixels:             0
Total topped/rescanned pixels:                  0
Minimum pixel ceiling(frame):          2147483647()
Maximum pixel ceiling(frame):          2147483647(cu_20220427_Cph_04_25_COOMe_01_0001.sfrm)

Total spots predicted:                      65954
Spots with absolute HKL > 511:                  0*
Spots outside resolution limit:                 0*
Spots outside active detector area:          9789*
Outside frame limits:                        1386*
Spots exceeding frame queue size:             306*
Collisions(same XY, adjacent frame):            0*
Spots exceeding dynamic range:                  0*
Spots with too many spot components:            0*
Spots with large Lorentz factor:                1*
Spots with too much missing I:                  0*
Spots with too few BG pixels:                   0*
Spots below I/sigma threshold:                  0*
Spots left in Write-Behind Cache:               0*
Spots with unwanted components:                 0*
Total unwanted components:                      0*
Good spots written:                         54128
Total spot components written:              54128
Twin overlaps integrated:                       0
Partial, strong, full overlaps:                 0       0       0
Full overlaps collapsed to singlet:             0
Singlets (used in stats below):             54128
Twin overlaps written:                          0

Average Intensity:                       662542.9
Average I/sigma:                           34.874
% over "strong" threshold:                  56.11
% less than 2 sigma:                        13.19
% which spanned more than 1 frame:          81.48

Average X,Y,Z positional errors:             0.01    0.00   -0.00
RMS X,Y,Z positional errors:                 0.53    0.56    0.25
% X,Y,Z more than 0.5 pixel:                15.44   10.67    2.94
% X,Y,Z more than 1.0 pixel:                 4.49    3.43    0.82

Avg % profile volume populated:             93.84
Avg % profile volume integrated:            18.26
Avg % profile missing I:                     6.01
Avg % profile missing volume:                6.16
Avg % volume overlap in H,K,L:               0.05    0.14    0.41
Percent of profile used in X,Y,Z:          100.00  100.00  100.00
Max % intensity on XYZ boundaries:           4.09    7.23    8.50

Average spot-shape correlation:             0.692
RMS spot-shape correlation:                 0.737

Profile Shape Correlation
I/sigma from     to    Correl       +/-       #
         0.0    1.0     0.179     0.162    4262
         1.0    2.0     0.354     0.142    2877
         2.0    4.0     0.531     0.143    4021
         4.0    8.0     0.694     0.126    6803
         8.0   16.0     0.798     0.109   13747
        16.0   32.0     0.826     0.108    9485
        32.0   64.0     0.839     0.109    7123
        64.0  128.0     0.852     0.110    3488
       128.0  256.0     0.858     0.114    2322

Write-behind Cache Diagnostics
Entered in Write-Behind Cache:                  0
Removed from WBC:                               0
Partial overlaps from WBC:                      0
Exceeding queue size from WBC:                  0
With > 12 components from WBC:                  0

Global Sums for Filtering Based on Spot Shape
Number of spots read:                       54127
LS-fit intensities scaled:                  22115
Full overlaps included in above:                0
Rejected due to poor spot shape:               88
Unwritable (I, sigma too large):                0
Number written:                             54039

Sorting Reflection File ============================== 04/28/2022 11:15:27
Integration of 20220427_Cph_04_25_COOMe

Merging input files
              1 cu_20220427_Cph_04_25_COOMe_01.raw
              2 cu_20220427_Cph_04_25_COOMe_02.raw
              3 cu_20220427_Cph_04_25_COOMe_03.raw
              4 cu_20220427_Cph_04_25_COOMe_04.raw
              5 cu_20220427_Cph_04_25_COOMe_05.raw
              6 cu_20220427_Cph_04_25_COOMe_06.raw
              7 cu_20220427_Cph_04_25_COOMe_07.raw
              8 cu_20220427_Cph_04_25_COOMe_08.raw
              9 cu_20220427_Cph_04_25_COOMe_09.raw
             10 cu_20220427_Cph_04_25_COOMe_10.raw
             11 cu_20220427_Cph_04_25_COOMe_11.raw
             12 cu_20220427_Cph_04_25_COOMe_12.raw
             13 cu_20220427_Cph_04_25_COOMe_13.raw
             14 cu_20220427_Cph_04_25_COOMe_14.raw
             15 cu_20220427_Cph_04_25_COOMe_15.raw
             16 cu_20220427_Cph_04_25_COOMe_16.raw
             17 cu_20220427_Cph_04_25_COOMe_17.raw
             18 cu_20220427_Cph_04_25_COOMe_18.raw
             19 cu_20220427_Cph_04_25_COOMe_19.raw

Merging to output file: cu_20220427_Cph_04_25_COOMe_0m.raw
      2060 spot components in 2060 spots read from file   1--E:\20220427_Cph_04_25_COOMe\work\cu_20220427_Cph_04_25_COOMe_01.raw
      2543 spot components in 2543 spots read from file   2--E:\20220427_Cph_04_25_COOMe\work\cu_20220427_Cph_04_25_COOMe_02.raw
      2576 spot components in 2576 spots read from file   3--E:\20220427_Cph_04_25_COOMe\work\cu_20220427_Cph_04_25_COOMe_03.raw
      2427 spot components in 2427 spots read from file   4--E:\20220427_Cph_04_25_COOMe\work\cu_20220427_Cph_04_25_COOMe_04.raw
      3655 spot components in 3655 spots read from file   5--E:\20220427_Cph_04_25_COOMe\work\cu_20220427_Cph_04_25_COOMe_05.raw
      1693 spot components in 1693 spots read from file   6--E:\20220427_Cph_04_25_COOMe\work\cu_20220427_Cph_04_25_COOMe_06.raw
      2452 spot components in 2452 spots read from file   7--E:\20220427_Cph_04_25_COOMe\work\cu_20220427_Cph_04_25_COOMe_07.raw
      3655 spot components in 3655 spots read from file   8--E:\20220427_Cph_04_25_COOMe\work\cu_20220427_Cph_04_25_COOMe_08.raw
      3684 spot components in 3684 spots read from file   9--E:\20220427_Cph_04_25_COOMe\work\cu_20220427_Cph_04_25_COOMe_09.raw
      1996 spot components in 1996 spots read from file  10--E:\20220427_Cph_04_25_COOMe\work\cu_20220427_Cph_04_25_COOMe_10.raw
      2441 spot components in 2441 spots read from file  11--E:\20220427_Cph_04_25_COOMe\work\cu_20220427_Cph_04_25_COOMe_11.raw
      1983 spot components in 1983 spots read from file  12--E:\20220427_Cph_04_25_COOMe\work\cu_20220427_Cph_04_25_COOMe_12.raw
      6195 spot components in 6195 spots read from file  13--E:\20220427_Cph_04_25_COOMe\work\cu_20220427_Cph_04_25_COOMe_13.raw
      2423 spot components in 2423 spots read from file  14--E:\20220427_Cph_04_25_COOMe\work\cu_20220427_Cph_04_25_COOMe_14.raw
      1711 spot components in 1711 spots read from file  15--E:\20220427_Cph_04_25_COOMe\work\cu_20220427_Cph_04_25_COOMe_15.raw
      2000 spot components in 2000 spots read from file  16--E:\20220427_Cph_04_25_COOMe\work\cu_20220427_Cph_04_25_COOMe_16.raw
      2397 spot components in 2397 spots read from file  17--E:\20220427_Cph_04_25_COOMe\work\cu_20220427_Cph_04_25_COOMe_17.raw
      2422 spot components in 2422 spots read from file  18--E:\20220427_Cph_04_25_COOMe\work\cu_20220427_Cph_04_25_COOMe_18.raw
      5726 spot components in 5726 spots read from file  19--E:\20220427_Cph_04_25_COOMe\work\cu_20220427_Cph_04_25_COOMe_19.raw

     54039 spot components in 54039 spots written to file E:\20220427_Cph_04_25_COOMe\work\cu_20220427_Cph_04_25_COOMe_0m.raw

Computing Reflection File Statistics ========== 04/28/2022 11:15:29
Integration of 20220427_Cph_04_25_COOMe

...................................................................................
Statistics for reflections in cu_20220427_Cph_04_25_COOMe_0m.raw
File is in BrukerAXS area detector ASCII format

Number of lines read (incl comments) =            54039
Number of reflection records read =               54039
Number of records with bad component number =         0
Number of records with bad status value =             0
Number of spots used =                            54039
Number of spot components used =                  54039

...................................................................................
Integration of 20220427_Cph_04_25_COOMe
Statistics for sample 1 of 1 in cu_20220427_Cph_04_25_COOMe_0m.raw

Lattice:  P (Primitive)
Point group "mmm", #10 (internal number)
8 symmetry operators
    1 0 0   -1 0 0   -1 0 0    1 0 0   -1 0 0    1 0 0    1 0 0   -1 0 0
    0 1 0    0-1 0    0 1 0    0-1 0    0-1 0    0 1 0    0-1 0    0 1 0
    0 0 1    0 0 1    0 0-1    0 0-1    0 0-1    0 0-1    0 0 1    0 0 1


Component numbers S.C(F) below: S=sample, C=component in sample, F=component in file
Cell constants are constrained so that consistent sin(theta) is computed for symmetry equivalents.
Components in the sample map (* marks current component)
   Component   Wanted        A        B        C    Alpha     Beta    Gamma   PointGp         Constraints
     1.1(1)*        Y    6.012   17.569   23.332   90.000   90.000   90.000       mmm        Orthorhombic

Integration of 20220427_Cph_04_25_COOMe
 ...1.1(1):  component 1 in sample 1 (component 1 in cu_20220427_Cph_04_25_COOMe_0m.raw)
     Det X      #  Pairs   Uniq   Merg %<2s       <I> <#Sig>    <Bg>  Rsym   dI/I dI/s    R+ Ranom Canom ErX ErY ErZ RmX RmY RmZ
     0.000    522    400    401    522 40.0 1256190.3  53.07   67.90 0.309  0.080 17.6 0.290 0.234  0.44 1.2-.01 .06 2.3 1.6 .36
    32.000   1336    728    733   1335 31.4 871183.29  48.78   69.79 0.305  0.089 13.0 0.293 0.237  0.48 .30-.02-.01 1.1 .95 .28
    64.000   2326   1044   1046   2326 26.9 745879.77  43.81   71.32 0.283  0.062 11.0 0.299 0.194  0.40 .14 .03-.02 .86 .85 .27
    96.000   4444   1455   1457   4444 20.9 658976.38  42.51   74.78 0.313  0.054 11.2 0.318 0.203  0.40 .09 .03-.02 .61 .58 .29
   128.000   6087   1686   1686   6087 17.1 623991.95  39.72   75.72 0.308  0.103 10.2 0.316 0.183  0.38 .03 .01-.01 .47 .53 .26
   160.000   7424   1499   1499   7424 13.8 550412.51  33.04   76.28 0.347  0.070 11.2 0.346 0.122  0.25 .03 .00-.01 .35 .50 .21
   192.000   8058   1410   1410   8058 10.5 551619.63  29.64   75.66 0.358  0.017 12.2 0.356 0.117  0.25-.00 .01-.00 .25 .41 .18
   224.000   7388   1179   1179   7388  8.1 623490.13  30.12   74.33 0.379 -0.040 14.8 0.378 0.164  0.25 .02-.01-.00 .23 .45 .16
   256.000   6089   1119   1119   6089  7.8 661479.65  30.83   72.54 0.429 -0.079 19.7 0.425 0.254  0.35-.02-.00 .00 .25 .40 .18
   288.000   4747   1239   1240   4747  8.4 718510.73  32.45   70.43 0.435 -0.092 21.7 0.426 0.232  0.32-.00-.01 .00 .29 .46 .28
   320.000   3612   1055   1057   3612  9.7 809868.47  35.01   68.97 0.393 -0.081 21.7 0.384 0.219  0.30-.06-.01 .00 .40 .51 .37
   352.000   2006    792    792   2006 11.4 974464.75  38.78   67.95 0.389 -0.064 22.3 0.365 0.233  0.35-.57-.05 .02 1.2 .92 .44
   384.000      0      0      0      0  0.0     0.000   0.00    0.00 0.000  0.000  0.0 0.000 0.000  0.00 .00 .00 .00 .00 .00 .00
   416.000      0      0      0      0  0.0     0.000   0.00    0.00 0.000  0.000  0.0 0.000 0.000  0.00 .00 .00 .00 .00 .00 .00
   448.000      0      0      0      0  0.0     0.000   0.00    0.00 0.000  0.000  0.0 0.000 0.000  0.00 .00 .00 .00 .00 .00 .00
   480.000      0      0      0      0  0.0     0.000   0.00    0.00 0.000  0.000  0.0 0.000 0.000  0.00 .00 .00 .00 .00 .00 .00
   512.000

Integration of 20220427_Cph_04_25_COOMe
 ...1.1(1):  component 1 in sample 1 (component 1 in cu_20220427_Cph_04_25_COOMe_0m.raw)
     Det Y      #  Pairs   Uniq   Merg %<2s       <I> <#Sig>    <Bg>  Rsym   dI/I dI/s    R+ Ranom Canom ErX ErY ErZ RmX RmY RmZ
     0.000    907    719    719    907 26.0 433468.84  14.49   65.04 0.521 -0.287  7.7 0.511 0.117  0.19 .28 1.0-.01 1.1 1.9 .39
    32.000   1564   1114   1114   1564 24.0 433265.03  16.32   65.51 0.528 -0.265  9.2 0.519 0.129  0.20 .10 .10 .01 .80 .69 .32
    64.000   2202   1400   1400   2202 22.0 527108.00  22.18   66.49 0.470 -0.138 10.3 0.462 0.130  0.22 .06 .07-.00 .72 .51 .32
    96.000   3089   1694   1694   3089 17.6 556779.74  25.67   67.80 0.459 -0.113 12.3 0.462 0.142  0.25 .04 .05-.01 .58 .35 .27
   128.000   4087   1914   1914   4087 15.5 624760.82  31.61   70.03 0.458 -0.053 14.6 0.448 0.191  0.36 .02 .04-.01 .49 .27 .29
   160.000   5363   2138   2138   5363 14.3 648695.72  35.33   72.91 0.429 -0.049 17.3 0.429 0.170  0.31-.01 .03-.01 .45 .21 .27
   192.000   6553   2363   2365   6553 11.8 773381.68  43.89   76.18 0.402  0.015 20.6 0.404 0.208  0.38 .00 .02-.01 .41 .19 .25
   224.000   6921   2360   2365   6920 10.0 772586.68  45.15   78.73 0.339  0.053 18.3 0.338 0.185  0.39-.01 .00-.01 .34 .19 .22
   256.000   6525   2356   2357   6525 10.3 743049.19  43.82   79.21 0.295  0.066 17.1 0.300 0.179  0.38-.02-.01-.01 .38 .23 .21
   288.000   5301   2211   2213   5301  9.5 700148.07  40.15   76.94 0.271  0.097 12.6 0.265 0.135  0.31-.02-.02-.00 .40 .29 .21
   320.000   3951   1941   1942   3951 10.4 625966.09  34.23   73.81 0.273  0.081 10.5 0.271 0.118  0.25-.01-.05 .00 .46 .39 .21
   352.000   2762   1644   1644   2762 11.0 648234.68  33.30   70.84 0.313  0.015 11.9 0.311 0.165  0.32 .01-.06 .01 .52 .49 .23
   384.000   1935   1331   1332   1935 13.8 533637.89  26.55   68.59 0.338 -0.066 11.2 0.331 0.128  0.24 .03-.10 .01 .65 .78 .21
   416.000   1389   1078   1078   1389 15.0 536108.56  24.76   67.04 0.358 -0.131 10.7 0.342 0.123  0.22 .11-.12-.00 .70 .78 .20
   448.000   1008    811    811   1008 17.4 508937.53  21.42   65.96 0.412 -0.177 10.0 0.399 0.125  0.22 .16-.22 .01 .97 1.5 .21
   480.000    482    426    426    482 19.1 466526.34  16.61   65.42 0.453 -0.266  8.9 0.439 0.129  0.22 .17-1.5 .01 1.3 3.0 .36
   512.000

Integration of 20220427_Cph_04_25_COOMe
 ...1.1(1):  component 1 in sample 1 (component 1 in cu_20220427_Cph_04_25_COOMe_0m.raw)
     Det R      #  Pairs   Uniq   Merg %<2s       <I> <#Sig>    <Bg>  Rsym   dI/I dI/s    R+ Ranom Canom ErX ErY ErZ RmX RmY RmZ
     0.000   2530    879    879   2530  5.8 667516.56  34.85   77.75 0.375 -0.025 21.6 0.366 0.165  0.29-.02-.00-.00 .21 .17 .16
    30.000   6629   1564   1565   6629  7.3 672501.96  35.18   77.54 0.370  0.001 18.7 0.366 0.213  0.36-.01 .00-.00 .21 .17 .18
    60.000   9534   1991   1993   9534  8.0 685816.36  37.43   76.46 0.352  0.025 16.7 0.353 0.175  0.32-.01 .00-.00 .26 .20 .20
    90.000  10022   2301   2301  10022 10.5 680061.58  37.36   74.92 0.353  0.021 15.1 0.355 0.194  0.36-.02-.00-.00 .37 .25 .25
   120.000   8643   2464   2465   8643 13.4 660766.89  37.26   73.61 0.363  0.025 13.8 0.360 0.210  0.39-.04-.00-.01 .51 .34 .28
   150.000   6112   2320   2323   6112 16.8 687562.91  36.20   70.95 0.362 -0.011 13.1 0.364 0.201  0.37 .01-.00-.00 .52 .47 .26
   180.000   4605   2109   2112   4604 19.7 617244.83  30.49   68.93 0.375 -0.028 11.7 0.370 0.166  0.31 .03-.00-.01 .57 .51 .27
   210.000   3353   1840   1843   3353 24.0 569966.61  25.10   66.98 0.384 -0.085 10.0 0.380 0.202  0.38 .05-.02 .00 .67 .97 .28
   240.000   1820   1326   1328   1820 29.6 611110.96  24.66   66.08 0.416 -0.047  9.5 0.387 0.209  0.40 .22-.00 .00 1.1 1.7 .34
   270.000    791    634    634    791 32.9 578091.53  22.32   65.41 0.338 -0.151  7.7 0.355 0.187  0.29 1.0 .21 .01 2.1 2.2 .38
   300.000

Integration of 20220427_Cph_04_25_COOMe
 ...1.1(1):  component 1 in sample 1 (component 1 in cu_20220427_Cph_04_25_COOMe_0m.raw)
   Quadrnt      #  Pairs   Uniq   Merg %<2s       <I> <#Sig>    <Bg>  Rsym   dI/I dI/s    R+ Ranom Canom ErX ErY ErZ RmX RmY RmZ
     1.000  15863   2610   2614  15863 12.6 634693.44  37.61   76.09 0.277  0.091 10.8 0.279 0.183  0.39 .06-.08-.00 .54 .68 .22
     2.000   7487   1504   1504   7487  8.5 703639.03  31.39   70.60 0.344 -0.063 17.6 0.333 0.190  0.31-.09-.08 .01 .52 .68 .22
     3.000  21725   2644   2649  21724 17.0 614577.03  33.44   73.93 0.382  0.006 13.0 0.384 0.195  0.40 .06 .07-.01 .53 .47 .23
     4.000   8964   1790   1793   8964  9.1 786412.86  34.92   70.58 0.469 -0.095 23.9 0.461 0.280  0.39-.09 .04-.00 .50 .37 .35
     5.000

Integration of 20220427_Cph_04_25_COOMe
 ...1.1(1):  component 1 in sample 1 (component 1 in cu_20220427_Cph_04_25_COOMe_0m.raw)
    Region      #  Pairs   Uniq   Merg %<2s       <I> <#Sig>    <Bg>  Rsym   dI/I dI/s    R+ Ranom Canom ErX ErY ErZ RmX RmY RmZ
     1.000  19881   2102   2105  19881  7.5 677390.96  36.27   76.95 0.361  0.011 17.9 0.359 0.220  0.39-.01 .00-.00 .24 .19 .19
     2.000    591    309    309    591  9.5 1057437.2  43.27   69.60 0.282  0.068 19.5 0.264 0.144  0.31-.53-.07 .00 1.1 .45 .32
     3.000   1917    927    927   1917  9.4 806091.67  34.02   68.01 0.398 -0.133 20.7 0.385 0.192  0.29-.21-.16 .02 .80 .87 .29
     4.000   3845   1176   1176   3845 11.0 554535.29  24.09   68.42 0.357 -0.112 11.5 0.348 0.147  0.24 .03-.13 .01 .35 1.0 .18
     5.000   5402   1911   1912   5402 16.1 561536.86  34.65   72.93 0.264  0.121  8.2 0.261 0.162  0.35 .12-.16-.00 .79 .89 .24
     6.000   6141   1861   1866   6140 18.6 906073.19  66.06   79.54 0.285  0.123 14.9 0.294 0.217  0.43 .07 .00-.01 .52 .28 .27
     7.000   8686   2364   2364   8686 23.0 509427.11  27.05   70.52 0.386 -0.025  9.4 0.389 0.191  0.34 .12 .12-.01 .71 .60 .26
     8.000   5242   1286   1286   5242 13.7 564453.42  23.40   67.88 0.517 -0.157 13.9 0.513 0.150  0.22 .03 .08-.01 .33 .61 .26
     9.000   2334   1124   1124   2334 11.1 851067.30  35.98   68.26 0.487 -0.112 25.1 0.467 0.211  0.33-.23 .10-.00 .79 .46 .51
    10.000

Integration of 20220427_Cph_04_25_COOMe
 ...1.1(1):  component 1 in sample 1 (component 1 in cu_20220427_Cph_04_25_COOMe_0m.raw)
    Frame#      #  Pairs   Uniq   Merg %<2s       <I> <#Sig>    <Bg>  Rsym   dI/I dI/s    R+ Ranom Canom ErX ErY ErZ RmX RmY RmZ
     0.920   6367   2235   2235   6367 14.1 544536.31  27.83   73.02 0.361 -0.076 12.0 0.356 0.138  0.27 .01-.01-.01 .55 .51 .26
    20.759   6925   2208   2208   6925 12.9 689811.20  35.18   73.13 0.407  0.004 16.1 0.402 0.236  0.39 .03 .01-.00 .50 .50 .26
    40.599   6693   2135   2139   6692 12.9 722651.09  36.04   73.14 0.372  0.077 16.1 0.373 0.194  0.34 .05 .01-.01 .55 .55 .25
    60.438   6812   2295   2296   6812 12.7 656371.85  32.67   73.83 0.353  0.070 13.0 0.350 0.172  0.33 .03 .00-.01 .55 .52 .24
    80.278   6078   2215   2217   6078 13.6 673785.74  33.56   75.12 0.393  0.069 15.0 0.380 0.167  0.34 .01 .02-.01 .52 .53 .23
   100.117   4881   2072   2074   4881 15.4 544918.59  27.97   73.69 0.474  0.009 15.6 0.470 0.130  0.26 .04-.00-.02 .56 .62 .24
   119.957   2862   1403   1403   2862 16.8 629643.38  34.01   72.11 0.530 -0.063 24.3 0.524 0.139  0.25-.00 .02-.00 .47 .42 .21
   139.796   2338   1220   1220   2338 17.6 659737.68  36.97   71.57 0.509 -0.173 27.1 0.500 0.193  0.33 .00 .01 .01 .46 .52 .24
   159.636   2320   1280   1280   2320 17.5 648399.05  36.57   71.65 0.464 -0.247 25.1 0.468 0.167  0.29 .02-.02 .00 .52 .51 .24
   179.475   1523    965    968   1523 10.6 575240.17  32.37   73.49 0.175 -0.066  5.1 0.187 0.168  0.33-.01-.01-.01 .52 .54 .25
   199.315    939    749    749    939  8.0 692134.23  41.02   75.13 0.164 -0.077  6.1 0.174 0.109  0.19-.04-.01 .00 .50 .46 .21
   219.154    832    615    615    832  7.5 823108.10  49.29   74.67 0.175 -0.080  7.5 0.193 0.153  0.28-.07-.13-.00 .61 .93 .26
   238.994    838    693    693    838  8.9 755852.64  45.57   74.45 0.162 -0.089  6.5 0.163 0.159  0.30-.06-.11 .01 .49 .71 .36
   258.833    861    758    760    861  8.4 764027.78  44.87   74.68 0.167 -0.045  7.0 0.179 0.119  0.23-.02-.10 .02 .57 .71 .24
   278.673    790    701    701    790  8.7 1006457.0  56.91   75.00 0.177  0.084  8.6 0.192 0.133  0.29-.03-.09 .02 .50 .70 .16
   298.512    604    554    554    604  6.0 877079.69  47.97   74.17 0.159  0.130  6.9 0.183 0.142  0.36 .01-.05 .02 .50 .95 .24
   318.352    613    567    567    613  7.5 818585.74  44.82   74.49 0.158  0.134  6.6 0.161 0.088  0.23 .01 .08 .01 .50 .69 .21
   338.191    612    546    546    612  8.5 810777.85  44.94   75.31 0.189  0.100  7.5 0.178 0.097  0.22-.02 .10 .01 .43 .63 .34
   358.031    595    475    475    595  7.6 704755.12  40.34   75.83 0.182  0.041  6.4 0.178 0.081  0.18-.05 .03 .02 .57 .56 .33
   377.870    556    406    406    556  9.7 606864.06  36.30   76.03 0.176 -0.038  5.7 0.175 0.079  0.16-.06 .06 .05 .42 .65 .37
   397.710

Integration of 20220427_Cph_04_25_COOMe
 ...1.1(1):  component 1 in sample 1 (component 1 in cu_20220427_Cph_04_25_COOMe_0m.raw)
   Rot.Ang      #  Pairs   Uniq   Merg %<2s       <I> <#Sig>    <Bg>  Rsym   dI/I dI/s    R+ Ranom Canom ErX ErY ErZ RmX RmY RmZ
     0.000   2269   1402   1402   2269 10.5 802434.66  38.87   73.77 0.339  0.173 11.9 0.345 0.121  0.31 .00-.05 .00 .48 .46 .23
    10.000   2801   1681   1681   2801 11.0 728195.52  35.41   73.32 0.277  0.144  9.3 0.285 0.138  0.36 .01-.03 .01 .51 .48 .25
    20.000   2840   1594   1594   2840 11.2 690184.68  33.96   73.18 0.267  0.098  8.4 0.269 0.122  0.31 .01-.01-.01 .52 .51 .25
    30.000   2833   1597   1600   2833 10.4 778467.91  38.22   73.42 0.295  0.100  9.1 0.292 0.152  0.36 .03-.00 .01 .49 .48 .21
    40.000   2444   1478   1480   2444 11.9 666982.07  32.33   72.89 0.297  0.079  8.0 0.311 0.138  0.32 .06 .02 .00 .52 .58 .27
    50.000   2539   1509   1511   2539 11.3 590637.22  29.16   73.20 0.337  0.080  8.1 0.340 0.092  0.21 .06-.01-.00 .52 .54 .25
    60.000   2472   1509   1509   2472 12.5 600163.21  29.68   74.12 0.336  0.077  8.5 0.346 0.137  0.31 .02 .03-.00 .52 .52 .25
    70.000   2319   1471   1472   2319 13.2 541192.41  27.33   75.87 0.323  0.027  8.0 0.328 0.111  0.25 .01 .06-.01 .48 .45 .24
    80.000   2302   1431   1431   2302 11.9 560841.56  28.08   75.71 0.333 -0.049  9.1 0.338 0.153  0.32-.01 .07-.01 .52 .48 .23
    90.000   2747   1692   1692   2747 13.3 501848.75  26.42   75.02 0.270 -0.051  7.2 0.271 0.135  0.29 .03 .02-.02 .65 .74 .24
   100.000   3089   1721   1722   3089 13.7 468003.50  24.90   73.12 0.255 -0.096  5.9 0.263 0.120  0.25 .04 .00-.02 .57 .54 .23
   110.000   2092   1352   1353   2092 11.4 480954.55  26.28   72.75 0.262 -0.111  7.0 0.263 0.131  0.25 .02 .01-.01 .51 .45 .23
   120.000   1647   1066   1067   1647 10.8 570605.83  30.89   72.22 0.300 -0.122  9.3 0.297 0.110  0.21 .01 .02 .00 .50 .57 .26
   130.000   1751   1052   1052   1751 14.0 518369.55  28.38   72.06 0.255 -0.111  8.3 0.253 0.157  0.30 .04-.03-.00 .53 .62 .26
   140.000   1620   1034   1034   1620  9.9 615994.70  33.79   72.50 0.271 -0.065 10.4 0.268 0.103  0.21 .05 .00-.01 .62 .57 .23
   150.000   1401   1002   1002   1401 12.5 600634.11  31.60   71.77 0.258 -0.056  8.7 0.257 0.122  0.26 .07 .02-.00 .64 .55 .26
   160.000   1373    988    988   1373 13.3 559069.94  30.11   71.80 0.310 -0.091 10.0 0.303 0.090  0.20 .05 .03-.01 .57 .57 .24
   170.000    654    543    543    654 11.9 627262.39  34.31   72.34 0.324 -0.145 13.8 0.318 0.091  0.19 .02 .07 .01 .50 .45 .17
   180.000    458    402    402    458 18.1 525525.96  35.69   70.62 1.052 -0.880 58.0 1.012 0.231  0.24-.04 .00 .00 .50 .51 .16
   190.000    478    413    413    478 22.0 439523.83  26.98   70.93 0.533 -0.405 19.7 0.511 0.147  0.22-.04 .01-.03 .44 .46 .28
   200.000    456    400    400    456 22.4 468487.14  30.67   70.55 0.882 -0.682 41.9 0.844 0.205  0.24-.01-.12 .01 .64 .95 .24
   210.000    523    435    435    523 20.7 494438.23  32.55   70.61 1.399 -1.155 63.5 1.266 0.589  0.52-.06-.12 .01 .47 .72 .30
   220.000    486    412    415    486 20.6 492707.51  31.73   70.18 1.244 -0.908 79.5 1.154 0.339  0.37-.00-.02 .00 .53 .52 .29
   230.000    478    427    427    478 18.0 695579.14  43.16   71.66 0.792 -0.314 50.1 0.738 0.216  0.31 .03 .03 .00 .38 .47 .21
   240.000    528    411    411    528 18.8 704129.76  40.84   71.70 0.688 -0.202 43.3 0.667 0.145  0.20 .07 .03-.00 .64 .68 .19
   250.000    786    625    625    786 17.2 675970.99  38.71   73.19 0.569 -0.183 28.2 0.556 0.173  0.25 .01-.04 .00 .55 .62 .24
   260.000    806    658    658    806 19.9 694577.41  39.51   73.30 0.568 -0.061 28.7 0.547 0.128  0.23-.01-.11-.00 .55 .94 .26
   270.000    851    692    692    851 16.7 799478.95  44.47   73.15 0.525  0.016 28.2 0.483 0.209  0.43-.02-.09-.01 .46 .72 .28
   280.000    813    674    674    813 18.0 811254.03  45.79   73.57 0.444 -0.044 26.3 0.392 0.185  0.36 .00-.01-.01 .46 .49 .24
   290.000    833    712    712    833 18.8 658230.18  35.79   73.02 0.399 -0.092 22.6 0.403 0.144  0.28 .01-.03-.00 .54 .57 .23
   300.000    942    754    754    942 16.8 837641.21  46.59   75.12 0.357 -0.114 25.7 0.349 0.151  0.27-.04 .00-.03 .48 .64 .30
   310.000   1161    869    869   1161 16.1 783931.52  42.11   75.40 0.317  0.009 20.1 0.324 0.122  0.25-.04-.01 .01 .52 .53 .27
   320.000   1204    909    909   1204 13.2 916742.60  47.36   75.41 0.359  0.100 21.3 0.355 0.108  0.25-.03 .03 .00 .45 .49 .27
   330.000   1326   1001   1001   1326 12.8 1089609.9  55.16   75.96 0.406  0.143 27.9 0.419 0.166  0.36-.06 .02 .00 .45 .54 .32
   340.000   1435   1050   1053   1435 14.7 997642.50  50.95   75.34 0.468  0.157 28.6 0.478 0.155  0.32-.01-.00-.02 .42 .54 .28
   350.000   1282    957    958   1281 12.5 1038588.3  51.89   75.07 0.381  0.222 22.4 0.389 0.141  0.31-.03-.03-.01 .50 .44 .28
   360.000

Integration of 20220427_Cph_04_25_COOMe
 ...1.1(1):  component 1 in sample 1 (component 1 in cu_20220427_Cph_04_25_COOMe_0m.raw)
     Hours      #  Pairs   Uniq   Merg %<2s       <I> <#Sig>    <Bg>  Rsym   dI/I dI/s    R+ Ranom Canom ErX ErY ErZ RmX RmY RmZ
     0.000   1889   1109   1109   1889  5.2 1824234.1  74.82   72.62 0.398  0.383 25.5 0.386 0.109  0.31 .06 .03 .03 .43 .41 .28
     0.050   2486   1307   1307   2486 17.8 510041.77  28.50   65.64 1.220 -1.177 41.0 1.223 0.355  0.31 .05 .03 .00 .52 .44 .21
     0.100   2579   1339   1342   2579 52.8 81809.253   5.88   62.5512.914-13.343121.612.335 3.438  0.39 .03-.01-.00 .49 .42 .23
     0.150   3267   1825   1825   3267 18.2 302285.61  15.88   73.83 0.419 -0.402 11.0 0.420 0.164  0.23 .04 .01-.01 .54 .52 .26
     0.200   3178   1731   1731   3178 11.0 493116.66  24.70   73.99 0.318  0.210  6.1 0.321 0.064  0.22 .01-.00 .00 .47 .48 .23
     0.250   3240   1829   1833   3240 10.5 812611.42  40.74   75.97 0.130  0.082  5.2 0.151 0.187  0.41-.08-.03-.01 .53 .54 .29
     0.300   3943   2016   2016   3943 12.7 491070.54  22.50   72.43 0.298  0.226  5.2 0.298 0.081  0.23 .02 .03-.01 .46 .42 .22
     0.350   1896   1239   1239   1896  8.2 918988.82  49.92   76.98 0.170  0.073  8.4 0.174 0.099  0.20-.06-.05-.00 .49 .58 .23
     0.400   3020   1516   1519   3020  8.9 1101816.0  59.61   76.68 0.200  0.047 10.9 0.214 0.203  0.40-.03-.03-.02 .54 .61 .21
     0.450   2924   1915   1915   2924 11.2 459329.99  22.96   73.39 0.145  0.065  2.8 0.143 0.084  0.23 .06 .04-.03 .58 .53 .23
     0.500   3459   1674   1674   3459 11.6 475950.20  25.70   74.36 0.176  0.075  3.8 0.175 0.095  0.21 .06 .05-.01 .60 .54 .21
     0.550   2798   1433   1433   2798 13.0 397841.80  26.35   72.77 0.173 -0.089  3.9 0.175 0.111  0.21 .05-.05 .02 .54 .81 .19
     0.600   3490   1503   1503   3490  8.5 571385.19  31.23   74.52 0.241  0.112  5.9 0.238 0.084  0.23 .04-.02 .00 .50 .80 .18
     0.650   3222   1727   1732   3221  9.5 1120537.6  51.39   75.86 0.370  0.299 16.6 0.379 0.148  0.39-.00-.02-.00 .50 .55 .23
     0.700   2876   1803   1803   2876 11.5 468385.88  23.49   72.57 0.254  0.029  4.8 0.250 0.077  0.19 .08 .02-.03 .56 .50 .21
     0.750   3484   1945   1945   3484 14.1 323333.50  16.62   75.90 0.192 -0.169  2.6 0.194 0.112  0.23 .08 .05-.02 .57 .51 .24
     0.800   2686   1632   1633   2686  8.8 1111042.6  56.04   76.29 0.300  0.222 14.2 0.266 0.140  0.40-.02 .00-.02 .54 .58 .36
     0.850   3131   1511   1513   3131  7.5 999733.16  54.04   74.88 0.152  0.075  7.7 0.165 0.176  0.36-.11-.03 .03 .54 .53 .35
     0.900    471    304    304    471  9.8 687180.84  40.62   73.82 0.191 -0.129  7.0 0.192 0.093  0.16-.13 .02 .07 .64 .61 .50
     0.950      0      0      0      0  0.0     0.000   0.00    0.00 0.000  0.000  0.0 0.000 0.000  0.00 .00 .00 .00 .00 .00 .00
     1.000

Integration of 20220427_Cph_04_25_COOMe
 ...1.1(1):  component 1 in sample 1 (component 1 in cu_20220427_Cph_04_25_COOMe_0m.raw)
    Batch#      #  Pairs   Uniq   Merg %<2s       <I> <#Sig>    <Bg>  Rsym   dI/I dI/s    R+ Ranom Canom ErX ErY ErZ RmX RmY RmZ
     1.000   2060   1171   1171   2060  5.7 1773461.9  73.02   72.47 0.384  0.365 24.0 0.372 0.111  0.31 .06 .03 .03 .43 .43 .28
     2.000   2543   1320   1320   2543 19.0 446193.55  25.63   65.19 1.501 -1.495 45.0 1.502 0.446  0.31 .05 .03 .00 .53 .42 .21
     3.000   2576   1412   1415   2576 55.9 55804.801   4.06   62.3518.825-19.871127.417.999 3.737  0.39 .02-.02-.00 .48 .42 .24
     4.000   2427   1646   1646   2427 15.2 324393.57  16.53   75.44 0.176 -0.158  2.4 0.180 0.102  0.21 .04 .02-.01 .55 .50 .26
     5.000   3655   1853   1853   3655 11.5 444726.66  22.53   73.30 0.325  0.169  5.6 0.327 0.060  0.22 .02-.01 .01 .47 .48 .22
     6.000   1693    976    979   1693  7.3 1271729.1  65.40   78.78 0.137  0.112  8.8 0.164 0.205  0.44-.11-.07-.01 .53 .61 .36
     7.000   2452   1469   1470   2452 13.5 392686.84  18.96   73.06 0.107  0.002  1.7 0.111 0.092  0.23-.04 .00-.01 .52 .47 .21
     8.000   3655   1759   1759   3655 12.8 467012.61  21.75   72.45 0.335  0.228  5.6 0.333 0.091  0.22 .03 .02 .00 .47 .43 .22
     9.000   3684   1378   1381   3684  6.2 1276491.8  69.10   78.31 0.185  0.079 12.1 0.196 0.202  0.40-.08-.04-.02 .48 .61 .20
    10.000   1996   1519   1519   1996 14.0 415662.16  21.82   72.83 0.187 -0.067  3.5 0.187 0.090  0.18 .08 .01-.03 .66 .63 .25
    11.000   2441   1584   1584   2441 12.0 413266.68  20.45   74.93 0.130  0.082  2.2 0.131 0.091  0.27 .06 .07-.03 .55 .47 .23
    12.000   1983   1430   1430   1983  9.6 557978.60  28.60   73.12 0.176  0.163  4.1 0.173 0.083  0.21 .05 .07-.01 .59 .50 .21
    13.000   6195   2358   2358   6195 11.3 461437.22  29.74   73.82 0.191 -0.043  4.7 0.190 0.094  0.24 .05-.05 .01 .52 .82 .18
    14.000   2423   1056   1057   2423 11.7 454707.44  20.32   73.12 0.296  0.081  4.7 0.296 0.111  0.24 .03 .07-.01 .53 .50 .22
    15.000   1711   1219   1223   1710  4.8 1850508.2  82.55   78.71 0.386  0.377 28.8 0.395 0.134  0.39-.03-.12 .00 .44 .59 .23
    16.000   2000   1626   1626   2000 12.8 395980.41  21.16   72.16 0.209 -0.165  3.8 0.209 0.095  0.17 .10 .02-.03 .60 .54 .22
    17.000   2397   1577   1577   2397 13.9 375928.51  18.20   74.67 0.302  0.063  4.2 0.293 0.082  0.24 .07 .06-.02 .55 .49 .22
    18.000   2422   1548   1549   2422 12.6 352654.80  18.14   75.36 0.178 -0.161  2.6 0.182 0.108  0.24 .09 .03-.02 .56 .50 .24
    19.000   5726   1677   1679   5726  7.7 1091289.6  57.74   75.73 0.221  0.145 11.1 0.211 0.184  0.39-.09-.02 .02 .55 .56 .38
    20.000

Integration of 20220427_Cph_04_25_COOMe
 ...1.1(1):  component 1 in sample 1 (component 1 in cu_20220427_Cph_04_25_COOMe_0m.raw)
    Correl      #  Pairs   Uniq   Merg %<2s       <I> <#Sig>    <Bg>  Rsym   dI/I dI/s    R+ Ranom Canom ErX ErY ErZ RmX RmY RmZ
     0.000   2414    828    832   2413 99.6   164.386   0.01   70.24 8.082-346.294  3.4 7.947 1.624  0.21 .03-.00-.01 .83 .78 .37
     0.100   1433    685    687   1433 96.7 10596.302   0.72   70.87 6.312 -6.271  4.3 6.194 1.248  0.22 .03-.02 .01 .78 .68 .36
     0.200   1577    746    747   1577 84.9 18100.009   1.23   71.29 3.568 -3.299  4.3 3.481 0.780  0.23 .05-.01-.00 .85 .75 .44
     0.300   1773    846    847   1773 59.0 82783.801   5.76   72.28 1.083 -0.606  5.5 1.063 0.163  0.21 .04 .01-.01 .74 .62 .31
     0.400   2330   1162   1163   2330 26.8 260768.83  17.00   73.65 0.494  0.010  7.0 0.489 0.225  0.44 .00 .00-.01 .71 .64 .32
     0.500   3559   1564   1564   3559  6.8 317282.96  18.52   74.26 0.406  0.068  7.1 0.413 0.122  0.26 .02 .02-.01 .59 .52 .29
     0.600   6930   2069   2070   6930  1.3 501115.33  26.30   74.62 0.334  0.100  8.1 0.338 0.164  0.37 .00 .00-.01 .55 .48 .26
     0.700   9473   2077   2077   9473  0.1 707960.46  34.16   74.22 0.315  0.098 10.6 0.315 0.175  0.38 .01-.00-.00 .48 .50 .25
     0.800  16417   2028   2030  16417  0.0 888624.95  42.07   73.92 0.320  0.028 16.3 0.321 0.206  0.39 .01-.01-.00 .41 .51 .20
     0.900   8133   1592   1593   8133  0.0 1111752.3  56.94   72.93 0.421 -0.119 37.2 0.411 0.210  0.38 .02 .01-.00 .35 .60 .13
     1.000

Integration of 20220427_Cph_04_25_COOMe
 ...1.1(1):  component 1 in sample 1 (component 1 in cu_20220427_Cph_04_25_COOMe_0m.raw)
   Missing      #  Pairs   Uniq   Merg %<2s       <I> <#Sig>    <Bg>  Rsym   dI/I dI/s    R+ Ranom Canom ErX ErY ErZ RmX RmY RmZ
     0.000  46710   2648   2652  46710 12.3 675579.04  36.58   73.92 0.362 -0.005 15.6 0.361 0.254  0.40 .01 .01-.01 .38 .34 .23
     0.050   1298    926    926   1298 18.4 465207.94  23.03   71.11 0.305  0.031  6.1 0.309 0.104  0.23 .01 .00 .01 .76 .70 .34
     0.100    706    593    593    706 19.4 454555.63  23.09   70.63 0.295 -0.045  7.6 0.298 0.118  0.25 .02-.04 .00 .83 .93 .29
     0.150    541    478    478    541 18.1 539284.48  25.60   70.34 0.372  0.041  8.9 0.372 0.085  0.18 .11 .07 .01 .92 .91 .28
     0.200    868    685    686    867 15.2 616907.88  27.07   70.93 0.387  0.035 10.6 0.374 0.129  0.29-.01-.01 .00 .98 .96 .32
     0.250    758    594    595    758 15.4 908113.11  39.76   73.06 0.450  0.006 22.8 0.447 0.186  0.33 .11-.08 .04 .83 1.2 .29
     0.300    550    443    443    550 17.8 675209.55  28.64   72.29 0.492  0.070 15.5 0.474 0.175  0.36 .03 .02-.00 1.1 1.3 .38
     0.350    428    391    391    428 21.0 674783.63  26.78   70.01 0.410  0.151  9.1 0.385 0.126  0.30 .16-.14 .02 1.3 1.5 .34
     0.400    582    493    493    582 20.8 625238.88  24.13   70.82 0.369  0.138  7.0 0.344 0.120  0.28 .17-.13 .00 1.2 1.7 .35
     0.450    717    560    560    717 23.3 374908.15  13.65   71.05 0.362 -0.011  4.5 0.371 0.133  0.28-.01 .02-.01 1.1 1.2 .33
     0.500    459    391    391    459 25.7 420286.91  14.19   70.64 0.364 -0.069  5.3 0.332 0.142  0.27 .17-.04 .02 1.4 1.7 .34
     0.550    422    356    356    422 22.0 604180.24  19.10   71.14 0.350  0.020  6.2 0.312 0.137  0.28 .14-.15-.01 1.6 2.1 .41
     0.600      0      0      0      0  0.0     0.000   0.00    0.00 0.000  0.000  0.0 0.000 0.000  0.00 .00 .00 .00 .00 .00 .00
     0.650      0      0      0      0  0.0     0.000   0.00    0.00 0.000  0.000  0.0 0.000 0.000  0.00 .00 .00 .00 .00 .00 .00
     0.700      0      0      0      0  0.0     0.000   0.00    0.00 0.000  0.000  0.0 0.000 0.000  0.00 .00 .00 .00 .00 .00 .00
     0.750      0      0      0      0  0.0     0.000   0.00    0.00 0.000  0.000  0.0 0.000 0.000  0.00 .00 .00 .00 .00 .00 .00
     0.800      0      0      0      0  0.0     0.000   0.00    0.00 0.000  0.000  0.0 0.000 0.000  0.00 .00 .00 .00 .00 .00 .00
     0.850      0      0      0      0  0.0     0.000   0.00    0.00 0.000  0.000  0.0 0.000 0.000  0.00 .00 .00 .00 .00 .00 .00
     0.900      0      0      0      0  0.0     0.000   0.00    0.00 0.000  0.000  0.0 0.000 0.000  0.00 .00 .00 .00 .00 .00 .00
     0.950      0      0      0      0  0.0     0.000   0.00    0.00 0.000  0.000  0.0 0.000 0.000  0.00 .00 .00 .00 .00 .00 .00
     1.000

Integration of 20220427_Cph_04_25_COOMe
 ...1.1(1):  component 1 in sample 1 (component 1 in cu_20220427_Cph_04_25_COOMe_0m.raw)
    Frac Z      #  Pairs   Uniq   Merg %<2s       <I> <#Sig>    <Bg>  Rsym   dI/I dI/s    R+ Ranom Canom ErX ErY ErZ RmX RmY RmZ
     0.000   4928   2029   2030   4928 20.5 464353.99  24.91   72.02 0.422 -0.036 11.1 0.413 0.160  0.30 .02 .01-.01 .48 .45 .21
     0.050   3711   1849   1849   3711 16.4 492272.09  25.92   72.70 0.441 -0.076 14.0 0.430 0.155  0.26 .00-.00-.02 .49 .51 .24
     0.100   2657   1527   1528   2657 10.7 681376.87  34.80   73.71 0.319 -0.001 14.4 0.321 0.168  0.33-.00 .01-.03 .49 .54 .24
     0.150   2254   1412   1413   2254  8.7 804776.69  39.39   74.23 0.330  0.022 15.4 0.334 0.146  0.31 .01 .04-.02 .52 .57 .27
     0.200   1537   1075   1075   1537  7.0 905909.59  44.13   74.87 0.316  0.062 15.6 0.307 0.138  0.31 .02-.03-.03 .59 .61 .28
     0.250   1783   1188   1188   1783  6.4 935122.22  45.45   74.25 0.332  0.038 17.6 0.333 0.128  0.27-.01-.00-.02 .53 .52 .32
     0.300   1804   1214   1215   1804  8.3 943655.58  46.67   75.43 0.299  0.069 15.7 0.304 0.160  0.34-.01-.00-.01 .61 .71 .27
     0.350   2161   1398   1399   2161 10.6 764808.25  40.14   74.70 0.300  0.048 12.7 0.295 0.124  0.27 .03-.00-.00 .58 .61 .25
     0.400   2956   1662   1662   2956 16.0 627456.65  33.77   73.64 0.356  0.007 14.3 0.354 0.129  0.26 .03 .01-.02 .51 .49 .26
     0.450   3298   1756   1759   3298 15.5 546275.24  30.29   73.29 0.445 -0.086 15.8 0.443 0.173  0.31 .03 .01-.01 .48 .49 .25
     0.500   3913   1871   1872   3913 17.5 585121.80  32.51   73.03 0.438 -0.074 17.1 0.441 0.166  0.29 .02 .01 .01 .53 .57 .22
     0.550   2821   1634   1635   2821 14.6 626866.25  34.66   73.85 0.370 -0.006 14.6 0.371 0.136  0.27 .02-.01 .02 .51 .57 .25
     0.600   2083   1347   1348   2083 10.6 787223.54  42.03   74.63 0.327  0.031 16.0 0.329 0.155  0.33 .03-.01 .01 .57 .62 .28
     0.650   1894   1259   1259   1894  8.5 894558.98  44.66   75.14 0.315  0.082 16.6 0.304 0.122  0.27 .02-.01 .01 .55 .68 .29
     0.700   1484   1036   1036   1484  6.5 943745.71  45.95   74.89 0.317  0.048 16.8 0.312 0.111  0.24 .03 .01-.00 .52 .65 .30
     0.750   1902   1242   1242   1902  5.8 964389.92  46.98   74.94 0.351  0.022 20.7 0.350 0.188  0.38 .01-.03 .02 .51 .54 .28
     0.800   2240   1351   1352   2240  6.6 778111.98  38.07   73.92 0.354 -0.008 16.9 0.352 0.154  0.31 .04-.02 .02 .62 .69 .25
     0.850   2634   1533   1533   2634 10.5 619057.38  31.70   73.45 0.355  0.011 15.5 0.345 0.137  0.30 .02 .00 .01 .50 .49 .23
     0.900   3912   1903   1905   3912 15.4 544510.56  28.42   72.85 0.389 -0.004 13.1 0.383 0.188  0.37 .01 .01 .01 .52 .54 .21
     0.950   4067   1914   1917   4066 18.3 441630.70  23.69   71.96 0.423 -0.074 11.9 0.436 0.158  0.29 .00-.01 .01 .51 .52 .22
     1.000

Integration of 20220427_Cph_04_25_COOMe
 ...1.1(1):  component 1 in sample 1 (component 1 in cu_20220427_Cph_04_25_COOMe_0m.raw)
   PeakCts      #  Pairs   Uniq   Merg %<2s       <I> <#Sig>    <Bg>  Rsym   dI/I dI/s    R+ Ranom Canom ErX ErY ErZ RmX RmY RmZ
     0.000      0      0      0      0  0.0     0.000   0.00    0.00 0.000  0.000  0.0 0.000 0.000  0.00 .00 .00 .00 .00 .00 .00
  7957.596      0      0      0      0  0.0     0.000   0.00    0.00 0.000  0.000  0.0 0.000 0.000  0.00 .00 .00 .00 .00 .00 .00
 15915.191    179    158    158    179 31.8 41965.701   5.47   65.1118.924-19.138107.819.047 2.097  0.19-.00-.02 .01 .20 .16 .21
 31830.383   9123   2403   2405   9123 16.2 203310.12  13.57   76.06 0.893 -0.691 18.1 0.879 0.328  0.26 .01 .01-.02 .37 .17 .27
 63660.766  20431   2590   2594  20430 11.9 448753.19  24.78   74.92 0.376 -0.064 10.7 0.371 0.237  0.36 .00 .01-.01 .35 .23 .24
127321.531  15731   2539   2541  15731 12.5 745452.14  35.93   71.77 0.332  0.033 13.7 0.331 0.187  0.32-.00 .00 .00 .49 .37 .24
254643.063   6674   2230   2233   6674 14.3 1007258.4  42.97   69.98 0.311  0.058 16.6 0.308 0.169  0.32 .01 .02 .00 .75 .81 .27
509286.125   1632   1067   1068   1632 13.9 2518012.1 104.51   72.89 0.289  0.185 29.4 0.291 0.206  0.41 .28-.09 .01 1.2 1.9 .26
 1018572.3    242    162    162    242 12.4 7345048.3 307.79   84.87 0.258  0.196 75.5 0.286 0.306  0.65 .54-.86 .11 2.2 3.3 .38
 2037144.5     27     19     19     27  0.0 1.37239e7 560.23   94.00 0.349  0.333158.1 0.228 0.395  1.18 .08-.13 .00 .86 1.9 .36
 4074289.0

Integration of 20220427_Cph_04_25_COOMe
 ...1.1(1):  component 1 in sample 1 (component 1 in cu_20220427_Cph_04_25_COOMe_0m.raw)
   BgndCts      #  Pairs   Uniq   Merg %<2s       <I> <#Sig>    <Bg>  Rsym   dI/I dI/s    R+ Ranom Canom ErX ErY ErZ RmX RmY RmZ
     0.000      0      0      0      0  0.0     0.000   0.00    0.00 0.000  0.000  0.0 0.000 0.000  0.00 .00 .00 .00 .00 .00 .00
    18.857      0      0      0      0  0.0     0.000   0.00    0.00 0.000  0.000  0.0 0.000 0.000  0.00 .00 .00 .00 .00 .00 .00
    37.715      0      0      0      0  0.0     0.000   0.00    0.00 0.000  0.000  0.0 0.000 0.000  0.00 .00 .00 .00 .00 .00 .00
    56.572  35862   2640   2644  35862 15.8 487937.68  24.11   69.28 0.472 -0.203 16.3 0.465 0.376  0.40 .02-.00-.00 .61 .67 .27
    75.430  16835   2605   2608  16834  8.5 757807.10  44.23   79.91 0.263  0.179  9.2 0.263 0.150  0.37 .01 .01-.01 .31 .19 .20
    94.287   1092    418    421   1092  3.5 3693785.9 215.69  101.35 0.272  0.249 42.9 0.268 0.220  0.49 .00-.02-.01 .20 .11 .13
   113.144    139     74     76    139  2.9 5418825.1 362.86  120.43 0.236  0.223 65.5 0.256 0.246  0.54 .03-.02 .00 .11 .10 .09
   132.002     49     26     28     49  4.1 5639561.9 423.11  141.25 0.189  0.174 53.7 0.248 0.325  0.71 .05-.02 .02 .12 .10 .10
   150.859     47     23     24     47  2.1 6236318.5 426.80  159.83 0.156  0.115 51.7 0.230 0.257  0.52 .01-.01 .00 .09 .06 .08
   169.717     15     13     13     15  0.0 8333225.0 451.88  177.66 0.136  0.133 57.0 0.242 0.275  0.60 .09 .01-.00 .16 .07 .08
   188.574

Integration of 20220427_Cph_04_25_COOMe
 ...1.1(1):  component 1 in sample 1 (component 1 in cu_20220427_Cph_04_25_COOMe_0m.raw)
      ErrX      #  Pairs   Uniq   Merg %<2s       <I> <#Sig>    <Bg>  Rsym   dI/I dI/s    R+ Ranom Canom ErX ErY ErZ RmX RmY RmZ
    -1.500    523    409    409    523 39.0 122797.89   5.46   67.56 0.466 -0.329  2.6 0.457 0.129  0.21-2.3-.46 .07 2.5 2.3 .63
    -1.380    147    140    140    147 40.8 117936.81   6.45   69.31 0.568 -0.396  3.9 0.535 0.141  0.22-1.3-.17 .06 1.3 1.4 .50
    -1.260    151    147    147    151 37.1 123541.19   6.62   70.03 0.547 -0.381  2.9 0.522 0.143  0.21-1.2 .04 .13 1.2 1.0 .61
    -1.140    219    205    206    219 34.7 138542.75   7.55   70.12 0.905 -0.711  6.7 0.811 0.290  0.36-1.1-.10 .04 1.1 .78 .45
    -1.020    323    282    282    323 34.4 125012.64   6.97   70.26 0.497 -0.329  3.0 0.486 0.141  0.23-.96-.02 .01 .96 .84 .36
    -0.900    457    398    398    457 33.0 133865.09   7.71   70.55 0.540 -0.321  4.0 0.525 0.143  0.24-.84 .01-.01 .84 .60 .36
    -0.780    710    591    591    710 29.6 145903.05   8.30   70.87 0.496 -0.283  4.4 0.469 0.141  0.25-.72-.01 .01 .72 .67 .45
    -0.660   1004    779    779   1004 27.9 170167.52   9.85   71.30 0.487 -0.233  4.6 0.485 0.117  0.20-.59 .03-.00 .59 .56 .35
    -0.540   1473   1027   1027   1473 21.3 241245.50  13.73   71.87 0.408 -0.147  6.0 0.401 0.112  0.21-.48 .01 .01 .48 .43 .29
    -0.420   2589   1499   1499   2589 17.3 299354.31  16.54   72.13 0.437 -0.144  8.6 0.434 0.155  0.28-.36 .04 .00 .36 .38 .30
    -0.300   4285   1894   1896   4285 13.0 446353.90  23.79   72.79 0.377 -0.077 10.4 0.374 0.130  0.25-.23 .03-.01 .24 .32 .22
    -0.180   8090   2197   2199   8090  7.9 734811.06  38.21   74.14 0.346 -0.010 17.4 0.345 0.145  0.29-.12 .02-.01 .12 .26 .18
    -0.060  13472   2270   2273  13472  6.0 1092280.9  55.80   76.27 0.332  0.035 24.1 0.329 0.210  0.39-.00 .01-.00 .04 .23 .16
     0.060   8081   2190   2193   8081  8.1 858129.06  42.65   73.89 0.368  0.039 17.4 0.370 0.211  0.38 .12-.01-.00 .12 .28 .18
     0.180   4332   1930   1932   4332 12.2 571958.87  28.47   72.52 0.420 -0.001 12.8 0.419 0.165  0.31 .23-.01-.01 .24 .34 .23
     0.300   2678   1561   1561   2678 16.1 375084.26  19.62   71.95 0.453 -0.094  9.0 0.444 0.162  0.30 .36-.01-.01 .36 .46 .28
     0.420   1558   1090   1090   1558 19.9 327274.41  17.57   71.70 0.475 -0.058  7.0 0.477 0.235  0.45 .48-.01-.01 .48 .49 .31
     0.540   1064    816    816   1064 24.2 225516.96  12.84   71.71 0.488 -0.132  5.2 0.486 0.131  0.25 .60-.02-.02 .60 .57 .37
     0.660    751    608    608    751 26.9 209556.78  12.12   71.52 0.453 -0.147  4.8 0.465 0.209  0.38 .72-.02-.02 .72 .69 .33
     0.780    496    423    423    496 33.7 114865.42   6.72   71.02 0.544 -0.389  3.2 0.513 0.209  0.35 .84 .08-.03 .84 .76 .35
     0.900    349    314    314    349 34.4 130565.12   7.51   70.74 0.461 -0.147  2.7 0.438 0.126  0.25 .96-.01-.01 .96 .98 .43
     1.020    275    239    239    275 40.4 78725.075   4.83   71.44 0.517 -0.345  2.0 0.499 0.146  0.29 1.1 .00 .00 1.1 1.2 .44
     1.140    191    174    174    191 39.8 82592.851   4.82   69.85 0.531 -0.322  2.1 0.507 0.184  0.36 1.2-.02-.03 1.2 1.2 .34
     1.260    135    125    125    135 43.7 73742.233   4.47   70.07 0.486 -0.364  1.8 0.500 0.153  0.31 1.3 .02-.09 1.3 1.4 .44
     1.380    686    510    513    685 45.6 78871.191   4.05   67.46 0.608 -0.439  2.1 0.586 0.175  0.30 2.4-.09-.02 2.8 2.9 .50
     1.500

Integration of 20220427_Cph_04_25_COOMe
 ...1.1(1):  component 1 in sample 1 (component 1 in cu_20220427_Cph_04_25_COOMe_0m.raw)
      ErrY      #  Pairs   Uniq   Merg %<2s       <I> <#Sig>    <Bg>  Rsym   dI/I dI/s    R+ Ranom Canom ErX ErY ErZ RmX RmY RmZ
    -1.500    602    516    516    602 33.4 175301.45   7.85   66.36 0.375 -0.181  3.1 0.368 0.118  0.22 .38-2.9 .13 2.3 3.6 .48
    -1.380     80     80     80     80 31.3 250075.25  12.64   67.60 0.280 -0.053  3.1 0.274 0.074  0.15 .08-1.3 .10 1.1 1.3 .30
    -1.260    114    112    112    114 29.8 167116.90   9.05   68.14 0.485 -0.349  4.6 0.479 0.116  0.19 .08-1.2 .10 1.2 1.2 .30
    -1.140    158    150    150    158 25.9 181261.72   9.74   67.79 0.375 -0.120  4.0 0.370 0.110  0.22 .14-1.1 .08 1.1 1.1 .34
    -1.020    189    184    185    188 28.6 192060.19  10.36   67.72 0.421 -0.246  6.7 0.443 0.136  0.26 .22-.96 .07 1.1 .96 .27
    -0.900    293    271    272    293 29.4 207591.90  11.28   68.45 0.404 -0.123  4.9 0.398 0.105  0.22 .11-.84 .06 .92 .84 .29
    -0.780    449    399    399    449 28.3 253463.50  13.82   69.46 0.382 -0.112  5.5 0.371 0.107  0.22 .05-.72 .04 .83 .72 .30
    -0.660    707    613    613    707 27.0 313194.28  16.88   69.43 0.512 -0.200 11.1 0.472 0.151  0.26 .01-.59 .05 .72 .59 .31
    -0.540   1109    858    859   1109 21.4 408686.79  20.99   70.20 0.434 -0.074 10.6 0.425 0.102  0.19 .07-.47 .04 .55 .47 .26
    -0.420   2148   1412   1412   2148 18.9 449868.75  24.01   71.13 0.453 -0.075 13.8 0.452 0.156  0.29 .01-.35 .06 .49 .35 .31
    -0.300   4288   1977   1980   4288 14.6 588106.55  31.63   72.69 0.502 -0.051 19.7 0.497 0.193  0.34 .03-.23 .03 .37 .24 .25
    -0.180   8534   2369   2372   8534 10.6 820530.04  43.77   74.88 0.358  0.014 20.2 0.363 0.221  0.39 .01-.12 .01 .30 .12 .23
    -0.060  14649   2491   2493  14649  8.2 864326.75  44.28   75.81 0.336 -0.007 18.2 0.334 0.225  0.39-.01 .00-.01 .27 .04 .20
     0.060   9613   2425   2426   9613  9.6 714804.22  37.36   74.60 0.348  0.046 14.0 0.346 0.160  0.34-.02 .12-.01 .29 .12 .21
     0.180   4860   2028   2030   4860 13.1 521534.79  27.50   72.73 0.357  0.052  9.3 0.346 0.115  0.26-.02 .23-.03 .37 .24 .26
     0.300   2455   1509   1509   2455 16.8 394753.26  21.17   71.29 0.362  0.007  7.3 0.357 0.110  0.23-.01 .35-.06 .50 .36 .30
     0.420   1245    930    930   1245 23.1 341794.52  18.17   70.28 0.406 -0.068  6.9 0.396 0.108  0.23 .01 .48-.07 .61 .48 .33
     0.540    721    611    611    721 25.2 317852.81  16.73   69.13 0.374 -0.152  6.2 0.371 0.108  0.22 .02 .59-.08 .68 .59 .30
     0.660    476    432    432    476 28.2 296084.44  15.52   68.50 0.363 -0.076  5.5 0.353 0.105  0.23 .02 .72-.05 .84 .72 .34
     0.780    287    264    264    287 27.5 320834.00  15.28   67.73 0.363 -0.103  5.4 0.358 0.091  0.19 .15 .84-.07 .89 .84 .26
     0.900    224    216    216    224 26.8 346166.46  15.94   67.12 0.368 -0.090  5.8 0.368 0.096  0.21-.03 .95-.07 1.1 .95 .31
     1.020    146    141    141    146 29.5 312305.45  13.95   66.77 0.358 -0.167  4.6 0.353 0.093  0.18 .20 1.1-.06 1.2 1.1 .37
     1.140     98     97     97     98 31.6 182655.66   9.10   67.23 0.435 -0.273  4.0 0.432 0.140  0.25-.06 1.2-.08 1.2 1.2 .29
     1.260     68     68     68     68 35.3 286812.93  13.54   66.63 0.293 -0.008  3.6 0.300 0.077  0.16 .45 1.3 .03 1.6 1.3 .57
     1.380    526    468    468    526 35.9 195931.75   7.79   65.91 0.444 -0.205  3.1 0.439 0.102  0.20 .75 2.5-.06 2.2 2.8 .45
     1.500

Integration of 20220427_Cph_04_25_COOMe
 ...1.1(1):  component 1 in sample 1 (component 1 in cu_20220427_Cph_04_25_COOMe_0m.raw)
      ErrZ      #  Pairs   Uniq   Merg %<2s       <I> <#Sig>    <Bg>  Rsym   dI/I dI/s    R+ Ranom Canom ErX ErY ErZ RmX RmY RmZ
    -1.500    143    133    133    143 32.2 106310.81   5.46   70.54 0.264  0.055  1.4 0.270 0.080  0.21 .07 .05-2.2 .97 .58 2.3
    -1.380     26     26     26     26 26.9 120456.74   7.01   73.33 0.482 -0.365  2.7 0.498 0.115  0.21-.17 .09-1.3 1.3 .85 1.3
    -1.260     20     20     20     20 25.0 91813.750   5.46   74.37 0.358 -0.244  1.9 0.365 0.098  0.26-.13 .47-1.2 1.1 1.4 1.2
    -1.140     34     34     34     34 41.2 118766.29   6.61   72.57 0.469 -0.252  2.8 0.473 0.121  0.21 .56-.70-1.1 2.4 3.0 1.1
    -1.020     31     31     31     31 25.8 113788.03   7.00   73.09 0.540 -0.252  3.8 0.530 0.124  0.23 .79 .30-.95 2.4 2.8 .95
    -0.900     66     66     66     66 48.5 73579.577   4.45   72.65 0.385 -0.154  1.5 0.405 0.129  0.29 .03 .50-.83 1.6 1.9 .84
    -0.780    114    108    108    114 42.1 111115.46   7.16   73.47 0.527 -0.423  3.6 0.517 0.134  0.24 .28 .28-.71 1.6 1.6 .72
    -0.660    203    196    196    203 36.0 126527.14   7.50   72.85 0.601 -0.356  5.8 0.590 0.143  0.24 .44 .26-.59 1.6 2.0 .59
    -0.540    506    433    433    506 41.3 107126.75   6.72   72.17 0.731 -0.550  5.2 0.725 0.152  0.22 .16 .05-.47 1.3 1.4 .47
    -0.420   1388    966    967   1388 34.9 101319.51   6.48   71.49 1.071 -0.918 11.2 1.032 0.305  0.32 .11 .09-.35 1.0 .97 .35
    -0.300   3689   1777   1779   3689 21.9 199214.24  11.84   71.90 0.570 -0.352  9.4 0.577 0.262  0.38 .06 .09-.23 .66 .61 .23
    -0.180  10526   2477   2481  10526 11.0 607875.20  32.05   73.46 0.392 -0.003 15.1 0.389 0.190  0.35 .01 .06-.11 .35 .31 .11
    -0.060  22095   2545   2549  22094  6.3 1022723.8  49.25   74.89 0.326  0.048 19.1 0.324 0.201  0.40-.00 .01-.00 .22 .21 .03
     0.060   9298   2429   2429   9298 11.2 509178.48  26.69   72.89 0.388 -0.059 12.6 0.386 0.201  0.35-.01-.03 .11 .36 .34 .11
     0.180   3392   1677   1680   3392 24.4 164975.29   9.87   71.58 0.600 -0.367  7.9 0.599 0.145  0.20 .02-.10 .23 .68 .63 .23
     0.300   1339    895    895   1339 40.6 98576.773   6.34   71.02 1.002 -0.766  7.6 0.984 0.202  0.22 .07-.19 .35 1.0 .94 .35
     0.420    474    409    409    474 49.4 80457.764   4.98   71.27 0.992 -0.700  5.9 0.975 0.176  0.23 .06-.38 .47 1.5 1.6 .47
     0.540    215    204    204    215 37.2 425730.67  23.88   71.87 0.654 -0.197 12.6 0.641 0.180  0.30 .01-.48 .59 1.5 1.7 .59
     0.660    125    123    123    125 30.4 387207.92  21.33   72.23 0.497 -0.007  9.1 0.474 0.157  0.28 .17-.76 .72 1.8 2.5 .72
     0.780     75     70     70     75 34.7 979453.68  55.11   73.11 0.474  0.069 15.0 0.497 0.158  0.23 .42-.76 .84 1.8 2.6 .84
     0.900     64     64     64     64 28.1 479958.67  26.01   71.99 0.535 -0.381 17.6 0.652 0.391  0.59 .04-.75 .95 1.3 3.3 .95
     1.020     38     36     36     38 47.4 177962.37  11.32   73.16 0.351  0.135  3.2 0.315 0.112  0.27-.02-.40 1.1 1.8 2.5 1.1
     1.140     37     37     37     37  5.4 251701.68  13.31   71.79 0.303  0.194  3.1 0.303 0.060  0.15 .14-1.3 1.2 2.0 4.2 1.2
     1.260     17     17     17     17 29.4 194558.87   8.95   71.98 0.647 -0.262  5.1 0.653 0.114  0.19 1.0-1.9 1.3 3.2 4.9 1.3
     1.380    124    115    115    124 25.0 109327.64   5.15   69.74 0.280  0.062  1.4 0.283 0.103  0.26-.34-.09 2.2 1.1 1.6 2.3
     1.500

Integration of 20220427_Cph_04_25_COOMe
 ...1.1(1):  component 1 in sample 1 (component 1 in cu_20220427_Cph_04_25_COOMe_0m.raw)
   #Equivs      #  Pairs   Uniq   Merg %<2s       <I> <#Sig>    <Bg>  Rsym   dI/I dI/s    R+ Ranom Canom ErX ErY ErZ RmX RmY RmZ
     0.000      1      0      1      0100.0     3.746   0.01   79.51 0.000  0.000  0.0 0.000 0.000  0.00 1.9-.91-.04 1.9 .91 .04
     1.000      6      3      3      6100.0  2648.833   0.27   75.28 0.489  0.000  0.2 0.000 1.038  0.00 .16-.15 .05 .82 .61 .30
     2.000     33     10     11     33 54.5 249302.48  26.69   75.57 0.501 -0.000 14.4 0.534 0.584  1.49-.02 .09-.13 .80 .38 .40
     3.000    120     29     30    120 37.5 550894.26  47.00   77.21 0.476  0.000 32.3 0.499 1.223  1.39 .21-.01-.08 .87 .47 .47
     4.000    200     38     40    200 36.5 828170.01  63.09   76.58 0.342 -0.000 13.2 0.343 1.461  1.60 .28-.12 .00 .94 .57 .34
     5.000    414     69     69    414 39.4 1149936.9  81.93   78.61 0.357  0.000 25.9 0.339 0.833  1.19 .08-.00 .00 .80 .66 .26
     6.000    441     63     63    441 27.9 767930.64  54.31   76.51 0.312  0.000 14.3 0.285 0.275  0.87 .08 .02-.02 .88 .75 .30
     7.000    576     72     72    576 24.0 680915.81  46.44   76.98 0.408  0.000 34.6 0.392 0.323  0.55 .11-.05-.00 .83 .83 .32
     8.000    675     75     75    675 31.0 804552.32  54.45   77.05 0.441 -0.000 43.0 0.423 0.423  0.67 .07 .05-.02 .75 .55 .32
     9.000  51573   2289   2289  51573 12.3 654361.44  33.69   73.38 0.363 -0.000 14.1 0.362 0.208  0.30 .01 .00-.00 .51 .55 .24
    10.000

Integration of 20220427_Cph_04_25_COOMe
 ...1.1(1):  component 1 in sample 1 (component 1 in cu_20220427_Cph_04_25_COOMe_0m.raw)
   Compon#      #  Pairs   Uniq   Merg %<2s       <I> <#Sig>    <Bg>  Rsym   dI/I dI/s    R+ Ranom Canom ErX ErY ErZ RmX RmY RmZ
     1.000  54039   2648   2653  54038 13.2 661325.68  34.47   73.55 0.364 -0.000 14.8 0.362 0.270  0.40 .01 .00-.00 .53 .56 .25
     2.000      0      0      0      0  0.0     0.000   0.00    0.00 0.000  0.000  0.0 0.000 0.000  0.00 .00 .00 .00 .00 .00 .00
     3.000      0      0      0      0  0.0     0.000   0.00    0.00 0.000  0.000  0.0 0.000 0.000  0.00 .00 .00 .00 .00 .00 .00
     4.000      0      0      0      0  0.0     0.000   0.00    0.00 0.000  0.000  0.0 0.000 0.000  0.00 .00 .00 .00 .00 .00 .00
     5.000      0      0      0      0  0.0     0.000   0.00    0.00 0.000  0.000  0.0 0.000 0.000  0.00 .00 .00 .00 .00 .00 .00
     6.000      0      0      0      0  0.0     0.000   0.00    0.00 0.000  0.000  0.0 0.000 0.000  0.00 .00 .00 .00 .00 .00 .00
     7.000      0      0      0      0  0.0     0.000   0.00    0.00 0.000  0.000  0.0 0.000 0.000  0.00 .00 .00 .00 .00 .00 .00
     8.000      0      0      0      0  0.0     0.000   0.00    0.00 0.000  0.000  0.0 0.000 0.000  0.00 .00 .00 .00 .00 .00 .00
     9.000

Integration of 20220427_Cph_04_25_COOMe
 ...1.1(1):  component 1 in sample 1 (component 1 in cu_20220427_Cph_04_25_COOMe_0m.raw)
   Angstms      #  Pairs   Uniq   Merg %<2s       <I> <#Sig>    <Bg>  Rsym   dI/I dI/s    R+ Ranom Canom ErX ErY ErZ RmX RmY RmZ
  9999.000   5457    311    315   5456  4.6 2487657.3 166.81   82.02 0.440  0.000 82.5 0.438 0.725  0.50-.02-.01 .00 .24 .22 .13
     1.787   7078    272    272   7078  8.3 893569.64  48.07   72.28 0.361 -0.000 18.9 0.360 0.205  0.24-.05 .01-.00 .32 .36 .15
     1.418   8093    264    264   8093 11.7 585334.28  27.90   71.54 0.313 -0.000  8.8 0.311 0.094  0.23-.00 .00-.00 .25 .47 .16
     1.239   7694    273    273   7694 11.6 541636.42  23.90   72.05 0.315  0.000  7.4 0.312 0.089  0.25-.00-.00-.00 .28 .51 .19
     1.126   6573    248    248   6573 11.9 484451.52  21.00   72.18 0.288 -0.000  5.7 0.287 0.069  0.25 .00-.01-.01 .37 .57 .24
     1.045   5546    261    261   5546 19.0 301634.83  14.27   72.53 0.311  0.000  3.9 0.310 0.069  0.23-.03 .00 .00 .64 .64 .37
     0.984   4376    260    260   4376 16.1 212809.66  11.72   73.84 0.262  0.000  2.8 0.260 0.070  0.30 .01-.00 .01 .65 .69 .34
     0.934   3527    250    250   3527 20.3 147829.72   9.44   74.44 0.241 -0.000  2.1 0.235 0.075  0.33 .03-.01-.01 .77 .75 .28
     0.894   3027    240    240   3027 19.9 116251.07   8.18   73.83 0.247  0.000  1.9 0.240 0.081  0.35 .17 .02-.02 .96 .87 .33
     0.859   2668    269    270   2668 22.8 101715.37   8.25   73.48 0.225  0.000  1.7 0.219 0.096  0.42 .27 .01-.04 1.0 .61 .35
     0.830

Integration of 20220427_Cph_04_25_COOMe
 ...1.1(1):  component 1 in sample 1 (component 1 in cu_20220427_Cph_04_25_COOMe_0m.raw)
    Intens      #  Pairs   Uniq   Merg %<2s       <I> <#Sig>    <Bg>  Rsym   dI/I dI/s    R+ Ranom Canom ErX ErY ErZ RmX RmY RmZ
     0.000  18069   2186   2190  18068 39.5 43123.088   3.12   71.60 2.211 -2.075  9.7 2.164 1.080  0.24 .04-.01-.00 .75 .73 .35
112246.094   8374   1297   1297   8374  0.0 164322.94   9.52   72.91 0.696 -0.518 11.0 0.685 0.319  0.23 .01-.00-.01 .57 .63 .27
224492.188   9262   1210   1211   9262  0.0 324285.90  15.05   73.16 0.380 -0.191  9.2 0.374 0.215  0.23-.01-.00-.01 .39 .49 .19
448984.375   8283    982    982   8283  0.0 639385.20  27.71   73.63 0.349 -0.129 15.3 0.342 0.266  0.32-.00 .01-.00 .23 .32 .11
897968.750   5926    684    684   5926  0.0 1245606.4  51.37   74.72 0.274  0.037 18.2 0.271 0.158  0.28 .01 .01-.00 .18 .28 .09
 1795937.5   2645    399    400   2645  0.0 2503432.5  98.92   78.30 0.295  0.109 36.1 0.292 0.202  0.38 .01 .00-.00 .16 .23 .08
 3591875.0    986    185    186    986  0.0 4858709.9 185.67   85.15 0.297  0.181 60.3 0.303 0.181  0.36 .00 .00-.00 .14 .19 .07
 7183750.0    335     78     79    335  0.0 1.00045e7 364.08   99.12 0.274  0.228103.6 0.293 0.201  0.45 .03-.02 .01 .17 .15 .13
 1.43675e7    150     36     36    150  0.0 1.87066e7 490.73   99.10 0.293  0.283143.1 0.303 0.270  0.70 .05-.01-.01 .18 .13 .11
 2.87350e7      9      8      8      9  0.0 3.68178e7 600.36   88.36 0.495  0.495299.2 0.373 0.342  1.28 .20-.02 .05 .27 .18 .21
 5.74700e7

Integration of 20220427_Cph_04_25_COOMe
 ...1.1(1):  component 1 in sample 1 (component 1 in cu_20220427_Cph_04_25_COOMe_0m.raw)
   #Sigmas      #  Pairs   Uniq   Merg %<2s       <I> <#Sig>    <Bg>  Rsym   dI/I dI/s    R+ Ranom Canom ErX ErY ErZ RmX RmY RmZ
     0.000   7128   1476   1480   7127100.0 10775.927   0.71   69.89 5.497 -6.479  4.8 5.394 1.570  0.21 .05-.01-.00 .90 .89 .39
     1.995   3993   1216   1217   3993  0.3 42549.411   2.97   71.60 2.248 -2.019  8.3 2.192 0.638  0.22 .02 .01-.00 .81 .78 .36
     3.981   6738   1403   1405   6738  0.0 86429.824   5.89   72.17 0.974 -0.789  7.9 0.953 0.383  0.22 .03-.01-.00 .66 .71 .34
     7.943  13669   1705   1705  13669  0.0 218145.75  11.06   72.68 0.475 -0.287  7.7 0.469 0.249  0.24 .01-.00-.01 .45 .52 .23
    15.849   9457   1195   1195   9457  0.0 506190.12  22.72   73.38 0.325 -0.106 10.5 0.324 0.145  0.21 .00 .01-.01 .24 .30 .13
    31.623   7155    865    866   7155  0.0 1009203.9  44.03   74.13 0.315 -0.016 19.5 0.312 0.174  0.26 .01 .01-.00 .17 .24 .09
    63.096   3522    510    510   3522  0.0 1878145.2  87.11   77.64 0.326  0.058 36.9 0.322 0.189  0.31 .00 .01-.00 .16 .22 .08
   125.893   1640    257    257   1640  0.0 3573706.1 171.66   84.97 0.337  0.125 69.9 0.333 0.297  0.45-.00-.00-.00 .14 .18 .09
   251.189    585    116    117    585  0.0 8778111.1 357.74   97.33 0.305  0.219114.2 0.313 0.208  0.43 .01-.02 .00 .14 .14 .10
   501.187    152     39     39    152  0.0 1.51821e7 627.81  108.93 0.261  0.233164.1 0.261 0.347  0.75 .08-.00-.00 .19 .12 .14
  1000.000

Integration of 20220427_Cph_04_25_COOMe
 ...1.1(1):  component 1 in sample 1 (component 1 in cu_20220427_Cph_04_25_COOMe_0m.raw)
      Rsym      #  Pairs   Uniq   Merg %<2s       <I> <#Sig>    <Bg>  Rsym   dI/I dI/s    R+ Ranom Canom ErX ErY ErZ RmX RmY RmZ
     0.000   3594   1727   1728   3594  3.8 693803.84  35.25   74.41 0.015  0.000  0.5 0.058 0.151  0.33 .01-.01-.01 .49 .53 .24
     0.030   3676   1807   1807   3676  3.9 694012.00  35.58   74.59 0.045  0.008  1.5 0.065 0.161  0.35 .01-.01-.01 .46 .47 .24
     0.060   3706   1786   1786   3706  4.6 670350.20  33.88   74.26 0.075  0.012  2.4 0.085 0.156  0.34 .02-.01-.01 .50 .48 .20
     0.090   3567   1769   1769   3567  4.0 724932.87  36.71   74.85 0.105  0.032  3.5 0.111 0.140  0.31 .01-.01-.00 .45 .46 .21
     0.120   3525   1747   1747   3525  4.5 714057.42  35.96   74.88 0.135  0.044  4.5 0.141 0.145  0.33 .01-.01-.00 .45 .55 .23
     0.150   3313   1723   1724   3313  4.2 691150.11  35.28   74.87 0.165  0.049  5.4 0.162 0.131  0.30-.00 .01-.01 .41 .44 .21
     0.180   3050   1650   1651   3050  4.6 751645.01  38.04   74.82 0.195  0.084  6.7 0.190 0.118  0.28 .02 .01-.00 .47 .46 .24
     0.210   2790   1541   1541   2790  4.3 781598.07  39.41   74.96 0.225  0.104  7.9 0.229 0.131  0.31 .02 .00-.01 .45 .54 .18
     0.240   2500   1494   1496   2500  5.8 768185.45  39.13   75.11 0.255  0.116  9.3 0.257 0.126  0.30 .01 .01-.01 .50 .62 .23
     0.270   2186   1381   1382   2186  6.6 769040.58  39.09   74.78 0.285  0.146  9.9 0.287 0.113  0.28 .00 .00-.01 .55 .65 .26
     0.300   1917   1247   1247   1917  6.3 773812.56  39.41   74.67 0.314  0.158 10.8 0.306 0.123  0.30 .01 .02-.00 .46 .47 .23
     0.330   1712   1160   1161   1712  7.8 725115.39  36.71   74.53 0.344  0.172 11.3 0.335 0.104  0.26 .01-.01-.00 .50 .57 .25
     0.360   1587   1116   1116   1587  7.0 722323.80  35.68   74.38 0.375  0.172 11.6 0.357 0.097  0.24 .01 .02 .00 .46 .49 .26
     0.390   1401   1007   1007   1401  8.5 812240.49  38.76   74.34 0.405  0.232 13.7 0.393 0.092  0.24-.00-.02-.00 .53 .58 .25
     0.420   1311    944    944   1311  9.2 814479.24  39.18   74.35 0.436  0.269 13.7 0.420 0.096  0.26 .02 .01-.00 .52 .58 .27
     0.450   1190    848    848   1190 10.5 874575.58  41.29   74.29 0.464  0.325 16.4 0.451 0.081  0.23 .01 .03 .01 .56 .61 .21
     0.480   1130    819    819   1130 11.9 922428.66  43.42   74.60 0.496  0.374 17.7 0.479 0.120  0.36 .01 .01-.01 .50 .46 .27
     0.510    981    709    710    981 11.1 962191.64  44.17   74.26 0.526  0.412 19.3 0.511 0.074  0.23 .04 .01-.01 .55 .72 .27
     0.540    883    642    642    883 10.1 1100442.3  49.71   74.05 0.554  0.426 22.0 0.555 0.061  0.18 .03 .01 .00 .50 .50 .31
     0.570  10019   2290   2294  10019 46.3 266031.11  16.92   68.73 2.050 -1.490 47.6 1.990 1.370  0.39 .03 .00-.00 .69 .67 .31
     0.600

Integration of 20220427_Cph_04_25_COOMe
 ...1.1(1):  component 1 in sample 1 (component 1 in cu_20220427_Cph_04_25_COOMe_0m.raw)
      dI/I      #  Pairs   Uniq   Merg %<2s       <I> <#Sig>    <Bg>  Rsym   dI/I dI/s    R+ Ranom Canom ErX ErY ErZ RmX RmY RmZ
    -0.500  10256   2397   2401  10256 42.2 180491.40  11.55   68.32 2.652 -2.677 45.1 2.581 1.228  0.39 .02 .01-.00 .68 .67 .30
    -0.460    769    589    589    769  9.6 353047.83  18.55   72.14 0.440 -0.440  7.3 0.435 0.146  0.21 .02 .01-.00 .58 .75 .27
    -0.420    857    655    655    857  8.4 382223.06  19.77   72.41 0.400 -0.400  7.2 0.398 0.117  0.17-.00-.00 .00 .59 .64 .24
    -0.380   1094    790    790   1094  5.7 391220.00  20.06   72.43 0.360 -0.360  6.4 0.359 0.107  0.16 .01-.01 .00 .49 .60 .27
    -0.340   1194    848    848   1194  5.5 396985.34  20.50   72.35 0.320 -0.320  6.0 0.313 0.120  0.19 .01-.01 .00 .54 .60 .18
    -0.300   1369    952    953   1369  6.6 431043.04  21.90   72.48 0.279 -0.279  5.7 0.281 0.130  0.22-.01-.04-.02 .64 .82 .27
    -0.260   1633   1080   1080   1633  5.8 458498.13  23.54   72.66 0.239 -0.239  5.1 0.240 0.133  0.23 .01-.00-.00 .52 .63 .24
    -0.220   1761   1142   1143   1761  4.8 468822.91  23.78   73.07 0.199 -0.199  4.5 0.194 0.114  0.21 .04-.01-.00 .55 .56 .19
    -0.180   2008   1251   1251   2008  4.5 533738.65  27.14   73.35 0.160 -0.160  4.0 0.161 0.164  0.31-.01-.01-.01 .44 .57 .22
    -0.140   2153   1322   1322   2153  4.3 551848.40  27.57   73.68 0.120 -0.120  3.1 0.116 0.114  0.22 .00-.00 .00 .51 .58 .22
    -0.100   2367   1409   1409   2367  4.9 571703.26  28.99   73.88 0.079 -0.079  2.1 0.087 0.157  0.32 .01-.02-.00 .54 .51 .22
    -0.060   2382   1410   1410   2382  4.0 616993.76  31.15   74.09 0.039 -0.039  1.1 0.064 0.161  0.34 .01-.01-.01 .43 .43 .25
    -0.020   2376   1413   1414   2376  3.5 694603.23  35.37   74.40 0.010 -0.000  0.3 0.060 0.153  0.34 .00-.01-.01 .48 .55 .23
     0.020   2512   1514   1514   2512  4.0 766187.38  39.60   74.99 0.041  0.041  1.5 0.060 0.127  0.28 .01-.01-.00 .50 .52 .24
     0.060   2563   1477   1477   2563  4.2 800699.15  40.47   74.92 0.082  0.082  3.0 0.094 0.144  0.33 .02 .00-.01 .45 .42 .20
     0.100   2549   1500   1500   2549  3.7 849865.00  43.24   75.89 0.120  0.120  4.8 0.129 0.154  0.37 .02-.01-.00 .38 .42 .20
     0.140   2471   1499   1500   2471  4.4 827757.94  42.09   76.06 0.160  0.160  6.2 0.158 0.095  0.25-.00 .02-.01 .40 .42 .21
     0.180   2205   1384   1384   2205  4.3 1007914.8  50.84   76.42 0.200  0.200  9.0 0.199 0.121  0.32 .01 .03-.01 .40 .42 .25
     0.220   1961   1272   1273   1961  4.4 1015182.1  50.86   76.87 0.239  0.239 11.0 0.244 0.115  0.32 .01 .01-.00 .44 .53 .17
     0.260   1597   1108   1109   1597  6.1 1062689.6  54.13   76.85 0.280  0.280 13.6 0.281 0.105  0.30 .02 .03-.01 .43 .43 .25
     0.300   1319    952    952   1319  7.4 1101549.0  55.46   76.61 0.319  0.319 15.4 0.307 0.112  0.33 .01 .02-.00 .43 .43 .26
     0.340   1123    866    867   1123  8.1 1021842.3  50.15   76.55 0.359  0.359 16.1 0.340 0.103  0.32 .01 .02-.01 .42 .43 .27
     0.380   1030    805    805   1030  9.4 1144699.8  51.62   75.94 0.400  0.400 18.3 0.387 0.081  0.26 .01-.00 .00 .43 .44 .25
     0.420    948    756    756    948  9.7 1235170.7  54.65   76.02 0.441  0.441 19.9 0.425 0.082  0.28 .03 .01 .00 .50 .52 .25
     0.460   3541   1358   1361   3541 20.4 1253398.0  56.45   75.91 0.542  0.542 24.1 0.528 0.096  0.35 .04 .00 .01 .55 .56 .29
     0.500

Integration of 20220427_Cph_04_25_COOMe
 ...1.1(1):  component 1 in sample 1 (component 1 in cu_20220427_Cph_04_25_COOMe_0m.raw)
    dI/sig      #  Pairs   Uniq   Merg %<2s       <I> <#Sig>    <Bg>  Rsym   dI/I dI/s    R+ Ranom Canom ErX ErY ErZ RmX RmY RmZ
     0.000  14012   2269   2272  14012 30.8 165943.18   9.88   72.73 0.048 -0.004  0.5 0.069 0.100  0.24 .03-.02-.00 .75 .79 .34
     1.000   8732   2216   2217   8732 12.0 248343.51  13.89   73.34 0.105 -0.010  1.5 0.115 0.125  0.30 .01 .01-.01 .58 .60 .28
     2.000   5618   1890   1892   5618  5.3 329106.94  17.29   73.53 0.143 -0.015  2.5 0.145 0.102  0.24 .01 .00-.01 .50 .51 .25
     3.000   4023   1584   1586   4023  4.0 408264.63  20.46   73.60 0.169 -0.018  3.5 0.172 0.097  0.22 .02 .01-.01 .45 .43 .22
     4.000   2815   1310   1311   2815  3.3 497460.96  23.66   73.76 0.189 -0.019  4.5 0.195 0.122  0.28 .01 .01-.00 .39 .44 .19
     5.000   2170   1114   1114   2170  4.3 585593.80  27.24   73.45 0.201 -0.011  5.5 0.201 0.094  0.22 .00 .02-.01 .39 .44 .18
     6.000   1668    949    949   1668  4.7 681424.37  30.89   73.52 0.210 -0.013  6.5 0.212 0.100  0.22 .01 .00 .00 .38 .39 .15
     7.000   1380    810    810   1380  4.9 739389.97  33.01   73.20 0.227 -0.015  7.5 0.227 0.091  0.20 .01 .03-.00 .32 .35 .13
     8.000   1121    719    719   1121  5.6 853804.11  38.09   73.57 0.223 -0.000  8.5 0.223 0.100  0.22 .02 .02 .01 .28 .39 .13
     9.000    953    636    636    953  5.5 891947.00  39.30   73.42 0.241  0.012  9.5 0.254 0.120  0.26 .02-.00-.00 .29 .46 .14
    10.000    800    566    566    800  4.5 914804.84  40.83   73.78 0.257  0.014 10.5 0.255 0.094  0.20 .01 .03-.00 .24 .28 .15
    11.000    717    507    507    717  5.3 1007371.1  45.04   74.34 0.255  0.017 11.5 0.249 0.085  0.18 .01 .02-.00 .31 .29 .11
    12.000    576    437    437    576  7.6 1007947.1  45.28   73.75 0.276  0.025 12.5 0.277 0.118  0.26 .02 .01-.01 .26 .27 .13
    13.000    522    403    403    522  5.9 1095905.9  49.73   73.81 0.271  0.035 13.5 0.262 0.089  0.20-.01-.01 .00 .25 .30 .12
    14.000    504    393    393    504  7.1 1164952.4  51.95   73.92 0.279  0.034 14.5 0.272 0.086  0.18 .01 .02 .00 .30 .36 .12
    15.000    453    353    353    453  7.5 1160002.3  51.40   73.96 0.301  0.041 15.5 0.303 0.113  0.24-.01 .03-.01 .22 .26 .13
    16.000    384    312    312    384  5.5 1352129.8  61.02   75.29 0.270  0.065 16.5 0.273 0.130  0.28 .01 .01-.00 .24 .25 .10
    17.000    335    273    273    335  8.4 1360980.5  60.69   74.87 0.288  0.039 17.5 0.287 0.100  0.22 .02 .00 .00 .28 .23 .12
    18.000    329    274    274    329 10.9 1195017.0  54.52   73.59 0.338  0.042 18.5 0.331 0.088  0.18 .00 .00 .00 .29 .28 .16
    19.000    300    247    247    300  9.0 1564497.2  72.22   75.60 0.270  0.067 19.5 0.274 0.128  0.28-.03 .03-.01 .21 .23 .13
    20.000    247    222    222    247  8.1 1340117.7  63.23   73.74 0.325  0.076 20.5 0.324 0.084  0.18 .01 .01 .01 .22 .26 .14
    21.000    237    204    204    237  8.4 1474606.1  67.21   74.65 0.320  0.064 21.5 0.310 0.087  0.19 .01-.02 .00 .25 .36 .16
    22.000    242    203    203    242  9.9 1522402.1  68.58   73.26 0.328  0.073 22.5 0.327 0.096  0.22-.00 .02-.01 .26 .31 .18
    23.000    224    193    193    224  8.5 1508579.0  63.88   73.11 0.368  0.082 23.5 0.367 0.074  0.17 .00 .03-.01 .25 .40 .14
    24.000   5676    874    875   5676  7.9 2497039.1 132.48   75.30 0.615 -0.011105.5 0.605 0.478  0.41 .01-.01-.01 .22 .26 .14
    25.000

Integration of 20220427_Cph_04_25_COOMe
 ...1.1(1):  component 1 in sample 1 (component 1 in cu_20220427_Cph_04_25_COOMe_0m.raw)
   Overall      #  Pairs   Uniq   Merg %<2s       <I> <#Sig>    <Bg>  Rsym   dI/I dI/s    R+ Ranom Canom ErX ErY ErZ RmX RmY RmZ
     0.000  54039   2648   2653  54038 13.2 661325.68  34.47   73.55 0.364 -0.000 14.8 0.362 0.270  0.40 .01 .00-.00 .53 .56 .25
     1.000

Integration of 20220427_Cph_04_25_COOMe
 ...1.1(1):  component 1 in sample 1 (component 1 in cu_20220427_Cph_04_25_COOMe_0m.raw)
   Centric      #  Pairs   Uniq   Merg %<2s       <I> <#Sig>    <Bg>  Rsym   dI/I dI/s    R+ Ranom Canom ErX ErY ErZ RmX RmY RmZ
     0.000   8343    747    752   8342 25.1 991393.67  55.44   74.70 0.376  0.000 27.1 0.372 0.699  0.69 .00-.01-.00 .53 .57 .27
     1.000

Coverage Statistics
Integration of 20220427_Cph_04_25_COOMe
 ...1.1(1):  component 1 in sample 1 (component 1 in cu_20220427_Cph_04_25_COOMe_0m.raw)
                                                           .......Shell......
  Angstrms   #Obs Theory %Compl Redund   Rsym Pairs %Pairs Rshell #Sigma %<2s
 to  1.787    315    315 100.00  17.32  0.440   311  98.73  0.440 166.81  4.6
 to  1.418    587    587 100.00  21.35  0.415   583  99.32  0.361  48.07  8.3
 to  1.239    851    851 100.00  24.24  0.395   847  99.53  0.313  27.90 11.7
 to  1.126   1124   1124 100.00  25.20  0.384  1120  99.64  0.315  23.90 11.6
 to  1.045   1372   1372 100.00  25.43  0.374  1368  99.71  0.288  21.00 11.9
 to  0.984   1633   1633 100.00  24.76  0.371  1629  99.76  0.311  14.27 19.0
 to  0.934   1893   1893 100.00  23.68  0.368  1889  99.79  0.262  11.72 16.1
 to  0.894   2143   2143 100.00  22.56  0.366  2139  99.81  0.241   9.44 20.3
 to  0.859   2383   2383 100.00  21.56  0.365  2379  99.83  0.247   8.18 19.9
 to  0.830   2653   2652 100.00  20.37  0.364  2648  99.85  0.225   8.25 22.8

Local LS refinement averages ============== 04/28/2022 11:15:31

Component numbers S.C(F) below: S=sample, C=component in sample, F=component in file

Local averages for component 1.1(1) (component 1 in sample 1, 1 in file)
Number of local refinements averaged: 57

Averaged orientation ('UB') matrix:
  -0.1041771  -0.0167249  -0.0309159
  -0.1269455   0.0240080   0.0209630
   0.0267557   0.0487877  -0.0209141

Weighted average cell constants:
         A         B         C     Alpha      Beta     Gamma           Vol
    6.0121   17.5826   23.3631    90.000    90.000    90.000       2469.66
    0.0001    0.0002    0.0003     0.000     0.000     0.000          0.09
Std deviations of the 57 input local LS results:
    0.0063    0.0123    0.0141     0.000     0.000     0.000          4.81

Range of reflections used:
   Worst res    Best res  Min 2Theta  Max 2Theta
     14.0521      0.8305       6.290     136.326

Crystal system constraint:            5  (Orthorhombic)
Parameter constraint mask:            T  (512 = 200[hex])
                                      T: Crystal Translations

Detector corrections:   X-Cen    Y-Cen     Dist    Pitch     Roll      Yaw
                      -0.2725  -0.0975  -0.0074  -0.1055  -0.1118  -0.1110


Unconstrained global unit cell refinement ============== 04/28/2022 11:15:31

Performing final unit cell least squares on file cu_20220427_Cph_04_25_COOMe_01._ma
Input file contains 30329 reflections

Refinement includes 1 sample
   Sample 1 contains component   1
Maximum allowed reflections =       9999
32 reflections will be stored in memory per 100 reflections read

................
Global Refinement, sample 1 of 1 -- single-component data
This sample is a single crystal with 3 indices (HKL)
Orientation LS for Sample 1 of 1, component 1 in sample, 1 in .p4p/.spin file (9705 input reflections)...

Frame rows, columns:               1024  768
Frame width (deg):                     0.900
Relative SVD-filter threshold:     0.0000010
Starting gradient-expansion term:  0.0020000
Weighting multiplier for Z terms:  1.0000000
Minimum elements to filter:                0
Maximum number of LS cycles:              25
Vertical tilt of beam (deg):          0.0000
Individual reflection weights will be used in the refinement

Wavelength, relative uncertainty:  1.5418400,  0.0000058

Component numbers S.C(F) below: S=sample, C=component in sample, F=component in file

Reflection Summary:
'RLV.Excl' are reflections excluded after cycle 1 because RLV error exceeded 0.0250:
 Component     Input  RLV.Excl      Used  WorstRes   BestRes   Min.2Th   Max.2Th
    1.1(1)      9705         8      9697   11.6887    0.8305     7.563   136.314

Orientation ('UB') matrix:
  -0.1041478  -0.0166829  -0.0308768
  -0.1267978   0.0240195   0.0209516
   0.0268071   0.0487786  -0.0209157

         A         B         C     Alpha      Beta     Gamma           Vol
   6.01460  17.58286  23.37745   89.9558   89.9875   89.9968       2472.26
   0.00006   0.00017   0.00023    0.0007    0.0007    0.0006          0.04
Corrected for goodness of fit:
   0.00011   0.00031   0.00044    0.0013    0.0013    0.0012          0.07

Crystal system constraint:            0  (Unconstrained)
Parameter constraint mask:            0  (0 = 0[hex])

Eulerian angles (deg):           55.846     119.226     169.353
Goniometer zeros (deg):          0.0000*    -0.0822      0.0000*     0.0417    (*=never refined)
Crystal translations (pixels):              -0.0724      0.1356     -0.1812

Detector corrections:   X-Cen    Y-Cen     Dist    Pitch     Roll      Yaw
                      -0.4302   0.1683  -0.0047  -0.0949  -0.1061  -0.1013

Refinement statistics:   StartingRes      FinalRes     GOF #Cycles #Filtered    Code
                        3.91481e+005  1.01109e+005    1.88       3         0       0

Overall statistics for terms in X, Y, and Z:       X               Y               Z
 Number of nonzero-weight terms:                9697            9697            9318
 Average input ESD (pix, pix, deg):          0.41707         0.44093         0.18861
 Goodness of fit:                            1.77391         2.24288         1.53007

Highest-magnitude correlations:
  1  0.68782 EuChi1 / Alpha1
  2  0.61146 Z-Translation1 / Y-Center1
  3 -0.49898 EuOmega1 / Beta1


New orientation is in E:\20220427_Cph_04_25_COOMe\work\cu_20220427_Cph_04_25_COOMe_0u.p4p

Constrained global unit cell refinement ================= 04/28/2022 11:15:31

Performing final unit cell least squares on file cu_20220427_Cph_04_25_COOMe_01._ma
Input file contains 30329 reflections

Refinement includes 1 sample
   Sample 1 contains component   1
Maximum allowed reflections =       9999
32 reflections will be stored in memory per 100 reflections read

................
Global Refinement, sample 1 of 1 -- single-component data
This sample is a single crystal with 3 indices (HKL)
Orientation LS for Sample 1 of 1, component 1 in sample, 1 in .p4p/.spin file (9705 input reflections)...

Frame rows, columns:               1024  768
Frame width (deg):                     0.900
Relative SVD-filter threshold:     0.0000010
Starting gradient-expansion term:  0.0020000
Weighting multiplier for Z terms:  1.0000000
Minimum elements to filter:                0
Maximum number of LS cycles:              25
Vertical tilt of beam (deg):          0.0000
Individual reflection weights will be used in the refinement

Wavelength, relative uncertainty:  1.5418400,  0.0000058

Component numbers S.C(F) below: S=sample, C=component in sample, F=component in file

Reflection Summary:
'RLV.Excl' are reflections excluded after cycle 1 because RLV error exceeded 0.0250:
 Component     Input  RLV.Excl      Used  WorstRes   BestRes   Min.2Th   Max.2Th
    1.1(1)      9705         8      9697   11.6893    0.8309     7.563   136.195

Orientation ('UB') matrix:
  -0.1041642  -0.0166997  -0.0308822
  -0.1267817   0.0240312   0.0209536
   0.0268061   0.0487655  -0.0209014

         A         B         C     Alpha      Beta     Gamma           Vol
   6.01468  17.58327  23.37856    90.000    90.000    90.000       2472.46
   0.00006   0.00017   0.00023     0.000     0.000     0.000          0.04
Corrected for goodness of fit:
   0.00011   0.00032   0.00045     0.000     0.000     0.000          0.07

Crystal system constraint:            5  (Orthorhombic)
Parameter constraint mask:            0  (0 = 0[hex])

Eulerian angles (deg):           55.843     119.251     169.351
Goniometer zeros (deg):          0.0000*    -0.0844      0.0000*     0.0454    (*=never refined)
Crystal translations (pixels):              -0.0580      0.1264     -0.1178

Detector corrections:   X-Cen    Y-Cen     Dist    Pitch     Roll      Yaw
                      -0.4265   0.1326  -0.0041  -0.1043  -0.1092  -0.1013

Refinement statistics:   StartingRes      FinalRes     GOF #Cycles #Filtered    Code
                        1.11151e+005  1.05925e+005    1.92       2         0       2

Overall statistics for terms in X, Y, and Z:       X               Y               Z
 Number of nonzero-weight terms:                9697            9697            9318
 Average input ESD (pix, pix, deg):          0.41707         0.44093         0.18861
 Goodness of fit:                            1.74425         2.34603         1.57287

Highest-magnitude correlations:
  1  0.60347 Z-Translation1 / Y-Center1
  2  0.46013 Omega Zero1 / EuOmega1


New orientation is in E:\20220427_Cph_04_25_COOMe\work\cu_20220427_Cph_04_25_COOMe_0m.p4p

End global unit cell refinement ========================= 04/28/2022 11:15:31
