# Supplementary material for: Total syntheses of Tetrodotoxin and 9-epiTetrodotoxin
Source: Nat Commun. 2024 Jan 23;15:679. doi: 10.1038/s41467-024-45037-0 (PMC10806222; doi:10.1038/s41467-024-45037-0)
Supplement: Supplementary file 4 — Source Data [file 41467_2024_45037_MOESM4_ESM.zip › Surce Data 20231213/Surce Data New/Crystal Structure Source Data/CCDC-2184304/cu_20220427_Cph_04_25_COOMe_0m.fab]

-7 -5 -2 0.1411 0.1213
-7 -5 -1 0.1949 -0.0303
-7 -4 -4 -0.1898 -0.1982
-7 -4 -3 0.0127 -0.1920
-7 -4 -2 -0.1001 -0.2577
-7 -4 -1 0.1010 -0.0817
-7 -3 -6 -0.0904 0.0566
-7 -3 -5 -0.1184 0.3036
-7 -3 -4 -0.1926 0.0800
-7 -3 -3 -0.2257 0.1958
-7 -3 -2 -0.1670 0.0330
-7 -3 -1 -0.2666 0.0705
-7 -2 -6 0.3639 0.0136
-7 -2 -5 0.1060 0.1552
-7 -2 -4 0.2842 0.1246
-7 -2 -3 0.1103 0.2153
-7 -2 -2 0.1396 0.1905
-7 -2 -1 0.0705 0.1023
-7 -1 -7 -0.0358 -0.3526
-7 -1 -6 0.0977 -0.0661
-7 -1 -5 0.0272 -0.3485
-7 -1 -4 0.2166 -0.0859
-7 -1 -3 0.0813 -0.2093
-7 -1 -2 0.1963 -0.0772
-7 -1 -1 0.1068 -0.0658
-6 -11 -5 0.2303 0.3146
-6 -11 -4 -0.1215 0.1082
-6 -11 -3 0.1363 0.2320
-6 -11 -2 -0.2595 0.0858
-6 -11 -1 0.0347 0.1598
-6 -10 -8 0.4536 -0.1478
-6 -10 -7 0.1067 -0.0245
-6 -10 -6 0.4942 -0.2840
-6 -10 -5 0.0813 0.1555
-6 -10 -4 0.3825 -0.2331
-6 -10 -3 0.0867 0.3732
-6 -10 -2 0.2371 -0.0842
-6 -10 -1 0.0366 0.5289
-6 -9 -10 -0.1869 -0.1463
-6 -9 -9 -0.1090 -0.4674
-6 -9 -8 -0.2002 -0.0972
-6 -9 -7 -0.2830 -0.5850
-6 -9 -6 0.0104 -0.0068
-6 -9 -5 -0.3232 -0.4805
-6 -9 -4 0.3146 0.0023
-6 -9 -3 -0.1671 -0.2700
-6 -9 -2 0.5739 -0.0218
-6 -9 -1 -0.0358 -0.1102
-6 -8 -11 -0.1240 0.2818
-6 -8 -10 -0.3403 0.0573
-6 -8 -9 -0.0995 0.4455
-6 -8 -8 -0.5465 0.2161
-6 -8 -7 0.0482 0.3073
-6 -8 -6 -0.5051 0.3598
-6 -8 -5 0.1398 -0.0409
-6 -8 -4 -0.2709 0.2717
-6 -8 -3 0.0893 -0.3894
-6 -8 -2 -0.0182 0.0868
-6 -8 -1 0.0236 -0.6058
-6 -7 -12 0.2774 0.0897
-6 -7 -11 -0.0136 0.1216
-6 -7 -10 0.5965 0.1197
-6 -7 -9 0.0841 0.3833
-6 -7 -8 0.6412 -0.0275
-6 -7 -7 0.2962 0.4580
-6 -7 -6 0.3403 -0.2257
-6 -7 -5 0.3444 0.2747
-6 -7 -4 -0.0555 -0.2474
-6 -7 -3 0.1742 -0.0271
-6 -7 -2 -0.3526 -0.1195
-6 -7 -1 0.0354 -0.2507
-6 -6 -13 0.0676 -0.1645
-6 -6 -12 -0.0932 0.1016
-6 -6 -11 0.1432 -0.5308
-6 -6 -10 0.1400 0.0883
-6 -6 -9 0.0584 -0.7912
-6 -6 -8 0.3394 -0.1223
-6 -6 -7 -0.1954 -0.6397
-6 -6 -6 0.2902 -0.3181
-6 -6 -5 -0.3556 -0.2548
-6 -6 -4 0.0225 -0.2627
-6 -6 -3 -0.2682 0.0792
-6 -6 -2 -0.2784 -0.0898
-6 -6 -1 -0.0767 0.2604
-6 -5 -14 -0.0192 -0.0800
-6 -5 -13 0.1766 0.2112
-6 -5 -12 -0.2714 -0.1631
-6 -5 -11 0.2471 0.1053
-6 -5 -10 -0.6597 -0.1520
-6 -5 -9 0.1098 -0.1496
-6 -5 -8 -0.7156 0.0740
-6 -5 -7 -0.1695 -0.2737
-6 -5 -6 -0.4038 0.3518
-6 -5 -5 -0.2882 -0.1359
-6 -5 -4 -0.0603 0.3968
-6 -5 -3 -0.1704 0.1628
-6 -5 -2 0.1398 0.2107
-6 -5 -1 -0.0408 0.4044
-6 -4 -14 0.1945 -0.1965
-6 -4 -13 -0.1865 -0.0234
-6 -4 -12 0.2631 -0.3293
-6 -4 -11 -0.2108 0.3210
-6 -4 -10 0.0777 -0.3033
-6 -4 -9 -0.0611 0.5568
-6 -4 -8 -0.1680 -0.0472
-6 -4 -7 0.2477 0.3732
-6 -4 -6 -0.2148 0.2110
-6 -4 -5 0.4405 0.0297
-6 -4 -4 -0.0133 0.2307
-6 -4 -3 0.3487 -0.1741
-6 -4 -2 0.2737 0.0997
-6 -4 -1 0.1053 -0.2384
-6 -3 -15 -0.1481 -0.0820
-6 -3 -14 -0.1770 0.2056
-6 -3 -13 -0.3035 -0.2784
-6 -3 -12 -0.0353 0.2281
-6 -3 -11 -0.3737 -0.2648
-6 -3 -10 0.2667 0.1486
-6 -3 -9 -0.2252 -0.0272
-6 -3 -8 0.2428 -0.1031
-6 -3 -7 0.0595 0.1737
-6 -3 -6 -0.0823 -0.3730
-6 -3 -5 0.2173 0.1328
-6 -3 -4 -0.3205 -0.4176
-6 -3 -3 0.1606 -0.1140
-6 -3 -2 -0.3657 -0.2324
-6 -3 -1 0.0449 -0.3451
-6 -2 -15 0.1874 0.1244
-6 -2 -14 -0.1703 0.1959
-6 -2 -13 0.2034 0.2357
-6 -2 -12 -0.3340 0.3030
-6 -2 -11 0.1672 0.0186
-6 -2 -10 -0.2339 0.2738
-6 -2 -9 0.0157 -0.1013
-6 -2 -8 0.0141 0.0771
-6 -2 -7 -0.2209 0.1542
-6 -2 -6 0.1310 -0.1256
-6 -2 -5 -0.3579 0.4604
-6 -2 -4 -0.0048 -0.1671
-6 -2 -3 -0.2845 0.5306
-6 -2 -2 -0.2642 -0.0845
-6 -2 -1 -0.0889 0.4773
-6 -1 -15 0.0748 0.0222
-6 -1 -14 0.2281 -0.1267
-6 -1 -13 0.1490 0.2714
-6 -1 -12 0.2062 -0.1160
-6 -1 -11 0.1775 0.3551
-6 -1 -10 0.0172 -0.0584
-6 -1 -9 0.1067 0.1788
-6 -1 -8 0.1345 0.0637
-6 -1 -7 -0.0226 -0.0326
-6 -1 -6 0.4847 0.1827
-6 -1 -5 -0.0975 -0.0362
-6 -1 -4 0.6537 0.1982
-6 -1 -3 -0.0767 0.1786
-6 -1 -2 0.5919 0.1079
-6 -1 -1 -0.0196 0.3991
-5 -15 -4 0.3156 0.0736
-5 -15 -3 -0.0297 0.1271
-5 -15 -2 0.2665 0.0291
-5 -15 -1 -0.1489 0.0668
-5 -14 -8 -0.2738 0.1579
-5 -14 -7 0.0383 -0.1043
-5 -14 -6 -0.1353 0.0688
-5 -14 -5 0.0959 -0.2772
-5 -14 -4 0.0662 0.0021
-5 -14 -3 0.0779 -0.3501
-5 -14 -2 0.1148 0.1110
-5 -14 -1 -0.0104 -0.1569
-5 -13 -10 0.0584 -0.0353
-5 -13 -9 0.1622 0.4323
-5 -13 -8 -0.0391 0.0519
-5 -13 -7 0.1551 0.3123
-5 -13 -6 -0.1738 0.0341
-5 -13 -5 0.0366 0.0397
-5 -13 -4 -0.3158 0.0162
-5 -13 -3 0.0717 -0.1298
-5 -13 -2 -0.2752 0.1111
-5 -13 -1 0.2455 -0.0699
-5 -12 -12 0.2916 0.0202
-5 -12 -11 0.0028 -0.0404
-5 -12 -10 0.5296 -0.0798
-5 -12 -9 0.1659 0.0698
-5 -12 -8 0.4438 -0.1863
-5 -12 -7 0.2343 0.1481
-5 -12 -6 0.1287 -0.1121
-5 -12 -5 0.1979 0.2579
-5 -12 -4 -0.1389 -0.0579
-5 -12 -3 0.2427 0.3189
-5 -12 -2 -0.1712 -0.2363
-5 -12 -1 0.3634 0.1457
-5 -11 -14 -0.1632 -0.0418
-5 -11 -13 0.0156 -0.2139
-5 -11 -12 -0.0246 -0.0156
-5 -11 -11 0.0154 -0.4969
-5 -11 -10 0.1650 -0.1949
-5 -11 -9 -0.1376 -0.4668
-5 -11 -8 0.2551 -0.3543
-5 -11 -7 -0.1714 -0.1405
-5 -11 -6 0.2894 -0.3378
-5 -11 -5 -0.0652 0.1831
-5 -11 -4 0.3424 -0.3051
-5 -11 -3 -0.1498 0.2925
-5 -11 -2 0.2763 -0.3992
-5 -11 -1 -0.3975 0.1333
-5 -10 -15 -0.0789 0.1580
-5 -10 -14 -0.0484 0.0808
-5 -10 -13 0.0328 0.0306
-5 -10 -12 -0.3312 -0.0285
-5 -10 -11 -0.0863 -0.2312
-5 -10 -10 -0.3774 0.0618
-5 -10 -9 -0.2940 -0.4094
-5 -10 -8 -0.0713 0.1874
-5 -10 -7 -0.3297 -0.4144
-5 -10 -6 0.2758 0.0922
-5 -10 -5 -0.2455 -0.3843
-5 -10 -4 0.4244 0.0159
-5 -10 -3 -0.2657 -0.3518
-5 -10 -2 0.3150 0.2205
-5 -10 -1 -0.3783 -0.1584
-5 -9 -16 0.0868 0.0695
-5 -9 -15 0.1970 -0.1068
-5 -9 -14 0.0138 -0.1064
-5 -9 -13 0.0632 0.1103
-5 -9 -12 -0.2302 -0.0979
-5 -9 -11 0.0340 0.2389
-5 -9 -10 -0.4869 0.0929
-5 -9 -9 0.1770 -0.0084
-5 -9 -8 -0.5358 0.1814
-5 -9 -7 0.1479 -0.3717
-5 -9 -6 -0.4247 0.0949
-5 -9 -5 -0.0694 -0.5389
-5 -9 -4 -0.3418 0.0524
-5 -9 -3 -0.0676 -0.4715
-5 -9 -2 -0.2408 0.1622
-5 -9 -1 0.1538 -0.1951
-5 -8 -17 0.0470 0.0330
-5 -8 -16 -0.1688 -0.2384
-5 -8 -15 -0.1216 0.0714
-5 -8 -14 -0.0671 -0.1906
-5 -8 -13 -0.2157 0.2085
-5 -8 -12 0.1255 -0.0775
-5 -8 -11 -0.0926 0.4437
-5 -8 -10 -0.0106 -0.1657
-5 -8 -9 0.0217 0.5579
-5 -8 -8 -0.3834 -0.2233
-5 -8 -7 -0.0391 0.4287
-5 -8 -6 -0.5952 0.0251
-5 -8 -5 -0.1104 0.2502
-5 -8 -4 -0.5627 0.2749
-5 -8 -3 -0.0082 0.1737
-5 -8 -2 -0.3588 0.1905
-5 -8 -1 0.1602 0.0798
-5 -7 -18 0.1222 -0.0383
-5 -7 -17 -0.1728 0.1450
-5 -7 -16 0.1963 0.0275
-5 -7 -15 -0.2594 0.1584
-5 -7 -14 0.2213 0.1541
-5 -7 -13 -0.1515 -0.0548
-5 -7 -12 0.3283 0.1103
-5 -7 -11 -0.1570 -0.0790
-5 -7 -10 0.4574 0.0007
-5 -7 -9 -0.2752 0.2554
-5 -7 -8 0.3858 0.0367
-5 -7 -7 -0.1284 0.5562
-5 -7 -6 0.1466 0.1259
-5 -7 -5 0.2610 0.5893
-5 -7 -4 0.0052 0.0408
-5 -7 -3 0.4229 0.4577
-5 -7 -2 0.0044 -0.1938
-5 -7 -1 0.3018 0.1887
-5 -6 -18 0.1110 0.0537
-5 -6 -17 -0.1342 -0.2755
-5 -6 -16 0.1927 0.2332
-5 -6 -15 -0.0783 -0.2636
-5 -6 -14 0.0136 0.2001
-5 -6 -13 -0.0718 -0.2110
-5 -6 -12 -0.1736 0.1423
-5 -6 -11 -0.1567 -0.2708
-5 -6 -10 0.0337 0.2598
-5 -6 -9 -0.1386 -0.2945
-5 -6 -8 0.4200 0.2780
-5 -6 -7 -0.0234 -0.1061
-5 -6 -6 0.5771 -0.0547
-5 -6 -5 -0.0529 0.1182
-5 -6 -4 0.5213 -0.4078
-5 -6 -3 -0.3000 0.1481
-5 -6 -2 0.3423 -0.4242
-5 -6 -1 -0.5441 0.0522
-5 -5 -19 -0.0307 -0.1209
-5 -5 -18 -0.2504 0.2554
-5 -5 -17 0.1545 -0.2176
-5 -5 -16 -0.2856 0.3527
-5 -5 -15 0.2034 -0.1117
-5 -5 -14 -0.1302 0.3519
-5 -5 -13 0.1237 0.1678
-5 -5 -12 -0.0580 0.4011
-5 -5 -11 0.1796 0.1530
-5 -5 -10 -0.1427 0.3957
-5 -5 -9 0.3166 -0.2402
-5 -5 -8 -0.1210 0.2619
-5 -5 -7 0.1822 -0.5522
-5 -5 -6 0.0882 0.1996
-5 -5 -5 -0.1877 -0.5930
-5 -5 -4 0.2223 0.3765
-5 -5 -3 -0.3658 -0.4902
-5 -5 -2 0.1510 0.6595
-5 -5 -1 -0.2873 -0.2141
-5 -4 -19 0.2514 0.1395
-5 -4 -18 -0.2457 -0.0927
-5 -4 -17 0.5103 0.2517
-5 -4 -16 -0.2153 -0.1811
-5 -4 -15 0.5760 0.0917
-5 -4 -14 0.0478 -0.1160
-5 -4 -13 0.5919 -0.1156
-5 -4 -12 0.2018 -0.0875
-5 -4 -11 0.5856 -0.0647
-5 -4 -10 -0.0965 -0.2313
-5 -4 -9 0.4604 0.1035
-5 -4 -8 -0.5308 -0.2952
-5 -4 -7 0.3179 0.0593
-5 -4 -6 -0.6911 -0.0721
-5 -4 -5 0.3670 -0.1309
-5 -4 -4 -0.6387 0.1787
-5 -4 -3 0.5919 -0.1834
-5 -4 -2 -0.4366 0.1803
-5 -4 -1 0.7816 -0.0695
-5 -3 -19 -0.0771 0.2541
-5 -3 -18 0.1674 -0.4703
-5 -3 -17 -0.1563 0.2727
-5 -3 -16 0.0840 -0.6313
-5 -3 -15 -0.1228 0.0986
-5 -3 -14 -0.1959 -0.6420
-5 -3 -13 -0.0390 -0.1240
-5 -3 -12 -0.2716 -0.6182
-5 -3 -11 -0.1010 0.0295
-5 -3 -10 -0.0159 -0.5213
-5 -3 -9 -0.2481 0.5090
-5 -3 -8 0.1844 -0.3567
-5 -3 -7 -0.2171 0.8028
-5 -3 -6 0.0764 -0.2896
-5 -3 -5 -0.0208 0.7836
-5 -3 -4 -0.1015 -0.3990
-5 -3 -3 0.0621 0.6253
-5 -3 -2 -0.1058 -0.5598
-5 -3 -1 -0.0060 0.2757
-5 -2 -20 0.2184 0.0783
-5 -2 -19 -0.2810 -0.0618
-5 -2 -18 0.2683 0.1253
-5 -2 -17 -0.4943 -0.0840
-5 -2 -16 0.1828 0.1210
-5 -2 -15 -0.5373 0.1700
-5 -2 -14 -0.0135 0.0393
-5 -2 -13 -0.5035 0.3937
-5 -2 -12 0.0121 0.0151
-5 -2 -11 -0.4355 0.2133
-5 -2 -10 0.4539 0.1212
-5 -2 -9 -0.3083 -0.1716
-5 -2 -8 0.8828 0.2017
-5 -2 -7 -0.1961 -0.2713
-5 -2 -6 0.9275 0.1284
-5 -2 -5 -0.2013 -0.0659
-5 -2 -4 0.7590 0.0301
-5 -2 -3 -0.2903 0.0872
-5 -2 -2 0.4876 0.0479
-5 -2 -1 -0.3569 0.0459
-5 -1 -20 0.0343 0.0819
-5 -1 -19 0.0704 -0.2328
-5 -1 -18 -0.0662 0.2382
-5 -1 -17 0.0792 -0.2024
-5 -1 -16 0.0785 0.3047
-5 -1 -15 0.0403 -0.0641
-5 -1 -14 0.3830 0.2900
-5 -1 -13 -0.0048 -0.0008
-5 -1 -12 0.3937 0.2510
-5 -1 -11 0.0214 -0.3280
-5 -1 -10 -0.0094 0.1884
-5 -1 -9 0.0925 -0.8548
-5 -1 -8 -0.3414 0.1109
-5 -1 -7 0.1076 -1.0468
-5 -1 -6 -0.2516 0.0751
-5 -1 -5 0.0624 -0.8774
-5 -1 -4 0.0058 0.0999
-5 -1 -3 0.0453 -0.6246
-5 -1 -2 0.0870 0.1367
-5 -1 -1 0.0657 -0.2579
-4 -17 -6 -0.0023 -0.0298
-4 -17 -5 0.1154 0.0602
-4 -17 -4 -0.0090 -0.0597
-4 -17 -3 0.0378 -0.1364
-4 -17 -2 -0.0562 -0.1090
-4 -17 -1 0.0013 -0.3912
-4 -16 -9 -0.2003 -0.0493
-4 -16 -8 -0.0153 -0.2427
-4 -16 -7 0.0115 0.0499
-4 -16 -6 0.0235 -0.2582
-4 -16 -5 0.0828 0.0824
-4 -16 -4 -0.1814 -0.1852
-4 -16 -3 -0.0403 0.1456
-4 -16 -2 -0.5609 -0.0733
-4 -16 -1 -0.0613 0.2433
-4 -15 -12 -0.2111 0.2105
-4 -15 -11 -0.1139 0.0429
-4 -15 -10 -0.0649 0.2789
-4 -15 -9 -0.1593 0.0116
-4 -15 -8 0.1460 0.0511
-4 -15 -7 -0.2391 -0.0492
-4 -15 -6 0.2016 -0.1693
-4 -15 -5 -0.2557 0.1065
-4 -15 -4 0.1964 -0.0770
-4 -15 -3 -0.1512 0.5279
-4 -15 -2 0.2764 0.0773
-4 -15 -1 -0.0455 0.9337
-4 -14 -14 -0.1325 -0.0849
-4 -14 -13 0.0458 0.2464
-4 -14 -12 0.0278 0.0240
-4 -14 -11 0.2660 0.1120
-4 -14 -10 -0.0152 0.0144
-4 -14 -9 0.1915 -0.2161
-4 -14 -8 -0.1492 0.0630
-4 -14 -7 -0.1035 -0.3445
-4 -14 -6 -0.1077 0.1641
-4 -14 -5 -0.1409 -0.2313
-4 -14 -4 0.2404 0.1463
-4 -14 -3 0.0811 -0.1618
-4 -14 -2 0.7555 0.0502
-4 -14 -1 0.0968 -0.2149
-4 -13 -15 -0.1321 0.0694
-4 -13 -14 0.2704 0.2392
-4 -13 -13 0.0543 -0.0764
-4 -13 -12 0.2586 -0.0842
-4 -13 -11 0.0141 0.0145
-4 -13 -10 -0.1145 -0.2899
-4 -13 -9 -0.0749 0.2695
-4 -13 -8 -0.3855 -0.0860
-4 -13 -7 -0.0069 0.3843
-4 -13 -6 -0.2491 0.1012
-4 -13 -5 0.0588 0.1974
-4 -13 -4 0.0217 -0.0739
-4 -13 -3 0.0037 -0.2777
-4 -13 -2 0.1051 -0.2259
-4 -13 -1 -0.0184 -0.7378
-4 -12 -17 0.2534 0.0128
-4 -12 -16 -0.0133 0.1378
-4 -12 -15 0.5109 -0.2746
-4 -12 -14 -0.1553 -0.1884
-4 -12 -13 0.2180 -0.4805
-4 -12 -12 -0.0388 -0.2476
-4 -12 -11 -0.2578 -0.2241
-4 -12 -10 0.3353 -0.0287
-4 -12 -9 -0.2912 0.1806
-4 -12 -8 0.6007 0.0693
-4 -12 -7 -0.0171 0.1774
-4 -12 -6 0.5801 0.0078
-4 -12 -5 -0.0239 -0.1865
-4 -12 -4 0.2634 0.0255
-4 -12 -3 -0.2661 -0.4465
-4 -12 -2 -0.2404 0.0762
-4 -12 -1 -0.1875 -0.4694
-4 -11 -18 0.0135 -0.1788
-4 -11 -17 0.1809 0.0494
-4 -11 -16 -0.2217 -0.6075
-4 -11 -15 -0.2646 0.1795
-4 -11 -14 -0.6270 -0.4843
-4 -11 -13 -0.5620 0.0968
-4 -11 -12 -0.6486 0.1208
-4 -11 -11 -0.3640 -0.3237
-4 -11 -10 -0.2486 0.4318
-4 -11 -9 -0.0756 -0.6837
-4 -11 -8 -0.0357 0.1733
-4 -11 -7 -0.0365 -0.7441
-4 -11 -6 -0.3007 -0.0617
-4 -11 -5 -0.0417 -0.5844
-4 -11 -4 -0.6505 0.1177
-4 -11 -3 0.0558 -0.2061
-4 -11 -2 -0.7335 0.2694
-4 -11 -1 0.0592 0.2072
-4 -10 -19 0.0239 0.0219
-4 -10 -18 0.0480 -0.2985
-4 -10 -17 -0.4549 0.1013
-4 -10 -16 0.1095 0.1382
-4 -10 -15 -0.5707 0.5372
-4 -10 -14 0.0821 0.6855
-4 -10 -13 -0.0276 0.8573
-4 -10 -12 -0.2834 0.6913
-4 -10 -11 0.4905 0.6466
-4 -10 -10 -0.6610 0.3241
-4 -10 -9 0.3454 0.2920
-4 -10 -8 -0.6905 0.1523
-4 -10 -7 -0.1041 0.3372
-4 -10 -6 -0.5498 0.1807
-4 -10 -5 -0.1564 0.6430
-4 -10 -4 -0.3511 0.0925
-4 -10 -3 0.1165 0.7575
-4 -10 -2 0.0058 -0.0368
-4 -10 -1 0.1355 0.6646
-4 -9 -20 0.0813 -0.2513
-4 -9 -19 -0.4336 -0.0843
-4 -9 -18 -0.0305 0.1148
-4 -9 -17 -0.1620 -0.0196
-4 -9 -16 0.2034 0.4415
-4 -9 -15 0.4823 0.0129
-4 -9 -14 0.6450 0.1239
-4 -9 -13 0.7598 0.2708
-4 -9 -12 0.7034 -0.4634
-4 -9 -11 0.4721 0.6137
-4 -9 -10 0.3736 -0.4960
-4 -9 -9 0.2039 0.5725
-4 -9 -8 0.2251 0.0333
-4 -9 -7 0.2558 0.2824
-4 -9 -6 0.4134 0.3663
-4 -9 -5 0.2799 0.1337
-4 -9 -4 0.5376 0.1677
-4 -9 -3 0.1023 -0.0354
-4 -9 -2 0.4050 -0.0863
-4 -9 -1 -0.0048 -0.3171
-4 -8 -20 -0.1944 0.4889
-4 -8 -19 -0.2600 0.0879
-4 -8 -18 -0.0339 0.4480
-4 -8 -17 0.1676 0.1913
-4 -8 -16 0.0888 -0.0805
-4 -8 -15 0.1659 -0.0995
-4 -8 -14 0.2735 -0.5375
-4 -8 -13 -0.3290 -0.3308
-4 -8 -12 0.5773 -0.4242
-4 -8 -11 -0.5452 -0.1466
-4 -8 -10 0.5418 -0.1173
-4 -8 -9 -0.1151 0.0808
-4 -8 -8 0.0718 -0.1546
-4 -8 -7 0.3850 -0.0043
-4 -8 -6 -0.2435 -0.3423
-4 -8 -5 0.3664 -0.1482
-4 -8 -4 -0.2904 -0.2644
-4 -8 -3 0.0381 -0.0396
-4 -8 -2 -0.4792 -0.0585
-4 -8 -1 -0.0716 0.1736
-4 -7 -21 0.4213 0.3030
-4 -7 -20 0.0356 0.5125
-4 -7 -19 0.5418 0.1781
-4 -7 -18 0.4130 0.1361
-4 -7 -17 0.2513 -0.0324
-4 -7 -16 0.4543 -0.1683
-4 -7 -15 -0.2204 -0.2171
-4 -7 -14 0.2439 0.0870
-4 -7 -13 -0.2823 -0.5065
-4 -7 -12 0.2765 0.4209
-4 -7 -11 0.0144 -0.6033
-4 -7 -10 0.4843 0.2227
-4 -7 -9 0.0700 -0.1271
-4 -7 -8 0.4562 -0.2574
-4 -7 -7 -0.2026 0.4470
-4 -7 -6 0.2731 -0.3816
-4 -7 -5 -0.3081 0.5851
-4 -7 -4 0.2975 -0.0962
-4 -7 -3 -0.1172 0.6625
-4 -7 -2 0.5220 0.1160
-4 -7 -1 0.0013 0.9318
-4 -6 -22 0.2890 -0.2743
-4 -6 -21 0.5530 0.0732
-4 -6 -20 0.3220 -0.4195
-4 -6 -19 0.3603 -0.3593
-4 -6 -18 0.1515 -0.3374
-4 -6 -17 -0.1296 -0.7057
-4 -6 -16 -0.0540 0.0336
-4 -6 -15 -0.1951 -0.6631
-4 -6 -14 -0.3439 0.2230
-4 -6 -13 0.1334 -0.6117
-4 -6 -12 -0.6314 -0.0102
-4 -6 -11 0.2027 -0.7609
-4 -6 -10 -0.4014 -0.2128
-4 -6 -9 -0.1090 -0.7694
-4 -6 -8 0.2826 -0.0319
-4 -6 -7 -0.2854 -0.5513
-4 -6 -6 0.6744 0.1844
-4 -6 -5 -0.0815 -0.4707
-4 -6 -4 0.7502 0.0800
-4 -6 -3 0.1679 -0.6468
-4 -6 -2 1.0470 -0.0785
-4 -6 -1 0.1269 -0.8324
-4 -5 -22 0.1405 -0.3956
-4 -5 -21 -0.2019 -0.2986
-4 -5 -20 -0.1210 -0.4286
-4 -5 -19 -0.2107 -0.3209
-4 -5 -18 -0.5699 0.0547
-4 -5 -17 0.0403 -0.1695
-4 -5 -16 -0.7107 0.4055
-4 -5 -15 0.3094 0.1047
-4 -5 -14 -0.6406 0.2135
-4 -5 -13 0.2078 0.5257
-4 -5 -12 -0.7246 -0.0638
-4 -5 -11 -0.0968 0.6672
-4 -5 -10 -0.7816 0.0072
-4 -5 -9 -0.1472 0.1515
-4 -5 -8 -0.5693 0.1696
-4 -5 -7 -0.0021 -0.4618
-4 -5 -6 -0.3900 0.0721
-4 -5 -5 -0.0599 -0.6611
-4 -5 -4 -0.5018 -0.1512
-4 -5 -3 -0.2504 -0.9121
-4 -5 -2 -0.6985 -0.1904
-4 -5 -1 -0.1539 -1.3765
-4 -4 -22 -0.0811 0.0271
-4 -4 -21 -0.3290 -0.1079
-4 -4 -20 -0.3217 0.0303
-4 -4 -19 -0.0183 0.1999
-4 -4 -18 -0.3438 -0.1359
-4 -4 -17 0.4647 0.4242
-4 -4 -16 -0.1302 -0.4381
-4 -4 -15 0.4838 0.3658
-4 -4 -14 0.3163 -0.5140
-4 -4 -13 0.1286 0.3782
-4 -4 -12 0.7512 -0.2466
-4 -4 -11 -0.0459 0.4941
-4 -4 -10 0.5877 0.0169
-4 -4 -9 0.0446 0.3600
-4 -4 -8 -0.0694 0.0821
-4 -4 -7 0.0736 0.1034
-4 -4 -6 -0.4526 0.1966
-4 -4 -5 -0.0380 0.1236
-4 -4 -4 -0.6011 0.4445
-4 -4 -3 -0.1041 0.3188
-4 -4 -2 -1.0541 0.4393
-4 -4 -1 -0.0501 0.4091
-4 -3 -23 -0.0511 -0.1772
-4 -3 -22 -0.1755 0.1357
-4 -3 -21 -0.0753 0.1271
-4 -3 -20 -0.1576 0.0423
-4 -3 -19 -0.1879 0.3810
-4 -3 -18 0.0026 -0.3779
-4 -3 -17 -0.4626 0.2946
-4 -3 -16 -0.0420 -0.5779
-4 -3 -15 -0.6809 -0.1036
-4 -3 -14 -0.1066 -0.3003
-4 -3 -13 -0.5783 -0.6621
-4 -3 -12 0.0440 0.0398
-4 -3 -11 -0.2668 -0.8414
-4 -3 -10 0.0662 0.0852
-4 -3 -9 -0.0145 -0.3149
-4 -3 -8 -0.2012 -0.0206
-4 -3 -7 0.2080 0.2551
-4 -3 -6 -0.3260 -0.0669
-4 -3 -5 0.5186 0.3487
-4 -3 -4 -0.1756 -0.0710
-4 -3 -3 0.6674 0.5107
-4 -3 -2 -0.0900 -0.0620
-4 -3 -1 0.3146 0.9438
-4 -2 -23 -0.0249 0.0623
-4 -2 -22 -0.1448 0.0842
-4 -2 -21 0.0138 0.3201
-4 -2 -20 0.2645 0.1523
-4 -2 -19 -0.2198 0.3470
-4 -2 -18 0.3743 0.3397
-4 -2 -17 -0.4717 0.3989
-4 -2 -16 0.0669 0.5812
-4 -2 -15 -0.3691 0.5292
-4 -2 -14 -0.4971 0.6459
-4 -2 -13 -0.0327 0.4105
-4 -2 -12 -0.9067 0.4556
-4 -2 -11 0.1452 0.2072
-4 -2 -10 -0.6133 0.1771
-4 -2 -9 0.0774 0.3567
-4 -2 -8 0.0946 -0.0880
-4 -2 -7 -0.0571 0.6267
-4 -2 -6 0.3172 -0.3957
-4 -2 -5 -0.1562 0.6110
-4 -2 -4 0.1384 -0.6451
-4 -2 -3 -0.1883 0.5394
-4 -2 -2 0.2773 -0.5287
-4 -2 -1 -0.0971 0.6278
-4 -1 -23 0.0423 0.3303
-4 -1 -22 0.2487 0.0173
-4 -1 -21 0.0692 -0.0420
-4 -1 -20 0.5007 0.0785
-4 -1 -19 0.1489 -0.3661
-4 -1 -18 0.6010 0.2343
-4 -1 -17 0.2899 -0.2166
-4 -1 -16 0.7653 0.2635
-4 -1 -15 0.3930 0.2961
-4 -1 -14 0.7554 0.0920
-4 -1 -13 0.3544 0.8378
-4 -1 -12 0.4584 -0.0848
-4 -1 -11 0.2044 0.8378
-4 -1 -10 0.3768 -0.1059
-4 -1 -9 0.0283 0.1390
-4 -1 -8 0.6705 -0.0172
-4 -1 -7 -0.1651 -0.3861
-4 -1 -6 0.8455 0.0847
-4 -1 -5 -0.3586 -0.1529
-4 -1 -4 0.8158 0.1522
-4 -1 -3 -0.4059 0.1474
-4 -1 -2 0.9339 0.1337
-4 -1 -1 -0.1825 0.0472
-3 -19 -4 0.2612 -0.0277
-3 -19 -3 0.2200 -0.2927
-3 -19 -2 0.1888 0.0328
-3 -19 -1 0.2432 -0.1376
-3 -18 -9 -0.1572 -0.1969
-3 -18 -8 -0.1331 0.2326
-3 -18 -7 -0.0262 -0.3749
-3 -18 -6 -0.2778 0.0755
-3 -18 -5 -0.0290 -0.4797
-3 -18 -4 -0.3860 -0.0895
-3 -18 -3 -0.0263 -0.4033
-3 -18 -2 -0.3085 -0.1518
-3 -18 -1 0.0545 -0.1459
-3 -17 -12 -0.1620 0.2294
-3 -17 -11 0.1848 0.0438
-3 -17 -10 -0.2629 0.0907
-3 -17 -9 0.3053 0.1000
-3 -17 -8 -0.4886 -0.0808
-3 -17 -7 0.1958 0.2161
-3 -17 -6 -0.6749 -0.0385
-3 -17 -5 -0.0061 0.3373
-3 -17 -4 -0.6356 0.1005
-3 -17 -3 -0.1239 0.3635
-3 -17 -2 -0.3682 0.0845
-3 -17 -1 -0.1431 0.1791
-3 -16 -14 0.0679 0.2439
-3 -16 -13 0.0325 0.3224
-3 -16 -12 0.0996 0.0628
-3 -16 -11 -0.0358 0.3417
-3 -16 -10 0.1019 -0.1462
-3 -16 -9 -0.1970 0.5138
-3 -16 -8 0.1437 -0.0969
-3 -16 -7 -0.1329 0.7656
-3 -16 -6 0.2012 0.1384
-3 -16 -5 0.1713 0.8070
-3 -16 -4 0.2601 0.3320
-3 -16 -3 0.3247 0.5693
-3 -16 -2 0.2302 0.3969
-3 -16 -1 0.2363 0.1915
-3 -15 -16 0.2863 0.2290
-3 -15 -15 0.4782 -0.1260
-3 -15 -14 0.5337 0.2061
-3 -15 -13 0.4654 -0.2043
-3 -15 -12 0.4799 0.1260
-3 -15 -11 0.2397 -0.1779
-3 -15 -10 0.4877 0.1933
-3 -15 -9 0.2295 -0.1575
-3 -15 -8 0.7222 0.1411
-3 -15 -7 0.4924 -0.1228
-3 -15 -6 0.8646 -0.2487
-3 -15 -5 0.7748 -0.1116
-3 -15 -4 0.6963 -0.6043
-3 -15 -3 0.9142 -0.1535
-3 -15 -2 0.3520 -0.5668
-3 -15 -1 0.9443 -0.1127
-3 -14 -17 0.3655 -0.2578
-3 -14 -16 -0.1653 -0.6267
-3 -14 -15 0.3525 -0.6681
-3 -14 -14 -0.3003 -0.8912
-3 -14 -13 0.0831 -0.6401
-3 -14 -12 -0.2746 -0.7335
-3 -14 -11 -0.0243 -0.4488
-3 -14 -10 -0.2430 -0.6509
-3 -14 -9 -0.0419 -0.5574
-3 -14 -8 -0.1766 -0.9008
-3 -14 -7 -0.3617 -0.7849
-3 -14 -6 -0.0649 -1.2555
-3 -14 -5 -0.8321 -0.7357
-3 -14 -4 -0.0620 -1.4729
-3 -14 -3 -0.9050 -0.4405
-3 -14 -2 -0.1145 -1.5486
-3 -14 -1 -0.6412 -0.1372
-3 -13 -18 -0.0657 -0.3502
-3 -13 -17 -0.6536 0.1457
-3 -13 -16 -0.5858 -0.3349
-3 -13 -15 -1.2151 0.3157
-3 -13 -14 -0.7071 0.1127
-3 -13 -13 -1.1904 0.2936
-3 -13 -12 -0.3930 0.4322
-3 -13 -11 -1.0061 0.2766
-3 -13 -10 -0.2986 0.4137
-3 -13 -9 -1.1542 0.2771
-3 -13 -8 -0.5560 0.5078
-3 -13 -7 -1.5224 0.1463
-3 -13 -6 -0.6747 0.9119
-3 -13 -5 -1.7910 0.0428
-3 -13 -4 -0.4735 1.1090
-3 -13 -3 -1.9052 0.1066
-3 -13 -2 -0.2027 0.7979
-3 -13 -1 -1.9519 0.1027
-3 -12 -20 -0.0696 -0.1050
-3 -12 -19 -0.2255 -0.2158
-3 -12 -18 0.0547 0.5818
-3 -12 -17 -0.2053 0.2591
-3 -12 -16 0.2096 1.3591
-3 -12 -15 0.3622 0.5850
-3 -12 -14 0.1786 1.5007
-3 -12 -13 0.8759 0.3008
-3 -12 -12 0.1525 1.2006
-3 -12 -11 0.8360 -0.0015
-3 -12 -10 0.2656 1.1443
-3 -12 -9 0.6181 0.1981
-3 -12 -8 0.2512 1.4414
-3 -12 -7 0.7676 0.4941
-3 -12 -6 0.0890 1.7242
-3 -12 -5 1.0348 0.4501
-3 -12 -4 0.0942 1.8514
-3 -12 -3 0.8451 0.2277
-3 -12 -2 0.1716 1.9326
-3 -12 -1 0.3933 0.0690
-3 -11 -21 -0.0888 0.0412
-3 -11 -20 -0.4437 0.0837
-3 -11 -19 0.4460 0.0637
-3 -11 -18 -0.1890 0.0922
-3 -11 -17 1.2868 -0.0035
-3 -11 -16 0.2834 -0.4918
-3 -11 -15 1.5926 0.0453
-3 -11 -14 0.1863 -1.1410
-3 -11 -13 1.2168 0.1114
-3 -11 -12 -0.2436 -1.1116
-3 -11 -11 0.9044 -0.0721
-3 -11 -10 -0.1926 -0.5964
-3 -11 -9 1.0623 -0.2660
-3 -11 -8 0.2247 -0.3858
-3 -11 -7 1.3459 -0.1644
-3 -11 -6 0.3710 -0.6219
-3 -11 -5 1.4717 -0.0705
-3 -11 -4 0.2266 -0.6833
-3 -11 -3 1.5664 -0.1935
-3 -11 -2 0.0928 -0.3030
-3 -11 -1 1.6935 -0.1501
-3 -10 -21 -0.0033 0.5117
-3 -10 -20 0.1265 -0.2809
-3 -10 -19 0.0863 0.5644
-3 -10 -18 0.2181 -1.0113
-3 -10 -17 -0.3751 0.0919
-3 -10 -16 0.2990 -1.4342
-3 -10 -15 -1.0724 -0.0880
-3 -10 -14 0.3942 -1.0759
-3 -10 -13 -1.1091 0.3187
-3 -10 -12 0.2189 -0.5510
-3 -10 -11 -0.4087 0.4638
-3 -10 -10 -0.1666 -0.5541
-3 -10 -9 0.1402 0.0266
-3 -10 -8 -0.2628 -0.8701
-3 -10 -7 0.0182 -0.3004
-3 -10 -6 -0.1080 -1.0264
-3 -10 -5 -0.2945 -0.2344
-3 -10 -4 -0.1706 -1.0949
-3 -10 -3 -0.2097 -0.1229
-3 -10 -2 -0.2736 -1.2873
-3 -10 -1 0.1026 -0.0543
-3 -9 -22 0.4145 0.0112
-3 -9 -21 -0.1452 -0.0874
-3 -9 -20 0.7193 -0.1705
-3 -9 -19 -0.6295 -0.3512
-3 -9 -18 0.4125 0.0416
-3 -9 -17 -1.0739 -0.5009
-3 -9 -16 -0.0154 0.6729
-3 -9 -15 -0.8290 -0.5820
-3 -9 -14 0.2020 0.8407
-3 -9 -13 -0.2137 -0.4515
-3 -9 -12 0.5153 0.1375
-3 -9 -11 -0.0938 0.0101
-3 -9 -10 0.1637 -0.6206
-3 -9 -9 -0.4977 0.3638
-3 -9 -8 -0.3300 -0.6197
-3 -9 -7 -0.7783 0.2915
-3 -9 -6 -0.3466 -0.1385
-3 -9 -5 -0.8047 0.2304
-3 -9 -4 -0.2149 0.0889
-3 -9 -3 -0.9622 0.3863
-3 -9 -2 -0.1670 -0.0815
-3 -9 -1 -1.2461 0.2429
-3 -8 -23 -0.0483 -0.2307
-3 -8 -22 -0.0005 0.1071
-3 -8 -21 -0.2546 -0.6187
-3 -8 -20 -0.3498 0.3079
-3 -8 -19 -0.3263 -0.5857
-3 -8 -18 -0.6048 0.6633
-3 -8 -17 0.1168 -0.0683
-3 -8 -16 -0.6543 0.5777
-3 -8 -15 0.4437 0.0008
-3 -8 -14 -0.5343 0.0141
-3 -8 -13 -0.0598 -0.3888
-3 -8 -12 -0.1284 -0.1898
-3 -8 -11 -0.8501 -0.2194
-3 -8 -10 0.3873 0.3116
-3 -8 -9 -0.9193 0.4299
-3 -8 -8 0.5468 0.8273
-3 -8 -7 -0.3260 0.6216
-3 -8 -6 0.4622 0.8789
-3 -8 -5 0.1014 0.4437
-3 -8 -4 0.5657 0.8831
-3 -8 -3 0.0336 0.4030
-3 -8 -2 0.5569 1.1927
-3 -8 -1 -0.1833 0.2110
-3 -7 -23 0.1745 -0.0168
-3 -7 -22 -0.3399 0.2658
-3 -7 -21 0.1759 0.2707
-3 -7 -20 -0.5716 0.5176
-3 -7 -19 0.3835 0.6150
-3 -7 -18 -0.1964 0.3363
-3 -7 -17 0.4496 0.6768
-3 -7 -16 0.1198 -0.0974
-3 -7 -15 0.0556 0.5108
-3 -7 -14 -0.2298 0.0588
-3 -7 -13 -0.2060 0.2048
-3 -7 -12 -0.3321 0.7125
-3 -7 -11 0.2947 -0.2649
-3 -7 -10 0.3834 0.8190
-3 -7 -9 1.0630 -0.6372
-3 -7 -8 0.9166 0.1359
-3 -7 -7 1.2792 -0.7222
-3 -7 -6 0.7984 -0.4417
-3 -7 -5 1.1243 -0.8141
-3 -7 -4 0.7346 -0.3602
-3 -7 -3 1.2864 -0.9065
-3 -7 -2 0.6532 0.0108
-3 -7 -1 1.6896 -0.4536
-3 -6 -24 0.0930 -0.2566
-3 -6 -23 0.2020 0.0306
-3 -6 -22 0.2248 -0.2109
-3 -6 -21 0.4409 0.3923
-3 -6 -20 0.5710 -0.3041
-3 -6 -19 0.4853 0.3476
-3 -6 -18 0.7218 -0.4970
-3 -6 -17 0.0640 -0.0393
-3 -6 -16 0.5182 -0.3611
-3 -6 -15 -0.1481 0.1662
-3 -6 -14 0.2386 -0.0927
-3 -6 -13 0.2412 0.5735
-3 -6 -12 -0.0447 -0.4242
-3 -6 -11 0.4058 0.0296
-3 -6 -10 -0.4106 -1.2792
-3 -6 -9 -0.2731 -0.9038
-3 -6 -8 -0.7234 -1.7455
-3 -6 -7 -1.0318 -1.0887
-3 -6 -6 -0.9607 -1.5778
-3 -6 -5 -0.9852 -1.0155
-3 -6 -4 -1.1674 -1.5323
-3 -6 -3 -0.4009 -1.1488
-3 -6 -2 -0.9362 -1.9890
-3 -6 -1 0.0188 -0.5981
-3 -5 -24 -0.1568 -0.1107
-3 -5 -23 -0.2564 -0.2674
-3 -5 -22 0.1398 -0.1812
-3 -5 -21 -0.3227 -0.5095
-3 -5 -20 0.4603 -0.3052
-3 -5 -19 -0.6191 -0.7873
-3 -5 -18 0.2419 -0.0027
-3 -5 -17 -0.7923 -0.6636
-3 -5 -16 0.2494 0.4546
-3 -5 -15 -0.6382 -0.3239
-3 -5 -14 0.8443 0.3912
-3 -5 -13 -0.7077 -0.1518
-3 -5 -12 0.7543 0.1560
-3 -5 -11 -1.3619 0.0017
-3 -5 -10 -0.3517 0.6258
-3 -5 -9 -1.9743 0.3643
-3 -5 -8 -1.0385 1.4973
-3 -5 -7 -1.9578 0.8214
-3 -5 -6 -1.0508 1.6768
-3 -5 -5 -1.8093 1.2003
-3 -5 -4 -1.3522 1.0472
-3 -5 -3 -2.2412 1.2245
-3 -5 -2 -1.3215 0.4135
-3 -5 -1 -2.9097 0.5476
-3 -4 -25 -0.0372 0.1449
-3 -4 -24 -0.3437 0.1796
-3 -4 -23 0.0774 0.0520
-3 -4 -22 -0.4360 0.2750
-3 -4 -21 0.0388 -0.4898
-3 -4 -20 -0.7878 0.6295
-3 -4 -19 0.2071 -0.6310
-3 -4 -18 -0.9065 1.0791
-3 -4 -17 0.7104 -0.4940
-3 -4 -16 -0.5648 1.1843
-3 -4 -15 0.9377 -0.9979
-3 -4 -14 -0.2945 1.0942
-3 -4 -13 0.7055 -1.4333
-3 -4 -12 -0.2998 1.3536
-3 -4 -11 0.8002 -0.5992
-3 -4 -10 -0.1150 1.8529
-3 -4 -9 1.5242 0.5271
-3 -4 -8 0.4379 1.9966
-3 -4 -7 1.9914 0.7661
-3 -4 -6 1.0065 1.8875
-3 -4 -5 1.6155 1.0363
-3 -4 -4 1.2298 2.2701
-3 -4 -3 0.9760 1.6196
-3 -4 -2 0.8739 3.1999
-3 -4 -1 0.6769 0.9050
-3 -3 -25 0.0070 0.3525
-3 -3 -24 0.0839 -0.1922
-3 -3 -23 0.1118 0.3413
-3 -3 -22 -0.4395 -0.3031
-3 -3 -21 0.4386 0.6406
-3 -3 -20 -0.9835 -0.4088
-3 -3 -19 1.0090 1.0601
-3 -3 -18 -0.8974 -0.7976
-3 -3 -17 1.4018 0.9426
-3 -3 -16 -1.0501 -1.1767
-3 -3 -15 1.3794 0.4985
-3 -3 -14 -1.7233 -1.0732
-3 -3 -13 1.3170 0.3799
-3 -3 -12 -1.5004 -0.8550
-3 -3 -11 1.5074 0.3774
-3 -3 -10 -0.2846 -1.1722
-3 -3 -9 1.6620 -0.0669
-3 -3 -8 0.2875 -1.7111
-3 -3 -7 1.6299 -0.7542
-3 -3 -6 0.3555 -1.7200
-3 -3 -5 1.9254 -1.1093
-3 -3 -4 1.1576 -1.3102
-3 -3 -3 2.8949 -0.9320
-3 -3 -2 1.5044 -1.0811
-3 -3 -1 3.8791 -0.3412
-3 -2 -25 -0.1542 0.0393
-3 -2 -24 0.2394 0.0558
-3 -2 -23 -0.3356 0.3478
-3 -2 -22 0.3744 -0.1561
-3 -2 -21 -0.4456 1.1436
-3 -2 -20 0.9511 -0.6247
-3 -2 -19 -0.6709 1.3660
-3 -2 -18 1.2608 -1.1260
-3 -2 -17 -1.0161 1.1786
-3 -2 -16 0.8544 -1.2922
-3 -2 -15 -1.0839 1.6242
-3 -2 -14 0.4140 -1.1694
-3 -2 -13 -0.8168 1.9656
-3 -2 -12 0.3506 -1.1020
-3 -2 -11 -0.7449 1.0910
-3 -2 -10 0.0938 -1.1391
-3 -2 -9 -1.0642 0.1970
-3 -2 -8 -0.5893 -1.1276
-3 -2 -7 -1.2898 0.2504
-3 -2 -6 -1.0721 -1.2813
-3 -2 -5 -1.1739 -0.1887
-3 -2 -4 -0.9457 -1.9905
-3 -2 -3 -1.0716 -1.3115
-3 -2 -2 -0.4701 -3.0322
-3 -2 -1 -1.1453 -0.8874
-3 -1 -25 0.0942 -0.1679
-3 -1 -24 0.2621 0.1767
-3 -1 -23 0.0187 -0.1395
-3 -1 -22 1.0162 0.2706
-3 -1 -21 -0.2017 -0.6067
-3 -1 -20 1.6656 0.3680
-3 -1 -19 -0.5299 -1.2892
-3 -1 -18 1.4724 0.5502
-3 -1 -17 -0.7484 -1.2482
-3 -1 -16 1.4391 0.6736
-3 -1 -15 -0.7364 -0.6207
-3 -1 -14 1.9583 0.5640
-3 -1 -13 -0.6363 -0.2675
-3 -1 -12 1.6742 0.3964
-3 -1 -11 -0.5924 -0.0988
-3 -1 -10 0.6442 0.4443
-3 -1 -9 -0.5691 0.4651
-3 -1 -8 0.4822 0.6112
-3 -1 -7 -0.5920 1.0961
-3 -1 -6 0.6194 0.6529
-3 -1 -5 -0.8765 1.0998
-3 -1 -4 -0.4698 0.6317
-3 -1 -3 -1.4782 0.5917
-3 -1 -2 -1.2644 0.7069
-3 -1 -1 -2.0201 0.1328
-2 -20 -5 -0.0427 0.0545
-2 -20 -4 0.1314 0.0061
-2 -20 -3 -0.1018 0.1368
-2 -20 -2 0.2125 0.0487
-2 -20 -1 -0.0438 0.2325
-2 -19 -9 0.0634 0.0654
-2 -19 -8 0.0617 -0.0602
-2 -19 -7 -0.1494 0.0641
-2 -19 -6 0.2221 0.1091
-2 -19 -5 -0.2125 0.0202
-2 -19 -4 0.4354 0.2568
-2 -19 -3 -0.1166 -0.0401
-2 -19 -2 0.6306 0.1989
-2 -19 -1 -0.0153 -0.0919
-2 -18 -12 0.1747 -0.2843
-2 -18 -11 -0.0399 -0.0207
-2 -18 -10 0.2884 -0.0801
-2 -18 -9 -0.0686 -0.0362
-2 -18 -8 0.3657 0.2402
-2 -18 -7 0.1345 -0.2586
-2 -18 -6 0.4121 0.4204
-2 -18 -5 0.3932 -0.6242
-2 -18 -4 0.4739 0.3491
-2 -18 -3 0.4063 -0.9587
-2 -18 -2 0.5259 0.1528
-2 -18 -1 0.1558 -1.1550
-2 -17 -14 0.0129 -0.0409
-2 -17 -13 -0.2632 -0.3278
-2 -17 -12 -0.0633 -0.0179
-2 -17 -11 -0.1431 -0.5247
-2 -17 -10 -0.0091 0.0515
-2 -17 -9 0.1942 -0.7125
-2 -17 -8 -0.1473 -0.0998
-2 -17 -7 0.4591 -0.8677
-2 -17 -6 -0.5745 -0.4128
-2 -17 -5 0.4610 -1.0864
-2 -17 -4 -1.0426 -0.5279
-2 -17 -3 0.2663 -1.3400
-2 -17 -2 -1.3542 -0.3221
-2 -17 -1 0.0646 -1.4957
-2 -16 -16 -0.2497 -0.0683
-2 -16 -15 -0.0086 -0.0706
-2 -16 -14 -0.3472 0.1615
-2 -16 -13 -0.1087 0.1304
-2 -16 -12 -0.6323 0.2171
-2 -16 -11 -0.0295 0.0528
-2 -16 -10 -0.9423 -0.0260
-2 -16 -9 -0.0580 -0.0145
-2 -16 -8 -1.1650 -0.2943
-2 -16 -7 -0.3145 0.2957
-2 -16 -6 -1.4442 -0.3433
-2 -16 -5 -0.4818 0.8151
-2 -16 -4 -1.8448 -0.1985
-2 -16 -3 -0.3441 1.2164
-2 -16 -2 -2.1868 -0.0450
-2 -16 -1 -0.0822 1.4067
-2 -15 -18 -0.2196 -0.3051
-2 -15 -17 -0.2340 0.1408
-2 -15 -16 -0.1544 -0.0917
-2 -15 -15 0.0059 0.1999
-2 -15 -14 0.1567 0.1503
-2 -15 -13 0.2439 0.5181
-2 -15 -12 0.1635 0.1237
-2 -15 -11 0.1539 0.9399
-2 -15 -10 -0.1095 0.0365
-2 -15 -9 -0.0614 1.1950
-2 -15 -8 -0.0791 0.1669
-2 -15 -7 -0.0976 1.3856
-2 -15 -6 0.3582 0.3175
-2 -15 -5 0.0352 1.7324
-2 -15 -4 0.8076 0.2055
-2 -15 -3 0.1374 2.1343
-2 -15 -2 1.0585 -0.0034
-2 -15 -1 0.0831 2.3588
-2 -14 -19 -0.4122 0.1296
-2 -14 -18 0.0505 0.2835
-2 -14 -17 -0.2284 0.2328
-2 -14 -16 -0.0077 0.1365
-2 -14 -15 0.0860 -0.0688
-2 -14 -14 0.2172 -0.1992
-2 -14 -13 0.1216 -0.2348
-2 -14 -12 0.6817 -0.2371
-2 -14 -11 -0.0325 0.1171
-2 -14 -10 0.9722 -0.0506
-2 -14 -9 -0.0076 0.4123
-2 -14 -8 1.0116 -0.0345
-2 -14 -7 0.1297 0.1719
-2 -14 -6 1.1209 -0.2243
-2 -14 -5 0.0346 -0.2913
-2 -14 -4 1.3860 -0.3536
-2 -14 -3 -0.2058 -0.6092
-2 -14 -2 1.5798 -0.2645
-2 -14 -1 -0.1803 -0.7595
-2 -13 -20 -0.0337 0.4248
-2 -13 -19 0.1846 -0.0535
-2 -13 -18 0.2501 0.3178
-2 -13 -17 0.1951 0.1224
-2 -13 -16 0.1412 0.0298
-2 -13 -15 -0.1138 0.1069
-2 -13 -14 -0.1383 0.0024
-2 -13 -13 -0.2048 -0.2615
-2 -13 -12 0.1281 0.2238
-2 -13 -11 0.0371 -0.5762
-2 -13 -10 0.6613 0.2556
-2 -13 -9 0.1195 -0.5249
-2 -13 -8 0.6668 0.0535
-2 -13 -7 -0.1420 -0.3739
-2 -13 -6 0.2031 0.0445
-2 -13 -5 -0.3952 -0.4065
-2 -13 -4 -0.2187 0.3188
-2 -13 -3 -0.3731 -0.4780
-2 -13 -2 -0.4822 0.4049
-2 -13 -1 -0.1472 -0.4443
-2 -12 -21 0.3667 0.2079
-2 -12 -20 -0.0905 0.0187
-2 -12 -19 0.3205 -0.1638
-2 -12 -18 0.0931 -0.1378
-2 -12 -17 0.0881 -0.3814
-2 -12 -16 0.2710 0.0473
-2 -12 -15 0.1282 -0.1514
-2 -12 -14 0.1213 0.1307
-2 -12 -13 0.4768 -0.2365
-2 -12 -12 -0.1402 -0.2283
-2 -12 -11 0.5804 -0.8496
-2 -12 -10 -0.0844 -0.5123
-2 -12 -9 0.2510 -1.0989
-2 -12 -8 0.2034 -0.2590
-2 -12 -7 0.0128 -0.6511
-2 -12 -6 0.3498 0.1751
-2 -12 -5 0.2143 -0.0914
-2 -12 -4 0.3598 0.2968
-2 -12 -3 0.4689 0.3084
-2 -12 -2 0.4524 0.1562
-2 -12 -1 0.2779 0.5992
-2 -11 -22 0.3040 -0.2972
-2 -11 -21 0.2296 0.0555
-2 -11 -20 0.0064 -0.2844
-2 -11 -19 0.0076 -0.0066
-2 -11 -18 -0.5140 -0.0622
-2 -11 -17 0.0410 -0.2066
-2 -11 -16 -0.5122 -0.1181
-2 -11 -15 0.1098 -0.2551
-2 -11 -14 -0.4270 -0.6094
-2 -11 -13 -0.3309 -0.1419
-2 -11 -12 -0.9586 -0.8627
-2 -11 -11 -0.9028 -0.1952
-2 -11 -10 -1.4343 -0.4365
-2 -11 -9 -0.8118 -0.4758
-2 -11 -8 -1.0745 0.0957
-2 -11 -7 -0.2136 -0.6766
-2 -11 -6 -0.3817 0.0749
-2 -11 -5 0.1157 -0.6874
-2 -11 -4 0.1072 -0.2828
-2 -11 -3 0.0275 -0.7252
-2 -11 -2 0.5512 -0.3648
-2 -11 -1 -0.0414 -0.8494
-2 -10 -23 -0.2304 -0.2618
-2 -10 -22 -0.0541 -0.3419
-2 -10 -21 -0.2652 -0.1697
-2 -10 -20 0.0361 -0.1598
-2 -10 -19 -0.0370 0.4605
-2 -10 -18 0.0097 -0.0833
-2 -10 -17 0.0158 0.7613
-2 -10 -16 -0.0531 -0.1764
-2 -10 -15 -0.5022 0.5889
-2 -10 -14 -0.0891 0.2044
-2 -10 -13 -0.9508 0.8979
-2 -10 -12 -0.2100 1.0160
-2 -10 -11 -0.5420 1.5544
-2 -10 -10 -0.4235 1.2512
-2 -10 -9 0.2590 1.4331
-2 -10 -8 -0.5497 0.6102
-2 -10 -7 0.4532 0.6742
-2 -10 -6 -0.5222 0.0155
-2 -10 -5 0.0332 0.1640
-2 -10 -4 -0.4844 0.0579
-2 -10 -3 -0.2806 -0.2357
-2 -10 -2 -0.5350 0.2237
-2 -10 -1 -0.1722 -0.7323
-2 -9 -24 -0.1042 0.1317
-2 -9 -23 -0.2925 0.1292
-2 -9 -22 -0.2190 0.2359
-2 -9 -21 -0.2208 -0.0432
-2 -9 -20 0.2644 0.0841
-2 -9 -19 -0.1123 -0.2560
-2 -9 -18 0.7885 -0.1204
-2 -9 -17 -0.2708 -0.3878
-2 -9 -16 0.6365 0.2351
-2 -9 -15 -0.1307 -0.3354
-2 -9 -14 0.6185 0.8168
-2 -9 -13 0.7146 -0.0858
-2 -9 -12 1.3218 0.5633
-2 -9 -11 1.3537 0.1168
-2 -9 -10 1.6083 -0.4131
-2 -9 -9 0.9026 0.0577
-2 -9 -8 0.9348 -0.8341
-2 -9 -7 0.0621 -0.0995
-2 -9 -6 0.3864 -0.3247
-2 -9 -5 -0.0419 -0.1267
-2 -9 -4 0.2308 0.2245
-2 -9 -3 0.3533 -0.0925
-2 -9 -2 -0.2666 0.2632
-2 -9 -1 0.2856 -0.0996
-2 -8 -24 0.1002 0.1046
-2 -8 -23 0.1224 0.1142
-2 -8 -22 -0.0918 0.1367
-2 -8 -21 0.1520 -0.0539
-2 -8 -20 -0.4659 0.0599
-2 -8 -19 -0.0789 -0.6140
-2 -8 -18 -0.8599 0.2824
-2 -8 -17 0.0125 -0.5890
-2 -8 -16 -0.9654 0.4926
-2 -8 -15 0.5811 -0.2384
-2 -8 -14 -0.6124 -0.0902
-2 -8 -13 0.5909 -0.7515
-2 -8 -12 -0.2739 -1.0295
-2 -8 -11 -0.3915 -1.5034
-2 -8 -10 -0.5293 -1.0265
-2 -8 -9 -1.0769 -1.1628
-2 -8 -8 -1.0543 -0.1305
-2 -8 -7 -0.5221 -0.4866
-2 -8 -6 -1.1475 0.2523
-2 -8 -5 0.3569 -0.5040
-2 -8 -4 -0.9515 -0.2993
-2 -8 -3 0.5181 -0.3175
-2 -8 -2 -0.9906 -0.6280
-2 -8 -1 0.1994 0.4300
-2 -7 -25 -0.1121 -0.0437
-2 -7 -24 -0.0840 0.0714
-2 -7 -23 -0.0520 0.1804
-2 -7 -22 0.0517 -0.1250
-2 -7 -21 -0.0827 0.6193
-2 -7 -20 -0.3417 -0.0621
-2 -7 -19 0.1444 1.1722
-2 -7 -18 -0.5199 0.0295
-2 -7 -17 0.6548 1.5131
-2 -7 -16 -0.0034 -0.3868
-2 -7 -15 0.5694 1.1800
-2 -7 -14 -0.0957 -0.6883
-2 -7 -13 -0.3706 0.5646
-2 -7 -12 -1.1472 0.0423
-2 -7 -11 -0.9213 0.8040
-2 -7 -10 -1.4234 0.9590
-2 -7 -9 -0.3018 1.8954
-2 -7 -8 -0.6555 0.5690
-2 -7 -7 0.3591 2.4661
-2 -7 -6 -0.4686 -0.6346
-2 -7 -5 -0.0998 2.1336
-2 -7 -4 -0.6257 -1.0496
-2 -7 -3 -0.8869 2.0297
-2 -7 -2 0.2121 -0.5632
-2 -7 -1 -0.5820 2.4491
-2 -6 -25 0.2277 0.2598
-2 -6 -24 0.1906 0.2231
-2 -6 -23 0.0240 -0.0109
-2 -6 -22 0.6748 0.2371
-2 -6 -21 -0.1594 0.0824
-2 -6 -20 1.2323 0.0900
-2 -6 -19 -0.0799 0.4515
-2 -6 -18 1.7258 -0.5141
-2 -6 -17 -0.2886 0.0852
-2 -6 -16 1.5716 -0.9413
-2 -6 -15 -0.7847 -0.2787
-2 -6 -14 0.7046 -0.3594
-2 -6 -13 -0.5518 0.6997
-2 -6 -12 0.5453 0.5655
-2 -6 -11 0.3578 1.7352
-2 -6 -10 2.0016 0.5006
-2 -6 -9 0.3503 1.2220
-2 -6 -8 3.4942 -0.2292
-2 -6 -7 -0.9133 0.5042
-2 -6 -6 3.4374 -0.1074
-2 -6 -5 -1.6992 0.6363
-2 -6 -4 3.0298 0.9184
-2 -6 -3 -1.1473 -0.0280
-2 -6 -2 3.7583 1.2001
-2 -6 -1 -0.3103 -1.6071
-2 -5 -26 0.3247 -0.2303
-2 -5 -25 0.2612 -0.0336
-2 -5 -24 0.1339 -0.1861
-2 -5 -23 0.2914 -0.5754
-2 -5 -22 -0.0815 0.1315
-2 -5 -21 0.2710 -1.0608
-2 -5 -20 0.3335 0.2146
-2 -5 -19 -0.1798 -1.5171
-2 -5 -18 0.4117 0.2664
-2 -5 -17 -0.8770 -1.6140
-2 -5 -16 -0.1405 0.7528
-2 -5 -15 -0.8411 -0.7702
-2 -5 -14 0.3778 1.0540
-2 -5 -13 0.0616 0.0057
-2 -5 -12 1.9657 0.5211
-2 -5 -11 0.5610 -1.1624
-2 -5 -10 2.2408 0.1878
-2 -5 -9 0.0687 -3.4985
-2 -5 -8 1.1659 1.1255
-2 -5 -7 -0.2008 -4.2403
-2 -5 -6 0.8005 2.1723
-2 -5 -5 0.6685 -3.5313
-2 -5 -4 0.4013 1.7832
-2 -5 -3 1.5281 -4.1529
-2 -5 -2 -1.6518 0.6488
-2 -5 -1 0.8506 -5.9589
-2 -4 -26 0.2043 -0.1540
-2 -4 -25 -0.2326 -0.2933
-2 -4 -24 -0.3358 -0.2006
-2 -4 -23 0.0240 0.1026
-2 -4 -22 -0.7714 -0.2767
-2 -4 -21 0.2701 -0.1328
-2 -4 -20 -1.0204 -0.1089
-2 -4 -19 0.2838 -0.7070
-2 -4 -18 -1.2450 0.5058
-2 -4 -17 0.5774 -0.4309
-2 -4 -16 -0.7798 0.8960
-2 -4 -15 1.1552 -0.3659
-2 -4 -14 0.3487 0.3703
-2 -4 -13 1.2028 -1.9368
-2 -4 -12 0.0835 -0.4038
-2 -4 -11 0.8554 -3.2776
-2 -4 -10 -2.3372 -0.3397
-2 -4 -9 1.2830 -2.5642
-2 -4 -8 -4.0141 0.1355
-2 -4 -7 2.2763 -1.6018
-2 -4 -6 -3.1911 -0.2564
-2 -4 -5 2.2078 -1.3494
-2 -4 -4 -2.9270 -1.3190
-2 -4 -3 0.9662 0.4379
-2 -4 -2 -5.4278 -1.4245
-2 -4 -1 0.1250 3.2954
-2 -3 -26 -0.3777 0.1471
-2 -3 -25 -0.0367 0.0756
-2 -3 -24 -0.0153 0.0629
-2 -3 -23 -0.1286 0.5105
-2 -3 -22 0.0848 -0.2202
-2 -3 -21 -0.1856 0.5258
-2 -3 -20 -0.7146 -0.2974
-2 -3 -19 0.1219 0.5989
-2 -3 -18 -1.0797 -0.3768
-2 -3 -17 0.6091 0.6060
-2 -3 -16 -0.7255 -0.8626
-2 -3 -15 0.5382 -0.2593
-2 -3 -14 -1.6650 -1.3194
-2 -3 -13 -0.1219 -0.8872
-2 -3 -12 -3.7219 -1.2688
-2 -3 -11 -0.4233 0.7007
-2 -3 -10 -4.1262 -1.3432
-2 -3 -9 -0.0375 2.8740
-2 -3 -8 -3.0435 -2.0074
-2 -3 -7 0.0652 2.2600
-2 -3 -6 -2.7252 -2.2189
-2 -3 -5 -0.7108 0.4973
-2 -3 -4 -1.8548 -1.2032
-2 -3 -3 -1.3670 2.1836
-2 -3 -2 1.3615 -0.1196
-2 -3 -1 -0.7239 5.9634
-2 -2 -26 -0.0758 -0.0756
-2 -2 -25 0.0752 0.2005
-2 -2 -24 0.3557 -0.0276
-2 -2 -23 -0.1085 -0.1854
-2 -2 -22 0.2899 0.0904
-2 -2 -21 -0.2501 0.4069
-2 -2 -20 0.0098 0.0609
-2 -2 -19 -0.2448 1.3939
-2 -2 -18 0.1703 -0.2460
-2 -2 -17 -0.4558 1.3086
-2 -2 -16 -0.0160 -0.4251
-2 -2 -15 -0.9219 1.4197
-2 -2 -14 -0.8857 -0.1017
-2 -2 -13 -1.1591 3.3480
-2 -2 -12 -0.4978 0.2998
-2 -2 -11 -1.1722 5.0260
-2 -2 -10 1.4594 0.1823
-2 -2 -9 -1.4664 4.5966
-2 -2 -8 1.4198 -0.1257
-2 -2 -7 -1.7592 4.1014
-2 -2 -6 -1.5823 0.1408
-2 -2 -5 -1.2204 4.1910
-2 -2 -4 -2.3379 0.8060
-2 -2 -3 -0.1947 2.0074
-2 -2 -2 1.7388 0.8625
-2 -2 -1 0.1252 -1.5914
-2 -1 -27 -0.0736 0.0931
-2 -1 -26 0.3390 -0.0368
-2 -1 -25 -0.0659 -0.2563
-2 -1 -24 -0.0887 0.0124
-2 -1 -23 -0.0032 -0.3280
-2 -1 -22 0.0048 0.1236
-2 -1 -21 0.0565 0.1919
-2 -1 -20 1.1736 0.1435
-2 -1 -19 -0.0286 0.3218
-2 -1 -18 1.7647 0.1721
-2 -1 -17 -0.1854 0.0126
-2 -1 -16 1.4550 0.3824
-2 -1 -15 -0.1407 0.4466
-2 -1 -14 2.5166 0.6190
-2 -1 -13 0.0964 0.8938
-2 -1 -12 4.8453 0.6870
-2 -1 -11 0.1679 -0.3137
-2 -1 -10 5.6041 0.7621
-2 -1 -9 -0.0168 -1.0542
-2 -1 -8 5.0900 0.9370
-2 -1 -7 -0.0656 1.8979
-2 -1 -6 5.5130 0.8245
-2 -1 -5 0.2344 5.3519
-2 -1 -4 5.0129 0.2761
-2 -1 -3 0.4852 3.3746
-2 -1 -2 1.5430 -0.1189
-2 -1 -1 0.2474 -1.6300
-1 -20 -8 0.1973 -0.0830
-1 -20 -7 -0.0498 -0.2273
-1 -20 -6 0.2061 -0.1650
-1 -20 -5 0.1015 -0.2781
-1 -20 -4 0.1510 -0.2651
-1 -20 -3 0.1747 -0.2317
-1 -20 -2 0.0752 -0.3111
-1 -20 -1 0.1867 -0.0924
-1 -19 -11 0.0118 0.0470
-1 -19 -10 -0.0208 0.1720
-1 -19 -9 -0.1190 -0.0274
-1 -19 -8 -0.2015 0.0795
-1 -19 -7 -0.3719 -0.0648
-1 -19 -6 -0.3185 -0.0638
-1 -19 -5 -0.7120 -0.0437
-1 -19 -4 -0.2938 -0.0902
-1 -19 -3 -1.0184 -0.0040
-1 -19 -2 -0.1720 -0.0233
-1 -19 -1 -1.1683 0.0118
-1 -18 -14 0.2270 -0.1109
-1 -18 -13 0.0217 -0.0988
-1 -18 -12 0.2047 -0.0892
-1 -18 -11 0.1541 -0.1846
-1 -18 -10 0.1883 0.0732
-1 -18 -9 0.1328 -0.0504
-1 -18 -8 0.1403 0.4186
-1 -18 -7 0.0250 0.1381
-1 -18 -6 0.0967 0.9124
-1 -18 -5 0.0558 0.1789
-1 -18 -4 0.0882 1.4412
-1 -18 -3 0.2294 0.1095
-1 -18 -2 0.0719 1.8229
-1 -18 -1 0.3674 0.0342
-1 -17 -16 -0.0083 0.0611
-1 -17 -15 -0.2080 -0.2662
-1 -17 -14 -0.1840 0.1038
-1 -17 -13 -0.1674 -0.2461
-1 -17 -12 -0.4397 -0.0957
-1 -17 -11 -0.0677 -0.2912
-1 -17 -10 -0.4456 -0.2076
-1 -17 -9 0.2049 -0.2744
-1 -17 -8 -0.2168 -0.1577
-1 -17 -7 0.6430 -0.1603
-1 -17 -6 -0.0705 -0.1958
-1 -17 -5 1.1724 -0.0740
-1 -17 -4 -0.0818 -0.4028
-1 -17 -3 1.6538 -0.0585
-1 -17 -2 -0.0808 -0.6003
-1 -17 -1 1.9202 -0.0404
-1 -16 -18 -0.2743 0.4008
-1 -16 -17 0.0800 0.1511
-1 -16 -16 -0.2655 0.2616
-1 -16 -15 0.2428 0.3063
-1 -16 -14 -0.1560 0.1935
-1 -16 -13 0.0097 0.6495
-1 -16 -12 -0.1838 0.2350
-1 -16 -11 -0.2835 0.8242
-1 -16 -10 -0.2251 0.1959
-1 -16 -9 -0.3464 0.6045
-1 -16 -8 -0.0855 0.0080
-1 -16 -7 -0.3572 0.3175
-1 -16 -6 0.0995 -0.2846
-1 -16 -5 -0.4831 0.2469
-1 -16 -4 0.1312 -0.6295
-1 -16 -3 -0.5948 0.2398
-1 -16 -2 0.0499 -0.9131
-1 -16 -1 -0.5965 0.1033
-1 -15 -19 0.3844 0.2659
-1 -15 -18 0.3385 -0.0317
-1 -15 -17 0.2243 0.2860
-1 -15 -16 0.4427 -0.3286
-1 -15 -15 0.1244 0.0395
-1 -15 -14 0.7299 -0.1420
-1 -15 -13 0.3253 -0.0805
-1 -15 -12 1.0100 0.3126
-1 -15 -11 0.6028 -0.0188
-1 -15 -10 0.8513 0.5498
-1 -15 -9 0.7435 -0.1087
-1 -15 -8 0.4258 0.5739
-1 -15 -7 0.7660 -0.3564
-1 -15 -6 0.2241 0.5888
-1 -15 -5 0.6883 -0.4450
-1 -15 -4 0.2490 0.5209
-1 -15 -3 0.5166 -0.2886
-1 -15 -2 0.1949 0.2940
-1 -15 -1 0.3765 -0.0679
-1 -14 -20 0.2138 -0.2515
-1 -14 -19 0.0643 -0.4852
-1 -14 -18 0.3351 -0.1280
-1 -14 -17 -0.3188 -0.5494
-1 -14 -16 0.0240 0.0164
-1 -14 -15 -0.2461 -0.6405
-1 -14 -14 -0.3183 -0.2713
-1 -14 -13 0.2731 -0.8776
-1 -14 -12 -0.3340 -0.8310
-1 -14 -11 0.6752 -0.8032
-1 -14 -10 -0.3363 -1.2568
-1 -14 -9 0.7778 -0.3060
-1 -14 -8 -0.5643 -1.4909
-1 -14 -7 0.7670 0.0517
-1 -14 -6 -0.7193 -1.6108
-1 -14 -5 0.5978 0.0080
-1 -14 -4 -0.5592 -1.5587
-1 -14 -3 0.1432 -0.1038
-1 -14 -2 -0.2422 -1.3730
-1 -14 -1 -0.3220 -0.0543
-1 -13 -21 -0.1179 -0.0982
-1 -13 -20 -0.5293 -0.1259
-1 -13 -19 -0.0739 -0.3446
-1 -13 -18 -0.5997 0.2454
-1 -13 -17 0.1294 -0.1333
-1 -13 -16 -0.4314 0.2743
-1 -13 -15 -0.0918 0.3535
-1 -13 -14 -0.4445 -0.2131
-1 -13 -13 -0.7717 0.5177
-1 -13 -12 -0.4122 -0.6857
-1 -13 -11 -1.3576 0.4688
-1 -13 -10 0.0535 -0.8536
-1 -13 -9 -1.6222 0.6264
-1 -13 -8 0.5334 -0.9065
-1 -13 -7 -1.7498 0.8310
-1 -13 -6 0.5042 -0.8237
-1 -13 -5 -1.7442 0.7333
-1 -13 -4 0.2100 -0.3597
-1 -13 -3 -1.4938 0.4057
-1 -13 -2 0.0479 0.3295
-1 -13 -1 -1.2057 0.0942
-1 -12 -22 0.0437 0.0618
-1 -12 -21 -0.0856 0.4511
-1 -12 -20 -0.2475 0.1265
-1 -12 -19 0.1914 0.5905
-1 -12 -18 -0.2644 -0.1167
-1 -12 -17 0.2431 0.2361
-1 -12 -16 0.1618 -0.1188
-1 -12 -15 -0.2016 -0.0827
-1 -12 -14 0.4251 0.4378
-1 -12 -13 -0.6612 -0.1701
-1 -12 -12 0.3823 1.0163
-1 -12 -11 -0.7964 -0.5206
-1 -12 -10 0.5042 1.1588
-1 -12 -9 -0.8886 -1.0533
-1 -12 -8 0.7808 1.1093
-1 -12 -7 -1.0160 -1.0895
-1 -12 -6 0.7992 1.0849
-1 -12 -5 -0.7940 -0.6510
-1 -12 -4 0.5471 0.8543
-1 -12 -3 -0.1584 -0.2906
-1 -12 -2 0.2518 0.3823
-1 -12 -1 0.4012 -0.0850
-1 -11 -23 0.0556 -0.1344
-1 -11 -22 0.2648 -0.0339
-1 -11 -21 0.2284 0.0632
-1 -11 -20 0.5086 -0.1978
-1 -11 -19 0.0144 0.2948
-1 -11 -18 0.1686 -0.2157
-1 -11 -17 -0.2646 0.1142
-1 -11 -16 -0.4139 0.2372
-1 -11 -15 -0.0436 -0.0927
-1 -11 -14 -0.6267 0.7049
-1 -11 -13 0.3704 -0.0442
-1 -11 -12 -0.8111 0.7439
-1 -11 -11 0.3257 -0.2014
-1 -11 -10 -1.3127 0.7579
-1 -11 -9 -0.0122 -0.6478
-1 -11 -8 -1.5048 1.0691
-1 -11 -7 -0.1226 -0.8483
-1 -11 -6 -1.0471 1.1974
-1 -11 -5 -0.1768 -0.7230
-1 -11 -4 -0.5465 0.8019
-1 -11 -3 -0.6122 -0.5403
-1 -11 -2 -0.2830 0.2695
-1 -11 -1 -1.1528 -0.2208
-1 -10 -24 -0.1361 -0.0341
-1 -10 -23 -0.1397 -0.0231
-1 -10 -22 -0.1171 -0.2547
-1 -10 -21 -0.2100 -0.3238
-1 -10 -20 0.1992 -0.1426
-1 -10 -19 -0.2142 -0.2129
-1 -10 -18 0.3007 0.3203
-1 -10 -17 0.2443 0.3868
-1 -10 -16 0.2783 0.4979
-1 -10 -15 0.8031 0.6879
-1 -10 -14 0.4171 0.3247
-1 -10 -13 0.8175 0.6584
-1 -10 -12 0.2231 0.5025
-1 -10 -11 0.6724 1.0013
-1 -10 -10 -0.5066 1.1192
-1 -10 -9 1.0534 1.4337
-1 -10 -8 -0.9844 1.4284
-1 -10 -7 1.5228 1.1986
-1 -10 -6 -0.9443 1.2790
-1 -10 -5 1.3687 0.6782
-1 -10 -4 -0.9276 1.4191
-1 -10 -3 0.8968 0.4705
-1 -10 -2 -0.7672 2.0911
-1 -10 -1 0.6612 0.2036
-1 -9 -25 -0.0014 0.0968
-1 -9 -24 0.1771 0.1666
-1 -9 -23 -0.1585 0.2300
-1 -9 -22 -0.0433 0.1439
-1 -9 -21 -0.1525 -0.0484
-1 -9 -20 -0.2364 0.1756
-1 -9 -19 0.3230 -0.3375
-1 -9 -18 0.0924 -0.1765
-1 -9 -17 0.7865 -0.4858
-1 -9 -16 0.3484 -0.8243
-1 -9 -15 0.8172 -0.7609
-1 -9 -14 0.0672 -0.9690
-1 -9 -13 0.9643 -0.6310
-1 -9 -12 0.0674 -0.7106
-1 -9 -11 1.6764 0.3939
-1 -9 -10 0.6925 -1.0474
-1 -9 -9 2.2625 1.2713
-1 -9 -8 0.9596 -1.8394
-1 -9 -7 2.1057 1.1972
-1 -9 -6 0.6320 -1.9447
-1 -9 -5 1.9154 1.1308
-1 -9 -4 0.5380 -1.3831
-1 -9 -3 2.5622 1.4083
-1 -9 -2 0.5336 -1.0917
-1 -9 -1 3.4908 0.7646
-1 -8 -25 0.1377 -0.2367
-1 -8 -24 0.2951 0.0333
-1 -8 -23 0.0038 -0.2421
-1 -8 -22 0.0933 0.0554
-1 -8 -21 0.0325 0.1221
-1 -8 -20 -0.2873 -0.2970
-1 -8 -19 -0.0877 0.2139
-1 -8 -18 -0.4900 -0.8404
-1 -8 -17 -0.6657 0.1379
-1 -8 -16 -0.8025 -0.9733
-1 -8 -15 -1.0226 0.6279
-1 -8 -14 -0.8426 -0.9153
-1 -8 -13 -0.7930 1.1087
-1 -8 -12 0.3119 -1.4017
-1 -8 -11 -0.9932 0.5345
-1 -8 -10 1.6953 -2.1456
-1 -8 -9 -2.0425 -0.3684
-1 -8 -8 1.5776 -2.2102
-1 -8 -7 -2.5883 -0.5137
-1 -8 -6 0.9435 -1.8772
-1 -8 -5 -1.9638 -0.5180
-1 -8 -4 1.5065 -2.4320
-1 -8 -3 -1.3981 -0.8370
-1 -8 -2 1.7761 -3.9363
-1 -8 -1 -1.5196 -0.4845
-1 -7 -26 -0.1335 -0.1163
-1 -7 -25 0.0076 -0.3580
-1 -7 -24 -0.3999 0.1009
-1 -7 -23 -0.0317 -0.2297
-1 -7 -22 -0.1189 0.1701
-1 -7 -21 -0.2187 0.2212
-1 -7 -20 0.3179 0.0650
-1 -7 -19 -0.6504 0.4136
-1 -7 -18 0.4782 0.3644
-1 -7 -17 -0.7935 0.5637
-1 -7 -16 1.0162 0.8485
-1 -7 -15 -0.4886 0.7410
-1 -7 -14 1.9016 0.7940
-1 -7 -13 -0.4892 -0.2412
-1 -7 -12 1.6927 0.8033
-1 -7 -11 -1.0719 -2.0965
-1 -7 -10 0.3056 1.8647
-1 -7 -9 -1.3545 -2.2367
-1 -7 -8 -0.5625 2.9788
-1 -7 -7 -1.0231 -0.6621
-1 -7 -6 -0.6615 2.6624
-1 -7 -5 -1.3460 -0.6852
-1 -7 -4 -1.0663 1.8166
-1 -7 -3 -3.1935 -2.2574
-1 -7 -2 -1.1746 1.9630
-1 -7 -1 -5.1732 -1.4925
-1 -6 -26 -0.4025 -0.0951
-1 -6 -25 0.0755 0.3622
-1 -6 -24 -0.3792 0.0284
-1 -6 -23 0.2864 0.3649
-1 -6 -22 0.1333 0.0774
-1 -6 -21 0.1102 -0.1726
-1 -6 -20 0.3926 0.2762
-1 -6 -19 0.0514 -0.5415
-1 -6 -18 0.2604 0.3613
-1 -6 -17 0.4665 -0.9403
-1 -6 -16 0.3627 -0.0620
-1 -6 -15 0.6607 -1.8951
-1 -6 -14 -0.1787 -0.5277
-1 -6 -13 0.5378 -2.1919
-1 -6 -12 -2.1751 -0.3759
-1 -6 -11 1.2412 -0.7216
-1 -6 -10 -3.0595 -0.1054
-1 -6 -9 2.6597 0.9513
-1 -6 -8 -0.9286 -0.4941
-1 -6 -7 3.0149 1.2939
-1 -6 -6 0.5075 -0.7365
-1 -6 -5 2.2508 1.3763
-1 -6 -4 -1.7282 0.7001
-1 -6 -3 2.3694 1.7648
-1 -6 -2 -3.2020 3.3706
-1 -6 -1 3.4517 0.9383
-1 -5 -27 -0.1824 0.3611
-1 -5 -26 0.1849 0.0450
-1 -5 -25 -0.0211 0.4935
-1 -5 -24 0.4904 -0.2195
-1 -5 -23 -0.0576 0.0168
-1 -5 -22 0.1263 -0.1325
-1 -5 -21 -0.1275 -0.4381
-1 -5 -20 -0.3659 0.1715
-1 -5 -19 -0.1767 -0.1329
-1 -5 -18 -0.5664 -0.0065
-1 -5 -17 -0.5568 0.1018
-1 -5 -16 -1.1860 -0.4050
-1 -5 -15 -1.1960 0.1819
-1 -5 -14 -1.8134 -0.3518
-1 -5 -13 -1.4434 1.7130
-1 -5 -12 -0.7102 -0.5120
-1 -5 -11 -1.3648 3.4924
-1 -5 -10 1.5580 -1.6325
-1 -5 -9 -1.9040 1.9649
-1 -5 -8 2.4640 -2.5324
-1 -5 -7 -2.9866 -0.9192
-1 -5 -6 2.0402 -2.2450
-1 -5 -5 -2.9331 0.6713
-1 -5 -4 2.0903 -2.3911
-1 -5 -3 -0.8824 4.6991
-1 -5 -2 1.8690 -4.1442
-1 -5 -1 1.3800 3.1185
-1 -4 -27 0.1338 -0.0052
-1 -4 -26 0.4779 0.0205
-1 -4 -25 -0.0337 -0.4521
-1 -4 -24 0.2056 0.0824
-1 -4 -23 -0.0641 -0.4316
-1 -4 -22 -0.4474 0.3583
-1 -4 -21 0.2813 0.0462
-1 -4 -20 -0.2631 0.6075
-1 -4 -19 0.3771 0.1595
-1 -4 -18 0.3986 0.9115
-1 -4 -17 -0.0609 0.2543
-1 -4 -16 0.3341 1.4190
-1 -4 -15 -0.2748 0.8215
-1 -4 -14 0.8698 1.7784
-1 -4 -13 -0.1094 0.3445
-1 -4 -12 2.9373 1.8302
-1 -4 -11 -0.5009 -1.9992
-1 -4 -10 3.0741 2.4063
-1 -4 -9 -1.3503 -3.7265
-1 -4 -8 0.0513 4.1277
-1 -4 -7 -1.5406 -3.1406
-1 -4 -6 0.1362 5.8326
-1 -4 -5 -1.7535 -2.2603
-1 -4 -4 5.8094 5.7371
-1 -4 -3 -3.7490 -2.2235
-1 -4 -2 7.7575 4.0675
-1 -4 -1 -6.3488 -1.1093
-1 -3 -27 -0.0469 -0.3041
-1 -3 -26 -0.3011 -0.1102
-1 -3 -25 -0.0161 -0.3302
-1 -3 -24 -0.6128 -0.0524
-1 -3 -23 0.3148 0.3293
-1 -3 -22 -0.3259 -0.2944
-1 -3 -21 0.7303 0.5236
-1 -3 -20 -0.1541 -0.5598
-1 -3 -19 1.0408 -0.3457
-1 -3 -18 -0.4380 -0.2816
-1 -3 -17 1.3369 -0.6080
-1 -3 -16 -0.2775 0.1723
-1 -3 -15 1.5604 -0.1753
-1 -3 -14 -0.2065 0.0982
-1 -3 -13 1.5662 -1.4395
-1 -3 -12 -1.9862 -0.0984
-1 -3 -11 1.9199 -3.1643
-1 -3 -10 -4.3930 0.2035
-1 -3 -9 3.5904 -1.7222
-1 -3 -8 -4.3610 0.4925
-1 -3 -7 6.3122 -0.6737
-1 -3 -6 -2.5696 0.6938
-1 -3 -5 8.3198 -6.3917
-1 -3 -4 -1.8845 2.3086
-1 -3 -3 8.4582 -12.7124
-1 -3 -2 -1.6562 5.4842
-1 -3 -1 7.7053 -7.0466
-1 -2 -27 -0.1218 0.1425
-1 -2 -26 -0.3030 0.1214
-1 -2 -25 -0.1161 0.6025
-1 -2 -24 0.1065 -0.1060
-1 -2 -23 -0.2300 0.6420
-1 -2 -22 0.6833 -0.5187
-1 -2 -21 -0.4929 0.4032
-1 -2 -20 0.0431 -0.8607
-1 -2 -19 -0.4535 0.7290
-1 -2 -18 -0.7833 -1.0507
-1 -2 -17 -0.0223 1.0568
-1 -2 -16 -0.0819 -1.1238
-1 -2 -15 0.1695 0.8121
-1 -2 -14 0.1342 -1.0362
-1 -2 -13 -0.1063 1.6359
-1 -2 -12 -1.8737 -1.0696
-1 -2 -11 -0.2919 4.1029
-1 -2 -10 -2.7240 -2.0583
-1 -2 -9 -0.2287 5.1589
-1 -2 -8 -1.8135 -4.4168
-1 -2 -7 -0.1455 3.2397
-1 -2 -6 -6.1576 -7.1802
-1 -2 -5 0.7108 1.3611
-1 -2 -4 -15.7066 -8.8558
-1 -2 -3 3.1771 1.2817
-1 -2 -2 -15.9390 -9.1444
-1 -2 -1 5.7469 0.7485
-1 -1 -27 0.1120 0.1480
-1 -1 -26 0.4320 0.0830
-1 -1 -25 0.0392 0.1023
-1 -1 -24 0.7825 0.1184
-1 -1 -23 -0.1832 -0.5839
-1 -1 -22 0.6265 0.2520
-1 -1 -21 -0.4283 -0.5260
-1 -1 -20 0.7353 0.3312
-1 -1 -19 -0.5703 0.5979
-1 -1 -18 1.3286 0.1468
-1 -1 -17 -0.6015 0.4920
-1 -1 -16 1.3368 -0.0929
-1 -1 -15 -0.5276 -0.7910
-1 -1 -14 1.3415 -0.0394
-1 -1 -13 -0.4295 0.0519
-1 -1 -12 3.1312 0.1907
-1 -1 -11 -0.6996 2.3272
-1 -1 -10 5.1676 0.3049
-1 -1 -9 -1.7923 2.6415
-1 -1 -8 4.2022 0.3283
-1 -1 -7 -3.5453 5.0213
-1 -1 -6 1.4500 0.1036
-1 -1 -5 -5.1330 14.8400
-1 -1 -4 0.5142 -0.9540
-1 -1 -3 -5.9316 22.1019
-1 -1 -2 0.8129 -2.6610
-1 -1 -1 -6.1153 11.2525
0 0 2 72.9543 0.0837
0 0 4 44.9017 0.0884
0 0 6 28.4177 0.0323
0 0 8 22.8391 -0.0105
0 0 10 15.8933 -0.0133
0 0 12 8.2254 -0.0072
0 0 14 5.9542 -0.0112
0 0 16 6.3723 -0.0113
0 0 18 4.8198 -0.0018
0 0 20 2.8586 0.0022
0 0 22 2.4049 -0.0045
0 0 24 1.8623 -0.0096
0 0 26 0.6392 -0.0085
0 0 28 0.0821 -0.0076
0 1 1 0.0598 -76.5445
0 1 2 0.0228 -2.5064
0 1 3 0.0994 -52.8187
0 1 4 0.0371 -3.3852
0 1 5 0.0600 -30.8876
0 1 6 0.0217 -2.9323
0 1 7 0.0025 -23.1490
0 1 8 0.0032 -2.2963
0 1 9 -0.0160 -18.9259
0 1 10 0.0080 -1.8159
0 1 11 -0.0071 -11.2919
0 1 12 0.0096 -1.3530
0 1 13 -0.0054 -6.2362
0 1 14 -0.0103 -1.1072
0 1 15 -0.0096 -6.0863
0 1 16 -0.0141 -1.1669
0 1 17 -0.0033 -5.6682
0 1 18 0.0090 -1.1320
0 1 19 0.0051 -3.5262
0 1 20 0.0135 -0.7746
0 1 21 0.0009 -2.4276
0 1 22 -0.0052 -0.3778
0 1 23 -0.0075 -2.2298
0 1 24 -0.0023 -0.1728
0 1 25 -0.0076 -1.2580
0 1 26 0.0184 -0.0712
0 1 27 -0.0060 -0.2552
0 1 28 0.0169 -0.0123
0 2 0 -61.1468 -0.0235
0 2 1 -2.2994 -0.0010
0 2 2 -49.1987 -0.0789
0 2 3 -5.1784 -0.0243
0 2 4 -28.2226 -0.0672
0 2 5 -5.1904 -0.0252
0 2 6 -18.6255 -0.0133
0 2 7 -4.1630 -0.0030
0 2 8 -17.7396 0.0178
0 2 9 -3.4795 0.0044
0 2 10 -13.5964 0.0105
0 2 11 -2.8468 -0.0073
0 2 12 -7.3430 -0.0003
0 2 13 -2.1887 -0.0012
0 2 14 -5.3489 0.0032
0 2 15 -2.0142 0.0148
0 2 16 -5.5867 0.0038
0 2 17 -2.0738 0.0033
0 2 18 -4.0989 -0.0051
0 2 19 -1.6685 -0.0145
0 2 20 -2.4442 -0.0065
0 2 21 -0.9334 -0.0022
0 2 22 -2.2144 0.0026
0 2 23 -0.4569 0.0107
0 2 24 -1.7919 0.0054
0 2 25 -0.2624 -0.0065
0 2 26 -0.6872 0.0009
0 2 27 -0.1031 -0.0208
0 2 28 -0.1852 0.0037
0 3 1 -0.0423 35.9803
0 3 2 -0.0051 4.3960
0 3 3 -0.0515 21.3428
0 3 4 -0.0185 5.5963
0 3 5 -0.0149 11.0258
0 3 6 -0.0053 4.6392
0 3 7 0.0192 11.9186
0 3 8 0.0136 4.0097
0 3 9 0.0169 12.8847
0 3 10 0.0049 3.7992
0 3 11 -0.0012 8.3606
0 3 12 -0.0075 3.1499
0 3 13 -0.0044 4.6648
0 3 14 0.0049 2.5499
0 3 15 0.0016 4.5603
0 3 16 0.0110 2.4889
0 3 17 -0.0021 4.1269
0 3 18 -0.0069 2.2502
0 3 19 -0.0082 2.4919
0 3 20 -0.0095 1.4429
0 3 21 -0.0028 1.9176
0 3 22 0.0097 0.7442
0 3 23 0.0031 1.9510
0 3 24 0.0065 0.5107
0 3 25 -0.0028 1.1597
0 3 26 -0.0178 0.3435
0 3 27 -0.0066 0.3386
0 4 0 20.8215 0.0111
0 4 1 2.0444 -0.0061
0 4 2 14.2760 0.0257
0 4 3 4.2175 0.0064
0 4 4 4.7478 0.0079
0 4 5 3.6379 0.0077
0 4 6 4.6528 -0.0193
0 4 7 3.0047 -0.0127
0 4 8 8.9801 -0.0217
0 4 9 3.4364 -0.0175
0 4 10 8.0382 -0.0026
0 4 11 3.4925 0.0032
0 4 12 4.0732 0.0088
0 4 13 2.7843 0.0075
0 4 14 2.9798 0.0030
0 4 15 2.3768 -0.0079
0 4 16 3.3761 -0.0010
0 4 17 2.2620 -0.0034
0 4 18 2.4595 0.0046
0 4 19 1.6651 0.0104
0 4 20 1.6053 0.0055
0 4 21 0.9043 -0.0009
0 4 22 1.7392 -0.0008
0 4 23 0.6665 -0.0124
0 4 24 1.4321 0.0023
0 4 25 0.6403 0.0084
0 4 26 0.5579 0.0128
0 4 27 0.3520 0.0286
0 5 1 0.0057 -10.6517
0 5 2 -0.0030 -2.2428
0 5 3 -0.0008 -3.4946
0 5 4 0.0066 -2.1098
0 5 5 -0.0171 -0.6523
0 5 6 -0.0030 -1.2596
0 5 7 -0.0204 -4.5050
0 5 8 -0.0196 -1.8563
0 5 9 -0.0058 -6.3500
0 5 10 -0.0073 -2.8167
0 5 11 0.0084 -3.4717
0 5 12 0.0127 -2.5771
0 5 13 0.0070 -1.4538
0 5 14 0.0034 -1.9137
0 5 15 -0.0013 -2.0644
0 5 16 -0.0087 -1.7556
0 5 17 -0.0009 -2.2177
0 5 18 0.0034 -1.5087
0 5 19 0.0038 -1.4951
0 5 20 0.0074 -0.9023
0 5 21 0.0011 -1.4400
0 5 22 -0.0083 -0.6620
0 5 23 -0.0004 -1.4632
0 5 24 -0.0024 -0.8254
0 5 25 0.0102 -0.7622
0 5 26 0.0270 -0.6712
0 5 27 0.0185 -0.2010
0 6 0 -10.5991 0.0017
0 6 1 -0.7837 0.0052
0 6 2 -6.9989 0.0043
0 6 3 -1.1048 -0.0010
0 6 4 -2.1291 0.0129
0 6 5 -0.1365 -0.0062
0 6 6 -2.6514 0.0136
0 6 7 -0.2342 0.0092
0 6 8 -4.6938 0.0038
0 6 9 -1.5108 0.0138
0 6 10 -3.0836 -0.0064
0 6 11 -1.9471 -0.0078
0 6 12 -0.6077 -0.0077
0 6 13 -1.3325 -0.0139
0 6 14 -0.8144 -0.0008
0 6 15 -1.0299 0.0049
0 6 16 -1.8079 0.0038
0 6 17 -1.0922 0.0063
0 6 18 -1.6198 0.0005
0 6 19 -0.8216 -0.0079
0 6 20 -1.3486 -0.0014
0 6 21 -0.5951 -0.0013
0 6 22 -1.4091 0.0018
0 6 23 -0.8423 0.0082
0 6 24 -0.9286 -0.0022
0 6 25 -0.9255 -0.0135
0 6 26 -0.2621 -0.0147
0 7 1 0.0011 11.3457
0 7 2 0.0053 0.7912
0 7 3 0.0075 6.8760
0 7 4 -0.0063 0.2407
0 7 5 0.0066 4.1926
0 7 6 -0.0047 -0.2264
0 7 7 -0.0020 4.4006
0 7 8 0.0099 0.5919
0 7 9 -0.0066 3.2985
0 7 10 0.0017 1.3300
0 7 11 -0.0052 0.7988
0 7 12 -0.0155 0.9399
0 7 13 -0.0016 0.2838
0 7 14 -0.0045 0.4956
0 7 15 0.0026 1.4778
0 7 16 0.0111 0.6962
0 7 17 0.0033 1.8691
0 7 18 -0.0002 0.8063
0 7 19 0.0003 1.5236
0 7 20 -0.0083 0.6448
0 7 21 0.0013 1.4179
0 7 22 0.0056 0.8064
0 7 23 0.0041 1.0763
0 7 24 0.0035 1.0453
0 7 25 -0.0024 0.3931
0 7 26 -0.0240 0.6913
0 8 0 12.6771 0.0047
0 8 1 0.5668 -0.0063
0 8 2 10.4932 -0.0012
0 8 3 0.9145 -0.0017
0 8 4 6.9312 -0.0035
0 8 5 0.5116 0.0103
0 8 6 5.3070 0.0053
0 8 7 0.6989 0.0008
0 8 8 4.0698 0.0092
0 8 9 1.2417 -0.0072
0 8 10 1.8307 0.0026
0 8 11 1.0145 0.0076
0 8 12 0.6863 -0.0013
0 8 13 0.4835 0.0114
0 8 14 1.4704 -0.0003
0 8 15 0.6292 -0.0072
0 8 16 2.1093 -0.0017
0 8 17 0.9921 -0.0086
0 8 18 1.7795 -0.0021
0 8 19 0.9271 0.0077
0 8 20 1.4614 -0.0009
0 8 21 0.8851 0.0025
0 8 22 1.1814 -0.0045
0 8 23 1.0856 -0.0126
0 8 24 0.5550 -0.0078
0 8 25 0.8990 0.0002
0 8 26 0.1644 -0.0012
0 9 1 0.0054 -10.3861
0 9 2 -0.0086 -1.1218
0 9 3 -0.0029 -8.0604
0 9 4 0.0045 -1.3818
0 9 5 0.0021 -6.0339
0 9 6 0.0091 -1.4148
0 9 7 0.0102 -4.7438
0 9 8 -0.0047 -1.6708
0 9 9 0.0030 -2.9873
0 9 10 -0.0031 -1.5227
0 9 11 -0.0058 -1.5986
0 9 12 0.0098 -1.0094
0 9 13 -0.0013 -1.7461
0 9 14 0.0011 -1.0176
0 9 15 0.0029 -2.2287
0 9 16 -0.0113 -1.4326
0 9 17 -0.0010 -1.8731
0 9 18 0.0010 -1.4247
0 9 19 -0.0022 -1.3778
0 9 20 0.0090 -1.1427
0 9 21 -0.0019 -1.1473
0 9 22 -0.0093 -1.1318
0 9 23 -0.0086 -0.6745
0 9 24 -0.0183 -1.0431
0 9 25 -0.0128 -0.2068
0 10 0 -7.4432 -0.0095
0 10 1 -0.6118 0.0067
0 10 2 -6.7274 0.0003
0 10 3 -1.4403 0.0052
0 10 4 -5.5110 0.0047
0 10 5 -1.7723 -0.0087
0 10 6 -4.6323 -0.0059
0 10 7 -2.0184 -0.0022
0 10 8 -3.5048 -0.0058
0 10 9 -2.0194 0.0086
0 10 10 -2.2702 0.0071
0 10 11 -1.6883 -0.0012
0 10 12 -1.9432 0.0062
0 10 13 -1.6507 -0.0064
0 10 14 -2.1017 -0.0055
0 10 15 -2.0124 0.0062
0 10 16 -1.6723 -0.0042
0 10 17 -2.0001 0.0055
0 10 18 -1.0538 0.0032
0 10 19 -1.4987 -0.0088
0 10 20 -0.8877 0.0015
0 10 21 -1.1986 -0.0005
0 10 22 -0.6783 0.0022
0 10 23 -1.1161 0.0215
0 10 24 -0.2411 0.0126
0 11 1 -0.0052 4.1907
0 11 2 0.0091 0.7816
0 11 3 0.0077 3.8974
0 11 4 -0.0014 1.3282
0 11 5 0.0028 3.6308
0 11 6 -0.0069 1.7509
0 11 7 -0.0071 3.0902
0 11 8 0.0061 2.0090
0 11 9 0.0024 2.1794
0 11 10 0.0072 1.9957
0 11 11 0.0103 1.6560
0 11 12 -0.0048 2.0843
0 11 13 -0.0025 1.5941
0 11 14 -0.0016 2.4437
0 11 15 -0.0100 1.1765
0 11 16 0.0066 2.4405
0 11 17 0.0009 0.5348
0 11 18 -0.0029 1.7975
0 11 19 0.0049 0.4300
0 11 20 -0.0070 1.2263
0 11 21 -0.0024 0.5385
0 11 22 0.0127 1.0911
0 11 23 0.0021 0.2749
0 11 24 0.0258 0.8595
0 12 0 1.9595 0.0088
0 12 1 0.1628 -0.0047
0 12 2 2.0282 -0.0032
0 12 3 0.5266 -0.0058
0 12 4 2.1491 -0.0101
0 12 5 0.9842 0.0056
0 12 6 1.9780 0.0032
0 12 7 1.4379 0.0005
0 12 8 1.3271 0.0052
0 12 9 1.7145 -0.0092
0 12 10 0.7663 -0.0084
0 12 11 1.9934 -0.0008
0 12 12 0.6620 -0.0045
0 12 13 2.4367 0.0062
0 12 14 0.4479 0.0106
0 12 15 2.5375 -0.0020
0 12 16 -0.0359 0.0048
0 12 17 1.8987 -0.0029
0 12 18 -0.0817 -0.0084
0 12 19 1.1518 0.0055
0 12 20 0.2914 -0.0013
0 12 21 0.9448 -0.0026
0 12 22 0.3043 0.0077
0 12 23 0.8849 -0.0202
0 13 1 0.0053 -0.3845
0 13 2 -0.0075 -0.0301
0 13 3 -0.0101 -0.5682
0 13 4 0.0001 -0.2944
0 13 5 -0.0048 -0.5520
0 13 6 0.0048 -0.7342
0 13 7 0.0088 -0.0602
0 13 8 -0.0046 -1.1075
0 13 9 -0.0001 0.4934
0 13 10 -0.0048 -1.4510
0 13 11 -0.0093 0.5577
0 13 12 0.0057 -1.9379
0 13 13 0.0039 0.4326
0 13 14 0.0039 -2.2022
0 13 15 0.0093 0.5556
0 13 16 -0.0039 -1.7379
0 13 17 -0.0071 0.4981
0 13 18 -0.0003 -0.9659
0 13 19 -0.0104 -0.0096
0 13 20 0.0011 -0.6975
0 13 21 0.0067 -0.2954
0 13 22 -0.0108 -0.7775
0 14 0 1.0955 -0.0106
0 14 1 0.0299 0.0043
0 14 2 0.9967 0.0020
0 14 3 -0.0445 0.0044
0 14 4 0.9444 0.0108
0 14 5 -0.3317 -0.0042
0 14 6 1.2661 -0.0045
0 14 7 -0.6089 -0.0015
0 14 8 1.7473 -0.0088
0 14 9 -0.8220 0.0040
0 14 10 1.7786 0.0065
0 14 11 -1.1839 -0.0025
0 14 12 1.3514 0.0055
0 14 13 -1.5383 -0.0065
0 14 14 1.0199 -0.0076
0 14 15 -1.3458 0.0012
0 14 16 0.7743 0.0013
0 14 17 -0.7111 0.0046
0 14 18 0.2478 0.0163
0 14 19 -0.4176 0.0011
0 14 20 -0.2069 0.0046
0 14 21 -0.5825 0.0047
0 15 1 -0.0088 -2.4088
0 15 2 0.0049 0.0807
0 15 3 0.0091 -2.3083
0 15 4 -0.0012 0.2566
0 15 5 0.0046 -2.3987
0 15 6 -0.0045 0.3902
0 15 7 -0.0112 -2.6898
0 15 8 0.0004 0.3903
0 15 9 -0.0026 -2.6952
0 15 10 -0.0001 0.4904
0 15 11 0.0100 -2.1428
0 15 12 -0.0048 0.7777
0 15 13 0.0003 -1.4567
0 15 14 -0.0008 0.8261
0 15 15 -0.0034 -0.9718
0 15 16 0.0057 0.4407
0 15 17 0.0137 -0.4628
0 15 18 0.0043 0.1799
0 15 19 0.0164 0.0349
0 16 0 -3.2817 0.0146
0 16 1 0.0828 -0.0027
0 16 2 -3.1925 0.0005
0 16 3 0.2391 -0.0002
0 16 4 -3.0894 -0.0107
0 16 5 0.2910 0.0042
0 16 6 -3.1343 0.0049
0 16 7 0.1466 0.0021
0 16 8 -3.0976 0.0111
0 16 9 0.0053 -0.0004
0 16 10 -2.6157 -0.0052
0 16 11 0.1247 0.0013
0 16 12 -1.8266 -0.0082
0 16 13 0.3009 -0.0007
0 16 14 -1.1588 0.0025
0 16 15 0.1866 -0.0064
0 16 16 -0.6410 -0.0055
0 16 17 0.0193 -0.0064
0 16 18 -0.1685 -0.0192
0 17 1 0.0106 3.2601
0 17 2 0.0008 -0.1193
0 17 3 -0.0088 3.1119
0 17 4 0.0032 -0.1282
0 17 5 -0.0053 2.9963
0 17 6 0.0019 0.0577
0 17 7 0.0119 2.9243
0 17 8 -0.0010 0.3073
0 17 9 0.0051 2.6316
0 17 10 -0.0016 0.3324
0 17 11 -0.0092 2.0046
0 17 12 -0.0041 0.1329
0 17 13 -0.0032 1.3171
0 17 14 -0.0092 0.0364
0 17 15 0.0008 0.7744
0 17 16 -0.0088 0.0766
0 18 0 2.5520 -0.0124
0 18 1 0.0029 -0.0017
0 18 2 2.4778 0.0016
0 18 3 0.0616 -0.0037
0 18 4 2.3514 0.0127
0 18 5 0.2488 -0.0006
0 18 6 2.2862 -0.0034
0 18 7 0.4921 0.0031
0 18 8 2.1928 -0.0121
0 18 9 0.5738 0.0035
0 18 10 1.8695 0.0022
0 18 11 0.4035 0.0059
0 18 12 1.3444 0.0076
0 18 13 0.2002 0.0119
0 18 14 0.8223 -0.0009
0 19 1 -0.0035 -1.5467
0 19 2 -0.0046 -0.1316
0 19 3 0.0136 -1.4868
0 19 4 -0.0006 -0.3160
0 19 5 0.0092 -1.4553
0 19 6 0.0058 -0.5105
0 19 7 -0.0093 -1.4803
0 19 8 0.0059 -0.5835
0 19 9 -0.0065 -1.4229
0 19 10 0.0051 -0.4575
0 19 11 0.0060 -1.1496
0 19 12 0.0110 -0.2537
0 20 0 -0.7855 0.0017
0 20 1 -0.0663 0.0036
0 20 2 -0.7709 -0.0096
0 20 3 -0.2138 0.0025
0 20 4 -0.7543 -0.0178
0 20 5 -0.3442 -0.0064
0 20 6 -0.7819 -0.0018
0 20 7 -0.3824 -0.0088
0 20 8 -0.8269 0.0094
0 20 9 -0.2979 -0.0041
0 21 1 -0.0048 0.3961
0 21 2 0.0041 0.0600
0 21 3 -0.0178 0.3692
1 0 1 0.0131 0.4830
1 0 2 20.4912 0.0205
1 0 3 0.0070 0.4852
1 0 4 21.6479 0.0342
1 0 5 0.0082 0.3705
1 0 6 10.3850 0.0022
1 0 7 0.0195 2.5577
1 0 8 3.5389 -0.0261
1 0 9 0.0238 5.0468
1 0 10 2.7233 -0.0188
1 0 11 0.0112 4.4042
1 0 12 1.0652 0.0031
1 0 13 -0.0060 2.0874
1 0 14 -1.0086 0.0121
1 0 15 -0.0112 1.3134
1 0 16 -0.3331 0.0104
1 0 17 -0.0035 1.5667
1 0 18 0.8210 0.0102
1 0 19 0.0062 1.1443
1 0 20 0.0441 0.0105
1 0 21 0.0101 0.6584
1 0 22 -0.7675 0.0066
1 0 23 0.0085 0.7802
1 0 24 -0.2581 0.0028
1 0 25 0.0050 0.6913
1 0 26 0.1891 0.0035
1 0 27 0.0025 0.2164
1 1 0 -0.0305 3.5504
1 1 1 -6.1153 -11.2525
1 1 2 0.8129 2.6610
1 1 3 -5.9316 -22.1019
1 1 4 0.5142 0.9540
1 1 5 -5.1330 -14.8400
1 1 6 1.4500 -0.1036
1 1 7 -3.5453 -5.0213
1 1 8 4.2022 -0.3283
1 1 9 -1.7923 -2.6415
1 1 10 5.1676 -0.3049
1 1 11 -0.6996 -2.3272
1 1 12 3.1312 -0.1907
1 1 13 -0.4295 -0.0519
1 1 14 1.3415 0.0394
1 1 15 -0.5276 0.7910
1 1 16 1.3368 0.0929
1 1 17 -0.6015 -0.4920
1 1 18 1.3286 -0.1468
1 1 19 -0.5703 -0.5979
1 1 20 0.7353 -0.3312
1 1 21 -0.4283 0.5260
1 1 22 0.6265 -0.2520
1 1 23 -0.1832 0.5839
1 1 24 0.7825 -0.1184
1 1 25 0.0392 -0.1023
1 1 26 0.4320 -0.0830
1 1 27 0.1120 -0.1480
1 2 0 -0.0185 9.0446
1 2 1 5.7469 -0.7485
1 2 2 -15.9390 9.1444
1 2 3 3.1771 -1.2817
1 2 4 -15.7066 8.8558
1 2 5 0.7108 -1.3611
1 2 6 -6.1576 7.1802
1 2 7 -0.1455 -3.2397
1 2 8 -1.8135 4.4168
1 2 9 -0.2287 -5.1589
1 2 10 -2.7240 2.0583
1 2 11 -0.2919 -4.1029
1 2 12 -1.8737 1.0696
1 2 13 -0.1063 -1.6359
1 2 14 0.1342 1.0362
1 2 15 0.1695 -0.8121
1 2 16 -0.0819 1.1238
1 2 17 -0.0223 -1.0568
1 2 18 -0.7833 1.0507
1 2 19 -0.4535 -0.7290
1 2 20 0.0431 0.8607
1 2 21 -0.4929 -0.4032
1 2 22 0.6833 0.5187
1 2 23 -0.2300 -0.6420
1 2 24 0.1065 0.1060
1 2 25 -0.1161 -0.6025
1 2 26 -0.3030 -0.1214
1 2 27 -0.1218 -0.1425
1 3 0 0.0517 -7.2397
1 3 1 7.7053 7.0466
1 3 2 -1.6562 -5.4842
1 3 3 8.4582 12.7124
1 3 4 -1.8845 -2.3086
1 3 5 8.3198 6.3917
1 3 6 -2.5696 -0.6938
1 3 7 6.3122 0.6737
1 3 8 -4.3610 -0.4925
1 3 9 3.5904 1.7222
1 3 10 -4.3930 -0.2035
1 3 11 1.9199 3.1643
1 3 12 -1.9862 0.0984
1 3 13 1.5662 1.4395
1 3 14 -0.2065 -0.0982
1 3 15 1.5604 0.1753
1 3 16 -0.2775 -0.1723
1 3 17 1.3369 0.6080
1 3 18 -0.4380 0.2816
1 3 19 1.0408 0.3457
1 3 20 -0.1541 0.5598
1 3 21 0.7303 -0.5236
1 3 22 -0.3259 0.2944
1 3 23 0.3148 -0.3293
1 3 24 -0.6128 0.0524
1 3 25 -0.0161 0.3302
1 3 26 -0.3011 0.1102
1 3 27 -0.0469 0.3041
1 4 0 0.0269 -3.0758
1 4 1 -6.3488 1.1093
1 4 2 7.7575 -4.0675
1 4 3 -3.7490 2.2235
1 4 4 5.8094 -5.7371
1 4 5 -1.7535 2.2603
1 4 6 0.1362 -5.8326
1 4 7 -1.5406 3.1406
1 4 8 0.0513 -4.1277
1 4 9 -1.3503 3.7265
1 4 10 3.0741 -2.4063
1 4 11 -0.5009 1.9992
1 4 12 2.9373 -1.8302
1 4 13 -0.1094 -0.3445
1 4 14 0.8698 -1.7784
1 4 15 -0.2748 -0.8215
1 4 16 0.3341 -1.4190
1 4 17 -0.0609 -0.2543
1 4 18 0.3986 -0.9115
1 4 19 0.3771 -0.1595
1 4 20 -0.2631 -0.6075
1 4 21 0.2813 -0.0462
1 4 22 -0.4474 -0.3583
1 4 23 -0.0641 0.4316
1 4 24 0.2056 -0.0824
1 4 25 -0.0337 0.4521
1 4 26 0.4779 -0.0205
1 4 27 0.1338 0.0052
1 5 0 -0.0322 5.3444
1 5 1 1.3800 -3.1185
1 5 2 1.8690 4.1442
1 5 3 -0.8824 -4.6991
1 5 4 2.0903 2.3911
1 5 5 -2.9331 -0.6713
1 5 6 2.0402 2.2450
1 5 7 -2.9866 0.9192
1 5 8 2.4640 2.5324
1 5 9 -1.9040 -1.9649
1 5 10 1.5580 1.6325
1 5 11 -1.3648 -3.4924
1 5 12 -0.7102 0.5120
1 5 13 -1.4434 -1.7130
1 5 14 -1.8134 0.3518
1 5 15 -1.1960 -0.1819
1 5 16 -1.1860 0.4050
1 5 17 -0.5568 -0.1018
1 5 18 -0.5664 0.0065
1 5 19 -0.1767 0.1329
1 5 20 -0.3659 -0.1715
1 5 21 -0.1275 0.4381
1 5 22 0.1263 0.1325
1 5 23 -0.0576 -0.0168
1 5 24 0.4904 0.2195
1 5 25 -0.0211 -0.4935
1 5 26 0.1849 -0.0450
1 5 27 -0.1824 -0.3611
1 6 0 -0.0231 -4.7514
1 6 1 3.4517 -0.9383
1 6 2 -3.2020 -3.3706
1 6 3 2.3694 -1.7648
1 6 4 -1.7282 -0.7001
1 6 5 2.2508 -1.3763
1 6 6 0.5075 0.7365
1 6 7 3.0149 -1.2939
1 6 8 -0.9286 0.4941
1 6 9 2.6597 -0.9513
1 6 10 -3.0595 0.1054
1 6 11 1.2412 0.7216
1 6 12 -2.1751 0.3759
1 6 13 0.5378 2.1919
1 6 14 -0.1787 0.5277
1 6 15 0.6607 1.8951
1 6 16 0.3627 0.0620
1 6 17 0.4665 0.9403
1 6 18 0.2604 -0.3613
1 6 19 0.0514 0.5415
1 6 20 0.3926 -0.2762
1 6 21 0.1102 0.1726
1 6 22 0.1333 -0.0774
1 6 23 0.2864 -0.3649
1 6 24 -0.3792 -0.0284
1 6 25 0.0755 -0.3622
1 6 26 -0.4025 0.0951
1 7 0 0.0213 -2.3542
1 7 1 -5.1732 1.4925
1 7 2 -1.1746 -1.9630
1 7 3 -3.1935 2.2574
1 7 4 -1.0663 -1.8166
1 7 5 -1.3460 0.6852
1 7 6 -0.6615 -2.6624
1 7 7 -1.0231 0.6621
1 7 8 -0.5625 -2.9788
1 7 9 -1.3545 2.2367
1 7 10 0.3056 -1.8647
1 7 11 -1.0719 2.0965
1 7 12 1.6927 -0.8033
1 7 13 -0.4892 0.2412
1 7 14 1.9016 -0.7940
1 7 15 -0.4886 -0.7410
1 7 16 1.0162 -0.8485
1 7 17 -0.7935 -0.5637
1 7 18 0.4782 -0.3644
1 7 19 -0.6504 -0.4136
1 7 20 0.3179 -0.0650
1 7 21 -0.2187 -0.2212
1 7 22 -0.1189 -0.1701
1 7 23 -0.0317 0.2297
1 7 24 -0.3999 -0.1009
1 7 25 0.0076 0.3580
1 7 26 -0.1335 0.1163
1 8 0 0.0244 4.7803
1 8 1 -1.5196 0.4845
1 8 2 1.7761 3.9363
1 8 3 -1.3981 0.8370
1 8 4 1.5065 2.4320
1 8 5 -1.9638 0.5180
1 8 6 0.9435 1.8772
1 8 7 -2.5883 0.5137
1 8 8 1.5776 2.2102
1 8 9 -2.0425 0.3684
1 8 10 1.6953 2.1456
1 8 11 -0.9932 -0.5345
1 8 12 0.3119 1.4017
1 8 13 -0.7930 -1.1087
1 8 14 -0.8426 0.9153
1 8 15 -1.0226 -0.6279
1 8 16 -0.8025 0.9733
1 8 17 -0.6657 -0.1379
1 8 18 -0.4900 0.8404
1 8 19 -0.0877 -0.2139
1 8 20 -0.2873 0.2970
1 8 21 0.0325 -0.1221
1 8 22 0.0933 -0.0554
1 8 23 0.0038 0.2421
1 8 24 0.2951 -0.0333
1 8 25 0.1377 0.2367
1 9 0 -0.0426 1.1071
1 9 1 3.4908 -0.7646
1 9 2 0.5336 1.0917
1 9 3 2.5622 -1.4083
1 9 4 0.5380 1.3831
1 9 5 1.9154 -1.1308
1 9 6 0.6320 1.9447
1 9 7 2.1057 -1.1972
1 9 8 0.9596 1.8394
1 9 9 2.2625 -1.2713
1 9 10 0.6925 1.0474
1 9 11 1.6764 -0.3939
1 9 12 0.0674 0.7106
1 9 13 0.9643 0.6310
1 9 14 0.0672 0.9690
1 9 15 0.8172 0.7609
1 9 16 0.3484 0.8243
1 9 17 0.7865 0.4858
1 9 18 0.0924 0.1765
1 9 19 0.3230 0.3375
1 9 20 -0.2364 -0.1756
1 9 21 -0.1525 0.0484
1 9 22 -0.0433 -0.1439
1 9 23 -0.1585 -0.2300
1 9 24 0.1771 -0.1666
1 9 25 -0.0014 -0.0968
1 10 0 -0.0099 -2.5012
1 10 1 0.6612 -0.2036
1 10 2 -0.7672 -2.0911
1 10 3 0.8968 -0.4705
1 10 4 -0.9276 -1.4191
1 10 5 1.3687 -0.6782
1 10 6 -0.9443 -1.2790
1 10 7 1.5228 -1.1986
1 10 8 -0.9844 -1.4284
1 10 9 1.0534 -1.4337
1 10 10 -0.5066 -1.1192
1 10 11 0.6724 -1.0013
1 10 12 0.2231 -0.5025
1 10 13 0.8175 -0.6584
1 10 14 0.4171 -0.3247
1 10 15 0.8031 -0.6879
1 10 16 0.2783 -0.4979
1 10 17 0.2443 -0.3868
1 10 18 0.3007 -0.3203
1 10 19 -0.2142 0.2129
1 10 20 0.1992 0.1426
1 10 21 -0.2100 0.3238
1 10 22 -0.1171 0.2547
1 10 23 -0.1397 0.0231
1 10 24 -0.1361 0.0341
1 11 0 0.0360 -0.0447
1 11 1 -1.1528 0.2208
1 11 2 -0.2830 -0.2695
1 11 3 -0.6122 0.5403
1 11 4 -0.5465 -0.8019
1 11 5 -0.1768 0.7230
1 11 6 -1.0471 -1.1974
1 11 7 -0.1226 0.8483
1 11 8 -1.5048 -1.0691
1 11 9 -0.0122 0.6478
1 11 10 -1.3127 -0.7579
1 11 11 0.3257 0.2014
1 11 12 -0.8111 -0.7439
1 11 13 0.3704 0.0442
1 11 14 -0.6267 -0.7049
1 11 15 -0.0436 0.0927
1 11 16 -0.4139 -0.2372
1 11 17 -0.2646 -0.1142
1 11 18 0.1686 0.2157
1 11 19 0.0144 -0.2948
1 11 20 0.5086 0.1978
1 11 21 0.2284 -0.0632
1 11 22 0.2648 0.0339
1 11 23 0.0556 0.1344
1 12 0 -0.0219 -0.1297
1 12 1 0.4012 0.0850
1 12 2 0.2518 -0.3823
1 12 3 -0.1584 0.2906
1 12 4 0.5471 -0.8543
1 12 5 -0.7940 0.6510
1 12 6 0.7992 -1.0849
1 12 7 -1.0160 1.0895
1 12 8 0.7808 -1.1093
1 12 9 -0.8886 1.0533
1 12 10 0.5042 -1.1588
1 12 11 -0.7964 0.5206
1 12 12 0.3823 -1.0163
1 12 13 -0.6612 0.1701
1 12 14 0.4251 -0.4378
1 12 15 -0.2016 0.0827
1 12 16 0.1618 0.1188
1 12 17 0.2431 -0.2361
1 12 18 -0.2644 0.1167
1 12 19 0.1914 -0.5905
1 12 20 -0.2475 -0.1265
1 12 21 -0.0856 -0.4511
1 12 22 0.0437 -0.0618
1 13 0 -0.0011 -0.6766
1 13 1 -1.2057 -0.0942
1 13 2 0.0479 -0.3295
1 13 3 -1.4938 -0.4057
1 13 4 0.2100 0.3597
1 13 5 -1.7442 -0.7333
1 13 6 0.5042 0.8237
1 13 7 -1.7498 -0.8310
1 13 8 0.5334 0.9065
1 13 9 -1.6222 -0.6264
1 13 10 0.0535 0.8536
1 13 11 -1.3576 -0.4688
1 13 12 -0.4122 0.6857
1 13 13 -0.7717 -0.5177
1 13 14 -0.4445 0.2131
1 13 15 -0.0918 -0.3535
1 13 16 -0.4314 -0.2743
1 13 17 0.1294 0.1333
1 13 18 -0.5997 -0.2454
1 13 19 -0.0739 0.3446
1 13 20 -0.5293 0.1259
1 13 21 -0.1179 0.0982
1 14 0 0.0317 1.2805
1 14 1 -0.3220 0.0543
1 14 2 -0.2422 1.3730
1 14 3 0.1432 0.1038
1 14 4 -0.5592 1.5587
1 14 5 0.5978 -0.0080
1 14 6 -0.7193 1.6108
1 14 7 0.7670 -0.0517
1 14 8 -0.5643 1.4909
1 14 9 0.7778 0.3060
1 14 10 -0.3363 1.2568
1 14 11 0.6752 0.8032
1 14 12 -0.3340 0.8310
1 14 13 0.2731 0.8776
1 14 14 -0.3183 0.2713
1 14 15 -0.2461 0.6405
1 14 16 0.0240 -0.0164
1 14 17 -0.3188 0.5494
1 14 18 0.3351 0.1280
1 14 19 0.0643 0.4852
1 14 20 0.2138 0.2515
1 15 0 -0.0070 -0.1421
1 15 1 0.3765 0.0679
1 15 2 0.1949 -0.2940
1 15 3 0.5166 0.2886
1 15 4 0.2490 -0.5209
1 15 5 0.6883 0.4450
1 15 6 0.2241 -0.5888
1 15 7 0.7660 0.3564
1 15 8 0.4258 -0.5739
1 15 9 0.7435 0.1087
1 15 10 0.8513 -0.5498
1 15 11 0.6028 0.0188
1 15 12 1.0100 -0.3126
1 15 13 0.3253 0.0805
1 15 14 0.7299 0.1420
1 15 15 0.1244 -0.0395
1 15 16 0.4427 0.3286
1 15 17 0.2243 -0.2860
1 15 18 0.3385 0.0317
1 15 19 0.3844 -0.2659
1 16 0 -0.0214 1.0066
1 16 1 -0.5965 -0.1033
1 16 2 0.0499 0.9131
1 16 3 -0.5948 -0.2398
1 16 4 0.1312 0.6295
1 16 5 -0.4831 -0.2469
1 16 6 0.0995 0.2846
1 16 7 -0.3572 -0.3175
1 16 8 -0.0855 -0.0080
1 16 9 -0.3464 -0.6045
1 16 10 -0.2251 -0.1959
1 16 11 -0.2835 -0.8242
1 16 12 -0.1838 -0.2350
1 16 13 0.0097 -0.6495
1 16 14 -0.1560 -0.1935
1 16 15 0.2428 -0.3063
1 16 16 -0.2655 -0.2616
1 16 17 0.0800 -0.1511
1 16 18 -0.2743 -0.4008
1 17 0 0.0022 0.6596
1 17 1 1.9202 0.0404
1 17 2 -0.0808 0.6003
1 17 3 1.6538 0.0585
1 17 4 -0.0818 0.4028
1 17 5 1.1724 0.0740
1 17 6 -0.0705 0.1958
1 17 7 0.6430 0.1603
1 17 8 -0.2168 0.1577
1 17 9 0.2049 0.2744
1 17 10 -0.4456 0.2076
1 17 11 -0.0677 0.2912
1 17 12 -0.4397 0.0957
1 17 13 -0.1674 0.2461
1 17 14 -0.1840 -0.1038
1 17 15 -0.2080 0.2662
1 17 16 -0.0083 -0.0611
1 18 0 0.0141 -1.9405
1 18 1 0.3674 -0.0342
1 18 2 0.0719 -1.8229
1 18 3 0.2294 -0.1095
1 18 4 0.0882 -1.4412
1 18 5 0.0558 -0.1789
1 18 6 0.0967 -0.9124
1 18 7 0.0250 -0.1381
1 18 8 0.1403 -0.4186
1 18 9 0.1328 0.0504
1 18 10 0.1883 -0.0732
1 18 11 0.1541 0.1846
1 18 12 0.2047 0.0892
1 18 13 0.0217 0.0988
1 18 14 0.2270 0.1109
1 19 0 -0.0031 -0.0101
1 19 1 -1.1683 -0.0118
1 19 2 -0.1720 0.0233
1 19 3 -1.0184 0.0040
1 19 4 -0.2938 0.0902
1 19 5 -0.7120 0.0437
1 19 6 -0.3185 0.0638
1 19 7 -0.3719 0.0648
1 19 8 -0.2015 -0.0795
1 19 9 -0.1190 0.0274
1 19 10 -0.0208 -0.1720
1 19 11 0.0118 -0.0470
1 20 0 -0.0056 0.3012
1 20 1 0.1867 0.0924
1 20 2 0.0752 0.3111
1 20 3 0.1747 0.2317
1 20 4 0.1510 0.2651
1 20 5 0.1015 0.2781
1 20 6 0.2061 0.1650
1 20 7 -0.0498 0.2273
1 20 8 0.1973 0.0830
2 0 0 -1.6376 -0.0198
2 0 1 0.0171 0.4468
2 0 2 1.7334 -0.0082
2 0 3 -0.0002 4.1642
2 0 4 6.2963 0.0120
2 0 5 -0.0112 6.1944
2 0 6 4.9882 0.0155
2 0 7 -0.0050 5.6056
2 0 8 0.5270 0.0088
2 0 9 0.0020 5.5854
2 0 10 -0.8543 0.0095
2 0 11 0.0007 5.6882
2 0 12 0.4530 0.0122
2 0 13 0.0017 3.8171
2 0 14 0.7577 0.0037
2 0 15 0.0103 1.7993
2 0 16 0.1193 -0.0073
2 0 17 0.0169 1.6939
2 0 18 0.2431 -0.0037
2 0 19 0.0133 1.7400
2 0 20 0.4908 0.0107
2 0 21 0.0031 0.5751
2 0 22 -0.0241 0.0180
2 0 23 -0.0070 -0.2017
2 0 24 -0.3994 0.0127
2 0 25 -0.0128 0.1436
2 0 26 -0.1081 0.0040
2 0 27 -0.0115 0.3461
2 1 0 -0.8405 -0.0191
2 1 1 0.2474 1.6300
2 1 2 1.5430 0.1189
2 1 3 0.4852 -3.3746
2 1 4 5.0129 -0.2761
2 1 5 0.2344 -5.3519
2 1 6 5.5130 -0.8245
2 1 7 -0.0656 -1.8979
2 1 8 5.0900 -0.9370
2 1 9 -0.0168 1.0542
2 1 10 5.6041 -0.7621
2 1 11 0.1679 0.3137
2 1 12 4.8453 -0.6870
2 1 13 0.0964 -0.8938
2 1 14 2.5166 -0.6190
2 1 15 -0.1407 -0.4466
2 1 16 1.4550 -0.3824
2 1 17 -0.1854 -0.0126
2 1 18 1.7647 -0.1721
2 1 19 -0.0286 -0.3218
2 1 20 1.1736 -0.1435
2 1 21 0.0565 -0.1919
2 1 22 0.0048 -0.1236
2 1 23 -0.0032 0.3280
2 1 24 -0.0887 -0.0124
2 1 25 -0.0659 0.2563
2 1 26 0.3390 0.0368
2 1 27 -0.0736 -0.0931
2 2 0 4.7003 0.0050
2 2 1 0.1252 1.5914
2 2 2 1.7388 -0.8625
2 2 3 -0.1947 -2.0074
2 2 4 -2.3379 -0.8060
2 2 5 -1.2204 -4.1910
2 2 6 -1.5823 -0.1408
2 2 7 -1.7592 -4.1014
2 2 8 1.4198 0.1257
2 2 9 -1.4664 -4.5966
2 2 10 1.4594 -0.1823
2 2 11 -1.1722 -5.0260
2 2 12 -0.4978 -0.2998
2 2 13 -1.1591 -3.3480
2 2 14 -0.8857 0.1017
2 2 15 -0.9219 -1.4197
2 2 16 -0.0160 0.4251
2 2 17 -0.4558 -1.3086
2 2 18 0.1703 0.2460
2 2 19 -0.2448 -1.3939
2 2 20 0.0098 -0.0609
2 2 21 -0.2501 -0.4069
2 2 22 0.2899 -0.0904
2 2 23 -0.1085 0.1854
2 2 24 0.3557 0.0276
2 2 25 0.0752 -0.2005
2 2 26 -0.0758 0.0756
2 3 0 3.4886 0.0163
2 3 1 -0.7239 -5.9634
2 3 2 1.3615 0.1196
2 3 3 -1.3670 -2.1836
2 3 4 -1.8548 1.2032
2 3 5 -0.7108 -0.4973
2 3 6 -2.7252 2.2189
2 3 7 0.0652 -2.2600
2 3 8 -3.0435 2.0074
2 3 9 -0.0375 -2.8740
2 3 10 -4.1262 1.3432
2 3 11 -0.4233 -0.7007
2 3 12 -3.7219 1.2688
2 3 13 -0.1219 0.8872
2 3 14 -1.6650 1.3194
2 3 15 0.5382 0.2593
2 3 16 -0.7255 0.8626
2 3 17 0.6091 -0.6060
2 3 18 -1.0797 0.3768
2 3 19 0.1219 -0.5989
2 3 20 -0.7146 0.2974
2 3 21 -0.1856 -0.5258
2 3 22 0.0848 0.2202
2 3 23 -0.1286 -0.5105
2 3 24 -0.0153 -0.0629
2 3 25 -0.0367 -0.0756
2 3 26 -0.3777 -0.1471
2 4 0 -7.2710 0.0125
2 4 1 0.1250 -3.2954
2 4 2 -5.4278 1.4245
2 4 3 0.9662 -0.4379
2 4 4 -2.9270 1.3190
2 4 5 2.2078 1.3494
2 4 6 -3.1911 0.2564
2 4 7 2.2763 1.6018
2 4 8 -4.0141 -0.1355
2 4 9 1.2830 2.5642
2 4 10 -2.3372 0.3397
2 4 11 0.8554 3.2776
2 4 12 0.0835 0.4038
2 4 13 1.2028 1.9368
2 4 14 0.3487 -0.3703
2 4 15 1.1552 0.3659
2 4 16 -0.7798 -0.8960
2 4 17 0.5774 0.4309
2 4 18 -1.2450 -0.5058
2 4 19 0.2838 0.7070
2 4 20 -1.0204 0.1089
2 4 21 0.2701 0.1328
2 4 22 -0.7714 0.2767
2 4 23 0.0240 -0.1026
2 4 24 -0.3358 0.2006
2 4 25 -0.2326 0.2933
2 4 26 0.2043 0.1540
2 5 0 -3.1016 -0.0114
2 5 1 0.8506 5.9589
2 5 2 -1.6518 -0.6488
2 5 3 1.5281 4.1529
2 5 4 0.4013 -1.7832
2 5 5 0.6685 3.5313
2 5 6 0.8005 -2.1723
2 5 7 -0.2008 4.2403
2 5 8 1.1659 -1.1255
2 5 9 0.0687 3.4985
2 5 10 2.2408 -0.1878
2 5 11 0.5610 1.1624
2 5 12 1.9657 -0.5211
2 5 13 0.0616 -0.0057
2 5 14 0.3778 -1.0540
2 5 15 -0.8411 0.7702
2 5 16 -0.1405 -0.7528
2 5 17 -0.8770 1.6140
2 5 18 0.4117 -0.2664
2 5 19 -0.1798 1.5171
2 5 20 0.3335 -0.2146
2 5 21 0.2710 1.0608
2 5 22 -0.0815 -0.1315
2 5 23 0.2914 0.5754
2 5 24 0.1339 0.1861
2 5 25 0.2612 0.0336
2 5 26 0.3247 0.2303
2 6 0 4.4341 -0.0280
2 6 1 -0.3103 1.6071
2 6 2 3.7583 -1.2001
2 6 3 -1.1473 0.0280
2 6 4 3.0298 -0.9184
2 6 5 -1.6992 -0.6363
2 6 6 3.4374 0.1074
2 6 7 -0.9133 -0.5042
2 6 8 3.4942 0.2292
2 6 9 0.3503 -1.2220
2 6 10 2.0016 -0.5006
2 6 11 0.3578 -1.7352
2 6 12 0.5453 -0.5655
2 6 13 -0.5518 -0.6997
2 6 14 0.7046 0.3594
2 6 15 -0.7847 0.2787
2 6 16 1.5716 0.9413
2 6 17 -0.2886 -0.0852
2 6 18 1.7258 0.5141
2 6 19 -0.0799 -0.4515
2 6 20 1.2323 -0.0900
2 6 21 -0.1594 -0.0824
2 6 22 0.6748 -0.2371
2 6 23 0.0240 0.0109
2 6 24 0.1906 -0.2231
2 6 25 0.2277 -0.2598
2 7 0 0.9522 0.0155
2 7 1 -0.5820 -2.4491
2 7 2 0.2121 0.5632
2 7 3 -0.8869 -2.0297
2 7 4 -0.6257 1.0496
2 7 5 -0.0998 -2.1336
2 7 6 -0.4686 0.6346
2 7 7 0.3591 -2.4661
2 7 8 -0.6555 -0.5690
2 7 9 -0.3018 -1.8954
2 7 10 -1.4234 -0.9590
2 7 11 -0.9213 -0.8040
2 7 12 -1.1472 -0.0423
2 7 13 -0.3706 -0.5646
2 7 14 -0.0957 0.6883
2 7 15 0.5694 -1.1800
2 7 16 -0.0034 0.3868
2 7 17 0.6548 -1.5131
2 7 18 -0.5199 -0.0295
2 7 19 0.1444 -1.1722
2 7 20 -0.3417 0.0621
2 7 21 -0.0827 -0.6193
2 7 22 0.0517 0.1250
2 7 23 -0.0520 -0.1804
2 7 24 -0.0840 -0.0714
2 7 25 -0.1121 0.0437
2 8 0 -1.1013 0.0392
2 8 1 0.1994 -0.4300
2 8 2 -0.9906 0.6280
2 8 3 0.5181 0.3175
2 8 4 -0.9515 0.2993
2 8 5 0.3569 0.5040
2 8 6 -1.1475 -0.2523
2 8 7 -0.5221 0.4866
2 8 8 -1.0543 0.1305
2 8 9 -1.0769 1.1628
2 8 10 -0.5293 1.0265
2 8 11 -0.3915 1.5034
2 8 12 -0.2739 1.0295
2 8 13 0.5909 0.7515
2 8 14 -0.6124 0.0902
2 8 15 0.5811 0.2384
2 8 16 -0.9654 -0.4926
2 8 17 0.0125 0.5890
2 8 18 -0.8599 -0.2824
2 8 19 -0.0789 0.6140
2 8 20 -0.4659 -0.0599
2 8 21 0.1520 0.0539
2 8 22 -0.0918 -0.1367
2 8 23 0.1224 -0.1142
2 8 24 0.1002 -0.1046
2 9 0 -0.6694 -0.0189
2 9 1 0.2856 0.0996
2 9 2 -0.2666 -0.2632
2 9 3 0.3533 0.0925
2 9 4 0.2308 -0.2245
2 9 5 -0.0419 0.1267
2 9 6 0.3864 0.3247
2 9 7 0.0621 0.0995
2 9 8 0.9348 0.8341
2 9 9 0.9026 -0.0577
2 9 10 1.6083 0.4131
2 9 11 1.3537 -0.1168
2 9 12 1.3218 -0.5633
2 9 13 0.7146 0.0858
2 9 14 0.6185 -0.8168
2 9 15 -0.1307 0.3354
2 9 16 0.6365 -0.2351
2 9 17 -0.2708 0.3878
2 9 18 0.7885 0.1204
2 9 19 -0.1123 0.2560
2 9 20 0.2644 -0.0841
2 9 21 -0.2208 0.0432
2 9 22 -0.2190 -0.2359
2 9 23 -0.2925 -0.1292
2 9 24 -0.1042 -0.1317
2 10 0 -0.5871 -0.0239
2 10 1 -0.1722 0.7323
2 10 2 -0.5350 -0.2237
2 10 3 -0.2806 0.2357
2 10 4 -0.4844 -0.0579
2 10 5 0.0332 -0.1640
2 10 6 -0.5222 -0.0155
2 10 7 0.4532 -0.6742
2 10 8 -0.5497 -0.6102
2 10 9 0.2590 -1.4331
2 10 10 -0.4235 -1.2512
2 10 11 -0.5420 -1.5544
2 10 12 -0.2100 -1.0160
2 10 13 -0.9508 -0.8979
2 10 14 -0.0891 -0.2044
2 10 15 -0.5022 -0.5889
2 10 16 -0.0531 0.1764
2 10 17 0.0158 -0.7613
2 10 18 0.0097 0.0833
2 10 19 -0.0370 -0.4605
2 10 20 0.0361 0.1598
2 10 21 -0.2652 0.1697
2 10 22 -0.0541 0.3419
2 10 23 -0.2304 0.2618
2 11 0 0.7999 0.0224
2 11 1 -0.0414 0.8494
2 11 2 0.5512 0.3648
2 11 3 0.0275 0.7252
2 11 4 0.1072 0.2828
2 11 5 0.1157 0.6874
2 11 6 -0.3817 -0.0749
2 11 7 -0.2136 0.6766
2 11 8 -1.0745 -0.0957
2 11 9 -0.8118 0.4758
2 11 10 -1.4343 0.4365
2 11 11 -0.9028 0.1952
2 11 12 -0.9586 0.8627
2 11 13 -0.3309 0.1419
2 11 14 -0.4270 0.6094
2 11 15 0.1098 0.2551
2 11 16 -0.5122 0.1181
2 11 17 0.0410 0.2066
2 11 18 -0.5140 0.0622
2 11 19 0.0076 0.0066
2 11 20 0.0064 0.2844
2 11 21 0.2296 -0.0555
2 11 22 0.3040 0.2972
2 12 0 0.5446 -0.0005
2 12 1 0.2779 -0.5992
2 12 2 0.4524 -0.1562
2 12 3 0.4689 -0.3084
2 12 4 0.3598 -0.2968
2 12 5 0.2143 0.0914
2 12 6 0.3498 -0.1751
2 12 7 0.0128 0.6511
2 12 8 0.2034 0.2590
2 12 9 0.2510 1.0989
2 12 10 -0.0844 0.5123
2 12 11 0.5804 0.8496
2 12 12 -0.1402 0.2283
2 12 13 0.4768 0.2365
2 12 14 0.1213 -0.1307
2 12 15 0.1282 0.1514
2 12 16 0.2710 -0.0473
2 12 17 0.0881 0.3814
2 12 18 0.0931 0.1378
2 12 19 0.3205 0.1638
2 12 20 -0.0905 -0.0187
2 12 21 0.3667 -0.2079
2 13 0 -0.5924 -0.0421
2 13 1 -0.1472 0.4443
2 13 2 -0.4822 -0.4049
2 13 3 -0.3731 0.4780
2 13 4 -0.2187 -0.3188
2 13 5 -0.3952 0.4065
2 13 6 0.2031 -0.0445
2 13 7 -0.1420 0.3739
2 13 8 0.6668 -0.0535
2 13 9 0.1195 0.5249
2 13 10 0.6613 -0.2556
2 13 11 0.0371 0.5762
2 13 12 0.1281 -0.2238
2 13 13 -0.2048 0.2615
2 13 14 -0.1383 -0.0024
2 13 15 -0.1138 -0.1069
2 13 16 0.1412 -0.0298
2 13 17 0.1951 -0.1224
2 13 18 0.2501 -0.3178
2 13 19 0.1846 0.0535
2 13 20 -0.0337 -0.4248
2 14 0 1.6178 0.0088
2 14 1 -0.1803 0.7595
2 14 2 1.5798 0.2645
2 14 3 -0.2058 0.6092
2 14 4 1.3860 0.3536
2 14 5 0.0346 0.2913
2 14 6 1.1209 0.2243
2 14 7 0.1297 -0.1719
2 14 8 1.0116 0.0345
2 14 9 -0.0076 -0.4123
2 14 10 0.9722 0.0506
2 14 11 -0.0325 -0.1171
2 14 12 0.6817 0.2371
2 14 13 0.1216 0.2348
2 14 14 0.2172 0.1992
2 14 15 0.0860 0.0688
2 14 16 -0.0077 -0.1365
2 14 17 -0.2284 -0.2328
2 14 18 0.0505 -0.2835
2 14 19 -0.4122 -0.1296
2 15 0 1.1352 0.0449
2 15 1 0.0831 -2.3588
2 15 2 1.0585 0.0034
2 15 3 0.1374 -2.1343
2 15 4 0.8076 -0.2055
2 15 5 0.0352 -1.7324
2 15 6 0.3582 -0.3175
2 15 7 -0.0976 -1.3856
2 15 8 -0.0791 -0.1669
2 15 9 -0.0614 -1.1950
2 15 10 -0.1095 -0.0365
2 15 11 0.1539 -0.9399
2 15 12 0.1635 -0.1237
2 15 13 0.2439 -0.5181
2 15 14 0.1567 -0.1503
2 15 15 0.0059 -0.1999
2 15 16 -0.1544 0.0917
2 15 17 -0.2340 -0.1408
2 15 18 -0.2196 0.3051
2 16 0 -2.3050 -0.0115
2 16 1 -0.0822 -1.4067
2 16 2 -2.1868 0.0450
2 16 3 -0.3441 -1.2164
2 16 4 -1.8448 0.1985
2 16 5 -0.4818 -0.8151
2 16 6 -1.4442 0.3433
2 16 7 -0.3145 -0.2957
2 16 8 -1.1650 0.2943
2 16 9 -0.0580 0.0145
2 16 10 -0.9423 0.0260
2 16 11 -0.0295 -0.0528
2 16 12 -0.6323 -0.2171
2 16 13 -0.1087 -0.1304
2 16 14 -0.3472 -0.1615
2 16 15 -0.0086 0.0706
2 16 16 -0.2497 0.0683
2 17 0 -1.4585 -0.0186
2 17 1 0.0646 1.4957
2 17 2 -1.3542 0.3221
2 17 3 0.2663 1.3400
2 17 4 -1.0426 0.5279
2 17 5 0.4610 1.0864
2 17 6 -0.5745 0.4128
2 17 7 0.4591 0.8677
2 17 8 -0.1473 0.0998
2 17 9 0.1942 0.7125
2 17 10 -0.0091 -0.0515
2 17 11 -0.1431 0.5247
2 17 12 -0.0633 0.0179
2 17 13 -0.2632 0.3278
2 17 14 0.0129 0.0409
2 18 0 0.5393 0.0132
2 18 1 0.1558 1.1550
2 18 2 0.5259 -0.1528
2 18 3 0.4063 0.9587
2 18 4 0.4739 -0.3491
2 18 5 0.3932 0.6242
2 18 6 0.4121 -0.4204
2 18 7 0.1345 0.2586
2 18 8 0.3657 -0.2402
2 18 9 -0.0686 0.0362
2 18 10 0.2884 0.0801
2 18 11 -0.0399 0.0207
2 18 12 0.1747 0.2843
2 19 0 0.7128 0.0058
2 19 1 -0.0153 0.0919
2 19 2 0.6306 -0.1989
2 19 3 -0.1166 0.0401
2 19 4 0.4354 -0.2568
2 19 5 -0.2125 -0.0202
2 19 6 0.2221 -0.1091
2 19 7 -0.1494 -0.0641
2 19 8 0.0617 0.0602
2 19 9 0.0634 -0.0654
2 20 0 0.2530 -0.0109
2 20 1 -0.0438 -0.2325
2 20 2 0.2125 -0.0487
2 20 3 -0.1018 -0.1368
2 20 4 0.1314 -0.0061
2 20 5 -0.0427 -0.0545
3 0 1 0.0067 -0.8266
3 0 2 0.3051 0.0118
3 0 3 0.0073 -1.0060
3 0 4 0.8618 0.0158
3 0 5 0.0011 0.3622
3 0 6 1.2558 0.0066
3 0 7 -0.0006 0.7947
3 0 8 0.9373 -0.0108
3 0 9 0.0003 0.4839
3 0 10 0.2353 -0.0228
3 0 11 -0.0019 1.1443
3 0 12 -0.1338 -0.0204
3 0 13 0.0002 1.9700
3 0 14 -0.3621 -0.0101
3 0 15 0.0115 1.7128
3 0 16 -0.9765 -0.0038
3 0 17 0.0194 1.4124
3 0 18 -1.4332 -0.0022
3 0 19 0.0132 1.7420
3 0 20 -0.9981 0.0014
3 0 21 0.0018 1.5534
3 0 22 -0.2615 0.0064
3 0 23 -0.0021 0.6551
3 0 24 -0.0758 0.0062
3 0 25 0.0007 0.2170
3 1 0 0.0169 -0.7686
3 1 1 -2.0201 -0.1328
3 1 2 -1.2644 -0.7069
3 1 3 -1.4782 -0.5917
3 1 4 -0.4698 -0.6317
3 1 5 -0.8765 -1.0998
3 1 6 0.6194 -0.6529
3 1 7 -0.5920 -1.0961
3 1 8 0.4822 -0.6112
3 1 9 -0.5691 -0.4651
3 1 10 0.6442 -0.4443
3 1 11 -0.5924 0.0988
3 1 12 1.6742 -0.3964
3 1 13 -0.6363 0.2675
3 1 14 1.9583 -0.5640
3 1 15 -0.7364 0.6207
3 1 16 1.4391 -0.6736
3 1 17 -0.7484 1.2482
3 1 18 1.4724 -0.5502
3 1 19 -0.5299 1.2892
3 1 20 1.6656 -0.3680
3 1 21 -0.2017 0.6067
3 1 22 1.0162 -0.2706
3 1 23 0.0187 0.1395
3 1 24 0.2621 -0.1767
3 1 25 0.0942 0.1679
3 2 0 0.0399 3.5542
3 2 1 -1.1453 0.8874
3 2 2 -0.4701 3.0322
3 2 3 -1.0716 1.3115
3 2 4 -0.9457 1.9905
3 2 5 -1.1739 0.1887
3 2 6 -1.0721 1.2813
3 2 7 -1.2898 -0.2504
3 2 8 -0.5893 1.1276
3 2 9 -1.0642 -0.1970
3 2 10 0.0938 1.1391
3 2 11 -0.7449 -1.0910
3 2 12 0.3506 1.1020
3 2 13 -0.8168 -1.9656
3 2 14 0.4140 1.1694
3 2 15 -1.0839 -1.6242
3 2 16 0.8544 1.2922
3 2 17 -1.0161 -1.1786
3 2 18 1.2608 1.1260
3 2 19 -0.6709 -1.3660
3 2 20 0.9511 0.6247
3 2 21 -0.4456 -1.1436
3 2 22 0.3744 0.1561
3 2 23 -0.3356 -0.3478
3 2 24 0.2394 -0.0558
3 2 25 -0.1542 -0.0393
3 3 0 -0.0236 1.0657
3 3 1 3.8791 0.3412
3 3 2 1.5044 1.0811
3 3 3 2.8949 0.9320
3 3 4 1.1576 1.3102
3 3 5 1.9254 1.1093
3 3 6 0.3555 1.7200
3 3 7 1.6299 0.7542
3 3 8 0.2875 1.7111
3 3 9 1.6620 0.0669
3 3 10 -0.2846 1.1722
3 3 11 1.5074 -0.3774
3 3 12 -1.5004 0.8550
3 3 13 1.3170 -0.3799
3 3 14 -1.7233 1.0732
3 3 15 1.3794 -0.4985
3 3 16 -1.0501 1.1767
3 3 17 1.4018 -0.9426
3 3 18 -0.8974 0.7976
3 3 19 1.0090 -1.0601
3 3 20 -0.9835 0.4088
3 3 21 0.4386 -0.6406
3 3 22 -0.4395 0.3031
3 3 23 0.1118 -0.3413
3 3 24 0.0839 0.1922
3 3 25 0.0070 -0.3525
3 4 0 -0.0167 -3.7266
3 4 1 0.6769 -0.9050
3 4 2 0.8739 -3.1999
3 4 3 0.9760 -1.6196
3 4 4 1.2298 -2.2701
3 4 5 1.6155 -1.0363
3 4 6 1.0065 -1.8875
3 4 7 1.9914 -0.7661
3 4 8 0.4379 -1.9966
3 4 9 1.5242 -0.5271
3 4 10 -0.1150 -1.8529
3 4 11 0.8002 0.5992
3 4 12 -0.2998 -1.3536
3 4 13 0.7055 1.4333
3 4 14 -0.2945 -1.0942
3 4 15 0.9377 0.9979
3 4 16 -0.5648 -1.1843
3 4 17 0.7104 0.4940
3 4 18 -0.9065 -1.0791
3 4 19 0.2071 0.6310
3 4 20 -0.7878 -0.6295
3 4 21 0.0388 0.4898
3 4 22 -0.4360 -0.2750
3 4 23 0.0774 -0.0520
3 4 24 -0.3437 -0.1796
3 4 25 -0.0372 -0.1449
3 5 0 0.0082 -0.2042
3 5 1 -2.9097 -0.5476
3 5 2 -1.3215 -0.4135
3 5 3 -2.2412 -1.2245
3 5 4 -1.3522 -1.0472
3 5 5 -1.8093 -1.2003
3 5 6 -1.0508 -1.6768
3 5 7 -1.9578 -0.8214
3 5 8 -1.0385 -1.4973
3 5 9 -1.9743 -0.3643
3 5 10 -0.3517 -0.6258
3 5 11 -1.3619 -0.0017
3 5 12 0.7543 -0.1560
3 5 13 -0.7077 0.1518
3 5 14 0.8443 -0.3912
3 5 15 -0.6382 0.3239
3 5 16 0.2494 -0.4546
3 5 17 -0.7923 0.6636
3 5 18 0.2419 0.0027
3 5 19 -0.6191 0.7873
3 5 20 0.4603 0.3052
3 5 21 -0.3227 0.5095
3 5 22 0.1398 0.1812
3 5 23 -0.2564 0.2674
3 5 24 -0.1568 0.1107
3 6 0 -0.0127 2.3176
3 6 1 0.0188 0.5981
3 6 2 -0.9362 1.9890
3 6 3 -0.4009 1.1488
3 6 4 -1.1674 1.5323
3 6 5 -0.9852 1.0155
3 6 6 -0.9607 1.5778
3 6 7 -1.0318 1.0887
3 6 8 -0.7234 1.7455
3 6 9 -0.2731 0.9038
3 6 10 -0.4106 1.2792
3 6 11 0.4058 -0.0296
3 6 12 -0.0447 0.4242
3 6 13 0.2412 -0.5735
3 6 14 0.2386 0.0927
3 6 15 -0.1481 -0.1662
3 6 16 0.5182 0.3611
3 6 17 0.0640 0.0393
3 6 18 0.7218 0.4970
3 6 19 0.4853 -0.3476
3 6 20 0.5710 0.3041
3 6 21 0.4409 -0.3923
3 6 22 0.2248 0.2109
3 6 23 0.2020 -0.0306
3 6 24 0.0930 0.2566
3 7 0 -0.0080 -0.1843
3 7 1 1.6896 0.4536
3 7 2 0.6532 -0.0108
3 7 3 1.2864 0.9065
3 7 4 0.7346 0.3602
3 7 5 1.1243 0.8141
3 7 6 0.7984 0.4417
3 7 7 1.2792 0.7222
3 7 8 0.9166 -0.1359
3 7 9 1.0630 0.6372
3 7 10 0.3834 -0.8190
3 7 11 0.2947 0.2649
3 7 12 -0.3321 -0.7125
3 7 13 -0.2060 -0.2048
3 7 14 -0.2298 -0.0588
3 7 15 0.0556 -0.5108
3 7 16 0.1198 0.0974
3 7 17 0.4496 -0.6768
3 7 18 -0.1964 -0.3363
3 7 19 0.3835 -0.6150
3 7 20 -0.5716 -0.5176
3 7 21 0.1759 -0.2707
3 7 22 -0.3399 -0.2658
3 7 23 0.1745 0.0168
3 8 0 0.0109 -1.4226
3 8 1 -0.1833 -0.2110
3 8 2 0.5569 -1.1927
3 8 3 0.0336 -0.4030
3 8 4 0.5657 -0.8831
3 8 5 0.1014 -0.4437
3 8 6 0.4622 -0.8789
3 8 7 -0.3260 -0.6216
3 8 8 0.5468 -0.8273
3 8 9 -0.9193 -0.4299
3 8 10 0.3873 -0.3116
3 8 11 -0.8501 0.2194
3 8 12 -0.1284 0.1898
3 8 13 -0.0598 0.3888
3 8 14 -0.5343 -0.0141
3 8 15 0.4437 -0.0008
3 8 16 -0.6543 -0.5777
3 8 17 0.1168 0.0683
3 8 18 -0.6048 -0.6633
3 8 19 -0.3263 0.5857
3 8 20 -0.3498 -0.3079
3 8 21 -0.2546 0.6187
3 8 22 -0.0005 -0.1071
3 8 23 -0.0483 0.2307
3 9 0 0.0025 0.2288
3 9 1 -1.2461 -0.2429
3 9 2 -0.1670 0.0815
3 9 3 -0.9622 -0.3863
3 9 4 -0.2149 -0.0889
3 9 5 -0.8047 -0.2304
3 9 6 -0.3466 0.1385
3 9 7 -0.7783 -0.2915
3 9 8 -0.3300 0.6197
3 9 9 -0.4977 -0.3638
3 9 10 0.1637 0.6206
3 9 11 -0.0938 -0.0101
3 9 12 0.5153 -0.1375
3 9 13 -0.2137 0.4515
3 9 14 0.2020 -0.8407
3 9 15 -0.8290 0.5820
3 9 16 -0.0154 -0.6729
3 9 17 -1.0739 0.5009
3 9 18 0.4125 -0.0416
3 9 19 -0.6295 0.3512
3 9 20 0.7193 0.1705
3 9 21 -0.1452 0.0874
3 9 22 0.4145 -0.0112
3 10 0 -0.0080 1.4242
3 10 1 0.1026 0.0543
3 10 2 -0.2736 1.2873
3 10 3 -0.2097 0.1229
3 10 4 -0.1706 1.0949
3 10 5 -0.2945 0.2344
3 10 6 -0.1080 1.0264
3 10 7 0.0182 0.3004
3 10 8 -0.2628 0.8701
3 10 9 0.1402 -0.0266
3 10 10 -0.1666 0.5541
3 10 11 -0.4087 -0.4638
3 10 12 0.2189 0.5510
3 10 13 -1.1091 -0.3187
3 10 14 0.3942 1.0759
3 10 15 -1.0724 0.0880
3 10 16 0.2990 1.4342
3 10 17 -0.3751 -0.0919
3 10 18 0.2181 1.0113
3 10 19 0.0863 -0.5644
3 10 20 0.1265 0.2809
3 10 21 -0.0033 -0.5117
3 11 0 0.0130 0.0313
3 11 1 1.6935 0.1501
3 11 2 0.0928 0.3030
3 11 3 1.5664 0.1935
3 11 4 0.2266 0.6833
3 11 5 1.4717 0.0705
3 11 6 0.3710 0.6219
3 11 7 1.3459 0.1644
3 11 8 0.2247 0.3858
3 11 9 1.0623 0.2660
3 11 10 -0.1926 0.5964
3 11 11 0.9044 0.0721
3 11 12 -0.2436 1.1116
3 11 13 1.2168 -0.1114
3 11 14 0.1863 1.1410
3 11 15 1.5926 -0.0453
3 11 16 0.2834 0.4918
3 11 17 1.2868 0.0035
3 11 18 -0.1890 -0.0922
3 11 19 0.4460 -0.0637
3 11 20 -0.4437 -0.0837
3 11 21 -0.0888 -0.0412
3 12 0 0.0223 -1.9794
3 12 1 0.3933 -0.0690
3 12 2 0.1716 -1.9326
3 12 3 0.8451 -0.2277
3 12 4 0.0942 -1.8514
3 12 5 1.0348 -0.4501
3 12 6 0.0890 -1.7242
3 12 7 0.7676 -0.4941
3 12 8 0.2512 -1.4414
3 12 9 0.6181 -0.1981
3 12 10 0.2656 -1.1443
3 12 11 0.8360 0.0015
3 12 12 0.1525 -1.2006
3 12 13 0.8759 -0.3008
3 12 14 0.1786 -1.5007
3 12 15 0.3622 -0.5850
3 12 16 0.2096 -1.3591
3 12 17 -0.2053 -0.2591
3 12 18 0.0547 -0.5818
3 12 19 -0.2255 0.2158
3 12 20 -0.0696 0.1050
3 13 0 -0.0134 -0.5331
3 13 1 -1.9519 -0.1027
3 13 2 -0.2027 -0.7979
3 13 3 -1.9052 -0.1066
3 13 4 -0.4735 -1.1090
3 13 5 -1.7910 -0.0428
3 13 6 -0.6747 -0.9119
3 13 7 -1.5224 -0.1463
3 13 8 -0.5560 -0.5078
3 13 9 -1.1542 -0.2771
3 13 10 -0.2986 -0.4137
3 13 11 -1.0061 -0.2766
3 13 12 -0.3930 -0.4322
3 13 13 -1.1904 -0.2936
3 13 14 -0.7071 -0.1127
3 13 15 -1.2151 -0.3157
3 13 16 -0.5858 0.3349
3 13 17 -0.6536 -0.1457
3 13 18 -0.0657 0.3502
3 14 0 -0.0413 1.5635
3 14 1 -0.6412 0.1372
3 14 2 -0.1145 1.5486
3 14 3 -0.9050 0.4405
3 14 4 -0.0620 1.4729
3 14 5 -0.8321 0.7357
3 14 6 -0.0649 1.2555
3 14 7 -0.3617 0.7849
3 14 8 -0.1766 0.9008
3 14 9 -0.0419 0.5574
3 14 10 -0.2430 0.6509
3 14 11 -0.0243 0.4488
3 14 12 -0.2746 0.7335
3 14 13 0.0831 0.6401
3 14 14 -0.3003 0.8912
3 14 15 0.3525 0.6681
3 14 16 -0.1653 0.6267
3 14 17 0.3655 0.2578
3 15 0 -0.0012 0.4377
3 15 1 0.9443 0.1127
3 15 2 0.3520 0.5668
3 15 3 0.9142 0.1535
3 15 4 0.6963 0.6043
3 15 5 0.7748 0.1116
3 15 6 0.8646 0.2487
3 15 7 0.4924 0.1228
3 15 8 0.7222 -0.1411
3 15 9 0.2295 0.1575
3 15 10 0.4877 -0.1933
3 15 11 0.2397 0.1779
3 15 12 0.4799 -0.1260
3 15 13 0.4654 0.2043
3 15 14 0.5337 -0.2061
3 15 15 0.4782 0.1260
3 15 16 0.2863 -0.2290
3 16 0 0.0351 -0.3998
3 16 1 0.2363 -0.1915
3 16 2 0.2302 -0.3969
3 16 3 0.3247 -0.5693
3 16 4 0.2601 -0.3320
3 16 5 0.1713 -0.8070
3 16 6 0.2012 -0.1384
3 16 7 -0.1329 -0.7656
3 16 8 0.1437 0.0969
3 16 9 -0.1970 -0.5138
3 16 10 0.1019 0.1462
3 16 11 -0.0358 -0.3417
3 16 12 0.0996 -0.0628
3 16 13 0.0325 -0.3224
3 16 14 0.0679 -0.2439
3 17 0 0.0166 -0.0148
3 17 1 -0.1431 -0.1791
3 17 2 -0.3682 -0.0845
3 17 3 -0.1239 -0.3635
3 17 4 -0.6356 -0.1005
3 17 5 -0.0061 -0.3373
3 17 6 -0.6749 0.0385
3 17 7 0.1958 -0.2161
3 17 8 -0.4886 0.0808
3 17 9 0.3053 -0.1000
3 17 10 -0.2629 -0.0907
3 17 11 0.1848 -0.0438
3 17 12 -0.1620 -0.2294
3 18 0 -0.0058 0.1550
3 18 1 0.0545 0.1459
3 18 2 -0.3085 0.1518
3 18 3 -0.0263 0.4033
3 18 4 -0.3860 0.0895
3 18 5 -0.0290 0.4797
3 18 6 -0.2778 -0.0755
3 18 7 -0.0262 0.3749
3 18 8 -0.1331 -0.2326
3 18 9 -0.1572 0.1969
3 19 0 -0.0157 -0.0877
3 19 1 0.2432 0.1376
3 19 2 0.1888 -0.0328
3 19 3 0.2200 0.2927
3 19 4 0.2612 0.0277
4 0 0 0.2064 -0.0020
4 0 1 0.0129 1.1712
4 0 2 0.2856 -0.0052
4 0 3 0.0025 0.9603
4 0 4 0.1165 -0.0141
4 0 5 -0.0094 0.9040
4 0 6 -0.3603 -0.0191
4 0 7 -0.0158 0.8471
4 0 8 -0.2693 -0.0157
4 0 9 -0.0170 0.5392
4 0 10 0.5017 -0.0108
4 0 11 -0.0154 0.3975
4 0 12 0.9486 -0.0101
4 0 13 -0.0092 0.6822
4 0 14 0.6356 -0.0089
4 0 15 0.0022 0.8983
4 0 16 0.0459 -0.0040
4 0 17 0.0112 0.7781
4 0 18 -0.3388 -0.0021
4 0 19 0.0101 0.6236
4 0 20 -0.2499 -0.0061
4 0 21 0.0026 0.4407
4 0 22 0.1944 -0.0088
4 0 23 -0.0019 0.0447
4 1 0 1.0618 -0.0141
4 1 1 -0.1825 -0.0472
4 1 2 0.9339 -0.1337
4 1 3 -0.4059 -0.1474
4 1 4 0.8158 -0.1522
4 1 5 -0.3586 0.1529
4 1 6 0.8455 -0.0847
4 1 7 -0.1651 0.3861
4 1 8 0.6705 0.0172
4 1 9 0.0283 -0.1390
4 1 10 0.3768 0.1059
4 1 11 0.2044 -0.8378
4 1 12 0.4584 0.0848
4 1 13 0.3544 -0.8378
4 1 14 0.7554 -0.0920
4 1 15 0.3930 -0.2961
4 1 16 0.7653 -0.2635
4 1 17 0.2899 0.2166
4 1 18 0.6010 -0.2343
4 1 19 0.1489 0.3661
4 1 20 0.5007 -0.0785
4 1 21 0.0692 0.0420
4 1 22 0.2487 -0.0173
4 1 23 0.0423 -0.3303
4 2 0 0.4886 -0.0050
4 2 1 -0.0971 -0.6278
4 2 2 0.2773 0.5287
4 2 3 -0.1883 -0.5394
4 2 4 0.1384 0.6451
4 2 5 -0.1562 -0.6110
4 2 6 0.3172 0.3957
4 2 7 -0.0571 -0.6267
4 2 8 0.0946 0.0880
4 2 9 0.0774 -0.3567
4 2 10 -0.6133 -0.1771
4 2 11 0.1452 -0.2072
4 2 12 -0.9067 -0.4556
4 2 13 -0.0327 -0.4105
4 2 14 -0.4971 -0.6459
4 2 15 -0.3691 -0.5292
4 2 16 0.0669 -0.5812
4 2 17 -0.4717 -0.3989
4 2 18 0.3743 -0.3397
4 2 19 -0.2198 -0.3470
4 2 20 0.2645 -0.1523
4 2 21 0.0138 -0.3201
4 2 22 -0.1448 -0.0842
4 2 23 -0.0249 -0.0623
4 3 0 -0.1066 0.0083
4 3 1 0.3146 -0.9438
4 3 2 -0.0900 0.0620
4 3 3 0.6674 -0.5107
4 3 4 -0.1756 0.0710
4 3 5 0.5186 -0.3487
4 3 6 -0.3260 0.0669
4 3 7 0.2080 -0.2551
4 3 8 -0.2012 0.0206
4 3 9 -0.0145 0.3149
4 3 10 0.0662 -0.0852
4 3 11 -0.2668 0.8414
4 3 12 0.0440 -0.0398
4 3 13 -0.5783 0.6621
4 3 14 -0.1066 0.3003
4 3 15 -0.6809 0.1036
4 3 16 -0.0420 0.5779
4 3 17 -0.4626 -0.2946
4 3 18 0.0026 0.3779
4 3 19 -0.1879 -0.3810
4 3 20 -0.1576 -0.0423
4 3 21 -0.0753 -0.1271
4 3 22 -0.1755 -0.1357
4 3 23 -0.0511 0.1772
4 4 0 -1.3919 0.0116
4 4 1 -0.0501 -0.4091
4 4 2 -1.0541 -0.4393
4 4 3 -0.1041 -0.3188
4 4 4 -0.6011 -0.4445
4 4 5 -0.0380 -0.1236
4 4 6 -0.4526 -0.1966
4 4 7 0.0736 -0.1034
4 4 8 -0.0694 -0.0821
4 4 9 0.0446 -0.3600
4 4 10 0.5877 -0.0169
4 4 11 -0.0459 -0.4941
4 4 12 0.7512 0.2466
4 4 13 0.1286 -0.3782
4 4 14 0.3163 0.5140
4 4 15 0.4838 -0.3658
4 4 16 -0.1302 0.4381
4 4 17 0.4647 -0.4242
4 4 18 -0.3438 0.1359
4 4 19 -0.0183 -0.1999
4 4 20 -0.3217 -0.0303
4 4 21 -0.3290 0.1079
4 4 22 -0.0811 -0.0271
4 5 0 -0.7727 0.0081
4 5 1 -0.1539 1.3765
4 5 2 -0.6985 0.1904
4 5 3 -0.2504 0.9121
4 5 4 -0.5018 0.1512
4 5 5 -0.0599 0.6611
4 5 6 -0.3900 -0.0721
4 5 7 -0.0021 0.4618
4 5 8 -0.5693 -0.1696
4 5 9 -0.1472 -0.1515
4 5 10 -0.7816 -0.0072
4 5 11 -0.0968 -0.6672
4 5 12 -0.7246 0.0638
4 5 13 0.2078 -0.5257
4 5 14 -0.6406 -0.2135
4 5 15 0.3094 -0.1047
4 5 16 -0.7107 -0.4055
4 5 17 0.0403 0.1695
4 5 18 -0.5699 -0.0547
4 5 19 -0.2107 0.3209
4 5 20 -0.1210 0.4286
4 5 21 -0.2019 0.2986
4 5 22 0.1405 0.3956
4 6 0 1.2967 -0.0118
4 6 1 0.1269 0.8324
4 6 2 1.0470 0.0785
4 6 3 0.1679 0.6468
4 6 4 0.7502 -0.0800
4 6 5 -0.0815 0.4707
4 6 6 0.6744 -0.1844
4 6 7 -0.2854 0.5513
4 6 8 0.2826 0.0319
4 6 9 -0.1090 0.7694
4 6 10 -0.4014 0.2128
4 6 11 0.2027 0.7609
4 6 12 -0.6314 0.0102
4 6 13 0.1334 0.6117
4 6 14 -0.3439 -0.2230
4 6 15 -0.1951 0.6631
4 6 16 -0.0540 -0.0336
4 6 17 -0.1296 0.7057
4 6 18 0.1515 0.3374
4 6 19 0.3603 0.3593
4 6 20 0.3220 0.4195
4 6 21 0.5530 -0.0732
4 6 22 0.2890 0.2743
4 7 0 0.6505 -0.0195
4 7 1 0.0013 -0.9318
4 7 2 0.5220 -0.1160
4 7 3 -0.1172 -0.6625
4 7 4 0.2975 0.0962
4 7 5 -0.3081 -0.5851
4 7 6 0.2731 0.3816
4 7 7 -0.2026 -0.4470
4 7 8 0.4562 0.2574
4 7 9 0.0700 0.1271
4 7 10 0.4843 -0.2227
4 7 11 0.0144 0.6033
4 7 12 0.2765 -0.4209
4 7 13 -0.2823 0.5065
4 7 14 0.2439 -0.0870
4 7 15 -0.2204 0.2171
4 7 16 0.4543 0.1683
4 7 17 0.2513 0.0324
4 7 18 0.4130 -0.1361
4 7 19 0.5418 -0.1781
4 7 20 0.0356 -0.5125
4 7 21 0.4213 -0.3030
4 8 0 -0.6526 0.0095
4 8 1 -0.0716 -0.1736
4 8 2 -0.4792 0.0585
4 8 3 0.0381 0.0396
4 8 4 -0.2904 0.2644
4 8 5 0.3664 0.1482
4 8 6 -0.2435 0.3423
4 8 7 0.3850 0.0043
4 8 8 0.0718 0.1546
4 8 9 -0.1151 -0.0808
4 8 10 0.5418 0.1173
4 8 11 -0.5452 0.1466
4 8 12 0.5773 0.4242
4 8 13 -0.3290 0.3308
4 8 14 0.2735 0.5375
4 8 15 0.1659 0.0995
4 8 16 0.0888 0.0805
4 8 17 0.1676 -0.1913
4 8 18 -0.0339 -0.4480
4 8 19 -0.2600 -0.0879
4 8 20 -0.1944 -0.4889
4 9 0 0.2877 0.0186
4 9 1 -0.0048 0.3171
4 9 2 0.4050 0.0863
4 9 3 0.1023 0.0354
4 9 4 0.5376 -0.1677
4 9 5 0.2799 -0.1337
4 9 6 0.4134 -0.3663
4 9 7 0.2558 -0.2824
4 9 8 0.2251 -0.0333
4 9 9 0.2039 -0.5725
4 9 10 0.3736 0.4960
4 9 11 0.4721 -0.6137
4 9 12 0.7034 0.4634
4 9 13 0.7598 -0.2708
4 9 14 0.6450 -0.1239
4 9 15 0.4823 -0.0129
4 9 16 0.2034 -0.4415
4 9 17 -0.1620 0.0196
4 9 18 -0.0305 -0.1148
4 9 19 -0.4336 0.0843
4 9 20 0.0813 0.2513
4 10 0 0.2274 0.0003
4 10 1 0.1355 -0.6646
4 10 2 0.0058 0.0368
4 10 3 0.1165 -0.7575
4 10 4 -0.3511 -0.0925
4 10 5 -0.1564 -0.6430
4 10 6 -0.5498 -0.1807
4 10 7 -0.1041 -0.3372
4 10 8 -0.6905 -0.1523
4 10 9 0.3454 -0.2920
4 10 10 -0.6610 -0.3241
4 10 11 0.4905 -0.6466
4 10 12 -0.2834 -0.6913
4 10 13 -0.0276 -0.8573
4 10 14 0.0821 -0.6855
4 10 15 -0.5707 -0.5372
4 10 16 0.1095 -0.1382
4 10 17 -0.4549 -0.1013
4 10 18 0.0480 0.2985
4 10 19 0.0239 -0.0219
4 11 0 -0.6981 -0.0097
4 11 1 0.0592 -0.2072
4 11 2 -0.7335 -0.2694
4 11 3 0.0558 0.2061
4 11 4 -0.6505 -0.1177
4 11 5 -0.0417 0.5844
4 11 6 -0.3007 0.0617
4 11 7 -0.0365 0.7441
4 11 8 -0.0357 -0.1733
4 11 9 -0.0756 0.6837
4 11 10 -0.2486 -0.4318
4 11 11 -0.3640 0.3237
4 11 12 -0.6486 -0.1208
4 11 13 -0.5620 -0.0968
4 11 14 -0.6270 0.4843
4 11 15 -0.2646 -0.1795
4 11 16 -0.2217 0.6075
4 11 17 0.1809 -0.0494
4 11 18 0.0135 0.1788
4 12 0 -0.5085 0.0004
4 12 1 -0.1875 0.4694
4 12 2 -0.2404 -0.0762
4 12 3 -0.2661 0.4465
4 12 4 0.2634 -0.0255
4 12 5 -0.0239 0.1865
4 12 6 0.5801 -0.0078
4 12 7 -0.0171 -0.1774
4 12 8 0.6007 -0.0693
4 12 9 -0.2912 -0.1806
4 12 10 0.3353 0.0287
4 12 11 -0.2578 0.2241
4 12 12 -0.0388 0.2476
4 12 13 0.2180 0.4805
4 12 14 -0.1553 0.1884
4 12 15 0.5109 0.2746
4 12 16 -0.0133 -0.1378
4 12 17 0.2534 -0.0128
4 13 0 0.0838 -0.0041
4 13 1 -0.0184 0.7378
4 13 2 0.1051 0.2259
4 13 3 0.0037 0.2777
4 13 4 0.0217 0.0739
4 13 5 0.0588 -0.1974
4 13 6 -0.2491 -0.1012
4 13 7 -0.0069 -0.3843
4 13 8 -0.3855 0.0860
4 13 9 -0.0749 -0.2695
4 13 10 -0.1145 0.2899
4 13 11 0.0141 -0.0145
4 13 12 0.2586 0.0842
4 13 13 0.0543 0.0764
4 13 14 0.2704 -0.2392
4 13 15 -0.1321 -0.0694
4 14 0 1.0164 -0.0123
4 14 1 0.0968 0.2149
4 14 2 0.7555 -0.0502
4 14 3 0.0811 0.1618
4 14 4 0.2404 -0.1463
4 14 5 -0.1409 0.2313
4 14 6 -0.1077 -0.1641
4 14 7 -0.1035 0.3445
4 14 8 -0.1492 -0.0630
4 14 9 0.1915 0.2161
4 14 10 -0.0152 -0.0144
4 14 11 0.2660 -0.1120
4 14 12 0.0278 -0.0240
4 14 13 0.0458 -0.2464
4 14 14 -0.1325 0.0849
4 15 0 0.3450 0.0034
4 15 1 -0.0455 -0.9337
4 15 2 0.2764 -0.0773
4 15 3 -0.1512 -0.5279
4 15 4 0.1964 0.0770
4 15 5 -0.2557 -0.1065
4 15 6 0.2016 0.1693
4 15 7 -0.2391 0.0492
4 15 8 0.1460 -0.0511
4 15 9 -0.1593 -0.0116
4 15 10 -0.0649 -0.2789
4 15 11 -0.1139 -0.0429
4 15 12 -0.2111 -0.2105
4 16 0 -0.7629 0.0088
4 16 1 -0.0613 -0.2433
4 16 2 -0.5609 0.0733
4 16 3 -0.0403 -0.1456
4 16 4 -0.1814 0.1852
4 16 5 0.0828 -0.0824
4 16 6 0.0235 0.2582
4 16 7 0.0115 -0.0499
4 16 8 -0.0153 0.2427
4 16 9 -0.2003 0.0493
4 17 0 -0.0961 0.0091
4 17 1 0.0013 0.3912
4 17 2 -0.0562 0.1090
4 17 3 0.0378 0.1364
4 17 4 -0.0090 0.0597
4 17 5 0.1154 -0.0602
4 17 6 -0.0023 0.0298
5 0 1 0.0035 0.0605
5 0 2 -0.4384 0.0163
5 0 3 0.0043 0.0792
5 0 4 -0.7407 0.0220
5 0 5 0.0009 -0.1296
5 0 6 -0.9989 0.0151
5 0 7 -0.0003 -0.3709
5 0 8 -1.0544 0.0037
5 0 9 0.0010 -0.2411
5 0 10 -0.6582 -0.0050
5 0 11 0.0023 0.2204
5 0 12 -0.1469 -0.0093
5 0 13 0.0057 0.4646
5 0 14 -0.0031 -0.0089
5 0 15 0.0106 0.2579
5 0 16 -0.1246 -0.0047
5 0 17 0.0106 -0.0149
5 0 18 -0.2128 -0.0022
5 0 19 0.0034 -0.0222
5 0 20 -0.1926 -0.0053
5 1 0 -0.0080 -0.1465
5 1 1 0.0657 0.2579
5 1 2 0.0870 -0.1367
5 1 3 0.0453 0.6246
5 1 4 0.0058 -0.0999
5 1 5 0.0624 0.8774
5 1 6 -0.2516 -0.0751
5 1 7 0.1076 1.0468
5 1 8 -0.3414 -0.1109
5 1 9 0.0925 0.8548
5 1 10 -0.0094 -0.1884
5 1 11 0.0214 0.3280
5 1 12 0.3937 -0.2510
5 1 13 -0.0048 0.0008
5 1 14 0.3830 -0.2900
5 1 15 0.0403 0.0641
5 1 16 0.0785 -0.3047
5 1 17 0.0792 0.2024
5 1 18 -0.0662 -0.2382
5 1 19 0.0704 0.2328
5 1 20 0.0343 -0.0819
5 2 0 0.0274 -0.0831
5 2 1 -0.3569 -0.0459
5 2 2 0.4876 -0.0479
5 2 3 -0.2903 -0.0872
5 2 4 0.7590 -0.0301
5 2 5 -0.2013 0.0659
5 2 6 0.9275 -0.1284
5 2 7 -0.1961 0.2713
5 2 8 0.8828 -0.2017
5 2 9 -0.3083 0.1716
5 2 10 0.4539 -0.1212
5 2 11 -0.4355 -0.2133
5 2 12 0.0121 -0.0151
5 2 13 -0.5035 -0.3937
5 2 14 -0.0135 -0.0393
5 2 15 -0.5373 -0.1700
5 2 16 0.1828 -0.1210
5 2 17 -0.4943 0.0840
5 2 18 0.2683 -0.1253
5 2 19 -0.2810 0.0618
5 2 20 0.2184 -0.0783
5 3 0 0.0129 0.6264
5 3 1 -0.0060 -0.2757
5 3 2 -0.1058 0.5598
5 3 3 0.0621 -0.6253
5 3 4 -0.1015 0.3990
5 3 5 -0.0208 -0.7836
5 3 6 0.0764 0.2896
5 3 7 -0.2171 -0.8028
5 3 8 0.1844 0.3567
5 3 9 -0.2481 -0.5090
5 3 10 -0.0159 0.5213
5 3 11 -0.1010 -0.0295
5 3 12 -0.2716 0.6182
5 3 13 -0.0390 0.1240
5 3 14 -0.1959 0.6420
5 3 15 -0.1228 -0.0986
5 3 16 0.0840 0.6313
5 3 17 -0.1563 -0.2727
5 3 18 0.1674 0.4703
5 3 19 -0.0771 -0.2541
5 4 0 -0.0189 -0.1124
5 4 1 0.7816 0.0695
5 4 2 -0.4366 -0.1803
5 4 3 0.5919 0.1834
5 4 4 -0.6387 -0.1787
5 4 5 0.3670 0.1309
5 4 6 -0.6911 0.0721
5 4 7 0.3179 -0.0593
5 4 8 -0.5308 0.2952
5 4 9 0.4604 -0.1035
5 4 10 -0.0965 0.2313
5 4 11 0.5856 0.0647
5 4 12 0.2018 0.0875
5 4 13 0.5919 0.1156
5 4 14 0.0478 0.1160
5 4 15 0.5760 -0.0917
5 4 16 -0.2153 0.1811
5 4 17 0.5103 -0.2517
5 4 18 -0.2457 0.0927
5 4 19 0.2514 -0.1395
5 5 0 -0.0030 -0.7922
5 5 1 -0.2873 0.2141
5 5 2 0.1510 -0.6595
5 5 3 -0.3658 0.4902
5 5 4 0.2223 -0.3765
5 5 5 -0.1877 0.5930
5 5 6 0.0882 -0.1996
5 5 7 0.1822 0.5522
5 5 8 -0.1210 -0.2619
5 5 9 0.3166 0.2402
5 5 10 -0.1427 -0.3957
5 5 11 0.1796 -0.1530
5 5 12 -0.0580 -0.4011
5 5 13 0.1237 -0.1678
5 5 14 -0.1302 -0.3519
5 5 15 0.2034 0.1117
5 5 16 -0.2856 -0.3527
5 5 17 0.1545 0.2176
5 5 18 -0.2504 -0.2554
5 5 19 -0.0307 0.1209
5 6 0 0.0086 0.3394
5 6 1 -0.5441 -0.0522
5 6 2 0.3423 0.4242
5 6 3 -0.3000 -0.1481
5 6 4 0.5213 0.4078
5 6 5 -0.0529 -0.1182
5 6 6 0.5771 0.0547
5 6 7 -0.0234 0.1061
5 6 8 0.4200 -0.2780
5 6 9 -0.1386 0.2945
5 6 10 0.0337 -0.2598
5 6 11 -0.1567 0.2708
5 6 12 -0.1736 -0.1423
5 6 13 -0.0718 0.2110
5 6 14 0.0136 -0.2001
5 6 15 -0.0783 0.2636
5 6 16 0.1927 -0.2332
5 6 17 -0.1342 0.2755
5 6 18 0.1110 -0.0537
5 7 0 -0.0008 0.3238
5 7 1 0.3018 -0.1887
5 7 2 0.0044 0.1938
5 7 3 0.4229 -0.4577
5 7 4 0.0052 -0.0408
5 7 5 0.2610 -0.5893
5 7 6 0.1466 -0.1259
5 7 7 -0.1284 -0.5562
5 7 8 0.3858 -0.0367
5 7 9 -0.2752 -0.2554
5 7 10 0.4574 -0.0007
5 7 11 -0.1570 0.0790
5 7 12 0.3283 -0.1103
5 7 13 -0.1515 0.0548
5 7 14 0.2213 -0.1541
5 7 15 -0.2594 -0.1584
5 7 16 0.1963 -0.0275
5 7 17 -0.1728 -0.1450
5 7 18 0.1222 0.0383
5 8 0 -0.0087 -0.0612
5 8 1 0.1602 -0.0798
5 8 2 -0.3588 -0.1905
5 8 3 -0.0082 -0.1737
5 8 4 -0.5627 -0.2749
5 8 5 -0.1104 -0.2502
5 8 6 -0.5952 -0.0251
5 8 7 -0.0391 -0.4287
5 8 8 -0.3834 0.2233
5 8 9 0.0217 -0.5579
5 8 10 -0.0106 0.1657
5 8 11 -0.0926 -0.4437
5 8 12 0.1255 0.0775
5 8 13 -0.2157 -0.2085
5 8 14 -0.0671 0.1906
5 8 15 -0.1216 -0.0714
5 8 16 -0.1688 0.2384
5 8 17 0.0470 -0.0330
5 9 0 -0.0029 -0.2499
5 9 1 0.1538 0.1951
5 9 2 -0.2408 -0.1622
5 9 3 -0.0676 0.4715
5 9 4 -0.3418 -0.0524
5 9 5 -0.0694 0.5389
5 9 6 -0.4247 -0.0949
5 9 7 0.1479 0.3717
5 9 8 -0.5358 -0.1814
5 9 9 0.1770 0.0084
5 9 10 -0.4869 -0.0929
5 9 11 0.0340 -0.2389
5 9 12 -0.2302 0.0979
5 9 13 0.0632 -0.1103
5 9 14 0.0138 0.1064
5 9 15 0.1970 0.1068
5 9 16 0.0868 -0.0695
5 10 0 -0.0024 -0.3908
5 10 1 -0.3783 0.1584
5 10 2 0.3150 -0.2205
5 10 3 -0.2657 0.3518
5 10 4 0.4244 -0.0159
5 10 5 -0.2455 0.3843
5 10 6 0.2758 -0.0922
5 10 7 -0.3297 0.4144
5 10 8 -0.0713 -0.1874
5 10 9 -0.2940 0.4094
5 10 10 -0.3774 -0.0618
5 10 11 -0.0863 0.2312
5 10 12 -0.3312 0.0285
5 10 13 0.0328 -0.0306
5 10 14 -0.0484 -0.0808
5 10 15 -0.0789 -0.1580
5 11 0 -0.0087 0.4795
5 11 1 -0.3975 -0.1333
5 11 2 0.2763 0.3992
5 11 3 -0.1498 -0.2925
5 11 4 0.3424 0.3051
5 11 5 -0.0652 -0.1831
5 11 6 0.2894 0.3378
5 11 7 -0.1714 0.1405
5 11 8 0.2551 0.3543
5 11 9 -0.1376 0.4668
5 11 10 0.1650 0.1949
5 11 11 0.0154 0.4969
5 11 12 -0.0246 0.0156
5 11 13 0.0156 0.2139
5 11 14 -0.1632 0.0418
5 12 0 0.0161 0.3810
5 12 1 0.3634 -0.1457
5 12 2 -0.1712 0.2363
5 12 3 0.2427 -0.3189
5 12 4 -0.1389 0.0579
5 12 5 0.1979 -0.2579
5 12 6 0.1287 0.1121
5 12 7 0.2343 -0.1481
5 12 8 0.4438 0.1863
5 12 9 0.1659 -0.0698
5 12 10 0.5296 0.0798
5 12 11 0.0028 0.0404
5 12 12 0.2916 -0.0202
5 13 0 0.0206 -0.1858
5 13 1 0.2455 0.0699
5 13 2 -0.2752 -0.1111
5 13 3 0.0717 0.1298
5 13 4 -0.3158 -0.0162
5 13 5 0.0366 -0.0397
5 13 6 -0.1738 -0.0341
5 13 7 0.1551 -0.3123
5 13 8 -0.0391 -0.0519
5 13 9 0.1622 -0.4323
5 13 10 0.0584 0.0353
5 14 0 -0.0162 -0.2065
5 14 1 -0.0104 0.1569
5 14 2 0.1148 -0.1110
5 14 3 0.0779 0.3501
5 14 4 0.0662 -0.0021
5 14 5 0.0959 0.2772
5 14 6 -0.1353 -0.0688
5 14 7 0.0383 0.1043
5 14 8 -0.2738 -0.1579
5 15 0 -0.0103 0.0143
5 15 1 -0.1489 -0.0668
5 15 2 0.2665 -0.0291
5 15 3 -0.0297 -0.1271
5 15 4 0.3156 -0.0736
6 0 0 0.4545 0.0066
6 0 1 -0.0132 0.5718
6 0 2 0.3266 0.0031
6 0 3 -0.0050 0.6728
6 0 4 0.0776 -0.0039
6 0 5 0.0002 0.6555
6 0 6 -0.0390 -0.0073
6 0 7 -0.0018 0.3602
6 0 8 0.0891 -0.0033
6 0 9 -0.0056 0.0650
6 0 10 0.3128 0.0028
6 0 11 -0.0076 0.1209
6 0 12 0.3541 0.0045
6 0 13 -0.0084 0.2692
6 0 14 0.1390 0.0030
6 0 15 -0.0083 0.0901
6 1 0 0.5327 0.0150
6 1 1 -0.0196 -0.3991
6 1 2 0.5919 -0.1079
6 1 3 -0.0767 -0.1786
6 1 4 0.6537 -0.1982
6 1 5 -0.0975 0.0362
6 1 6 0.4847 -0.1827
6 1 7 -0.0226 0.0326
6 1 8 0.1345 -0.0637
6 1 9 0.1067 -0.1788
6 1 10 0.0172 0.0584
6 1 11 0.1775 -0.3551
6 1 12 0.2062 0.1160
6 1 13 0.1490 -0.2714
6 1 14 0.2281 0.1267
6 1 15 0.0748 -0.0222
6 2 0 -0.3943 -0.0041
6 2 1 -0.0889 -0.4773
6 2 2 -0.2642 0.0845
6 2 3 -0.2845 -0.5306
6 2 4 -0.0048 0.1671
6 2 5 -0.3579 -0.4604
6 2 6 0.1310 0.1256
6 2 7 -0.2209 -0.1542
6 2 8 0.0141 -0.0771
6 2 9 0.0157 0.1013
6 2 10 -0.2339 -0.2738
6 2 11 0.1672 -0.0186
6 2 12 -0.3340 -0.3030
6 2 13 0.2034 -0.2357
6 2 14 -0.1703 -0.1959
6 2 15 0.1874 -0.1244
6 3 0 -0.3562 -0.0195
6 3 1 0.0449 0.3451
6 3 2 -0.3657 0.2324
6 3 3 0.1606 0.1140
6 3 4 -0.3205 0.4176
6 3 5 0.2173 -0.1328
6 3 6 -0.0823 0.3730
6 3 7 0.0595 -0.1737
6 3 8 0.2428 0.1031
6 3 9 -0.2252 0.0272
6 3 10 0.2667 -0.1486
6 3 11 -0.3737 0.2648
6 3 12 -0.0353 -0.2281
6 3 13 -0.3035 0.2784
6 3 14 -0.1770 -0.2056
6 3 15 -0.1481 0.0820
6 4 0 0.4087 -0.0041
6 4 1 0.1053 0.2384
6 4 2 0.2737 -0.0997
6 4 3 0.3487 0.1741
6 4 4 -0.0133 -0.2307
6 4 5 0.4405 -0.0297
6 4 6 -0.2148 -0.2110
6 4 7 0.2477 -0.3732
6 4 8 -0.1680 0.0472
6 4 9 -0.0611 -0.5568
6 4 10 0.0777 0.3033
6 4 11 -0.2108 -0.3210
6 4 12 0.2631 0.3293
6 4 13 -0.1865 0.0234
6 4 14 0.1945 0.1965
6 5 0 0.2020 0.0206
6 5 1 -0.0408 -0.4044
6 5 2 0.1398 -0.2107
6 5 3 -0.1704 -0.1628
6 5 4 -0.0603 -0.3968
6 5 5 -0.2882 0.1359
6 5 6 -0.4038 -0.3518
6 5 7 -0.1695 0.2737
6 5 8 -0.7156 -0.0740
6 5 9 0.1098 0.1496
6 5 10 -0.6597 0.1520
6 5 11 0.2471 -0.1053
6 5 12 -0.2714 0.1631
6 5 13 0.1766 -0.2112
6 5 14 -0.0192 0.0800
6 6 0 -0.4105 0.0099
6 6 1 -0.0767 -0.2604
6 6 2 -0.2784 0.0898
6 6 3 -0.2682 -0.0792
6 6 4 0.0225 0.2627
6 6 5 -0.3556 0.2548
6 6 6 0.2902 0.3181
6 6 7 -0.1954 0.6397
6 6 8 0.3394 0.1223
6 6 9 0.0584 0.7912
6 6 10 0.1400 -0.0883
6 6 11 0.1432 0.5308
6 6 12 -0.0932 -0.1016
6 6 13 0.0676 0.1645
6 7 0 -0.4632 -0.0020
6 7 1 0.0354 0.2507
6 7 2 -0.3526 0.1195
6 7 3 0.1742 0.0271
6 7 4 -0.0555 0.2474
6 7 5 0.3444 -0.2747
6 7 6 0.3403 0.2257
6 7 7 0.2962 -0.4580
6 7 8 0.6412 0.0275
6 7 9 0.0841 -0.3833
6 7 10 0.5965 -0.1197
6 7 11 -0.0136 -0.1216
6 7 12 0.2774 -0.0897
6 8 0 0.0903 -0.0098
6 8 1 0.0236 0.6058
6 8 2 -0.0182 -0.0868
6 8 3 0.0893 0.3894
6 8 4 -0.2709 -0.2717
6 8 5 0.1398 0.0409
6 8 6 -0.5051 -0.3598
6 8 7 0.0482 -0.3073
6 8 8 -0.5465 -0.2161
6 8 9 -0.0995 -0.4455
6 8 10 -0.3403 -0.0573
6 8 11 -0.1240 -0.2818
6 9 0 0.6782 -0.0156
6 9 1 -0.0358 0.1102
6 9 2 0.5739 0.0218
6 9 3 -0.1671 0.2700
6 9 4 0.3146 -0.0023
6 9 5 -0.3232 0.4805
6 9 6 0.0104 0.0068
6 9 7 -0.2830 0.5850
6 9 8 -0.2002 0.0972
6 9 9 -0.1090 0.4674
6 9 10 -0.1869 0.1463
6 10 0 0.1728 0.0091
6 10 1 0.0366 -0.5289
6 10 2 0.2371 0.0842
6 10 3 0.0867 -0.3732
6 10 4 0.3825 0.2331
6 10 5 0.0813 -0.1555
6 10 6 0.4942 0.2840
6 10 7 0.1067 0.0245
6 10 8 0.4536 0.1478
6 11 0 -0.3236 0.0066
6 11 1 0.0347 -0.1598
6 11 2 -0.2595 -0.0858
6 11 3 0.1363 -0.2320
6 11 4 -0.1215 -0.1082
6 11 5 0.2303 -0.3146
7 0 1 -0.0020 0.1178
7 0 2 -0.1298 -0.0045
7 0 3 -0.0032 0.2373
7 0 4 -0.2833 -0.0062
7 0 5 -0.0002 0.1706
7 0 6 -0.3785 -0.0063
7 0 7 0.0003 0.0298
7 1 0 -0.0014 0.0603
7 1 1 0.1068 0.0658
7 1 2 0.1963 0.0772
7 1 3 0.0813 0.2093
7 1 4 0.2166 0.0859
7 1 5 0.0272 0.3485
7 1 6 0.0977 0.0661
7 1 7 -0.0358 0.3526
7 2 0 0.0059 -0.2098
7 2 1 0.0705 -0.1023
7 2 2 0.1396 -0.1905
7 2 3 0.1103 -0.2153
7 2 4 0.2842 -0.1246
7 2 5 0.1060 -0.1552
7 2 6 0.3639 -0.0136
7 3 0 0.0110 0.0140
7 3 1 -0.2666 -0.0705
7 3 2 -0.1670 -0.0330
7 3 3 -0.2257 -0.1958
7 3 4 -0.1926 -0.0800
7 3 5 -0.1184 -0.3036
7 3 6 -0.0904 -0.0566
7 4 0 -0.0150 0.2687
7 4 1 0.1010 0.0817
7 4 2 -0.1001 0.2577
7 4 3 0.0127 0.1920
7 4 4 -0.1898 0.1982
7 5 0 -0.0150 -0.1935
7 5 1 0.1949 0.0303
7 5 2 0.1411 -0.1213
0 0 0 0.0 0.0
