# Supplementary material for: Total syntheses of Tetrodotoxin and 9-epiTetrodotoxin
Source: Nat Commun. 2024 Jan 23;15:679. doi: 10.1038/s41467-024-45037-0 (PMC10806222; doi:10.1038/s41467-024-45037-0)
Supplement: Supplementary file 4 — Source Data [file 41467_2024_45037_MOESM4_ESM.zip › Surce Data 20231213/Surce Data New/Crystal Structure Source Data/CCDC-2184304/cu_20220427_Cph_04_25_COOMe_0m.fcf]

#
# h,k,l, Fc-squared, Fo-squared, sigma(Fo-squared), status flag
#
data_cu_20220427_cph_04_25_coome_0m
_shelx_title ' cu_20220427_cph_04_25_coome_0m_a.res in P2(1)2(1)2(1)'
_shelx_refln_list_code          4
_shelx_F_calc_maximum      213.98
_exptl_crystal_F_000      1024.00
_reflns_d_resolution_high  0.8304

loop_
 _space_group_symop_operation_xyz
 'x, y, z'
 '-x+1/2, -y, z+1/2'
 '-x, y+1/2, -z+1/2'
 'x+1/2, -y+1/2, -z'

_cell_length_a     6.0147
_cell_length_b    17.5833
_cell_length_c    23.3786
_cell_angle_alpha  90.000
_cell_angle_beta   90.000
_cell_angle_gamma  90.000

_shelx_F_squared_multiplier     1.000

loop_
 _refln_index_h
 _refln_index_k
 _refln_index_l
 _refln_F_squared_calc
 _refln_F_squared_meas
 _refln_F_squared_sigma
 _refln_observed_status
   2   0   0       1237.27       1834.06        58.03 o
   4   0   0        587.40        585.99        13.23 o
   6   0   0        578.76        498.76        15.03 o
   1   1   0        117.79        139.83         3.81 o
   2   1   0        144.00        180.90         4.34 o
   3   1   0       1150.20       1212.89        22.26 o
   4   1   0         15.17         13.94         1.46 o
   5   1   0          7.18          8.57         1.83 o
   6   1   0         80.90         94.02         4.01 o
   7   1   0         21.46         26.28         2.12 o
   0   2   0       1478.15       1122.93        50.13 o
   1   2   0       5866.69       7035.76       270.18 o
   2   2   0          8.05         15.84         1.07 o
   3   2   0      12354.44      15408.54       269.35 o
   4   2   0         29.56         27.77         1.94 o
   5   2   0        394.66        371.22         6.97 o
   6   2   0          9.94          7.25         2.24 o
   7   2   0         20.97         13.43         1.77 o
   1   3   0       9318.51       9519.57       325.85 o
   2   3   0        385.11        493.60        13.74 o
   3   3   0        168.57        137.45         3.14 o
   4   3   0        572.60        591.34         9.37 o
   5   3   0        340.39        311.31         6.50 o
   6   3   0          0.22          2.23         2.10 o
   7   3   0          3.80          1.24         1.68 o
   0   4   0       1071.96        749.37        27.47 o
   1   4   0        288.09        217.53         6.34 o
   2   4   0       2195.33       2289.30        58.81 o
   3   4   0          0.46          5.03         1.62 o
   4   4   0        116.49        138.35         3.55 o
   5   4   0        138.84        131.29         3.95 o
   6   4   0        145.58        109.24         4.24 o
   7   4   0        178.92        206.24         8.28 o
   1   5   0         22.51          9.14         1.81 o
   2   5   0        150.33        142.28         5.51 o
   3   5   0        285.80        280.37         6.35 o
   4   5   0         14.18          7.46         1.65 o
   5   5   0        185.46        184.03         4.59 o
   6   5   0        279.82        227.65         6.86 o
   7   5   0         67.09         88.65         4.34 o
   0   6   0        368.02        329.87        12.28 o
   1   6   0          1.56          9.03         1.05 o
   2   6   0        283.52        362.76         9.89 o
   3   6   0         51.92         60.13         2.96 o
   4   6   0        199.10        191.29         4.27 o
   5   6   0         14.12          6.87         1.80 o
   6   6   0         22.96         25.93         2.29 o
   1   7   0        222.43        286.68        10.81 o
   2   7   0        681.42        773.28        17.70 o
   3   7   0          1.04          9.47         1.35 o
   4   7   0         86.88         69.32         2.34 o
   5   7   0         91.37         94.81         3.85 o
   6   7   0          0.50          0.77         2.02 o
   0   8   0       1275.28       1132.41       174.53 o
   1   8   0       6578.92       7665.09       279.03 o
   2   8   0       1209.98       1165.67        33.19 o
   3   8   0         20.90         38.52         1.82 o
   4   8   0        301.70        297.86         6.25 o
   5   8   0        104.44         99.69         4.02 o
   6   8   0          7.08         10.78         2.06 o
   1   9   0        574.30        616.39        24.48 o
   2   9   0        101.14        114.78         3.84 o
   3   9   0          4.45         13.33         1.87 o
   4   9   0         50.02         48.32         2.80 o
   5   9   0        143.11        112.73         3.69 o
   6   9   0         46.12         46.27         2.94 o
   0  10   0        212.46        210.61        13.92 o
   1  10   0          1.56          3.95         1.60 o
   2  10   0        521.63        449.25        10.85 o
   3  10   0        353.55        328.91         7.26 o
   4  10   0        448.66        436.86         8.70 o
   5  10   0          0.28          3.63         2.00 o
   6  10   0          8.99         13.16         2.14 o
   1  11   0        410.89        395.22         9.45 o
   2  11   0        850.19        934.86        16.88 o
   3  11   0          4.01          1.44         2.09 o
   4  11   0         18.49         19.53         2.34 o
   5  11   0          1.70          4.45         1.95 o
   6  11   0          2.47          3.68         2.04 o
   0  12   0       1782.98       1641.60        42.69 o
   1  12   0        103.01        125.25         4.32 o
   2  12   0          0.43         -1.80         1.91 o
   3  12   0         58.35         51.21         2.92 o
   4  12   0         59.86         68.96         2.95 o
   5  12   0        239.47        247.34         6.77 o
   1  13   0         46.92         63.05         3.65 o
   2  13   0          2.93          6.01         2.15 o
   3  13   0        105.45        105.59         3.55 o
   4  13   0         10.39         13.79         2.40 o
   5  13   0         93.94         89.59         3.89 o
   0  14   0       1559.26       1467.00        50.49 o
   1  14   0          8.80         12.59         2.15 o
   2  14   0         85.30         81.50         3.24 o
   3  14   0       1303.00       1291.40        25.21 o
   4  14   0          3.68          7.63         2.52 o
   5  14   0         10.32          7.43         2.05 o
   1  15   0         75.01         68.42         2.94 o
   2  15   0        602.40        617.12        12.25 o
   3  15   0         11.16         11.77         2.54 o
   4  15   0         14.23         12.24         2.09 o
   5  15   0          3.81          3.25         1.88 o
   0  16   0       3653.44       3669.02        94.82 o
   1  16   0          0.23          2.31         2.20 o
   2  16   0         40.54         50.12         2.70 o
   3  16   0        242.06        227.38         6.08 o
   4  16   0         43.80         48.87         4.54 o
   1  17   0          6.09          2.31         2.25 o
   2  17   0         15.69         17.86         2.61 o
   3  17   0        161.69        181.45         5.44 o
   4  17   0         18.94         19.38         2.11 o
   0  18   0          9.17          6.80         3.82 o
   1  18   0        265.19        255.10         6.34 o
   2  18   0          2.95          1.92         2.24 o
   3  18   0          9.27         13.58         2.03 o
   1  19   0         73.17         87.06         3.61 o
   2  19   0         66.40         82.90         3.46 o
   3  19   0         39.41         36.09         2.21 o
   0  20   0        111.10        114.52         6.19 o
   1  20   0         18.17         23.25         2.52 o
   2  20   0         40.16         52.38         2.70 o
   1   0   1      13639.56      14085.83       449.78 o
   2   0   1       1432.51       1475.32        32.93 o
   3   0   1       1160.59       1096.83        21.09 o
   4   0   1        333.60        281.15         5.04 o
   5   0   1         20.05         24.01         1.89 o
   6   0   1          8.41         10.39         2.35 o
   7   0   1         17.58         18.78         2.83 o
  -7   1   1         18.32         22.48         1.96 o
  -6   1   1        166.25        152.57         5.04 o
  -5   1   1          9.34          7.70         1.78 o
  -4   1   1        356.66        377.30         6.41 o
  -3   1   1        995.94       1041.44        18.52 o
  -2   1   1       1034.24        930.42        20.99 o
  -1   1   1       1641.30       1847.79        48.59 o
   1   1   1       1651.71       1926.33        48.62 o
   2   1   1       1040.89        939.68        21.00 o
   3   1   1        994.24       1052.72        20.14 o
   4   1   1        357.36        379.60         6.24 o
   5   1   1          9.37         10.50         1.79 o
   6   1   1        165.45        152.86         5.07 o
   7   1   1         18.43         23.20         3.41 o
  -7   2   1          8.69         15.47         1.82 o
  -6   2   1        228.95        205.27         6.42 o
  -5   2   1        696.79        630.36        11.97 o
  -4   2   1        916.13        862.28        13.60 o
  -3   2   1       1048.58        960.17        17.76 o
  -2   2   1        222.41        231.22         5.44 o
  -1   2   1       2827.70       2992.32        83.40 o
   0   2   1        533.40        679.47        25.73 o
   1   2   1       2823.01       2937.19        65.94 o
   2   2   1        222.79        233.72         5.46 o
   3   2   1       1046.00        965.35        16.46 o
   4   2   1        917.74        855.21        12.91 o
   5   2   1        700.12        636.43        10.96 o
   6   2   1        226.39        212.25         6.00 o
   7   2   1          8.92         11.68         1.82 o
  -7   3   1          1.65          1.32         1.68 o
  -6   3   1         38.35         36.94         2.42 o
  -5   3   1          7.89          5.37         2.09 o
  -4   3   1        247.89        225.85         4.40 o
  -3   3   1       4165.87       4219.96        74.34 o
  -2   3   1       1945.52       1622.26        42.04 o
  -1   3   1       1249.99       1356.60        40.60 o
   0   3   1       3962.65       4497.70       126.37 o
   1   3   1       1254.59       1382.05        35.27 o
   2   3   1       1937.60       1641.57        41.83 o
   3   3   1       4180.65       4288.48        77.40 o
   4   3   1        249.58        228.62         4.80 o
   5   3   1          8.08          8.69         1.98 o
   6   3   1         39.72         40.29         2.51 o
   7   3   1          1.87          5.66         1.69 o
  -7   4   1         22.49         23.93         2.02 o
  -6   4   1        312.12        322.40         7.76 o
  -5   4   1        156.11        161.73         4.88 o
  -4   4   1        155.92        153.20         3.55 o
  -3   4   1        135.91        131.86         3.37 o
  -2   4   1       2964.89       3309.76       113.40 o
  -1   4   1        963.02        841.25        23.40 o
   0   4   1         52.86         41.78         1.92 o
   1   4   1        954.25        819.23        24.60 o
   2   4   1       2968.52       3399.34        87.67 o
   3   4   1        135.66        138.18         3.62 o
   4   4   1        151.51        154.04         3.46 o
   5   4   1        157.13        166.32         4.35 o
   6   4   1        312.52        322.30         8.30 o
   7   4   1         22.30         22.94         2.12 o
  -7   5   1         38.22         40.48         2.81 o
  -6   5   1         77.91         70.51         2.98 o
  -5   5   1        736.09        679.77        12.01 o
  -4   5   1       1090.09       1066.39        16.41 o
  -3   5   1       1401.04       1346.57        28.98 o
  -2   5   1       1466.04       1320.82        45.79 o
  -1   5   1       1452.65       1454.14        39.91 o
   0   5   1        764.10       1246.13        39.45 o
   1   5   1       1468.72       1372.69        43.02 o
   2   5   1       1477.83       1357.13        40.38 o
   3   5   1       1397.09       1383.84        28.95 o
   4   5   1       1092.21       1071.22        20.77 o
   5   5   1        730.42        687.28        12.32 o
   6   5   1         77.40         74.48         3.41 o
   7   5   1         37.58         44.37         2.88 o
  -6   6   1         83.60         77.12         3.18 o
  -5   6   1        210.59        187.08         4.77 o
  -4   6   1        220.65        206.78         4.46 o
  -3   6   1       1323.49       1418.42        28.32 o
  -2   6   1        114.78        116.31         3.54 o
  -1   6   1       1025.10       1141.43        35.50 o
   0   6   1       1897.77       1887.88        59.68 o
   1   6   1       1035.09       1107.48        45.73 o
   2   6   1        115.35        111.63         5.67 o
   3   6   1       1316.77       1393.12        27.95 o
   4   6   1        221.54        207.49         4.37 o
   5   6   1        207.47        188.66         4.60 o
   6   6   1         84.72         73.31         3.40 o
  -6   7   1          0.38          1.60         1.87 o
  -5   7   1        174.69        149.98         4.12 o
  -4   7   1        103.82        115.59         3.03 o
  -3   7   1        259.57        296.62         6.00 o
  -2   7   1        227.74        217.02         6.99 o
  -1   7   1       2333.11       2849.42        90.66 o
   0   7   1       6118.94       6669.47       210.09 o
   1   7   1       2320.59       2918.46       128.15 o
   2   7   1        227.06        219.57         6.79 o
   3   7   1        256.08        298.39         6.24 o
   4   7   1        103.55        114.46         3.04 o
   5   7   1        175.12        151.53         3.94 o
   6   7   1          0.41          2.44         2.05 o
  -6   8   1          5.79          4.17         2.58 o
  -5   8   1        254.29        236.33         6.85 o
  -4   8   1        475.59        458.40         8.70 o
  -3   8   1        409.18        407.77         8.04 o
  -2   8   1        925.10        914.77        29.58 o
  -1   8   1        423.33        509.93        20.84 o
   0   8   1         17.65         12.75         1.20 o
   1   8   1        423.38        496.69        18.61 o
   2   8   1        921.60        931.40        23.70 o
   3   8   1        409.02        405.85         8.22 o
   4   8   1        478.89        446.17         9.71 o
   5   8   1        254.26        246.68         6.65 o
   6   8   1          5.42          3.04         1.93 o
  -6   9   1         28.44         26.10         2.39 o
  -5   9   1        144.06        147.34         4.71 o
  -4   9   1        898.52        853.14        18.40 o
  -3   9   1        756.41        735.62        14.21 o
  -2   9   1        337.57        337.20         9.59 o
  -1   9   1        833.69       1078.50        38.03 o
   0   9   1         10.50          5.25         1.25 o
   1   9   1        832.80       1004.73        36.93 o
   2   9   1        341.48        346.19         8.25 o
   3   9   1        765.07        739.61        13.13 o
   4   9   1        891.36        846.72        17.88 o
   5   9   1        143.03        137.34         4.76 o
   6   9   1         28.60         30.03         3.28 o
  -6  10   1         78.53         96.54         4.06 o
  -5  10   1        397.16        364.58        10.12 o
  -4  10   1        478.32        470.74         9.47 o
  -3  10   1        121.30        124.95         3.63 o
  -2  10   1         23.13         26.88         2.05 o
  -1  10   1        372.23        401.74        15.65 o
   0  10   1       1626.17       1877.65        83.93 o
   1  10   1        376.92        416.92        18.49 o
   2  10   1         22.90         31.89         2.27 o
   3  10   1        121.24        121.65         3.53 o
   4  10   1        481.36        467.80         9.84 o
   5  10   1        395.41        368.52         9.09 o
   6  10   1         78.66         94.17         4.89 o
  -6  11   1        169.51        167.68         5.71 o
  -5  11   1        273.60        321.48        10.86 o
  -4  11   1         87.63         83.21         3.10 o
  -3  11   1         60.18         62.93         2.73 o
  -2  11   1        464.41        507.94        10.16 o
  -1  11   1        650.47        627.42        14.16 o
   0  11   1       1369.52       1420.37        32.05 o
   1  11   1        650.77        635.07        16.01 o
   2  11   1        460.70        492.47         9.91 o
   3  11   1         60.42         68.67         2.93 o
   4  11   1         87.42         86.50         3.78 o
   5  11   1        275.86        312.33         7.26 o
   6  11   1        169.83        163.38         6.73 o
  -5  12   1         98.00        102.96         4.71 o
  -4  12   1        156.01        157.80         4.95 o
  -3  12   1        208.25        215.04         6.25 o
  -2  12   1        218.96        225.41         5.25 o
  -1  12   1        550.96        564.31        10.78 o
   0  12   1        338.33        314.37         7.42 o
   1  12   1        548.76        576.87        12.43 o
   2  12   1        218.76        238.02         5.96 o
   3  12   1        209.86        213.58         6.40 o
   4  12   1        158.49        164.00         5.64 o
   5  12   1         95.99         94.38         3.77 o
  -5  13   1         87.28        100.75         5.38 o
  -4  13   1        145.87        134.40         4.51 o
  -3  13   1         56.24         46.02         2.59 o
  -2  13   1        364.86        337.93         7.17 o
  -1  13   1        461.52        495.47        10.46 o
   0  13   1        178.58        191.26         4.89 o
   1  13   1        463.19        506.93        11.02 o
   2  13   1        362.22        331.19         7.76 o
   3  13   1         57.38         47.23         3.42 o
   4  13   1        147.91        135.79         4.68 o
   5  13   1         86.16        105.09         4.66 o
  -5  14   1         10.86         17.22         2.21 o
  -4  14   1        146.68        148.96         5.37 o
  -3  14   1         31.39         27.39         2.80 o
  -2  14   1        323.71        297.50         7.28 o
  -1  14   1       1452.53       1354.19        27.76 o
   0  14   1         18.27         25.88         1.99 o
   1  14   1       1452.19       1370.07        26.45 o
   2  14   1        319.55        286.68         6.75 o
   3  14   1         30.50         18.30         2.51 o
   4  14   1        145.74        154.40         4.86 o
   5  14   1         10.66         13.96         2.01 o
  -5  15   1         34.25         34.17         2.19 o
  -4  15   1         49.62         49.66         2.61 o
  -3  15   1        149.17        164.85         5.34 o
  -2  15   1        138.83        120.72         4.06 o
  -1  15   1        181.10        188.55         5.56 o
   0  15   1        141.30        133.96         4.18 o
   1  15   1        182.30        209.67         5.32 o
   2  15   1        133.35        125.66         4.01 o
   3  15   1        148.87        167.87         4.87 o
   4  15   1         49.22         42.36         2.34 o
   5  15   1         34.02         36.36         2.27 o
  -4  16   1        152.24        150.68         5.07 o
  -3  16   1         48.81         50.82         2.72 o
  -2  16   1       2651.37       2646.19        46.67 o
  -1  16   1       1035.72        972.67        18.25 o
   0  16   1         32.83         37.50         2.34 o
   1  16   1       1026.26        957.44        18.23 o
   2  16   1       2654.19       2635.54        53.04 o
   3  16   1         48.77         48.69         2.67 o
   4  16   1        152.22        133.48         5.18 o
  -4  17   1         28.79         30.32         2.64 o
  -3  17   1         62.12         63.02         4.46 o
  -2  17   1        156.96        159.96         5.11 o
  -1  17   1         73.85         64.61         2.77 o
   0  17   1        236.57        218.02         5.81 o
   1  17   1         75.08         65.55         2.76 o
   2  17   1        160.25        163.62         7.64 o
   3  17   1         61.23         68.52         3.93 o
   4  17   1         28.83         26.54         2.09 o
  -3  18   1         20.87         21.29         2.37 o
  -2  18   1        225.19        239.16         6.39 o
  -1  18   1        444.80        408.97         8.84 o
   0  18   1        193.10        169.96         5.61 o
   1  18   1        444.58        396.62         9.23 o
   2  18   1        227.04        239.90         6.21 o
   3  18   1         20.83         24.27         2.10 o
  -3  19   1        102.97        104.87         3.92 o
  -2  19   1         26.69         25.07         2.32 o
  -1  19   1         90.74         91.57         3.89 o
   0  19   1          6.47          9.91         2.51 o
   1  19   1         88.81         85.75         3.64 o
   2  19   1         26.22         27.80         2.23 o
   3  19   1        103.90         98.53         3.93 o
  -2  20   1          0.48          2.58         2.14 o
  -1  20   1         43.03         51.89         2.88 o
   0  20   1         70.76         76.39         3.30 o
   1  20   1         41.69         44.03         2.89 o
   2  20   1          0.72          2.76         2.11 o
   0  21   1         45.83         38.07         3.39 o
   0   0   2      17683.43      14671.46      1050.91 o
   1   0   2      45786.15      28575.39      1037.74 o
   2   0   2        421.47        358.75         9.47 o
   3   0   2        155.43        148.32         3.38 o
   4   0   2        224.98        268.31         4.82 o
   5   0   2        763.59        673.05        11.61 o
   6   0   2         10.11          8.64         2.39 o
   7   0   2         51.04         51.45         3.14 o
  -7   1   2         72.88         81.20         3.71 o
  -6   1   2         53.69         65.68         2.83 o
  -5   1   2        194.94        201.09         4.45 o
  -4   1   2        249.75        226.16         4.17 o
  -3   1   2        904.20        903.75        16.85 o
  -2   1   2        992.83        990.56        25.74 o
  -1   1   2       9724.45      10292.11       383.01 o
   0   1   2      10814.83       9121.97       407.38 o
   1   1   2       9750.25      10368.86       298.04 o
   2   1   2        988.61        998.15        23.84 o
   3   1   2        900.89        910.28        16.76 o
   4   1   2        244.64        220.16         4.15 o
   5   1   2        191.32        199.16         4.46 o
   6   1   2         53.48         64.89         3.16 o
   7   1   2         73.19         78.09         3.70 o
  -7   2   2         25.45         26.43         2.00 o
  -6   2   2        137.12        117.64         4.24 o
  -5   2   2        180.37        181.34         4.16 o
  -4   2   2         75.92        102.22         2.70 o
  -3   2   2        812.79        849.57        16.45 o
  -2   2   2      10764.28      12484.00       303.63 o
  -1   2   2        350.92        325.01         9.32 o
   0   2   2       5690.21       5882.32       238.64 o
   1   2   2        347.86        325.86         7.36 o
   2   2   2      10790.63      13021.23       284.21 o
   3   2   2        810.17        846.81        15.68 o
   4   2   2         76.12        102.96         2.88 o
   5   2   2        179.36        173.94         4.44 o
   6   2   2        136.00        123.44         4.89 o
   7   2   2         25.27         28.72         2.59 o
  -7   3   2         23.86         23.98         1.87 o
  -6   3   2         41.92         37.99         2.28 o
  -5   3   2        431.77        392.09         8.42 o
  -4   3   2        553.48        500.28         8.28 o
  -3   3   2       2609.92       2769.31        50.14 o
  -2   3   2       2738.08       2611.11        62.35 o
  -1   3   2       4881.06       4969.69       156.73 o
   0   3   2       5662.81       6014.47       189.22 o
   1   3   2       4846.39       4967.97       118.29 o
   2   3   2       2723.96       2627.61        76.60 o
   3   3   2       2596.05       2727.81        50.12 o
   4   3   2        553.81        497.69         8.39 o
   5   3   2        433.13        404.50         8.05 o
   6   3   2         41.99         42.50         2.45 o
   7   3   2         23.90         20.93         1.89 o
  -7   4   2         34.69         36.75         3.24 o
  -6   4   2        170.42        175.80         4.83 o
  -5   4   2         67.29         58.30         2.76 o
  -4   4   2        244.54        243.17         4.90 o
  -3   4   2         20.42         19.28         1.92 o
  -2   4   2        954.13        999.29        27.11 o
  -1   4   2       5002.31       4759.43       132.43 o
   0   4   2         39.96         16.97         1.37 o
   1   4   2       4986.60       4676.11       111.51 o
   2   4   2        947.49       1045.37        28.92 o
   3   4   2         19.60         16.93         1.48 o
   4   4   2        244.84        247.94         4.87 o
   5   4   2         66.85         59.45         2.49 o
   6   4   2        170.75        175.68         5.13 o
   7   4   2         34.84         39.26         2.91 o
  -7   5   2         28.33         31.22         2.98 o
  -6   5   2         85.93         76.67         3.15 o
  -5   5   2         95.29         76.04         2.67 o
  -4   5   2        139.88        143.31         3.60 o
  -3   5   2        206.57        237.68         5.79 o
  -2   5   2       2567.58       2725.89        66.43 o
  -1   5   2        748.77        753.57        21.07 o
   0   5   2          5.08          3.61         0.78 o
   1   5   2        742.47        730.40        21.12 o
   2   5   2       2556.39       2865.37        78.48 o
   3   5   2        207.21        247.28         5.61 o
   4   5   2        140.05        145.60         3.39 o
   5   5   2         95.53         79.35         2.73 o
   6   5   2         88.48         81.40         3.52 o
   7   5   2         27.18         28.72         2.44 o
  -6   6   2          0.24          1.16         1.87 o
  -5   6   2        100.49        102.07         3.08 o
  -4   6   2        152.87        146.10         3.57 o
  -3   6   2        541.04        556.64        11.43 o
  -2   6   2        849.09        814.28        18.52 o
  -1   6   2        896.17       1017.10        26.16 o
   0   6   2       2684.41       2680.18        97.84 o
   1   6   2        900.42       1005.94        28.65 o
   2   6   2        859.04        819.59        17.47 o
   3   6   2        537.71        534.80        10.89 o
   4   6   2        153.62        137.27         3.38 o
   5   6   2         99.80         97.63         3.26 o
   6   6   2          0.34          2.61         2.11 o
  -6   7   2          3.20          7.26         1.82 o
  -5   7   2        224.38        218.45         5.02 o
  -4   7   2        108.34        121.45         3.27 o
  -3   7   2        460.11        469.38         9.98 o
  -2   7   2        418.00        435.48         9.24 o
  -1   7   2       1065.88       1283.39        34.64 o
   0   7   2          2.01          2.80         0.89 o
   1   7   2       1061.04       1173.09        53.33 o
   2   7   2        422.05        439.65        10.46 o
   3   7   2        459.47        466.02         8.95 o
   4   7   2        106.25        114.33         3.15 o
   5   7   2        220.60        227.22         5.70 o
   6   7   2          3.37          3.98         2.07 o
  -6   8   2        119.40        120.87         4.43 o
  -5   8   2         34.36         33.52         2.60 o
  -4   8   2        348.77        360.01         7.38 o
  -3   8   2       1246.66       1209.15        23.08 o
  -2   8   2       1867.99       1849.43        56.37 o
  -1   8   2        183.22        160.45         7.58 o
   0   8   2        311.26        222.93         9.23 o
   1   8   2        184.85        149.03         5.13 o
   2   8   2       1868.33       1861.12        41.44 o
   3   8   2       1248.20       1203.59        21.56 o
   4   8   2        348.29        355.25         6.96 o
   5   8   2         34.42         35.86         2.51 o
   6   8   2        118.32        113.65         4.64 o
  -6   9   2          5.73          5.19         1.98 o
  -5   9   2        114.86        106.24         3.97 o
  -4   9   2        560.58        580.74        16.49 o
  -3   9   2        199.30        185.77         4.70 o
  -2   9   2        374.36        426.18         9.85 o
  -1   9   2        291.77        355.82        11.27 o
   0   9   2       3592.60       3896.34       142.07 o
   1   9   2        292.36        324.83        12.06 o
   2   9   2        378.33        420.89         9.29 o
   3   9   2        197.62        185.98         4.59 o
   4   9   2        559.71        571.35        11.15 o
   5   9   2        114.92        107.24         3.81 o
   6   9   2          5.34          8.04         2.18 o
  -6  10   2         40.25         47.87         3.04 o
  -5  10   2        229.87        231.13         6.54 o
  -4  10   2         81.32         77.68         2.89 o
  -3  10   2        957.73        958.49        17.58 o
  -2  10   2        616.93        559.03        11.48 o
  -1  10   2        533.62        594.93        24.76 o
   0  10   2        128.29        128.17        11.72 o
   1  10   2        528.83        626.95        22.39 o
   2  10   2        619.45        553.67        11.01 o
   3  10   2        956.81        967.76        16.81 o
   4  10   2         80.55         70.82         2.81 o
   5  10   2        229.93        225.89         6.84 o
   6  10   2         41.31         56.57         3.58 o
  -6  11   2        110.68        120.60         4.58 o
  -5  11   2         30.37         33.64         2.97 o
  -4  11   2          8.84          6.74         1.95 o
  -3  11   2        361.10        389.02         7.85 o
  -2  11   2        431.29        407.82         8.02 o
  -1  11   2        738.18        698.53        14.29 o
   0  11   2         37.66         40.08         2.43 o
   1  11   2        737.97        735.98        29.57 o
   2  11   2        429.35        412.80         8.06 o
   3  11   2        362.25        393.17         8.00 o
   4  11   2          8.44          5.24         2.13 o
   5  11   2         29.66         34.78         2.13 o
   6  11   2        108.36        110.81         4.59 o
  -5  12   2         44.75         52.94         3.02 o
  -4  12   2        262.59        247.96         7.31 o
  -3  12   2         67.95         84.21         4.20 o
  -2  12   2         28.20         32.70         2.99 o
  -1  12   2        726.39        711.63        13.28 o
   0  12   2        462.02        467.98         9.77 o
   1  12   2        731.15        735.20        15.68 o
   2  12   2         28.81         35.97         2.60 o
   3  12   2         68.46         84.83         3.75 o
   4  12   2        262.38        245.06         7.38 o
   5  12   2         44.82         46.64         2.95 o
  -5  13   2        119.43        126.15         5.53 o
  -4  13   2        273.81        264.36         6.89 o
  -3  13   2        748.45        734.45        13.76 o
  -2  13   2        536.43        511.41         9.93 o
  -1  13   2        372.91        334.43         7.34 o
   0  13   2        151.68        154.75         4.31 o
   1  13   2        366.41        346.09         7.18 o
   2  13   2        539.12        498.22        10.19 o
   3  13   2        750.43        745.08        15.65 o
   4  13   2        273.88        258.07         6.66 o
   5  13   2        118.41        125.83         4.98 o
  -5  14   2         11.91         14.06         1.97 o
  -4  14   2         59.61         70.21         3.78 o
  -3  14   2        686.73        686.45        13.92 o
  -2  14   2        513.62        495.60        10.20 o
  -1  14   2        170.62        139.33         4.41 o
   0  14   2       1063.60        988.80        17.42 o
   1  14   2        164.84        147.49         4.38 o
   2  14   2        510.35        495.48         9.31 o
   3  14   2        684.02        681.78        12.76 o
   4  14   2         59.57         65.89         2.99 o
   5  14   2         12.08         15.68         2.01 o
  -5  15   2         32.98         37.44         2.24 o
  -4  15   2         56.71         64.58         3.20 o
  -3  15   2         76.96         78.00         3.71 o
  -2  15   2         24.82         23.33         2.44 o
  -1  15   2        375.59        358.65         8.11 o
   0  15   2        136.82        149.74         4.39 o
   1  15   2        371.96        359.85         8.32 o
   2  15   2         24.48         22.87         2.22 o
   3  15   2         77.67         70.99         3.24 o
   4  15   2         57.04         63.40         2.78 o
   5  15   2         33.36         36.64         2.39 o
  -4  16   2         40.27         33.47         2.49 o
  -3  16   2        364.66        358.19         8.84 o
  -2  16   2         12.05         12.53         2.29 o
  -1  16   2        303.52        283.77         6.36 o
   0  16   2        906.76        874.71        16.58 o
   1  16   2        307.12        287.36         6.43 o
   2  16   2         12.48         11.46         2.34 o
   3  16   2        372.06        374.93         8.52 o
   4  16   2         39.67         42.98         2.44 o
  -4  17   2         35.39         36.56         2.23 o
  -3  17   2        111.42        103.52         3.93 o
  -2  17   2        202.45        197.33         6.03 o
  -1  17   2          2.22          1.19         2.39 o
   0  17   2        726.51        702.29        14.13 o
   1  17   2          1.87          5.34         2.41 o
   2  17   2        202.55        217.92         6.16 o
   3  17   2        111.91        110.93         3.97 o
   4  17   2         35.53         27.91         2.09 o
  -3  18   2         25.56         28.63         2.37 o
  -2  18   2          7.36          7.28         2.31 o
  -1  18   2        119.78         98.80         4.48 o
   0  18   2         50.16         41.69         2.86 o
   1  18   2        122.43        107.34         3.94 o
   2  18   2          6.88          6.17         2.38 o
   3  18   2         26.30         25.88         2.13 o
  -3  19   2          9.78         11.63         2.30 o
  -2  19   2         58.18         59.28         2.70 o
  -1  19   2         55.71         58.95         2.83 o
   0  19   2        286.57        308.45         8.15 o
   1  19   2         56.46         66.52         2.88 o
   2  19   2         57.21         57.13         2.72 o
   3  19   2         10.10         11.11         2.14 o
  -2  20   2         41.75         46.10         2.54 o
  -1  20   2        161.12        176.39         5.66 o
   0  20   2         93.64        110.82         4.14 o
   1  20   2        161.65        167.90         6.47 o
   2  20   2         42.36         46.41         2.89 o
   0  21   2          0.31         -0.16         2.42 o
   1   0   3      25408.51      19838.99       599.26 o
   2   0   3        356.23        375.05         8.64 o
   3   0   3        156.30        189.45         3.92 o
   4   0   3          3.49          1.02         1.40 o
   5   0   3        159.54        133.59         4.13 o
   6   0   3        147.64        152.56         4.87 o
   7   0   3          0.22         -0.40         1.70 o
  -7   1   3          7.49         13.03         2.00 o
  -6   1   3        165.96        166.39         4.87 o
  -5   1   3         35.04         42.73         2.20 o
  -4   1   3        167.15        179.89         4.04 o
  -3   1   3        430.41        465.91         8.80 o
  -2   1   3        111.71         96.97         2.74 o
  -1   1   3       2627.29       1513.65        36.56 o
   0   1   3       1397.99       1535.07        71.68 o
   1   1   3       2615.92       1548.44        36.55 o
   2   1   3        112.38         94.33         2.80 o
   3   1   3        433.47        462.21         8.48 o
   4   1   3        165.89        166.76         3.52 o
   5   1   3         34.97         47.25         2.69 o
   6   1   3        165.55        170.33         5.59 o
   7   1   3          7.18          9.33         1.80 o
  -7   2   3         72.69         73.47         3.57 o
  -6   2   3         80.15         61.99         2.97 o
  -5   2   3        650.83        622.02        11.45 o
  -4   2   3        367.17        319.71         5.43 o
  -3   2   3        301.81        341.23         6.93 o
  -2   2   3        384.32        400.12        10.02 o
  -1   2   3        444.65        275.51         7.97 o
   0   2   3       9490.42       8187.51       509.75 o
   1   2   3        445.17        273.90         5.88 o
   2   2   3        390.23        423.03         9.43 o
   3   2   3        304.45        335.43         6.95 o
   4   2   3        367.38        325.76         5.71 o
   5   2   3        650.31        645.62        11.85 o
   6   2   3         80.29         59.44         3.05 o
   7   2   3         73.66         82.73         3.68 o
  -7   3   3        185.84        180.67         8.01 o
  -6   3   3        194.01        172.07         4.75 o
  -5   3   3        186.53        173.86         4.51 o
  -4   3   3         11.74         15.74         1.39 o
  -3   3   3       1914.24       2033.17        36.81 o
  -2   3   3       4085.47       4295.48       119.69 o
  -1   3   3       1175.55       1018.66        26.19 o
   0   3   3       2005.87       3243.82       102.32 o
   1   3   3       1164.10       1007.63        22.62 o
   2   3   3       4093.23       4212.21       109.28 o
   3   3   3       1920.49       1996.47        37.42 o
   4   3   3         12.38         13.57         1.55 o
   5   3   3        192.16        182.41         4.45 o
   6   3   3        194.26        165.70         6.46 o
   7   3   3        184.67        185.88         7.55 o
  -7   4   3          1.59          2.67         1.52 o
  -6   4   3        146.60        129.58         4.02 o
  -5   4   3        462.17        405.95         7.63 o
  -4   4   3        271.81        248.90         4.81 o
  -3   4   3        789.37        796.99        14.90 o
  -2   4   3       1972.54       2160.33        55.89 o
  -1   4   3        685.01        621.04        16.15 o
   0   4   3         26.61         58.30         2.87 o
   1   4   3        684.28        621.70        14.92 o
   2   4   3       1970.92       2178.28        61.13 o
   3   4   3        785.55        805.09        15.55 o
   4   4   3        270.26        252.13         4.99 o
   5   4   3        459.64        392.49         9.13 o
   6   4   3        144.66        125.28         4.50 o
   7   4   3          1.50          3.41         1.79 o
  -6   5   3        310.17        283.61         6.84 o
  -5   5   3        657.16        616.42        10.52 o
  -4   5   3        191.48        171.02         3.94 o
  -3   5   3        259.01        266.62         5.71 o
  -2   5   3       3000.84       3076.30        74.96 o
  -1   5   3       3873.72       4401.47       113.14 o
   1   5   3       3876.16       4294.81       145.38 o
   2   5   3       3004.16       3231.70        88.58 o
   3   5   3        256.89        279.02         5.91 o
   4   5   3        194.24        174.02         3.76 o
   5   5   3        653.63        607.81        10.80 o
   6   5   3        312.36        299.17         8.53 o
  -6   6   3         27.81         33.87         2.11 o
  -5   6   3        542.13        467.95         8.68 o
  -4   6   3        112.63        124.89         3.46 o
  -3   6   3        262.38        271.77         6.01 o
  -2   6   3        402.50        411.24        10.17 o
  -1   6   3        355.92        423.63        11.12 o
   0   6   3       5385.61       6037.51       205.65 o
   1   6   3        363.34        428.48        21.67 o
   2   6   3        395.49        396.49        10.47 o
   3   6   3        265.74        273.55         5.70 o
   4   6   3        114.32        123.12         3.12 o
   5   6   3        543.94        462.35         8.90 o
   6   6   3         26.63         30.52         3.82 o
  -6   7   3         26.50         35.66         2.25 o
  -5   7   3        416.91        418.25         7.68 o
  -4   7   3        584.20        524.37         9.54 o
  -3   7   3       1604.75       1683.68        32.17 o
  -2   7   3       1447.23       1628.02        41.72 o
  -1   7   3        833.64        884.76        33.38 o
   0   7   3        921.61        971.38        32.56 o
   1   7   3        836.97        906.95        28.40 o
   2   7   3       1442.40       1613.12        36.30 o
   3   7   3       1608.30       1741.02        34.46 o
   4   7   3        590.22        524.28         8.92 o
   5   7   3        417.86        414.70         9.31 o
   6   7   3         25.90         36.93         3.08 o
  -6   8   3         43.05         49.23         2.85 o
  -5   8   3        497.85        481.09        10.83 o
  -4   8   3        134.52        127.32         3.54 o
  -3   8   3       1019.34       1023.41        23.03 o
  -2   8   3        638.76        714.18        26.16 o
  -1   8   3       5179.82       5754.90       295.95 o
   0   8   3        234.09        255.60        13.65 o
   1   8   3       5178.17       5761.64       147.12 o
   2   8   3        640.07        715.99        17.71 o
   3   8   3       1015.72       1044.12        17.91 o
   4   8   3        135.52        126.28         3.61 o
   5   8   3        496.93        489.62        17.68 o
   6   8   3         43.20         59.51         3.10 o
  -6   9   3         47.21         51.74         3.32 o
  -5   9   3        492.27        477.61        13.94 o
  -4   9   3        472.17        432.69         8.13 o
  -3   9   3         49.55         37.17         1.98 o
  -2   9   3        640.62        711.61        19.49 o
  -1   9   3        804.23        855.15        32.57 o
   0   9   3       1143.36       1281.89        47.88 o
   1   9   3        811.91        868.73        32.80 o
   2   9   3        645.29        736.05        14.45 o
   3   9   3         48.66         36.83         2.02 o
   4   9   3        463.07        435.52         8.62 o
   5   9   3        494.38        481.33         9.88 o
   6   9   3         47.90         52.20         2.92 o
  -6  10   3         10.90         10.58         1.91 o
  -5  10   3        148.77        139.72         4.80 o
  -4  10   3        256.43        229.29         5.60 o
  -3  10   3        102.38         99.47         3.62 o
  -2  10   3        109.22        108.73         3.22 o
  -1  10   3        189.42        220.18         6.72 o
   0  10   3          1.13          1.58         1.26 o
   1  10   3        189.04        220.80         7.09 o
   2  10   3        111.92        105.07         4.53 o
   3  10   3        103.92        103.69         3.15 o
   4  10   3        253.65        223.19         5.37 o
   5  10   3        149.71        143.13         4.86 o
   6  10   3         10.71          9.15         1.92 o
  -6  11   3         52.97         48.59         2.69 o
  -5  11   3        198.34        213.25         6.11 o
  -4  11   3        177.76        173.19         5.08 o
  -3  11   3         40.77         40.78         2.34 o
  -2  11   3         88.10         96.19         2.95 o
  -1  11   3       1097.11       1003.57        21.41 o
   0  11   3        226.69        192.60         5.63 o
   1  11   3       1099.64       1083.56        28.68 o
   2  11   3         90.71        100.93         3.14 o
   3  11   3         41.65         41.64         2.55 o
   4  11   3        180.77        189.53         5.30 o
   5  11   3        200.14        213.57         5.72 o
   6  11   3         52.42         48.44         4.38 o
  -5  12   3        124.99        136.94         7.37 o
  -4  12   3         36.77         42.58         4.71 o
  -3  12   3         14.83         12.68         2.31 o
  -2  12   3        959.34        952.12        15.79 o
  -1  12   3        878.82        869.21        16.57 o
   0  12   3          2.82          0.63         1.55 o
   1  12   3        884.50        879.87        16.24 o
   2  12   3        963.08        977.11        18.17 o
   3  12   3         14.29         14.25         2.19 o
   4  12   3         37.52         37.05         4.68 o
   5  12   3        128.51        131.19         3.93 o
  -5  13   3        203.19        224.60         6.82 o
  -4  13   3         48.87         45.66         2.81 o
  -3  13   3        307.93        278.79         7.01 o
  -2  13   3        474.16        463.45         9.32 o
  -1  13   3        280.52        287.07         6.40 o
   0  13   3          4.41          2.70         1.85 o
   1  13   3        280.52        302.03         6.25 o
   2  13   3        475.78        488.15        10.59 o
   3  13   3        309.10        267.64         6.46 o
   4  13   3         48.43         49.01         2.46 o
   5  13   3        203.97        218.79         8.45 o
  -5  14   3         94.98         96.20         3.91 o
  -4  14   3        190.08        184.02         5.63 o
  -3  14   3        209.24        199.71         5.84 o
  -2  14   3        580.25        575.70        11.09 o
  -1  14   3        159.40        149.02         4.33 o
   0  14   3          2.28          9.67         1.88 o
   1  14   3        159.36        148.41         4.29 o
   2  14   3        571.66        573.89        11.63 o
   3  14   3        205.99        185.62         5.19 o
   4  14   3        190.65        194.11         5.49 o
   5  14   3         94.97         90.32         3.58 o
  -5  15   3         50.33         42.18         2.51 o
  -4  15   3        140.40        135.26         5.35 o
  -3  15   3         26.44         33.15         2.90 o
  -2  15   3        934.13        908.81        17.91 o
  -1  15   3         41.34         56.36         2.75 o
   0  15   3         13.88         12.85         2.12 o
   1  15   3         40.28         49.01         2.60 o
   2  15   3        937.10        898.50        16.31 o
   3  15   3         26.50         23.88         2.55 o
   4  15   3        141.18        137.77         4.18 o
   5  15   3         50.46         48.89         3.19 o
  -4  16   3         83.77         88.87         3.81 o
  -3  16   3         63.07         58.72         3.36 o
  -2  16   3         96.15         93.00         3.55 o
  -1  16   3        419.42        412.85         8.34 o
   0  16   3        175.46        182.90         5.03 o
   1  16   3        420.67        412.84         8.76 o
   2  16   3         96.54         98.08         3.48 o
   3  16   3         63.19         61.71         2.98 o
   4  16   3         84.33         99.97         3.45 o
  -4  17   3         77.96         74.62         4.17 o
  -3  17   3         46.06         46.53         2.77 o
  -2  17   3         39.44         45.95         2.71 o
  -1  17   3        605.76        576.46        12.11 o
   0  17   3         43.61         53.55         4.22 o
   1  17   3        611.59        586.09        11.67 o
   2  17   3         38.26         48.17         3.89 o
   3  17   3         45.47         48.47         3.34 o
   4  17   3         77.77         72.74         3.74 o
  -3  18   3        141.43        147.82         4.82 o
  -2  18   3         81.12         76.38         4.38 o
  -1  18   3        119.85        117.37         4.95 o
   0  18   3        273.52        274.50         7.29 o
   1  18   3        122.32        109.43         4.18 o
   2  18   3         81.33         69.65         2.94 o
   3  18   3        140.99        150.34         4.76 o
  -3  19   3         29.01         33.17         2.93 o
  -2  19   3        132.30        137.44         4.47 o
  -1  19   3        179.76        187.97         5.95 o
   0  19   3          1.71          2.00         2.61 o
   1  19   3        180.02        189.29         5.80 o
   2  19   3        127.82        135.73         4.45 o
   3  19   3         29.45         39.40         3.63 o
  -2  20   3        100.17         92.72         4.69 o
  -1  20   3         52.35         57.53         3.71 o
   0  20   3         28.58         24.64         2.49 o
   1  20   3         53.15         63.51         4.86 o
   2  20   3         98.44         86.12         3.81 o
   0  21   3         14.26         12.62         2.63 o
   0   0   4       2555.06       2514.98       175.84 o
   1   0   4       4093.96       2329.07        51.79 o
   2   0   4        279.60        140.29         3.55 o
   3   0   4        830.64        898.58        17.36 o
   4   0   4          6.17          6.83         1.49 o
   5   0   4        196.27        182.98         4.67 o
   6   0   4         26.33         30.33         2.41 o
   7   0   4          0.42          1.97         1.67 o
  -7   1   4          9.92         15.50         1.80 o
  -6   1   4         84.09         77.42         3.00 o
  -5   1   4        613.63        557.34        10.09 o
  -4   1   4         50.55         53.60         1.88 o
  -3   1   4       1646.79       1701.83        30.68 o
  -2   1   4        669.27        878.54        19.67 o
  -1   1   4       1704.74       2203.41        47.31 o
   0   1   4      14372.39      13200.67       672.06 o
   1   1   4       1698.20       2305.62        50.15 o
   2   1   4        673.47        874.42        19.70 o
   3   1   4       1637.61       1659.75        26.58 o
   4   1   4         51.66         52.34         1.81 o
   5   1   4        608.35        540.86        10.41 o
   6   1   4         82.13         88.49         4.32 o
   7   1   4         10.10         14.23         1.82 o
  -7   2   4          0.80          2.57         1.62 o
  -6   2   4        417.52        387.80         8.82 o
  -5   2   4        816.32        707.03        13.37 o
  -4   2   4        315.19        297.81         5.33 o
  -3   2   4        253.89        246.50         5.09 o
  -2   2   4       1522.65       1522.00        43.18 o
  -1   2   4       4051.72       3189.41        76.69 o
   0   2   4       3888.80       5239.63       167.19 o
   1   2   4       4059.34       3241.32        71.72 o
   2   2   4       1521.57       1529.54        36.50 o
   3   2   4        252.20        246.47         5.59 o
   4   2   4        314.05        285.95         5.17 o
   5   2   4        811.20        724.68        13.68 o
   6   2   4        417.08        412.14         9.81 o
   7   2   4          0.73          2.27         1.68 o
  -7   3   4         63.86         64.19         3.43 o
  -6   3   4        110.92         98.16         3.51 o
  -5   3   4        193.48        204.87         4.73 o
  -4   3   4        561.97        515.55         8.60 o
  -3   3   4        677.24        630.10        10.96 o
  -2   3   4       2451.10       2653.74        63.90 o
  -1   3   4       2958.27       3313.06        79.09 o
   0   3   4       4893.63       5530.44       180.90 o
   1   3   4       2961.62       3319.05        73.95 o
   2   3   4       2446.28       2702.52        63.78 o
   3   3   4        675.24        634.71        11.85 o
   4   3   4        552.75        514.02         8.15 o
   5   3   4        193.91        208.18         5.15 o
   6   3   4        113.72        100.40         3.80 o
   7   3   4         63.89         62.25         3.85 o
  -7   4   4         22.38         29.49         1.96 o
  -6   4   4        227.02        214.38         5.54 o
  -5   4   4        498.64        478.49         8.13 o
  -4   4   4         84.85         82.16         2.57 o
  -3   4   4        803.05        938.77        17.27 o
  -2   4   4        116.34         69.73         2.87 o
  -1   4   4        317.45        360.25         9.46 o
   0   4   4      31068.47      21418.63      1100.96 o
   1   4   4        324.31        352.26         9.34 o
   2   4   4        116.92         71.34         2.60 o
   3   4   4        806.93        922.33        18.01 o
   4   4   4         86.00         86.71         2.55 o
   5   4   4        496.02        482.36         9.29 o
   6   4   4        229.66        223.40         6.24 o
   7   4   4         21.10         26.10         2.51 o
  -6   5   4        150.03        146.49         4.31 o
  -5   5   4        265.67        248.24         5.20 o
  -4   5   4        619.32        607.99        10.12 o
  -3   5   4          5.52          6.43         1.35 o
  -2   5   4       3561.12       3903.93        91.48 o
  -1   5   4        549.58        580.89        13.79 o
   0   5   4       2478.61       2705.59        85.45 o
   1   5   4        545.36        557.58        16.32 o
   2   5   4       3546.46       3784.97       110.83 o
   3   5   4          5.28          8.41         1.34 o
   4   5   4        617.76        610.05         9.74 o
   5   5   4        266.78        245.37         5.48 o
   6   5   4        151.47        150.72         6.33 o
  -6   6   4          1.68          2.38         1.78 o
  -5   6   4        181.51        172.53         4.09 o
  -4   6   4        155.67        173.55         4.02 o
  -3   6   4         56.69         51.69         2.63 o
  -2   6   4       1201.81       1231.53        30.50 o
  -1   6   4        105.85        113.58         3.83 o
   0   6   4       5583.20       5200.18       146.53 o
   1   6   4        104.58        120.03         4.30 o
   2   6   4       1198.38       1285.22        30.22 o
   3   6   4         54.18         51.15         2.61 o
   4   6   4        153.88        167.65         3.95 o
   5   6   4        182.68        168.30         4.65 o
   6   6   4          1.42          2.36         2.40 o
  -6   7   4         15.86         16.56         2.89 o
  -5   7   4        648.58        665.96        11.27 o
  -4   7   4         11.91         15.20         1.69 o
  -3   7   4        795.53        800.25        19.28 o
  -2   7   4        252.81        300.46         7.01 o
  -1   7   4       3281.05       3638.54       101.88 o
   0   7   4       2320.91       2558.32        72.66 o
   1   7   4       3272.05       3580.53       131.57 o
   2   7   4        251.98        298.69         7.34 o
   3   7   4        791.75        817.86        21.23 o
   4   7   4         11.64         12.16         2.21 o
   5   7   4        646.21        656.39        15.11 o
   6   7   4         15.61         16.85         2.68 o
  -6   8   4          2.42          2.59         1.59 o
  -5   8   4        232.82        210.11         5.20 o
  -4   8   4        259.27        254.03         5.49 o
  -3   8   4        468.58        485.45         9.00 o
  -2   8   4        346.75        350.90         9.24 o
  -1   8   4        216.09        164.77         5.43 o
   0   8   4        152.75        138.88         4.83 o
   1   8   4        215.83        170.91         6.16 o
   2   8   4        341.42        345.13         8.41 o
   3   8   4        473.54        481.00         9.32 o
   4   8   4        263.25        259.78         5.64 o
   5   8   4        232.58        209.76         6.46 o
   6   8   4          2.15          2.52         2.04 o
  -6   9   4        235.49        243.02         7.29 o
  -5   9   4       1177.58       1152.97        30.38 o
  -4   9   4        682.12        633.26        11.03 o
  -3   9   4        425.21        423.83         9.50 o
  -2   9   4        669.20        636.15        12.32 o
  -1   9   4       2805.53       2890.14       128.36 o
   0   9   4       1478.60       1448.99        72.55 o
   1   9   4       2801.21       2886.42        90.78 o
   2   9   4        670.89        659.07        12.41 o
   3   9   4        421.79        426.80         8.13 o
   4   9   4        682.29        655.91        12.94 o
   5   9   4       1174.92       1162.22        24.66 o
   6   9   4        231.78        234.26         8.18 o
  -6  10   4         85.99         82.45         3.59 o
  -5  10   4         59.54         61.20         3.03 o
  -4  10   4        553.99        546.08        10.65 o
  -3  10   4         78.02         83.54         2.97 o
  -2  10   4       1954.40       2010.22        33.10 o
  -1  10   4        572.30        555.91        15.06 o
   0  10   4        551.65        544.82        15.77 o
   1  10   4        568.96        563.24        14.22 o
   2  10   4       1936.97       2010.44        38.59 o
   3  10   4         76.32         76.19         2.95 o
   4  10   4        554.61        549.94        11.11 o
   5  10   4         59.04         62.02         3.08 o
   6  10   4         85.81         84.81         3.77 o
  -6  11   4         34.06         35.51         2.57 o
  -5  11   4         69.64         74.51         3.44 o
  -4  11   4        451.57        436.08         9.15 o
  -3  11   4         66.50         73.70         2.97 o
  -2  11   4        393.22        413.00         7.56 o
  -1  11   4        340.26        368.86         8.32 o
   0  11   4          1.13          0.20         1.53 o
   1  11   4        341.42        385.53         8.21 o
   2  11   4        395.12        419.91         8.24 o
   3  11   4         67.85         73.73         2.85 o
   4  11   4        450.90        431.27         8.70 o
   5  11   4         69.96         68.31         2.95 o
   6  11   4         34.05         38.05         7.10 o
  -5  12   4         72.46         74.56         3.72 o
  -4  12   4        215.92        228.54         6.30 o
  -3  12   4        523.21        487.96        10.09 o
  -2  12   4        181.09        180.42         4.56 o
  -1  12   4        431.93        368.67         8.06 o
   0  12   4        942.11        983.03        17.95 o
   1  12   4        425.41        384.85         7.88 o
   2  12   4        180.24        186.64         4.73 o
   3  12   4        521.27        495.95         9.98 o
   4  12   4        218.27        218.91         7.31 o
   5  12   4         73.41         76.84         2.90 o
  -5  13   4          6.52         11.64         2.03 o
  -4  13   4        104.91         95.07         5.31 o
  -3  13   4        149.74        154.76         4.58 o
  -2  13   4        531.85        492.12         9.64 o
  -1  13   4        250.95        239.63         5.40 o
   0  13   4       1310.13       1249.10        22.27 o
   1  13   4        250.25        238.16         5.63 o
   2  13   4        531.59        492.64         9.55 o
   3  13   4        149.47        145.72         4.43 o
   4  13   4        106.48        101.91         3.79 o
   5  13   4          6.70         11.58         2.54 o
  -5  14   4         16.30         19.84         2.50 o
  -4  14   4        116.83        122.92         4.53 o
  -3  14   4        266.98        265.57         6.59 o
  -2  14   4        263.34        256.52         5.99 o
  -1  14   4        247.88        236.67         5.51 o
   0  14   4          3.63          9.97         1.91 o
   1  14   4        251.05        235.78         5.96 o
   2  14   4        265.28        259.86         6.05 o
   3  14   4        269.37        263.43         7.03 o
   4  14   4        117.34        130.07         4.07 o
   5  14   4         17.25         19.72         1.94 o
  -5  15   4          1.49          4.44         1.82 o
  -4  15   4         48.33         53.46         4.98 o
  -3  15   4         61.45         71.20         3.36 o
  -2  15   4        305.36        293.58         6.75 o
  -1  15   4        503.32        473.77         9.83 o
   0  15   4       1600.55       1456.17        27.00 o
   1  15   4        505.29        486.57         9.17 o
   2  15   4        303.72        287.32         6.45 o
   3  15   4         61.65         72.04         3.75 o
   4  15   4         47.55         53.26         2.57 o
   5  15   4          1.65          2.54         2.18 o
  -4  16   4         15.01         14.88         2.00 o
  -3  16   4         67.61         74.39         5.24 o
  -2  16   4          2.26          4.58         2.36 o
  -1  16   4         54.86         52.72         2.51 o
   0  16   4         10.24         12.26         2.38 o
   1  16   4         54.79         52.71         2.86 o
   2  16   4          2.37          6.77         2.33 o
   3  16   4         66.53         67.44         3.00 o
   4  16   4         14.11         22.92         1.95 o
  -4  17   4         11.47         14.80         2.01 o
  -3  17   4         55.87         62.68         2.90 o
  -2  17   4        378.11        364.82         8.85 o
  -1  17   4        293.36        287.23         7.62 o
   0  17   4         52.03         42.06         2.97 o
   1  17   4        294.78        282.99         7.05 o
   2  17   4        377.39        363.36         8.92 o
   3  17   4         56.02         65.74         2.81 o
   4  17   4         11.07          9.44         1.99 o
  -3  18   4          9.88         12.41         2.17 o
  -2  18   4          4.82          7.85         3.02 o
  -1  18   4         22.69         23.82         2.74 o
   0  18   4          6.92          6.82         2.60 o
   1  18   4         22.24         22.03         2.52 o
   2  18   4          4.72          2.56         2.31 o
   3  18   4         10.29         13.04         2.07 o
  -3  19   4         45.11         42.28         2.58 o
  -2  19   4         14.48         13.32         2.22 o
  -1  19   4         27.17         25.14         2.97 o
   0  19   4          0.23          1.95         2.62 o
   1  19   4         28.72         34.47         2.58 o
   2  19   4         13.82         12.72         2.21 o
   3  19   4         45.62         46.68         2.57 o
  -2  20   4        135.01        125.28         5.42 o
  -1  20   4          1.17          0.03         2.48 o
   0  20   4        143.75        145.07         5.08 o
   1  20   4          1.38          1.75         2.25 o
   2  20   4        135.30        132.62         4.53 o
   1   0   5       3760.44       2900.01        64.56 o
   2   0   5        779.46        739.46        16.64 o
   3   0   5        118.81        123.00         3.58 o
   4   0   5          8.13          5.99         1.56 o
   5   0   5        280.84        241.57         6.08 o
   6   0   5         24.02         24.90         2.30 o
   7   0   5          7.43          7.52         1.66 o
  -7   1   5         41.10         39.26         3.00 o
  -6   1   5         20.62         17.86         2.21 o
  -5   1   5        121.68        129.80         3.91 o
  -4   1   5        886.21        821.49        12.27 o
  -3   1   5         39.61         48.62         2.83 o
  -2   1   5       1086.36       1210.66        29.48 o
  -1   1   5       2536.12       1977.46        47.07 o
   0   1   5       7019.02       9459.72       270.37 o
   1   1   5       2526.22       1973.88        44.02 o
   2   1   5       1083.25       1242.73        25.87 o
   3   1   5         40.31         46.54         1.98 o
   4   1   5        893.37        813.66        12.30 o
   5   1   5        123.25        128.17         3.97 o
   6   1   5         20.05         18.13         2.01 o
   7   1   5         41.76         37.54         2.86 o
  -7   2   5         48.16         57.58         3.07 o
  -6   2   5        100.18        101.63         3.91 o
  -5   2   5        187.94        177.14         4.27 o
  -4   2   5         58.19         65.63         1.99 o
  -3   2   5        632.18        643.84        11.51 o
  -2   2   5        687.94        710.20        17.25 o
  -1   2   5        406.15        272.41         7.22 o
   0   2   5       1610.64       1634.52        48.92 o
   1   2   5        403.95        269.98         6.17 o
   2   2   5        694.60        717.10        15.17 o
   3   2   5        629.52        633.14        11.53 o
   4   2   5         59.13         66.23         2.29 o
   5   2   5        187.23        176.81         4.75 o
   6   2   5        101.88        101.37         3.94 o
   7   2   5         47.49         59.16         3.75 o
  -7   3   5          8.12          3.01         1.62 o
  -6   3   5        123.05        121.48         4.08 o
  -5   3   5        612.32        542.00         9.26 o
  -4   3   5        144.93        139.05         3.31 o
  -3   3   5        605.98        593.04        11.70 o
  -2   3   5        592.34        744.33        18.10 o
  -1   3   5        420.28        408.28         9.87 o
   0   3   5         80.32         36.32         1.42 o
   1   3   5        417.03        404.50         9.16 o
   2   3   5        591.13        752.51        16.83 o
   3   3   5        608.46        588.51        11.64 o
   4   3   5        144.44        144.67         3.65 o
   5   3   5        608.43        549.62        11.14 o
   6   3   5        123.17        126.41         6.36 o
   7   3   5          8.05          7.42         1.94 o
  -6   4   5        149.17        137.03         4.16 o
  -5   4   5       1074.43       1003.05        15.97 o
  -4   4   5        226.92        210.52         4.42 o
  -3   4   5        191.80        196.72         4.63 o
  -2   4   5        656.84        551.73        13.88 o
  -1   4   5        833.78        790.84        20.41 o
   0   4   5       7505.61       8397.09       264.47 o
   1   4   5        827.06        780.57        18.83 o
   2   4   5        646.41        583.02        13.80 o
   3   4   5        193.75        200.02         4.40 o
   4   4   5        225.67        213.55         4.31 o
   5   4   5       1074.76       1003.88        17.48 o
   6   4   5        151.57        141.73         7.27 o
  -6   5   5        271.61        263.54         6.55 o
  -5   5   5        893.90        818.07        13.43 o
  -4   5   5        423.51        448.59         7.69 o
  -3   5   5        135.25        134.89         3.44 o
  -2   5   5        911.17        913.15        18.56 o
  -1   5   5       4673.47       5772.61       137.08 o
   1   5   5       4682.71       5754.25       181.33 o
   2   5   5        912.69        920.12        16.87 o
   3   5   5        131.02        132.43         3.43 o
   4   5   5        421.89        465.06         7.60 o
   5   5   5        895.05        783.13        14.22 o
   6   5   5        271.61        273.06         8.12 o
  -6   6   5        139.65        137.14         4.43 o
  -5   6   5         12.78         13.14         1.86 o
  -4   6   5        161.27        165.72         4.10 o
  -3   6   5       1399.95       1447.83        25.59 o
  -2   6   5       2101.80       2102.22        49.29 o
  -1   6   5       2509.89       2806.64        71.20 o
   0   6   5        151.03         98.89         3.70 o
   1   6   5       2528.21       2707.71        87.20 o
   2   6   5       2111.22       2137.85        50.65 o
   3   6   5       1407.92       1503.46        24.37 o
   4   6   5        162.56        167.62         3.69 o
   5   6   5         12.90         14.68         2.13 o
   6   6   5        138.39        136.74         5.47 o
  -6   7   5         58.91         67.30         2.91 o
  -5   7   5         45.08         42.62         2.22 o
  -4   7   5        780.50        798.01        14.95 o
  -3   7   5        222.93        227.56         4.77 o
  -2   7   5       2253.61       2515.95        52.82 o
  -1   7   5         61.96         84.59         2.79 o
   0   7   5       4060.44       4644.36       130.99 o
   1   7   5         63.32         86.69         3.38 o
   2   7   5       2252.04       2504.00        52.78 o
   3   7   5        225.02        243.94         5.01 o
   4   7   5        789.49        798.44        15.19 o
   5   7   5         46.05         47.81         2.83 o
   6   7   5         57.25         66.18         4.57 o
  -6   8   5        194.60        191.87         7.74 o
  -5   8   5         28.32         32.48         1.92 o
  -4   8   5         21.05         26.50         1.82 o
  -3   8   5          6.11          5.66         1.41 o
  -2   8   5        926.39        925.33        19.88 o
  -1   8   5        712.07        660.03        16.12 o
   0   8   5         86.92         77.04         2.85 o
   1   8   5        710.69        675.13        23.79 o
   2   8   5        926.95        918.90        24.16 o
   3   8   5          6.55          7.32         1.66 o
   4   8   5         20.13         23.59         2.21 o
   5   8   5         28.06         29.35         2.35 o
   6   8   5        192.03        189.57         7.99 o
  -6   9   5          2.45          3.28         1.85 o
  -5   9   5         83.72        100.23         3.29 o
  -4   9   5         52.97         52.73         2.25 o
  -3   9   5        113.94        121.06         3.36 o
  -2   9   5        819.29        778.26        16.54 o
  -1   9   5       1064.89       1176.91        26.47 o
   0   9   5       2915.33       3057.13        84.69 o
   1   9   5       1073.95       1170.62        33.43 o
   2   9   5        824.19        819.10        15.86 o
   3   9   5        116.35        123.24         3.60 o
   4   9   5         52.25         52.83         2.58 o
   5   9   5         83.28        100.08         3.88 o
   6   9   5          2.69          3.17         2.07 o
  -6  10   5         25.02         30.48         2.62 o
  -5  10   5         55.87         56.41         3.68 o
  -4  10   5        292.02        278.13         6.13 o
  -3  10   5        420.97        374.08         8.71 o
  -2  10   5          6.36          4.53         1.63 o
  -1  10   5       1452.59       1420.44        27.52 o
   0  10   5          0.08         -0.87         1.72 o
   1  10   5       1450.94       1433.26        28.81 o
   2  10   5          7.02          8.16         1.76 o
   3  10   5        418.32        390.47         7.94 o
   4  10   5        288.22        280.21         6.16 o
   5  10   5         57.61         60.18         2.81 o
   6  10   5         24.49         30.29         2.94 o
  -6  11   5        126.59        122.05         4.64 o
  -5  11   5         34.02         42.99         2.61 o
  -4  11   5        152.64        150.43         4.52 o
  -3  11   5         68.94         68.96         3.22 o
  -2  11   5        187.59        174.93         4.17 o
  -1  11   5        536.56        509.82        10.35 o
   0  11   5         43.70         59.16         2.77 o
   1  11   5        538.41        517.63        10.13 o
   2  11   5        185.21        179.99         4.34 o
   3  11   5         70.30         70.66         2.70 o
   4  11   5        154.32        161.24         4.84 o
   5  11   5         36.18         45.19         2.55 o
   6  11   5        128.11        128.83         8.58 o
  -5  12   5          2.70          5.79         2.37 o
  -4  12   5          7.16          7.33         2.14 o
  -3  12   5        109.65         96.86         3.64 o
  -2  12   5        627.70        638.44        11.55 o
  -1  12   5        288.41        283.86         5.85 o
   0  12   5        684.64        682.38        11.91 o
   1  12   5        289.05        289.65         6.35 o
   2  12   5        626.43        657.70        12.68 o
   3  12   5        108.86         96.90         3.09 o
   4  12   5          6.85          5.74         1.98 o
   5  12   5          3.01          1.39         1.90 o
  -5  13   5        265.95        265.72         7.21 o
  -4  13   5        143.87        145.33         4.88 o
  -3  13   5        502.61        491.81         9.89 o
  -2  13   5        236.79        252.61         5.78 o
  -1  13   5        460.18        467.34         9.30 o
   0  13   5         11.13         20.72         1.80 o
   1  13   5        460.30        466.50        10.62 o
   2  13   5        240.32        259.87         5.88 o
   3  13   5        501.62        493.48         9.57 o
   4  13   5        145.18        144.71         4.88 o
   5  13   5        266.19        269.61         6.97 o
  -5  14   5        194.04        206.01         6.32 o
  -4  14   5        204.94        202.63         5.84 o
  -3  14   5        185.31        183.25         5.59 o
  -2  14   5        261.11        262.23         6.02 o
  -1  14   5         46.63         48.72         2.51 o
   0  14   5        222.73        188.41         4.74 o
   1  14   5         45.27         52.48         4.05 o
   2  14   5        264.77        258.68         5.92 o
   3  14   5        184.47        177.28         6.44 o
   4  14   5        206.02        199.14         5.17 o
   5  14   5        194.94        201.97         7.36 o
  -4  15   5        109.20        105.85         4.32 o
  -3  15   5        914.29        938.03        19.64 o
  -2  15   5         93.50        108.90         3.75 o
  -1  15   5        501.15        459.47         8.87 o
   0  15   5        392.40        364.86         7.26 o
   1  15   5        502.12        477.26        10.15 o
   2  15   5         93.45        104.62         3.81 o
   3  15   5        912.45        962.31        18.74 o
   4  15   5        108.44        111.46         4.60 o
  -4  16   5          8.44          7.69         2.00 o
  -3  16   5        175.85        172.35         5.60 o
  -2  16   5         44.18         36.47         2.81 o
  -1  16   5        158.10        171.78         5.58 o
   0  16   5        108.23         87.61         3.39 o
   1  16   5        155.64        156.93         5.26 o
   2  16   5         44.97         39.16         2.61 o
   3  16   5        174.17        182.85         5.15 o
   4  16   5          8.49         11.05         1.95 o
  -4  17   5        106.66        105.44         4.10 o
  -3  17   5         11.47          9.74         2.21 o
  -2  17   5         50.62         41.86         2.63 o
  -1  17   5         93.25         84.02         3.33 o
   0  17   5        577.23        592.51        12.97 o
   1  17   5         95.18         94.00         3.75 o
   2  17   5         51.07         50.98         2.82 o
   3  17   5         12.37          9.06         2.17 o
   4  17   5        110.03        101.28         3.88 o
  -3  18   5        159.00        155.96         5.15 o
  -2  18   5         42.18         40.89         2.63 o
  -1  18   5         90.89         91.44         3.55 o
   0  18   5          1.22          1.48         2.55 o
   1  18   5         92.94         97.46         4.79 o
   2  18   5         42.82         41.61         2.80 o
   3  18   5        159.81        153.26         4.66 o
  -2  19   5         59.73         63.45         2.95 o
  -1  19   5         68.55         71.20         3.62 o
   0  19   5         24.03         23.79         3.18 o
   1  19   5         70.70         74.51         4.48 o
   2  19   5         57.26         65.86         3.11 o
  -2  20   5          3.82          5.84         4.48 o
  -1  20   5         70.02         69.90         3.65 o
   0  20   5        109.10         95.84         4.03 o
   1  20   5         67.61         70.37         3.35 o
   2  20   5          3.30          4.23         2.53 o
   0   0   6         87.81        133.59         4.51 o
   1   0   6      10369.26      10880.77       306.88 o
   2   0   6          2.07         15.02         1.05 o
   3   0   6        458.21        521.96         9.92 o
   4   0   6       2923.81       2865.57        42.78 o
   5   0   6        817.68        757.19        13.45 o
   6   0   6         70.28         65.28         2.82 o
   7   0   6          5.24          6.42         1.61 o
  -7   1   6         90.51         92.14         4.08 o
  -6   1   6          6.97          5.55         2.08 o
  -5   1   6         65.09         57.61         2.37 o
  -4   1   6        119.70        109.62         2.79 o
  -3   1   6       1688.56       1668.09        35.80 o
  -2   1   6        458.68        386.82         9.72 o
  -1   1   6        210.63        121.92         3.08 o
   0   1   6       3660.94       3891.17        99.64 o
   1   1   6        215.79        125.12         3.27 o
   2   1   6        460.07        399.48         8.51 o
   3   1   6       1687.85       1701.56        30.93 o
   4   1   6        116.46        103.44         2.75 o
   5   1   6         64.24         59.17         2.42 o
   6   1   6          7.09          9.07         1.99 o
   7   1   6         92.49         97.84         4.76 o
  -7   2   6         66.17         75.75         3.52 o
  -6   2   6         55.48         56.20         2.70 o
  -5   2   6        168.12        165.55         4.10 o
  -4   2   6        421.96        380.87         7.52 o
  -3   2   6        474.54        458.28         8.82 o
  -2   2   6       1382.69       1430.80        32.46 o
  -1   2   6       6717.07       7509.89       190.01 o
   0   2   6       4491.00       6020.17       143.24 o
   1   2   6       6708.33       7330.06       190.13 o
   2   2   6       1373.28       1465.94        32.40 o
   3   2   6        478.14        459.83         9.25 o
   4   2   6        427.28        379.72         7.11 o
   5   2   6        171.21        167.35         4.45 o
   6   2   6         53.33         59.76         2.81 o
   7   2   6         66.21         80.52         5.25 o
  -7   3   6         12.24         11.94         3.11 o
  -6   3   6        123.72        123.84         4.09 o
  -5   3   6       1188.83       1143.89        17.36 o
  -4   3   6        784.49        763.60        11.77 o
  -3   3   6        603.85        621.06        12.56 o
  -2   3   6       1642.75       1660.04        43.93 o
  -1   3   6       7167.23       7698.49       196.88 o
   0   3   6          5.79         28.33         1.25 o
   1   3   6       7155.32       7641.14       170.43 o
   2   3   6       1641.16       1731.41        43.81 o
   3   3   6        599.06        599.55        15.36 o
   4   3   6        790.68        784.55        13.21 o
   5   3   6       1190.58       1185.72        22.54 o
   6   3   6        122.88        120.06         4.26 o
   7   3   6         12.44         14.44         3.18 o
  -6   4   6        184.98        181.10         7.20 o
  -5   4   6        524.53        481.27         8.18 o
  -4   4   6          6.82          8.54         1.60 o
  -3   4   6        286.98        293.56         6.04 o
  -2   4   6       1933.25       1918.62        46.72 o
  -1   4   6        391.59        512.18        13.43 o
   1   4   6        389.02        519.33        12.46 o
   2   4   6       1930.86       1976.69        41.09 o
   3   4   6        287.31        290.20         5.81 o
   4   4   6          7.22          9.09         1.58 o
   5   4   6        527.01        487.35         9.39 o
   6   4   6        187.58        184.34         5.74 o
  -6   5   6         41.60         41.65         2.18 o
  -5   5   6        145.10        134.02         3.61 o
  -4   5   6        693.59        677.69        11.11 o
  -3   5   6       1669.46       1554.07        25.05 o
  -2   5   6        642.85        658.90        15.13 o
  -1   5   6        874.16        897.41        22.46 o
   0   5   6       2184.54       2469.12        69.71 o
   1   5   6        879.24        870.25        22.87 o
   2   5   6        645.50        664.87        15.15 o
   3   5   6       1663.60       1584.27        27.68 o
   4   5   6        685.69        675.47        11.04 o
   5   5   6        145.57        138.11         3.96 o
   6   5   6         42.95         47.46         3.05 o
  -6   6   6         15.52         20.23         2.02 o
  -5   6   6          5.75          7.42         1.81 o
  -4   6   6        312.59        283.07         5.81 o
  -3   6   6        344.10        380.95         7.30 o
  -2   6   6        482.18        445.61         9.39 o
  -1   6   6        856.60        981.41        27.45 o
   0   6   6        283.01        256.48         7.65 o
   1   6   6        846.76        953.33        27.48 o
   2   6   6        477.04        445.15         9.83 o
   3   6   6        342.92        394.35         8.35 o
   4   6   6        309.65        271.20         6.27 o
   5   6   6          5.27          7.84         2.19 o
   6   6   6         15.02         25.63         3.84 o
  -6   7   6          0.78          2.25         1.56 o
  -5   7   6        267.18        263.65         7.83 o
  -4   7   6        344.10        350.09         6.73 o
  -3   7   6        937.96        909.34        14.52 o
  -2   7   6         27.12         36.96         1.91 o
  -1   7   6       1640.89       1800.37        51.09 o
   0   7   6        124.48        108.27         3.31 o
   1   7   6       1626.33       1804.14        56.88 o
   2   7   6         28.12         39.82         2.03 o
   3   7   6        942.28        924.05        16.54 o
   4   7   6        343.55        355.54         7.53 o
   5   7   6        269.94        256.55         9.41 o
   6   7   6          0.80          2.74         2.15 o
  -6   8   6         39.90         45.02         3.04 o
  -5   8   6        173.69        165.09         4.66 o
  -4   8   6         58.67         58.49         2.64 o
  -3   8   6          8.13          3.82         1.39 o
  -2   8   6       1886.05       1985.06        38.37 o
  -1   8   6         68.06         51.41         2.04 o
   0   8   6         91.97        162.42         4.94 o
   1   8   6         66.90         51.05         2.33 o
   2   8   6       1887.02       2026.44        40.27 o
   3   8   6          7.75          6.08         1.85 o
   4   8   6         57.79         60.31         2.88 o
   5   8   6        175.34        163.51         5.05 o
   6   8   6         40.04         51.32         3.66 o
  -6   9   6          8.89         13.09         2.00 o
  -5   9   6        247.25        245.44         6.15 o
  -4   9   6       1094.35       1083.05        17.73 o
  -3   9   6        195.87        191.76         4.62 o
  -2   9   6       1297.83       1339.67        24.09 o
  -1   9   6        541.61        560.69        13.82 o
   0   9   6       1512.62       1596.23        38.29 o
   1   9   6        540.72        566.18        16.38 o
   2   9   6       1296.94       1370.97        27.66 o
   3   9   6        192.81        190.70         4.62 o
   4   9   6       1090.38       1088.20        19.69 o
   5   9   6        249.51        240.25         6.22 o
   6   9   6          8.43          9.01         2.11 o
  -6  10   6         94.72         92.92         3.81 o
  -5  10   6         14.19         15.10         2.14 o
  -4  10   6        414.84        401.31         8.08 o
  -3  10   6         51.90         56.83         2.24 o
  -2  10   6        438.86        401.67         6.93 o
  -1  10   6        762.43        735.73        13.68 o
   0  10   6         39.76         59.17         2.81 o
   1  10   6        764.33        753.10        14.13 o
   2  10   6        436.57        404.30         7.98 o
   3  10   6         51.91         58.33         2.69 o
   4  10   6        413.20        394.93         8.12 o
   5  10   6         14.57         18.01         2.19 o
   6  10   6         93.47         89.42         3.70 o
  -5  11   6        156.17        171.53         5.35 o
  -4  11   6         54.89         50.75         2.64 o
  -3  11   6        475.24        501.56        10.73 o
  -2  11   6        563.14        531.49         8.89 o
  -1  11   6        198.30        214.85         4.54 o
   0  11   6         81.38         88.73         3.09 o
   1  11   6        195.28        224.78         5.21 o
   2  11   6        558.69        544.88         9.83 o
   3  11   6        469.71        483.57         9.35 o
   4  11   6         55.52         55.34         3.17 o
   5  11   6        158.56        176.82         5.88 o
  -5  12   6         44.43         49.74         2.94 o
  -4  12   6        355.72        326.77         7.68 o
  -3  12   6       1747.64       1710.96        32.00 o
  -2  12   6        256.51        248.28         5.55 o
  -1  12   6        187.74        181.60         4.26 o
   0  12   6          0.13          0.79         1.88 o
   1  12   6        188.59        182.51         4.90 o
   2  12   6        254.94        259.02         5.88 o
   3  12   6       1747.67       1738.44        28.54 o
   4  12   6        357.47        330.03         7.52 o
   5  12   6         45.11         47.10         3.53 o
  -5  13   6        102.75        103.55         4.09 o
  -4  13   6        206.59        206.42         6.03 o
  -3  13   6        353.66        332.64         8.33 o
  -2  13   6        261.73        235.72         5.64 o
  -1  13   6         22.55         34.12         2.38 o
   0  13   6          4.14          0.06         2.05 o
   1  13   6         23.25         32.42         2.45 o
   2  13   6        260.27        247.85         5.52 o
   3  13   6        355.73        328.40         6.78 o
   4  13   6        204.53        188.45         5.57 o
   5  13   6        102.11        104.80         4.63 o
  -5  14   6         78.16         88.56         4.03 o
  -4  14   6         62.10         64.77         2.92 o
  -3  14   6        157.92        156.13         4.78 o
  -2  14   6         74.54         76.68         2.91 o
  -1  14   6        304.75        286.66         6.72 o
   0  14   6         80.56         60.47         2.83 o
   1  14   6        309.42        294.57         6.95 o
   2  14   6         74.91         83.69         3.12 o
   3  14   6        158.57        161.78         4.45 o
   4  14   6         62.21         59.88         2.98 o
   5  14   6         76.66         83.32         3.52 o
  -4  15   6         34.25         41.83         2.71 o
  -3  15   6         21.58         32.35         2.67 o
  -2  15   6        182.01        188.95         6.05 o
  -1  15   6        657.64        640.84        11.60 o
   0  15   6       2638.03       2601.94        45.80 o
   1  15   6        657.40        636.46        12.62 o
   2  15   6        182.17        191.23         5.55 o
   3  15   6         20.15         24.54         2.32 o
   4  15   6         33.71         40.42         2.13 o
  -4  16   6         79.76         84.03         4.05 o
  -3  16   6        188.40        186.14         7.03 o
  -2  16   6         10.97         18.38         3.71 o
  -1  16   6        130.68        137.76         4.97 o
   0  16   6        428.94        409.23         9.18 o
   1  16   6        129.38        130.39         5.06 o
   2  16   6         11.28         10.86         2.35 o
   3  16   6        185.25        187.33         5.55 o
   4  16   6         77.08         82.28         3.08 o
  -4  17   6         42.65         51.58         2.69 o
  -3  17   6         85.41         85.13         3.90 o
  -2  17   6          6.24          8.56         2.33 o
  -1  17   6         23.29         27.19         2.55 o
   0  17   6         28.22         29.54         2.79 o
   1  17   6         23.39         18.82         2.51 o
   2  17   6          5.84          5.93         2.25 o
   3  17   6         84.49         83.03         3.50 o
   4  17   6         41.94         49.53         2.45 o
  -3  18   6          1.93          4.03         2.12 o
  -2  18   6         99.76        102.46         3.90 o
  -1  18   6        114.66        114.20         5.14 o
   0  18   6         90.43         81.25         3.93 o
   1  18   6        111.73        104.68         4.66 o
   2  18   6         98.91        101.42         4.23 o
   3  18   6          1.85         -1.89         1.89 o
  -2  19   6         94.14         92.38         3.83 o
  -1  19   6         85.60         87.92         4.27 o
   0  19   6         71.23         56.77         3.51 o
   1  19   6         86.19         94.20         3.94 o
   2  19   6         93.33         94.89         3.86 o
  -1  20   6         65.23         56.57         3.39 o
   0  20   6          9.73          8.93         3.10 o
   1  20   6         65.81         61.23         3.67 o
   1   0   7      13394.84      16048.22       906.94 o
   2   0   7         47.53         81.13         2.39 o
   3   0   7         96.77        102.02         2.97 o
   4   0   7         17.71         32.08         1.66 o
   5   0   7        132.51        122.15         3.90 o
   6   0   7         14.98         20.44         2.14 o
   7   0   7          0.17         -0.30         1.97 o
  -7   1   7          1.67          2.53         1.55 o
  -6   1   7        369.96        350.03         8.29 o
  -5   1   7        142.97        150.33         3.94 o
  -4   1   7        380.65        383.70         6.49 o
  -3   1   7        828.21        845.30        15.57 o
  -2   1   7        801.30        806.82        18.08 o
  -1   1   7       1704.02       1714.90        38.40 o
   0   1   7       2630.78       3271.15        79.91 o
   1   1   7       1711.93       1723.48        41.06 o
   2   1   7        809.97        797.09        17.07 o
   3   1   7        823.99        826.66        15.58 o
   4   1   7        377.23        384.18         6.74 o
   5   1   7        143.93        145.14         3.91 o
   6   1   7        372.33        346.82         8.24 o
   7   1   7          1.59          3.07         2.02 o
  -6   2   7         88.49         83.56         3.99 o
  -5   2   7         75.26         68.78         2.36 o
  -4   2   7       2238.51       2238.60        33.67 o
  -3   2   7        577.37        636.06        11.86 o
  -2   2   7        993.57       1187.39        26.53 o
  -1   2   7       2959.38       3214.56        77.03 o
   0   2   7        835.82        934.08        26.45 o
   1   2   7       2965.84       3258.85        83.20 o
   2   2   7        984.22       1180.20        25.89 o
   3   2   7        581.58        620.44        11.36 o
   4   2   7       2233.47       2252.56        38.21 o
   5   2   7         74.77         63.57         2.55 o
   6   2   7         87.58         83.59         3.41 o
  -6   3   7         17.00         12.78         2.20 o
  -5   3   7         39.35         40.59         1.99 o
  -4   3   7         76.74         82.85         2.46 o
  -3   3   7        274.53        259.49         5.62 o
  -2   3   7        494.00        388.48         8.41 o
  -1   3   7       1048.94       1233.82        31.78 o
   0   3   7        775.25        532.11        16.91 o
   1   3   7       1048.72       1226.20        31.73 o
   2   3   7        503.94        413.08         8.78 o
   3   3   7        274.86        253.27         5.64 o
   4   3   7         77.99         85.29         2.56 o
   5   3   7         39.04         40.48         2.16 o
   6   3   7         16.58         11.64         2.12 o
  -6   4   7        331.14        364.29         8.28 o
  -5   4   7       1219.70       1196.69        18.39 o
  -4   4   7        491.42        468.14         7.65 o
  -3   4   7         11.41         14.22         1.75 o
  -2   4   7        637.79        576.01        13.39 o
  -1   4   7       1044.55        990.37        27.57 o
   0   4   7      10284.57      11086.12       311.63 o
   1   4   7       1043.68        960.63        21.80 o
   2   4   7        635.73        588.23        12.58 o
   3   4   7         11.20         12.89         1.44 o
   4   4   7        490.83        476.12         8.33 o
   5   4   7       1217.60       1201.22        23.32 o
   6   4   7        330.40        365.54        10.38 o
  -6   5   7        158.11        159.73         4.60 o
  -5   5   7         88.56         90.16         2.90 o
  -4   5   7        324.89        319.24         6.38 o
  -3   5   7         54.16         72.31         2.32 o
  -2   5   7        275.90        328.56         6.62 o
  -1   5   7       2111.60       2244.68        61.42 o
   0   5   7          8.53         26.76         1.80 o
   1   5   7       2110.48       2129.66        48.55 o
   2   5   7        277.46        338.33         7.52 o
   3   5   7         52.68         69.75         2.46 o
   4   5   7        318.71        310.43         6.49 o
   5   5   7         89.86         89.95         3.57 o
   6   5   7        158.27        163.37         6.39 o
  -6   6   7         44.90         52.22         2.62 o
  -5   6   7         14.74         17.11         1.94 o
  -4   6   7        198.76        199.49         5.01 o
  -3   6   7        113.50        119.02         3.02 o
  -2   6   7       1290.79       1297.81        26.53 o
  -1   6   7       1433.57       1567.82        40.17 o
   0   6   7       3995.55       4361.67       123.20 o
   1   6   7       1438.00       1545.85        37.29 o
   2   6   7       1293.73       1338.13        29.59 o
   3   6   7        112.47        118.39         3.22 o
   4   6   7        198.44        202.71         5.01 o
   5   6   7         14.73         17.49         2.55 o
   6   6   7         44.75         47.57         3.38 o
  -6   7   7        133.90        160.40         5.08 o
  -5   7   7        182.91        165.20         4.20 o
  -4   7   7        801.10        767.95        13.36 o
  -3   7   7        245.21        226.08         4.63 o
  -2   7   7        500.97        560.57        12.41 o
  -1   7   7        576.44        589.90        14.49 o
   0   7   7         89.80        106.06         3.28 o
   1   7   7        580.90        596.13        14.46 o
   2   7   7        504.54        575.92        13.12 o
   3   7   7        249.12        235.48         4.95 o
   4   7   7        798.28        768.30        13.83 o
   5   7   7        182.40        169.01         7.35 o
   6   7   7        132.69        177.72         6.39 o
  -6   8   7         56.21         51.87         2.71 o
  -5   8   7        157.97        143.85         4.38 o
  -4   8   7         63.39         59.79         2.46 o
  -3   8   7        230.01        265.87         5.14 o
  -2   8   7        321.51        283.85         6.19 o
  -1   8   7        284.26        277.79         6.80 o
   0   8   7       1761.72       1856.88        44.50 o
   1   8   7        282.84        274.06         7.68 o
   2   8   7        322.50        285.21         5.90 o
   3   8   7        228.48        262.55         5.90 o
   4   8   7         62.58         57.03         2.66 o
   5   8   7        158.23        148.24         4.89 o
   6   8   7         56.10         52.84         4.71 o
  -6   9   7         89.33         83.65         3.52 o
  -5   9   7          6.42          6.84         1.99 o
  -4   9   7        464.44        433.63         7.98 o
  -3   9   7       1523.38       1533.61        24.74 o
  -2   9   7        421.33        474.65         9.13 o
  -1   9   7        169.36        147.43         4.09 o
   0   9   7        660.72        583.60        15.48 o
   1   9   7        172.44        150.89         4.58 o
   2   9   7        416.95        481.94         9.52 o
   3   9   7       1527.96       1542.00        26.41 o
   4   9   7        463.75        427.52         8.44 o
   5   9   7          6.22          3.88         2.20 o
   6   9   7         88.54         83.41         4.06 o
  -6  10   7         19.19         21.73         2.34 o
  -5  10   7        114.06        113.01         4.12 o
  -4  10   7         28.18         30.47         2.30 o
  -3  10   7        851.08        763.28        13.07 o
  -2  10   7        106.86        101.62         2.75 o
  -1  10   7        180.22        145.78         3.73 o
   0  10   7         48.51         51.39         2.55 o
   1  10   7        175.56        154.64         3.82 o
   2  10   7        106.20        111.90         3.17 o
   3  10   7        848.27        744.65        13.60 o
   4  10   7         29.17         32.02         2.25 o
   5  10   7        113.83        116.39         5.18 o
   6  10   7         19.43         18.77         2.68 o
  -5  11   7        195.06        182.97         5.58 o
  -4  11   7         55.43         59.95         4.22 o
  -3  11   7        620.87        583.20        12.18 o
  -2  11   7        170.32        161.93         3.74 o
  -1  11   7        669.94        659.40        10.70 o
   0  11   7         75.47         91.20         2.96 o
   1  11   7        673.90        689.80        11.97 o
   2  11   7        170.34        162.41         4.11 o
   3  11   7        623.07        596.89        11.60 o
   4  11   7         54.53         54.24         4.26 o
   5  11   7        196.40        180.52         6.28 o
  -5  12   7         54.50         57.33         2.84 o
  -4  12   7        102.01        104.48         4.08 o
  -3  12   7         40.95         44.16         2.85 o
  -2  12   7        272.13        279.36         5.78 o
  -1  12   7         29.69         32.17         1.94 o
   0  12   7        560.35        548.62         9.84 o
   1  12   7         30.22         35.33         2.24 o
   2  12   7        268.31        286.79         5.71 o
   3  12   7         41.46         46.15         2.17 o
   4  12   7        103.62        104.38         3.47 o
   5  12   7         53.93         58.32         3.32 o
  -5  13   7         14.68         21.96         2.78 o
  -4  13   7        559.32        544.76        14.46 o
  -3  13   7        334.38        350.30         8.30 o
  -2  13   7        272.08        278.41         6.56 o
  -1  13   7        305.06        290.39         6.18 o
   0  13   7       1164.29       1106.65        21.90 o
   1  13   7        305.15        299.67         7.39 o
   2  13   7        276.19        291.32         6.32 o
   3  13   7        334.28        344.68         6.73 o
   4  13   7        559.63        558.39        10.97 o
   5  13   7         14.45         18.23         2.36 o
  -5  14   7         59.61         59.77         3.04 o
  -4  14   7         14.90         12.30         2.16 o
  -3  14   7         90.47         91.85         3.35 o
  -2  14   7        278.09        278.48         6.21 o
  -1  14   7        907.64        846.99        15.19 o
   0  14   7         69.39         58.19         2.71 o
   1  14   7        910.49        869.07        17.07 o
   2  14   7        274.78        293.78         6.33 o
   3  14   7         91.32         86.23         3.81 o
   4  14   7         15.83         13.78         1.94 o
   5  14   7         59.23         63.60         3.26 o
  -4  15   7        144.81        156.51         5.43 o
  -3  15   7         43.00         44.71         3.36 o
  -2  15   7          8.65         12.71         2.61 o
  -1  15   7        717.56        695.11        12.60 o
   0  15   7        532.05        495.81         9.82 o
   1  15   7        713.06        697.42        13.52 o
   2  15   7          9.75         12.11         2.87 o
   3  15   7         42.06         39.98         2.47 o
   4  15   7        145.35        147.93         4.38 o
  -4  16   7        134.11        132.95         4.94 o
  -3  16   7          7.53         11.12         2.44 o
  -2  16   7         47.51         57.70         3.20 o
  -1  16   7        190.49        175.06         4.83 o
   0  16   7        236.97        232.23         7.02 o
   1  16   7        191.59        176.90         4.86 o
   2  16   7         46.86         54.80         2.74 o
   3  16   7          7.16          8.49         2.21 o
   4  16   7        134.20        132.78         4.25 o
  -3  17   7         26.02         20.62         3.91 o
  -2  17   7        170.81        171.88         6.47 o
  -1  17   7        180.05        168.37         5.37 o
   0  17   7         85.79         71.65         3.39 o
   1  17   7        177.48        165.08         5.32 o
   2  17   7        171.96        175.92         4.95 o
   3  17   7         26.85         25.80         2.25 o
  -3  18   7        208.75        188.85         6.09 o
  -2  18   7         72.66         60.76         2.90 o
  -1  18   7        305.90        318.15         8.33 o
   0  18   7          0.31          0.57         2.65 o
   1  18   7        309.49        322.64         7.99 o
   2  18   7         72.32         68.31         3.20 o
   3  18   7        209.15        187.03         5.46 o
  -2  19   7         97.92         88.51         4.05 o
  -1  19   7         25.70         20.44         3.34 o
   0  19   7          0.43          0.27         2.51 o
   1  19   7         26.32         26.71         3.04 o
   2  19   7         99.07        102.37         3.81 o
  -1  20   7         23.26         23.23         2.70 o
   0  20   7        236.24        233.59         6.88 o
   1  20   7         23.57         23.79         2.55 o
   0   0   8      29499.04      24314.85      1084.57 o
   1   0   8        223.32        333.42         8.98 o
   2   0   8       1236.56       1032.77        21.92 o
   3   0   8       2188.56       2138.30        37.59 o
   4   0   8          5.14          4.79         1.46 o
   5   0   8        254.51        248.66         5.57 o
   6   0   8         56.72         57.85         2.85 o
  -6   1   8         19.51         21.97         2.20 o
  -5   1   8        194.44        183.80         4.88 o
  -4   1   8        324.83        325.50         5.79 o
  -3   1   8        283.17        304.90         5.97 o
  -2   1   8       3512.47       4090.52        77.28 o
  -1   1   8        918.78        812.63        17.90 o
   0   1   8       2498.13       2725.83        57.20 o
   1   1   8        914.98        779.30        17.88 o
   2   1   8       3511.05       4037.08        77.28 o
   3   1   8        295.96        307.92         6.28 o
   4   1   8        323.67        328.18         6.14 o
   5   1   8        192.74        175.78         4.66 o
   6   1   8         20.06         26.91         2.08 o
  -6   2   8        133.08        141.76         5.00 o
  -5   2   8        469.43        461.19         8.14 o
  -4   2   8        164.92        151.76         3.55 o
  -3   2   8       1019.51       1052.72        17.95 o
  -2   2   8       2037.00       2269.95        41.05 o
  -1   2   8        630.78        603.78        19.47 o
   0   2   8      10264.40      10934.70       365.81 o
   1   2   8        629.65        615.95        15.93 o
   2   2   8       2022.39       2227.78        42.85 o
   3   2   8       1023.61       1032.48        20.92 o
   4   2   8        166.36        151.80         3.69 o
   5   2   8        469.95        454.99         8.92 o
   6   2   8        133.00        146.97         4.97 o
  -6   3   8        217.54        217.26         5.67 o
  -5   3   8        107.93        109.98         3.10 o
  -4   3   8        201.72        188.13         3.98 o
  -3   3   8         75.63         69.95         2.22 o
  -2   3   8       1099.66       1233.87        25.25 o
  -1   3   8       1919.12       2181.21        60.69 o
   0   3   8       8489.26       9481.41       266.51 o
   1   3   8       1913.68       2119.51        60.68 o
   2   3   8       1092.69       1275.98        24.28 o
   3   3   8         75.79         67.42         2.08 o
   4   3   8        198.01        179.86         4.34 o
   5   3   8        109.02        110.47         3.40 o
   6   3   8        219.85        225.75         6.52 o
  -6   4   8        140.04        141.78         4.29 o
  -5   4   8         99.44         91.14         2.87 o
  -4   4   8        237.17        229.74         4.54 o
  -3   4   8        446.78        447.37         8.18 o
  -2   4   8        296.67        294.74         6.07 o
  -1   4   8        983.03        805.52        23.08 o
   0   4   8       1780.89       1908.97        62.05 o
   1   4   8        991.40        816.39        21.08 o
   2   4   8        294.33        311.78         6.91 o
   3   4   8        450.89        443.72         7.93 o
   4   4   8        235.52        228.25         5.33 o
   5   4   8        101.44         90.90         3.02 o
   6   4   8        141.48        148.03         8.40 o
  -6   5   8         52.33         63.34         3.73 o
  -5   5   8        349.73        376.43         7.04 o
  -4   5   8        120.76        112.32         3.40 o
  -3   5   8        491.65        483.15         8.19 o
  -2   5   8         12.08         14.79         1.54 o
  -1   5   8        920.85        952.62        26.39 o
   0   5   8       1390.92       1543.03        41.13 o
   1   5   8        913.76        915.01        20.89 o
   2   5   8         11.56         16.78         1.35 o
   3   5   8        489.35        480.92        10.14 o
   4   5   8        120.52        119.72         3.54 o
   5   5   8        347.45        367.65         9.45 o
   6   5   8         50.87         57.91         3.28 o
  -6   6   8        101.73        110.38         4.04 o
  -5   6   8        266.31        245.92         5.65 o
  -4   6   8        143.98        136.60         3.69 o
  -3   6   8        307.88        270.42         5.16 o
  -2   6   8         77.66         64.84         2.33 o
  -1   6   8        126.51        168.47         4.69 o
   0   6   8       2335.31       2298.95        54.96 o
   1   6   8        121.75        169.38         4.02 o
   2   6   8         78.36         65.30         2.39 o
   3   6   8        306.25        273.69         5.82 o
   4   6   8        145.43        132.45         3.85 o
   5   6   8        262.99        257.40         7.37 o
   6   6   8        101.68        101.09         5.05 o
  -6   7   8          1.52          4.28         2.62 o
  -5   7   8         50.00         45.36         2.27 o
  -4   7   8        417.12        396.65         8.01 o
  -3   7   8        137.36        133.97         3.40 o
  -2   7   8        454.29        487.91        10.02 o
  -1   7   8       2835.87       3066.80        73.20 o
   0   7   8       1269.91       1406.04        33.76 o
   1   7   8       2832.89       3065.35        86.59 o
   2   7   8        450.97        493.40         9.54 o
   3   7   8        134.47        130.24         3.50 o
   4   7   8        420.54        402.44         8.07 o
   5   7   8         48.84         44.78         2.75 o
   6   7   8          1.54          1.66         2.61 o
  -6   8   8         55.06         57.45         3.24 o
  -5   8   8         83.28         79.25         2.96 o
  -4   8   8         11.48         12.90         1.64 o
  -3   8   8        287.29        289.57         5.64 o
  -2   8   8        756.85        831.20        16.50 o
  -1   8   8       1465.04       1536.17        34.15 o
   0   8   8          9.31          2.34         1.33 o
   1   8   8       1458.50       1497.62        39.33 o
   2   8   8        761.23        834.11        15.85 o
   3   8   8        284.96        290.23         5.83 o
   4   8   8         11.30         10.61         2.07 o
   5   8   8         84.05         84.02         4.24 o
   6   8   8         54.57         57.77         3.64 o
  -6   9   8         20.27         23.84         2.43 o
  -5   9   8         31.49         31.42         2.29 o
  -4   9   8        375.72        348.75         7.08 o
  -3   9   8        776.30        757.17        14.18 o
  -2   9   8        203.92        214.45         4.62 o
  -1   9   8        226.48        263.33         5.68 o
   0   9   8       1249.04       1159.87        24.74 o
   1   9   8        226.39        270.16         5.43 o
   2   9   8        200.82        212.56         4.77 o
   3   9   8        773.31        774.70        16.18 o
   4   9   8        377.54        369.42        10.04 o
   5   9   8         32.01         33.45         2.41 o
   6   9   8         20.05         22.23         2.08 o
  -6  10   8          2.18          4.75         2.51 o
  -5  10   8        150.04        147.78         4.84 o
  -4  10   8        239.80        235.08         5.52 o
  -3  10   8        437.24        410.96         9.39 o
  -2  10   8        558.38        536.71         8.62 o
  -1  10   8         43.42         37.96         1.79 o
   0  10   8        195.62        177.27         4.61 o
   1  10   8         43.67         38.54         2.02 o
   2  10   8        556.21        539.30         9.82 o
   3  10   8        437.65        414.18         8.01 o
   4  10   8        243.29        247.57         5.68 o
   5  10   8        150.05        148.24         4.78 o
   6  10   8          1.89          4.22         1.67 o
  -5  11   8         67.18         65.76         3.05 o
  -4  11   8        327.34        318.60         7.58 o
  -3  11   8        420.50        410.06         8.55 o
  -2  11   8        415.68        390.44         6.90 o
  -1  11   8        460.04        465.28         8.08 o
   0  11   8        391.34        336.46         7.21 o
   1  11   8        456.14        480.55         8.73 o
   2  11   8        410.39        401.53         7.85 o
   3  11   8        420.79        415.84         7.63 o
   4  11   8        323.98        312.77         7.22 o
   5  11   8         66.58         60.63         2.92 o
  -5  12   8         68.76         71.81         3.14 o
  -4  12   8         55.46         71.11         3.60 o
  -3  12   8        699.68        652.47        12.63 o
  -2  12   8       1302.40       1227.33        19.78 o
  -1  12   8        451.85        423.99         7.39 o
   0  12   8        169.25        154.24         4.14 o
   1  12   8        454.41        436.42         8.46 o
   2  12   8       1299.74       1269.80        21.51 o
   3  12   8        707.88        666.45        11.50 o
   4  12   8         56.67         65.49         3.56 o
   5  12   8         69.25         76.13         3.45 o
  -5  13   8         90.40         97.88         3.79 o
  -4  13   8         67.15         67.48         3.24 o
  -3  13   8        176.86        187.64         6.29 o
  -2  13   8        401.50        389.16         7.82 o
  -1  13   8        677.82        604.32        11.11 o
   0  13   8         75.87         88.87         3.34 o
   1  13   8        674.79        610.99        11.96 o
   2  13   8        402.72        387.90         7.58 o
   3  13   8        176.66        184.98         5.08 o
   4  13   8         67.35         62.86         2.51 o
   5  13   8         90.51         99.77         3.97 o
  -5  14   8        194.11        182.03         5.54 o
  -4  14   8        173.52        176.52         5.64 o
  -3  14   8          3.25          3.75         2.40 o
  -2  14   8         12.15          8.25         2.19 o
  -1  14   8         10.59         14.46         2.11 o
   0  14   8       1816.91       1698.06        30.20 o
   1  14   8         10.21         13.32         2.35 o
   2  14   8         11.65         11.45         2.21 o
   3  14   8          3.09          3.86         2.08 o
   4  14   8        171.84        172.36         4.78 o
   5  14   8        189.93        173.49         6.24 o
  -4  15   8         30.85         28.67         2.35 o
  -3  15   8         62.90         78.36         5.58 o
  -2  15   8        263.15        247.88         6.38 o
  -1  15   8         80.99         87.65         3.02 o
   0  15   8        154.03        139.79         4.30 o
   1  15   8         80.59         83.19         3.15 o
   2  15   8        264.16        260.29         5.93 o
   3  15   8         63.75         82.14         3.31 o
   4  15   8         30.74         29.08         3.00 o
  -4  16   8          4.88          7.51         2.16 o
  -3  16   8         22.96         19.34         2.56 o
  -2  16   8         39.93         40.99         2.95 o
  -1  16   8        413.10        388.94         8.16 o
   0  16   8         15.30         18.69         2.50 o
   1  16   8        415.08        395.00         8.65 o
   2  16   8         39.43         44.21         2.50 o
   3  16   8         22.60         22.68         2.16 o
   4  16   8          4.40          8.07         1.98 o
  -3  17   8         37.72         39.65         3.98 o
  -2  17   8         26.37         18.24         2.57 o
  -1  17   8         27.45         22.47         2.73 o
   0  17   8         52.50         47.70         2.78 o
   1  17   8         26.58         24.15         2.49 o
   2  17   8         27.15         24.96         2.38 o
   3  17   8         38.44         38.41         2.39 o
  -3  18   8          4.82          7.29         2.53 o
  -2  18   8        211.06        200.62         5.78 o
  -1  18   8        107.75        101.79         5.62 o
   0  18   8        330.90        320.34         8.35 o
   1  18   8        106.22         98.21         3.99 o
   2  18   8        211.76        208.34         6.34 o
   3  18   8          5.37         12.70         2.03 o
  -2  19   8        215.29        221.51         8.37 o
  -1  19   8          5.66          6.83         2.71 o
   0  19   8        310.23        300.10         7.97 o
   1  19   8          5.67          6.02         2.23 o
   2  19   8        214.11        234.46         6.59 o
  -1  20   8         93.44         98.40         5.09 o
   0  20   8         67.99         77.04         4.71 o
   1  20   8         92.91         97.88         4.09 o
   1   0   9        201.59        177.91         4.38 o
   2   0   9        486.60        580.32        11.37 o
   3   0   9        203.77        175.74         3.85 o
   4   0   9        767.70        735.75        11.54 o
   5   0   9         90.08         94.62         3.19 o
   6   0   9          8.52          5.47         1.86 o
  -6   1   9         15.57         11.94         1.95 o
  -5   1   9         34.29         35.88         2.50 o
  -4   1   9        408.35        386.21         6.49 o
  -3   1   9        820.74        810.55        12.70 o
  -2   1   9        163.93        160.76         4.11 o
  -1   1   9       1621.05       1527.83        34.61 o
   0   1   9        741.02        837.66        17.75 o
   1   1   9       1626.36       1583.23        40.01 o
   2   1   9        165.34        164.45         3.48 o
   3   1   9        824.79        792.73        13.57 o
   4   1   9        406.87        376.40         6.75 o
   5   1   9         33.59         31.83         2.23 o
   6   1   9         15.19         14.09         2.05 o
  -6   2   9        297.00        283.86         6.91 o
  -5   2   9        576.25        604.48        10.49 o
  -4   2   9         76.90         81.21         2.52 o
  -3   2   9        352.70        352.20         6.45 o
  -2   2   9        305.60        272.03         5.28 o
  -1   2   9       1391.25       1429.87        38.02 o
   0   2   9       2796.85       3145.07        88.81 o
   1   2   9       1398.04       1523.16        41.66 o
   2   2   9        305.71        271.28         5.85 o
   3   2   9        357.24        349.47         6.61 o
   4   2   9         74.60         73.76         2.64 o
   5   2   9        571.11        581.94        11.19 o
   6   2   9        296.79        301.72         8.00 o
  -6   3   9         75.81         79.81         3.11 o
  -5   3   9        257.39        238.07         4.85 o
  -4   3   9         77.07         71.11         2.90 o
  -3   3   9        278.79        288.85         6.08 o
  -2   3   9       1177.59       1190.82        21.90 o
  -1   3   9       1453.89       1394.36        36.58 o
   0   3   9       2337.58       2180.12        57.85 o
   1   3   9       1438.78       1441.40        40.08 o
   2   3   9       1170.78       1187.37        25.31 o
   3   3   9        280.07        287.80         5.81 o
   4   3   9         76.41         70.49         2.78 o
   5   3   9        258.21        236.57         5.35 o
   6   3   9         76.76         82.58         3.92 o
  -6   4   9         19.25         19.37         2.15 o
  -5   4   9        286.12        283.50         5.63 o
  -4   4   9       1076.60       1039.94        16.28 o
  -3   4   9         38.55         42.74         1.93 o
  -2   4   9       1755.09       1965.90        35.78 o
  -1   4   9        125.91        145.13         4.09 o
   0   4   9       9901.20      11654.44       332.13 o
   1   4   9        127.63        148.51         4.09 o
   2   4   9       1748.05       1942.80        41.35 o
   3   4   9         39.13         42.89         1.90 o
   4   4   9       1074.97       1075.62        22.45 o
   5   4   9        284.42        290.24         7.19 o
   6   4   9         19.40         20.44         2.52 o
  -6   5   9         13.72         14.94         1.99 o
  -5   5   9         79.76         80.95         3.56 o
  -4   5   9        313.57        330.67         6.26 o
  -3   5   9         23.11         30.55         1.66 o
  -2   5   9        148.46        153.49         3.84 o
  -1   5   9        422.91        466.82        11.64 o
   0   5   9        315.23        248.19         6.34 o
   1   5   9        422.38        472.64        12.05 o
   2   5   9        148.17        155.51         3.96 o
   3   5   9         23.13         28.83         1.71 o
   4   5   9        314.93        337.88         7.35 o
   5   5   9         79.64         91.38         5.93 o
   6   5   9         13.29         12.95         2.36 o
  -6   6   9         87.97         94.22         4.89 o
  -5   6   9         47.65         50.33         2.11 o
  -4   6   9        121.12        123.46         4.38 o
  -3   6   9        297.00        319.17         5.74 o
  -2   6   9        238.84        295.18         6.73 o
  -1   6   9       1398.61       1732.36        41.26 o
   0   6   9       6605.89       7837.49       186.15 o
   1   6   9       1397.02       1720.52        38.65 o
   2   6   9        243.08        288.43         6.16 o
   3   6   9        295.83        301.80         6.35 o
   4   6   9        122.09        129.71         3.92 o
   5   6   9         47.30         53.75         3.18 o
   6   6   9         87.91         96.61         5.48 o
  -6   7   9        116.96        123.99         8.79 o
  -5   7   9         29.73         33.89         2.25 o
  -4   7   9        594.39        550.95         9.66 o
  -3   7   9        141.03        161.63         3.64 o
  -2   7   9        554.98        586.95        11.52 o
  -1   7   9       1377.64       1415.03        29.76 o
   0   7   9         29.39         22.35         1.36 o
   1   7   9       1383.50       1391.09        36.34 o
   2   7   9        553.07        596.95        11.00 o
   3   7   9        143.39        166.87         3.96 o
   4   7   9        593.81        564.39        12.33 o
   5   7   9         29.25         32.27         2.54 o
   6   7   9        116.64        126.50         7.12 o
  -6   8   9         52.72         52.45         5.56 o
  -5   8   9         52.10         52.57         3.49 o
  -4   8   9         98.47        116.48         4.09 o
  -3   8   9       1050.12       1039.39        16.49 o
  -2   8   9        719.56        683.10        11.75 o
  -1   8   9         69.29         88.35         2.83 o
   0   8   9       2376.45       2407.71        53.76 o
   1   8   9         68.88         86.52         3.60 o
   2   8   9        717.52        684.23        11.74 o
   3   8   9       1045.61       1044.83        17.49 o
   4   8   9         97.82        113.95         3.94 o
   5   8   9         52.83         52.59         3.07 o
   6   8   9         52.23         49.40         4.22 o
  -6   9   9         54.06         53.87         3.28 o
  -5   9   9         50.51         49.47         2.46 o
  -4   9   9        434.25        439.09         8.51 o
  -3   9   9         59.45         63.55         2.39 o
  -2   9   9        153.86        152.57         3.78 o
  -1   9   9        951.73        912.77        16.71 o
   0   9   9         34.18         35.95         1.79 o
   1   9   9        949.97        927.25        16.74 o
   2   9   9        156.33        151.61         3.89 o
   3   9   9         59.74         63.37         2.53 o
   4   9   9        430.88        441.26         9.60 o
   5   9   9         50.53         53.00         2.90 o
   6   9   9         54.32         55.97         3.18 o
  -5  10   9        132.81        143.85         4.19 o
  -4  10   9          1.26          3.19         2.28 o
  -3  10   9        450.46        422.46         8.91 o
  -2  10   9         58.25         52.32         2.07 o
  -1  10   9        303.85        317.32         5.89 o
   0  10   9        277.05        239.46         4.96 o
   1  10   9        304.76        329.93         6.39 o
   2  10   9         57.55         51.65         2.10 o
   3  10   9        447.00        413.49         8.98 o
   4  10   9          1.49          3.68         2.60 o
   5  10   9        134.61        137.75         5.05 o
  -5  11   9         33.24         37.67         3.02 o
  -4  11   9        427.19        397.60         9.81 o
  -3  11   9        110.51        117.96         3.92 o
  -2  11   9        380.14        367.72         7.35 o
  -1  11   9        480.51        455.77         7.89 o
   0  11   9          1.44          6.69         1.83 o
   1  11   9        479.19        460.75         8.54 o
   2  11   9        380.91        386.96         7.57 o
   3  11   9        110.94        116.15         3.54 o
   4  11   9        430.09        402.34         8.13 o
   5  11   9         33.67         33.65         2.59 o
  -5  12   9         94.46        107.11         3.81 o
  -4  12   9        469.16        494.47        11.66 o
  -3  12   9        791.74        768.46        14.52 o
  -2  12   9        623.76        582.06        10.22 o
  -1  12   9         47.06         50.57         2.50 o
   0  12   9        586.57        580.88        10.71 o
   1  12   9         45.07         40.65         3.03 o
   2  12   9        625.94        628.88        11.88 o
   3  12   9        792.78        785.61        13.35 o
   4  12   9        468.53        480.14         9.41 o
   5  12   9         93.01         95.71         3.58 o
  -5  13   9         72.24         81.10         3.35 o
  -4  13   9         18.94         25.13         2.24 o
  -3  13   9        319.50        303.53         8.65 o
  -2  13   9        591.88        563.49         9.84 o
  -1  13   9        184.86        182.96         4.76 o
   0  13   9          1.86          3.96         2.10 o
   1  13   9        188.33        190.17         5.22 o
   2  13   9        592.61        585.10        10.86 o
   3  13   9        323.89        306.75         6.29 o
   4  13   9         18.17         21.46         1.92 o
   5  13   9         72.28         76.02         3.38 o
  -4  14   9         17.15         16.92         2.20 o
  -3  14   9        109.79        104.94         4.58 o
  -2  14   9        501.91        485.97        10.69 o
  -1  14   9       1929.34       1862.50        32.07 o
   0  14   9        674.54        675.66        12.30 o
   1  14   9       1924.44       1891.72        34.61 o
   2  14   9        507.83        507.05        10.06 o
   3  14   9        108.82         97.52         4.25 o
   4  14   9         17.29         20.31         2.33 o
  -4  15   9         64.06         59.17         3.33 o
  -3  15   9        200.25        204.01         6.32 o
  -2  15   9         82.91         78.29         3.31 o
  -1  15   9        376.28        350.97         9.01 o
   0  15   9        712.03        640.95        12.18 o
   1  15   9        372.93        337.86         7.95 o
   2  15   9         81.62         78.69         3.18 o
   3  15   9        202.57        216.96         7.11 o
   4  15   9         66.28         64.84         2.86 o
  -4  16   9         27.05         20.38         2.34 o
  -3  16   9        206.09        207.18         6.65 o
  -2  16   9        143.18        144.55         5.61 o
  -1  16   9        151.88        152.03         4.76 o
   0  16   9        174.83        176.50         5.19 o
   1  16   9        150.63        152.12         4.79 o
   2  16   9        143.69        142.44         4.33 o
   3  16   9        204.63        199.46         5.41 o
   4  16   9         25.95         21.09         2.20 o
  -3  17   9         90.45         96.51         4.58 o
  -2  17   9        201.76        196.63         6.97 o
  -1  17   9          7.89          7.38         2.59 o
   0  17   9        223.31        220.41         6.14 o
   1  17   9          7.33          5.07         2.37 o
   2  17   9        200.12        201.41         5.39 o
   3  17   9         89.42         90.48         3.63 o
  -3  18   9          0.50          2.01         2.21 o
  -2  18   9         79.42         75.51         4.18 o
  -1  18   9        142.89        126.40         5.30 o
   0  18   9        267.27        250.65         7.08 o
   1  18   9        141.84        129.28         4.69 o
   2  18   9         79.95         80.51         3.94 o
   3  18   9          0.59         -0.97         1.98 o
  -2  19   9         42.23         43.67         3.85 o
  -1  19   9         68.85         73.95         4.27 o
   0  19   9        103.14         84.20         3.62 o
   1  19   9         68.32         73.12         3.14 o
   2  19   9         41.14         45.75         2.60 o
   0  20   9        100.70        113.28         5.20 o
   0   0  10        665.39        731.32        23.33 o
   1   0  10        152.76        149.37         5.49 o
   2   0  10        185.77        150.85         3.51 o
   3   0  10        381.02        378.85         7.00 o
   4   0  10        611.59        591.98        10.79 o
   5   0  10        374.28        329.04         6.85 o
   6   0  10        164.71        157.49         5.95 o
  -6   1  10         44.38         43.31         2.58 o
  -5   1  10         73.58         81.07         3.22 o
  -4   1  10        232.47        217.80         5.30 o
  -3   1  10       2053.16       2218.71        40.88 o
  -2   1  10       1037.34       1015.43        19.44 o
  -1   1  10       2595.79       2941.48        66.29 o
   0   1  10        288.79        235.06         5.34 o
   1   1  10       2595.52       3032.62        76.54 o
   2   1  10       1028.98       1002.32        18.86 o
   3   1  10       2048.80       2253.12        39.41 o
   4   1  10        229.68        215.89         4.60 o
   5   1  10         73.25         76.25         2.91 o
   6   1  10         45.09         43.14         2.46 o
  -6   2  10         34.30         49.88         3.71 o
  -5   2  10        151.78        146.22         4.03 o
  -4   2  10        195.64        178.62         4.03 o
  -3   2  10         81.18         78.09         2.90 o
  -2   2  10       3210.98       3663.31        66.55 o
  -1   2  10       6040.92       6862.46       160.81 o
   0   2  10       5929.75       6531.24       146.21 o
   1   2  10       6037.01       6693.25       171.32 o
   2   2  10       3209.95       3646.98        69.48 o
   3   2  10         83.87         79.39         2.49 o
   4   2  10        195.21        178.11         4.41 o
   5   2  10        153.85        148.70         4.39 o
   6   2  10         33.97         43.63         2.58 o
  -6   3  10         95.78         99.31         4.20 o
  -5   3  10        117.46        107.65         3.49 o
  -4   3  10        181.40        167.42         3.82 o
  -3   3  10        616.88        639.37        10.99 o
  -2   3  10       1286.21       1198.99        21.41 o
  -1   3  10        115.72         84.63         3.55 o
   0   3  10         58.23         33.06         2.02 o
   1   3  10        113.80         86.14         2.88 o
   2   3  10       1281.24       1181.25        22.87 o
   3   3  10        612.46        637.18        12.90 o
   4   3  10        178.15        167.66         4.24 o
   5   3  10        118.06        103.36         4.11 o
   6   3  10         96.11         97.98         4.42 o
  -6   4  10         40.93         37.42         2.41 o
  -5   4  10        313.05        325.15         7.29 o
  -4   4  10        523.69        476.50         7.59 o
  -3   4  10        460.70        483.84         8.10 o
  -2   4  10        566.11        561.42        11.20 o
  -1   4  10       4072.74       4777.24       121.04 o
   0   4  10        173.20        154.32         4.15 o
   1   4  10       4030.09       4652.96       121.45 o
   2   4  10        572.87        557.33        11.62 o
   3   4  10        453.85        456.50         8.33 o
   4   4  10        521.17        478.33         9.80 o
   5   4  10        311.39        331.38         8.74 o
   6   4  10         40.23         31.74         2.70 o
  -6   5  10         22.46         25.93         3.15 o
  -5   5  10         58.38         61.33         3.48 o
  -4   5  10         79.67         90.93         3.51 o
  -3   5  10         18.54         20.21         1.57 o
  -2   5  10        355.74        362.71         6.81 o
  -1   5  10       1463.09       1442.97        30.76 o
   0   5  10        324.05        396.48         9.92 o
   1   5  10       1465.33       1469.11        36.91 o
   2   5  10        355.61        356.97         7.73 o
   3   5  10         18.42         24.15         1.90 o
   4   5  10         78.66         88.41         3.45 o
   5   5  10         60.07         65.23         3.03 o
   6   5  10         23.20         28.13         4.35 o
  -6   6  10         22.66         24.23         2.46 o
  -5   6  10        602.05        580.68        11.10 o
  -4   6  10       1237.06       1236.60        22.74 o
  -3   6  10        683.29        668.42        10.87 o
  -2   6  10        943.44        961.78        16.74 o
  -1   6  10       1693.11       1892.24        42.35 o
   0   6  10          1.06          1.62         1.29 o
   1   6  10       1703.95       1898.83        46.14 o
   2   6  10        949.39        955.59        17.19 o
   3   6  10        685.93        666.71        12.02 o
   4   6  10       1236.26       1263.89        23.32 o
   5   6  10        601.11        606.56        16.83 o
   6   6  10         22.05         22.57         2.43 o
  -6   7  10         11.23         11.84         2.15 o
  -5   7  10          4.15          4.26         1.80 o
  -4   7  10         78.71         61.77         2.47 o
  -3   7  10          3.88          4.47         1.45 o
  -2   7  10        241.15        213.47         4.45 o
  -1   7  10        104.58        122.21         3.43 o
   0   7  10       1725.16       1721.63        38.68 o
   1   7  10        104.75        119.75         4.20 o
   2   7  10        242.89        212.88         4.89 o
   3   7  10          3.92          3.69         1.86 o
   4   7  10         77.07         66.27         2.91 o
   5   7  10          4.37          4.65         2.40 o
   6   7  10         11.48         15.90         2.61 o
  -6   8  10         14.10         14.01         2.23 o
  -5   8  10         60.24         55.40         3.02 o
  -4   8  10        178.88        190.24         4.68 o
  -3   8  10         49.35         51.02         2.77 o
  -2   8  10       1532.16       1561.95        26.03 o
  -1   8  10        282.16        302.59         5.87 o
   0   8  10        265.51        287.26         5.63 o
   1   8  10        285.27        314.71         6.47 o
   2   8  10       1531.19       1586.10        26.96 o
   3   8  10         47.91         47.24         2.73 o
   4   8  10        179.76        199.93         5.72 o
   5   8  10         61.54         59.94         4.31 o
   6   8  10         14.65         16.14         2.52 o
  -6   9  10          3.47          5.83         2.04 o
  -5   9  10         60.03         64.47         2.76 o
  -4   9  10        367.11        368.67         7.74 o
  -3   9  10        800.27        797.66        13.67 o
  -2   9  10        246.11        257.05         5.49 o
  -1   9  10         56.34         67.07         2.71 o
   0   9  10        131.30        142.69         3.72 o
   1   9  10         56.85         74.70         2.76 o
   2   9  10        242.71        251.17         5.71 o
   3   9  10        797.07        788.12        15.20 o
   4   9  10        370.19        363.94         8.31 o
   5   9  10         60.55         58.92         3.08 o
   6   9  10          3.35          5.30         1.57 o
  -5  10  10         60.78         70.64         3.10 o
  -4  10  10        700.17        680.63        12.37 o
  -3  10  10        281.87        270.77         5.75 o
  -2  10  10       1210.06       1296.09        20.80 o
  -1  10  10         31.94         23.69         1.64 o
   0  10  10        534.12        479.09         8.32 o
   1  10  10         31.51         23.85         1.78 o
   2  10  10       1202.52       1277.28        23.07 o
   3  10  10        277.98        262.68         6.22 o
   4  10  10        700.18        676.38        13.80 o
   5  10  10         59.72         70.35         5.02 o
  -5  11  10         93.77        100.99         3.79 o
  -4  11  10        158.51        170.29         5.02 o
  -3  11  10        556.86        552.84        10.31 o
  -2  11  10        182.53        189.57         4.59 o
  -1  11  10         50.04         59.17         2.13 o
   0  11  10         29.24         35.07         2.12 o
   1  11  10         48.43         63.98         2.41 o
   2  11  10        186.38        205.32         4.72 o
   3  11  10        557.78        542.01        10.13 o
   4  11  10        157.07        169.18         4.60 o
   5  11  10         93.35         96.17         4.06 o
  -5  12  10         89.11         92.37         5.50 o
  -4  12  10        282.73        283.50         7.19 o
  -3  12  10        264.10        264.56         6.72 o
  -2  12  10        249.12        262.34         5.74 o
  -1  12  10        294.08        304.85         6.16 o
   0  12  10        430.91        361.47         8.16 o
   1  12  10        298.79        313.07         6.39 o
   2  12  10        249.02        265.57         5.71 o
   3  12  10        265.59        268.92         5.64 o
   4  12  10        281.65        269.30         5.92 o
   5  12  10         87.85         84.98         3.31 o
  -5  13  10          9.46          6.39         1.98 o
  -4  13  10         86.41         91.17         3.72 o
  -3  13  10         51.50         52.82         2.97 o
  -2  13  10        176.71        181.12         4.87 o
  -1  13  10        165.32        157.22         4.19 o
   0  13  10        227.20        225.29         5.54 o
   1  13  10        163.26        162.48         4.75 o
   2  13  10        174.31        187.43         4.68 o
   3  13  10         50.36         51.74         2.29 o
   4  13  10         87.05         90.34         4.06 o
   5  13  10          9.35          9.35         2.31 o
  -4  14  10         71.27         63.56         3.34 o
  -3  14  10         45.14         48.66         5.12 o
  -2  14  10          8.28          8.64         2.43 o
  -1  14  10        229.86        212.54         5.67 o
   0  14  10       1086.69       1097.32        19.16 o
   1  14  10        230.79        211.13         5.79 o
   2  14  10          8.61          8.42         3.20 o
   3  14  10         45.10         44.37         2.43 o
   4  14  10         70.74         71.23         3.20 o
  -4  15  10         16.24         16.61         2.21 o
  -3  15  10         26.86         32.72         3.29 o
  -2  15  10          8.75          8.19         2.51 o
  -1  15  10        482.98        477.18         9.68 o
   0  15  10        118.25         94.72         3.97 o
   1  15  10        485.74        495.01        12.72 o
   2  15  10          9.03          7.56         2.21 o
   3  15  10         28.36         25.97         2.21 o
   4  15  10         16.38         20.39         2.27 o
  -3  16  10         49.55         55.41         3.17 o
  -2  16  10         67.40         65.51         3.52 o
  -1  16  10         72.37         68.65         3.04 o
   0  16  10          0.55          3.96         2.40 o
   1  16  10         74.39         74.44         3.17 o
   2  16  10         68.14         72.23         2.92 o
   3  16  10         49.14         55.99         4.21 o
  -3  17  10          9.65          9.08         2.32 o
  -2  17  10         67.28         66.35         3.56 o
  -1  17  10         38.56         35.04         2.94 o
   0  17  10        188.52        174.13         5.10 o
   1  17  10         37.99         42.31         2.71 o
   2  17  10         67.36         64.47         3.11 o
   3  17  10         10.28          7.70         2.12 o
  -2  18  10         79.24         83.45         3.66 o
  -1  18  10         16.94         21.98         3.01 o
   0  18  10        359.21        363.34         9.29 o
   1  18  10         15.76         22.99         2.76 o
   2  18  10         79.48         82.23         3.40 o
  -1  19  10         43.67         42.16         3.38 o
   0  19  10          1.78          8.06         2.56 o
   1  19  10         42.06         42.75         2.60 o
   1   0  11         11.49          7.25         1.22 o
   2   0  11        516.40        536.81        10.16 o
   3   0  11         25.16         34.89         1.89 o
   4   0  11          3.14          1.09         1.81 o
   5   0  11        139.42        123.08         5.89 o
   6   0  11          0.20          2.92         1.96 o
  -6   1  11          1.62          1.27         1.88 o
  -5   1  11        287.69        260.17         7.97 o
  -4   1  11        131.75        137.54         3.66 o
  -3   1  11        366.34        343.95         6.45 o
  -2   1  11         41.79         66.30         2.30 o
  -1   1  11       2200.35       2394.68        54.39 o
   0   1  11       2330.74       2093.87        46.38 o
   1   1  11       2194.33       2485.58        58.10 o
   2   1  11         43.37         70.94         2.40 o
   3   1  11        365.86        357.26         6.58 o
   4   1  11        134.75        136.61         3.68 o
   5   1  11        289.24        263.25         7.30 o
   6   1  11          1.82          4.06         2.10 o
  -6   2  11         14.59         18.77         2.33 o
  -5   2  11         92.07         99.41         4.47 o
  -4   2  11        384.82        362.58         6.52 o
  -3   2  11        148.48        136.11         3.23 o
  -2   2  11         11.50         22.87         1.62 o
  -1   2  11         64.64         56.27         2.39 o
   0   2  11         51.12         49.72         2.01 o
   1   2  11         66.50         57.97         2.21 o
   2   2  11         11.21         21.67         1.87 o
   3   2  11        147.50        137.05         3.55 o
   4   2  11        385.96        365.00         6.55 o
   5   2  11         90.29         98.00         3.62 o
   6   2  11         15.19         11.71         2.52 o
  -6   3  11        123.16        118.87         4.39 o
  -5   3  11         10.97          8.15         1.91 o
  -4   3  11         30.70         35.41         1.88 o
  -3   3  11        113.18        120.94         3.05 o
  -2   3  11         65.16         70.65         2.36 o
  -1   3  11        904.39        823.79        19.54 o
   0   3  11         58.75         88.86         3.25 o
   1   3  11        910.32        832.50        20.03 o
   2   3  11         65.82         65.92         2.48 o
   3   3  11        110.52        118.23         3.23 o
   4   3  11         30.84         42.25         2.06 o
   5   3  11         11.12          8.28         2.24 o
   6   3  11        123.72        120.85         7.91 o
  -6   4  11         25.85         33.29         2.37 o
  -5   4  11        401.61        383.90         7.41 o
  -4   4  11        162.18        161.60         4.30 o
  -3   4  11         49.11         62.18         2.17 o
  -2   4  11        290.25        326.19         6.33 o
  -1   4  11        942.87        908.97        20.62 o
   0   4  11       2739.33       2815.10        62.84 o
   1   4  11        943.16        919.53        22.67 o
   2   4  11        294.97        339.02         6.63 o
   3   4  11         49.15         68.03         2.53 o
   4   4  11        161.19        178.17         5.85 o
   5   4  11        402.45        393.37        11.19 o
   6   4  11         25.97         31.99         2.91 o
  -6   5  11          3.72          9.57         2.35 o
  -5   5  11        350.81        347.14         7.22 o
  -4   5  11        128.89        118.24         3.17 o
  -3   5  11        714.17        748.26        11.77 o
  -2   5  11        127.29        122.79         2.96 o
  -1   5  11        606.08        513.03        12.57 o
   0   5  11         56.73         46.86         2.18 o
   1   5  11        604.84        505.42        11.13 o
   2   5  11        126.95        113.66         3.05 o
   3   5  11        716.45        751.19        13.01 o
   4   5  11        131.30        120.67         4.04 o
   5   5  11        351.64        355.36         8.98 o
   6   5  11          3.77          5.81         2.21 o
  -6   6  11         97.16         98.99         4.66 o
  -5   6  11         67.11         80.76         3.30 o
  -4   6  11        778.42        778.31        12.87 o
  -3   6  11        556.05        590.19         9.71 o
  -2   6  11        854.12        815.44        13.68 o
  -1   6  11       1457.39       1501.82        31.41 o
   0   6  11        228.64        236.29         6.83 o
   1   6  11       1454.80       1462.48        33.29 o
   2   6  11        857.24        797.00        14.18 o
   3   6  11        560.38        579.96        10.72 o
   4   6  11        779.78        804.61        16.59 o
   5   6  11         68.31         79.30         3.58 o
   6   6  11         96.94        101.33         6.87 o
  -6   7  11         58.67         66.32         3.72 o
  -5   7  11         81.19         79.78         3.42 o
  -4   7  11        328.23        287.06         5.95 o
  -3   7  11        137.49        147.93         3.85 o
  -2   7  11        417.91        426.24         8.21 o
  -1   7  11        325.44        325.09         6.19 o
   0   7  11        421.90        418.28         8.60 o
   1   7  11        327.33        333.40         6.53 o
   2   7  11        421.07        437.74         8.25 o
   3   7  11        138.45        141.92         4.83 o
   4   7  11        327.15        293.18         6.75 o
   5   7  11         80.90         77.57         4.47 o
   6   7  11         58.20         70.62         3.18 o
  -6   8  11         89.71         90.41         4.52 o
  -5   8  11          4.22          2.66         1.86 o
  -4   8  11         86.54         90.72         3.24 o
  -3   8  11        194.03        219.68         4.96 o
  -2   8  11         23.88         33.24         1.72 o
  -1   8  11        306.88        356.51         6.57 o
   0   8  11       1443.55       1445.52        32.67 o
   1   8  11        304.20        342.59         7.02 o
   2   8  11         23.41         33.95         1.95 o
   3   8  11        195.14        216.87         5.16 o
   4   8  11         84.95         84.68         3.60 o
   5   8  11          4.25          3.96         2.33 o
   6   8  11         88.77         85.15         3.26 o
  -5   9  11          6.69          8.01         1.96 o
  -4   9  11         18.63         26.14         2.39 o
  -3   9  11        157.81        162.82         4.18 o
  -2   9  11        483.53        538.12         9.35 o
  -1   9  11        561.24        549.07         9.45 o
   0   9  11        968.89        898.64        15.17 o
   1   9  11        563.93        554.91         9.76 o
   2   9  11        485.01        549.62         9.30 o
   3   9  11        157.55        162.05         4.94 o
   4   9  11         18.00         27.46         3.08 o
   5   9  11          6.66          5.40         2.18 o
  -5  10  11         39.25         36.43         3.84 o
  -4  10  11        221.54        206.09         5.35 o
  -3  10  11       1365.45       1346.01        21.78 o
  -2  10  11        167.34        159.61         3.93 o
  -1  10  11         78.36         93.36         2.64 o
   0  10  11       1324.17       1313.77        21.84 o
   1  10  11         75.98         88.94         2.86 o
   2  10  11        164.02        150.08         4.18 o
   3  10  11       1362.05       1347.03        23.22 o
   4  10  11        222.81        194.43         5.51 o
   5  10  11         39.71         38.66         2.28 o
  -5  11  11        155.35        162.85         4.85 o
  -4  11  11         78.10         80.56         3.95 o
  -3  11  11        529.70        488.52         8.90 o
  -2  11  11         73.89         65.79         2.55 o
  -1  11  11        203.04        208.51         5.10 o
   0  11  11         22.55         30.50         2.23 o
   1  11  11        205.70        223.98         7.78 o
   2  11  11         72.85         71.45         2.61 o
   3  11  11        528.82        505.76         9.00 o
   4  11  11         79.11         83.45         3.08 o
   5  11  11        157.50        156.25         4.58 o
  -5  12  11         22.68         32.16         2.29 o
  -4  12  11         35.05         46.17         2.66 o
  -3  12  11        601.22        557.91        11.94 o
  -2  12  11        808.91        786.76        13.42 o
  -1  12  11        149.53        141.92         3.96 o
   0  12  11        328.53        321.57         7.23 o
   1  12  11        146.80        138.95         4.46 o
   2  12  11        818.18        813.56        14.15 o
   3  12  11        601.86        581.83        14.46 o
   4  12  11         35.19         43.88         2.44 o
   5  12  11         23.28         24.33         1.92 o
  -4  13  11         43.31         43.91         2.68 o
  -3  13  11         32.19         34.02         2.61 o
  -2  13  11         21.50         18.77         2.24 o
  -1  13  11        559.19        523.37         9.60 o
   0  13  11        252.96        260.99         6.00 o
   1  13  11        561.88        533.65        11.06 o
   2  13  11         20.35         19.50         2.14 o
   3  13  11         32.84         29.79         2.06 o
   4  13  11         43.40         44.81         2.43 o
  -4  14  11         35.98         38.55         2.43 o
  -3  14  11         96.40         97.57         4.56 o
  -2  14  11        351.23        331.18         9.65 o
  -1  14  11        614.73        579.70        10.98 o
   0  14  11        177.23        167.53         4.85 o
   1  14  11        622.20        588.06        11.61 o
   2  14  11        352.12        343.40         7.69 o
   3  14  11         95.57         92.21         3.57 o
   4  14  11         36.53         38.13         2.45 o
  -4  15  11        148.03        146.80         5.54 o
  -3  15  11        117.73        120.87         4.35 o
  -2  15  11         58.88         65.49         3.29 o
  -1  15  11        672.54        648.62        13.30 o
   0  15  11         94.28         96.83         3.45 o
   1  15  11        674.56        649.54        12.71 o
   2  15  11         60.53         69.68         4.71 o
   3  15  11        118.42        118.92         4.63 o
   4  15  11        148.30        151.76         4.90 o
  -3  16  11        104.43        105.14         4.45 o
  -2  16  11        127.64        131.02         5.05 o
  -1  16  11         27.47         34.72         2.72 o
   0  16  11        450.38        476.14        10.66 o
   1  16  11         26.60         29.95         2.58 o
   2  16  11        126.37        125.98         4.12 o
   3  16  11        101.02         95.53         3.70 o
  -3  17  11          7.04          4.25         2.85 o
  -2  17  11         18.26         24.24         3.74 o
  -1  17  11         10.89         11.07         2.56 o
   0  17  11         68.69         67.90         3.10 o
   1  17  11         10.62          8.61         2.18 o
   2  17  11         18.48         22.59         2.71 o
   3  17  11          6.87          4.14         2.11 o
  -2  18  11         61.06         61.43         4.01 o
  -1  18  11         49.56         48.33         3.98 o
   0  18  11         90.72         89.57         3.95 o
   1  18  11         49.99         48.47         2.59 o
   2  18  11         61.24         64.07         3.07 o
  -1  19  11         51.61         52.26         3.45 o
   0  19  11         23.88         28.79         2.88 o
   1  19  11         50.27         56.96         3.44 o
   0   0  12         96.40         72.47         3.37 o
   1   0  12          8.79          9.33         1.07 o
   2   0  12          6.92          1.51         1.17 o
   3   0  12        159.54        163.07         3.77 o
   4   0  12       1082.59       1027.92        18.06 o
   5   0  12         56.33         59.82         2.50 o
   6   0  12        212.84        205.39         9.74 o
  -6   1  12         21.07         17.85         2.16 o
  -5   1  12         42.32         43.39         2.20 o
  -4   1  12        105.33        106.71         4.44 o
  -3   1  12        240.77        254.13         4.93 o
  -2   1  12       1549.52       1731.43        30.62 o
  -1   1  12        145.34        153.14         3.98 o
   0   1  12         86.59         85.07         2.28 o
   1   1  12        145.00        159.89         3.94 o
   2   1  12       1555.67       1728.47        29.37 o
   3   1  12        239.15        255.00         4.81 o
   4   1  12        105.51        104.20         3.37 o
   5   1  12         41.78         44.93         2.29 o
   6   1  12         20.96         20.55         2.67 o
  -6   2  12          9.70          8.89         1.92 o
  -5   2  12        211.96        204.81         4.71 o
  -4   2  12        607.49        616.19        11.85 o
  -3   2  12        101.01        104.66         2.95 o
  -2   2  12        250.86        246.05         4.55 o
  -1   2  12        313.75        369.21         8.64 o
   0   2  12        226.51        239.27         5.32 o
   1   2  12        313.18        356.77         9.91 o
   2   2  12        247.71        244.64         5.12 o
   3   2  12        103.58        107.27         2.95 o
   4   2  12        605.37        615.67        10.87 o
   5   2  12        213.53        205.93         5.76 o
   6   2  12          9.26         10.64         2.41 o
  -6   3  12         19.74         23.27         2.06 o
  -5   3  12         14.14         12.99         1.89 o
  -4   3  12         89.08         89.62         2.76 o
  -3   3  12        420.20        438.32         7.18 o
  -2   3  12        347.47        355.80         6.08 o
  -1   3  12        906.62       1020.24        25.58 o
   0   3  12         16.37         12.77         1.34 o
   1   3  12        911.50       1028.40        26.79 o
   2   3  12        345.50        348.50         7.18 o
   3   3  12        416.77        437.04         8.64 o
   4   3  12         88.80         89.34         3.37 o
   5   3  12         14.90         16.99         2.75 o
   6   3  12         19.51         18.49         2.87 o
  -6   4  12        190.36        188.65         7.80 o
  -5   4  12          3.15          2.05         1.83 o
  -4   4  12        165.96        172.63         4.14 o
  -3   4  12         42.76         39.47         1.89 o
  -2   4  12        835.78        879.87        15.87 o
  -1   4  12       2448.93       2451.81        55.25 o
   0   4  12         79.52         66.52         2.49 o
   1   4  12       2443.82       2496.10        52.09 o
   2   4  12        834.83        868.78        20.00 o
   3   4  12         45.14         42.03         2.20 o
   4   4  12        164.14        179.56         6.23 o
   5   4  12          2.90          5.64         2.52 o
   6   4  12        189.28        188.59         6.18 o
  -6   5  12         37.65         41.39         3.26 o
  -5   5  12         10.57         13.60         1.92 o
  -4   5  12        454.56        455.02         7.73 o
  -3   5  12        149.40        146.08         3.71 o
  -2   5  12         65.58         65.09         2.53 o
  -1   5  12         47.14         56.16         2.21 o
   0   5  12        361.96        414.37        10.37 o
   1   5  12         46.15         46.81         2.30 o
   2   5  12         61.60         58.30         2.58 o
   3   5  12        146.65        139.96         4.18 o
   4   5  12        452.39        455.95        12.09 o
   5   5  12         10.86         10.17         2.33 o
   6   5  12         38.70         33.11         2.31 o
  -6   6  12         80.39         83.24         4.08 o
  -5   6  12        290.76        293.31         7.76 o
  -4   6  12        218.49        235.29         4.87 o
  -3   6  12         67.98         60.81         2.42 o
  -2   6  12        378.06        363.04         6.94 o
  -1   6  12       1878.34       1863.45        30.65 o
   0   6  12       1906.58       1806.48        34.62 o
   1   6  12       1875.26       1872.70        31.69 o
   2   6  12        379.90        354.99         6.58 o
   3   6  12         69.72         57.29         2.82 o
   4   6  12        213.73        230.32         6.33 o
   5   6  12        292.30        283.42         7.86 o
   6   6  12         79.19         85.04         3.89 o
  -6   7  12         45.91         45.05         2.74 o
  -5   7  12        108.33        123.90         4.15 o
  -4   7  12         52.16         57.83         2.88 o
  -3   7  12          0.41          1.85         1.61 o
  -2   7  12        609.73        617.24        10.34 o
  -1   7  12       2127.83       2155.33        35.07 o
   0   7  12       1139.34       1023.99        17.76 o
   1   7  12       2116.49       2116.58        40.91 o
   2   7  12        606.96        605.95        11.04 o
   3   7  12          0.38          6.45         2.21 o
   4   7  12         52.56         62.89         2.92 o
   5   7  12        109.30        119.83         5.11 o
   6   7  12         45.75         47.72         2.84 o
  -5   8  12          8.01          5.63         1.93 o
  -4   8  12        606.18        626.81        14.72 o
  -3   8  12         17.46          9.49         1.92 o
  -2   8  12        429.73        404.10         7.47 o
  -1   8  12        121.38        141.76         3.50 o
   0   8  12        952.59        892.37        15.54 o
   1   8  12        122.37        142.76         3.70 o
   2   8  12        430.02        402.94         7.50 o
   3   8  12         16.73         10.69         2.20 o
   4   8  12        612.45        599.50        19.50 o
   5   8  12          7.57          7.55         2.24 o
  -5   9  12        113.16        110.86         4.39 o
  -4   9  12        360.10        350.10         7.65 o
  -3   9  12        128.11        135.57         3.58 o
  -2   9  12        392.49        362.12         7.83 o
  -1   9  12       1749.84       1756.67        27.40 o
   0   9  12        153.69        147.07         3.58 o
   1   9  12       1741.09       1771.66        31.23 o
   2   9  12        394.37        366.14         7.56 o
   3   9  12        130.83        135.35         4.34 o
   4   9  12        362.21        350.73         8.71 o
   5   9  12        112.49        113.26         3.92 o
  -5  10  12         54.34         59.42         2.98 o
  -4  10  12         81.01         79.04         3.28 o
  -3  10  12        620.17        619.47        11.11 o
  -2  10  12        356.04        357.98         6.79 o
  -1  10  12         15.54         16.71         1.77 o
   0  10  12         23.94         23.50         1.76 o
   1  10  12         16.16         23.55         2.01 o
   2  10  12        349.54        367.42         7.26 o
   3  10  12        617.18        628.51        11.34 o
   4  10  12         80.70         76.91         2.96 o
   5  10  12         52.96         58.98         2.62 o
  -5  11  12         10.05         10.20         2.04 o
  -4  11  12        180.81        193.04         5.99 o
  -3  11  12         14.53         13.49         2.20 o
  -2  11  12        795.19        763.26        12.62 o
  -1  11  12        124.83        106.43         3.17 o
   0  11  12         32.41         38.29         2.41 o
   1  11  12        126.47        109.07         3.67 o
   2  11  12        801.33        792.93        13.80 o
   3  11  12         14.73         14.02         2.12 o
   4  11  12        179.00        184.68         4.87 o
   5  11  12         10.02         11.49         1.77 o
  -5  12  12         32.79         29.81         2.59 o
  -4  12  12         10.40         12.79         2.17 o
  -3  12  12        104.86        116.63         4.59 o
  -2  12  12         10.40         10.62         2.18 o
  -1  12  12        701.10        666.15        11.53 o
   0  12  12        116.87        146.34         4.41 o
   1  12  12        706.41        689.03        12.21 o
   2  12  12         10.67         13.24         2.09 o
   3  12  12        103.22        115.14         3.64 o
   4  12  12         10.74          9.77         1.95 o
   5  12  12         33.31         31.93         2.28 o
  -4  13  12          9.31         15.78         2.32 o
  -3  13  12         31.23         35.51         3.03 o
  -2  13  12         76.34         85.50         3.82 o
  -1  13  12        577.58        551.55         9.92 o
   0  13  12          2.78          6.87         2.29 o
   1  13  12        573.65        540.05        10.96 o
   2  13  12         76.17         81.14         3.35 o
   3  13  12         31.82         40.93         3.16 o
   4  13  12          9.27          4.50         2.25 o
  -4  14  12         15.73         10.72         1.99 o
  -3  14  12        168.42        169.35         5.60 o
  -2  14  12         79.12         88.88         3.58 o
  -1  14  12         27.24         26.34         2.76 o
   0  14  12        226.68        244.77         6.34 o
   1  14  12         27.80         26.29         3.49 o
   2  14  12         80.73         84.44         3.38 o
   3  14  12        169.92        169.20         5.08 o
   4  14  12         15.80         17.00         2.15 o
  -4  15  12        136.41        143.31         5.04 o
  -3  15  12         37.02         39.89         2.95 o
  -2  15  12         41.23         37.06         2.72 o
  -1  15  12         28.23         34.37         2.68 o
   0  15  12        360.98        332.84         7.56 o
   1  15  12         28.20         35.93         3.01 o
   2  15  12         42.37         38.78         2.55 o
   3  15  12         36.30         46.78         2.75 o
   4  15  12        136.48        133.66         5.36 o
  -3  16  12         82.79         94.58         4.59 o
  -2  16  12         10.67         12.89         2.86 o
  -1  16  12          7.89          6.63         2.55 o
   0  16  12         24.80         25.46         2.58 o
   1  16  12          8.02          6.08         2.24 o
   2  16  12         10.40         11.40         2.32 o
   3  16  12         84.23         88.77         3.47 o
  -3  17  12         44.23         42.68         3.21 o
  -2  17  12         69.10         71.15         3.81 o
  -1  17  12         12.27         12.51         2.50 o
   0  17  12         79.47         88.35         4.05 o
   1  17  12         11.78         10.79         2.27 o
   2  17  12         69.95         79.20         3.33 o
   3  17  12         44.34         42.40         2.72 o
  -2  18  12        119.43        124.93         6.17 o
  -1  18  12         55.50         67.10         6.51 o
   0  18  12         28.64         33.61         2.68 o
   1  18  12         55.11         65.40         3.10 o
   2  18  12        119.64        123.90         4.69 o
   0  19  12         31.07         30.87         2.82 o
   1   0  13        512.34        494.52        10.21 o
   2   0  13         22.80         28.28         1.81 o
   3   0  13          0.30          1.90         1.58 o
   4   0  13         36.98         40.83         2.17 o
   5   0  13        492.93        480.77        10.68 o
   6   0  13          0.61          1.03         2.36 o
  -6   1  13         80.48         77.36         3.76 o
  -5   1  13        137.49        124.60         3.77 o
  -4   1  13         26.61         28.76         1.97 o
  -3   1  13        184.48        192.33         4.30 o
  -2   1  13        775.80        801.48        15.78 o
  -1   1  13        240.01        258.85         5.78 o
   0   1  13         18.17         38.39         1.95 o
   1   1  13        238.67        256.80         5.64 o
   2   1  13        773.21        812.47        15.14 o
   3   1  13        189.22        198.86         4.05 o
   4   1  13         27.56         29.78         2.01 o
   5   1  13        139.04        130.20         4.27 o
   6   1  13         81.23         76.65         4.31 o
  -6   2  13        152.97        154.60         5.24 o
  -5   2  13        495.30        473.75         9.22 o
  -4   2  13        336.04        326.06         5.99 o
  -3   2  13         55.37         62.60         2.93 o
  -2   2  13        235.50        234.32         5.67 o
  -1   2  13       1545.22       1625.56        34.52 o
   0   2  13         57.91         47.81         1.86 o
   1   2  13       1543.49       1644.28        36.53 o
   2   2  13        233.48        245.50         5.28 o
   3   2  13         57.21         67.93         2.23 o
   4   2  13        337.54        321.83         6.26 o
   5   2  13        495.49        460.33        10.87 o
   6   2  13        152.37        154.92         6.61 o
  -6   3  13         71.44         71.32         3.17 o
  -5   3  13        105.11        113.40         3.48 o
  -4   3  13        106.11        106.75         3.07 o
  -3   3  13        209.74        227.27         4.53 o
  -2   3  13        810.23        775.07        12.54 o
  -1   3  13        381.07        404.80         8.98 o
   0   3  13         12.43         10.13         1.50 o
   1   3  13        381.02        404.34         8.62 o
   2   3  13        805.73        790.74        14.77 o
   3   3  13        212.28        226.63         5.21 o
   4   3  13        107.39        111.34         4.99 o
   5   3  13        103.98        112.92         6.60 o
   6   3  13         70.24         72.41         3.49 o
  -6   4  13         28.23         32.44         3.40 o
  -5   4  13         42.28         35.58         2.19 o
  -4   4  13        183.47        178.43         4.28 o
  -3   4  13        879.47        873.81        13.92 o
  -2   4  13        106.72        138.29         3.33 o
  -1   4  13       1669.73       1615.52        28.67 o
   0   4  13        513.35        562.74        12.27 o
   1   4  13       1668.09       1649.06        38.02 o
   2   4  13        106.69        141.83         4.06 o
   3   4  13        881.54        864.75        16.63 o
   4   4  13        185.44        179.42         5.00 o
   5   4  13         42.34         38.89         4.51 o
   6   4  13         28.46         33.32         2.21 o
  -6   5  13         62.77         66.31         3.56 o
  -5   5  13        697.22        683.00        13.90 o
  -4   5  13        386.29        379.10         6.77 o
  -3   5  13         90.18         91.59         2.85 o
  -2   5  13         43.62         26.55         1.55 o
  -1   5  13        327.80        286.15         6.00 o
   0   5  13         31.55         36.00         1.67 o
   1   5  13        324.32        285.86         5.67 o
   2   5  13         42.76         24.49         1.75 o
   3   5  13         89.20         89.99         3.39 o
   4   5  13        386.52        386.47         8.68 o
   5   5  13        697.51        718.64        20.79 o
   6   5  13         61.69         62.32         2.92 o
  -6   6  13        172.98        183.55         6.35 o
  -5   6  13          3.72          3.81         2.01 o
  -4   6  13        751.29        747.79        12.29 o
  -3   6  13        308.44        315.15         5.88 o
  -2   6  13        713.10        703.81        12.37 o
  -1   6  13        212.03        237.85         4.67 o
   0   6  13          0.26          4.23         1.53 o
   1   6  13        217.60        237.11         5.01 o
   2   6  13        711.70        684.77        14.19 o
   3   6  13        307.79        321.97         7.85 o
   4   6  13        757.60        760.35        15.92 o
   5   6  13          3.79          6.35         2.43 o
   6   6  13        171.86        180.69         5.75 o
  -5   7  13        113.48        117.58         3.98 o
  -4   7  13        211.36        218.14         5.27 o
  -3   7  13        629.97        645.75        11.48 o
  -2   7  13        145.32        149.60         3.70 o
  -1   7  13        273.42        296.22         5.35 o
   0   7  13         40.81         51.45         2.08 o
   1   7  13        271.65        288.93         5.90 o
   2   7  13        145.42        145.98         3.97 o
   3   7  13        632.81        626.79        14.56 o
   4   7  13        213.55        214.26         6.70 o
   5   7  13        113.70        120.06         4.94 o
  -5   8  13         22.59         23.29         2.59 o
  -4   8  13        277.21        276.23         5.97 o
  -3   8  13        490.03        535.59         9.72 o
  -2   8  13        169.25        211.79         4.98 o
  -1   8  13        228.27        212.90         4.53 o
   0   8  13         82.03        103.75         3.14 o
   1   8  13        227.18        211.60         4.76 o
   2   8  13        169.25        209.83         5.89 o
   3   8  13        493.41        535.03        11.69 o
   4   8  13        278.30        272.76         7.71 o
   5   8  13         22.12         22.05         2.08 o
  -5   9  13        311.98        324.59         8.29 o
  -4   9  13        168.62        162.21         4.75 o
  -3   9  13        194.12        189.16         4.58 o
  -2   9  13        476.21        471.40         8.58 o
  -1   9  13        407.72        393.47         7.25 o
   0   9  13        102.45         90.65         2.82 o
   1   9  13        413.99        409.01         7.50 o
   2   9  13        475.70        468.56         8.57 o
   3   9  13        196.99        190.62         4.85 o
   4   9  13        168.80        165.79         4.96 o
   5   9  13        312.67        322.86         8.76 o
  -5  10  13        130.77        137.41         4.82 o
  -4  10  13         80.28         90.57         3.39 o
  -3  10  13        251.83        256.39         5.61 o
  -2  10  13       1021.89       1059.48        18.49 o
  -1  10  13        977.63       1016.60        16.69 o
   0  10  13          0.51         -0.08         1.82 o
   1  10  13        971.41       1026.57        17.21 o
   2  10  13       1024.84       1054.92        19.12 o
   3  10  13        252.39        245.87         5.76 o
   4  10  13         80.15         78.43         3.52 o
   5  10  13        131.86        122.89         4.18 o
  -5  11  13        132.24        143.93         4.79 o
  -4  11  13        138.73        140.28         4.51 o
  -3  11  13        123.49        110.18         3.51 o
  -2  11  13        487.21        476.30         8.93 o
  -1  11  13         83.79         90.83         3.12 o
   0  11  13         90.15         90.23         3.27 o
   1  11  13         84.09         91.81         4.58 o
   2  11  13        490.01        496.24         9.86 o
   3  11  13        126.07        121.79         4.25 o
   4  11  13        137.25        133.50         4.30 o
   5  11  13        132.53        137.39         4.66 o
  -4  12  13        141.45        146.25         4.67 o
  -3  12  13        268.23        272.76         7.21 o
  -2  12  13        287.08        268.38         6.21 o
  -1  12  13        113.43        113.34         3.63 o
   0  12  13          0.40          2.67         2.31 o
   1  12  13        112.33        107.05         4.53 o
   2  12  13        292.99        270.70         6.39 o
   3  12  13        270.50        280.17         5.97 o
   4  12  13        141.83        139.91         4.75 o
  -4  13  13         90.32         92.17         3.62 o
  -3  13  13         83.36         89.09         3.97 o
  -2  13  13         46.34         43.53         2.71 o
  -1  13  13        121.75        129.44         4.04 o
   0  13  13        503.65        445.11         8.74 o
   1  13  13        123.53        132.66         4.39 o
   2  13  13         47.16         45.82         2.50 o
   3  13  13         83.54         89.30         3.42 o
   4  13  13         89.60         85.56         3.76 o
  -4  14  13         31.63         37.79         2.28 o
  -3  14  13         41.69         50.69         3.10 o
  -2  14  13         62.00         53.23         3.09 o
  -1  14  13        138.87        131.21         4.50 o
   0  14  13         31.05         30.14         2.63 o
   1  14  13        135.39        134.49         4.72 o
   2  14  13         63.03         61.66         2.92 o
   3  14  13         42.02         49.74         2.85 o
   4  14  13         31.80         39.29         2.61 o
  -3  15  13          7.04          6.38         2.40 o
  -2  15  13         40.03         48.24         3.45 o
  -1  15  13         60.55         60.34         3.31 o
   0  15  13        430.82        421.29         9.29 o
   1  15  13         61.73         65.19         4.28 o
   2  15  13         41.23         48.80         2.66 o
   3  15  13          7.27          5.83         2.17 o
  -3  16  13         25.55         28.26         2.50 o
  -2  16  13         83.44         89.86         4.39 o
  -1  16  13          6.36          6.50         2.74 o
   0  16  13         16.25         20.45         2.51 o
   1  16  13          6.62          7.14         2.24 o
   2  16  13         82.70         99.75         4.43 o
   3  16  13         26.14         28.78         2.78 o
  -2  17  13          4.58          4.74         2.99 o
  -1  17  13          5.98          4.99         2.60 o
   0  17  13          8.53          9.96         2.36 o
   1  17  13          6.01          4.56         2.11 o
   2  17  13          4.22          7.28         2.05 o
  -1  18  13         12.15          9.96         6.25 o
   0  18  13         53.44         64.45         3.24 o
   1  18  13         11.75         11.09         2.28 o
   0   0  14        100.05        133.22         5.99 o
   1   0  14        100.87        119.67         3.76 o
   2   0  14         34.52         43.54         1.94 o
   3   0  14        343.22        292.82         5.56 o
   4   0  14        323.47        294.72         6.00 o
   5   0  14         45.50         54.89         2.66 o
   6   0  14          3.35          4.15         2.45 o
  -6   1  14         33.13         33.95         3.34 o
  -5   1  14        276.25        282.55         6.94 o
  -4   1  14         86.24         83.95         2.80 o
  -3   1  14         75.16         88.06         3.24 o
  -2   1  14        274.67        295.80         5.81 o
  -1   1  14        508.42        535.95        11.08 o
   0   1  14       2198.14       2235.17        49.79 o
   1   1  14        510.13        527.91        10.16 o
   2   1  14        276.73        287.80         5.58 o
   3   1  14         75.59         93.08         2.81 o
   4   1  14         86.60         88.15         3.03 o
   5   1  14        276.68        275.58         7.27 o
   6   1  14         33.06         39.54         4.13 o
  -6   2  14        322.10        308.51         9.25 o
  -5   2  14         27.51         26.10         2.10 o
  -4   2  14        116.58        119.60         3.30 o
  -3   2  14        297.46        309.30         6.11 o
  -2   2  14        426.67        457.45         8.36 o
  -1   2  14       1010.39       1008.03        20.28 o
   0   2  14        923.59       1087.00        24.53 o
   1   2  14       1013.77        989.01        19.38 o
   2   2  14        432.58        456.86         8.02 o
   3   2  14        298.54        300.57         6.17 o
   4   2  14        116.15        117.76         3.61 o
   5   2  14         27.79         27.91         4.09 o
   6   2  14        321.66        312.31        10.95 o
  -6   3  14         38.22         35.54         2.94 o
  -5   3  14         33.06         27.97         2.05 o
  -4   3  14        147.31        142.40         3.72 o
  -3   3  14        176.84        173.22         4.20 o
  -2   3  14        720.61        754.18        13.20 o
  -1   3  14        313.56        312.22         7.11 o
   0   3  14        322.83        282.81         6.22 o
   1   3  14        308.81        303.19         6.02 o
   2   3  14        721.68        745.70        12.48 o
   3   3  14        177.67        172.83         4.34 o
   4   3  14        145.06        140.76         4.84 o
   5   3  14         33.24         29.18         2.73 o
   6   3  14         37.37         35.74         3.09 o
  -6   4  14         18.36         14.93         2.40 o
  -5   4  14         53.31         51.94         2.36 o
  -4   4  14         28.85         32.31         1.96 o
  -3   4  14         29.22         42.69         1.95 o
  -2   4  14        826.55        792.84        12.63 o
  -1   4  14         35.33         34.68         1.86 o
   0   4  14         23.67         24.16         1.56 o
   1   4  14         33.06         32.92         2.20 o
   2   4  14        827.94        788.76        13.39 o
   3   4  14         28.31         43.80         2.47 o
   4   4  14         28.89         34.07         2.48 o
   5   4  14         52.52         48.39         3.29 o
   6   4  14         17.54         14.83         1.96 o
  -6   5  14        117.02        107.57         4.72 o
  -5   5  14         98.79         98.20         3.51 o
  -4   5  14        231.09        228.10         4.91 o
  -3   5  14         21.29         20.18         1.72 o
  -2   5  14        314.56        349.32         6.36 o
  -1   5  14         39.51         48.37         1.86 o
   0   5  14         60.43         56.44         2.11 o
   1   5  14         39.71         50.34         2.31 o
   2   5  14        316.42        345.22         6.61 o
   3   5  14         21.52         29.88         2.72 o
   4   5  14        227.13        223.05         6.02 o
   5   5  14         97.77         95.18         5.59 o
   6   5  14        118.49        114.24         4.28 o
  -5   6  14         34.37         37.20         2.22 o
  -4   6  14        315.65        307.11        10.91 o
  -3   6  14        512.92        502.68         8.45 o
  -2   6  14        459.24        465.33         8.12 o
  -1   6  14        738.15        767.65        12.15 o
   0   6  14         10.12         20.54         1.64 o
   1   6  14        744.94        754.90        12.18 o
   2   6  14        455.30        454.13         9.09 o
   3   6  14        513.61        507.36        10.75 o
   4   6  14        314.33        306.84        13.85 o
   5   6  14         34.90         35.26         2.88 o
  -5   7  14        283.10        290.28         7.87 o
  -4   7  14         53.40         60.39         2.64 o
  -3   7  14        532.95        565.17        10.22 o
  -2   7  14        930.08       1013.12        18.31 o
  -1   7  14        239.41        240.97         4.83 o
   0   7  14         20.52         12.57         1.67 o
   1   7  14        236.08        233.43         5.18 o
   2   7  14        932.52        993.58        22.40 o
   3   7  14        531.96        566.83        11.88 o
   4   7  14         54.20         63.79         2.85 o
   5   7  14        280.91        289.00         8.21 o
  -5   8  14         72.18         80.53         3.92 o
  -4   8  14          9.67          7.94         1.91 o
  -3   8  14         45.09         41.62         2.12 o
  -2   8  14        861.20        845.49        14.33 o
  -1   8  14        332.55        322.07         6.21 o
   0   8  14        848.05        826.01        13.22 o
   1   8  14        327.61        321.11         6.37 o
   2   8  14        857.40        830.22        14.94 o
   3   8  14         45.98         40.95         2.62 o
   4   8  14          9.26          5.24         2.09 o
   5   8  14         74.82         72.18         3.09 o
  -5   9  14         32.29         37.65         2.49 o
  -4   9  14         30.82         36.07         2.48 o
  -3   9  14        275.15        296.93         6.03 o
  -2   9  14        258.51        249.57         5.53 o
  -1   9  14        552.75        521.13         9.43 o
   0   9  14         37.01         34.54         2.23 o
   1   9  14        559.61        526.95         9.76 o
   2   9  14        258.61        248.36         5.63 o
   3   9  14        276.38        299.81         6.74 o
   4   9  14         29.96         42.56         2.41 o
   5   9  14         32.68         38.35         2.40 o
  -5  10  14         22.70         23.92         2.13 o
  -4  10  14        155.68        162.03         4.73 o
  -3  10  14         83.79         93.06         3.35 o
  -2  10  14        397.30        407.94         7.72 o
  -1  10  14         29.43         34.95         2.32 o
   0  10  14        570.04        521.06         8.85 o
   1  10  14         28.74         35.38         2.36 o
   2  10  14        393.26        405.16         8.30 o
   3  10  14         84.24         89.66         5.37 o
   4  10  14        155.67        152.29         5.20 o
   5  10  14         22.51         23.47         1.94 o
  -5  11  14          4.08          3.50         1.88 o
  -4  11  14         33.07         40.51         2.43 o
  -3  11  14        117.33         91.67         3.34 o
  -2  11  14         48.47         43.58         2.27 o
  -1  11  14        653.81        648.25        11.47 o
   0  11  14          5.10          5.98         2.10 o
   1  11  14        653.14        653.57        11.89 o
   2  11  14         48.67         44.93         3.04 o
   3  11  14        117.04         96.80         3.51 o
   4  11  14         32.84         33.03         2.39 o
   5  11  14          3.68          2.37         2.07 o
  -4  12  14          9.95          9.65         2.32 o
  -3  12  14          3.83          5.73         2.26 o
  -2  12  14        135.33        155.50         4.68 o
  -1  12  14        113.13        100.28         3.30 o
   0  12  14        140.27        130.71         4.35 o
   1  12  14        115.63        114.63         4.34 o
   2  12  14        136.58        157.63         5.66 o
   3  12  14          4.04          4.99         2.09 o
   4  12  14          9.95          7.26         2.53 o
  -4  13  14          7.38         10.46         2.05 o
  -3  13  14         49.00         55.66         3.06 o
  -2  13  14        329.98        327.33         8.12 o
  -1  13  14         94.62         98.42         3.74 o
   0  13  14         36.75         46.97         3.09 o
   1  13  14         94.05        100.04         5.99 o
   2  13  14        333.97        340.82         8.09 o
   3  13  14         49.32         51.78         2.71 o
   4  13  14          7.59          8.92         2.18 o
  -4  14  14        107.75        104.59         5.61 o
  -3  14  14         35.05         40.37         2.66 o
  -2  14  14          7.49          5.99         2.40 o
  -1  14  14         32.41         36.73         2.79 o
   0  14  14          9.25          7.12         2.47 o
   1  14  14         32.73         40.89         2.66 o
   2  14  14          7.34          7.01         2.30 o
   3  14  14         35.56         42.00         3.61 o
   4  14  14        107.05         89.91         4.73 o
  -3  15  14          0.22          0.51         2.23 o
  -2  15  14         75.20         94.56         7.45 o
  -1  15  14         27.53         34.56         3.29 o
   0  15  14         52.32         51.51         2.79 o
   1  15  14         27.82         33.27         2.98 o
   2  15  14         76.01         92.00         4.79 o
   3  15  14          0.20          2.47         2.15 o
  -3  16  14         63.62         77.54         6.50 o
  -2  16  14        138.72        124.19         5.56 o
  -1  16  14          1.31          3.28         2.51 o
   0  16  14          0.07          5.07         2.41 o
   1  16  14          1.11          0.51         2.25 o
   2  16  14        139.11        127.47         4.22 o
   3  16  14         65.24         70.43         3.47 o
  -2  17  14         18.84         20.79         4.25 o
  -1  17  14         79.02         79.07         4.24 o
   0  17  14        173.20        159.96         5.02 o
   1  17  14         80.42         85.30         3.68 o
   2  17  14         18.15         13.19         2.43 o
  -1  18  14         15.13         19.92         4.10 o
   0  18  14          1.13          0.34         2.69 o
   1  18  14         14.70         20.48         2.49 o
   1   0  15        754.42        711.14        14.83 o
   2   0  15          5.61          1.20         1.53 o
   3   0  15        643.37        668.74        11.04 o
   4   0  15         36.84         43.82         2.12 o
   5   0  15          1.88          2.88         2.35 o
   6   0  15         76.75         80.21         4.14 o
  -6   1  15         19.16         20.04         2.72 o
  -5   1  15         83.76         96.90         3.24 o
  -4   1  15         65.26         84.37         2.86 o
  -3   1  15         88.08         89.18         3.08 o
  -2   1  15          8.45         11.38         1.65 o
  -1   1  15        130.91        121.26         3.55 o
   0   1  15       1733.48       1714.46        35.86 o
   1   1  15        132.50        125.91         3.53 o
   2   1  15          9.24         12.94         1.85 o
   3   1  15         88.11         88.96         2.75 o
   4   1  15         63.34         77.18         3.05 o
   5   1  15         84.13         96.05         4.12 o
   6   1  15         19.38         21.10         2.44 o
  -6   2  15         56.75         66.37         5.11 o
  -5   2  15         57.06         57.41         2.51 o
  -4   2  15        304.19        303.96         5.76 o
  -3   2  15         69.15         65.74         3.35 o
  -2   2  15        159.02        183.80         4.16 o
  -1   2  15        308.91        305.33         6.54 o
   0   2  15       1388.87       1371.80        31.06 o
   1   2  15        303.53        294.75         5.77 o
   2   2  15        160.23        174.39         4.01 o
   3   2  15         67.02         57.22         2.76 o
   4   2  15        301.48        295.45         6.52 o
   5   2  15         56.73         56.28         3.07 o
   6   2  15         58.01         67.93         4.74 o
  -6   3  15         54.68         61.64         4.85 o
  -5   3  15        107.23        105.21         3.47 o
  -4   3  15        157.18        162.40         4.01 o
  -3   3  15         71.43         79.38         2.71 o
  -2   3  15        366.92        375.26         6.95 o
  -1   3  15        770.10        748.86        14.11 o
   0   3  15        391.78        378.69         8.22 o
   1   3  15        772.47        750.25        14.30 o
   2   3  15        370.59        370.77         6.61 o
   3   3  15         70.85         74.73         3.15 o
   4   3  15        157.00        155.33         4.83 o
   5   3  15        107.79        106.56         4.99 o
   6   3  15         53.91         63.83         5.29 o
  -5   4  15          5.35         10.58         2.33 o
  -4   4  15         93.37        101.87         3.74 o
  -3   4  15        216.25        226.24         5.90 o
  -2   4  15        230.72        222.17         4.84 o
  -1   4  15          8.53          8.92         1.56 o
   0   4  15        948.02        861.67        14.53 o
   1   4  15          8.22          6.99         1.66 o
   2   4  15        233.00        223.81         4.60 o
   3   4  15        219.31        222.42         6.87 o
   4   4  15         91.46        104.12         4.09 o
   5   4  15          5.07          6.11         2.19 o
  -5   5  15        190.05        174.04         5.52 o
  -4   5  15         57.69         53.63         2.32 o
  -3   5  15        361.95        379.05         6.71 o
  -2   5  15         65.38         74.78         2.38 o
  -1   5  15        566.96        525.15         9.57 o
   0   5  15       1325.44       1250.95        20.80 o
   1   5  15        569.56        522.21         9.20 o
   2   5  15         64.82         77.43         2.79 o
   3   5  15        362.98        380.92         8.40 o
   4   5  15         58.20         58.28         2.77 o
   5   5  15        191.01        172.41         5.96 o
  -5   6  15         44.16         45.37         2.59 o
  -4   6  15        428.22        434.29         8.53 o
  -3   6  15        426.50        414.69         7.56 o
  -2   6  15         29.66         27.68         1.79 o
  -1   6  15        164.32        163.84         3.64 o
   0   6  15          6.36          6.45         1.63 o
   1   6  15        165.26        162.08         4.03 o
   2   6  15         28.75         26.19         2.30 o
   3   6  15        429.27        416.42         9.41 o
   4   6  15        430.96        423.13         8.90 o
   5   6  15         44.01         44.54         3.38 o
  -5   7  15         37.30         42.78         2.61 o
  -4   7  15        647.74        657.17        13.01 o
  -3   7  15         22.78         18.71         1.84 o
  -2   7  15         44.63         50.62         2.14 o
  -1   7  15        269.30        282.63         5.40 o
   0   7  15         88.74         98.67         2.91 o
   1   7  15        269.83        290.66         6.14 o
   2   7  15         43.94         58.17         2.52 o
   3   7  15         22.65         17.94         2.29 o
   4   7  15        648.58        621.50        12.98 o
   5   7  15         37.78         45.61         2.51 o
  -5   8  15         35.83         40.60         2.45 o
  -4   8  15         20.67         24.02         2.35 o
  -3   8  15        390.65        403.27         7.66 o
  -2   8  15         16.03         20.65         2.76 o
  -1   8  15        403.91        400.49         7.52 o
   0   8  15          9.95          6.02         1.99 o
   1   8  15        402.11        402.07         8.06 o
   2   8  15         16.06         18.56         2.11 o
   3   8  15        391.56        404.93         8.54 o
   4   8  15         21.17         25.68         2.32 o
   5   8  15         36.52         35.22         2.90 o
  -5   9  15        140.84        140.10         4.50 o
  -4   9  15        179.64        187.58         5.76 o
  -3   9  15        216.17        202.54         6.26 o
  -2   9  15        210.16        204.74         4.77 o
  -1   9  15        603.72        572.84        10.47 o
   0   9  15         46.14         52.37         2.30 o
   1   9  15        608.55        600.03        10.64 o
   2   9  15        210.07        200.68         4.98 o
   3   9  15        215.89        213.63         7.06 o
   4   9  15        180.29        181.61         5.28 o
   5   9  15        140.44        131.78         4.94 o
  -5  10  15         13.48         16.82         2.10 o
  -4  10  15        128.23        132.31         4.50 o
  -3  10  15         70.83         71.21         2.74 o
  -2  10  15        114.93        119.35         3.59 o
  -1  10  15        191.93        178.21         4.58 o
   0  10  15         36.04         34.17         2.27 o
   1  10  15        192.83        182.45         4.52 o
   2  10  15        115.87        116.13         4.05 o
   3  10  15         71.38         62.34         3.04 o
   4  10  15        126.08        122.54         4.29 o
   5  10  15         13.07         14.16         2.12 o
  -4  11  15        178.24        189.26         6.41 o
  -3  11  15         34.10         41.28         2.53 o
  -2  11  15        315.48        309.05         8.25 o
  -1  11  15        143.20        142.03         4.01 o
   0  11  15       1110.46        994.37        18.76 o
   1  11  15        142.46        146.11         4.27 o
   2  11  15        317.13        303.34         8.13 o
   3  11  15         34.45         36.50         2.46 o
   4  11  15        176.67        187.60         5.53 o
  -4  12  15         47.33         56.75         2.93 o
  -3  12  15        159.81        157.87         5.21 o
  -2  12  15        205.73        189.33         5.67 o
  -1  12  15        249.76        227.34         6.89 o
   0  12  15         65.38         45.01         3.00 o
   1  12  15        255.09        238.12         6.23 o
   2  12  15        206.06        193.43         5.34 o
   3  12  15        162.18        164.81         5.04 o
   4  12  15         48.48         53.62         2.76 o
  -4  13  15         21.27         21.09         2.19 o
  -3  13  15          6.56          4.99         2.26 o
  -2  13  15        329.59        354.18         8.34 o
  -1  13  15        490.96        454.33        10.96 o
   0  13  15          9.25          8.36         2.46 o
   1  13  15        483.06        463.13        10.34 o
   2  13  15        329.23        345.62         8.26 o
   3  13  15          6.35         -0.45         2.36 o
   4  13  15         20.91         19.95         2.35 o
  -3  14  15         64.62         62.27         3.00 o
  -2  14  15         22.31         23.83         2.53 o
  -1  14  15         86.22         79.18         3.60 o
   0  14  15        619.70        613.48        14.08 o
   1  14  15         85.46         71.24         3.65 o
   2  14  15         21.75         22.37         2.47 o
   3  14  15         65.50         54.05         3.17 o
  -3  15  15         23.96         26.96         2.72 o
  -2  15  15        139.08        134.16         5.36 o
  -1  15  15        214.52        198.49         6.62 o
   0  15  15          7.72          8.65         2.43 o
   1  15  15        216.68        211.32         5.89 o
   2  15  15        140.55        134.72         5.54 o
   3  15  15         24.14         26.80         2.26 o
  -2  16  15         20.63         21.10         3.16 o
  -1  16  15         21.70         22.09         2.68 o
   0  16  15          4.00          7.40         2.62 o
   1  16  15         22.57         19.15         2.55 o
   2  16  15         21.14         16.47         2.13 o
  -1  17  15         11.32         16.93         3.09 o
   0  17  15          4.28          3.24         2.35 o
   1  17  15         11.72         12.43         2.22 o
   0   0  16       2148.08       1949.99        87.00 o
   1   0  16         48.17         47.02         2.24 o
   2   0  16          0.02         -0.36         1.63 o
   3   0  16        122.22        141.33         4.12 o
   4   0  16          6.62          9.28         2.32 o
   5   0  16        141.10        125.37         4.45 o
  -5   1  16         86.00         87.43         3.52 o
  -4   1  16        359.35        338.86         7.39 o
  -3   1  16         74.03         79.76         2.99 o
  -2   1  16        717.37        708.78        12.43 o
  -1   1  16        534.69        546.29        10.21 o
   0   1  16        855.46        761.58        17.12 o
   1   1  16        532.56        536.68         9.90 o
   2   1  16        720.36        691.71        11.73 o
   3   1  16         76.58         84.70         3.02 o
   4   1  16        357.03        336.32         9.64 o
   5   1  16         82.96         81.24         4.34 o
  -5   2  16         12.23         15.58         2.25 o
  -4   2  16         54.35         42.61         2.74 o
  -3   2  16         37.53         43.21         2.08 o
  -2   2  16        668.83        680.95        12.86 o
  -1   2  16        141.33        135.62         3.98 o
   0   2  16        621.45        645.04        13.47 o
   1   2  16        141.81        142.72         3.68 o
   2   2  16        668.29        662.76        10.97 o
   3   2  16         37.54         45.01         2.66 o
   4   2  16         54.91         43.61         2.82 o
   5   2  16         12.73         12.83         2.48 o
  -5   3  16         53.20         49.27         2.96 o
  -4   3  16         28.50         21.37         2.00 o
  -3   3  16        223.76        223.06         4.84 o
  -2   3  16        504.25        503.32         9.03 o
  -1   3  16        231.99        226.07         5.23 o
   0   3  16        481.22        423.90         8.28 o
   1   3  16        228.74        225.38         5.02 o
   2   3  16        503.24        491.00         8.43 o
   3   3  16        224.59        223.18         5.75 o
   4   3  16         29.28         23.54         2.46 o
   5   3  16         51.35         50.33         2.83 o
  -5   4  16         66.99         80.59         4.62 o
  -4   4  16        109.52        132.32         3.64 o
  -3   4  16         24.82         23.67         1.97 o
  -2   4  16        147.68        172.32         4.42 o
  -1   4  16         44.96         38.11         2.11 o
   0   4  16          0.01          4.03         1.65 o
   1   4  16         44.19         36.94         1.95 o
   2   4  16        142.37        158.92         4.59 o
   3   4  16         23.61         20.85         2.10 o
   4   4  16        109.70        125.36         4.23 o
   5   4  16         67.39         78.06         3.99 o
  -5   5  16          5.56          3.69         2.15 o
  -4   5  16         66.17         70.06         2.80 o
  -3   5  16        484.20        498.00         8.68 o
  -2   5  16        159.23        149.64         3.93 o
  -1   5  16         36.56         39.26         1.90 o
   0   5  16          0.21          2.85         1.70 o
   1   5  16         35.24         37.18         1.95 o
   2   5  16        162.75        154.37         4.29 o
   3   5  16        488.87        505.70        10.21 o
   4   5  16         68.38         66.18         3.34 o
   5   5  16          5.49          4.23         2.29 o
  -5   6  16         58.00         56.85         2.90 o
  -4   6  16         61.46         75.16         3.04 o
  -3   6  16        511.78        524.16         9.55 o
  -2   6  16         90.15         84.50         3.70 o
  -1   6  16        332.29        343.67         6.52 o
   0   6  16        411.65        426.76         7.70 o
   1   6  16        335.40        344.63         7.40 o
   2   6  16         91.11         84.90         3.04 o
   3   6  16        513.69        528.60        10.97 o
   4   6  16         61.19         74.95         3.20 o
   5   6  16         57.38         58.29         2.78 o
  -5   7  16         34.59         38.25         2.54 o
  -4   7  16        174.80        177.51         5.98 o
  -3   7  16        488.97        483.45         8.78 o
  -2   7  16        140.91        150.84         4.08 o
  -1   7  16         84.32        100.15         3.01 o
   0   7  16          6.95          8.66         1.99 o
   1   7  16         84.94         98.30         3.28 o
   2   7  16        138.74        142.93         4.25 o
   3   7  16        488.46        469.57        10.60 o
   4   7  16        173.56        173.25         5.83 o
   5   7  16         34.30         38.30         4.09 o
  -5   8  16          7.37          8.17         1.92 o
  -4   8  16        155.38        161.68         5.02 o
  -3   8  16        254.90        243.16         6.42 o
  -2   8  16        441.86        465.59         8.52 o
  -1   8  16        535.75        468.27         9.04 o
   0   8  16        254.01        247.80         5.05 o
   1   8  16        537.55        480.72         9.26 o
   2   8  16        444.90        466.23         9.52 o
   3   8  16        254.53        241.72         7.39 o
   4   8  16        156.16        150.81         5.13 o
   5   8  16          7.28          5.95         2.07 o
  -5   9  16         32.98         37.90         2.46 o
  -4   9  16         96.61         85.22         3.92 o
  -3   9  16          0.41          4.14         1.94 o
  -2   9  16         13.01         13.59         2.38 o
  -1   9  16        272.24        236.53         5.55 o
   0   9  16        431.74        331.86         6.67 o
   1   9  16        274.02        249.79         5.65 o
   2   9  16         13.68         15.24         2.27 o
   3   9  16          0.39          2.27         2.30 o
   4   9  16         95.10         82.84         3.41 o
   5   9  16         32.56         37.72         2.55 o
  -4  10  16         82.67         87.19         3.44 o
  -3  10  16        144.25        148.39         4.49 o
  -2  10  16        107.00        110.70         3.49 o
  -1  10  16        128.43        138.07         3.88 o
   0  10  16         73.62         92.26         3.25 o
   1  10  16        126.11        140.71         4.24 o
   2  10  16        106.96        104.53         4.90 o
   3  10  16        142.35        147.41         5.81 o
   4  10  16         84.25         84.91         3.56 o
  -4  11  16          9.46         16.62         2.46 o
  -3  11  16         64.86         82.53         3.30 o
  -2  11  16         87.56         99.36         3.80 o
  -1  11  16        625.55        577.22        10.81 o
   0  11  16        377.76        325.52         7.34 o
   1  11  16        625.09        578.70        12.31 o
   2  11  16         88.46        102.34         4.09 o
   3  11  16         64.61         74.37         3.61 o
   4  11  16          9.31         12.86         2.12 o
  -4  12  16         30.69         26.17         2.25 o
  -3  12  16         32.84         35.73         2.52 o
  -2  12  16         71.27         73.99         2.92 o
  -1  12  16         97.87         98.43         4.58 o
   0  12  16          5.51          4.64         2.94 o
   1  12  16         98.00         92.87         3.86 o
   2  12  16         72.03         71.29         4.28 o
   3  12  16         33.31         27.17         2.39 o
   4  12  16         29.37         26.36         2.52 o
  -3  13  16         25.85         32.74         3.05 o
  -2  13  16         54.74         50.44         2.69 o
  -1  13  16        202.83        195.27         6.05 o
   0  13  16          9.07          8.69         2.56 o
   1  13  16        201.99        209.48         6.23 o
   2  13  16         54.77         41.64         2.77 o
   3  13  16         26.08         37.44         5.99 o
  -3  14  16         14.02         16.65         2.53 o
  -2  14  16         39.86         52.48         3.10 o
  -1  14  16        144.02        139.65         5.35 o
   0  14  16         13.93         14.83         2.55 o
   1  14  16        144.15        143.26         4.74 o
   2  14  16         39.72         55.13         3.12 o
   3  14  16         14.60         18.00         2.72 o
  -3  15  16         13.36         15.16         4.53 o
  -2  15  16        131.01        128.93         5.30 o
  -1  15  16         44.92         51.10         3.27 o
   0  15  16         24.44         31.30         3.53 o
   1  15  16         46.08         60.12         4.95 o
   2  15  16        132.29        134.98         4.59 o
   3  15  16         13.28         14.63         2.14 o
  -2  16  16         58.86         74.33         8.27 o
  -1  16  16         89.46         93.37         4.57 o
   0  16  16         34.48         32.29         2.89 o
   1  16  16         90.31         98.22         3.94 o
   2  16  16         58.19         70.23         3.31 o
  -1  17  16        115.57        124.53         8.29 o
   0  17  16         68.18         61.74         4.76 o
   1  17  16        114.10        117.22         5.26 o
   1   0  17        428.94        396.14         8.19 o
   2   0  17        504.70        455.54         8.44 o
   3   0  17         51.70         55.82         2.46 o
   4   0  17        146.40        153.53         4.83 o
   5   0  17         37.78         37.79         2.86 o
  -5   1  17         34.10         36.81         3.14 o
  -4   1  17         24.53         27.37         2.38 o
  -3   1  17          9.37         13.03         2.01 o
  -2   1  17          7.30          6.33         1.99 o
  -1   1  17        710.65        702.16        12.88 o
   0   1  17       1718.46       1647.90        30.27 o
   1   1  17        715.02        700.51        13.01 o
   2   1  17          7.01          4.68         2.02 o
   3   1  17         10.09         13.90         2.15 o
   4   1  17         24.64         31.37         2.57 o
   5   1  17         33.91         36.26         2.79 o
  -5   2  17         14.50         14.80         2.40 o
  -4   2  17        181.60        182.82         4.58 o
  -3   2  17        172.78        160.11         4.17 o
  -2   2  17         54.33         49.89         2.52 o
  -1   2  17        359.29        352.27         7.12 o
   0   2  17       1179.23       1158.25        20.74 o
   1   2  17        358.72        352.08         7.96 o
   2   2  17         53.58         43.71         2.37 o
   3   2  17        172.53        166.41         4.70 o
   4   2  17        180.35        182.15         5.52 o
   5   2  17         14.55          9.95         2.83 o
  -5   3  17          7.72          9.03         2.57 o
  -4   3  17         65.47         69.60         3.18 o
  -3   3  17        259.75        250.29         5.44 o
  -2   3  17        371.16        393.15         7.55 o
  -1   3  17        569.60        581.47        10.97 o
   0   3  17         26.56         18.96         1.86 o
   1   3  17        567.41        577.02        10.53 o
   2   3  17        369.86        372.68         6.96 o
   3   3  17        260.21        266.18         6.38 o
   4   3  17         65.66         72.38         4.92 o
   5   3  17          8.00          4.16         2.37 o
  -5   4  17          9.47          8.48         2.37 o
  -4   4  17         26.31         31.19         2.08 o
  -3   4  17         78.71         88.36         2.97 o
  -2   4  17         61.25         57.30         2.39 o
  -1   4  17        585.76        530.90        11.09 o
   0   4  17        719.64        687.71        12.26 o
   1   4  17        590.01        538.42         9.45 o
   2   4  17         60.38         59.30         2.40 o
   3   4  17         75.94         84.97         3.31 o
   4   4  17         25.76         30.67         2.55 o
   5   4  17          8.95         14.66         2.46 o
  -5   5  17         15.44         17.04         2.22 o
  -4   5  17        153.78        154.50         4.99 o
  -3   5  17        107.96        122.25         3.47 o
  -2   5  17         69.52         73.27         3.02 o
  -1   5  17        289.69        297.77         6.34 o
   0   5  17        560.60        502.19         9.12 o
   1   5  17        292.56        296.80         6.36 o
   2   5  17         68.94         74.25         2.87 o
   3   5  17        110.11        118.32         4.14 o
   4   5  17        154.35        152.08         5.28 o
   5   5  17         16.12         19.50         2.37 o
  -5   6  17          1.26          2.00         2.26 o
  -4   6  17         45.67         40.66         2.27 o
  -3   6  17        294.98        291.49         6.10 o
  -2   6  17        965.94        905.35        15.44 o
  -1   6  17         40.30         49.04         2.17 o
   0   6  17         11.74         11.42         1.95 o
   1   6  17         40.19         54.24         2.31 o
   2   6  17        964.06        908.64        17.15 o
   3   6  17        295.19        287.59         6.91 o
   4   6  17         46.60         41.22         2.60 o
   5   6  17          1.40          2.07         2.15 o
  -5   7  17         36.07         37.73         2.33 o
  -4   7  17         37.48         38.58         2.46 o
  -3   7  17         15.49         10.36         2.23 o
  -2   7  17         54.53         46.46         2.18 o
  -1   7  17        404.01        381.13         7.22 o
   0   7  17          0.10          1.80         1.89 o
   1   7  17        404.68        374.84         7.83 o
   2   7  17         54.96         49.36         2.43 o
   3   7  17         16.20         13.54         2.39 o
   4   7  17         36.64         38.37         2.63 o
   5   7  17         36.00         33.94         2.45 o
  -5   8  17         53.34         59.10         3.01 o
  -4   8  17        204.05        213.59         5.43 o
  -3   8  17         26.60         40.26         2.73 o
  -2   8  17         51.06         50.86         2.28 o
  -1   8  17        289.00        258.83         5.45 o
   0   8  17         57.15         62.02         2.62 o
   1   8  17        286.51        242.40         5.97 o
   2   8  17         50.04         49.79         2.94 o
   3   8  17         26.55         39.63         3.06 o
   4   8  17        204.41        203.48         6.05 o
   5   8  17         53.96         58.53         3.66 o
  -4   9  17         76.84         72.98         3.25 o
  -3   9  17        201.93        175.96         4.82 o
  -2   9  17         38.91         39.44         2.82 o
  -1   9  17         43.31         45.02         2.38 o
   0   9  17        478.47        462.75         8.81 o
   1   9  17         43.25         47.09         2.43 o
   2   9  17         38.88         43.92         2.50 o
   3   9  17        200.48        164.59         5.54 o
   4   9  17         76.47         69.57         3.30 o
  -4  10  17         70.39         75.66         3.54 o
  -3  10  17        117.38        134.19         4.49 o
  -2  10  17        161.43        176.69         4.53 o
  -1  10  17         63.37         59.72         2.52 o
   0  10  17          4.36          6.30         2.18 o
   1  10  17         61.13         61.19         2.70 o
   2  10  17        162.94        166.84         5.19 o
   3  10  17        118.48        137.25         4.76 o
   4  10  17         69.70         79.57         3.26 o
  -4  11  17         22.94         19.40         2.15 o
  -3  11  17         16.68         14.46         2.24 o
  -2  11  17        150.75        157.18         4.68 o
  -1  11  17         51.14         56.88         2.74 o
   0  11  17         19.28         13.93         2.95 o
   1  11  17         49.86         52.33         3.68 o
   2  11  17        150.91        159.84         5.54 o
   3  11  17         16.88         18.89         2.35 o
   4  11  17         22.78         18.97         2.03 o
  -4  12  17         53.44         63.96         3.16 o
  -3  12  17         49.41         56.27         3.45 o
  -2  12  17        235.29        236.68         7.46 o
  -1  12  17        131.73        130.77         5.13 o
   0  12  17        399.29        381.36         8.90 o
   1  12  17        130.01        132.21         5.25 o
   2  12  17        238.71        248.99         6.74 o
   3  12  17         51.28         61.86         3.27 o
   4  12  17         55.07         61.67         3.18 o
  -3  13  17         39.36         41.66         2.88 o
  -2  13  17        163.69        176.57         6.15 o
  -1  13  17        220.24        219.30         6.79 o
   0  13  17         19.82         32.25         3.37 o
   1  13  17        221.76        221.42         6.83 o
   2  13  17        161.84        172.53         6.21 o
   3  13  17         39.73         36.03         2.92 o
  -3  14  17          5.80         11.48         2.58 o
  -2  14  17          4.43          2.95         2.56 o
  -1  14  17        228.91        207.14         6.61 o
   0  14  17        534.28        540.64        12.38 o
   1  14  17        228.51        214.10         6.45 o
   2  14  17          3.90          2.62         2.68 o
   3  14  17          5.78         15.47         2.27 o
  -2  15  17         29.07         32.81         3.31 o
  -1  15  17         50.79         57.79         3.27 o
   0  15  17        176.97        169.24         5.92 o
   1  15  17         49.46         60.78         3.16 o
   2  15  17         29.48         33.25         3.28 o
  -1  16  17         21.79         15.88         3.38 o
   0  16  17         73.58         70.93         3.89 o
   1  16  17         22.07         20.02         2.66 o
   0   0  18        194.68        186.78         7.11 o
   1   0  18        418.24        418.82        11.83 o
   2   0  18         40.58         53.90         3.20 o
   3   0  18         15.66          9.55         2.33 o
   4   0  18        474.21        426.80        10.12 o
   5   0  18         29.44         32.54         2.81 o
  -5   1  18         24.55         19.39         2.52 o
  -4   1  18        102.17        101.54         3.79 o
  -3   1  18         98.66        105.28         3.67 o
  -2   1  18        245.43        280.52         7.44 o
  -1   1  18        297.60        264.90         6.27 o
   0   1  18         98.55         83.46         3.36 o
   1   1  18        295.78        267.33         6.05 o
   2   1  18        245.27        276.32         6.55 o
   3   1  18         99.33         99.97         3.38 o
   4   1  18        100.48         94.03         3.78 o
   5   1  18         24.37         21.91         2.52 o
  -5   2  18          6.27          7.81         2.43 o
  -4   2  18         31.55         34.59         3.40 o
  -3   2  18        324.25        326.10         6.36 o
  -2   2  18         23.15         19.35         2.21 o
  -1   2  18        550.17        512.10        10.74 o
   0   2  18        642.29        606.42        11.40 o
   1   2  18        546.11        510.88        11.39 o
   2   2  18         23.01         19.92         2.77 o
   3   2  18        321.33        318.09         6.95 o
   4   2  18         30.63         32.54         3.43 o
   5   2  18          6.34          6.72         2.31 o
  -5   3  18         26.14         24.92         3.22 o
  -4   3  18         96.59         96.80         4.56 o
  -3   3  18         20.10         21.97         2.05 o
  -2   3  18        290.50        288.13         6.42 o
  -1   3  18        532.72        529.20        10.48 o
   0   3  18         22.65         35.65         2.23 o
   1   3  18        537.64        546.60        10.45 o
   2   3  18        288.50        285.38         6.38 o
   3   3  18         19.33         23.95         2.51 o
   4   3  18         97.69         90.17         4.72 o
   5   3  18         24.87         22.47         2.47 o
  -5   4  18        143.56        136.81         5.47 o
  -4   4  18        142.88        160.30         4.73 o
  -3   4  18        149.95        165.87         4.64 o
  -2   4  18          1.85          1.44         1.93 o
  -1   4  18        154.16        159.07         4.27 o
   0   4  18         16.21         12.15         2.16 o
   1   4  18        150.04        164.26         4.21 o
   2   4  18          2.09          3.65         2.07 o
   3   4  18        149.29        171.67         5.42 o
   4   4  18        141.75        156.61         5.35 o
   5   4  18        145.51        127.20         5.59 o
  -5   5  18         16.21         20.55         2.30 o
  -4   5  18        283.94        298.93         7.36 o
  -3   5  18         67.88         78.13         3.38 o
  -2   5  18        172.32        172.36         4.29 o
  -1   5  18        194.83        212.04         5.05 o
   0   5  18        567.97        510.46        12.38 o
   1   5  18        196.99        207.14         4.81 o
   2   5  18        171.63        170.58         4.67 o
   3   5  18         66.89         61.28         3.88 o
   4   5  18        287.17        307.71         7.92 o
   5   5  18         16.04         25.18         3.40 o
  -5   6  18         17.53         18.60         2.18 o
  -4   6  18        131.57        140.47         4.71 o
  -3   6  18        443.82        424.85         8.14 o
  -2   6  18        533.45        521.98         9.52 o
  -1   6  18        158.30        165.62         4.57 o
   0   6  18          5.98          5.26         2.06 o
   1   6  18        158.59        177.50         4.74 o
   2   6  18        536.20        535.48        10.52 o
   3   6  18        444.82        432.34        10.36 o
   4   6  18        131.41        139.44         6.39 o
   5   6  18         17.56         16.45         2.28 o
  -5   7  18          4.75          2.81         1.98 o
  -4   7  18         24.88         25.13         2.29 o
  -3   7  18        256.60        239.44         6.05 o
  -2   7  18        110.36        100.19         3.22 o
  -1   7  18        105.90        110.19         3.43 o
   0   7  18          3.26          3.51         2.20 o
   1   7  18        107.56        106.27         3.53 o
   2   7  18        111.22        103.76         3.51 o
   3   7  18        254.01        244.27         6.66 o
   4   7  18         24.84         33.24         2.56 o
   5   7  18          4.77          4.81         2.16 o
  -4   8  18         14.25         15.40         2.48 o
  -3   8  18          3.86          7.21         2.20 o
  -2   8  18        245.98        247.99         6.29 o
  -1   8  18        103.04         94.02         3.16 o
   0   8  18        925.49        824.99        15.16 o
   1   8  18        102.86         78.11         3.09 o
   2   8  18        245.82        254.90         6.63 o
   3   8  18          3.85          0.20         2.22 o
   4   8  18         14.04         12.32         2.48 o
  -4   9  18         88.84         87.79         3.73 o
  -3   9  18         50.50         67.08         2.75 o
  -2   9  18        152.17        151.07         4.35 o
  -1   9  18        168.80        158.60         4.74 o
   0   9  18         49.78         43.31         2.65 o
   1   9  18        169.08        157.35         4.57 o
   2   9  18        150.15        146.14         4.91 o
   3   9  18         50.97         66.91         3.76 o
   4   9  18         88.29         87.32         3.60 o
  -4  10  18        252.39        233.11         6.20 o
  -3  10  18         18.21         16.65         2.22 o
  -2  10  18         61.72         58.93         3.08 o
  -1  10  18        335.31        302.66         6.42 o
   0  10  18         23.65         13.12         3.03 o
   1  10  18        337.99        312.00         6.94 o
   2  10  18         60.34         62.07         3.07 o
   3  10  18         17.67         15.16         2.34 o
   4  10  18        252.65        216.84         6.09 o
  -4  11  18         24.85         29.78         2.27 o
  -3  11  18         28.39         31.93         2.44 o
  -2  11  18        176.30        152.23         4.50 o
  -1  11  18        251.81        211.81         5.68 o
   0  11  18         10.06          8.77         2.49 o
   1  11  18        249.26        215.56         6.74 o
   2  11  18        174.08        147.41         4.87 o
   3  11  18         28.14         24.19         2.41 o
   4  11  18         24.37         25.80         2.28 o
  -3  12  18          8.67          9.77         2.35 o
  -2  12  18        165.21        143.53         4.92 o
  -1  12  18        224.62        213.42         6.01 o
   0  12  18         45.70         74.70         3.45 o
   1  12  18        225.77        206.31         6.81 o
   2  12  18        165.59        144.17         5.33 o
   3  12  18          8.23          8.86         2.19 o
  -3  13  18          2.11          0.78         2.50 o
  -2  13  18        117.20        112.14         5.07 o
  -1  13  18         25.25         22.16         2.69 o
   0  13  18         56.70         50.86         3.05 o
   1  13  18         25.12         30.83         3.52 o
   2  13  18        117.13        127.00         5.83 o
   3  13  18          2.04          1.11         2.14 o
  -2  14  18         56.09         60.20         3.35 o
  -1  14  18         16.69         19.18         2.94 o
   0  14  18        266.83        264.84         7.74 o
   1  14  18         16.86         21.75         2.63 o
   2  14  18         56.50         62.75         3.20 o
  -2  15  18        139.57        151.74        10.54 o
  -1  15  18         34.05         38.57         3.84 o
   0  15  18         58.74         51.85         3.55 o
   1  15  18         33.61         35.76         2.57 o
   2  15  18        137.64        156.08         5.44 o
  -1  16  18        129.34        125.86         6.28 o
   0  16  18        179.43        200.18         7.37 o
   1  16  18        129.50        122.79         5.39 o
   1   0  19       1594.74       1486.88        30.32 o
   2   0  19        209.14        169.27         5.43 o
   3   0  19        368.13        340.11         8.56 o
   4   0  19          0.06         -1.14         2.63 o
   5   0  19         90.89         87.33         3.75 o
  -5   1  19         12.71         20.06         2.99 o
  -4   1  19          9.29         13.83         2.71 o
  -3   1  19         97.96         87.85         3.87 o
  -2   1  19        101.04        101.10         3.62 o
  -1   1  19        121.05        110.81         5.87 o
   0   1  19       1744.09       1651.38        35.27 o
   1   1  19        120.59         96.25         3.59 o
   2   1  19        102.84        108.90         4.26 o
   3   1  19         98.18         87.72         4.14 o
   4   1  19          8.80         10.05         2.75 o
   5   1  19         12.92         16.18         2.91 o
  -5   2  19         67.08         67.80         4.82 o
  -4   2  19         34.13         36.35         2.44 o
  -3   2  19         26.99         30.98         2.82 o
  -2   2  19        748.34        729.08        12.86 o
  -1   2  19        618.29        588.84        13.60 o
   0   2  19       1379.39       1240.98        32.72 o
   1   2  19        622.85        605.33        11.80 o
   2   2  19        743.62        703.96        13.22 o
   3   2  19         26.32         29.63         2.73 o
   4   2  19         34.06         38.48         2.93 o
   5   2  19         67.48         77.67         3.92 o
  -5   3  19         82.15         74.12         4.28 o
  -4   3  19         20.75         21.05         2.56 o
  -3   3  19        254.92        227.11         5.24 o
  -2   3  19        163.40        161.28         4.39 o
  -1   3  19        648.52        562.09        13.32 o
   0   3  19        239.84        229.43         5.35 o
   1   3  19        639.62        588.36        13.31 o
   2   3  19        166.09        173.98         4.67 o
   3   3  19        256.62        232.53         6.05 o
   4   3  19         21.23         17.21         2.80 o
   5   3  19         82.16         79.65         5.03 o
  -5   4  19         34.61         34.77         2.95 o
  -4   4  19        122.99        111.81         4.12 o
  -3   4  19        152.75        138.59         3.87 o
  -2   4  19        490.59        476.82         9.02 o
  -1   4  19        307.95        308.77         6.75 o
   0   4  19        830.38        802.11        15.54 o
   1   4  19        308.35        312.77         6.57 o
   2   4  19        489.99        467.84         9.48 o
   3   4  19        152.56        144.69         5.73 o
   4   4  19        124.91        116.25         4.93 o
   5   4  19         34.86         32.73         2.60 o
  -5   5  19         23.41         21.66         2.67 o
  -4   5  19        159.57        180.79         5.79 o
  -3   5  19         16.99         23.33         2.22 o
  -2   5  19         24.95         21.31         2.09 o
  -1   5  19        247.32        253.67         5.74 o
   0   5  19        461.84        409.77         8.65 o
   1   5  19        249.28        241.08         5.50 o
   2   5  19         25.21         26.12         2.49 o
   3   5  19         17.41         20.96         2.66 o
   4   5  19        160.10        177.80         6.58 o
   5   5  19         23.70         19.20         2.62 o
  -4   6  19         49.47         55.61         4.41 o
  -3   6  19         12.29         10.03         2.21 o
  -2   6  19        130.34        129.81         3.97 o
  -1   6  19         93.46         94.43         3.18 o
   0   6  19         75.13         64.37         2.58 o
   1   6  19         94.73         94.54         3.46 o
   2   6  19        131.87        133.06         4.28 o
   3   6  19         12.06         12.31         2.54 o
   4   6  19         49.69         60.26         3.64 o
  -4   7  19        111.87        112.96         5.05 o
  -3   7  19        293.36        276.50         7.38 o
  -2   7  19        306.09        263.35         6.27 o
  -1   7  19        151.24        130.74         4.29 o
   0   7  19        535.27        524.41         9.57 o
   1   7  19        152.91        144.55         4.16 o
   2   7  19        304.38        261.02         6.54 o
   3   7  19        292.87        287.23         8.07 o
   4   7  19        112.46        109.27         4.56 o
  -4   8  19         84.47         83.69         3.57 o
  -3   8  19         43.76         53.45         2.71 o
  -2   8  19         26.70         34.98         2.43 o
  -1   8  19         48.60         51.37         2.62 o
   0   8  19         77.06         65.36         2.92 o
   1   8  19         46.99         48.35         2.54 o
   2   8  19         26.37         36.51         2.48 o
   3   8  19         42.84         57.17         2.88 o
   4   8  19         84.58         85.28         3.83 o
  -4   9  19         18.44         20.21         2.14 o
  -3   9  19         19.76         11.86         2.11 o
  -2   9  19        103.31        111.28         4.77 o
  -1   9  19         19.88         23.13         2.34 o
   0   9  19        294.61        259.14         9.17 o
   1   9  19         19.66         18.16         2.30 o
   2   9  19        104.01        124.49         4.86 o
   3   9  19         20.33         16.34         2.56 o
   4   9  19         18.17         17.90         2.45 o
  -4  10  19         30.17         38.17         2.37 o
  -3  10  19         14.34         13.57         2.34 o
  -2  10  19         22.27         29.05         2.41 o
  -1  10  19        185.84        171.07         5.17 o
   0  10  19          3.71          2.99         2.64 o
   1  10  19        185.59        167.05         5.19 o
   2  10  19         23.18         29.69         2.44 o
   3  10  19         15.11         15.84         2.95 o
   4  10  19         29.88         35.87         2.35 o
  -3  11  19        117.99        118.82         5.48 o
  -2  11  19          0.73          2.43         2.43 o
  -1  11  19        110.57        119.85         4.71 o
   0  11  19          4.77          5.75         2.57 o
   1  11  19        111.32        121.37         5.25 o
   2  11  19          0.66          3.01         2.18 o
   3  11  19        119.92        115.95         4.27 o
  -3  12  19         51.48         49.96         3.34 o
  -2  12  19         22.01         23.49         2.73 o
  -1  12  19        273.16        255.33         7.19 o
   0  12  19         60.81         59.60         3.40 o
   1  12  19        270.34        275.46         7.87 o
   2  12  19         21.92         24.75         2.99 o
   3  12  19         53.13         46.60         4.16 o
  -2  13  19         21.82         18.52         2.49 o
  -1  13  19         99.92        107.10         5.25 o
   0  13  19        154.02        169.70         6.21 o
   1  13  19        101.94        112.13         4.69 o
   2  13  19         21.21         14.59         2.46 o
  -2  14  19        178.32        172.42         6.58 o
  -1  14  19         25.97         29.42         2.98 o
   0  14  19          0.09          0.57         2.78 o
   1  14  19         26.32         34.84         3.32 o
   2  14  19        181.78        176.35         5.68 o
  -1  15  19         32.63         38.04         3.19 o
   0  15  19         14.40         10.41         2.63 o
   1  15  19         30.65         36.89         2.59 o
   0   0  20        569.12        568.55        17.75 o
   1   0  20          1.08         -1.53         2.54 o
   2   0  20         38.77         34.82         2.86 o
   3   0  20         64.66         79.21         4.16 o
   4   0  20        196.27        183.56         5.92 o
   5   0  20         23.94         15.67         3.05 o
  -5   1  20         28.47         24.22         3.14 o
  -4   1  20         51.74         52.13         3.05 o
  -3   1  20         51.88         48.31         2.89 o
  -2   1  20         63.37         80.56         5.14 o
  -1   1  20        322.71        288.88         7.17 o
   0   1  20        139.21        144.74         5.11 o
   1   1  20        320.77        294.06         6.85 o
   2   1  20         61.80         79.25         3.64 o
   3   1  20         51.99         53.78         3.12 o
   4   1  20         51.71         47.85         3.35 o
   5   1  20         28.59         33.11         2.72 o
  -5   2  20         48.43         48.87         3.46 o
  -4   2  20          6.20         10.54         2.39 o
  -3   2  20        164.41        149.60         4.90 o
  -2   2  20         85.31         82.20         3.91 o
  -1   2  20        946.84        916.95        18.22 o
   0   2  20         17.09         22.95         2.81 o
   1   2  20        945.02        913.46        18.18 o
   2   2  20         84.42         86.47         3.68 o
   3   2  20        162.59        158.17         5.36 o
   4   2  20          6.05         10.02         2.88 o
   5   2  20         49.62         49.67         3.46 o
  -4   3  20         38.82         43.55         3.57 o
  -3   3  20          8.46          8.52         2.36 o
  -2   3  20         51.62         48.43         2.43 o
  -1   3  20         46.51         47.53         2.86 o
   0   3  20        272.89        278.55         6.98 o
   1   3  20         44.96         41.77         2.58 o
   2   3  20         53.28         53.27         2.78 o
   3   3  20          8.19          7.53         2.88 o
   4   3  20         37.47         47.24         3.09 o
  -4   4  20        106.95        102.39         3.98 o
  -3   4  20        213.65        226.45         6.50 o
  -2   4  20        426.53        417.14         8.42 o
  -1   4  20         40.60         50.40         2.95 o
   0   4  20        502.45        492.53         9.66 o
   1   4  20         40.49         48.67         2.62 o
   2   4  20        426.81        417.89         9.64 o
   3   4  20        213.27        236.98         7.10 o
   4   4  20        106.98        103.14         4.57 o
  -4   5  20         59.73         62.17         3.11 o
  -3   5  20          3.00          5.65         2.30 o
  -2   5  20          7.56          9.16         2.57 o
  -1   5  20          1.01          2.94         2.14 o
   0   5  20        261.89        226.88         5.73 o
   1   5  20          1.25          2.25         2.23 o
   2   5  20          7.88          9.84         2.91 o
   3   5  20          3.30          2.12         2.76 o
   4   5  20         59.93         57.53         3.13 o
  -4   6  20         29.49         30.55         2.72 o
  -3   6  20        150.28        156.41         4.86 o
  -2   6  20        103.75         96.89         3.32 o
  -1   6  20        547.03        538.86        10.33 o
   0   6  20          1.03          0.57         2.19 o
   1   6  20        545.10        531.47        10.01 o
   2   6  20        105.43        103.03         3.58 o
   3   6  20        149.01        162.69         5.43 o
   4   6  20         28.68         27.62         3.05 o
  -4   7  20          6.82          3.89         2.36 o
  -3   7  20        146.94        147.19         4.54 o
  -2   7  20        175.88        166.35         4.92 o
  -1   7  20        290.89        274.05         8.51 o
   0   7  20         15.34          9.94         2.35 o
   1   7  20        290.90        257.00         7.32 o
   2   7  20        176.21        157.92         4.98 o
   3   7  20        145.69        150.47         5.66 o
   4   7  20          7.07          6.88         2.66 o
  -4   8  20          0.83          2.91         2.04 o
  -3   8  20        301.58        321.66         7.71 o
  -2   8  20        308.05        301.24         7.40 o
  -1   8  20         72.12         65.24         3.51 o
   0   8  20         61.86         75.87         3.01 o
   1   8  20         71.04         72.02         3.39 o
   2   8  20        305.97        295.77         7.79 o
   3   8  20        300.35        332.60         8.98 o
   4   8  20          0.89          3.21         2.34 o
  -4   9  20         46.01         45.87         2.69 o
  -3   9  20        167.34        166.20         5.28 o
  -2   9  20        100.61        105.94         4.62 o
  -1   9  20        245.06        235.44         6.72 o
   0   9  20          9.70          8.47         2.65 o
   1   9  20        245.03        222.62         5.90 o
   2   9  20         99.29        114.75         4.25 o
   3   9  20        167.42        155.52         9.98 o
   4   9  20         46.49         49.69         3.01 o
  -3  10  20         10.20         13.58         2.28 o
  -2  10  20        127.35        129.11         5.06 o
  -1  10  20         73.99         66.79         3.91 o
   0  10  20         93.41        104.08         4.03 o
   1  10  20         73.55         67.12         3.40 o
   2  10  20        128.66        129.86         4.58 o
   3  10  20         10.21         14.83         2.24 o
  -3  11  20         82.16         77.85         3.81 o
  -2  11  20         18.45         24.80         2.77 o
  -1  11  20         29.74         33.38         2.88 o
   0  11  20          8.07          1.78         2.73 o
   1  11  20         29.29         36.07         2.89 o
   2  11  20         18.30         25.86         3.54 o
   3  11  20         82.74         76.81         3.79 o
  -3  12  20         36.33         29.61         2.80 o
  -2  12  20        104.06        103.00         4.54 o
  -1  12  20        120.97        132.43         5.69 o
   0  12  20         22.62         20.23         2.98 o
   1  12  20        121.36        129.65         5.55 o
   2  12  20        101.84        104.60         6.19 o
   3  12  20         36.76         28.82         2.44 o
  -2  13  20         22.33         21.76         2.81 o
  -1  13  20         50.46         48.00         4.51 o
   0  13  20         21.91         29.14         3.09 o
   1  13  20         50.46         44.68         2.88 o
   2  13  20         22.07         24.86         2.60 o
  -1  14  20         24.41         26.63         2.86 o
   0  14  20         98.78         92.36         5.04 o
   1  14  20         24.72         25.87         2.57 o
   1   0  21         15.13         20.56         2.64 o
   2   0  21         33.20         29.54         3.13 o
   3   0  21          5.00          5.59         2.64 o
   4   0  21         79.49         86.92         4.10 o
  -4   1  21         94.59         95.83         3.74 o
  -3   1  21         35.38         44.66         3.29 o
  -2   1  21        111.96        117.29         5.13 o
  -1   1  21        273.37        238.19         6.27 o
   0   1  21          0.36          1.84         2.74 o
   1   1  21        272.86        241.31         6.48 o
   2   1  21        112.06        103.86         5.38 o
   3   1  21         36.10         40.94         3.29 o
   4   1  21         95.15         95.36         4.89 o
  -4   2  21         29.70         37.04         2.96 o
  -3   2  21         60.30         67.30         4.24 o
  -2   2  21        237.57        229.49         6.55 o
  -1   2  21        285.59        259.34         6.84 o
   0   2  21         29.92         28.58         2.99 o
   1   2  21        289.43        265.26         6.98 o
   2   2  21        234.59        220.38         7.26 o
   3   2  21         60.87         64.83         3.74 o
   4   2  21         29.18         34.08         3.24 o
  -4   3  21         64.94         66.27         3.53 o
  -3   3  21         78.91         92.31         3.86 o
  -2   3  21        240.99        217.32         6.90 o
  -1   3  21        478.49        449.46        10.80 o
   0   3  21         43.06         43.98         3.07 o
   1   3  21        478.16        447.57         9.93 o
   2   3  21        239.53        211.73         7.20 o
   3   3  21         79.51         88.45         4.09 o
   4   3  21         65.63         68.44         6.29 o
  -4   4  21         48.16         45.26         3.17 o
  -3   4  21         91.88         92.60         4.10 o
  -2   4  21        537.91        504.63         9.85 o
  -1   4  21        265.83        254.08         6.02 o
   0   4  21         73.96         74.41         3.42 o
   1   4  21        266.98        252.32         6.36 o
   2   4  21        538.37        499.59        11.71 o
   3   4  21         91.50        102.16         5.07 o
   4   4  21         50.46         41.91         3.03 o
  -4   5  21          1.88          0.57         2.42 o
  -3   5  21        122.51        121.84         5.43 o
  -2   5  21        295.06        298.45         6.81 o
  -1   5  21        431.64        450.20        11.85 o
   0   5  21          0.07          1.00         2.38 o
   1   5  21        430.21        431.06        11.44 o
   2   5  21        290.91        288.23         8.62 o
   3   5  21        123.11        115.19         4.96 o
   4   5  21          1.80          4.55         3.33 o
  -4   6  21        179.72        180.29         7.52 o
  -3   6  21        135.16        117.70         4.24 o
  -2   6  21         53.67         52.44         2.62 o
  -1   6  21         42.66         43.65         2.54 o
   0   6  21         32.83         30.60         3.12 o
   1   6  21         43.50         46.01         2.60 o
   2   6  21         52.93         60.01         3.43 o
   3   6  21        134.45        112.26         4.65 o
   4   6  21        180.20        166.36         9.72 o
  -4   7  21         72.51         73.82         3.33 o
  -3   7  21        316.42        323.40         8.00 o
  -2   7  21         12.20         13.63         2.37 o
  -1   7  21         76.44         58.90         3.51 o
   0   7  21        167.79        158.32         5.05 o
   1   7  21         75.89         63.16         2.84 o
   2   7  21         12.29         11.59         2.62 o
   3   7  21        319.02        313.39         9.37 o
   4   7  21         71.40         66.93         3.89 o
  -3   8  21         74.00         71.18         3.35 o
  -2   8  21          9.88         10.62         2.55 o
  -1   8  21         27.12         31.30         2.66 o
   0   8  21         28.27         37.54         3.05 o
   1   8  21         27.17         30.46         2.54 o
   2   8  21          9.91          8.93         2.59 o
   3   8  21         73.80         69.07         3.69 o
  -3   9  21         74.59         67.48         3.40 o
  -2   9  21        102.13        100.20         4.22 o
  -1   9  21          8.06         11.20         2.50 o
   0   9  21        264.24        233.25         6.82 o
   1   9  21          8.45          7.79         2.56 o
   2   9  21        102.27         97.81         4.97 o
   3   9  21         74.58         73.25         3.33 o
  -3  10  21        186.66        209.76         5.95 o
  -2  10  21          4.14          5.07         3.05 o
  -1  10  21         53.35         55.00         3.20 o
   0  10  21        178.96        162.05         5.82 o
   1  10  21         53.96         62.96         4.63 o
   2  10  21          3.76          4.61         2.64 o
   3  10  21        186.67        185.70         5.83 o
  -3  11  21         23.14         18.55         2.73 o
  -2  11  21         65.13         69.94         3.38 o
  -1  11  21         81.10         76.23         4.58 o
   0  11  21         24.93         23.60         4.10 o
   1  11  21         79.85         74.21         3.97 o
   2  11  21         64.83         79.60         6.61 o
   3  11  21         22.71         15.69         2.52 o
  -2  12  21         64.70         78.85         3.96 o
  -1  12  21         46.18         43.87         3.02 o
   0  12  21         23.77         26.18         3.11 o
   1  12  21         46.34         48.76         3.12 o
   2  12  21         64.62         69.59         4.43 o
  -1  13  21         18.75         25.55         2.80 o
   0  13  21         19.32         13.32         2.83 o
   1  13  21         18.17         25.56         2.70 o
   0  14  21          0.42          3.72         2.63 o
   0   0  22        313.86        287.81        14.56 o
   1   0  22         33.96         24.16         3.41 o
   2   0  22         57.85         56.46         3.24 o
   3   0  22         29.65         39.65         2.78 o
   4   0  22          0.36          0.51         2.48 o
  -4   1  22         51.00         57.86         3.94 o
  -3   1  22          0.70          2.51         2.50 o
  -2   1  22         28.09         28.78         3.19 o
  -1   1  22         24.72         22.09         3.27 o
   0   1  22          0.98          4.00         3.01 o
   1   1  22         24.72         23.02         3.18 o
   2   1  22         27.29         28.86         3.03 o
   3   1  22          0.76          3.26         2.86 o
   4   1  22         50.74         65.67         4.15 o
  -4   2  22         19.58         20.12         2.55 o
  -3   2  22        125.55        118.78         5.14 o
  -2   2  22        103.87        107.69         4.58 o
  -1   2  22        158.48        154.72         6.16 o
   0   2  22          0.41          0.07         3.20 o
   1   2  22        155.30        150.46         6.29 o
   2   2  22        103.16        103.81         5.76 o
   3   2  22        126.16        115.35         6.29 o
   4   2  22         20.00         21.30         3.27 o
  -4   3  22         18.84         20.61         2.60 o
  -3   3  22         22.02         26.62         2.62 o
  -2   3  22          1.02         -0.57         2.51 o
  -1   3  22        108.39        126.72         8.45 o
   0   3  22          4.98          3.80         3.31 o
   1   3  22        110.26        110.81         4.36 o
   2   3  22          1.05          1.69         3.80 o
   3   3  22         21.96         28.45         4.00 o
   4   3  22         19.44         19.40         2.87 o
  -4   4  22         15.82         22.98         2.68 o
  -3   4  22         23.02         20.91         2.57 o
  -2   4  22        172.78        192.71         6.40 o
  -1   4  22        940.20        852.36        18.03 o
   0   4  22        127.70        117.25         4.69 o
   1   4  22        944.34        858.73        19.90 o
   2   4  22        171.89        184.97         7.04 o
   3   4  22         23.66         22.45         3.21 o
   4   4  22         16.28         21.22         2.90 o
  -4   5  22         53.36         56.02         3.64 o
  -3   5  22          4.64          6.50         2.52 o
  -2   5  22        136.86        135.39         5.35 o
  -1   5  22          4.17          4.21         2.61 o
   0   5  22         16.47         11.07         2.62 o
   1   5  22          4.26          4.01         3.12 o
   2   5  22        137.75        129.97         5.76 o
   3   5  22          4.78          4.18         3.16 o
   4   5  22         52.60         55.68         3.71 o
  -4   6  22        105.66        101.44         4.58 o
  -3   6  22         59.95         57.49         3.21 o
  -2   6  22         60.19         64.46         3.44 o
  -1   6  22        140.91        133.86         4.77 o
   0   6  22         65.53         75.85         3.95 o
   1   6  22        140.58        134.44         5.18 o
   2   6  22         60.99         64.50         3.21 o
   3   6  22         59.07         58.14         6.45 o
   4   6  22        106.76         96.32         5.30 o
  -3   7  22         83.99        101.64         3.98 o
  -2   7  22        201.33        199.05         6.26 o
  -1   7  22        109.63         95.88         3.93 o
   0   7  22        218.37        181.70         6.33 o
   1   7  22        109.29         96.69         4.01 o
   2   7  22        199.76        202.15         5.83 o
   3   7  22         82.88         87.37         5.19 o
  -3   8  22        127.21        138.46         4.70 o
  -2   8  22         15.95         14.22         2.66 o
  -1   8  22         12.04         10.33         2.67 o
   0   8  22         88.10         80.73         3.82 o
   1   8  22         12.22         10.44         2.96 o
   2   8  22         15.60         14.61         3.41 o
   3   8  22        127.72        137.55         5.38 o
  -3   9  22         62.72         67.77         4.54 o
  -2   9  22         37.00         37.03         2.99 o
  -1   9  22         97.11        101.99         6.33 o
   0   9  22         80.58         69.75         3.56 o
   1   9  22         95.93         94.00         4.74 o
   2   9  22         36.75         38.47         2.88 o
   3   9  22         63.21         73.08         3.92 o
  -2  10  22         56.20         55.12         2.80 o
  -1  10  22         57.85         70.44         4.88 o
   0  10  22         23.39         29.86         3.16 o
   1  10  22         56.62         69.68         5.07 o
   2  10  22         55.94         49.14         3.30 o
  -2  11  22        148.93        148.11         5.42 o
  -1  11  22         12.37         15.92         2.63 o
   0  11  22         16.07         15.07         2.91 o
   1  11  22         12.05         11.45         2.95 o
   2  11  22        148.89        138.56         6.33 o
  -1  12  22         12.05         15.45         2.52 o
   0  12  22          0.36         -1.26         2.64 o
   1  12  22         12.11         17.92         3.33 o
   0  13  22         17.64         13.17         2.82 o
   1   0  23         21.66         23.82         3.32 o
   2   0  23          0.56         -1.29         2.75 o
   3   0  23         21.46         14.03         2.97 o
   4   0  23          0.09          1.85         2.78 o
  -4   1  23         44.97         51.34         3.39 o
  -3   1  23        122.58        119.24         5.08 o
  -2   1  23        357.16        362.21        11.87 o
  -1   1  23         81.22         85.14         4.63 o
   0   1  23          0.06          4.03         3.22 o
   1   1  23         83.27         85.88         4.98 o
   2   1  23        356.23        372.91        10.79 o
   3   1  23        122.76        125.53         5.26 o
   4   1  23         46.90         51.15         3.03 o
  -4   2  23         36.25         38.31         3.34 o
  -3   2  23         30.26         25.42         2.62 o
  -2   2  23        200.58        193.68         5.90 o
  -1   2  23        114.79        118.64         4.85 o
   0   2  23         99.01         86.91         4.45 o
   1   2  23        115.55        114.55         5.21 o
   2   2  23        198.75        187.19         6.64 o
   3   2  23         29.99         34.06         3.36 o
   4   2  23         36.34         42.84         2.94 o
  -4   3  23         18.06         12.70         2.80 o
  -3   3  23         42.36         38.19         3.46 o
  -2   3  23         18.82         19.51         2.89 o
  -1   3  23         26.54         23.43         2.96 o
   0   3  23        211.36        200.38         7.61 o
   1   3  23         26.56         20.68         3.38 o
   2   3  23         18.87         21.43         3.35 o
   3   3  23         43.33         36.54         3.44 o
   4   3  23         17.85         14.37         2.90 o
  -3   4  23         16.34         16.54         2.51 o
  -2   4  23        221.34        213.75         6.72 o
  -1   4  23         22.94         22.57         3.18 o
   0   4  23         66.37         82.61         5.02 o
   1   4  23         22.93         22.82         3.60 o
   2   4  23        220.79        219.19         7.71 o
   3   4  23         16.89         22.25         3.40 o
  -3   5  23         30.51         34.60         2.79 o
  -2   5  23         12.45         20.07         2.78 o
  -1   5  23        228.77        226.50         6.78 o
   0   5  23        323.27        288.92         9.20 o
   1   5  23        227.09        221.69         7.22 o
   2   5  23         12.39         22.36         3.52 o
   3   5  23         31.06         37.39         3.55 o
  -3   6  23        174.17        164.71         6.19 o
  -2   6  23        225.63        216.63         6.72 o
  -1   6  23          1.35         -1.22         3.01 o
   0   6  23        297.17        295.55         8.51 o
   1   6  23          1.32          1.55         2.96 o
   2   6  23        221.99        218.86         6.82 o
   3   6  23        177.11        168.72         6.47 o
  -3   7  23         13.28         14.73         2.36 o
  -2   7  23         47.76         55.81         3.08 o
  -1   7  23         63.32         56.16         3.25 o
   0   7  23         15.45         20.16         3.18 o
   1   7  23         63.76         50.81         3.61 o
   2   7  23         48.93         57.14         3.31 o
   3   7  23         13.36         10.84         3.06 o
  -3   8  23          0.66          0.17         2.39 o
  -2   8  23        260.86        258.49         7.23 o
  -1   8  23         71.40         83.64         4.97 o
   0   8  23          1.42          3.26         2.83 o
   1   8  23         72.34         77.34         4.58 o
   2   8  23        262.63        264.93         8.35 o
   3   8  23          0.63         -1.51         2.73 o
  -2   9  23         71.09         62.30         3.06 o
  -1   9  23         71.08         71.81         4.72 o
   0   9  23         33.19         43.08         3.15 o
   1   9  23         72.40         71.30         4.37 o
   2   9  23         70.47         61.65         4.26 o
  -2  10  23          9.64          9.41         2.50 o
  -1  10  23         12.47         15.70         2.62 o
   0  10  23          2.37          6.33         2.69 o
   1  10  23         12.74         18.40         2.91 o
   2  10  23          9.50          9.00         3.26 o
  -1  11  23         69.62         78.35         4.75 o
   0  11  23         81.32         75.19         4.12 o
   1  11  23         70.86         79.82         5.87 o
   0  12  23         13.68          8.79         2.82 o
   0   0  24        396.53        366.19        17.28 o
   1   0  24          7.63          5.16         3.30 o
   2   0  24        493.23        489.07        14.96 o
   3   0  24          1.93          2.53         2.84 o
  -3   1  24         41.96         40.70         4.05 o
  -2   1  24         50.22         65.50         4.01 o
  -1   1  24         76.15         80.53         5.93 o
   0   1  24         36.62         34.83         5.14 o
   1   1  24         76.44         74.12         4.38 o
   2   1  24         50.18         67.41         3.70 o
   3   1  24         41.39         38.10         3.33 o
  -3   2  24          5.54          5.67         2.74 o
  -2   2  24         71.61         67.40         4.22 o
  -1   2  24         80.39         88.14         4.09 o
   0   2  24          7.71          5.17         3.95 o
   1   2  24         79.16         71.86         4.41 o
   2   2  24         71.98         67.04         4.51 o
   3   2  24          5.53          2.04         2.81 o
  -3   3  24         66.92         62.50         3.19 o
  -2   3  24         14.02         12.56         2.82 o
  -1   3  24          0.07         -2.14         2.72 o
   0   3  24         50.61         41.89         3.57 o
   1   3  24          0.09          2.20         3.80 o
   2   3  24         13.83         10.10         3.65 o
   3   3  24         67.21         62.46         4.30 o
  -3   4  24         15.91         21.29         2.66 o
  -2   4  24         58.56         71.25         4.38 o
  -1   4  24        112.07        108.91         5.01 o
   0   4  24         19.21         15.97         3.61 o
   1   4  24        113.64        106.42         4.83 o
   2   4  24         58.92         65.97         3.84 o
   3   4  24         16.19         25.39         4.21 o
  -3   5  24          1.33          0.25         2.19 o
  -2   5  24         76.23         79.39         4.23 o
  -1   5  24         35.39         35.51         3.10 o
   0   5  24          0.05         -0.44         2.97 o
   1   5  24         36.32         43.14         3.66 o
   2   5  24         76.30         78.42         3.96 o
   3   5  24          1.45          1.31         3.09 o
  -3   6  24          9.03          6.13         2.34 o
  -2   6  24          1.45         -1.81         2.68 o
  -1   6  24        130.83        126.25         5.54 o
   0   6  24          0.00         -1.26         2.92 o
   1   6  24        131.23        125.91         7.55 o
   2   6  24          1.55          1.79         2.93 o
   3   6  24          8.80          6.53         3.45 o
  -2   7  24         44.38         44.12         3.18 o
  -1   7  24         17.51         20.23         3.15 o
   0   7  24          0.49          6.79         3.10 o
   1   7  24         17.30         17.37         3.29 o
   2   7  24         45.07         47.47         3.32 o
  -2   8  24          4.92          6.04         2.51 o
  -1   8  24         79.48         75.17         4.53 o
   0   8  24          4.50         11.44         3.37 o
   1   8  24         80.90         75.90         4.39 o
   2   8  24          5.09          6.28         3.46 o
  -2   9  24         12.14         16.75         2.94 o
  -1   9  24          5.96          1.23         2.63 o
   0   9  24         44.98         47.74         3.26 o
   1   9  24          6.27          8.65         3.05 o
   2   9  24         12.26         10.79         3.69 o
  -1  10  24         38.75         37.20         2.85 o
   0  10  24          3.96          4.71         2.83 o
   1  10  24         38.20         32.15         3.75 o
   0  11  24         10.98         23.36         3.89 o
   1   0  25          4.35          3.47         2.90 o
   2   0  25        220.94        233.63         8.77 o
   3   0  25         31.96         39.29         3.43 o
  -3   1  25        193.00        205.56         7.25 o
  -2   1  25         49.89         52.23         3.13 o
  -1   1  25        290.68        319.29         9.46 o
   0   1  25          8.18          4.29         4.43 o
   1   1  25        294.03        301.58        11.38 o
   2   1  25         48.63         48.02         4.26 o
   3   1  25        196.18        198.17         7.57 o
  -3   2  25         32.49         37.65         4.11 o
  -2   2  25         91.16        109.33         5.30 o
  -1   2  25         25.81         29.47         2.94 o
   0   2  25         24.65         21.11         4.72 o
   1   2  25         26.66         33.57         3.59 o
   2   2  25         91.17        108.90         6.75 o
   3   2  25         33.39         38.37         3.83 o
  -3   3  25          3.58          5.01         2.68 o
  -2   3  25         38.28         42.42         4.20 o
  -1   3  25         24.63         21.05         2.86 o
   0   3  25        112.32        114.69         5.35 o
   1   3  25         24.58         22.81         3.67 o
   2   3  25         39.08         45.40         6.19 o
   3   3  25          3.84          5.09         3.30 o
  -3   4  25          0.39          2.76         2.73 o
  -2   4  25          9.80          9.43         2.58 o
  -1   4  25         27.14         15.33         3.09 o
   0   4  25         31.12         37.34         3.46 o
   1   4  25         26.54         16.93         3.70 o
   2   4  25          9.85         14.46         3.46 o
   3   4  25          0.40          1.77         3.72 o
  -2   5  25          5.38          7.39         4.32 o
  -1   5  25         23.29         14.77         3.15 o
   0   5  25         79.78         73.97         4.36 o
   1   5  25         22.56         23.53         3.43 o
   2   5  25          5.56          2.46         3.33 o
  -2   6  25         73.37         81.42         4.77 o
  -1   6  25          7.64         11.72         2.94 o
   0   6  25         61.30         57.10         3.69 o
   1   6  25          7.57          3.26         3.24 o
   2   6  25         72.78         79.28         4.73 o
  -2   7  25         62.01         76.52         4.34 o
  -1   7  25          3.50          2.54         2.81 o
   0   7  25         11.10          9.32         3.80 o
   1   7  25          3.56         -0.56         3.07 o
   2   7  25         62.64         66.13         6.37 o
  -1   8  25          4.67          5.67         2.73 o
   0   8  25         40.55         40.40         3.32 o
   1   8  25          4.40          2.38         3.02 o
  -1   9  25          8.60          8.21         2.89 o
   0   9  25         22.99         24.15         3.15 o
   1   9  25          8.46          4.79         3.35 o
   0   0  26          3.05          3.07         4.58 o
   1   0  26        148.38        147.11         5.90 o
   2   0  26         24.21         24.35         3.24 o
  -2   1  26         98.54         98.72         4.77 o
  -1   1  26        323.82        327.29        10.11 o
   0   1  26          1.59         -1.95         2.72 o
   1   1  26        320.46        326.31         9.99 o
   2   1  26         98.65         98.07         5.43 o
  -2   2  26         16.21         10.67         2.72 o
  -1   2  26          6.06          6.60         3.15 o
   0   2  26         58.09         58.30         3.67 o
   1   2  26          6.29          6.46         2.71 o
   2   2  26         16.40         20.20         3.44 o
  -2   3  26         21.44         23.46         2.87 o
  -1   3  26         52.39         49.87         3.33 o
   0   3  26         16.77         12.77         3.16 o
   1   3  26         52.77         51.29         3.73 o
   2   3  26         20.96         25.21         4.00 o
  -2   4  26          6.82          3.89         2.57 o
  -1   4  26         30.82         29.46         3.24 o
   0   4  26        151.15        168.30         7.22 o
   1   4  26         30.26         32.39         3.35 o
   2   4  26          7.28         10.73         3.61 o
  -2   5  26         23.66         23.35         2.83 o
  -1   5  26          9.60         10.04         3.00 o
   0   5  26         73.60         84.08         5.24 o
   1   5  26          9.89         10.49         2.82 o
   2   5  26         23.28         24.28         5.59 o
  -1   6  26          2.02          3.08         2.89 o
   0   6  26          6.90          7.63         3.04 o
   1   6  26          2.05          1.82         2.78 o
  -1   7  26         46.40         51.28         3.73 o
   0   7  26         40.94         47.65         3.63 o
   1   7  26         46.12         51.41         3.23 o
   0   8  26         15.57         17.64         3.94 o
   1   0  27          4.15          4.54         3.28 o
   2   0  27         10.46         19.36         3.92 o
  -2   1  27         14.33         20.19         6.73 o
  -1   1  27         88.04         98.26         5.16 o
   0   1  27        120.74        145.14         6.24 o
   1   1  27         87.81        102.59         4.73 o
   2   1  27         13.45          6.97         2.86 o
  -1   2  27         93.68         88.80         4.95 o
   0   2  27        203.70        224.19         8.05 o
   1   2  27         92.05         77.10         4.70 o
  -1   3  27          6.28         11.48         2.98 o
   0   3  27         19.47         13.93         3.08 o
   1   3  27          6.57         15.21         6.17 o
  -1   4  27         10.86         13.16         2.92 o
   0   4  27        168.91        161.05         7.25 o
   1   4  27         10.56          7.29         3.00 o
  -1   5  27          6.12          3.03         2.83 o
   0   5  27         35.37         39.24         3.64 o
   1   5  27          5.86          3.96         2.93 o
   0   0  28          0.58         -0.09         4.02 o
   0   1  28        291.26        274.33         9.50 o
   0   2  28          0.01         -1.29         2.74 o
                                                
