# Supplementary material for: Total syntheses of Tetrodotoxin and 9-epiTetrodotoxin
Source: Nat Commun. 2024 Jan 23;15:679. doi: 10.1038/s41467-024-45037-0 (PMC10806222; doi:10.1038/s41467-024-45037-0)
Supplement: Supplementary file 4 — Source Data [file 41467_2024_45037_MOESM4_ESM.zip › Surce Data 20231213/Surce Data New/Crystal Structure Source Data/CCDC-2184304/cu_20220427_Cph_04_25_COOMe_0m.hkl]

  -1   0   0    1.50    1.30
   1   0   0    4.00    1.00
   1   0   0    0.90    1.30
   2   0   0 1249.97   78.69
   2   0   0 1229.48   78.89
  -2   0   0 1225.18   78.79
  -2   0   0 1274.47   78.79
   3   0   0   -2.70    2.60
  -3   0   0    0.50    2.30
  -3   0   0    2.10    4.10
  -3   0   0   -0.30    2.50
   3   0   0    0.90    2.50
   3   0   0    3.30    4.90
   4   0   0  424.66   26.80
  -4   0   0  412.26   27.30
  -4   0   0  429.16   26.80
   4   0   0  414.96   32.90
   4   0   0  387.86   27.20
   4   0   0  389.76   27.20
  -4   0   0  420.26   28.40
  -4   0   0  389.26   27.60
  -4   0   0  416.06   26.90
   5   0   0    1.30    6.40
   5   0   0   -1.60    4.90
   5   0   0   -1.60    3.80
   5   0   0    0.90    5.50
  -5   0   0    0.80    6.40
  -5   0   0    2.00    5.70
  -5   0   0    2.60    4.10
  -5   0   0   -4.60    4.10
  -5   0   0    7.40    5.50
   6   0   0  356.26   23.90
  -6   0   0  328.57   23.50
  -6   0   0  349.27   23.60
  -6   0   0  366.06   23.80
   6   0   0  344.97   22.90
   7   0   0    1.20    2.30
  -7   0   0    1.20    2.40
   1  -1   0   88.69    6.70
   1   1   0   98.89    6.40
   1   1   0   85.69    6.60
   1  -1   0  102.99    6.50
  -1  -1   0   94.39    6.40
  -1   1   0   98.99    6.50
  -1   1   0  111.99    6.50
  -2  -1   0  117.99    8.60
  -2   1   0  125.69    8.60
  -2   1   0  130.39    8.60
   2   1   0  127.29    8.50
   2   1   0  123.29    8.70
   2  -1   0  140.29    8.50
  -2  -1   0  127.59    8.70
   2  -1   0  123.09    8.90
   3   1   0  927.61   52.99
   3   1   0  766.02   53.39
  -3   1   0  806.42   53.09
   3  -1   0  845.32   52.89
   3  -1   0  756.82   52.99
   3  -1   0  776.92   53.49
   3  -1   0  929.51   53.09
  -3  -1   0  866.41   52.99
  -3  -1   0  822.52   52.99
  -3   1   0  778.32   53.59
   3   1   0  831.32   52.89
  -3   1   0  866.21   52.89
   4  -1   0   14.40    4.30
  -4  -1   0    4.50    5.80
  -4   1   0    8.00    5.40
  -4   1   0    9.10    6.80
  -4  -1   0   13.20    3.40
  -4   1   0    5.20    3.80
   4   1   0   11.50    5.90
   4   1   0    6.70    3.20
  -4  -1   0    4.80    3.90
   4  -1   0    7.90    4.50
   4   1   0    9.10    6.80
  -4   1   0   15.70    4.40
   4   1   0    6.40    5.40
  -4   1   0    6.00    3.00
   4  -1   0    7.70    6.80
   4  -1   0   16.60    3.70
  -4  -1   0   14.90    3.70
  -4  -1   0    1.50    7.00
  -5   1   0    4.90    3.80
  -5  -1   0    6.00    5.60
   5  -1   0    3.00    6.30
  -5   1   0    8.60    5.60
  -5   1   0    9.40    5.70
   5  -1   0    8.00    6.40
   5   1   0    4.90    6.20
  -5  -1   0    6.50    4.50
  -5  -1   0   12.20    4.20
   5   1   0    1.80    3.70
   5   1   0    2.40    5.30
   5  -1   0    6.10    4.00
  -5  -1   0    9.30    6.40
   5  -1   0    3.60    5.70
  -5  -1   0    5.10    6.20
   6   1   0   62.89    7.90
  -6   1   0   60.99    8.20
  -6  -1   0   56.29    7.00
   6  -1   0   57.19    8.80
  -6   1   0   72.29    7.70
  -6  -1   0   73.69    9.10
   6  -1   0   75.49    7.80
  -6  -1   0   68.39    8.20
   7  -1   0   18.90    3.20
  -7   1   0   18.10    2.90
   7   1   0   12.90    2.70
  -7  -1   0   22.50    2.90
   0  -2   0  706.53   44.10
   0   2   0  691.83   44.20
  -1   2   0 4182.88  241.58
   1   2   0 3250.47  241.48
   1  -2   0 4070.29  241.58
   1   2   0 4231.18  241.58
  -1   2   0 3854.11  241.58
  -1  -2   0 3387.26  241.58
  -2  -2   0   11.90    1.90
   2   2   0   13.40    2.00
  -2  -2   0    9.40    2.20
   2   2   0   11.20    2.00
   2  -2   0   11.80    2.50
   2  -2   0   10.70    1.80
  -2   2   0    9.20    1.80
  -3   2   0 8699.33  545.65
   3  -2   0 8497.55  545.65
  -3   2   0 8359.96  545.65
  -3  -2   0 8577.54  545.75
   3  -2   0 9189.78  545.75
   3   2   0 8251.67  545.55
  -3  -2   0 8607.44  545.65
   3  -2   0 9219.28  545.65
  -3   2   0 9098.29  545.65
  -3  -2   0 8599.54  545.65
  -3   2   0 8316.07  545.75
   3  -2   0 8262.77  545.85
   3   2   0 8717.43  545.65
   4   2   0   23.00    6.90
   4   2   0   23.90    3.40
  -4   2   0    7.00    6.80
   4  -2   0   17.60    4.50
  -4  -2   0   25.50    4.10
  -4   2   0   14.30    3.20
  -4   2   0    6.40    4.30
   4  -2   0   23.90    4.30
  -4  -2   0   21.10    4.10
  -4  -2   0    9.30    4.20
   4   2   0   24.20    5.20
  -4  -2   0   20.90    6.90
  -4   2   0   21.00    4.30
   4   2   0   27.50    5.70
   4  -2   0   16.50    4.00
  -4  -2   0   12.90    6.60
   4  -2   0   14.30    8.40
  -5  -2   0  254.87   19.30
  -5  -2   0  257.77   18.40
   5  -2   0  253.27   18.00
   5   2   0  254.67   18.90
  -5   2   0  271.87   19.30
   5  -2   0  274.87   19.50
  -5  -2   0  273.87   19.40
   5  -2   0  221.08   18.90
   5   2   0  271.87   17.40
  -5  -2   0  281.77   18.50
   5  -2   0  257.87   20.40
  -5   2   0  266.97   18.70
   5   2   0  223.58   24.10
  -5   2   0  249.68   18.20
  -5   2   0  267.77   17.60
  -6  -2   0   10.00    5.90
   6  -2   0    3.80    5.40
   6  -2   0    2.30    4.50
  -6  -2   0    1.70    4.80
  -6   2   0    6.40    4.00
  -6   2   0    5.00    4.30
  -6  -2   0    3.40    4.20
   6   2   0    8.50    3.80
  -7   2   0    8.20    2.50
   7  -2   0    9.20    2.80
  -7  -2   0    6.70    2.50
   7   2   0   11.90    2.30
   0   3   0    1.80    1.10
   0   3   0    1.20    1.00
   0  -3   0    0.80    0.50
  -1  -3   0 4500.75  307.67
  -1   3   0 4561.74  307.57
   1  -3   0 4741.03  307.67
   1   3   0 5480.25  307.57
   1   3   0 5097.89  307.57
   2  -3   0  345.17   22.30
   2   3   0  363.86   22.00
  -2  -3   0  309.37   22.10
  -2  -3   0  352.56   22.00
  -2   3   0  377.46   22.00
   2   3   0  310.77   21.80
   3  -3   0   82.29    7.30
   3   3   0   81.29    8.90
   3  -3   0   98.49    8.20
   3  -3   0   93.09    8.40
   3  -3   0   94.09   10.70
   3   3   0  100.79    8.70
  -3  -3   0  103.79    7.50
  -3  -3   0   90.19    8.80
  -3   3   0   98.49    9.60
  -3   3   0   90.19   12.40
  -3  -3   0   95.89    8.00
  -3   3   0  111.69    7.00
   3   3   0   98.09    7.20
  -3   3   0   97.09    7.40
  -4   3   0  434.66   27.70
   4   3   0  451.85   26.60
   4  -3   0  423.56   27.20
  -4   3   0  453.15   30.00
   4   3   0  358.16   27.50
  -4  -3   0  419.76   27.10
  -4   3   0  379.46   27.10
   4   3   0  426.06   32.70
  -4  -3   0  412.96   27.30
  -4   3   0  440.16   26.70
   4  -3   0  394.86   27.00
   4   3   0  380.36   28.00
  -4  -3   0  369.96   28.70
   4   3   0  415.26   27.50
   4  -3   0  391.96   28.40
  -4  -3   0  399.46   27.10
  -4   3   0  393.96   28.40
   4  -3   0  465.45   27.50
   5   3   0  172.88   22.30
  -5  -3   0  212.08   16.50
  -5  -3   0  210.48   17.80
  -5   3   0  220.78   14.80
  -5   3   0  232.08   16.80
   5  -3   0  199.28   16.70
   5  -3   0  193.38   16.40
   5  -3   0  230.18   18.50
   5  -3   0  220.88   15.70
   5  -3   0  234.18   19.00
   5   3   0  215.88   16.20
  -5   3   0  227.18   19.30
  -5  -3   0  247.08   16.00
  -5  -3   0  215.88   16.90
   6  -3   0   -0.20    5.60
   6  -3   0   -1.50    4.60
   6   3   0    2.80    3.20
  -6  -3   0    3.50    4.10
  -6   3   0    4.00    3.40
  -6  -3   0   -1.90    4.50
  -6  -3   0    3.50    6.70
  -6   3   0    1.20    4.20
   7   3   0    0.70    1.80
   7  -3   0   -2.00    2.90
  -7   3   0    2.30    3.10
  -7  -3   0    2.40    2.40
   0  -4   0  506.25   31.90
   0   4   0  497.95   32.00
   0   4   0  507.45   32.10
  -1  -4   0  165.28    9.70
  -1   4   0  157.58    9.70
   1   4   0  143.09   10.40
  -1  -4   0  127.49    9.90
   1   4   0  154.38    9.80
   1  -4   0  156.98    9.80
   2  -4   0 1486.95   96.09
   2  -4   0 1567.44   95.99
  -2  -4   0 1533.65   95.99
   2   4   0 1560.64   95.79
  -2   4   0 1656.23   95.89
  -2  -4   0 1295.77   95.99
  -3  -4   0    1.60    2.60
   3  -4   0   10.50    3.60
   3  -4   0    4.50    2.50
  -3   4   0    6.40    4.80
   3   4   0    4.80    2.00
  -3  -4   0    0.30    4.00
  -3  -4   0    0.70    3.60
   3  -4   0   -0.60    3.60
  -4  -4   0   83.79   10.00
  -4   4   0   97.39    7.30
   4   4   0   82.89   12.10
  -4  -4   0   99.59    8.90
   4   4   0  113.29   16.30
   4   4   0   86.79   10.20
   4   4   0   99.59    7.10
   4  -4   0   87.39    8.60
   4  -4   0  103.39   15.90
  -4  -4   0   79.89    9.80
   4  -4   0  107.89    9.10
  -4   4   0  128.19   11.90
  -4   4   0   96.89    9.90
   4  -4   0   95.99    9.00
   4   4   0  105.99   16.30
   4  -4   0   88.69   11.30
  -4  -4   0  109.69    8.70
  -4   4   0   77.29   11.60
  -5  -4   0   84.59   11.30
  -5   4   0   82.09   10.80
  -5   4   0   99.49    9.80
  -5  -4   0   81.99    8.70
  -5  -4   0  108.29   11.40
   5   4   0   74.89   16.80
   5   4   0   97.79    9.30
   5  -4   0   93.09   11.00
   5  -4   0   92.89   11.00
  -5   4   0   84.89    7.50
   5  -4   0   97.59    9.60
   5   4   0   89.89   12.10
   5  -4   0  100.39   13.10
  -5  -4   0  100.29   11.10
   6   4   0   77.99    7.10
  -6  -4   0   58.69    9.30
  -6  -4   0   78.29    8.00
   6  -4   0   67.49    8.20
   6  -4   0   73.99    9.00
  -6   4   0   77.79    7.90
  -6  -4   0  101.49    9.30
  -6   4   0   72.09    6.90
   7   4   0  141.89    9.60
   7  -4   0  155.18   10.70
  -7  -4   0  139.29   10.10
   0  -5   0   -0.20    0.80
   0   5   0    0.40    1.50
  -1  -5   0    8.90    1.10
   1  -5   0    4.80    1.20
   1   5   0    3.00    2.10
  -1   5   0    6.30    0.70
  -1  -5   0    1.40    2.80
  -2  -5   0  107.49    7.20
   2  -5   0   99.19    7.00
   2  -5   0   96.49    8.40
  -2   5   0  106.99    6.70
  -2  -5   0   80.19    8.20
   3  -5   0  198.18   14.10
  -3  -5   0  208.38   14.30
  -3  -5   0  204.48   13.40
   3  -5   0  193.88   16.10
  -3   5   0  210.98   12.90
  -3   5   0  202.88   14.70
   3  -5   0  202.38   13.20
  -3  -5   0  177.88   14.10
   3   5   0  174.38   15.10
   3  -5   0  182.88   14.10
   4   5   0    2.10    6.90
   4   5   0    3.50    8.80
   4   5   0   -4.20   11.10
   4  -5   0    2.10    4.20
  -4  -5   0    9.90    4.20
   4   5   0    3.90   10.50
   4   5   0    9.70    4.80
   4  -5   0    4.30    3.80
   4  -5   0    6.90    7.20
  -4   5   0    4.30    6.30
  -4   5   0    5.40    4.90
   4  -5   0   -2.50    4.30
   4  -5   0   11.70   10.60
  -4  -5   0    6.60    5.90
  -4  -5   0    2.20    7.00
  -4   5   0    4.80    2.30
  -4   5   0    7.20    8.90
  -4  -5   0   13.10    4.20
  -5  -5   0  109.79   12.30
  -5   5   0  130.79    9.30
  -5   5   0  109.69   12.00
  -5  -5   0  132.89   13.00
   5  -5   0  134.79   11.60
  -5  -5   0  134.79   10.60
   5  -5   0  128.79   16.60
   5  -5   0  134.89   13.80
  -5  -5   0  128.79   14.00
   5  -5   0   93.39   15.30
   5  -5   0  132.19   11.40
   5   5   0  118.09   19.60
   5   5   0  136.99   10.70
  -5   5   0  149.59   11.70
   5   5   0  123.69   17.20
  -6  -5   0  178.68   11.80
   6   5   0  167.88   11.20
  -6   5   0  152.58   11.20
   6  -5   0  149.88   12.90
  -6   5   0  143.79   12.10
   6  -5   0  170.48   14.30
  -6  -5   0  134.29   15.90
  -6  -5   0  165.68   12.20
   7  -5   0   59.29    6.50
   7   5   0   63.79    4.60
  -7  -5   0   63.09    5.30
   0   6   0  236.78   14.90
   0   6   0  212.98   15.10
   0  -6   0  239.08   14.60
  -1  -6   0    6.70    1.20
   1  -6   0    6.60    1.40
   1   6   0    7.30    2.00
   1   6   0    4.20    1.70
  -2   6   0  229.48   17.80
  -2   6   0  269.57   16.20
   2   6   0  241.58   17.70
   2  -6   0  249.18   17.50
   2  -6   0  253.87   16.50
  -2  -6   0  273.67   16.60
   3   6   0   37.10    7.90
  -3  -6   0   35.50    6.00
   3  -6   0   31.40    5.00
  -3   6   0   36.70    5.40
   3  -6   0   45.00    5.50
  -3   6   0   39.50    3.60
  -3  -6   0   52.99    5.30
   3  -6   0   46.00    4.70
  -3  -6   0   41.00    5.40
   3  -6   0   54.99    7.70
  -4   6   0  156.38   16.60
   4  -6   0  143.39   20.50
  -4  -6   0  133.79   11.00
  -4  -6   0  131.29   13.70
  -4  -6   0  129.59   14.40
   4  -6   0  128.49   11.10
   4  -6   0  133.39   14.30
  -4   6   0  111.49   13.40
  -4   6   0  138.29   11.60
   4   6   0  128.89   15.40
  -4   6   0  145.49    9.20
   4   6   0  141.69   15.50
   4  -6   0  125.69   10.60
   4   6   0  131.59   19.80
   4   6   0  114.39   14.70
   4   6   0  136.49   11.00
   4  -6   0  152.48   11.80
  -4  -6   0  127.29   10.90
   5  -6   0    8.80    5.40
   5  -6   0    2.00    8.60
   5  -6   0    2.00    4.80
   5   6   0   10.00    8.90
  -5   6   0    3.20    4.60
   5  -6   0    6.40    7.30
  -5  -6   0    5.40    8.70
  -5   6   0   -1.50    5.50
  -5  -6   0    2.10    6.60
   5   6   0    2.70   12.10
  -5   6   0    3.80    2.40
   5  -6   0    7.80    8.00
   5   6   0   -0.60   10.30
   5   6   0    5.00    3.60
  -5  -6   0    7.80    4.00
  -5  -6   0   11.80    5.40
   6  -6   0   21.20    6.20
  -6   6   0   18.60    4.10
   6  -6   0   19.30    7.20
   6  -6   0   21.20    6.80
   6   6   0   17.20    2.80
  -6  -6   0   19.10    4.10
  -6  -6   0   16.60    3.80
   0  -7   0    1.60    1.00
   0   7   0    2.90    2.30
   1   7   0  207.48   13.40
  -1  -7   0  197.38   13.00
   1  -7   0  199.88   13.10
   2   7   0  523.35   35.10
   2  -7   0  554.54   34.30
  -2   7   0  573.74   34.00
   2  -7   0  493.05   35.00
  -2   7   0  555.04   36.10
  -2  -7   0  576.54   34.40
   2  -7   0  513.65   34.70
   2  -7   0  499.55   35.50
  -3   7   0    6.50    1.50
   3  -7   0    4.70    2.60
   3   7   0    4.10    5.10
   3   7   0    2.90    3.90
  -3   7   0   -0.10    4.40
  -3  -7   0   17.00    3.40
  -3   7   0    3.80    9.60
   3  -7   0    3.10    4.80
   3   7   0    5.90    8.30
  -3  -7   0    6.70    6.40
  -3  -7   0    4.80    4.30
   3  -7   0    6.50    6.80
   3   7   0    8.00    5.30
   3  -7   0    8.00    4.20
  -4  -7   0   38.30    5.90
   4  -7   0   39.90    5.30
   4  -7   0   37.30   13.00
  -4   7   0   52.29    4.20
   4   7   0   47.80    6.50
   4   7   0   48.20    8.50
   4  -7   0   53.09    5.90
  -4  -7   0   56.89    8.30
   4   7   0   50.99   12.40
  -4  -7   0   52.09    9.50
   4   7   0   57.39   12.30
  -4   7   0   51.29    7.70
  -4   7   0   57.89    6.40
   4   7   0   46.80    8.80
   4  -7   0   42.10    8.60
  -4   7   0   47.20    9.10
   4  -7   0   51.59    6.80
  -4  -7   0   41.10    5.50
  -5   7   0   69.79    5.30
   5  -7   0   68.99    9.30
   5  -7   0   43.10    7.30
   5  -7   0   45.30    9.20
  -5  -7   0   46.10    8.40
  -5  -7   0   53.79   10.90
  -5   7   0   55.49    8.40
   5   7   0   67.79   10.50
   5   7   0   88.39   10.10
  -5   7   0   63.09    7.30
   5   7   0   78.99    6.60
   5   7   0   62.89   14.60
  -5  -7   0   72.59    9.50
   5  -7   0   73.09    6.90
   5  -7   0   69.89   10.80
  -6  -7   0    1.40    3.50
   6  -7   0    4.10    7.30
  -6  -7   0    2.00    3.30
  -6   7   0    2.20    5.80
   6   7   0   -5.80    9.00
   6  -7   0   -1.00    6.00
   6   7   0   -0.50    2.10
   0  -8   0  875.01   47.80
   0   8   0  635.94   48.30
   1   8   0 4947.41  297.17
   1  -8   0 4608.74  296.77
  -1  -8   0 4551.74  296.77
   2  -8   0  756.22   51.19
   2  -8   0  861.81   50.89
   2   8   0  718.63   51.09
   2  -8   0  722.73   51.59
  -2  -8   0  863.91   50.89
  -2   8   0  811.12   51.39
   2   8   0  856.51   51.59
  -3  -8   0   23.50    4.00
   3   8   0   26.40    6.30
   3   8   0   35.00    8.40
   3   8   0   29.80    5.90
   3   8   0   24.90    4.80
  -3   8   0   21.00    4.70
   3  -8   0   29.60    3.50
   3  -8   0   32.70    8.50
  -3   8   0   35.50   10.00
  -3  -8   0   30.60    4.90
   3  -8   0   22.70    4.80
   3  -8   0   28.20    7.40
  -3   8   0   26.60    2.40
  -4   8   0  226.28   19.80
  -4  -8   0  173.88   17.10
   4   8   0  192.98   19.40
   4  -8   0  221.28   15.40
   4   8   0  217.78   18.30
   4  -8   0  218.18   18.50
   4   8   0  196.78   24.90
  -4  -8   0  204.98   15.10
   4  -8   0  194.28   16.60
  -4  -8   0  219.88   15.70
  -4   8   0  231.18   15.70
   4   8   0  223.68   14.60
   4  -8   0  208.08   15.00
   4   8   0  205.78   19.40
  -4   8   0  168.48   17.20
   5  -8   0   51.69   12.10
   5  -8   0   78.69    9.80
   5   8   0   69.59    6.20
  -5   8   0   59.59   11.20
   5  -8   0   64.99    8.80
  -5  -8   0   71.69    9.00
   5   8   0   71.99   10.20
  -5  -8   0   67.89    9.60
  -5   8   0   81.79    8.30
   5  -8   0   66.89    8.80
  -6  -8   0    4.50    3.20
  -6   8   0    6.90    5.30
   6   8   0    3.60    7.90
   6  -8   0   -0.20    7.20
  -6  -8   0    5.30    3.40
   6  -8   0   10.90   12.80
   6   8   0   11.30    2.10
   0  -9   0    1.50    1.20
  -1  -9   0  450.35   27.30
   1  -9   0  443.66   27.30
   1   9   0  391.06   27.80
  -2   9   0   62.99    8.80
  -2  -9   0   93.79    6.70
   2  -9   0   70.59   10.60
   2  -9   0   70.89    8.20
   2   9   0   80.99    8.80
   2   9   0   83.39    7.60
  -2  -9   0   72.69    9.40
   2  -9   0   81.49   10.30
   2  -9   0   84.79    6.20
  -3   9   0   12.30    4.80
   3   9   0    7.70    5.90
   3   9   0   14.20    7.90
  -3   9   0    6.10    9.10
   3  -9   0    5.00    6.70
   3   9   0    9.00    5.80
   3   9   0   11.40    3.00
   3   9   0    9.80    6.40
  -3  -9   0   11.40    3.90
  -3  -9   0    8.60   12.00
   3  -9   0   12.40    7.70
  -3  -9   0    6.40    4.50
   3  -9   0   10.10    3.20
   3  -9   0    4.60    4.50
   4   9   0   35.40    8.20
  -4   9   0   39.90    9.80
   4   9   0   43.10    8.50
   4  -9   0   38.80    7.40
   4   9   0   33.90    5.00
  -4   9   0   37.50    7.70
  -4  -9   0   32.80    5.00
   4  -9   0   31.10    8.90
   4  -9   0   34.20    7.50
   4  -9   0   25.90    5.20
  -4   9   0   25.60   15.30
  -4  -9   0   33.50    7.10
   4   9   0   32.60    9.80
   5   9   0   66.19    9.80
   5   9   0   69.39    9.30
  -5   9   0   84.89    8.50
   5  -9   0   79.79    9.10
  -5  -9   0   78.39    9.20
   5  -9   0   64.39    9.00
   5  -9   0   65.19   12.60
  -5  -9   0   81.89   10.20
   5  -9   0   65.49   10.30
  -5  -9   0   83.49    7.90
  -5   9   0   89.69   10.10
   5   9   0   89.79    6.40
  -6  -9   0   33.10    4.00
  -6   9   0   28.40    5.40
   6  -9   0   24.90   11.90
   6   9   0   31.50    7.40
  -6  -9   0   33.50    4.00
   6   9   0   35.30    4.60
   0 -10   0  148.29    9.80
  -1 -10   0    4.90    1.70
   1 -10   0    6.70    3.80
  -1  10   0    2.60    5.50
   1  10   0    0.40    3.70
   1 -10   0    0.10    1.70
   2 -10   0  304.77   20.40
   2 -10   0  327.27   21.30
  -2  10   0  317.97   21.70
  -2 -10   0  349.47   21.20
   2  10   0  330.67   21.40
  -2  10   0  281.87   23.30
  -2 -10   0  276.57   21.50
   2 -10   0  323.47   22.70
   2  10   0  334.97   21.30
   2 -10   0  263.57   23.70
   3 -10   0  240.88   15.70
  -3  10   0  251.07   21.40
   3 -10   0  202.78   19.00
   3  10   0  227.88   18.50
   3  10   0  227.08   15.30
  -3 -10   0  227.78   16.50
  -3 -10   0  254.07   16.40
   3 -10   0  221.98   19.30
   3 -10   0  225.58   16.70
  -3  10   0  230.98   16.90
   3  10   0  239.18   19.30
  -3  10   0  206.18   20.70
   4  10   0  309.77   20.00
   4 -10   0  278.07   21.20
  -4  10   0  302.87   24.50
   4  10   0  370.96   33.20
  -4 -10   0  321.17   22.00
   4 -10   0  302.77   21.40
  -4  10   0  267.07   25.40
   4  10   0  312.47   23.10
   4  10   0  320.07   23.20
  -4 -10   0  286.67   22.30
   4 -10   0  266.97   23.20
   4 -10   0  304.07   24.50
  -4 -10   0  315.77   20.90
  -4  10   0  333.77   21.60
   5  10   0    0.70    2.40
  -5  10   0   13.00    7.20
   5  10   0    1.70    7.30
  -5 -10   0    6.60    3.60
  -5 -10   0    1.10    4.60
   5  10   0    8.90    6.80
   5 -10   0   -0.10    8.60
  -5  10   0    1.40    3.70
   5 -10   0   -4.80    4.70
   5 -10   0    1.80    9.10
   6  10   0    6.60    2.40
  -6 -10   0   13.20    3.50
  -6 -10   0    8.60    2.90
   6  10   0    7.40    6.30
  -6  10   0   10.70    5.10
   0 -11   0    1.00    1.50
   0  11   0    0.70    5.50
   0  11   0   -0.50    6.60
  -1  11   0  287.27   20.60
  -1  11   0  282.77   21.20
   1  11   0  243.88   22.10
   1  11   0  279.47   20.30
  -1  11   0  261.57   19.60
  -1 -11   0  307.27   18.00
   1  11   0  279.17   18.90
   1 -11   0  253.47   18.60
   1  11   0  282.47   20.80
   2 -11   0  631.84   43.20
   2 -11   0  682.63   41.30
   2  11   0  667.13   41.50
   2 -11   0  682.93   41.90
  -2 -11   0  602.54   41.70
   2  11   0  541.65   41.50
  -2  11   0  689.03   43.60
   2  11   0  672.93   43.20
  -2  11   0  652.93   43.00
   2  11   0  649.83   42.70
   2 -11   0  539.25   44.80
   2  11   0  607.84   42.20
  -2 -11   0  731.93   41.50
  -2  11   0  688.73   42.10
   3  11   0    1.40    7.20
  -3  11   0    4.60    9.20
   3 -11   0   -2.50    3.30
   3 -11   0    1.30    9.00
   3  11   0    0.60    9.20
  -3 -11   0    0.90    4.40
  -3 -11   0    5.50    4.70
   3  11   0    1.80    3.30
  -3  11   0   -1.90    4.60
   3 -11   0    3.80    4.90
   3  11   0   -2.80    7.30
   3 -11   0    1.50    8.20
  -4  11   0   -1.40   10.00
  -4  11   0   11.70    8.80
   4  11   0    6.60    7.20
  -4 -11   0   18.90    6.20
  -4 -11   0   20.20    6.80
   4  11   0   15.10    3.10
   4 -11   0   13.80    9.60
   4  11   0    9.90    6.70
   4 -11   0    9.80    9.20
   4 -11   0   17.20    5.20
   4 -11   0    8.90    5.30
  -4  11   0   18.00    5.00
   4  11   0   18.10    8.10
   5  11   0    3.80    6.10
   5 -11   0    5.60    4.70
  -5  11   0   13.80    7.00
  -5 -11   0   -3.80    3.40
   5  11   0    5.80    2.70
   5 -11   0   -0.70   10.00
   5  11   0    9.10    7.00
   5 -11   0    1.30   13.30
   5  11   0    0.00    2.90
  -5 -11   0    1.70    4.30
  -6 -11   0   -0.30    4.50
   6  11   0    5.70    2.20
   6  11   0    0.90    5.40
  -6  11   0    1.20    3.70
  -6 -11   0    2.40    2.90
   0  12   0 1103.89   71.79
   0  12   0 1059.59   71.89
   0 -12   0 1252.07   70.89
   0  12   0 1142.19   72.29
   0  12   0 1122.69   71.59
   0 -12   0 1032.00   70.99
   1 -12   0   87.89    8.30
   1 -12   0   90.89    6.50
   1  12   0  103.29   14.50
   1  12   0   98.99   12.10
   1  12   0   89.79    8.90
  -1 -12   0   69.89    9.40
  -1 -12   0   72.79    6.80
   1  12   0   82.19   11.00
  -1  12   0   90.59   11.20
  -1  12   0  107.49    9.80
   2 -12   0    5.00   11.40
  -2  12   0   -0.70    7.20
   2  12   0   -6.10    3.00
   2  12   0    8.60    6.70
   2 -12   0   -1.70    2.60
   2  12   0   -2.60    7.20
   2 -12   0    1.30    4.70
   2  12   0   -4.60    6.50
  -2 -12   0    1.20    3.80
  -2  12   0   -9.10    4.90
  -2  12   0   -1.80   12.40
  -2  12   0    9.50    8.50
   2 -12   0   -4.60    7.10
   3  12   0   39.40    4.60
   3 -12   0   35.90    9.20
  -3  12   0   45.60    8.00
  -3  12   0   36.60    8.90
   3  12   0   30.80    5.30
  -3 -12   0   33.40    7.30
   3  12   0   39.40    7.80
   3  12   0   36.30    7.50
   3  12   0   27.60    7.30
  -3  12   0   23.00    9.20
   3 -12   0   37.60    6.00
   4 -12   0   64.79    8.30
   4  12   0   31.60    7.70
   4 -12   0   47.30   10.70
  -4 -12   0   46.10    5.30
   4  12   0   43.60    5.70
  -4  12   0   49.40   11.10
   4 -12   0   54.89    9.80
   4  12   0   52.99   11.20
  -4 -12   0   65.99   12.40
  -4  12   0   48.20    9.50
   4 -12   0   41.70   11.10
  -4 -12   0   46.40    7.40
  -4  12   0   50.69    7.20
   4  12   0   31.80    7.30
   4  12   0   55.29    8.00
  -5  12   0  158.58   12.70
  -5 -12   0  173.88   12.80
   5 -12   0  181.08   13.30
  -5 -12   0  161.58   12.30
   5  12   0  189.68   17.10
   5  12   0  177.88   14.70
   5  12   0  180.58   11.90
  -5  12   0  175.28   15.30
   0 -13   0   -1.40    4.10
   0  13   0    2.80    5.30
   0  13   0   -2.90    5.50
   0  13   0   -9.30    7.80
   0 -13   0    2.30    2.10
   0  13   0    0.40    6.70
   1  13   0   33.10    8.10
  -1  13   0   28.40    7.10
  -1 -13   0   45.30    5.40
   1 -13   0   40.90    4.70
   1  13   0   56.19    7.50
  -1  13   0   58.19   10.10
   1  13   0   34.80    8.80
  -1  13   0   43.20    8.10
   1 -13   0   50.49    5.40
   1  13   0   41.40    5.80
   2 -13   0    4.30   11.20
  -2 -13   0   -3.10    4.40
   2  13   0    5.10    7.00
   2 -13   0    5.90    3.20
  -2 -13   0    5.80    4.80
  -2  13   0    3.80    7.90
   2  13   0   -0.70    6.30
   2  13   0    5.40    6.90
   2 -13   0   10.00    8.00
   2 -13   0    9.50    5.00
  -2  13   0   -5.10   11.80
   2  13   0    3.70    3.90
  -2  13   0    8.20    7.30
  -3 -13   0   71.99    8.60
   3 -13   0   83.79    8.00
  -3 -13   0   73.59    8.10
   3 -13   0   64.59    7.50
   3 -13   0   69.59   10.90
   3  13   0   75.39    7.40
  -3  13   0   68.99    8.80
   3  13   0   78.59    9.10
  -3  13   0   86.09   10.50
  -3  13   0   79.49    9.70
   3  13   0   70.79    8.60
   3  13   0   69.99    9.20
   4 -13   0    3.00   15.90
  -4 -13   0    8.30    3.90
  -4  13   0   15.70    9.30
   4  13   0    7.10    7.10
  -4 -13   0   12.70    5.20
   4  13   0    9.10    3.10
   4  13   0   19.90    6.40
   4 -13   0   10.60    5.10
   4  13   0    3.30    6.30
  -4  13   0    5.10    7.60
   5  13   0   68.09    9.80
   5  13   0   61.49    5.80
   5  13   0   54.39    7.80
  -5 -13   0   60.99    6.30
  -5  13   0   68.89    8.90
  -5 -13   0   64.49    6.80
   5 -13   0   67.39    7.80
   0  14   0 1093.79   67.39
   0  14   0 1080.49   64.89
   0  14   0  959.10   64.39
   0 -14   0 1040.00   63.49
   0  14   0  829.72   65.69
   0  14   0 1096.89   65.79
   0 -14   0  916.01   63.59
  -1 -14   0    7.00    4.30
   1  14   0   10.60    5.00
   1  14   0   15.40    7.30
  -1  14   0    3.30    6.80
  -1  14   0    6.50    5.80
  -1 -14   0    4.50    3.80
   1 -14   0   11.80    4.70
   1  14   0    3.00    6.40
   1 -14   0   12.50    2.80
   2 -14   0   58.79    7.00
  -2  14   0   66.29    8.20
   2  14   0   62.49    7.70
   2  14   0   65.59    8.70
   2 -14   0   57.59   11.90
   2  14   0   37.40    8.10
  -2  14   0   58.19   12.80
   2  14   0   67.29    7.70
  -2 -14   0   49.60    6.60
   2 -14   0   49.50    6.40
  -2  14   0   54.69    9.30
  -2 -14   0   56.39    6.90
   3 -14   0  872.81   57.19
   3 -14   0  860.21   58.99
   3  14   0  977.10   56.99
  -3 -14   0  803.42   57.79
  -3  14   0  924.91   58.89
   3  14   0  890.11   58.09
  -3 -14   0  871.51   56.99
   3 -14   0  936.71   57.59
  -3  14   0  890.71   58.19
   3  14   0  917.31   58.29
   3  14   0  860.01   57.69
  -4 -14   0    4.50    3.70
  -4  14   0   10.70   10.50
  -4  14   0   11.50    7.00
   4  14   0    2.70    5.80
   4  14   0    1.00    3.20
   4 -14   0   15.10    5.40
   4  14   0   -1.70    6.90
   4  14   0    5.00    5.90
  -5  14   0    3.20    4.20
   5  14   0   -4.50    4.70
  -5  14   0    9.30    3.20
  -5 -14   0    3.40    4.40
   5  14   0    8.80    2.70
   5 -14   0    6.20    4.10
   5  14   0    5.60    5.80
   0  15   0    2.10    6.40
   0  15   0   -3.40    5.80
   0  15   0    6.00    6.00
   0 -15   0   -1.60    4.20
   0  15   0    4.30    8.60
   0 -15   0    0.30    3.30
  -1  15   0   34.80    7.70
   1  15   0   45.50    7.50
  -1  15   0   46.40    6.50
   1  15   0   56.79    6.40
  -1  15   0   32.60    6.70
   1  15   0   44.60    8.80
   1  15   0   38.50    7.60
   1 -15   0   58.79    6.50
   1 -15   0   50.29    5.60
  -1  15   0   49.90    9.40
  -1 -15   0   49.80    5.80
  -2  15   0  364.16   33.00
  -2  15   0  439.16   29.70
   2  15   0  443.56   29.40
   2  15   0  452.75   28.60
  -2 -15   0  423.86   28.30
   2 -15   0  433.06   28.20
  -2 -15   0  394.46   29.30
   2  15   0  450.15   30.10
   2 -15   0  437.56   31.10
  -2  15   0  399.86   30.40
   2  15   0  451.05   30.30
   2 -15   0  461.65   29.10
   3 -15   0   10.60    6.00
  -3  15   0   14.10    7.30
  -3 -15   0   10.30    4.10
   3  15   0    3.10    3.80
   3  15   0    9.30    6.20
   3  15   0    8.50    6.10
   3 -15   0   -1.00    5.10
   3  15   0   17.50    6.50
  -3  15   0    8.00    7.20
   4  15   0   11.40    6.90
  -4 -15   0    8.10    3.50
  -4  15   0    9.70    4.60
  -4  15   0    3.30    9.00
   4 -15   0    8.60    4.70
   4  15   0    6.60    3.20
  -4  15   0   12.30    3.90
  -4  15   0    7.10    6.30
   4  15   0    5.00    5.60
   4  15   0   12.60    5.60
   5 -15   0    4.00    3.90
   5  15   0   -2.70    5.30
   5  15   0    3.20    4.00
  -5  15   0    3.40    2.80
   5  15   0   -0.30    2.70
  -5 -15   0    4.60    2.70
   0  16   0 2580.54  155.08
   0  16   0 2288.87  154.78
   0  16   0 2569.94  155.18
   0 -16   0 2356.76  154.48
   0  16   0 2480.15  155.28
   0 -16   0 2375.16  154.38
   1  16   0    2.70    7.30
   1  16   0    1.40    5.50
  -1  16   0   -0.20    6.20
   1 -16   0   -1.70    3.70
  -1  16   0   -2.60    5.30
  -1  16   0    1.10    6.10
  -1 -16   0   -3.90    5.70
   1  16   0    6.50    5.20
   1 -16   0    3.80    4.90
  -1  16   0    3.00    8.30
  -1 -16   0    0.60    4.10
   1  16   0   14.60    7.80
   2 -16   0   31.30    5.00
   2  16   0   22.00    6.70
   2 -16   0   26.70    9.90
   2  16   0   30.70    8.70
  -2  16   0   36.60    9.20
   2  16   0   38.20    7.70
   2 -16   0   46.60    6.40
  -2  16   0   28.60    6.90
   2  16   0   42.50    7.80
  -2  16   0   25.20   11.40
  -2 -16   0   30.20    7.70
  -2  16   0   40.40    5.70
  -2 -16   0   35.20    4.80
   3 -16   0  127.59   16.80
  -3  16   0  163.08   15.60
   3  16   0  164.88   14.00
  -3  16   0  154.98   14.70
   3  16   0  167.18   13.80
   3  16   0  168.28   12.00
  -3  16   0  155.88   12.20
   3  16   0  163.58   14.20
   3 -16   0  164.68   13.00
  -3 -16   0  154.98   11.60
   4  16   0   35.10   10.20
   4  16   0   21.40    5.40
  -4  16   0   55.99    6.50
   4  16   0   22.70    7.20
   4  16   0   35.50    6.10
  -4  16   0   16.90    5.20
  -4 -16   0   33.90    3.90
   4 -16   0   32.80    5.00
   0  17   0   -0.70    7.70
   0 -17   0    2.30    4.60
   0 -17   0    2.90    5.30
   0  17   0   -0.70    6.20
   0  17   0   13.10    9.00
   0  17   0    1.80    7.30
  -1  17   0   -3.80    5.20
   1 -17   0    0.40    4.70
   1  17   0   -3.70    7.70
   1 -17   0    0.30    7.40
   1  17   0    6.70    5.30
  -1  17   0    2.80    5.00
   1 -17   0    5.80    5.10
   1  17   0   -8.10    5.40
  -1  17   0    8.40    7.70
  -1  17   0    7.90    6.20
  -1 -17   0   -0.40    4.10
   1  17   0    6.00    7.10
  -1 -17   0    1.20   12.20
   2  17   0   12.20    5.80
  -2 -17   0   12.70    4.10
   2  17   0    0.60    6.30
   2  17   0   14.70    6.80
  -2  17   0   16.00    4.50
   2 -17   0   11.80    9.70
  -2  17   0   15.20    6.80
  -2  17   0    7.60    5.80
   2  17   0   17.70    4.70
   3  17   0  122.39   10.20
  -3  17   0  101.59   15.50
   3  17   0  129.99   12.10
  -3  17   0  129.09   13.30
  -3 -17   0  127.79    9.80
  -3  17   0  128.79   10.20
   3 -17   0  137.59   11.20
   3  17   0  113.89   12.00
   3  17   0  143.39   12.20
  -4 -17   0   13.90    3.30
  -4  17   0    5.90    5.00
   4  17   0   21.10    4.70
   4  17   0    7.50    3.40
   4 -17   0   17.10    4.10
   4  17   0   13.80    4.80
  -4  17   0   13.20    3.10
   0  18   0   -1.20    5.40
   0  18   0    1.80    5.30
   0 -18   0   10.90    4.80
   0  18   0    7.50    6.50
  -1  18   0  170.58   13.90
   1  18   0  192.18   14.50
  -1  18   0  154.68   16.10
   1 -18   0  180.48   17.40
  -1  18   0  168.58   14.60
  -1  18   0  197.38   15.20
   1  18   0  184.98   14.20
  -1 -18   0  176.88   13.20
   1  18   0  173.68   16.20
   1 -18   0  179.68   13.90
   1  18   0  186.78   15.00
   2  18   0    0.00    6.00
  -2  18   0    0.30    5.30
   2  18   0    3.90    4.80
   2 -18   0    4.10    5.00
  -2 -18   0    1.10    3.80
   2  18   0    2.90    4.30
  -2  18   0    0.90    3.80
   2  18   0   -0.50    5.60
  -2  18   0   -1.60    6.10
   3  18   0    6.70    3.70
  -3  18   0    8.40    5.50
   3 -18   0    9.10    4.50
  -3  18   0   13.60    5.70
   3  18   0   13.90    5.00
  -3 -18   0   10.20    3.50
   3  18   0   11.80    5.10
  -3  18   0    6.90    3.20
   3  18   0    8.60    4.90
   0 -19   0   -1.40    7.10
   0  19   0    1.70    6.10
   0  19   0    6.60    5.20
   0  19   0   -0.10    4.30
   0 -19   0   -0.20    4.90
  -1  19   0   63.69    8.30
  -1  19   0   57.59    7.90
   1 -19   0   62.49    6.80
   1  19   0   52.19    7.10
  -1  19   0   64.59    8.70
   1  19   0   86.99    8.50
  -1  19   0   60.99    7.10
   1  19   0   56.99    6.60
   1 -19   0   42.70   11.10
  -1 -19   0   53.79    6.30
  -2  19   0   56.79    7.90
  -2  19   0   47.10    6.90
  -2 -19   0   49.60    6.90
   2  19   0   76.59    8.80
  -2  19   0   57.39    6.70
   2  19   0   64.39    8.30
   2  19   0   50.79    6.80
   2  19   0   62.39    7.90
   2 -19   0   61.99    6.40
  -3  19   0   28.80    5.30
   3  19   0   30.90    5.00
   3  19   0   30.90    5.00
  -3 -19   0   25.80    4.40
   3 -19   0   28.80    4.70
  -3  19   0   22.00    5.50
   3  19   0   14.30    4.70
   3  19   0   21.40    4.10
  -3  19   0   22.20    3.40
   0 -20   0   78.39   18.40
   0  20   0   90.69    9.80
   0  20   0   70.39    9.00
   0 -20   0   83.09    9.20
   0  20   0   79.19    8.20
   1 -20   0   19.10    5.40
   1  20   0    7.60    4.00
   1  20   0   13.00    4.50
  -1  20   0   13.10    4.40
  -1 -20   0   19.00    4.80
  -1  20   0   20.10    5.40
   1  20   0   22.10    5.10
   2  20   0   41.80    5.10
  -2  20   0   40.40    5.80
  -2  20   0   33.90    4.20
   2 -20   0   37.00    5.50
   2  20   0   36.20    4.90
  -2  20   0   32.30    5.10
   2  20   0   38.00    5.20
   0  21   0    5.50    5.40
   0  21   0    3.90    3.60
   0  21   0    0.40    4.40
   0   0  -1    0.00    0.30
   1   0   1 5448.75  375.16
  -1   0  -1 6478.45  375.26
   1   0  -1 5786.62  375.16
  -1   0  -1 6078.09  375.26
   2   0   1 1012.90   62.99
   2   0  -1 1120.59   63.09
  -2   0  -1 1001.70   62.89
   2   0  -1  946.31   62.79
  -2   0  -1  963.90   62.79
  -2   0   1  931.81   62.79
  -2   0   1 1022.70   62.79
   2   0   1  939.91   62.79
  -3   0   1  766.82   48.00
   3   0   1  697.93   48.60
  -3   0  -1  776.52   48.00
  -3   0  -1  767.82   48.10
   3   0  -1  689.83   48.60
   3   0   1  785.62   48.10
  -3   0   1  741.73   48.00
   3   0   1  750.12   48.00
   3   0  -1  810.52   48.10
   3   0  -1  741.43   48.00
  -3   0  -1  757.82   48.20
  -4   0  -1  187.58   16.20
  -4   0  -1  184.98   15.10
   4   0   1  173.68   14.70
   4   0   1  213.18   13.90
   4   0  -1  201.98   17.30
  -4   0   1  202.68   14.30
   4   0  -1  200.58   13.70
   4   0   1  175.98   14.50
   4   0   1  212.38   15.40
   4   0  -1  185.18   15.10
  -4   0   1  197.58   13.80
  -4   0   1  201.58   13.90
  -4   0  -1  211.48   13.80
   4   0   1  210.58   14.70
   4   0  -1  178.28   14.90
   4   0  -1  210.68   20.40
  -4   0   1  205.88   15.50
  -4   0   1  186.48   16.90
  -5   0  -1   21.80    7.00
  -5   0   1   18.90    4.50
   5   0   1   27.30    4.50
  -5   0   1   12.50    6.40
   5   0   1    9.60    5.80
  -5   0   1    7.40    6.30
  -5   0  -1   15.60    4.50
   5   0  -1   22.80    6.60
  -5   0   1    8.70    4.40
  -5   0  -1   16.40    5.70
  -5   0   1   16.60    6.10
   5   0  -1   18.50    3.90
   5   0   1    7.10    5.90
   5   0   1   13.40    6.20
  -5   0  -1   14.00    5.60
   5   0  -1   22.10    5.90
  -6   0  -1    4.80    5.20
  -6   0  -1   10.30    4.10
   6   0  -1    9.30    4.90
   6   0   1    6.90    4.30
  -6   0   1    9.60    4.60
  -6   0   1    9.90    6.00
  -6   0   1    4.30    5.00
   6   0   1    3.80    4.30
  -7   0   1   18.90    2.90
   7   0  -1   12.20    2.80
   7   0   1   10.40    2.50
  -7   0  -1    9.00    2.50
   0  -1  -1    5.30    0.50
   0   1  -1    5.50    0.80
   0   1  -1    5.00    0.70
   1  -1   1 1207.38   76.79
  -1   1   1 1211.08   76.69
   1   1  -1 1211.68   76.69
  -1   1   1 1148.59   76.69
  -1  -1  -1 1170.18   76.79
   1   1  -1 1195.48   76.69
   1  -1  -1 1161.98   76.79
   1   1   1 1187.48   76.79
  -1  -1   1 1296.57   76.69
  -1   1  -1 1240.28   76.69
   1   1   1 1238.28   76.69
  -1   1  -1 1308.77   76.79
  -2   1   1  645.14   40.60
  -2  -1  -1  640.24   40.60
   2   1  -1  626.64   40.50
   2  -1   1  633.84   40.50
   2   1  -1  642.94   40.60
  -2   1   1  663.63   40.60
   2  -1   1  636.94   40.70
  -2  -1  -1  596.24   40.60
  -2  -1   1  595.84   40.60
   2  -1  -1  627.74   40.80
  -2  -1   1  667.53   40.60
   2  -1  -1  661.33   40.50
  -2   1  -1  638.04   40.60
   2   1   1  686.73   40.60
  -2   1  -1  624.94   40.60
   2   1   1  627.74   40.50
  -3   1   1  778.82   46.00
   3   1  -1  692.23   45.90
   3   1  -1  812.62   46.00
   3  -1   1  645.44   46.50
   3  -1   1  731.63   45.90
  -3   1   1  671.53   46.50
  -3  -1  -1  736.83   46.00
   3  -1   1  752.02   46.10
   3   1  -1  680.03   46.80
  -3   1   1  656.93   46.20
  -3  -1  -1  742.13   46.00
   3  -1   1  680.03   46.00
  -3   1   1  730.13   45.90
  -3   1  -1  700.03   46.10
  -3   1  -1  669.53   46.70
  -3  -1   1  745.93   46.00
   3   1   1  783.12   46.00
   3   1   1  731.93   46.00
  -3  -1   1  720.53   46.00
   3  -1  -1  781.92   46.10
   3   1   1  668.43   46.40
   3  -1  -1  688.13   46.70
   3  -1  -1  733.83   45.90
  -3   1  -1  753.32   46.00
   4   1  -1  253.87   23.50
   4   1  -1  281.37   19.00
  -4  -1  -1  234.38   20.00
  -4   1   1  241.08   20.10
  -4  -1  -1  261.47   18.10
   4  -1   1  286.87   18.20
  -4   1   1  270.17   18.00
   4   1  -1  296.07   17.70
   4  -1   1  256.97   26.30
   4  -1   1  251.37   18.30
   4  -1   1  259.27   18.00
   4  -1   1  270.47   19.00
  -4  -1  -1  236.18   19.10
  -4   1   1  254.67   17.80
  -4  -1  -1  286.07   18.00
  -4  -1  -1  265.97   18.10
   4   1  -1  246.58   20.30
  -4   1   1  275.47   19.20
  -4   1  -1  291.37   17.70
  -4   1  -1  254.17   18.70
   4  -1  -1  296.27   17.90
  -4   1  -1  269.27   18.10
   4   1   1  284.97   17.80
   4  -1  -1  252.77   18.50
   4  -1  -1  268.87   23.20
   4  -1  -1  233.88   18.40
  -4  -1   1  288.67   18.00
   4   1   1  251.37   18.60
  -4   1  -1  251.07   19.90
   4   1   1  268.77   20.20
  -4  -1   1  286.47   18.20
   4  -1  -1  266.77   27.20
  -4  -1   1  241.88   20.40
  -4  -1   1  263.97   18.10
   4   1   1  209.18   20.20
  -4   1  -1  277.27   18.20
  -4  -1   1  254.87   19.40
   5   1  -1   -6.50    4.90
   5   1  -1    6.60    5.60
  -5  -1  -1    4.60    5.60
  -5   1   1   11.70    5.80
  -5   1   1    8.80    5.80
  -5  -1  -1    4.70    4.30
   5  -1   1   -3.30    4.00
   5   1  -1    5.90    8.70
   5  -1   1    8.40    6.50
  -5  -1  -1    2.00    6.70
  -5   1   1    8.50    3.90
  -5  -1  -1    5.60    5.80
  -5   1   1   10.30    4.50
   5   1  -1    7.90    3.60
   5  -1   1   11.10    5.80
   5  -1   1    3.10    5.30
   5  -1  -1    2.60    3.70
   5   1   1    9.10    4.00
  -5  -1   1   10.60    6.30
  -5   1  -1    6.80    5.10
   5  -1  -1    8.20    6.20
  -5  -1   1    2.80    5.90
   5   1   1    7.10    5.90
   5  -1  -1   10.10    5.10
  -5  -1   1    1.10    4.70
  -5   1  -1    5.00    4.40
  -5   1  -1    2.60    5.70
   5   1   1    5.90    5.80
  -5  -1   1   11.20    4.20
  -5  -1   1   21.30    6.50
  -5   1  -1    9.30    3.90
  -6  -1  -1  112.99   10.60
  -6   1   1   87.49    9.50
  -6   1   1  100.09   10.10
  -6  -1  -1  115.19    9.60
  -6  -1  -1  115.79   10.90
   6   1  -1  112.09    9.90
   6  -1   1  100.99   10.40
   6  -1   1  111.89    9.70
  -6   1  -1  100.99    9.70
  -6   1  -1  100.19    9.40
  -6  -1   1  107.69   10.80
  -6  -1   1  102.59   12.20
   6   1   1  124.99    9.80
   6  -1  -1   96.89    9.10
  -6  -1   1  115.99   10.10
   6  -1  -1  108.69   10.70
   7  -1   1   15.50    3.10
  -7  -1  -1   16.30    2.50
  -7   1   1   15.90    2.90
   7   1  -1   15.70    2.70
  -7  -1   1   11.40    2.90
   7  -1  -1   23.60    3.40
  -7   1  -1   15.90    2.70
   7   1   1   12.40    2.70
   0  -2  -1  493.35   28.90
   0   2  -1  439.16   28.90
   0  -2  -1  439.16   28.90
   1  -2   1 1952.40  115.29
   1   2  -1 1789.72  115.19
  -1  -2  -1 1790.92  115.29
   1   2  -1 1875.21  115.29
  -1   2   1 1830.22  115.29
  -1  -2   1 1661.63  115.29
  -1  -2   1 1867.71  115.29
   1  -2  -1 1863.51  115.29
  -1   2  -1 1819.72  115.29
   1  -2  -1 1719.23  115.39
   1   2   1 1890.21  115.29
   1   2   1 1813.92  115.29
  -1   2  -1 1866.21  115.29
   2  -2   1  168.58   10.70
   2   2  -1  167.98   10.70
  -2   2   1  158.78   10.70
   2   2  -1  158.68   10.70
   2  -2   1  158.58   11.10
  -2  -2  -1  155.58   10.90
  -2   2   1  155.98   10.80
  -2  -2  -1  172.78   10.90
  -2   2  -1  163.18   10.80
  -2  -2   1  154.58   11.00
  -2  -2   1  167.48   10.80
   2   2   1  166.48   10.80
   2   2   1  181.38   10.90
   2  -2  -1  157.38   10.70
   2  -2  -1  158.48   11.10
  -2   2  -1  160.98   10.70
   3  -2   1  667.43   42.20
  -3   2   1  630.14   42.90
  -3  -2  -1  688.83   42.40
  -3   2   1  701.43   42.20
   3  -2   1  692.83   42.50
  -3  -2  -1  684.73   42.40
  -3  -2  -1  662.73   42.50
   3   2  -1  738.63   42.20
   3   2  -1  580.64   42.20
  -3   2   1  599.74   42.50
   3   2  -1  676.43   42.90
   3  -2   1  588.74   43.00
   3   2   1  698.43   43.40
  -3   2  -1  663.13   42.30
   3  -2  -1  611.84   42.40
  -3  -2   1  658.43   42.40
   3  -2  -1  728.53   42.30
  -3   2  -1  620.54   42.40
  -3   2  -1  703.43   42.20
   3  -2  -1  696.63   42.40
  -3   2  -1  647.84   42.80
   3  -2  -1  577.94   43.10
  -3  -2   1  684.33   42.70
   3   2   1  609.54   42.30
   3   2   1  708.83   42.30
  -3  -2   1  681.83   42.30
  -4  -2  -1  589.44   38.50
  -4  -2  -1  520.05   39.00
   4  -2   1  492.85   40.70
   4   2  -1  570.04   39.40
  -4   2   1  622.04   38.20
  -4  -2  -1  570.74   39.50
  -4  -2  -1  590.94   38.50
   4   2  -1  600.04   41.20
   4  -2   1  638.84   38.60
  -4  -2  -1  638.94   38.50
   4   2  -1  653.63   38.10
  -4   2   1  625.04   38.50
   4  -2   1  581.24   38.40
   4  -2   1  577.94   38.30
   4  -2   1  651.73   39.30
   4   2  -1  638.34   38.90
  -4   2   1  559.54   39.50
  -4  -2   1  575.64   39.20
   4   2   1  560.64   39.30
   4  -2  -1  585.74   38.40
   4   2   1  591.34   38.70
   4   2   1  592.84   38.60
  -4  -2   1  535.55   39.70
  -4  -2   1  604.24   38.50
   4  -2  -1  599.24   39.30
  -4   2  -1  566.24   39.30
  -4  -2   1  641.14   39.90
   4   2   1  662.13   38.30
  -4   2  -1  647.04   40.80
  -4   2  -1  582.44   38.30
   4  -2  -1  566.44   38.40
   4  -2  -1  548.15   44.70
   4  -2  -1  584.84   38.40
  -4  -2   1  612.14   38.50
  -4   2  -1  649.04   38.20
  -4   2  -1  540.45   38.40
  -5   2   1  434.96   28.80
  -5   2   1  461.95   29.70
   5   2  -1  450.45   28.50
   5  -2   1  431.46   30.70
   5   2  -1  425.26   29.80
   5  -2   1  425.76   29.20
   5  -2   1  450.75   30.10
  -5   2   1  463.65   30.10
  -5  -2  -1  435.76   30.20
   5   2  -1  383.06   39.20
   5  -2   1  417.46   29.50
  -5  -2  -1  433.76   29.40
  -5  -2  -1  477.55   30.10
   5  -2  -1  400.46   29.90
  -5  -2   1  429.46   30.30
  -5   2  -1  467.85   29.80
   5  -2  -1  468.85   30.20
  -5   2  -1  390.56   29.10
  -5   2  -1  464.75   29.50
   5   2   1  455.55   29.70
  -5   2  -1  450.65   28.80
  -5  -2   1  451.25   29.50
  -5  -2   1  471.05   29.60
   5  -2  -1  449.46   30.80
  -5  -2   1  435.66   29.80
   5  -2  -1  461.35   29.00
   5   2   1  455.25   28.70
   5   2   1  392.16   30.70
  -6  -2  -1  136.59   13.00
  -6   2   1  132.29   11.10
   6  -2   1  135.09   12.70
  -6   2   1  145.69   12.10
  -6  -2  -1  159.78   11.70
   6   2  -1  156.48   11.60
   6  -2   1  139.69   11.90
   6  -2  -1  152.48   11.40
   6  -2  -1  161.38   12.90
  -6  -2   1  132.59   12.10
  -6   2  -1  159.78   11.60
   6   2   1  144.49   11.40
  -6   2  -1  137.69   11.20
  -6  -2   1  150.08   13.20
  -6  -2   1  155.78   12.30
  -7  -2  -1   10.80    2.50
  -7   2   1    8.00    2.60
   7  -2   1   13.50    3.10
   7   2  -1   11.00    2.30
  -7   2  -1    8.80    2.50
   7   2   1    5.80    2.20
   7  -2  -1    7.00    3.20
  -7  -2   1   10.80    2.70
   0   3   1 2347.86  162.88
   0   3  -1 2573.34  162.98
   0   3   1 2871.41  162.78
   0   3  -1 2617.54  162.88
   0  -3  -1 2494.85  162.88
   1  -3   1  955.30   57.79
  -1  -3  -1  954.60   57.79
   1   3  -1  791.82   58.09
   1   3  -1  876.81   57.69
  -1   3   1  938.41   57.69
  -1  -3   1  848.22   57.89
   1  -3  -1  849.32   57.89
  -1   3  -1  977.40   57.89
  -1  -3   1  975.50   57.69
   1  -3  -1  919.71   57.79
  -1   3  -1  958.60   57.69
   2  -3   1 1056.29   68.99
  -2  -3  -1  987.50   68.79
  -2   3   1 1116.29   68.79
   2   3  -1 1103.19   68.69
   2  -3   1 1098.09   68.79
  -2  -3  -1 1130.79   68.89
   2  -3  -1 1126.59   68.99
   2  -3  -1 1109.79   68.79
   2   3   1 1154.48   68.79
  -2  -3   1  935.61   68.79
  -2  -3   1 1177.18   68.89
   2   3   1  997.50   68.79
  -2   3  -1 1136.49   68.79
  -3   3   1 2501.55  173.58
  -3  -3  -1 2817.12  173.68
   3   3  -1 2733.33  173.88
  -3  -3  -1 2705.03  173.68
   3  -3   1 2786.52  173.78
  -3   3   1 2658.03  173.88
   3   3  -1 2578.04  173.38
   3  -3   1 2486.35  173.88
  -3  -3  -1 2907.81  173.68
   3  -3   1 2733.13  173.58
  -3   3   1 2923.61  173.58
   3   3  -1 2940.81  173.48
   3  -3   1 2673.23  173.68
   3   3   1 2679.03  173.78
   3   3   1 2979.50  173.58
  -3   3  -1 2648.33  173.48
   3  -3  -1 2815.42  173.58
   3  -3  -1 2680.73  173.68
  -3   3  -1 3072.69  173.58
   3  -3  -1 2815.92  173.68
  -3  -3   1 2923.31  173.68
  -3   3  -1 2764.62  173.88
  -3  -3   1 2740.53  173.78
  -3  -3   1 2684.53  173.68
   3   3   1 2407.46  173.48
  -4  -3  -1  169.28   12.00
   4   3  -1  137.69   14.50
  -4   3   1  158.38   11.10
   4  -3   1  169.48   11.90
  -4  -3  -1  155.38   12.00
  -4   3   1  161.78   13.20
  -4   3   1  165.58   12.40
   4   3  -1  159.48   12.60
  -4   3   1  144.39   14.80
   4  -3   1  148.39   11.90
  -4  -3  -1  156.28   12.20
   4   3  -1  167.48   18.60
   4  -3   1  147.89   17.70
   4  -3   1  146.69   19.90
   4  -3   1  164.78   12.30
   4   3  -1  140.89   13.80
   4   3  -1  169.38   10.90
  -4  -3  -1  166.18   14.70
  -4  -3   1  167.98   12.60
   4  -3  -1  165.68   12.00
   4  -3  -1  174.88   14.00
   4  -3  -1  164.68   21.80
   4   3   1  153.38   12.60
   4   3   1  170.48   11.30
  -4  -3   1  156.88   11.80
  -4   3  -1  163.48   17.00
  -4   3  -1  139.09   14.30
  -4  -3   1  149.29   15.20
  -4   3  -1  153.08   12.90
  -4  -3   1  155.48   12.20
   4   3   1  142.59   13.50
   4  -3  -1  164.98   12.00
  -4   3  -1  172.78   11.20
   5  -3   1    1.80    7.70
   5  -3   1    2.60    4.60
  -5   3   1   11.30    5.80
   5  -3   1    4.40    5.30
  -5   3   1   -0.50    3.20
  -5  -3  -1    3.10    5.50
   5   3  -1    5.70    5.20
   5  -3   1    2.40    5.10
   5   3  -1    2.10   10.00
  -5  -3  -1    2.60    5.40
  -5  -3  -1    7.60    7.40
  -5   3   1    3.60    5.30
   5  -3   1    6.40    6.40
   5  -3  -1    4.60    6.10
   5  -3  -1    0.80    7.70
  -5  -3   1    1.40    5.70
   5   3   1    2.80   11.00
  -5   3  -1    0.00    6.40
  -5  -3   1   11.90    4.40
  -5  -3   1    8.80    5.80
   5   3   1    5.20    3.50
   5  -3  -1   11.60    4.30
  -5  -3   1    4.60   10.00
  -5   3  -1    8.60    5.40
  -5   3  -1    4.20    3.20
   5   3   1    9.00    4.90
  -6   3   1   22.70    5.70
   6   3  -1   26.30    4.20
  -6   3   1   18.90    4.80
  -6  -3  -1   35.60    7.70
  -6  -3  -1   22.50    4.40
   6  -3   1   26.00    5.90
  -6  -3  -1   24.10    7.70
   6  -3   1   31.30    5.40
  -6   3   1   27.20    4.00
  -6   3  -1   19.00    4.40
  -6  -3   1   28.00    7.10
  -6  -3   1   26.00    4.90
  -6  -3   1   30.60    4.90
   6  -3  -1   24.10    4.80
   6   3   1   41.40    5.70
   6  -3  -1   23.80    6.20
  -6   3  -1   28.80    4.00
  -7  -3  -1    0.20    2.20
   7  -3   1    1.00    2.70
  -7   3   1    3.10    3.40
   7   3  -1    0.30    1.90
   7  -3  -1    1.30    3.10
  -7   3  -1    4.00    2.40
  -7  -3   1    4.90    2.60
   7   3   1    5.00    1.90
   0   4   1   23.10    2.80
   0  -4  -1   31.90    2.20
   0   4  -1   29.90    2.80
   0   4  -1   32.40    3.20
   0   4   1   28.10    2.20
  -1   4   1  587.94   35.50
   1   4  -1  573.94   35.60
  -1  -4  -1  588.54   35.60
   1   4  -1  533.75   36.00
   1  -4   1  578.24   35.60
  -1  -4   1  597.54   35.50
  -1   4  -1  597.24   35.50
   1  -4  -1  493.75   35.80
   1  -4  -1  599.14   35.60
   1   4   1  473.35   35.90
   1   4   1  567.64   35.50
  -1   4  -1  590.44   35.70
  -1  -4   1  512.75   35.50
   2  -4   1 2062.59  138.09
  -2  -4  -1 2352.86  137.99
   2   4  -1 2074.89  137.79
  -2  -4  -1 1953.30  137.89
  -2   4   1 2315.97  137.89
  -2  -4   1 1849.11  137.89
   2   4   1 2320.87  137.89
  -2   4  -1 2348.76  137.89
   2  -4  -1 2285.17  137.89
   2  -4  -1 2170.18  138.09
  -2  -4   1 2276.07  137.99
  -3  -4  -1   97.99    8.70
   3   4  -1   77.09    9.30
   3  -4   1   98.19   10.70
   3  -4   1   91.89    7.20
   3  -4   1   89.49    8.30
   3  -4   1   94.79    8.40
  -3  -4  -1   93.59    8.10
   3   4  -1   90.89    8.80
  -3   4   1   98.69    9.50
   3   4  -1   68.89    8.10
  -3  -4  -1  101.09    7.50
   3   4  -1   98.89    6.60
  -3  -4   1   94.39    7.30
   3  -4  -1   89.69   10.70
  -3   4  -1   97.09    9.20
   3  -4  -1   96.19    8.70
   3   4   1   97.99    7.00
  -3  -4   1  105.19    9.10
  -3  -4   1  100.59    8.50
  -3   4  -1   99.19    7.10
   3  -4  -1   88.59    7.10
   3  -4  -1  103.99    8.10
  -4  -4  -1  117.29    9.30
  -4   4   1  101.19   12.50
  -4  -4  -1  116.09    9.40
  -4   4   1   92.39   10.30
  -4   4   1  115.69    7.90
   4   4  -1  100.59   12.90
   4   4  -1   85.89   12.20
   4  -4   1  110.29    9.50
   4  -4   1  111.19    9.80
  -4   4   1  123.89   15.70
   4   4  -1  108.39   12.80
   4   4  -1   88.79   11.30
   4   4  -1  107.59   10.80
  -4   4   1  114.99   10.60
  -4  -4  -1  106.99   12.60
   4  -4   1  105.39    9.10
  -4  -4  -1  105.79   10.20
   4  -4   1  103.49   12.00
   4  -4  -1  111.69   13.50
  -4  -4   1   93.89   13.00
   4  -4  -1  105.79    9.20
  -4  -4   1  104.59   10.60
   4   4   1  102.79   11.90
   4   4   1   89.99   12.60
  -4  -4   1  110.99    9.10
   4   4   1  111.89   10.50
  -4   4  -1  109.99   10.10
   4  -4  -1  118.29    9.50
   4   4   1   98.39   10.50
  -4   4  -1  112.29   15.30
  -4   4  -1   97.39    7.90
   4   4   1  121.69    8.10
   4  -4  -1  123.99   12.50
  -4   4  -1   91.99   11.80
   4  -4  -1  114.79    9.60
  -4  -4   1  108.69    9.50
  -5   4   1  118.89    8.80
  -5   4   1  117.29   11.90
  -5  -4  -1  107.29   11.80
  -5  -4  -1  124.79   12.20
   5   4  -1   94.89   17.50
  -5   4   1  105.89   11.20
   5   4  -1  128.39   10.60
   5   4  -1  110.99   13.20
   5  -4   1  118.99   14.60
  -5  -4  -1  116.69   12.50
   5  -4   1   81.39   14.60
   5  -4   1  106.29   10.60
  -5  -4   1  113.89   12.50
  -5  -4   1  117.79   12.10
  -5   4  -1  104.49   10.70
   5   4   1  116.39   10.20
   5  -4  -1  104.09   14.50
   5   4   1  102.89   18.00
  -5   4  -1  130.39   11.50
  -5  -4   1  106.59   10.00
   5  -4  -1  114.99   11.20
   5  -4  -1  136.89   10.30
  -5   4  -1  114.79    8.70
  -5  -4   1  125.09   12.00
   5  -4  -1  109.19   12.80
   5   4   1  123.09   13.20
  -6   4   1  248.68   16.20
  -6  -4  -1  218.28   18.70
  -6   4   1  211.68   16.20
  -6  -4  -1  227.58   16.00
   6   4  -1  233.68   15.60
  -6   4   1  211.08   15.30
   6  -4   1  235.38   17.60
  -6  -4  -1  241.68   15.90
   6  -4   1  203.68   16.60
  -6  -4   1  194.18   18.80
   6  -4  -1  203.78   17.50
  -6   4  -1  227.28   15.30
   6  -4  -1  220.28   16.20
   6   4   1  242.28   15.50
  -6  -4   1  237.18   16.30
   6  -4  -1  229.28   17.50
  -6   4  -1  238.48   15.90
  -7   4   1   18.80    3.00
   7  -4   1   16.50    3.50
  -7  -4  -1   14.80    2.60
   7   4  -1   17.40    2.60
  -7  -4   1   15.20    2.70
   7  -4  -1   14.40    3.50
   7   4   1   17.30    2.10
   0  -5   1  855.61   53.99
   0   5  -1  879.11   54.49
   0   5  -1  847.82   54.19
   0  -5  -1  840.32   54.09
  -1   5   1  986.80   59.99
   1   5  -1  970.60   60.09
   1  -5   1  977.90   60.09
   1   5  -1  975.20   60.59
  -1  -5  -1  991.20   60.09
   1   5   1  922.01   60.39
  -1  -5   1  863.31   60.09
   1  -5  -1  832.72   60.29
  -1  -5   1  974.30   59.99
   1  -5  -1 1008.60   60.09
   2   5  -1  828.52   58.29
  -2  -5  -1  967.30   57.49
   2  -5   1  848.82   57.69
   2  -5   1  957.80   57.39
  -2   5   1  963.70   57.29
  -2  -5  -1  793.12   57.59
  -2   5  -1  977.00   57.29
   2   5   1  765.42   58.09
   2  -5  -1  875.51   57.59
  -2  -5   1 1013.30   57.39
   2  -5  -1  943.21   57.39
   2   5   1  923.71   57.19
   3  -5   1  947.41   59.39
  -3  -5  -1 1008.40   59.59
   3   5  -1  780.92   60.69
  -3   5   1  967.10   59.99
  -3  -5  -1  871.21   59.59
   3  -5   1  878.51   59.69
   3  -5   1  903.81   59.69
  -3  -5  -1  935.01   59.59
  -3   5   1  985.10   59.29
   3  -5  -1  901.41   60.29
  -3  -5   1  958.70   59.79
   3  -5  -1  930.81   59.69
  -3   5  -1  922.11   59.89
   3  -5  -1  985.40   59.49
  -3   5  -1  976.00   59.29
   3  -5  -1  910.51   59.69
   3   5   1  950.70   59.19
  -3  -5   1 1007.30   59.59
   4  -5   1  769.12   47.60
   4   5  -1  670.83   49.50
   4  -5   1  619.24   50.49
   4   5  -1  750.92   49.30
  -4   5   1  750.72   47.80
  -4  -5  -1  761.72   47.50
  -4  -5  -1  745.03   47.80
   4  -5   1  810.22   47.40
  -4   5   1  652.63   48.20
   4  -5   1  770.22   47.30
  -4   5   1  776.02   49.30
  -4   5   1  784.02   46.90
  -4  -5  -1  711.93   48.30
   4   5  -1  623.64   49.10
   4   5  -1  717.53   47.60
   4   5  -1  718.23   49.80
   4  -5   1  752.02   48.20
  -4  -5  -1  821.22   47.40
   4  -5  -1  815.72   48.50
   4   5   1  677.93   47.40
  -4   5  -1  836.52   49.40
  -4  -5   1  763.12   47.40
  -4   5  -1  802.52   46.90
   4  -5  -1  646.74   50.09
  -4  -5   1  707.23   47.90
  -4  -5   1  808.92   47.50
   4   5   1  649.34   49.20
   4   5   1  622.04   49.30
   4   5   1  726.93   49.00
  -4   5  -1  781.12   47.70
   4  -5  -1  784.82   47.50
  -4  -5   1  658.53   48.50
  -4   5  -1  661.63   48.00
   4   5   1  737.93   47.50
   4  -5  -1  769.42   47.90
   4  -5  -1  795.02   47.50
  -5  -5  -1  464.95   32.40
   5   5  -1  504.05   34.20
  -5   5   1  489.15   31.80
   5   5  -1  429.26   36.20
  -5  -5  -1  507.25   31.90
   5  -5   1  471.35   31.70
  -5   5   1  463.75   31.90
   5  -5   1  394.26   32.60
  -5   5   1  502.95   30.60
   5  -5   1  438.36   33.50
   5   5  -1  455.25   34.40
   5  -5   1  507.65   31.30
   5   5  -1  485.75   31.30
  -5  -5  -1  488.25   32.40
   5  -5   1  471.25   32.60
  -5  -5   1  454.65   32.00
  -5   5  -1  487.65   30.50
   5   5   1  421.66   36.40
  -5  -5   1  495.45   32.10
  -5   5  -1  483.05   31.50
   5   5   1  510.95   31.20
   5  -5  -1  491.05   31.40
   5  -5  -1  524.65   32.70
   5   5   1  509.95   33.90
  -5  -5   1  504.05   31.30
   5  -5  -1  443.96   31.40
  -5  -5   1  441.26   32.70
  -5   5  -1  449.36   31.70
   5  -5  -1  466.65   33.50
  -6  -5  -1   57.49   16.40
   6  -5   1   46.90    7.20
   6  -5   1   61.69    6.80
  -6   5   1   51.99    7.40
  -6   5   1   39.30    5.50
  -6  -5  -1   51.89    6.70
   6  -5   1   37.90    7.80
   6   5  -1   50.89    5.50
  -6  -5  -1   52.79    6.30
  -6   5   1   47.20    5.50
  -6  -5   1   53.99    7.00
  -6   5  -1   52.39    6.70
   6  -5  -1   49.99    6.20
  -6  -5   1   51.09   11.40
   6  -5  -1   53.29    7.30
  -6  -5   1   46.80    6.50
   6  -5  -1   57.89    7.50
   6   5   1   54.19    5.30
  -7  -5  -1   29.80    3.70
   7   5  -1   27.60    2.90
   7  -5   1   29.00    4.00
  -7  -5   1   30.80    4.00
   7   5   1   32.00    2.90
   7  -5  -1   30.60    4.10
   0   6  -1 1297.77   79.59
   0  -6  -1 1257.57   79.39
   0   6  -1 1205.18   79.79
   0  -6   1 1266.47   79.29
   1  -6   1  804.62   48.60
   1   6  -1  813.02   49.00
   1   6  -1  731.43   48.70
  -1  -6  -1  779.22   48.60
  -1  -6   1  639.44   48.60
   1   6   1  790.32   48.90
  -1  -6   1  776.62   48.60
   1  -6  -1  809.42   48.70
  -2  -6  -1   90.79    6.20
   2   6  -1   77.49    6.00
  -2   6   1   86.39    5.40
   2  -6   1   71.79    8.40
  -2   6   1   83.79    8.80
   2   6  -1   80.39    7.70
   2  -6   1   76.09    5.90
   2  -6  -1   84.59    5.90
   2  -6  -1   67.69    7.70
   2   6   1   66.79    7.60
   2  -6  -1   69.99    7.50
  -2   6  -1   72.09    8.50
  -2   6  -1   88.19    5.30
  -3  -6  -1  906.71   61.59
   3  -6   1 1001.00   61.29
  -3  -6  -1  984.40   61.49
   3  -6   1 1021.00   61.59
  -3   6   1  976.30   61.79
  -3  -6  -1 1029.00   61.49
   3  -6   1  962.40   61.69
  -3   6   1 1040.00   61.09
   3   6  -1  917.11   62.69
   3  -6   1  901.51   62.09
  -3  -6   1  847.82   61.69
   3   6   1  836.92   62.59
   3   6   1  869.71   61.39
   3  -6  -1  984.70   61.29
  -3  -6   1 1052.59   61.39
   3  -6  -1  980.70   61.59
   3  -6  -1  957.80   62.19
  -3   6  -1 1018.80   61.79
  -3   6  -1 1026.80   60.99
   3  -6  -1  996.50   61.59
  -3  -6   1  918.61   61.59
   4  -6   1  139.59   21.00
   4  -6   1  129.79   12.50
  -4  -6  -1  126.79   14.10
   4   6  -1  133.09   15.20
  -4   6   1  158.18   14.10
   4   6  -1  136.09   11.80
  -4  -6  -1  150.68   11.80
  -4   6   1  142.59   12.30
  -4  -6  -1  133.89   14.10
   4  -6   1  145.69   14.80
  -4   6   1  140.99    9.90
   4   6  -1  141.69   18.80
  -4  -6  -1  170.88   11.40
   4  -6   1  144.59   11.60
  -4   6   1  167.48   17.20
   4  -6   1  141.09   11.30
   4   6  -1  141.59   15.00
   4   6  -1  163.58   16.30
  -4   6  -1  128.79   13.80
   4   6   1  137.29   11.40
  -4   6  -1  145.19   16.90
   4   6   1  135.99   12.90
  -4  -6   1  157.78   11.70
   4  -6  -1  141.89   11.30
   4  -6  -1  134.09   16.30
   4  -6  -1  160.88   12.00
   4   6   1  134.39   16.80
  -4   6  -1  156.98   12.00
  -4  -6   1  148.59   15.30
   4   6   1  150.28   15.90
   4  -6  -1  146.99   14.60
  -4   6  -1  160.38    9.90
  -4  -6   1  144.49   11.40
   4   6   1  139.69   15.70
   4  -6  -1  139.29   11.70
  -4  -6   1  128.99   14.70
  -5  -6  -1  129.99   15.00
   5  -6   1  129.19   14.50
  -5   6   1  133.29    9.20
   5  -6   1  126.79   11.20
   5  -6   1  123.09   16.80
  -5   6   1  145.39   11.80
   5   6  -1  124.69   16.80
   5   6  -1  134.49   10.40
  -5  -6  -1  140.09   14.10
   5  -6   1  116.89   14.80
  -5   6   1  132.19   12.40
   5  -6   1  127.89   12.40
   5   6  -1  119.19   20.10
  -5  -6  -1  133.39   12.10
   5   6  -1  136.89   16.00
  -5   6  -1  126.59   11.20
  -5   6  -1  121.59   11.90
  -5   6  -1  132.19    9.20
   5  -6  -1  140.99   16.10
  -5  -6   1  127.79   10.80
  -5  -6   1  145.99   12.90
  -5  -6   1  131.29   13.10
   5  -6  -1  146.49   11.60
   5  -6  -1  123.99   15.50
   5   6   1  106.69   21.10
   5  -6  -1  136.09   11.70
   5   6   1  132.39   10.10
  -5  -6   1  120.89   15.90
   5   6   1  136.29   15.80
   5  -6  -1  141.79   13.90
  -6  -6  -1   54.69    6.20
  -6   6   1   47.00    6.90
  -6   6   1   48.70    6.90
  -6  -6  -1   43.60   12.10
   6  -6   1   60.89    7.80
  -6   6   1   51.89    8.10
  -6  -6  -1   60.69    6.70
   6  -6   1   65.79    7.80
   6   6  -1   50.79    5.20
   6  -6   1   52.19    7.90
  -6  -6   1   51.69    6.40
  -6   6  -1   44.00    5.60
   6   6   1   54.79    5.00
   6  -6  -1   57.49    7.00
  -6  -6   1   49.99    6.80
   6  -6  -1   46.80    7.60
   6  -6  -1   55.59    7.60
   0  -7   1 4179.28  254.87
   0  -7  -1 3933.71  254.97
   0   7  -1 4263.87  255.17
   0   7  -1 3782.52  255.37
   1   7  -1 2033.20  121.09
   1   7  -1 1788.82  120.79
   1  -7   1 1824.22  120.69
  -1  -7  -1 1929.41  120.69
   1   7   1 1999.70  120.89
   1  -7  -1 1887.51  120.69
  -2  -7  -1  171.68   10.50
   2  -7   1  149.69   10.30
   2  -7   1  125.09   12.60
  -2  -7  -1  132.19   12.70
  -2   7   1  159.68    9.80
   2   7  -1  148.99   11.60
   2   7  -1  147.19   10.40
   2  -7   1  141.99   11.60
  -2   7   1  180.88   14.40
  -2  -7   1  168.38   10.40
   2  -7  -1  148.69   13.80
  -2   7  -1  157.48   12.30
   2  -7  -1  132.49   13.00
   2   7   1  154.58   11.70
   2  -7  -1  152.38   10.30
   3  -7   1  222.18   15.00
   3  -7   1  204.88   15.80
  -3   7   1  215.88   20.50
  -3  -7  -1  216.88   14.90
  -3   7   1  212.58   15.60
   3   7  -1  188.18   15.00
  -3   7   1  220.38   13.50
  -3  -7  -1  180.28   16.00
   3  -7   1  196.48   17.20
   3   7  -1  182.38   18.00
   3  -7   1  229.28   14.10
   3   7  -1  197.68   16.20
   3   7  -1  201.78   18.60
  -3  -7  -1  218.18   14.60
   3   7   1  191.08   14.60
  -3  -7   1  221.28   15.30
   3  -7  -1  201.18   17.00
   3   7   1  195.28   16.40
   3  -7  -1  207.88   14.10
  -3   7  -1  220.98   15.20
  -3  -7   1  231.58   14.70
   3  -7  -1  188.38   16.70
   3   7   1  186.08   15.10
  -3   7  -1  225.38   13.40
   3  -7  -1  230.68   15.00
  -3   7  -1  209.78   19.70
   3   7   1  182.58   18.50
  -4  -7  -1   69.89   10.00
   4   7  -1   83.89   13.20
  -4  -7  -1   94.69    9.20
   4  -7   1   82.09    8.20
  -4   7   1   84.09    9.00
  -4   7   1   77.29    9.30
   4  -7   1   79.19    8.80
   4   7  -1   80.89   12.60
  -4   7   1   85.09    5.90
   4   7  -1   60.19    9.10
   4   7  -1   77.59    8.00
  -4  -7  -1   90.39    8.10
  -4   7   1   91.89   10.70
  -4  -7  -1   67.29    8.60
   4   7  -1   78.99   10.20
   4  -7   1   97.79   10.20
   4  -7   1   77.29    8.40
   4  -7   1   57.59   13.30
  -4   7  -1   92.39   12.70
   4   7   1   80.79    7.70
  -4  -7   1   65.19    8.40
   4   7   1   73.59   10.20
  -4   7  -1   81.39    8.90
  -4   7  -1  105.09   11.30
   4  -7  -1   76.19    8.90
  -4  -7   1   88.19    8.60
   4  -7  -1   74.29    9.60
   4   7   1   85.69   10.00
   4   7   1   66.19    9.40
   4   7   1   67.99   13.60
   4  -7  -1   79.49    8.30
  -4   7  -1   82.69    5.80
  -4  -7   1   69.89   10.80
   4  -7  -1   94.49   14.80
  -4   7  -1   78.19   11.30
  -4  -7   1   67.69    9.40
   4  -7  -1   95.69   10.10
  -5   7   1  111.29    7.60
   5  -7   1   79.79   10.90
   5   7  -1   96.59   14.40
  -5   7   1  114.59   10.50
   5   7  -1  108.89   15.00
   5  -7   1   96.39   12.00
   5   7  -1  108.59   21.00
   5  -7   1  106.39   11.70
  -5  -7  -1  120.99   10.70
   5  -7   1  105.09    9.80
  -5  -7  -1  106.89   13.60
  -5   7   1   86.39   11.30
  -5  -7  -1  106.39   12.40
   5  -7   1  119.69   14.10
   5   7  -1  101.39    8.50
   5  -7  -1  103.19   10.30
  -5  -7   1  114.39    9.50
   5  -7  -1  105.89   11.00
  -5   7  -1  104.99   10.00
   5   7   1   95.79    8.50
  -5  -7   1  106.19   12.40
   5   7   1  119.59   12.80
   5   7   1  115.59   14.70
   5   7   1  106.19   22.10
  -5   7  -1  102.69    7.40
   5  -7  -1  117.69   13.60
  -5  -7   1  121.49   13.50
   5  -7  -1  106.09   15.70
  -5  -7   1  117.39   11.40
   5  -7  -1   91.99   11.30
  -5   7  -1   96.29   10.60
   6  -7   1   -0.40    6.30
   6   7  -1    2.80    9.10
  -6   7   1    1.00    5.80
   6  -7   1    2.90    6.60
  -6   7   1    0.90    4.00
   6   7  -1   -0.40    2.10
  -6  -7  -1    0.10    3.20
  -6  -7  -1    4.20    3.30
   6  -7  -1    1.10    5.50
   6  -7  -1    7.70    8.40
  -6  -7   1   -0.40    3.60
   6   7   1    3.00    2.10
   6   7   1    1.50    8.50
   6  -7  -1   -2.50    6.90
  -6  -7   1    1.80    3.30
   0  -8   1    8.40    1.30
   0   8  -1    8.70    2.90
   0  -8  -1    9.20    1.40
   0   8  -1   10.50    2.50
   1   8  -1  377.96   23.00
   1  -8   1  345.67   22.50
  -1  -8  -1  382.36   22.50
   1   8  -1  313.57   22.70
  -1  -8   1  348.27   22.40
   1  -8  -1  336.87   22.50
   1   8   1  357.66   22.80
  -2  -8  -1  690.43   40.70
   2   8  -1  701.23   41.40
   2  -8   1  590.44   41.70
  -2   8   1  659.63   41.40
  -2  -8  -1  531.15   41.00
   2  -8   1  560.54   41.60
   2  -8   1  679.03   40.60
   2  -8   1  614.04   41.00
   2  -8  -1  611.34   41.70
   2   8   1  690.03   41.70
   2  -8  -1  633.44   41.00
   2   8   1  581.64   40.90
  -2   8  -1  648.84   41.20
   2  -8  -1  681.53   40.60
   2  -8  -1  566.54   41.20
  -2  -8   1  720.43   40.70
   3  -8   1  269.37   21.60
   3   8  -1  248.38   22.80
  -3   8   1  265.67   19.90
   3  -8   1  285.67   18.80
   3   8  -1  286.27   20.80
   3   8  -1  268.37   18.90
  -3  -8  -1  304.57   19.30
  -3  -8  -1  287.17   19.60
  -3   8   1  302.27   18.10
   3   8  -1  299.57   22.20
   3  -8   1  296.67   19.70
  -3   8   1  316.77   24.50
   3  -8   1  273.97   21.00
  -3   8  -1  316.57   19.80
   3  -8  -1  252.97   20.00
  -3  -8   1  297.87   19.10
  -3   8  -1  303.37   23.40
   3   8   1  269.17   22.90
  -3  -8   1  281.77   19.80
   3   8   1  268.57   20.90
  -3   8  -1  245.48   26.30
   3  -8  -1  292.67   18.80
   3  -8  -1  312.97   19.70
   3  -8  -1  277.77   21.30
   3   8   1  271.07   19.70
   3   8   1  271.47   22.20
  -4   8   1  277.67   23.10
  -4   8   1  335.57   26.90
  -4  -8  -1  299.27   22.70
   4   8  -1  341.87   24.20
   4  -8   1  368.86   21.70
   4   8  -1  282.27   27.80
   4  -8   1  294.67   24.00
   4   8  -1  292.47   24.80
   4   8  -1  359.06   27.70
   4   8  -1  350.76   22.50
  -4   8   1  329.07   20.20
  -4  -8  -1  291.67   25.30
  -4  -8  -1  346.97   21.30
   4  -8   1  313.87   21.30
   4  -8   1  314.87   22.90
  -4  -8  -1  312.87   21.90
  -4   8   1  302.17   21.90
  -4  -8   1  348.17   21.50
   4  -8  -1  293.17   25.20
  -4   8  -1  258.17   22.70
   4   8   1  289.27   24.10
   4  -8  -1  297.47   23.90
   4  -8  -1  243.38   29.60
  -4  -8   1  290.17   23.50
  -4  -8   1  316.97   21.70
   4  -8  -1  306.07   21.30
   4  -8  -1  331.57   21.80
  -4   8  -1  295.17   26.10
   4   8   1  356.06   24.00
  -4   8  -1  317.87   21.70
   4   8   1  290.67   25.30
  -4   8  -1  371.06   25.00
   4   8   1  317.97   20.80
  -5  -8  -1  159.78   16.60
  -5  -8  -1  121.39   16.50
   5  -8   1  174.58   13.20
   5   8  -1  171.78   11.70
   5   8  -1  166.08   17.50
   5  -8   1  180.68   19.90
   5   8  -1  118.29   28.00
  -5  -8  -1  164.48   13.50
  -5  -8  -1  184.98   12.60
   5  -8   1  147.19   17.00
  -5   8   1  166.48   13.40
   5   8   1  186.48   11.70
   5   8   1  178.18   16.70
   5  -8  -1  186.08   13.40
  -5  -8   1  160.88   12.50
   5  -8  -1  155.48   16.20
   5  -8  -1  169.78   15.40
  -5   8  -1  180.18   13.10
  -5  -8   1  163.78   15.50
  -5  -8   1  165.98   14.50
   6   8  -1   -0.90    8.00
   6  -8   1   -1.10    6.50
  -6  -8  -1    3.00    3.10
   6  -8   1    9.00    7.00
  -6   8   1    0.50    5.10
  -6  -8  -1    5.20    3.20
  -6  -8   1    3.00    3.30
  -6  -8   1    2.70    3.60
  -6   8  -1    2.00    5.50
   6   8   1   -1.40    7.70
   6   8   1    3.70    1.90
   6  -8  -1   -3.50    7.60
   6  -8  -1    2.20    6.80
   0  -9  -1    3.40    1.30
   0  -9   1    4.60    1.30
   0   9  -1    1.80    3.40
   1  -9   1  738.63   45.60
  -1  -9  -1  772.32   45.50
   1   9  -1  734.03   46.10
   1  -9  -1  722.53   45.60
  -1  -9   1  754.02   45.50
   1   9   1  630.04   45.90
  -1   9  -1  668.83   46.40
   2  -9   1  201.98   18.80
  -2   9   1  231.68   17.40
   2   9  -1  270.17   16.80
   2  -9   1  233.18   16.80
  -2  -9  -1  251.57   16.10
  -2  -9  -1  211.08   17.30
   2  -9   1  221.18   18.50
   2  -9   1  246.18   15.80
   2   9   1  229.08   16.80
   2   9   1  261.87   25.50
   2  -9  -1  248.68   18.20
   2   9   1  248.98   16.60
  -2  -9   1  250.87   16.00
  -2   9  -1  250.17   17.10
   2  -9  -1  223.68   17.80
   2  -9  -1  245.88   16.80
   2  -9  -1  235.08   15.80
  -3   9   1  550.14   33.90
   3   9  -1  519.85   34.60
   3  -9   1  507.25   33.10
  -3   9   1  492.05   36.30
  -3   9   1  453.35   36.60
   3   9  -1  520.15   34.70
  -3  -9  -1  521.25   33.50
   3   9  -1  550.74   35.30
   3  -9   1  555.74   33.80
   3   9  -1  516.15   32.90
   3  -9   1  455.85   34.50
  -3  -9  -1  482.35   33.40
   3   9   1  512.75   34.60
   3  -9  -1  497.35   34.20
   3   9   1  533.55   32.90
   3   9   1  577.64   35.40
  -3  -9   1  548.35   33.40
   3   9   1  488.65   33.80
  -3   9  -1  514.25   33.80
   3  -9  -1  500.15   33.10
   3   9   1  494.05   34.90
  -3   9  -1  520.35   36.10
  -3  -9   1  506.75   33.70
   3  -9  -1  499.05   34.80
   3  -9  -1  523.25   33.70
  -3   9  -1  490.25   35.80
   4  -9   1  638.04   40.80
   4   9  -1  557.94   40.70
  -4  -9  -1  558.24   38.80
   4   9  -1  589.74   39.50
  -4   9   1  625.94   40.80
   4  -9   1  566.94   38.40
   4  -9   1  529.35   39.40
   4   9  -1  673.53   40.00
   4   9  -1  618.84   37.70
  -4  -9  -1  619.54   38.60
   4  -9   1  522.05   40.20
  -4   9  -1  626.44   40.80
  -4  -9   1  541.45   39.30
   4  -9  -1  583.24   38.30
   4   9   1  548.95   41.20
   4   9   1  567.44   39.50
   4   9   1  620.34   40.00
  -4  -9   1  604.34   38.40
   4  -9  -1  593.54   40.10
   4   9   1  651.33   37.70
   4  -9  -1  532.55   39.00
   5  -9   1  100.89   13.00
  -5  -9  -1  119.29   15.30
   5  -9   1   90.09   11.50
   5   9  -1  100.79   13.20
  -5  -9  -1   89.79    8.70
   5   9  -1   96.89   13.30
  -5   9   1  103.69    9.70
   5  -9   1  109.19    9.90
  -5  -9  -1  102.09   10.00
   5   9  -1  115.19    7.60
  -5  -9   1   95.69   10.70
  -5  -9   1   89.29   10.60
   5  -9  -1   88.59   10.80
  -5   9  -1   77.49   10.30
   5   9   1   98.79   13.20
   5   9   1  116.49    7.60
   5  -9  -1   96.09   13.30
   5  -9  -1   93.99   10.20
   5   9   1   90.39   11.20
   5  -9  -1   88.29   12.10
   6  -9   1   11.70    8.90
   6   9  -1   20.70    3.10
  -6   9   1   13.60    4.80
   6   9  -1   18.30    2.90
  -6  -9  -1   18.90    3.30
   6   9  -1   31.60    7.40
  -6  -9  -1   10.50    3.30
   6  -9   1   18.70    6.50
   6   9   1   18.10    7.00
   6   9   1   21.60    3.10
  -6  -9   1   13.90    3.40
   6  -9  -1   10.70    8.40
  -6  -9   1   25.60    3.70
  -6   9  -1   26.60    5.40
   0 -10   1 1269.87   81.09
   0 -10  -1 1297.07   81.19
   1 -10   1  288.77   18.30
   1  10  -1  249.88   19.30
  -1 -10  -1  307.67   18.40
  -1  10   1  270.47   20.10
  -1 -10   1  294.57   18.30
   1 -10  -1  290.57   18.40
  -2 -10  -1   14.00    4.60
   2  10  -1   37.90    9.00
  -2  10   1   17.50    8.50
   2  10  -1   22.10    6.00
  -2  10   1   15.90    9.40
  -2  10   1   17.20    5.20
   2 -10   1   22.60    7.10
  -2 -10  -1   15.90    3.40
   2 -10   1   19.80    4.80
   2  10  -1   24.30   10.80
   2  10  -1   15.80    5.10
   2 -10   1   18.00    2.80
   2 -10  -1   18.00    6.40
   2 -10  -1   28.20    4.60
  -2  10  -1   22.60    7.60
   2 -10  -1   24.30    2.90
   2  10   1   20.00    4.30
   2 -10  -1   10.60    7.10
  -2  10  -1    9.30   11.30
  -2 -10   1   24.80    8.00
  -2  10  -1   21.30    4.90
   2  10   1   23.70    5.00
  -3 -10  -1   84.79    9.80
  -3 -10  -1   99.89    8.60
   3  10  -1   86.19    7.00
   3  10  -1   85.49   11.50
   3 -10   1   78.59   10.40
   3 -10   1   93.69    9.40
   3  10  -1   87.69   12.90
  -3  10   1   85.19   11.70
  -3 -10  -1   88.09    8.80
  -3  10   1   91.89   11.90
  -3  10   1   85.59    9.50
   3 -10   1   69.99   10.40
   3 -10   1   89.29    7.60
   3  10  -1   95.29   10.60
  -3 -10   1   98.59    8.50
   3 -10  -1   80.49    9.30
   3  10   1   88.59   12.10
   3 -10  -1   89.79    9.30
  -3  10  -1   94.49   11.00
   3  10   1   82.09   10.00
   3  10   1   77.39   10.30
   3 -10  -1   85.89    7.40
  -3  10  -1   92.69    9.10
   3  10   1   85.89    7.00
   3  10   1   78.99   10.80
  -3  10  -1   89.39   10.90
  -3 -10   1   71.59    9.30
   3 -10  -1   73.69    9.70
   4  10  -1  344.37   21.30
   4 -10   1  297.87   26.90
   4 -10   1  333.57   22.50
   4 -10   1  275.37   24.70
  -4  10   1  366.26   25.80
  -4 -10  -1  314.07   23.20
  -4  10   1  319.77   22.70
   4  10  -1  336.97   24.50
   4  10  -1  333.37   24.10
  -4 -10  -1  344.07   23.40
   4  10  -1  332.47   26.20
   4 -10   1  354.46   22.80
   4  10  -1  308.57   25.40
   4 -10  -1  346.87   22.80
  -4 -10   1  348.57   23.00
  -4  10  -1  272.07   26.10
   4  10   1  353.06   24.60
  -4 -10   1  287.37   23.90
   4  10   1  364.46   21.40
  -4  10  -1  335.17   25.90
   4  10   1  316.17   24.40
   4 -10  -1  338.07   25.20
  -4 -10   1  316.57   22.20
   4 -10  -1  297.57   24.00
  -4  10  -1  344.07   22.60
   4 -10  -1  301.37   22.40
   5  10  -1  270.57   20.00
  -5 -10  -1  273.67   18.00
   5 -10   1  214.98   22.00
   5  10  -1  270.27   16.80
   5 -10   1  249.08   18.20
   5 -10   1  208.98   21.00
  -5 -10  -1  271.77   17.60
  -5  10   1  240.48   18.00
   5  10  -1  264.37   19.80
   5 -10  -1  221.28   20.00
   5  10   1  249.18   20.70
   5  10   1  271.47   16.80
   5  10   1  263.17   20.20
  -5 -10   1  259.17   18.40
   5 -10  -1  240.78   21.30
  -5 -10   1  253.77   17.70
  -5  10  -1  290.07   20.70
   5 -10  -1  263.97   18.30
   6  10  -1   75.29    5.60
  -6 -10  -1   72.49    7.70
   6  10  -1   60.99    8.00
  -6 -10  -1   64.99    5.90
   6 -10   1   65.79    9.00
  -6  10   1   60.49    7.80
   6  10   1   69.09   10.00
  -6 -10   1   58.89    6.30
   6  10   1   76.49    5.50
  -6 -10   1   64.29    6.20
  -6  10  -1   54.39    7.40
   0 -11   1 1089.39   61.69
   0  11   1  947.71   63.59
   0  11  -1  926.11   62.69
   0  11  -1  963.90   62.39
   0 -11  -1  894.51   61.99
   0  11   1  953.20   62.49
   0 -11  -1 1049.00   61.69
   0  11   1  964.50   62.79
  -1  11   1  416.26   29.90
  -1  11   1  428.86   30.50
   1 -11   1  405.06   28.60
  -1  11   1  427.16   29.50
   1  11  -1  474.55   30.50
  -1 -11  -1  489.45   28.20
   1  11  -1  402.06   30.80
   1  11  -1  434.56   29.80
   1  11  -1  444.76   29.50
   1  11   1  427.66   31.00
   1  11   1  444.66   28.80
  -1  11  -1  413.86   30.40
  -1 -11   1  484.15   28.10
   1  11   1  453.15   30.70
   1 -11  -1  433.16   28.50
  -1  11  -1  434.76   30.00
   2 -11   1  376.56   22.70
  -2  11   1  339.07   25.40
  -2  11   1  318.57   28.90
  -2 -11  -1  361.06   23.00
   2 -11   1  361.06   23.60
   2  11  -1  367.86   23.00
   2  11  -1  347.67   24.00
  -2  11   1  345.57   23.90
  -2  11   1  372.76   26.50
   2  11  -1  353.76   25.50
   2  11  -1  359.16   24.80
   2 -11   1  348.47   27.10
   2 -11  -1  365.46   22.70
  -2 -11   1  288.97   23.80
   2  11   1  337.57   23.00
   2  11   1  301.37   25.20
   2  11   1  366.86   24.90
  -2  11  -1  336.37   25.10
   2 -11  -1  287.37   27.30
  -2  11  -1  337.07   23.60
   2  11   1  328.97   23.10
  -2  11  -1  355.16   26.30
  -2 -11   1  370.56   22.90
   2  11   1  361.26   25.60
   2 -11  -1  382.46   23.50
   2 -11  -1  366.66   24.70
   3 -11   1   47.20    5.00
   3  11  -1   32.80    7.40
  -3 -11  -1   41.30    5.90
   3 -11   1   39.50    6.10
   3  11  -1   46.30    6.20
  -3 -11  -1   46.50    7.80
  -3  11   1   48.90    6.30
   3  11  -1   43.30    6.00
   3 -11   1   43.10    9.50
   3 -11   1   50.39   11.00
  -3  11   1   48.50   10.30
   3  11  -1   47.80   10.80
  -3  11   1   49.40   13.60
   3  11  -1   39.50    7.70
   3 -11  -1   49.30    6.00
  -3  11  -1   55.49   10.40
  -3 -11   1   50.69    5.80
   3  11   1   56.69    8.20
  -3  11  -1   57.69    6.10
  -3  11  -1   46.70    9.00
  -3 -11   1   49.50    5.90
   3 -11  -1   34.90    9.00
   3 -11  -1   34.60    6.10
   3  11   1   43.40    5.70
   3 -11  -1   42.00    8.60
  -4  11   1   61.49    9.80
  -4  11   1   59.79    6.70
   4 -11   1   44.70    6.70
   4  11  -1   55.49    8.00
   4 -11   1   66.89    8.60
  -4 -11  -1   61.39    7.00
   4  11  -1   65.89    9.70
   4  11  -1   60.09    8.40
   4 -11   1   48.00   10.70
  -4 -11  -1   42.50    8.10
  -4 -11  -1   56.79    7.30
   4 -11   1   72.69   11.20
   4  11  -1   62.19    5.90
   4 -11  -1   60.59   10.20
   4  11   1   67.49    5.90
  -4  11  -1   55.09    9.50
  -4 -11   1   61.39    7.80
   4 -11  -1   40.40    6.60
  -4  11  -1   54.09   10.50
   4  11   1   90.19    9.30
  -4 -11   1   49.50    7.70
   4 -11  -1   67.59    8.80
   4  11   1   60.79    8.70
   4 -11  -1   49.80    9.40
  -4  11  -1   54.39    7.90
   5  11  -1  269.57   17.60
  -5 -11  -1  225.08   15.30
   5  11  -1  236.18   15.00
  -5 -11  -1  237.48   15.70
   5 -11   1  177.28   20.30
  -5  11   1  201.88   15.70
   5 -11   1  221.08   16.10
   5  11  -1  208.68   17.40
   5  11   1  221.28   17.70
  -5 -11   1  226.98   16.00
   5 -11  -1  197.98   19.80
   5 -11  -1  213.88   16.30
   5  11   1  232.18   14.90
  -5  11  -1  198.48   18.30
  -5 -11   1  232.18   15.50
   5 -11  -1  211.88   26.10
   5  11   1  229.78   14.70
   5  11   1  195.18   18.00
  -5  11  -1  223.28   15.80
  -6  11   1  120.39    9.50
   6  11  -1  122.29    8.20
  -6 -11  -1  120.29    8.40
  -6 -11  -1  107.49    8.50
   6  11  -1  119.99   11.30
  -6 -11   1  128.09    8.70
   6  11   1  120.99    8.20
  -6  11  -1  101.99    9.60
  -6 -11   1  108.19    8.60
   6  11   1  106.59   10.80
   0  12  -1  194.68   18.40
   0  12   1  233.98   16.80
   0  12   1  205.88   18.90
   0  12  -1  221.28   16.80
   0 -12  -1  243.98   14.50
   0  12  -1  213.48   17.20
   0 -12   1  230.18   14.40
   0  12   1  219.18   17.30
   0  12  -1  210.88   17.30
   0 -12  -1  209.38   15.20
  -1 -12  -1  443.06   25.80
  -1  12   1  379.56   27.20
   1  12  -1  400.06   27.40
   1 -12   1  377.26   26.20
  -1  12   1  387.76   27.50
  -1  12   1  386.36   29.10
   1  12  -1  391.86   27.70
   1  12  -1  428.06   26.50
  -1  12   1  391.16   28.20
  -1 -12  -1  363.16   26.20
   1 -12   1  429.06   25.60
   1  12  -1  389.76   28.70
  -1  12   1  322.47   28.70
  -1 -12   1  425.06   25.70
  -1  12  -1  404.86   28.10
   1  12   1  397.46   27.40
   1  12   1  404.76   28.10
   1 -12  -1  437.06   25.70
   1 -12  -1  384.16   26.30
  -1  12  -1  361.66   34.10
   1  12   1  385.66   28.50
  -1  12  -1  402.06   27.40
   1  12   1  405.06   26.40
   2  12  -1  160.18   14.70
   2  12  -1  158.48   14.80
  -2  12   1  142.09   20.20
   2 -12   1  148.69   11.30
  -2  12   1  165.68   13.40
   2  12  -1  167.28   12.00
   2  12  -1  152.68   15.90
  -2  12   1  177.78   16.90
   2  12  -1  130.69   15.70
  -2  12   1  155.58   15.70
   2 -12   1  139.89   21.10
  -2 -12  -1  157.18   12.50
  -2 -12  -1  158.08   12.00
   2 -12   1  167.58   13.00
   2 -12   1  172.38   15.90
   2 -12  -1  136.99   19.10
   2  12   1  146.89   12.60
   2 -12  -1  186.68   15.20
  -2  12  -1  175.88   12.80
   2 -12  -1  177.28   11.30
  -2 -12   1  174.68   12.00
   2  12   1  158.38   11.90
  -2  12  -1  150.78   16.70
   2  12   1  142.09   14.80
  -2  12  -1  167.08   15.10
   2  12   1  168.28   15.80
   2 -12  -1  186.58   12.90
   3  12  -1  149.49   14.80
   3  12  -1  140.19   14.30
   3 -12   1  140.29   17.00
  -3  12   1  149.19   17.40
   3  12  -1  146.59   11.20
   3  12  -1  157.98   14.90
   3 -12   1  146.49   11.80
  -3 -12  -1  142.59   11.70
  -3 -12  -1  183.78   14.00
  -3  12   1  154.68   17.60
   3  12   1  158.58   11.20
  -3 -12   1  146.99   17.20
   3  12   1  145.39   11.30
   3 -12  -1  127.89   16.20
   3  12   1  140.99   14.40
   3 -12  -1  137.19   13.70
  -3  12  -1  150.98   17.60
   3  12   1  178.78   15.00
  -3  12  -1  142.99   14.70
  -3  12  -1  162.18   16.40
  -4 -12  -1  116.89   11.80
  -4 -12  -1  128.19   14.90
   4  12  -1  124.99    8.90
   4 -12   1  102.49   13.60
   4 -12   1   98.39   13.90
   4  12  -1   96.99   14.60
  -4  12   1   80.79   18.10
  -4  12   1  112.99   10.40
   4  12  -1  102.09   12.90
   4 -12   1  114.89   12.20
   4 -12   1  124.59   10.70
  -4 -12  -1  112.49    9.60
  -4  12   1   85.99   12.10
   4  12  -1   91.89   13.20
  -4 -12   1  111.59   12.40
   4  12   1  125.49   18.20
   4  12   1  107.39   13.10
  -4 -12   1  128.09   10.00
   4 -12  -1   87.59   10.70
   4  12   1  114.39    9.70
   4  12   1  117.59    8.80
  -4  12  -1  134.89   16.20
   4  12   1  147.99   15.10
  -4  12  -1   85.99   11.40
   4 -12  -1  101.49   12.30
  -4 -12   1  130.99   15.00
   4 -12  -1  113.19   12.60
   5  12  -1   80.39    6.10
   5  12  -1   66.99    9.80
   5 -12   1   72.79    8.10
   5  12  -1   66.79    8.00
  -5 -12  -1   68.39    6.70
   5  12   1   46.90    7.70
   5  12   1   75.69    9.10
   5  12   1   74.29    6.00
   5 -12  -1   50.59   12.80
   5 -12  -1   66.89    8.50
  -5  12  -1   64.49    8.50
  -5 -12   1   68.99    7.70
  -5  12  -1   58.79    7.30
  -5 -12   1   69.39    6.80
   0  13   1  144.79   12.70
   0  13  -1  119.79   13.30
   0  13  -1  117.09   15.20
   0 -13   1  138.59    9.20
   0  13  -1  129.69   12.90
   0 -13   1  119.99   10.90
   0  13   1  123.89   13.80
   0  13  -1  131.09   12.80
   0  13   1  150.28   13.20
   0 -13  -1  131.49   10.70
   0 -13  -1  144.59    9.40
   0  13   1  146.99   15.00
   1  13  -1  364.06   24.60
   1  13  -1  333.97   25.30
  -1  13   1  348.57   25.40
  -1  13   1  330.57   24.90
   1 -13   1  349.96   23.50
  -1  13   1  386.16   26.50
  -1 -13  -1  318.97   23.20
   1  13  -1  322.77   26.00
  -1 -13  -1  347.17   22.90
   1  13  -1  349.96   23.80
   1 -13   1  362.66   22.70
   1  13   1  331.77   25.30
   1  13   1  352.16   23.70
   1 -13  -1  336.77   23.30
   1  13   1  353.16   24.70
   1  13   1  329.57   25.80
  -1  13  -1  368.96   24.80
  -1  13  -1  378.46   25.40
   1 -13  -1  378.96   22.70
  -1  13  -1  344.57   26.80
  -1 -13   1  365.96   22.90
   2  13  -1  232.48   18.40
  -2  13   1  232.18   17.50
   2 -13   1  245.28   17.20
   2  13  -1  248.38   16.50
   2 -13   1  243.98   20.00
  -2 -13  -1  233.08   16.80
   2  13  -1  254.97   18.50
  -2  13   1  201.28   23.00
  -2 -13  -1  223.08   16.60
   2 -13   1  246.68   15.90
  -2  13   1  235.68   20.50
   2  13  -1  241.88   19.30
  -2  13   1  224.78   19.70
   2  13   1  225.18   18.10
   2 -13  -1  232.88   17.10
   2 -13  -1  201.78   22.40
  -2 -13   1  244.28   16.70
  -2 -13   1  186.08   17.00
   2  13   1  251.47   18.90
  -2  13  -1  196.18   26.10
   2  13   1  246.28   19.00
  -2  13  -1  240.38   18.90
   2 -13  -1  203.48   19.20
   2  13   1  255.17   16.40
  -2  13  -1  244.28   20.20
   2 -13  -1  241.98   15.90
   3  13  -1   38.90    7.50
  -3 -13  -1   32.40    4.90
  -3  13   1   25.10    8.90
  -3  13   1   29.20    9.20
   3 -13   1   30.10    4.80
  -3  13   1   29.70    5.70
  -3 -13  -1   21.30    6.50
   3  13  -1   29.80    7.60
   3  13  -1   34.00    7.20
   3 -13   1   40.00   10.40
   3 -13   1   50.19    6.20
   3  13  -1   22.80    3.90
   3  13   1   34.80    7.70
  -3  13  -1   42.20    8.10
  -3  13  -1   42.80    9.30
  -3 -13   1   26.10    6.30
   3  13   1   25.10    4.00
  -3 -13   1   35.10    5.40
   3  13   1   27.40    7.00
   3 -13  -1   26.20    4.80
   3 -13  -1   35.00    6.00
   3 -13  -1   22.60    9.10
   3  13   1   54.89    8.10
  -4 -13  -1   89.39    8.40
  -4  13   1   85.79   10.80
  -4  13   1   91.49    9.30
   4  13  -1   93.19   11.90
  -4  13   1   83.39   16.80
   4 -13   1  109.09   10.00
  -4 -13  -1   92.49    9.60
   4  13  -1  103.49    8.00
   4  13  -1   88.69   11.20
   4  13  -1   93.29   10.30
   4 -13  -1   90.39   12.80
  -4 -13   1   78.19   10.90
  -4 -13   1  100.69    8.80
   4  13   1   88.59   12.00
   4  13   1  107.59    7.90
   4 -13  -1  108.69   10.00
   4  13   1   92.79   12.30
  -4  13  -1   89.79   10.90
  -4  13  -1   91.09   10.70
   4  13   1   76.09   11.40
  -5  13   1   73.09    8.00
   5 -13   1   61.49    7.90
   5  13  -1   98.19   10.70
  -5 -13  -1   68.29    6.80
  -5 -13  -1   67.49    6.40
   5  13  -1   55.89    7.60
   5  13  -1   75.89    6.30
  -5 -13   1   67.99    7.50
   5  13   1   94.79    9.40
  -5 -13   1   68.49    6.70
   5  13   1   65.59    8.50
   5  13   1   75.89    6.10
   5 -13  -1   72.89    8.20
   0  14  -1   17.60    6.20
   0  14   1    9.90    6.00
   0 -14   1   19.40    4.60
   0 -14  -1   12.40    3.00
   0  14  -1   17.40    6.70
   0  14  -1   26.50   11.90
   0  14   1   16.60    7.00
   0 -14   1   18.10    2.90
   0  14   1   28.40   10.60
   0  14   1   13.80    7.70
   0  14  -1   24.70    6.30
   0  14  -1   27.10   10.50
   0 -14  -1   21.00    4.00
   1 -14   1  877.01   59.89
  -1 -14  -1  958.00   59.79
  -1  14   1 1031.00   63.79
   1  14  -1  928.01   60.19
  -1  14   1  932.01   60.89
   1 -14   1  959.70   59.59
  -1 -14  -1  839.82   59.69
   1  14  -1  919.61   60.59
   1  14  -1  969.10   61.09
  -1  14   1  916.51   60.59
   1 -14  -1  937.91   59.49
   1  14   1  939.51   60.69
  -1  14  -1  974.80   60.39
  -1  14  -1  955.20   60.79
  -1  14  -1  973.00   63.29
  -1 -14   1  988.50   59.79
   1  14   1  928.61   60.99
   1 -14  -1  948.01   59.89
  -1  14  -1  947.21   60.89
   1  14   1  980.50   60.09
  -1 -14   1  801.72   59.79
  -2  14   1  226.28   17.50
   2 -14   1  257.87   23.80
  -2  14   1  192.48   21.60
  -2 -14  -1  218.18   15.60
   2  14  -1  214.38   16.60
   2  14  -1  174.98   17.30
   2  14  -1  192.38   14.90
   2 -14   1  198.38   14.10
  -2  14   1  221.98   18.40
   2  14  -1  207.58   17.00
   2 -14   1  207.68   16.00
  -2  14  -1  181.18   16.90
  -2  14  -1  212.68   18.20
  -2  14  -1  191.48   16.30
   2 -14  -1  143.89   21.00
  -2  14  -1  163.28   20.50
   2  14   1  229.18   17.30
   2  14   1  202.58   16.40
   2 -14  -1  195.48   14.20
  -2 -14   1  190.08   15.20
   2 -14  -1  199.68   20.50
   2  14   1  229.78   14.80
  -2 -14   1  197.48   15.40
   2 -14  -1  220.58   15.50
   2  14   1  199.18   17.70
   3  14  -1   26.30    7.10
   3  14  -1   19.30    6.40
  -3  14   1   31.70    8.40
   3  14  -1   11.60    4.10
  -3 -14  -1   19.30    4.20
   3  14  -1   26.40    6.80
  -3 -14  -1   11.50    7.30
   3 -14   1   14.90    4.80
   3 -14   1    6.80   10.90
  -3  14   1   27.20    8.00
   3 -14   1   17.40    5.50
   3 -14  -1   11.30    5.20
   3 -14  -1    5.70    9.10
   3  14   1   11.30    4.00
   3  14   1   16.40    7.00
  -3 -14   1    7.00    6.60
  -3  14  -1    9.10    8.00
  -3  14  -1   13.00    7.50
   3  14   1   13.90    6.80
   3  14   1   10.10    6.30
   3 -14  -1   14.40    5.00
  -3 -14   1   20.90    4.80
  -4 -14  -1   99.49   12.10
   4  14  -1  105.69   11.80
   4  14  -1  109.19   13.00
  -4  14   1  100.29   13.40
   4 -14   1   96.59   10.20
  -4 -14  -1  103.79    8.70
   4  14  -1  104.69   11.50
   4  14  -1  113.59    8.50
   4  14   1  118.49    8.50
  -4  14  -1  110.29   13.20
   4  14   1   93.09   11.40
   4  14   1  104.39   12.10
  -4  14  -1  104.29   14.00
   4 -14  -1  103.79   13.30
  -4  14  -1  106.79    9.40
   4  14   1   86.99   11.60
  -4 -14   1  103.09    9.00
   4 -14  -1  132.09   10.50
   5  14  -1    4.20    5.50
   5  14  -1    5.90    4.90
  -5  14   1   12.70    3.40
  -5 -14  -1   14.00    3.90
  -5  14   1   12.70    3.20
   5 -14   1    7.20    4.20
   5  14  -1   16.90    3.00
   5  14   1   13.60    5.80
  -5  14  -1   14.30    3.40
   5  14   1   11.70    2.80
   5  14   1    1.80    4.60
  -5 -14   1    7.00    4.20
  -5  14  -1    8.10    3.20
   5 -14  -1    8.20    4.30
   0  15   1  121.99   13.70
   0 -15  -1   89.49    8.60
   0 -15   1   87.39    9.10
   0  15   1  106.69   11.40
   0  15   1   97.69   11.50
   0 -15   1   99.09    8.00
   0 -15  -1   81.59    7.90
   0  15  -1   87.29   11.50
   0  15  -1   95.09   11.60
   0  15  -1   89.69   11.10
   0  15  -1   95.09   11.60
   0  15   1   95.79   12.30
  -1  15   1  148.39   14.50
   1  15  -1  121.69   12.30
  -1  15   1  120.69   13.80
  -1  15   1  147.69   16.20
   1 -15   1  121.59   10.10
  -1 -15  -1  139.69   11.70
   1  15  -1  150.18   14.50
  -1  15   1  138.79   12.60
   1  15  -1  122.79   15.10
   1  15  -1  133.39   13.40
   1 -15   1  123.09   12.40
  -1 -15   1  152.68   11.60
   1  15   1  172.68   13.40
  -1  15  -1  154.68   12.30
  -1  15  -1  158.78   14.50
  -1  15  -1  122.39   16.60
   1  15   1  136.09   15.90
   1  15   1  148.89   12.20
   1 -15  -1  142.49   10.20
   1 -15  -1  148.69   11.40
  -1 -15   1  120.19   13.70
  -1  15  -1  133.89   13.90
   1  15   1  155.88   14.80
  -2  15   1   69.19   12.10
  -2 -15  -1   97.39    8.50
  -2  15   1   86.39    9.80
  -2  15   1   64.79    8.90
   2 -15   1   85.89    8.20
   2  15  -1   77.29    9.10
   2 -15   1   92.09   11.60
  -2 -15  -1   80.99    8.80
   2 -15   1   96.49   10.30
   2  15  -1   77.19   10.90
   2  15  -1   90.39   12.00
   2  15  -1   93.09   12.80
  -2  15  -1   87.49   11.60
  -2 -15   1   69.99    9.10
  -2 -15   1   83.49   11.00
  -2  15  -1  106.09   13.10
   2 -15  -1   71.19    8.00
  -2  15  -1  104.89    9.70
   2 -15  -1   88.19   10.60
   2  15   1   88.19   10.00
   2  15   1   96.19   10.90
   2 -15  -1   79.99    8.30
   2  15   1  105.49   10.00
   2  15   1   86.79    8.80
   3  15  -1  120.69   12.60
   3 -15   1  110.39   17.70
  -3 -15  -1  125.79   17.10
  -3  15   1  118.99   13.80
   3 -15   1  108.99   11.10
   3 -15   1  106.89   13.30
   3  15  -1  117.79   12.50
   3  15  -1  110.99    9.80
  -3  15   1  127.69   14.80
  -3 -15  -1  126.39    9.60
   3  15  -1   99.99   12.60
  -3  15  -1  133.19   10.40
   3  15   1  119.59   11.70
   3  15   1   92.59   12.90
  -3  15  -1  121.59   12.90
   3 -15  -1  109.49   14.40
   3 -15  -1  127.19   16.90
   3  15   1  121.79    9.70
  -3 -15   1  116.39   10.00
  -3  15  -1  116.89   14.40
   3 -15  -1  124.69   11.30
   3  15   1  110.99   12.60
  -3  15  -1  109.29   11.00
   4  15  -1   31.20    7.70
  -4 -15  -1   31.70    4.00
   4  15  -1   33.60    4.10
  -4  15   1   42.80    7.10
  -4  15   1   38.10    4.60
   4  15  -1   32.20    6.10
   4  15  -1   37.40    6.30
   4 -15   1   35.20    5.30
  -4  15  -1   25.00    6.80
  -4  15  -1   35.60    8.00
   4  15   1   34.70    6.80
  -4  15  -1   30.00    4.70
   4 -15  -1   38.60    5.50
   4  15   1   27.10    4.00
  -4  15  -1   26.20    4.20
  -4 -15   1   28.30    4.20
   4  15   1   19.60    6.10
   4  15   1   33.80    6.40
  -5 -15  -1   20.60    3.20
   5  15  -1   23.90    3.30
   5  15  -1   26.20    5.30
  -5  15   1   24.20    3.40
   5 -15   1   24.50    4.10
   5  15  -1   28.20    4.70
   5  15   1   25.10    5.90
   5 -15  -1   25.10    6.00
   5  15   1   30.00    3.30
  -5  15  -1   24.90    3.30
  -5 -15   1   17.80    3.20
   5  15   1   28.90    4.50
   0 -16  -1   24.30    4.50
   0  16  -1   26.30    6.40
   0  16   1   19.90    6.30
   0  16   1   24.60    7.10
   0  16   1   32.80    6.40
   0  16  -1   29.00    6.40
   0 -16   1   30.40    5.00
   0  16   1   15.40    7.60
   0  16  -1   31.00    6.60
   0  16  -1   40.00    8.10
   0 -16   1   21.50    4.30
   0 -16  -1   21.00    4.50
  -1  16   1  706.03   43.70
  -1 -16  -1  676.13   43.70
  -1  16   1  655.63   44.40
   1  16  -1  729.93   44.60
  -1 -16  -1  664.13   42.90
   1  16  -1  682.03   43.70
   1  16  -1  705.63   44.20
   1  16  -1  631.24   44.90
   1 -16   1  663.63   42.90
  -1  16   1  626.54   44.80
  -1  16   1  680.13   44.20
   1 -16   1  676.53   43.50
   1  16   1  708.93   44.10
  -1  16  -1  646.54   44.30
   1  16   1  680.73   43.60
  -1  16  -1  618.74   45.00
   1 -16  -1  685.63   43.30
  -1  16  -1  696.13   44.20
  -1  16  -1  696.43   43.60
   1  16   1  602.34   44.70
  -1 -16   1  636.54   43.50
   1  16   1  698.33   44.80
   1 -16  -1  667.73   43.00
  -1 -16   1  626.34   43.00
   2  16  -1 1975.20  114.09
  -2  16   1 1748.93  113.59
  -2  16   1 1568.34  113.99
  -2 -16  -1 1744.33  112.79
   2 -16   1 1896.31  113.39
  -2  16   1 1898.81  114.09
   2 -16   1 1667.23  114.19
   2  16  -1 1912.51  113.49
   2 -16   1 1661.23  112.89
  -2  16   1 1844.02  113.29
   2  16  -1 1754.02  113.79
   2  16  -1 1880.21  113.59
  -2 -16  -1 1631.64  113.49
   2  16   1 1758.02  114.29
   2 -16  -1 1899.91  113.39
   2  16   1 1846.02  113.39
   2  16   1 1878.61  113.89
   2  16   1 1766.22  113.69
  -2  16  -1 1709.13  113.69
   2 -16  -1 1728.53  113.99
  -2 -16   1 1676.93  112.89
   2 -16  -1 1648.34  112.89
  -2  16  -1 1889.11  113.39
   3  16  -1   27.60    6.60
  -3  16   1   42.60    7.70
   3  16  -1   31.80    6.70
  -3  16   1   38.20    4.90
   3  16  -1   41.00    4.90
  -3  16   1   30.20    7.20
  -3 -16  -1   35.20    4.30
   3  16  -1   35.50    6.60
   3 -16   1   31.80    5.80
  -3 -16   1   36.70    4.70
   3 -16  -1   37.60    5.80
  -3  16  -1   42.60    7.20
   3  16   1   35.60    4.60
   3  16   1   26.30    6.70
   3 -16  -1   19.70   11.00
   3  16   1   31.70    6.20
  -3  16  -1   34.80    4.90
  -3  16  -1   31.90    7.30
   3  16   1   27.60    6.70
  -4  16   1   97.89   11.50
  -4  16   1  105.89   12.00
   4  16  -1  106.29    8.40
  -4 -16  -1  112.19    7.90
   4  16  -1  115.09   12.20
   4  16  -1  106.49    9.80
   4  16  -1  101.89   14.30
   4 -16   1   98.19    9.30
   4  16   1   75.69    9.50
  -4  16  -1   87.59   10.20
   4  16   1   82.49    9.90
  -4  16  -1  118.49   10.70
   4  16   1   94.19   10.60
  -4  16  -1   90.09   13.30
   4 -16  -1  100.59    9.40
   4  16   1   94.39   10.30
   0 -17  -1  160.88   12.90
   0  17   1  169.08   16.30
   0  17   1  179.88   16.20
   0  17  -1  135.89   14.70
   0  17   1  133.99   14.10
   0 -17   1  138.79   12.90
   0  17  -1  154.18   13.80
   0  17   1  143.89   14.60
   0 -17  -1  150.28   11.90
   0 -17   1  153.68   12.30
   0  17  -1  161.08   14.90
   0  17  -1  168.38   20.70
  -1  17   1   47.20    6.40
  -1  17   1   54.29    7.50
  -1 -17  -1   51.79    6.60
  -1 -17  -1   28.50    8.40
   1 -17   1   44.00    6.00
   1 -17   1   39.40    9.00
   1  17  -1   37.60    6.10
  -1  17   1   43.50    8.50
   1  17  -1   49.20    6.50
   1 -17   1   31.10    6.20
   1  17  -1   46.70    8.40
  -1  17   1   47.10    6.70
   1  17  -1   57.19    8.40
   1  17   1   49.40    7.80
  -1  17  -1   52.59    7.60
   1  17   1   41.00    6.00
   1 -17  -1   50.29    8.20
   1 -17  -1   37.30    6.00
   1 -17  -1   46.80    6.00
   1  17   1   46.60    8.70
  -1 -17   1   48.70    5.60
  -1  17  -1   46.10    6.10
  -1  17  -1   40.70    8.70
  -1  17  -1   49.00    6.60
   1  17   1   46.20    6.60
   2  17  -1  102.49   12.60
   2  17  -1  116.99   10.30
   2  17  -1  103.39   11.30
  -2  17   1  106.89   13.00
   2 -17   1   84.59   14.80
   2 -17   1  119.79   11.90
   2  17  -1  120.09   12.10
  -2  17   1  133.69   10.10
  -2 -17  -1  100.89    9.10
  -2  17   1  112.59   11.70
   2  17   1  110.49   10.30
  -2  17  -1   99.99   11.80
   2 -17  -1  101.09   15.20
  -2 -17   1  104.69    9.60
   2  17   1  129.79   11.40
  -2  17  -1  130.09   13.00
   2  17   1  148.19   12.80
   2  17   1   90.49   12.30
  -2  17  -1  110.29    9.90
  -3  17   1   44.20    7.30
   3  17  -1   28.70    6.40
   3  17  -1   36.20    6.20
   3 -17   1   50.59    6.10
  -3  17   1   46.30    7.10
  -3  17   1   58.49    6.40
  -3 -17  -1   50.09    6.00
   3  17  -1   29.70    4.90
  -3 -17   1   52.69    6.30
   3  17   1   35.10    6.60
  -3  17  -1   59.89    6.30
   3  17   1   57.09    7.20
   3 -17  -1   45.30    6.00
  -3  17  -1   42.20    7.30
   3  17   1   38.90    6.40
   3  17   1   46.20    5.10
   4  17  -1   24.30    3.60
   4  17  -1   22.40    5.00
  -4  17   1   27.50    3.50
  -4 -17  -1   17.00    3.20
  -4  17   1   14.00    5.60
   4 -17   1   17.10    4.20
   4  17  -1   15.50    4.60
   4  17   1   17.50    3.50
  -4  17  -1   22.70    5.30
  -4 -17   1   21.50    3.40
   4 -17  -1   18.20    4.40
   4  17   1   14.10    4.30
   4  17   1   15.40    7.80
  -4  17  -1   18.30    3.30
   4  17   1   18.30    4.90
   0  18  -1  113.69   11.70
   0  18   1  121.19   11.80
   0  18  -1  126.79   13.10
   0  18  -1  110.09   11.50
   0  18  -1  113.99   15.00
   0  18   1  106.49   12.90
   0 -18   1  118.29   10.80
   0 -18  -1  136.79   10.20
   0  18   1  116.99   11.60
  -1  18   1  286.17   19.80
  -1  18   1  279.97   21.30
   1 -18   1  287.07   20.00
   1  18  -1  288.57   21.90
   1 -18   1  274.07   23.40
   1  18  -1  274.67   20.70
  -1  18   1  283.97   20.20
   1  18  -1  305.17   20.10
  -1  18   1  311.17   20.80
  -1 -18  -1  272.97   19.00
   1  18  -1  287.07   20.10
   1  18   1  268.07   20.00
   1 -18  -1  268.07   21.70
   1 -18  -1  286.67   19.70
  -1  18  -1  293.87   20.20
   1  18   1  258.37   21.40
  -1  18  -1  290.07   20.70
  -1  18  -1  252.37   21.80
   1  18   1  281.87   20.80
  -1 -18   1  257.77   19.30
  -1  18  -1  309.07   19.70
  -2  18   1  173.68   13.70
   2  18  -1  161.28   14.70
  -2  18   1  170.88   12.70
   2 -18   1  181.88   13.50
   2  18  -1  151.38   13.00
   2  18  -1  174.58   14.40
  -2 -18  -1  156.38   12.00
   2  18  -1  177.78   13.50
  -2  18   1  166.88   14.80
   2 -18  -1  163.58   23.00
  -2  18  -1  178.18   13.80
   2  18   1  189.18   14.00
  -2  18  -1  164.48   14.90
  -2  18  -1  154.88   12.50
   2 -18  -1  177.28   13.30
   2  18   1  173.48   13.20
   2  18   1  170.58   12.90
   2  18   1  146.69   14.10
  -2 -18   1  162.38   12.30
   3 -18   1   17.90    4.70
   3  18  -1   10.70    5.30
   3  18  -1   14.30    5.40
  -3 -18  -1   15.40    3.40
  -3  18   1   18.60    6.10
   3  18  -1   14.90    4.00
  -3  18   1   19.80    5.90
   3  18  -1    7.60    5.30
   3  18   1   17.00    4.90
   3  18   1    8.00    4.80
   3 -18  -1   23.20    4.80
   3  18   1   18.50    3.90
  -3  18  -1   13.90    5.50
  -3 -18   1   17.80    3.80
  -3  18  -1   16.80    3.40
  -3  18  -1   16.40    5.60
   3  18   1   17.20    5.00
   0 -19  -1    4.00    4.50
   0  19  -1    7.60    6.50
   0  19   1   12.30    4.80
   0  19   1   10.50    5.40
   0  19  -1    6.10    4.40
   0  19   1    7.30    5.70
   0 -19   1   -1.40    9.40
   0 -19   1    5.20    5.40
   0  19  -1    8.10    5.10
   1 -19   1   72.69    9.20
  -1  19   1   65.59    8.30
   1  19  -1   67.99    8.30
  -1  19   1   57.59    8.10
  -1  19   1   67.19    8.50
   1  19  -1   51.59    7.20
   1  19  -1   61.89    8.30
  -1  19   1   79.09    9.60
  -1 -19  -1   60.99    7.40
   1  19   1   56.79    8.30
   1  19   1   64.59    7.20
  -1 -19   1   59.29    8.90
  -1  19  -1   57.09    7.90
  -1  19  -1   61.09    7.20
   1 -19  -1   59.99    6.80
   1  19   1   57.99    6.70
  -1  19  -1   62.59    9.20
  -1  19  -1   64.99    8.40
  -2  19   1   21.20    5.10
   2  19  -1   13.70    5.30
   2  19  -1   17.90    4.90
   2  19  -1   21.60    5.80
   2 -19   1   18.60    7.00
  -2 -19  -1   16.40    3.90
   2  19  -1   13.60    4.70
  -2  19   1   17.60    3.90
  -2  19   1   18.90    5.90
   2  19   1   17.30    5.40
   2  19   1   19.70    4.80
  -2  19  -1   16.50    5.60
  -2 -19   1   14.00    4.40
   2  19   1   24.10    4.60
   2 -19  -1   25.00    5.00
  -2  19  -1   17.10    3.80
   2  19   1   19.00    4.80
  -2  19  -1   20.00    4.90
   3  19  -1   66.89    7.30
  -3 -19  -1   64.09    7.00
   3 -19   1   80.39    7.90
  -3  19   1   85.59    8.80
  -3  19   1   80.09    6.70
   3  19  -1   76.39    9.70
   3  19  -1   72.19    8.60
   3  19  -1   64.09    7.90
  -3  19  -1   69.79    8.50
   3  19   1   64.69    8.70
  -3  19  -1   67.59    8.40
  -3  19  -1   70.99    6.30
   3  19   1   70.19    8.90
   3  19   1   71.89    7.10
   3 -19  -1   71.29    8.10
   3  19   1   66.89    8.00
   0 -20   1   48.70    6.80
   0  20   1   66.09    8.30
   0  20  -1   56.89    6.30
   0  20   1   60.69    6.70
   0  20   1   55.69    7.30
   0 -20  -1   43.50    8.90
   0  20  -1   53.29    7.10
   0  20  -1   53.99    6.90
   0 -20  -1   40.90    6.00
  -1 -20  -1   42.30    5.00
   1  20  -1   35.00    5.00
   1 -20   1   31.20    5.90
   1  20  -1   33.60    5.20
   1  20  -1   30.80    5.70
  -1  20   1   38.20    5.20
  -1  20   1   40.90    5.90
   1  20   1   36.10    5.20
  -1  20  -1   26.00    5.60
   1  20   1   32.50    5.60
  -1  20  -1   31.00    5.00
   1 -20  -1   31.80    5.70
   1  20   1   29.10    4.80
  -1  20  -1   28.50    6.40
  -2  20   1    0.20    6.30
  -2  20   1    1.10    3.30
   2  20  -1   -0.60    4.00
  -2 -20  -1    3.00    4.30
  -2  20   1    3.40    5.00
   2 -20   1   -0.50    4.70
   2  20  -1    2.10    4.00
   2  20  -1    5.80    4.30
  -2  20  -1    3.60    4.70
   2  20   1    5.10    3.80
  -2  20  -1   -1.60    3.10
   2  20   1   -1.00    4.00
   2 -20  -1    1.50    4.60
   2  20   1    4.70    4.10
  -2  20  -1    2.50    4.10
   0  21   1   29.80    5.00
   0  21  -1   22.00    4.90
   0  21   1   17.90    4.10
   0 -21  -1   25.20    8.40
   0  21   1   30.20    5.40
   0  21  -1   37.20    7.00
   0   0  -2 4045.30  274.97
   0   0   2 4673.03  274.97
   1   0   2 8302.77  498.45
   1   0  -2 8081.89  498.45
  -1   0   2 7321.37  498.45
   2   0  -2  263.27   16.20
  -2   0  -2  260.17   16.20
  -2   0   2  236.38   16.20
  -2   0  -2  249.48   16.20
   2   0   2  251.07   16.20
  -2   0   2  238.88   16.10
  -3   0  -2  105.39    7.80
  -3   0   2  109.29    7.70
   3   0   2  102.99    8.30
  -3   0  -2  100.69    7.90
   3   0   2  104.19    8.10
   3   0  -2  106.29    7.80
  -3   0   2  101.19    7.90
   3   0   2   87.09    9.90
  -3   0   2  117.19   10.70
  -3   0  -2  110.69    8.70
   3   0  -2  101.79    7.90
   3   0   2  103.99    7.90
   4   0  -2  212.28   13.10
   4   0   2  186.98   14.10
   4   0  -2  178.48   14.80
  -4   0  -2  169.98   15.50
   4   0  -2  199.18   18.70
   4   0   2  191.88   14.60
  -4   0   2  187.18   16.60
  -4   0   2  169.88   15.10
   4   0   2  190.48   13.80
   4   0   2  179.78   13.50
  -4   0  -2  185.38   13.30
  -4   0  -2  181.78   14.40
  -4   0   2  192.38   13.30
   4   0   2  169.58   14.20
  -4   0  -2  187.58   13.70
  -4   0   2  193.98   13.90
  -4   0   2  217.48   13.40
   4   0  -2  179.68   16.70
  -5   0   2  461.65   31.80
  -5   0  -2  485.95   30.70
   5   0   2  465.25   31.10
  -5   0  -2  478.05   31.30
   5   0  -2  467.15   31.90
   5   0  -2  386.56   35.20
   5   0   2  471.05   31.70
   5   0   2  491.75   30.70
  -5   0   2  497.05   30.90
  -5   0   2  473.35   31.50
  -5   0  -2  411.96   32.10
  -5   0  -2  467.85   30.50
   5   0  -2  498.85   30.30
  -5   0   2  484.75   30.70
   5   0  -2  456.95   31.30
  -6   0   2    4.40    4.80
  -6   0   2    2.20    4.60
   6   0   2    6.20    4.60
  -6   0  -2    2.80    3.80
   6   0  -2   13.30    4.90
  -6   0  -2    9.30    4.30
   6   0   2    5.40    4.60
  -7   0   2   38.60    4.70
   7   0  -2   35.10    4.50
  -7   0  -2   37.10    4.20
   7   0   2   34.50    4.40
   0   1   2 3567.34  221.18
   0  -1  -2 3162.68  221.18
   0   1  -2 3788.72  221.18
   1  -1   2 5387.96  314.37
   1  -1   2 4299.57  314.27
  -1  -1  -2 4454.05  314.27
  -1  -1  -2 5427.46  314.27
   1   1  -2 4875.21  314.27
  -1   1   2 5309.87  314.27
  -1   1  -2 5271.77  314.27
  -1   1  -2 4922.01  314.27
  -1   1  -2 4358.86  314.27
   1   1   2 5134.69  314.27
   1   1   2 5355.16  314.27
  -2  -1  -2  654.93   43.20
  -2  -1  -2  691.33   43.30
  -2   1   2  696.33   43.20
  -2   1   2  641.64   43.20
   2   1  -2  655.43   43.10
   2   1  -2  725.03   43.20
   2   1   2  677.93   43.20
   2  -1  -2  685.93   43.20
  -2  -1   2  718.43   43.20
  -2   1  -2  698.23   43.20
  -2   1  -2  694.53   43.30
  -2  -1   2  638.04   43.20
   2  -1  -2  668.93   43.30
   3  -1   2  653.63   40.20
   3   1  -2  658.33   41.70
  -3   1   2  659.83   41.80
  -3   1   2  589.14   40.70
  -3  -1  -2  649.74   40.10
  -3  -1  -2  592.24   40.40
   3   1  -2  673.63   40.00
  -3   1   2  633.74   40.00
  -3  -1  -2  602.84   40.10
   3   1  -2  584.84   40.10
  -3   1   2  611.94   40.00
   3  -1   2  585.74   40.10
  -3   1  -2  629.34   40.10
   3   1   2  686.13   40.10
  -3   1  -2  578.84   40.50
   3  -1  -2  623.24   40.00
   3  -1  -2  662.73   40.10
  -3  -1   2  623.34   40.70
  -3  -1   2  617.44   40.10
   3   1   2  627.44   40.10
  -3   1  -2  588.54   40.20
  -3   1  -2  665.83   40.00
  -3  -1   2  646.24   40.00
   3   1   2  596.74   40.60
   4  -1   2  146.29   11.70
   4  -1   2  151.18   21.60
  -4  -1  -2  156.68   11.60
  -4   1   2  168.58   12.10
  -4   1   2  134.29   14.90
   4   1  -2  177.18   11.10
   4   1  -2  167.58   17.30
  -4  -1  -2  144.49   13.10
   4  -1   2  161.68   12.30
   4  -1   2  149.29   13.20
  -4   1   2  147.79   13.20
   4  -1   2  170.58   11.90
  -4   1   2  153.28   11.30
   4   1  -2  179.78   13.00
  -4  -1  -2  164.08   11.70
   4   1  -2  151.08   14.80
  -4   1   2  158.68   11.50
  -4  -1  -2  158.08   14.10
  -4  -1  -2  153.38   12.00
   4   1   2  146.29   13.20
  -4   1  -2  157.28   14.10
   4   1   2  151.48   12.30
   4   1   2  169.08   13.90
  -4  -1   2  152.68   11.50
   4  -1  -2  178.08   11.40
  -4   1  -2  151.68   12.60
  -4  -1   2  146.99   14.00
   4   1   2  167.48   11.60
   4  -1  -2  115.49   13.20
  -4   1  -2  158.18   11.70
  -4  -1   2  155.38   11.80
  -4  -1   2  150.38   12.10
  -4  -1   2  140.29   15.20
  -4   1  -2  146.99   11.20
   4  -1  -2  170.28   13.20
   4   1   2  149.88   14.30
   4  -1  -2  143.39   16.00
  -4   1  -2  156.78   12.20
   5  -1   2  162.78   13.00
  -5  -1  -2  134.59   11.10
  -5   1   2  141.79   11.60
  -5  -1  -2  132.19   12.50
   5  -1   2  143.29   12.40
  -5  -1  -2  139.49   11.30
   5  -1   2  111.89   13.60
   5  -1   2  155.78   11.50
   5   1  -2  147.19   10.30
  -5   1   2  150.18   12.80
  -5  -1  -2  133.69   14.50
  -5   1   2  141.79   10.90
   5   1  -2  121.09   13.00
  -5   1   2  142.89   13.60
   5   1  -2  143.89   12.30
  -5  -1   2  136.79   11.80
  -5   1  -2  143.59   10.90
   5  -1  -2  134.39   13.00
   5   1   2  127.99   12.70
  -5  -1   2  172.58   11.90
   5  -1  -2  144.29   10.80
  -5  -1   2  140.39   13.40
  -5  -1   2  125.59   12.70
  -5  -1   2  139.69   13.80
  -5   1  -2  133.09   11.40
  -5   1  -2  135.39   12.40
   5   1   2  146.79   12.50
  -5   1  -2  119.79   12.10
   5   1   2  145.29   11.10
   5  -1  -2  139.69   14.00
  -6   1   2   40.20    6.70
  -6   1   2   55.29    7.10
   6  -1   2   44.20    5.80
   6   1  -2   42.10    5.60
  -6  -1  -2   48.50    6.80
  -6   1   2   46.50    5.90
  -6  -1  -2   42.90    6.00
  -6   1   2   37.80    8.10
  -6  -1  -2   61.29    6.40
   6  -1   2   37.30    5.60
  -6   1  -2   53.69    6.70
   6  -1  -2   53.29    6.60
  -6  -1   2   51.29    6.40
   6   1   2   45.80    6.90
  -6   1  -2   36.20    5.30
  -6  -1   2   45.00    7.30
   6  -1  -2   47.20    6.30
  -6  -1   2   32.00    5.70
   7  -1   2   56.69    5.30
   7   1  -2   58.49    5.10
  -7  -1  -2   56.59    5.00
  -7   1   2   57.59    5.60
  -7   1  -2   54.19    4.90
   7   1   2   54.19    5.00
   7  -1  -2   61.09    5.60
  -7  -1   2   50.79    5.50
   0   2  -2 3202.18  189.98
   0  -2  -2 2743.73  189.88
   0   2   2 3084.39  189.88
  -1  -2  -2  206.38   14.50
  -1   2   2  220.88   14.40
   1   2  -2  233.68   14.50
   1  -2   2  237.48   14.50
  -1  -2  -2  228.18   14.50
  -1   2  -2  219.18   14.40
  -1   2  -2  222.68   14.40
  -1  -2   2  221.48   14.40
   1  -2  -2  244.28   14.50
  -1   2  -2  238.18   14.60
   1   2   2  231.08   14.50
   1   2   2  218.68   14.50
  -1  -2   2  213.18   14.40
  -2  -2  -2 6997.70  437.16
  -2  -2  -2 6583.44  437.16
  -2   2   2 7037.60  437.16
   2   2  -2 6239.68  437.06
  -2   2   2 6893.51  437.16
   2  -2   2 6480.75  437.16
   2  -2   2 7214.88  437.26
   2   2   2 7491.55  437.26
  -2   2  -2 6395.46  437.16
  -2  -2   2 6675.93  437.36
  -2  -2   2 6939.91  437.16
   2   2   2 7627.24  437.26
   2  -2  -2 7365.06  437.36
  -2   2  -2 7190.18  437.16
   2  -2  -2 6791.72  437.16
   3   2  -2  559.04   38.20
  -3   2   2  529.85   40.10
  -3   2   2  579.64   37.50
   3  -2   2  575.54   37.50
  -3  -2  -2  607.34   37.70
   3  -2   2  570.34   37.70
  -3  -2  -2  594.64   37.80
  -3   2   2  609.14   37.50
   3  -2   2  615.74   37.80
  -3  -2  -2  559.34   37.60
   3   2  -2  659.13   37.50
  -3  -2   2  544.65   37.70
  -3  -2   2  609.34   37.60
  -3   2  -2  568.94   37.60
   3   2   2  552.24   38.00
   3  -2  -2  555.04   37.80
   3  -2  -2  623.64   37.70
   3   2   2  532.45   37.60
  -3   2  -2  560.44   38.10
  -3   2  -2  652.53   37.50
   3   2   2  634.24   37.60
   3  -2  -2  611.24   37.50
  -3  -2   2  579.14   38.00
   4   2  -2   62.29    8.10
  -4  -2  -2   70.99    7.50
  -4   2   2   69.99    6.60
   4   2  -2   83.29    6.10
  -4  -2  -2   70.89    7.80
   4  -2   2   63.79   10.30
   4  -2   2   70.29    9.60
  -4   2   2   74.59    9.50
  -4  -2  -2   53.89    7.90
  -4  -2  -2   71.19    7.30
   4   2  -2   62.99    8.40
  -4  -2  -2   67.79    9.80
  -4   2   2   70.89    7.70
   4   2  -2   94.39   11.20
   4  -2   2   67.69    7.90
   4  -2   2   76.99    7.80
  -4   2   2   65.59    8.50
   4  -2   2   84.19    8.50
   4  -2  -2   77.99   10.80
  -4  -2   2   78.19    8.20
  -4  -2   2   62.59    8.50
  -4  -2   2   84.29    7.10
   4   2   2   76.49   10.50
   4  -2  -2   71.99   10.00
   4   2   2   66.19    6.90
  -4   2  -2   70.49    6.40
   4  -2  -2   75.09    7.00
   4  -2  -2   61.89    8.40
  -4  -2   2   70.09    9.10
   4  -2  -2   74.79    8.20
   4   2   2   75.59    8.50
  -4   2  -2   70.09    8.00
  -4  -2   2   67.49    8.10
  -4   2  -2   74.19    8.60
  -5  -2  -2  130.19   11.20
   5  -2   2  122.89   10.80
  -5  -2  -2  109.99   13.70
  -5   2   2  132.99    9.80
  -5   2   2  120.49   11.10
  -5  -2  -2  128.49   12.00
  -5  -2  -2  137.09   10.70
   5  -2   2  112.59   12.40
   5   2  -2  138.19    9.00
  -5   2   2  143.39   12.20
   5   2  -2  123.29   12.00
  -5   2   2  134.19   12.80
   5   2  -2   96.09   21.90
   5  -2   2  134.29   13.80
   5  -2   2  117.69   11.60
   5  -2   2  115.39   12.00
   5  -2  -2  138.09   16.30
  -5  -2   2  121.19   13.50
  -5   2  -2  102.59   12.30
   5   2   2  126.19   12.10
   5   2   2  115.59   10.10
  -5  -2   2  117.89   11.80
  -5  -2   2  137.99   11.50
  -5   2  -2  126.19   11.10
  -5   2  -2  115.49   11.70
   5  -2  -2  134.89   13.80
   5  -2  -2  112.79    9.90
   5   2   2  113.69   11.40
  -5   2  -2  126.59    9.80
  -5  -2   2  132.19   13.10
   6   2  -2   77.39    8.30
  -6  -2  -2  100.09   10.40
  -6   2   2   78.89   11.20
  -6  -2  -2   83.99    8.20
   6  -2   2   78.09    9.40
   6  -2   2   84.99    9.70
  -6   2   2   72.39    7.90
  -6  -2  -2   84.39    8.30
  -6   2   2   87.59    8.90
  -6  -2   2   97.09    9.20
   6  -2  -2   92.49    8.10
  -6   2  -2   67.09    8.20
  -6  -2   2   92.09   10.70
   6  -2  -2   80.79   10.10
   6   2   2   82.89    8.00
  -6   2  -2   91.79    8.00
  -6  -2   2   74.69    8.50
   6  -2  -2  106.89   12.50
  -7  -2  -2   16.30    2.70
   7  -2   2   18.70    3.10
   7   2  -2   20.90    2.60
  -7   2   2   17.90    3.00
   7  -2  -2   20.70    3.50
  -7  -2   2   26.30    3.20
   7   2   2   14.90    2.40
  -7   2  -2   19.40    2.90
   0   3  -2 3095.79  207.58
   0   3   2 3520.55  207.18
   0  -3  -2 3121.59  207.18
   0   3  -2 3400.06  207.28
   1   3  -2 2727.93  185.28
  -1  -3  -2 3035.60  184.88
  -1   3   2 2962.70  184.78
   1  -3   2 2981.80  184.78
   1   3   2 2964.10  184.88
  -1  -3   2 2773.42  184.78
  -1   3  -2 2923.51  184.78
   1   3   2 2876.31  184.78
  -1   3  -2 3097.99  184.98
  -1  -3   2 2810.32  184.78
   1  -3  -2 3063.59  184.88
   2   3  -2 1753.92  107.99
   2  -3   2 1606.54  108.19
   2   3  -2 1750.92  107.89
  -2  -3  -2 1770.32  108.09
   2  -3   2 1749.62  108.09
  -2   3   2 1708.23  107.99
  -2  -3  -2 1614.74  108.09
  -2  -3   2 1451.55  108.09
   2   3   2 1869.01  108.09
   2   3   2 1603.34  107.99
   2  -3  -2 1776.52  108.09
  -2  -3   2 1842.22  108.09
  -2   3  -2 1639.94  107.99
  -2   3  -2 1789.32  107.99
   3  -3   2 1844.62  116.19
  -3  -3  -2 1889.81  116.19
   3   3  -2 1922.91  115.89
  -3   3   2 1759.02  116.39
   3  -3   2 1805.12  116.09
  -3   3   2 1702.63  116.09
  -3  -3  -2 1960.90  116.19
   3  -3   2 1905.51  116.09
   3   3  -2 1825.22  116.39
  -3   3   2 1944.71  115.99
  -3  -3  -2 1861.31  116.09
   3   3  -2 1756.72  115.89
   3  -3  -2 1723.13  116.09
   3  -3  -2 1839.12  116.09
  -3   3  -2 1732.23  115.99
  -3   3  -2 1931.61  115.99
  -3  -3   2 1992.10  116.09
  -3   3  -2 1785.62  116.29
  -3  -3   2 1825.42  116.19
   3  -3  -2 1750.22  116.49
   3  -3  -2 1888.71  115.99
   3   3   2 1985.90  116.09
  -3  -3   2 1717.33  116.09
   3   3   2 1642.74  115.99
   4   3  -2  383.46   23.70
  -4  -3  -2  349.77   23.40
  -4  -3  -2  344.97   24.70
   4  -3   2  340.57   23.00
  -4   3   2  351.76   22.70
   4   3  -2  319.47   24.20
  -4   3   2  353.76   23.40
   4   3  -2  370.06   27.10
   4  -3   2  319.37   24.30
  -4   3   2  350.76   24.00
  -4  -3  -2  339.77   23.10
   4  -3   2  321.77   26.50
  -4  -3  -2  389.56   23.60
  -4   3   2  318.77   24.80
   4  -3   2  338.67   23.40
   4  -3   2  360.66   23.20
   4   3  -2  370.66   22.40
   4  -3  -2  371.96   24.60
  -4   3  -2  376.06   22.70
  -4  -3   2  315.27   25.20
  -4   3  -2  308.07   23.30
  -4  -3   2  343.47   23.60
  -4   3  -2  376.06   26.30
   4  -3  -2  342.37   23.10
  -4  -3   2  361.96   23.50
   4   3   2  325.27   23.30
  -4   3  -2  336.27   24.50
   4  -3  -2  337.67   23.30
   4  -3  -2  337.77   23.20
   4   3   2  374.96   22.90
  -4   3  -2  363.46   23.60
  -4  -3   2  387.56   23.10
  -4  -3   2  272.77   28.60
   4  -3  -2  311.87   26.40
   4   3   2  357.96   24.10
   5  -3   2  270.17   19.30
  -5   3   2  291.37   18.60
  -5   3   2  223.28   21.60
  -5  -3  -2  261.27   19.80
   5  -3   2  256.87   21.60
   5   3  -2  241.28   24.80
   5  -3   2  268.37   19.50
  -5  -3  -2  285.87   20.00
   5  -3   2  291.87   19.70
  -5  -3  -2  317.57   24.60
   5   3  -2  257.07   19.70
   5  -3   2  298.27   20.40
  -5   3   2  284.37   20.40
   5   3   2  265.17   20.10
   5  -3  -2  267.97   18.90
  -5  -3   2  292.47   20.90
   5  -3  -2  241.58   20.60
  -5  -3   2  301.17   19.30
  -5   3  -2  280.47   18.50
   5  -3  -2  307.67   21.80
  -5   3  -2  286.47   19.90
   5   3   2  305.97   18.60
   5  -3  -2  322.47   24.80
   5   3   2  247.78   24.90
   5   3   2  288.47   19.60
  -5  -3   2  263.17   20.00
   6  -3   2   16.40    5.50
   6   3  -2   34.60    4.50
  -6   3   2   29.80    4.10
  -6  -3  -2   26.80    6.80
   6  -3   2   24.10    7.00
  -6   3   2   18.00    5.60
  -6  -3  -2   24.90    4.30
   6  -3   2   23.00    5.50
  -6   3   2   25.50    5.00
  -6  -3  -2   27.40    4.80
  -6   3  -2   34.30    4.30
  -6  -3   2   30.20    5.10
   6  -3  -2   34.00    7.40
   6  -3  -2   27.90    4.70
   6   3   2   34.90    4.40
   6  -3  -2   18.60    5.70
  -6  -3   2   34.00    5.50
  -6  -3   2   25.00    6.80
  -6   3  -2   21.80    3.90
  -7  -3  -2   13.30    2.50
   7   3  -2   16.30    2.20
   7  -3   2   17.80    3.40
  -7   3   2   20.50    2.90
   7   3   2   15.60    2.20
  -7   3  -2   12.10    2.60
  -7  -3   2   14.40    2.90
   7  -3  -2   16.80    3.40
   0   4   2   11.30    1.50
   0  -4  -2   12.10    1.50
   0   4  -2   13.20    2.40
   1   4  -2 2869.41  178.18
   1   4  -2 2798.92  177.68
  -1   4   2 2738.13  177.68
  -1  -4  -2 2809.42  177.68
   1  -4   2 3051.19  177.68
  -1  -4   2 2742.03  177.68
   1   4   2 2940.31  177.68
   1  -4  -2 2900.41  178.18
  -1   4  -2 3052.49  177.88
  -1  -4   2 2803.92  177.68
  -1   4  -2 2462.55  177.58
   1  -4  -2 2985.50  177.68
   1   4   2 2452.55  177.68
  -2   4   2  740.63   44.30
  -2  -4  -2  748.33   44.50
  -2  -4  -2  635.24   44.50
   2   4  -2  675.63   44.30
   2  -4   2  638.74   44.70
   2   4  -2  630.44   45.40
   2  -4   2  722.93   44.40
   2  -4  -2  692.33   45.30
   2   4   2  738.33   44.40
  -2   4  -2  730.63   44.30
  -2  -4   2  713.83   44.40
   2  -4  -2  723.33   44.40
  -3   4   2   14.00    3.70
  -3  -4  -2   14.80    3.00
   3  -4   2   21.70    2.80
  -3   4   2   11.70    4.70
  -3   4   2    7.10    4.60
   3  -4   2    3.50    6.70
  -3  -4  -2    9.20    3.80
   3   4  -2    9.40    4.60
  -3  -4  -2    7.10    3.30
   3   4  -2   17.30    4.30
   3   4  -2   14.00    2.50
   3  -4   2   15.80    3.70
   3  -4   2    2.00    3.80
   3  -4  -2    9.40    2.60
   3  -4  -2   16.50    3.40
   3   4   2   13.10    4.50
  -3  -4   2   13.80    2.70
  -3  -4   2    8.60    7.10
   3   4   2    7.20    4.20
   3  -4  -2   13.90    4.10
  -3  -4   2    4.60    4.50
   3  -4  -2   13.20    6.10
  -3   4  -2   10.90    2.10
  -3   4  -2   15.60    4.30
  -4  -4  -2  172.28   13.00
   4  -4   2  152.88   20.70
   4   4  -2  145.19   15.60
   4   4  -2  165.48   14.00
  -4  -4  -2  182.38   15.10
   4   4  -2  160.18   20.10
   4  -4   2  170.68   12.70
  -4   4   2  176.08   11.70
  -4   4   2  153.98   15.30
  -4  -4  -2  171.08   13.40
   4   4  -2  169.08   19.00
  -4   4   2  169.98   14.00
  -4  -4  -2  186.08   12.60
   4  -4   2  195.78   13.40
  -4   4   2  155.18   13.40
   4   4  -2  156.58   16.90
   4  -4   2  173.18   15.00
  -4   4   2  180.88   18.00
   4  -4  -2  165.48   12.70
  -4   4  -2  160.18   14.60
   4  -4  -2  163.08   12.80
   4  -4  -2  170.78   13.10
  -4  -4   2  192.28   12.60
   4   4   2  170.08   13.50
  -4   4  -2  173.18   13.40
  -4   4  -2  206.28   17.70
  -4   4  -2  185.18   11.80
   4  -4  -2  170.88   15.20
  -4  -4   2  183.18   16.20
   4   4   2  179.58   12.00
   4  -4  -2  143.19   18.80
   4   4   2  160.58   13.20
  -4  -4   2  187.38   13.30
  -4  -4   2  158.88   13.90
  -5   4   2   43.20    6.30
  -5  -4  -2   36.90    7.00
   5   4  -2   37.40    5.80
   5   4  -2   41.30   10.70
  -5  -4  -2   50.89    6.70
  -5   4   2   34.00    6.50
  -5  -4  -2   27.90    7.30
   5  -4   2   46.40    8.00
   5  -4   2   30.70    9.40
   5   4  -2   29.60   10.10
   5  -4   2   37.80    9.00
   5   4  -2   37.80   11.20
   5  -4   2   40.20    6.10
   5  -4   2   50.49    5.80
  -5  -4   2   50.29    7.60
   5  -4  -2   43.20    7.60
  -5   4  -2   43.30    5.10
   5   4   2   41.90    9.30
   5   4   2   56.49    7.00
  -5  -4   2   42.30    6.60
  -5   4  -2   46.30    6.00
   5   4   2   27.40   11.90
   5   4   2   38.70   10.90
  -5   4  -2   45.80    6.30
   5  -4  -2   36.20    8.00
   5  -4  -2   38.10    6.90
  -5  -4   2   26.50    5.30
  -5  -4   2   32.90    7.30
   5  -4  -2   37.80    5.30
  -6   4   2  120.29    9.40
   6  -4   2  127.39   12.00
   6  -4   2  122.99   12.50
  -6  -4  -2  132.59   10.20
   6   4  -2  131.89    9.50
  -6   4   2  122.59   10.60
   6  -4   2  113.19   11.50
  -6  -4  -2  112.59    9.70
  -6   4   2  122.89   10.90
  -6  -4  -2  132.39   13.90
   6  -4  -2  125.89   12.40
   6  -4  -2  123.29   12.20
  -6  -4   2  115.39   10.60
  -6  -4   2  120.49   14.80
  -6  -4   2  140.09   11.50
   6   4   2  130.49    9.40
  -6   4  -2  116.69    9.90
   6  -4  -2  113.39   10.40
  -6   4  -2  125.39    9.40
  -7  -4  -2   33.30    3.60
  -7   4   2   21.30    3.10
   7  -4   2   24.40    4.30
   7   4  -2   23.70    2.90
  -7  -4   2   28.50    4.10
   7  -4  -2   31.20    3.90
   7   4   2   24.70    3.00
   0  -5  -2    1.20    0.90
   0   5  -2    2.50    1.50
   0   5  -2    3.70    1.70
   0   5   2    3.20    0.90
   1   5  -2  489.85   32.50
   1   5  -2  539.35   33.00
   1  -5   2  524.65   32.40
  -1  -5  -2  521.35   32.40
  -1   5   2  522.85   32.30
  -1   5  -2  530.25   32.70
  -1  -5   2  517.55   32.30
   1   5   2  469.95   33.20
  -1  -5   2  476.05   32.40
   1  -5  -2  519.65   32.40
  -2  -5  -2 1930.81  116.59
  -2  -5  -2 1661.73  116.49
   2   5  -2 1737.83  116.39
   2  -5   2 1912.81  116.49
   2  -5   2 1722.23  116.69
   2   5  -2 1713.63  117.29
  -2   5   2 1933.71  116.39
  -2   5  -2 1956.40  116.29
   2  -5  -2 1737.53  116.69
  -2  -5   2 1948.01  116.49
   2   5   2 1955.80  116.39
   2  -5  -2 1891.71  116.49
  -3  -5  -2  158.08   12.00
  -3   5   2  165.78   13.50
  -3   5   2  177.08   11.30
   3  -5   2  180.48   12.60
   3  -5   2  190.18   11.70
  -3  -5  -2  159.18   12.50
   3  -5   2  169.78   12.80
   3  -5   2  143.69   14.90
  -3  -5  -2  156.68   12.40
   3   5  -2  146.59   13.70
  -3  -5   2  174.18   11.70
   3  -5  -2  193.58   12.50
  -3   5  -2  176.88   11.20
   3  -5  -2  184.68   14.60
   3   5   2  167.38   12.50
  -3   5  -2  163.88   12.90
  -3  -5   2  141.89   13.10
   3  -5  -2  177.88   12.70
  -3  -5   2  177.28   13.10
   3  -5  -2  173.78   11.60
   4  -5   2  107.49   10.00
  -4  -5  -2   93.79    8.80
   4  -5   2   84.69    8.80
   4  -5   2   95.99   12.70
   4   5  -2  105.09   10.20
  -4  -5  -2  115.19    9.60
   4   5  -2   83.49   12.40
  -4   5   2  101.79   11.40
   4   5  -2  118.19   17.40
  -4   5   2   93.19   12.30
   4   5  -2  100.69   11.30
  -4  -5  -2   92.39   12.00
  -4   5   2  104.89   10.50
   4   5  -2   97.99   13.70
  -4   5   2  111.59    7.40
  -4  -5  -2   92.79   11.00
   4  -5   2   99.19    9.00
  -4   5  -2  112.99   14.90
   4  -5  -2  104.19    9.60
  -4   5  -2  117.09    9.80
  -4   5  -2   91.29   12.80
   4   5   2   83.69   13.00
  -4   5  -2   95.79   11.60
  -4   5  -2   91.89    7.30
   4   5   2   91.39    9.40
   4   5   2   89.39   15.30
   4  -5  -2   97.29    9.30
  -4  -5   2  124.39    9.00
   4   5   2  111.39    7.50
  -4  -5   2  110.99   11.70
   4   5   2   99.19   10.00
  -4  -5   2  100.79   13.90
   4  -5  -2   99.79   12.30
   4  -5  -2   93.39   12.80
   4   5   2   88.89   11.10
  -4  -5   2  104.99    9.70
  -5  -5  -2   64.49    8.70
  -5  -5  -2   50.69    5.50
   5   5  -2   63.89   16.50
   5   5  -2   50.19   10.10
  -5   5   2   61.49    7.30
   5   5  -2   43.60    5.90
   5  -5   2   47.70    8.30
   5  -5   2   53.39    6.00
   5  -5   2   45.30    8.70
  -5   5   2   53.09    5.40
   5   5  -2   51.79   10.20
  -5  -5  -2   49.20    8.10
   5  -5   2   46.00    8.80
   5  -5   2   49.60    7.10
  -5   5   2   64.89    8.70
  -5  -5  -2   68.59    8.90
  -5  -5   2   51.59    9.00
  -5  -5   2   55.09    6.10
  -5   5  -2   48.80    6.50
  -5   5  -2   43.10    5.90
   5   5   2   62.39   13.70
   5  -5  -2   59.39    8.00
   5   5   2   57.09    7.00
   5  -5  -2   49.20    9.60
  -5  -5   2   58.69    7.80
  -5   5  -2   55.79    5.40
   5  -5  -2   63.09    6.90
   5   5   2   63.99   10.40
   5  -5  -2   57.69    6.20
  -5  -5   2   62.49    7.50
  -6  -5  -2   59.59    6.70
  -6   5   2   51.19    7.30
  -6   5   2   60.49    7.90
   6   5  -2   53.79    5.60
   6  -5   2   61.09    7.50
  -6   5   2   47.90    5.60
   6  -5   2   44.80    7.20
   6  -5   2   45.90    7.10
  -6  -5  -2   59.59    6.50
  -6  -5   2   59.99   10.50
  -6  -5   2   53.09    6.60
   6  -5  -2   55.79    6.10
  -6   5  -2   49.80    6.40
   6   5   2   54.09    5.50
  -6  -5   2   50.09    7.60
   6  -5  -2   71.69    8.00
   6  -5  -2   68.79    7.90
   7  -5   2   19.20    3.60
  -7  -5  -2   23.30    2.60
   7   5   2   18.60    2.60
  -7  -5   2   20.00    2.80
   7  -5  -2   24.10    4.10
   0   6  -2 1707.83  110.49
   0   6  -2 1722.13  110.79
   0  -6  -2 1809.92  110.29
   1   6  -2  686.03   44.10
   1   6  -2  747.63   44.50
  -1   6   2  714.63   43.90
   1  -6   2  705.73   44.00
  -1  -6  -2  739.23   44.10
   1  -6   2  587.74   44.30
  -1  -6   2  633.34   44.00
   1  -6  -2  717.53   44.20
  -1   6  -2  695.63   44.40
  -1  -6   2  710.73   43.90
   1   6   2  701.93   44.20
   2  -6   2  593.54   36.00
  -2  -6  -2  599.34   36.10
  -2   6   2  611.14   35.80
   2  -6   2  514.15   36.60
   2   6  -2  544.05   35.90
  -2   6   2  538.15   36.80
   2   6  -2  577.74   37.00
  -2  -6  -2  514.25   36.30
   2  -6  -2  538.25   37.00
  -2   6  -2  580.84   36.60
  -2   6  -2  622.24   35.70
   2  -6  -2  526.45   36.30
   2  -6  -2  564.34   36.30
   2   6   2  516.15   36.80
  -2  -6   2  613.84   36.00
   2  -6  -2  578.24   36.00
  -2   6  -2  545.05   36.20
   3   6  -2  360.86   26.30
  -3  -6  -2  337.37   25.20
  -3  -6  -2  414.26   24.90
  -3  -6  -2  414.96   25.00
  -3   6   2  372.26   25.60
   3  -6   2  398.96   24.60
   3  -6   2  411.66   25.20
   3  -6   2  388.36   25.50
   3  -6   2  362.06   26.50
  -3   6   2  407.86   24.30
  -3  -6   2  362.66   25.40
   3  -6  -2  394.26   24.60
   3   6   2  372.46   25.00
   3  -6  -2  358.26   25.40
  -3   6  -2  404.46   24.20
   3  -6  -2  410.76   26.30
  -3  -6   2  309.17   25.90
   3   6   2  318.57   26.20
  -3   6  -2  381.96   25.30
   3  -6  -2  390.56   25.20
  -3  -6   2  376.66   24.70
   4   6  -2   99.19   11.20
   4  -6   2   98.19   13.00
   4  -6   2   89.89    8.90
  -4   6   2  118.89   10.40
   4   6  -2  103.39   13.30
   4   6  -2   90.79   12.90
  -4   6   2  105.99   12.40
   4   6  -2  124.69   17.50
  -4  -6  -2  115.49    8.80
  -4  -6  -2  116.59    9.90
   4  -6   2  101.19    9.30
  -4  -6  -2   99.79   11.50
   4  -6   2   92.89   10.70
  -4   6   2   94.59    7.20
  -4   6   2  117.69   12.00
   4   6  -2   88.49    9.40
  -4  -6  -2   94.59   11.80
   4  -6   2  105.39   14.60
  -4  -6   2   90.39   13.60
   4  -6  -2   96.79    9.00
   4   6   2  104.59   12.40
   4   6   2   86.19    9.70
  -4   6  -2   92.39    7.00
  -4   6  -2  112.99   12.70
   4  -6  -2  103.89    9.80
   4  -6  -2   93.89    9.40
   4  -6  -2  108.79   12.70
  -4  -6   2   95.59   10.60
  -4   6  -2   93.69    9.50
   4  -6  -2   77.49   13.40
  -4  -6   2   93.99    8.90
  -4  -6   2  107.99    9.80
   4   6   2  112.39   14.80
   4   6   2   93.19    8.90
  -4   6  -2   95.89   11.70
  -4   6  -2   95.29   10.80
   4   6   2   82.09   14.00
   5   6  -2   78.89   10.20
   5  -6   2   78.39   11.20
  -5   6   2   66.09    9.10
   5  -6   2   74.69    8.30
  -5   6   2   67.99    7.90
  -5  -6  -2   61.39    9.40
   5  -6   2   56.09    8.90
   5   6  -2   74.49   10.10
   5   6  -2   72.59   18.20
   5   6  -2   67.19    7.50
  -5  -6  -2   86.39    9.70
  -5  -6  -2   79.99    7.70
   5  -6   2   77.99    9.40
   5  -6   2   68.39    7.90
  -5   6   2   72.89    5.80
  -5  -6  -2   63.69    8.90
  -5   6  -2   63.89    9.10
  -5  -6   2   73.39    8.10
   5   6   2   62.69   14.60
  -5   6  -2   68.49    5.70
   5  -6  -2   73.69    9.10
   5  -6  -2   80.19    9.40
   5  -6  -2   69.49    8.90
  -5   6  -2   59.29    8.20
  -5  -6   2   62.89   10.80
   5   6   2   54.59   10.10
   5   6   2   65.49    6.90
  -5  -6   2   70.69    8.10
  -5  -6   2   73.19    8.10
   5  -6  -2   78.79   13.40
  -6  -6  -2   10.80   11.70
   6  -6   2   -0.50    6.30
  -6  -6  -2   -1.20    3.40
  -6   6   2    0.90    4.00
   6  -6   2    5.10    6.30
   6   6  -2    1.60    2.50
  -6  -6  -2    0.10    3.40
  -6   6   2   -4.00    4.00
  -6   6   2    2.30    4.20
  -6   6  -2    4.60    4.30
   6  -6  -2    4.60    6.40
   6  -6  -2    0.90    6.20
  -6  -6   2    2.80    3.60
   6   6   2   -0.50    2.20
  -6  -6   2    1.40    4.00
   0   7  -2    3.10    2.00
   0   7  -2    2.50    2.30
   0  -7   2    1.50    0.90
   0  -7  -2    1.70    1.10
   1  -7   2  853.01   53.19
  -1   7   2  871.81   53.09
   1   7  -2  959.00   53.69
  -1  -7  -2  902.81   53.19
   1   7  -2  815.72   53.29
   1  -7  -2  838.92   53.19
   1   7   2  923.11   53.39
   1  -7  -2  696.53   53.49
  -1  -7   2  820.52   53.09
  -1  -7   2  712.03   53.09
  -2  -7  -2  318.87   19.90
   2  -7   2  279.37   20.60
  -2   7   2  337.07   19.50
   2   7  -2  298.37   19.80
  -2  -7  -2  275.07   21.30
   2  -7   2  321.67   19.80
  -2   7   2  316.67   21.30
   2   7  -2  311.17   20.80
   2  -7   2  278.37   21.30
  -2  -7  -2  292.07   20.80
  -2  -7   2  340.27   19.80
   2   7   2  292.07   20.30
   2  -7  -2  299.27   20.40
  -2   7  -2  305.87   20.70
   2  -7  -2  316.17   19.80
   2  -7  -2  271.97   20.50
   2   7   2  301.17   20.80
   2  -7  -2  330.87   24.60
   3   7  -2  299.67   23.30
  -3  -7  -2  300.07   22.40
   3   7  -2  304.27   22.30
  -3   7   2  297.57   26.30
   3  -7   2  336.07   22.00
   3  -7   2  351.46   21.40
   3  -7   2  273.57   23.80
   3   7  -2  336.97   23.30
  -3  -7  -2  379.86   22.10
  -3   7   2  370.56   20.90
  -3  -7  -2  331.17   21.80
  -3   7   2  341.27   23.20
   3  -7   2  296.47   22.70
   3   7  -2  322.67   24.40
  -3   7  -2  351.46   25.30
   3  -7  -2  329.37   22.10
   3  -7  -2  327.67   23.40
   3  -7  -2  347.97   21.30
   3   7   2  296.87   21.60
   3   7   2  286.67   23.30
   3   7   2  316.77   21.90
  -3  -7   2  300.37   22.80
   3  -7  -2  298.67   22.70
  -3   7  -2  345.77   20.70
  -3  -7   2  333.57   22.30
  -3   7  -2  362.06   23.30
   3   7   2  330.37   24.60
   4   7  -2   84.69   13.00
  -4  -7  -2   73.29    8.00
  -4   7   2   86.99    6.20
  -4  -7  -2   88.59   10.90
   4  -7   2   88.69    8.70
   4  -7   2   94.19   10.30
  -4   7   2  100.39    9.80
  -4   7   2   88.39   12.10
   4   7  -2   87.19   12.00
   4   7  -2   79.69    8.20
  -4  -7  -2   85.89    9.40
   4   7  -2   93.69   12.50
   4  -7   2   63.99    8.40
   4  -7   2   85.19   10.70
  -4  -7  -2   71.29    9.40
   4   7  -2  100.69   10.40
  -4   7   2   87.39   10.60
  -4   7  -2   78.99    8.80
   4   7   2   83.89   10.50
  -4  -7   2   80.99    8.90
   4  -7  -2   67.99    9.00
  -4   7  -2   75.99    5.80
   4   7   2   84.19    7.60
  -4  -7   2   84.19    8.50
   4  -7  -2   74.29    9.20
   4   7   2   84.09   10.10
   4   7   2   70.89   14.30
   4  -7  -2   73.99   13.80
  -4  -7   2   97.69   10.20
  -4   7  -2   75.09   11.00
   4  -7  -2   81.99    8.40
  -4   7  -2   87.09   11.90
   4  -7  -2   87.79   12.40
  -4   7  -2   86.09   11.00
   4   7   2   71.69   10.90
   5   7  -2  171.18   11.50
   5  -7   2  136.69   16.10
  -5   7   2  153.18   13.00
   5   7  -2  154.98   16.00
  -5  -7  -2  131.89   17.40
   5   7  -2  163.18   21.50
   5  -7   2  141.19   18.20
  -5   7   2  135.19   13.60
   5  -7   2  156.88   12.40
   5  -7   2  155.18   14.50
  -5  -7  -2  155.98   16.00
  -5   7   2  159.78   10.60
  -5  -7  -2  154.38   12.80
   5  -7   2  128.09   15.80
   5   7  -2  144.79   16.60
  -5  -7  -2  167.78   11.90
   5   7   2  127.79   24.60
   5  -7  -2  157.98   12.90
   5   7   2  165.68   11.30
  -5  -7   2  165.58   13.70
  -5   7  -2  130.49   12.80
   5  -7  -2  144.29   17.80
  -5  -7   2  167.98   12.20
  -5  -7   2  153.38   14.30
   5  -7  -2  167.28   13.10
  -5   7  -2  168.18   12.30
   5   7   2  170.28   16.20
   5  -7  -2  162.08   15.70
  -6  -7  -2    2.20    3.30
   6   7  -2    3.90    9.40
   6   7  -2    9.40    2.20
  -6   7   2    7.30    4.10
   6  -7   2    0.20    6.40
   6  -7   2    0.90    7.00
  -6  -7  -2    2.90    3.20
   6  -7   2    8.20    6.00
  -6   7   2    2.30    4.00
   6   7   2    3.70    2.10
   6  -7  -2    3.10    5.30
   6  -7  -2    0.30    8.50
  -6  -7   2    2.10    3.80
  -6  -7   2    0.90    3.40
   6   7   2    4.20    8.80
   6  -7  -2    5.70    7.00
   0   8  -2  162.18   10.60
   0  -8   2  155.58    9.90
   0   8  -2  130.39   11.10
   0  -8  -2  168.68   10.00
  -1  -8  -2  119.19    7.50
   1   8  -2  123.19    8.30
   1  -8   2  111.99    7.40
   1   8  -2   93.39    7.90
   1   8   2  104.69    9.00
   1  -8  -2  110.09    7.40
   1  -8  -2   83.09    9.60
   1   8   2  103.79    7.90
  -1  -8   2  110.39    7.20
  -2  -8  -2 1123.49   79.69
  -2   8   2 1367.76   79.19
   2   8  -2 1402.86   80.29
  -2  -8  -2 1043.30   79.79
   2   8  -2 1190.18   79.39
  -2   8   2 1299.77   80.09
   2  -8   2 1201.58   79.69
  -2  -8  -2 1387.16   79.59
   2  -8   2 1344.87   79.49
   2  -8   2 1093.39   80.19
   2   8   2 1282.77   79.89
   2  -8  -2 1203.18   79.69
   2  -8  -2 1201.88   80.09
  -2  -8   2 1394.86   79.49
   2  -8  -2 1338.97   79.49
  -2   8  -2 1283.17   79.79
   2   8   2 1193.98   79.69
   2  -8  -2 1195.88   79.79
  -3   8   2  742.73   58.89
   3   8  -2  752.02   52.89
   3  -8   2  753.02   53.89
  -3  -8  -2  729.73   53.79
   3   8  -2  859.01   54.39
   3  -8   2  873.71   53.39
  -3   8   2  896.11   52.59
   3  -8   2  870.01   52.99
   3   8  -2  887.81   54.59
  -3   8   2  878.01   53.69
   3   8  -2  838.92   53.99
  -3  -8  -2  898.31   53.29
   3  -8   2  755.12   54.29
  -3  -8  -2  877.71   53.79
   3   8   2  743.63   54.19
   3   8   2  823.42   52.89
  -3  -8   2  918.91   53.09
  -3   8  -2  851.11   53.39
   3  -8  -2  869.61   52.99
   3   8   2  761.62   54.39
   3   8   2  852.81   54.49
  -3   8  -2  781.22   54.69
  -3   8  -2  852.81   54.99
   3   8   2  806.92   53.19
   3  -8  -2  842.32   53.49
   3  -8  -2  865.21   53.39
  -3  -8   2  801.92   53.29
   4  -8   2  240.38   21.10
   4   8  -2  270.47   17.80
  -4   8   2  212.68   19.50
   4   8  -2  261.07   21.10
   4  -8   2  216.08   19.50
  -4   8   2  256.27   18.30
  -4  -8  -2  244.08   21.40
   4   8  -2  222.48   24.20
   4   8  -2  277.17   20.60
   4  -8   2  247.28   17.90
   4  -8   2  241.48   17.60
  -4  -8  -2  279.67   18.50
  -4   8   2  268.97   23.00
  -4   8   2  265.87   16.10
   4   8   2  252.07   16.90
  -4   8  -2  257.57   17.90
  -4  -8   2  249.68   17.80
  -4   8  -2  235.48   21.40
   4  -8  -2  249.48   17.60
   4   8   2  277.77   20.80
   4   8   2  229.08   22.40
  -4  -8   2  239.28   20.70
  -4   8  -2  254.97   22.10
   4  -8  -2  266.27   18.00
   4  -8  -2  202.88   26.20
   4   8   2  250.67   18.50
   4   8   2  244.18   20.80
   4  -8  -2  248.88   20.50
  -4  -8   2  257.27   17.70
   4  -8  -2  234.68   19.90
  -5  -8  -2   25.70    4.30
  -5  -8  -2   20.90   11.80
  -5   8   2   15.50    5.20
   5  -8   2   33.50    9.30
   5  -8   2   20.30    4.90
   5   8  -2   30.20   17.60
   5   8  -2   14.00   11.90
   5   8  -2   26.40    3.60
   5  -8   2   21.30   12.10
  -5  -8  -2   22.00   13.60
  -5  -8  -2   21.30    5.10
   5  -8   2   25.90   13.40
   5   8   2   25.70   19.20
   5   8   2   36.30   11.70
   5  -8  -2   17.50   13.90
   5   8   2   23.50   12.40
  -5  -8   2   29.10    7.80
   5   8   2   28.60    3.40
   5  -8  -2   13.90    9.30
  -5   8  -2   36.50    8.20
  -5  -8   2   23.50    7.90
  -5   8  -2   19.20    4.30
  -5  -8   2   19.70    4.50
   5  -8  -2   26.60    5.60
   5  -8  -2   21.50    7.90
   6   8  -2   72.19   10.00
  -6   8   2   79.89    9.10
   6   8  -2   97.49    6.10
   6  -8   2   85.99   11.60
  -6  -8  -2   81.29    7.20
   6  -8   2   82.09   12.10
  -6  -8  -2   79.19    7.10
  -6  -8   2   79.89    7.30
  -6   8  -2   71.19    9.20
   6  -8  -2   93.89   11.80
   6   8   2   86.49    6.10
  -6  -8   2   66.39   10.10
   6   8   2   71.09    9.30
   6  -8  -2   81.49   11.80
   0   9  -2 2504.35  161.28
   0  -9  -2 2594.24  160.98
   0  -9   2 2549.94  160.88
  -1  -9  -2  266.27   15.50
   1  -9   2  239.98   15.40
   1   9  -2  259.87   16.30
   1   9  -2  231.28   15.80
  -1   9  -2  212.18   16.70
   1   9   2  229.38   16.40
   1  -9  -2  255.77   15.40
   1  -9  -2  201.88   17.10
   1  -9  -2  204.08   15.90
  -1  -9   2  246.68   15.30
   2   9  -2  336.97   20.30
  -2  -9  -2  279.87   20.00
   2   9  -2  292.47   22.80
   2  -9   2  283.17   20.20
  -2   9   2  280.67   23.70
  -2  -9  -2  331.47   19.70
  -2   9   2  287.17   20.80
   2  -9   2  273.57   21.90
   2   9  -2  277.37   21.60
   2  -9   2  316.57   19.40
   2  -9  -2  303.07   19.40
  -2   9  -2  279.57   23.20
   2  -9  -2  292.87   21.30
   2   9   2  246.48   22.60
   2   9   2  297.97   20.20
   2   9   2  318.67   20.00
   2  -9  -2  292.77   20.10
  -2  -9   2  318.97   19.50
  -2   9  -2  303.97   20.30
   2  -9  -2  268.07   20.70
   3   9  -2  140.09   14.90
   3   9  -2  101.29   16.40
   3  -9   2  125.79   14.90
  -3  -9  -2  124.39   10.40
  -3   9   2  145.19   17.70
   3  -9   2  149.59   11.20
   3  -9   2  116.79   15.20
  -3  -9  -2  129.99   10.70
  -3   9   2  130.49   11.70
  -3   9   2  125.49   14.90
   3   9  -2  127.29    9.50
   3   9  -2  141.79   13.00
   3   9  -2  119.19   13.10
   3  -9   2  132.89    9.80
  -3   9  -2  131.19   11.00
   3   9   2  135.89   12.60
   3  -9  -2  132.09   13.90
   3  -9  -2  141.59   11.30
  -3  -9   2  129.19   10.20
  -3   9  -2  142.49   16.60
   3   9   2  138.39   14.60
   3   9   2  126.09   12.90
   3   9   2  129.29    9.50
  -3   9  -2  117.59   15.10
   3  -9  -2  124.29    9.60
  -3  -9   2  140.19   13.50
   3  -9  -2  115.89   12.00
   3   9   2  134.99   14.00
   4  -9   2  354.46   28.50
   4  -9   2  456.55   28.40
   4   9  -2  427.46   25.90
  -4   9   2  328.07   28.10
   4   9  -2  435.86   28.00
   4   9  -2  361.36   31.50
  -4   9   2  425.86   29.80
   4   9  -2  403.66   29.60
  -4  -9  -2  394.46   27.30
   4   9  -2  460.45   28.90
   4  -9   2  369.16   29.60
  -4   9  -2  360.76   29.70
   4   9   2  364.56   30.70
   4   9   2  377.56   27.40
   4  -9  -2  397.06   26.70
  -4  -9   2  391.56   26.80
   4   9   2  437.86   25.90
  -4  -9   2  342.37   28.30
   4  -9  -2  399.96   27.40
   4  -9  -2  385.86   28.90
  -4  -9   2  418.16   28.20
  -4   9  -2  414.46   29.70
   4   9   2  428.46   28.80
   4   9   2  445.86   28.90
  -5  -9  -2   65.89    8.60
   5   9  -2   76.69    9.20
   5   9  -2   73.79    6.10
  -5  -9  -2   82.69   11.30
   5  -9   2   55.69    9.50
  -5   9   2   71.99    8.90
   5  -9   2   83.89    8.50
   5   9  -2   83.19    9.10
  -5  -9  -2   75.09    7.50
   5   9   2   75.69   10.70
  -5  -9   2   72.09    9.80
   5  -9  -2   72.99   12.00
  -5   9  -2   74.89    9.80
  -5  -9   2   81.59    7.70
  -5  -9   2   69.39    9.30
   5  -9  -2   73.69    8.40
   5   9   2   66.49    9.30
   5  -9  -2   77.69   10.00
   5  -9  -2   75.49    9.30
   5   9   2   80.29    6.20
  -6  -9  -2    8.50    3.00
   6  -9   2    1.60    5.90
  -6  -9  -2    4.00    2.80
   6   9  -2    2.90    7.30
  -6   9   2    4.80    4.40
   6   9  -2    0.00    2.40
   6   9   2    3.90    6.50
   6   9   2    7.60    2.00
  -6  -9   2    8.80    3.10
   6  -9  -2    2.30    7.50
  -6  -9   2    4.70    3.40
   6  -9  -2   -3.80    7.90
   0 -10  -2   67.49    7.90
   0  10  -2   71.89    8.60
   0 -10   2   95.49    6.00
   0 -10  -2  101.19    6.10
   1 -10   2  450.95   27.10
  -1 -10  -2  358.46   27.50
  -1  10   2  384.76   28.50
   1  10  -2  407.66   28.00
  -1 -10  -2  456.95   27.10
  -1 -10   2  432.66   26.90
   1 -10  -2  414.86   27.40
   1 -10  -2  465.05   27.10
   2  10  -2  393.16   25.40
  -2  10   2  360.86   28.60
   2  10  -2  389.76   27.90
   2 -10   2  376.26   27.40
   2  10  -2  368.76   26.90
  -2  10   2  353.96   28.60
   2 -10   2  416.26   25.10
   2  10  -2  446.56   26.10
  -2  10   2  376.36   26.30
   2 -10   2  384.06   25.90
  -2 -10  -2  398.66   25.40
  -2  10  -2  388.76   25.80
   2  10   2  377.66   25.80
  -2  10  -2  394.56   28.30
   2  10   2  404.86   28.30
   2 -10  -2  421.76   26.70
   2  10   2  359.06   25.20
   2  10   2  362.66   29.00
   2  10   2  380.26   25.70
   2 -10  -2  390.56   26.90
  -2  10  -2  367.76   27.50
   2 -10  -2  405.36   25.10
   2 -10  -2  380.86   26.60
   3  10  -2  689.23   44.50
   3  10  -2  759.62   44.20
   3 -10   2  574.54   44.80
   3  10  -2  673.33   44.00
  -3 -10  -2  612.64   43.80
   3  10  -2  631.94   42.50
  -3  10   2  595.84   45.70
   3 -10   2  669.03   42.90
  -3  10   2  684.93   43.60
   3 -10   2  632.74   45.00
  -3 -10  -2  697.43   43.40
   3 -10   2  710.13   43.40
  -3  10   2  680.73   45.70
   3 -10  -2  649.74   42.80
   3  10   2  650.83   43.20
  -3 -10   2  636.14   43.00
   3  10   2  697.73   42.60
   3  10   2  644.24   43.90
   3 -10  -2  614.64   43.80
  -3  10  -2  711.93   45.60
   3 -10  -2  735.43   43.50
  -3  10  -2  715.93   43.30
   3  10   2  701.03   44.50
  -3 -10   2  642.24   43.30
  -3  10  -2  664.23   44.60
   3  10   2  629.34   44.20
   3 -10  -2  704.33   44.40
   4 -10   2   49.70    6.20
   4  10  -2   55.19    7.90
   4 -10   2   56.89   12.30
   4  10  -2   53.19    7.90
  -4  10   2   65.29    8.70
  -4 -10  -2   44.00    5.50
   4 -10   2   60.19    6.40
   4 -10   2   47.50   10.10
   4  10  -2   53.09   14.20
  -4 -10  -2   56.49    7.80
  -4 -10  -2   61.69    6.90
  -4  10   2   61.69   10.00
   4  10  -2   53.49    5.20
   4  10  -2   48.30   13.00
   4  10   2   53.09    5.30
   4 -10  -2   52.99    9.50
   4  10   2   47.60    8.70
  -4 -10   2   51.49    6.10
  -4 -10   2   49.80    8.30
  -4  10  -2   50.59    5.90
  -4 -10   2   50.99    6.70
  -4  10  -2   50.19    9.80
   4  10   2   50.09    8.50
   4 -10  -2   46.60    8.00
   4 -10  -2   51.59    6.50
   4 -10  -2   37.10    6.20
  -4  10  -2   55.19    9.50
   5  10  -2  161.28   10.90
  -5 -10  -2  163.18   12.40
   5  10  -2  163.78   14.70
   5 -10   2  166.88   12.60
   5  10  -2  162.58   15.00
   5 -10   2  154.68   17.40
  -5  10   2  150.28   12.60
  -5 -10  -2  173.28   11.80
   5  10   2  172.78   11.00
  -5  10  -2  145.09   12.70
   5 -10  -2  131.69   20.50
  -5  10  -2  181.88   16.10
  -5 -10   2  162.38   13.40
   5 -10  -2  145.69   14.60
   5 -10  -2  148.19   13.60
   5  10   2  153.18   16.50
   5 -10  -2  167.58   18.30
  -6  10   2   35.70    4.70
   6  10  -2   24.00    7.30
   6  10  -2   34.50    4.30
  -6 -10  -2   34.10    4.40
   6 -10   2   40.20    7.60
  -6 -10  -2   28.20    5.80
   6 -10  -2   38.00    9.80
   6  10   2   43.70    4.00
  -6  10  -2   33.50    5.20
   6  10   2   50.99    8.50
  -6 -10   2   43.30    5.20
  -6 -10   2   32.50    4.10
   0  11   2   20.40    8.40
   0 -11  -2   28.00    3.10
   0  11   2   20.00    6.80
   0  11   2   36.70    6.50
   0  11  -2   36.60    7.00
   0  11  -2   28.80    5.90
   0 -11   2   27.30    2.90
   0 -11  -2   26.70    3.80
   1  11  -2  447.46   32.70
  -1 -11  -2  478.75   31.80
  -1  11   2  478.55   33.20
  -1  11   2  477.95   32.70
   1 -11   2  568.64   31.80
   1  11  -2  484.75   34.10
  -1  11   2  417.76   32.90
   1  11  -2  458.55   33.00
  -1  11   2  516.95   33.80
   1  11  -2  488.85   33.60
  -1  11   2  505.25   34.20
   1  11   2  474.65   33.80
   1  11   2  453.15   32.20
  -1 -11   2  559.44   31.40
   1 -11  -2  499.95   31.70
  -1  11  -2  561.34   34.60
  -2  11   2  244.08   21.20
   2  11  -2  297.97   21.10
  -2  11   2  291.07   22.40
   2  11  -2  280.07   19.30
   2  11  -2  277.87   20.30
   2 -11   2  281.47   22.20
   2 -11   2  299.57   18.90
  -2 -11  -2  299.87   19.30
   2  11  -2  287.77   22.10
  -2  11   2  283.97   26.00
   2 -11   2  295.27   19.90
  -2  11   2  301.77   23.50
  -2  11   2  281.87   20.40
   2  11  -2  269.77   21.40
   2  11   2  291.37   21.50
   2  11   2  289.07   19.20
   2  11   2  274.97   19.20
   2 -11  -2  288.67   19.70
   2 -11  -2  310.07   21.50
  -2  11  -2  294.07   22.80
   2 -11  -2  301.87   18.90
  -2  11  -2  299.67   19.90
   2  11   2  265.47   19.70
  -2 -11   2  311.67   19.10
   2 -11  -2  247.98   21.80
   2  11   2  297.67   22.00
  -2  11  -2  275.87   21.50
   3  11  -2  297.87   21.30
   3  11  -2  275.07   18.40
  -3 -11  -2  242.38   20.10
  -3  11   2  270.97   32.00
  -3 -11  -2  286.17   18.80
   3 -11   2  301.07   19.60
   3  11  -2  274.97   20.70
   3  11  -2  242.98   21.30
   3 -11   2  256.77   18.50
  -3  11   2  273.07   19.50
   3  11  -2  275.87   20.40
   3 -11   2  262.17   23.10
  -3 -11  -2  289.97   19.50
  -3  11   2  249.78   23.60
  -3 -11   2  265.97   19.00
   3  11   2  243.58   19.60
  -3  11  -2  296.27   19.20
   3  11   2  283.67   18.20
   3  11   2  297.47   22.50
   3 -11  -2  256.57   21.50
   3 -11  -2  299.07   19.60
  -3  11  -2  296.97   23.20
  -3  11  -2  287.97   22.60
   3  11   2  294.67   21.60
  -3 -11   2  251.37   19.40
   3 -11  -2  243.88   21.20
   3 -11  -2  265.97   18.40
   4 -11   2    1.80   11.20
  -4  11   2    3.60    8.30
  -4 -11  -2    5.50    5.00
   4  11  -2    0.70    3.40
   4  11  -2   -0.40    6.20
   4 -11   2   11.70    4.90
   4 -11   2    0.50    5.20
   4  11  -2    6.00    3.20
  -4 -11  -2    9.80    4.00
   4  11  -2    3.70    9.50
  -4  11   2    7.00    4.80
   4 -11   2   -3.10   10.60
   4  11  -2   11.70   13.50
   4  11  -2    1.20    6.80
  -4 -11  -2    8.00    7.20
  -4 -11   2    7.50    4.40
   4  11   2    2.60    7.30
   4  11   2    8.20    2.90
   4 -11  -2    6.00    7.50
   4 -11  -2    3.10    5.50
   4  11   2   -0.60    7.30
  -4 -11   2    0.80    7.30
  -4 -11   2    1.30    5.90
  -4  11  -2    0.10    4.30
   4 -11  -2    7.40    8.60
   4 -11  -2    4.80    5.20
  -4  11  -2    0.40    8.20
  -4  11  -2   -0.30    8.70
   5  11  -2   25.30    3.50
   5  11  -2   12.50    6.40
  -5  11   2   31.40    4.70
   5  11  -2   16.90    6.30
  -5 -11  -2   23.20    4.10
   5 -11   2   33.50   10.90
   5 -11   2   19.40    4.80
  -5 -11  -2   21.30    3.80
  -5  11  -2   20.00    7.10
   5 -11  -2   19.10    8.60
   5 -11  -2   16.10    9.30
   5  11   2   23.40    3.10
   5  11   2   26.10    6.80
  -5  11  -2   25.70    4.70
  -5 -11   2   26.40    4.20
   5  11   2   26.90    3.40
   5 -11  -2   20.90    5.60
  -5 -11   2   28.90    5.30
   5  11   2   17.50    7.90
   6  11  -2   86.99    6.40
  -6 -11  -2   88.69    6.40
  -6 -11  -2   80.79    6.70
  -6  11   2   79.49    8.30
   6  11  -2   87.79   10.00
   6  11   2   79.89    6.20
   6  11   2   83.19    9.40
  -6 -11   2   72.69    6.80
  -6  11  -2   72.09    8.20
  -6 -11   2   82.09    6.80
   0  12   2  314.97   23.20
   0  12   2  283.67   22.90
   0  12  -2  315.97   23.30
   0  12  -2  339.77   24.40
   0 -12   2  348.57   21.00
   0 -12  -2  309.07   21.50
   0  12  -2  344.67   22.90
   0  12   2  310.07   24.40
   0  12  -2  343.57   23.20
   0 -12  -2  361.96   21.10
   0  12   2  311.37   22.90
  -1  12   2  451.25   33.60
  -1 -12  -2  472.95   32.40
   1  12  -2  484.25   34.60
   1  12  -2  525.15   34.00
  -1  12   2  511.05   34.40
   1 -12   2  473.55   32.70
  -1  12   2  478.75   33.80
  -1  12   2  456.15   33.50
   1 -12   2  532.75   32.10
  -1 -12  -2  540.35   32.30
   1  12  -2  506.55   33.60
  -1  12   2  472.15   34.90
   1  12  -2  522.75   32.90
   1  12   2  502.35   32.70
   1  12   2  481.15   34.60
  -1 -12   2  548.35   32.10
   1 -12  -2  523.85   32.50
  -1  12  -2  515.65   34.20
   1 -12  -2  544.35   32.20
  -1  12  -2  445.76   36.00
   1  12   2  437.56   33.00
  -1  12  -2  550.44   33.90
   1  12   2  538.65   34.30
   2 -12   2   26.40    3.50
   2  12  -2   12.50    7.20
   2 -12   2    7.80    8.50
   2 -12   2   15.80    5.30
  -2  12   2   27.60    8.30
  -2  12   2   17.00    5.60
  -2 -12  -2   21.70    4.30
   2  12  -2   41.40    7.60
  -2  12   2   35.20    8.70
   2  12  -2   19.70    4.50
  -2  12   2    5.50   10.70
  -2 -12  -2   24.60    4.50
   2  12  -2   22.90    7.10
   2  12  -2   18.00    7.40
  -2  12  -2   45.80    8.90
  -2 -12   2   19.20    9.70
   2 -12  -2   25.60   10.10
   2  12   2   25.50    4.10
   2  12   2   18.90    7.40
  -2 -12   2   29.60    4.20
  -2  12  -2   20.00    7.50
   2 -12  -2   32.90    5.00
   2  12   2   25.60    7.50
   2  12   2   17.10    4.80
   2 -12  -2   16.20    3.30
   2 -12  -2   20.40    6.90
   3 -12   2   69.39   11.40
  -3 -12  -2   48.90    7.10
  -3  12   2   82.99   10.60
  -3 -12  -2   53.29    6.00
   3  12  -2   57.29    8.10
   3 -12   2   53.49    7.10
   3  12  -2   58.79    8.90
  -3  12   2   55.29   10.60
  -3 -12  -2   56.79    7.10
   3  12  -2   61.29    6.70
   3  12  -2   34.10   11.30
   3  12  -2   84.39   11.80
  -3 -12   2   49.99    7.00
  -3  12  -2   58.49    9.90
   3 -12  -2   67.59    9.40
  -3  12  -2   73.39    9.40
   3  12   2   78.49    6.60
   3 -12  -2   62.99   10.60
   3  12   2   37.80    7.70
   3 -12  -2   61.59    7.80
   3 -12  -2   49.50    6.00
   3  12   2   46.70    8.20
  -3 -12   2   57.19    6.50
   3  12   2   58.69    6.90
   4 -12   2  175.08   13.70
   4  12  -2  181.58   12.80
   4  12  -2  167.78   17.80
  -4 -12  -2  177.08   14.00
  -4 -12  -2  160.78   12.60
   4  12  -2  181.68   15.30
   4  12  -2  181.58   21.70
  -4  12   2  173.58   13.70
   4  12   2  183.18   12.60
   4 -12  -2  163.68   13.90
   4  12   2  174.28   12.50
   4 -12  -2  168.78   17.90
   4 -12  -2  141.19   17.10
  -4  12  -2  202.38   19.10
  -4 -12   2  159.48   15.10
  -4  12  -2  161.68   21.50
   4  12   2  183.88   17.30
  -5 -12  -2   40.60    6.20
  -5 -12  -2   36.70    4.10
   5  12  -2   42.20    4.70
   5  12  -2   27.30    6.40
   5 -12   2   36.10    5.00
   5  12  -2   34.60    6.50
   5  12   2   22.20    8.10
   5  12   2   34.70    6.60
   5  12   2   23.30    3.50
  -5 -12   2   38.30    5.10
   5 -12  -2   22.50   10.00
   5 -12  -2   32.20    5.60
  -5  12  -2   28.80    7.00
  -5 -12   2   39.20    4.40
  -5  12  -2   36.90    4.60
   0 -13  -2   97.39    8.70
   0  13   2  103.79   11.90
   0  13  -2  117.09   13.80
   0 -13  -2  109.09    7.90
   0  13  -2  102.09   11.90
   0  13  -2   94.89   11.90
   0  13   2  124.99   11.70
   0  13   2  118.29   11.70
   0  13  -2  108.39   11.70
   0  13   2  126.19   12.00
   0 -13   2  110.99    7.60
   0  13   2   88.39   12.80
  -1  13   2  224.58   18.30
   1 -13   2  214.08   17.10
   1  13  -2  226.68   18.80
   1  13  -2  235.48   18.50
  -1 -13  -2  228.18   16.30
  -1 -13  -2  256.67   16.20
  -1  13   2  247.78   18.50
   1  13  -2  235.18   17.20
  -1  13   2  233.48   19.30
  -1  13   2  230.48   20.40
   1 -13   2  245.58   15.80
   1  13  -2  226.88   20.20
   1 -13  -2  247.78   15.80
   1 -13  -2  191.58   23.30
   1  13   2  264.77   18.30
   1 -13  -2  249.18   16.50
   1  13   2  253.97   17.10
  -1  13  -2  214.28   21.30
   1  13   2  239.18   19.20
   1  13   2  237.78   19.70
  -1 -13   2  252.87   16.00
  -1  13  -2  241.28   18.60
   1  13   2  198.08   17.80
  -1  13  -2  242.58   17.60
  -1  13  -2  272.77   19.20
   2 -13   2  364.96   23.10
  -2  13   2  383.06   26.70
  -2  13   2  346.17   24.40
  -2 -13  -2  339.27   23.80
  -2  13   2  344.37   28.20
   2  13  -2  368.76   24.90
   2 -13   2  369.16   24.30
   2  13  -2  352.86   25.30
   2 -13   2  347.87   26.90
   2  13  -2  378.76   25.80
  -2 -13  -2  331.97   23.40
  -2  13   2  361.16   27.70
   2  13  -2  366.26   23.60
  -2  13  -2  350.56   23.80
  -2 -13   2  365.06   23.70
   2  13   2  349.67   25.60
  -2  13  -2  329.47   25.30
   2 -13  -2  350.06   25.40
  -2  13  -2  336.97   26.30
   2 -13  -2  300.77   27.50
   2  13   2  366.46   23.50
   2 -13  -2  385.46   24.10
   2 -13  -2  370.06   23.20
   2  13   2  312.07   23.80
   2  13   2  336.47   25.90
  -3  13   2  501.15   34.00
  -3  13   2  518.15   36.30
   3  13  -2  524.55   33.40
   3 -13   2  457.25   37.00
  -3  13   2  509.85   36.00
   3 -13   2  505.95   33.50
   3  13  -2  535.55   35.10
  -3 -13  -2  535.05   33.50
  -3 -13  -2  492.15   33.80
  -3 -13  -2  526.95   34.60
   3  13  -2  511.25   34.80
   3  13  -2  519.65   34.90
   3 -13   2  515.15   34.20
   3  13   2  517.75   35.10
  -3  13  -2  520.45   36.10
   3  13   2  468.85   33.40
  -3 -13   2  518.05   34.20
   3  13   2  560.54   35.30
   3 -13  -2  576.34   34.20
  -3  13  -2  500.35   35.20
   3 -13  -2  490.75   35.70
   3  13   2  532.15   33.30
   3 -13  -2  502.25   33.60
  -4 -13  -2  170.88   13.50
  -4  13   2  206.48   17.10
  -4 -13  -2  191.98   13.10
   4  13  -2  188.98   15.70
  -4  13   2  171.48   13.90
   4  13  -2  170.78   17.70
   4  13  -2  183.88   12.90
   4  13  -2  167.18   15.10
   4 -13   2  213.68   14.30
  -4 -13   2  188.58   13.50
   4  13   2  167.98   15.70
   4 -13  -2  171.18   22.20
   4  13   2  195.88   12.80
   4 -13  -2  144.99   19.20
  -4  13  -2  154.18   17.20
   4  13   2  182.78   15.60
   4 -13  -2  177.28   14.40
  -4  13  -2  196.88   13.90
   4  13   2  189.88   15.50
  -4  13  -2  179.38   17.10
   5  13  -2   75.49   11.00
   5  13  -2  100.09    8.80
   5 -13   2   91.99    8.40
  -5 -13  -2   85.19    7.20
  -5 -13  -2   94.19    7.50
   5  13  -2   73.19    9.80
   5 -13  -2   82.59    9.00
   5  13   2   86.29    9.10
  -5  13  -2  112.19   13.00
   5  13   2   70.79   11.00
  -5  13  -2   88.99    9.10
  -5 -13   2   84.19    7.60
   5  13   2   94.09    6.90
   0 -14  -2  703.93   43.70
   0  14   2  743.83   45.20
   0  14  -2  732.13   49.40
   0  14  -2  671.33   44.90
   0 -14   2  724.63   43.50
   0  14   2  606.84   46.40
   0  14   2  701.73   47.60
   0  14  -2  687.33   44.60
   0  14  -2  730.13   44.80
   0  14   2  639.74   44.90
   0  14  -2  604.34   46.80
   0  14   2  734.73   45.00
   0 -14  -2  676.33   43.70
   0 -14   2  606.74   44.30
   1  14  -2   71.99    9.80
   1  14  -2  110.49   11.80
   1 -14   2  102.49    7.80
  -1 -14  -2   91.59    8.60
  -1 -14  -2  103.69    8.90
   1  14  -2   91.09   10.40
  -1  14   2  100.49   11.60
  -1  14   2  117.99   13.70
  -1  14   2  108.19   12.20
   1 -14   2   91.59   10.30
   1  14  -2   90.59   11.30
  -1  14  -2   97.09   12.20
   1 -14  -2   98.19   13.60
   1  14   2  113.39   10.30
  -1  14  -2   86.59   16.50
   1  14   2  107.49   13.30
   1 -14  -2  105.79    7.80
   1 -14  -2  113.69    9.30
  -1  14  -2   89.39    9.60
  -1  14  -2   99.79   10.70
  -1 -14   2  106.39    8.70
   1  14   2  107.89   11.60
   1  14   2   98.29   13.20
   2  14  -2  359.46   24.70
  -2 -14  -2  329.87   23.10
  -2 -14  -2  347.27   23.90
   2 -14   2  359.66   27.80
   2  14  -2  393.66   24.90
   2 -14   2  349.96   23.90
   2 -14   2  343.87   22.90
   2  14  -2  317.07   25.20
  -2  14   2  311.67   26.10
  -2  14   2  334.37   27.90
  -2  14   2  318.67   25.10
   2  14  -2  378.86   23.40
  -2  14  -2  343.07   24.80
   2  14   2  387.46   25.20
   2 -14  -2  361.56   23.70
   2  14   2  349.17   23.20
  -2  14  -2  313.17   23.90
  -2  14  -2  366.36   23.90
   2  14   2  356.66   24.40
  -2 -14   2  330.97   23.50
  -2  14  -2  353.06   25.90
   2 -14  -2  345.77   22.80
  -2 -14   2  318.87   23.60
   2  14   2  355.36   25.40
   2 -14  -2  317.87   27.20
   2 -14  -2  350.36   25.50
  -3 -14  -2  468.75   32.70
   3 -14   2  502.85   31.90
  -3  14   2  465.15   31.60
   3  14  -2  479.95   31.10
   3  14  -2  482.05   32.70
   3  14  -2  464.55   32.60
   3  14  -2  507.65   32.50
  -3  14   2  482.75   33.90
   3 -14   2  429.46   31.30
  -3  14   2  493.65   34.20
  -3 -14  -2  495.55   31.00
  -3  14  -2  493.15   32.80
   3 -14  -2  486.25   33.50
   3 -14  -2  430.76   31.30
  -3  14  -2  473.65   33.70
  -3 -14   2  420.56   32.10
  -3 -14   2  450.95   31.30
   3  14   2  471.05   32.10
   3  14   2  521.65   33.00
   3  14   2  504.55   31.00
  -3  14  -2  471.95   31.70
  -3  14  -2  475.25   31.60
   3 -14  -2  492.55   31.80
   3  14   2  489.95   32.60
   4  14  -2   41.90    7.00
  -4 -14  -2   50.79    7.00
  -4 -14  -2   58.09    6.00
  -4  14   2   49.60    8.00
   4 -14   2   45.70    6.00
   4  14  -2   49.00    6.80
   4  14  -2   38.30   12.70
   4 -14  -2   47.50    6.20
   4 -14  -2   38.10   10.50
   4  14   2   40.50    5.60
  -4  14  -2   43.30    5.40
   4  14   2   52.49    7.30
  -4  14  -2   60.59    8.30
  -4  14  -2   41.90    8.10
   4  14   2   52.99    7.40
   4  14   2   41.00    7.20
  -4 -14   2   45.00    5.20
   5  14  -2    7.70    4.80
  -5  14   2    7.00    3.10
   5 -14   2   15.10    4.00
  -5 -14  -2    7.20    3.50
   5  14  -2   12.20    5.20
   5  14  -2    9.00    3.00
  -5 -14  -2   11.50    3.60
  -5  14  -2   14.10    2.90
   5  14   2    8.40    4.50
  -5 -14   2   16.00    3.20
   5  14   2    8.40    2.80
   5  14   2    8.30    8.20
  -5  14  -2    5.70    3.20
   5 -14  -2    8.20    4.40
   0  15   2   97.69   12.00
   0  15  -2  110.79   18.40
   0  15   2   94.99   12.90
   0 -15   2  101.19   10.10
   0  15  -2  107.19   11.80
   0  15  -2  109.39   11.60
   0  15  -2   94.49   11.90
   0 -15  -2  107.89    8.70
   0  15  -2  129.89   14.20
   0  15   2   91.89   11.90
   0 -15   2  111.89    8.50
   0 -15  -2   99.59   10.20
   0  15   2  115.99   13.90
   0  15   2   98.29   17.80
   1  15  -2  249.78   19.90
  -1 -15  -2  260.37   17.90
  -1  15   2  270.97   20.20
   1  15  -2  234.78   19.10
   1 -15   2  251.17   16.70
  -1  15   2  248.08   21.00
   1  15  -2  258.47   18.40
   1  15  -2  225.68   20.50
  -1  15   2  274.17   19.30
  -1 -15  -2  256.07   17.10
   1 -15   2  228.98   19.30
  -1  15  -2  273.57   18.70
   1  15   2  267.87   18.90
  -1  15  -2  236.18   21.90
   1  15   2  245.18   20.90
  -1 -15   2  193.98   19.00
   1 -15  -2  253.97   16.80
   1  15   2  271.37   18.20
   1  15   2  246.78   20.60
  -1  15  -2  276.67   19.80
  -1  15  -2  259.37   19.30
   1 -15  -2  189.78   24.30
  -1 -15   2  267.17   17.70
   1 -15  -2  241.78   17.60
   2  15  -2   32.10    7.20
   2  15  -2    9.60    6.80
   2 -15   2   11.50   10.70
   2  15  -2   14.50    6.20
  -2 -15  -2   11.20    6.50
  -2 -15  -2   12.50    3.90
  -2  15   2   19.80    7.30
  -2  15   2   24.40   10.20
  -2  15   2    9.50    7.80
   2 -15   2   13.20    5.90
   2 -15   2   19.50    4.30
   2  15  -2   14.90    4.80
  -2 -15   2   19.70    5.30
   2  15   2    5.20    7.00
  -2  15  -2   29.50    7.60
   2  15   2   16.80    6.30
   2  15   2    6.60    7.20
  -2  15  -2    4.20    6.30
   2 -15  -2   17.00    9.90
   2 -15  -2   20.70    5.40
  -2  15  -2   14.60    7.20
   2  15   2   12.40    4.50
  -2 -15   2   16.20    5.90
   2 -15  -2   18.80    4.00
  -2  15  -2   16.90    4.80
   2 -15  -2   18.50    8.10
   3 -15   2   65.19    6.80
  -3  15   2   64.39    8.80
   3  15  -2   53.09    7.80
   3  15  -2   57.69    7.70
  -3 -15  -2   61.39    6.50
   3  15  -2   41.40    5.30
  -3  15   2   58.09    8.70
   3  15  -2   48.10    7.40
   3 -15   2   42.40    8.30
  -3  15  -2   45.60    5.80
   3 -15  -2   61.09    6.70
  -3 -15   2   48.60    5.90
   3  15   2   57.89    7.10
   3  15   2   39.90    7.20
   3 -15  -2   41.30    9.60
   3  15   2   47.00    7.70
  -3  15  -2   30.20    8.10
  -3  15  -2   51.39    6.10
  -3  15  -2   46.00    7.60
   3  15   2   57.49    6.60
  -4  15   2   47.30    7.40
   4  15  -2   39.80    6.50
  -4 -15  -2   46.00    5.80
   4  15  -2   51.29    6.50
   4 -15   2   44.70    5.70
   4  15  -2   31.60    4.60
  -4 -15  -2   55.89    5.50
  -4  15  -2   48.70    6.30
   4  15   2   52.09    7.10
  -4  15  -2   47.00    7.80
  -4  15  -2   52.69    7.30
   4  15   2   46.90    5.60
  -4  15  -2   30.10    4.80
   4 -15  -2   50.59   17.20
   4  15   2   37.80    7.00
   4 -15  -2   39.30    5.80
   4  15   2   45.80    6.60
  -4 -15   2   47.90    6.10
   5  15  -2   24.80    3.50
   5 -15   2   29.60    4.20
  -5 -15  -2   25.00    3.20
   5  15  -2   32.50    4.90
   5  15  -2   26.30    5.50
  -5  15   2   23.30    3.40
   5  15   2   19.60   10.20
   5  15   2   24.40    3.30
  -5  15  -2   26.60    3.50
   5 -15  -2   31.30    5.50
   5  15   2   29.60    4.40
  -5 -15   2   21.60    3.50
   0  16  -2  654.43   40.40
   0  16  -2  615.44   41.20
   0 -16  -2  604.14   39.20
   0  16   2  601.54   40.20
   0 -16   2  571.34   39.30
   0 -16   2  590.44   39.10
   0  16  -2  638.34   40.30
   0  16   2  625.54   41.00
   0 -16  -2  634.74   39.20
   0  16   2  536.65   40.20
   0  16   2  628.64   40.30
   0  16  -2  595.14   39.90
   1  16  -2  184.28   17.10
   1 -16   2  207.18   15.60
   1 -16   2  195.38   18.40
   1 -16   2  185.08   13.90
   1  16  -2  205.48   16.10
  -1  16   2  226.28   16.70
  -1 -16  -2  202.18   14.00
   1  16  -2  189.78   18.10
  -1  16   2  201.68   17.20
  -1  16   2  210.38   15.70
  -1  16   2  187.68   18.00
  -1 -16  -2  202.38   15.90
   1  16  -2  188.38   15.50
   1 -16  -2  214.18   14.30
  -1  16  -2  230.18   16.40
   1  16   2  207.28   16.10
   1 -16  -2  203.88   14.70
  -1 -16   2  181.08   14.70
  -1 -16   2  176.38   15.30
  -1  16  -2  197.88   15.50
   1  16   2  175.98   18.10
   1  16   2  219.78   15.60
  -1  16  -2  203.18   18.80
   1 -16  -2  165.28   22.10
  -1  16  -2  198.68   16.90
   1  16   2  218.78   18.00
  -2 -16  -2    7.60    7.80
   2 -16   2    7.50    4.40
   2 -16   2    4.00   13.80
   2  16  -2   13.70    6.90
   2  16  -2    6.70    6.50
  -2  16   2    3.00    9.40
  -2  16   2    3.20    6.30
  -2  16   2   13.70    4.90
   2  16  -2    7.20    4.90
  -2 -16  -2    5.70    3.70
  -2  16   2   17.60    7.40
   2  16  -2   11.20    6.30
   2 -16   2   12.70    6.10
  -2  16  -2    7.30    6.20
   2  16   2    4.80    7.40
   2 -16  -2    8.10    5.40
  -2 -16   2    8.00    7.30
   2  16   2   14.30    5.80
  -2 -16   2   13.80    4.70
  -2  16  -2   11.70    7.20
   2 -16  -2    0.00    8.20
   2  16   2    9.20    4.60
   2  16   2    5.90    7.10
   2 -16  -2    1.70    4.50
  -2  16  -2    9.50    4.80
   3  16  -2  226.88   19.10
  -3 -16  -2  266.37   17.20
   3 -16   2  260.67   18.50
   3  16  -2  267.17   17.70
  -3  16   2  235.78   19.90
   3  16  -2  234.18   18.90
   3  16  -2  246.18   18.90
  -3  16   2  257.77   17.90
  -3  16   2  255.37   20.30
  -3  16  -2  253.47   19.40
   3  16   2  257.47   17.60
  -3  16  -2  246.28   17.80
  -3 -16   2  246.08   17.60
   3  16   2  276.07   19.40
   3 -16  -2  272.37   22.00
   3  16   2  249.88   19.30
  -3  16  -2  255.17   20.20
   3  16   2  260.47   18.70
   3 -16  -2  308.97   18.50
  -4 -16  -2   23.30    3.60
  -4  16   2   26.40    4.60
   4  16  -2   25.00    5.80
  -4  16   2   24.20    6.40
   4  16  -2   16.60    3.90
   4 -16   2   23.30    4.60
   4  16  -2   28.10    5.60
   4  16   2   18.30    5.40
   4  16   2   27.50    6.10
  -4  16  -2   26.50    6.00
   4  16   2   30.50    4.00
  -4  16  -2   25.80    9.90
  -4 -16   2   29.30    4.00
   4 -16  -2   32.50    5.10
   4  16   2   36.80    5.80
  -4  16  -2   34.40    4.80
   0 -17  -2  493.65   31.80
   0  17  -2  519.05   33.00
   0 -17  -2  437.96   32.30
   0  17  -2  451.65   32.50
   0  17  -2  544.55   33.10
   0  17   2  510.35   33.40
   0  17   2  510.55   33.00
   0 -17   2  433.46   32.20
   0  17   2  515.55   33.30
   0  17  -2  492.35   33.50
   0 -17   2  469.05   32.20
  -1  17   2    0.60    7.10
  -1  17   2    7.10    5.60
  -1  17   2   18.70    6.70
   1 -17   2   -2.70    5.70
   1  17  -2    0.70    4.90
   1 -17   2    4.90   12.10
   1  17  -2   -3.20    5.70
  -1 -17  -2    3.50    8.00
   1  17  -2   -9.70    6.80
   1  17  -2   -7.70    7.50
  -1 -17  -2    1.50    3.70
  -1  17   2   -2.00    5.20
  -1  17  -2   -3.40    5.30
   1  17   2   -2.30    4.80
   1  17   2    1.60    7.50
   1  17   2    3.70    5.10
   1 -17  -2    2.80    5.10
   1 -17  -2    7.90    4.70
  -1  17  -2   -1.60    8.60
  -1  17  -2    4.10    4.80
   1  17   2   10.80    6.70
  -1  17  -2   15.40    6.30
   1 -17  -2    3.10    7.00
  -2 -17  -2  141.29   10.80
  -2  17   2  141.29   11.70
   2  17  -2  129.19   13.60
  -2  17   2  139.99   14.90
   2  17  -2  120.49   14.40
  -2  17   2  124.79   13.30
   2  17  -2  142.69   12.00
   2 -17   2  148.39   12.70
   2  17  -2  150.48   13.00
   2  17   2  170.18   13.60
  -2  17  -2  135.69   14.20
   2  17   2  137.19   13.80
  -2 -17   2  145.39   11.60
  -2  17  -2  152.08   13.10
  -2  17  -2  156.28   11.80
   2  17   2  163.58   12.70
   2  17   2  159.78   12.00
   2 -17  -2  151.58   16.00
  -3 -17  -2   73.29    6.80
   3  17  -2   81.89    9.90
   3  17  -2   63.09    9.30
  -3  17   2   76.89    7.50
  -3  17   2   63.19    8.50
   3  17  -2   78.99    7.80
   3  17  -2   52.99    7.60
  -3  17   2   84.99    8.60
   3 -17   2   73.09    8.60
  -3  17  -2   74.69    7.30
  -3  17  -2   91.39   10.80
  -3 -17   2   73.99    7.30
   3  17   2   74.79    9.80
   3  17   2   70.39    9.10
  -3  17  -2   91.89    9.30
   3 -17  -2   81.39    8.70
   3  17   2   71.99    7.60
   3 -17  -2   75.59   13.50
   3  17   2   79.99    9.50
  -4  17   2   24.40    6.40
  -4  17   2   29.40    3.60
   4  17  -2   26.10    3.80
   4  17  -2   14.30    5.00
   4 -17   2   27.30    4.30
   4  17  -2   24.90    5.10
  -4 -17  -2   25.00    3.20
   4  17   2   20.00    3.60
   4 -17  -2   22.10    4.40
  -4  17  -2   18.70    3.20
  -4 -17   2   21.90    3.70
   4  17   2   23.10    6.00
  -4  17  -2   17.60    4.90
   4  17   2   10.70    5.20
   4  17   2   19.60    4.40
   0  18  -2   21.60    5.90
   0  18   2   26.90    6.20
   0  18   2   35.50    5.70
   0  18  -2   37.20    7.40
   0 -18   2   31.90    6.00
   0  18  -2   32.00    6.90
   0 -18  -2   25.10    4.80
   0  18  -2   29.70    6.00
   0  18   2   19.30    6.80
   1  18  -2   80.59   10.80
  -1  18   2   53.99    7.20
   1  18  -2   75.69    9.60
   1 -18   2   81.09    9.90
   1  18  -2   57.49    7.30
  -1 -18  -2   72.89    7.50
  -1  18   2   63.69    8.70
  -1  18   2   65.19    9.10
  -1  18   2   80.39    8.30
   1  18   2   85.49   10.40
   1  18   2   81.99    9.30
   1  18   2   71.49    9.00
  -1  18  -2   74.39    8.50
  -1  18  -2   60.19    9.80
   1  18   2   64.69    9.10
  -1 -18   2   67.69    8.70
   1 -18  -2   80.19    8.50
  -1  18  -2   87.89   10.50
   1 -18  -2   66.69    9.10
  -1  18  -2   85.79    9.30
   2 -18   2    7.50    5.30
   2  18  -2    4.70    6.00
  -2  18   2    0.30    6.30
  -2  18   2    7.20    4.20
  -2 -18  -2    3.40    3.50
   2  18  -2    5.10    5.90
  -2  18   2   13.60    5.60
   2  18  -2    0.20    5.10
   2  18  -2    4.60    4.50
   2  18   2   -1.40    5.40
  -2  18  -2   -2.70    5.70
  -2  18  -2    7.90    5.00
   2  18   2    9.50    4.40
  -2  18  -2    4.20    3.90
   2  18   2    2.80    4.90
   2 -18  -2    8.50    8.70
   2 -18  -2    6.90    5.00
   2  18   2    3.40    5.20
  -3  18   2   22.70    6.10
   3  18  -2   18.80    4.20
   3  18  -2    8.60    5.60
   3 -18   2   27.90    5.40
   3  18  -2   14.90    5.20
   3  18  -2   15.90    5.40
  -3 -18  -2   21.90    3.50
  -3  18   2   21.20    3.70
   3  18   2   15.70    4.80
  -3  18  -2   13.10    3.40
  -3  18  -2   15.30    5.50
   3 -18  -2   23.20    4.80
  -3 -18   2   20.00    4.10
  -3  18  -2   14.90    5.40
   3  18   2   20.50    5.20
   3  18   2   21.50    4.90
   3  18   2   18.00    4.00
   0 -19   2  194.38   18.00
   0  19  -2  233.28   16.10
   0 -19   2  168.88   22.50
   0 -19  -2  229.38   15.50
   0  19   2  220.98   16.10
   0  19  -2  223.98   16.40
   0  19   2  203.28   16.60
   0  19   2  227.68   16.40
   0  19  -2  207.18   20.50
   1  19  -2   37.10    5.50
   1 -19   2   48.80    6.90
   1  19  -2   41.40    6.70
  -1  19   2   42.30    5.70
  -1  19   2   33.70    5.60
  -1  19   2   42.50    7.30
  -1  19   2   45.20    6.50
   1  19  -2   40.40    5.80
  -1 -19  -2   43.60    5.10
  -1 -19   2   44.30    6.30
   1  19   2   56.49    7.60
  -1  19  -2   52.09    6.40
   1  19   2   55.69    6.60
  -1  19  -2   43.80    9.40
   1 -19  -2   43.00    5.80
  -1  19  -2   39.10    5.20
   1 -19  -2   45.80    9.30
   1  19   2   52.79    6.00
  -1  19  -2   36.00    5.40
   2  19  -2   38.00    5.30
  -2 -19  -2   41.50    4.50
  -2  19   2   47.40    6.40
   2  19  -2   49.20    5.90
   2  19  -2   38.40    6.50
   2 -19   2   47.50    6.50
  -2  19   2   36.60    5.80
  -2  19   2   39.30    6.40
   2  19  -2   37.50    5.40
   2 -19  -2   39.60    5.50
   2  19   2   38.00    5.40
  -2  19  -2   33.40    5.40
   2  19   2   52.39    6.20
   2  19   2   40.50    5.90
  -2  19  -2   40.50    5.70
  -2 -19   2   36.00    6.70
  -2  19  -2   44.50    6.30
   2  19   2   36.00    5.20
   3  19  -2    1.70    6.10
   3 -19   2    5.90    4.30
   3  19  -2   12.50    4.40
  -3  19   2    8.50    6.10
  -3  19   2    7.60    3.00
   3  19  -2   11.60    5.20
   3  19  -2    8.80    3.80
   3 -19  -2    4.00    4.30
  -3  19  -2    4.30    4.60
   3  19   2    2.50    4.20
   3  19   2   14.50    3.70
  -3  19  -2    9.10    2.70
   3  19   2    7.90    6.80
  -3  19  -2    8.20    4.60
   0  20  -2   75.09    8.90
   0 -20  -2   61.59    8.80
   0  20   2   91.79    8.10
   0  20  -2   81.49    8.20
   0 -20  -2   83.99    8.40
   0  20  -2   74.79   10.20
   0  20   2   79.59    9.30
   0  20   2   78.99    9.30
   0 -20   2   64.39    8.30
   1 -20   2  111.39   11.30
   1  20  -2  136.19   10.50
   1  20  -2  127.19   10.00
  -1  20   2  121.89   10.30
   1  20  -2  126.39   11.00
  -1  20   2  130.69   11.30
  -1 -20  -2  113.59    9.80
   1  20   2  127.09   10.10
   1  20   2  112.89   10.40
  -1  20  -2  124.09   10.10
   1 -20  -2   77.79   13.10
   1 -20  -2  130.19   10.80
  -1  20  -2  126.59   11.10
   1  20   2  112.59   10.70
  -1  20  -2  108.09   10.70
   2  20  -2   34.20    5.00
   2  20  -2   34.80    4.80
  -2  20   2   35.90    5.90
   2 -20   2   34.50    5.40
  -2  20   2   38.30    6.00
  -2  20   2   27.60    4.20
  -2 -20  -2   27.40    5.30
   2  20  -2   29.00    4.80
   2 -20  -2   46.80    5.20
  -2  20  -2   34.00    4.80
  -2  20  -2   29.20    4.00
  -2  20  -2   27.60    5.30
   2  20   2   29.60    4.50
   2  20   2   26.10    4.60
   2  20   2   31.70    4.90
   0  21   2    7.20    4.80
   0  21  -2    0.70    4.30
   0  21  -2   -1.10    3.80
   0 -21  -2    0.40    5.00
   0  21   2   -4.00    3.40
   0  21   2   -2.00    4.60
   0   0  -3    1.70    0.70
   0   0  -3    2.40    0.80
   1   0   3 7041.60  456.25
   1   0  -3 8147.58  456.25
   1   0  -3 7396.86  456.15
  -1   0  -3 6804.62  456.15
  -1   0   3 6770.92  456.15
   2   0   3  284.47   18.00
  -2   0  -3  277.87   17.70
  -2   0  -3  250.27   16.90
  -2   0   3  246.88   16.90
   2   0   3  264.97   16.90
   2   0  -3  270.27   16.90
  -2   0   3  260.27   16.80
   2   0  -3  241.58   16.80
  -3   0  -3  125.39    9.70
  -3   0   3  130.29   10.70
   3   0   3  140.69   10.00
  -3   0   3  143.99    9.60
   3   0   3  139.09    9.80
  -3   0   3  136.29    9.30
  -3   0  -3  121.29    9.40
  -3   0   3  136.19   11.90
   3   0  -3  124.69   11.60
   3   0  -3  134.89    9.60
  -3   0  -3  125.39   10.00
   3   0   3  137.19    9.50
   3   0  -3  133.89    9.40
  -4   0  -3    5.30    5.70
   4   0   3    0.80    4.80
   4   0   3    0.00    4.40
   4   0   3    2.70    4.80
  -4   0  -3    0.00    4.70
  -4   0   3    6.80    3.50
   4   0  -3    8.20    9.10
  -4   0   3   -1.70    3.20
  -4   0  -3   -3.20    4.20
  -4   0   3    3.60    5.50
   4   0   3   -0.40    4.10
  -4   0   3   -1.10    4.10
   4   0  -3    0.10    7.50
   4   0   3   -1.80    9.10
   4   0  -3   -0.40    2.70
   4   0  -3   -4.40    5.40
  -4   0  -3    5.00    3.20
   4   0   3   -0.20    3.50
  -4   0   3   -5.80    6.90
   5   0   3   76.89   11.00
  -5   0  -3   69.69   10.60
   5   0  -3   97.79   13.50
   5   0   3  102.89   10.00
  -5   0   3  103.59    9.70
   5   0  -3   95.99    7.70
  -5   0  -3   90.69    8.80
  -5   0  -3   88.79   10.10
  -5   0   3  103.79    9.00
   5   0   3  100.19    9.00
   5   0  -3   60.19   17.00
  -5   0   3   81.49   11.40
  -5   0   3  109.09   11.40
   5   0  -3   83.09   11.50
  -5   0  -3   95.19    8.70
  -6   0   3   89.79   12.00
   6   0   3  126.29    9.80
  -6   0  -3  107.79    9.20
  -6   0   3  116.09   12.00
  -6   0   3   98.39   10.20
   6   0  -3   99.59   10.20
   6   0   3  110.79   10.20
  -6   0   3   97.79   10.30
  -6   0  -3  109.19    9.90
  -7   0  -3   -0.70    2.10
  -7   0   3    0.60    2.80
   7   0  -3   -0.80    2.60
   7   0   3   -0.10    2.30
   0  -1  -3  938.01   61.49
   0  -1  -3 1125.09   61.59
   0   1  -3  922.21   61.59
   0  -1  -3  911.01   61.49
  -1  -1  -3  973.60   60.69
  -1  -1  -3  991.80   60.59
  -1  -1  -3  944.71   60.69
   1   1  -3  948.51   60.59
   1  -1   3  874.81   60.69
   1  -1   3  953.30   60.69
  -1   1   3  948.61   60.69
  -1   1  -3  977.70   60.69
   1  -1  -3  990.10   60.59
   1   1   3  929.61   60.69
   1   1   3  967.20   60.69
   1  -1  -3  958.90   60.69
  -1  -1   3 1006.20   60.59
  -1   1  -3  966.20   60.69
   2  -1   3   70.49    5.10
   2   1  -3   74.39    5.00
  -2   1   3   76.59    5.00
   2   1  -3   63.79    5.00
  -2  -1  -3   68.09    5.30
  -2  -1  -3   62.79    5.20
   2  -1   3   54.49    5.70
  -2   1   3   68.09    5.20
   2   1   3   72.39    5.50
  -2   1  -3   66.09    5.10
   2   1   3   64.39    5.20
  -2   1  -3   65.79    5.30
  -2  -1   3   66.49    5.00
  -2  -1   3   61.49    5.60
   2  -1  -3   67.69    5.00
   3   1  -3  313.17   22.10
  -3  -1  -3  309.17   21.20
   3   1  -3  371.96   21.00
  -3   1   3  293.97   21.00
  -3  -1  -3  336.27   21.10
  -3  -1  -3  329.77   21.30
  -3   1   3  319.97   21.00
   3   1  -3  288.77   21.10
  -3   1   3  314.67   21.70
   3  -1   3  361.66   21.40
   3  -1   3  338.77   21.10
  -3   1   3  314.27   22.30
   3   1   3  310.77   21.10
  -3  -1   3  337.67   21.00
   3   1   3  295.97   21.50
   3   1   3  350.26   21.20
  -3   1  -3  364.56   21.10
  -3  -1   3  327.47   21.80
   3   1   3  272.07   21.80
  -3  -1   3  329.37   21.30
  -3   1  -3  325.77   21.20
   3  -1  -3  316.77   21.00
   3  -1  -3  335.17   22.50
  -3   1  -3  306.27   21.30
  -3   1  -3  311.77   21.80
   4   1  -3  104.59   13.20
  -4  -1  -3  107.79   11.20
  -4   1   3  127.29   10.50
   4  -1   3  116.59   10.30
  -4  -1  -3  108.49   12.20
  -4   1   3  122.99   13.50
   4   1  -3  146.59    8.90
  -4  -1  -3  128.59    9.70
   4  -1   3  120.89    9.70
   4   1  -3  138.29   16.00
  -4   1   3  140.89   12.50
  -4   1   3  130.59    9.40
  -4  -1  -3  118.89   10.30
   4  -1   3  115.39   11.50
   4   1  -3  157.48   11.60
   4  -1   3  126.09   10.00
  -4   1   3  114.79    9.50
   4  -1  -3  103.19   14.50
   4   1   3  128.89    9.60
   4   1   3  105.89   12.60
   4  -1  -3  104.79   15.70
   4  -1  -3  114.49   11.70
   4  -1  -3  124.59    9.20
   4   1   3  114.29   11.50
   4  -1  -3  105.99   11.50
  -4  -1   3  117.09   10.10
   4   1   3  136.29   12.20
  -4   1  -3  104.69   12.00
  -4   1  -3  102.29   10.80
   4   1   3  110.59   11.10
  -4   1  -3  107.19   10.70
  -4  -1   3  119.69    9.90
  -4   1  -3  142.09    9.20
   4   1   3  121.99   10.50
  -4  -1   3  119.49   12.10
  -4   1  -3  101.09    9.70
  -4  -1   3  115.49   14.00
   5  -1   3   25.30    5.50
   5  -1   3   22.50    5.10
  -5   1   3   28.50    6.40
   5  -1   3   31.90    7.10
   5   1  -3   25.70    6.00
  -5   1   3   32.30    5.30
  -5   1   3   26.50    4.50
  -5  -1  -3   22.90    8.20
  -5  -1  -3   39.70    5.10
  -5   1   3   38.80    6.80
  -5  -1  -3   32.00    4.70
  -5  -1  -3   37.10    5.70
   5   1  -3   25.40    3.60
   5   1  -3   16.90   11.30
  -5  -1   3   37.70    7.00
  -5   1  -3   31.00    5.30
  -5   1  -3   35.50    6.00
   5  -1  -3   21.80   13.50
  -5  -1   3   23.80    6.90
  -5   1  -3   35.10    4.60
   5   1   3   22.80    4.90
   5  -1  -3   40.60    9.30
   5  -1  -3   29.30    4.20
   5   1   3   44.60    6.60
   5  -1  -3   29.70    9.30
  -5  -1   3   25.70    5.30
   5   1   3   42.70    5.70
   6   1  -3  120.49   10.50
  -6   1   3  137.49   10.90
  -6  -1  -3  104.49   10.90
  -6  -1  -3  122.29    9.80
  -6   1   3  102.89   11.10
   6  -1   3  122.79   10.80
   6  -1   3  108.79   10.80
   6  -1   3  107.39   12.40
  -6   1   3  113.79   10.20
  -6   1   3  121.39   11.80
  -6   1  -3  113.59   10.00
  -6  -1   3  116.09   11.40
   6   1   3  103.59   10.10
  -6   1  -3  127.59    9.80
  -6  -1   3  125.69   10.90
   6  -1  -3  134.89   11.30
   6   1   3  117.19    9.90
  -7  -1  -3   11.00    2.20
   7   1  -3    5.40    2.40
   7  -1   3   11.40    2.90
  -7   1   3    7.20    2.70
   7  -1  -3    7.00    3.00
  -7  -1   3    7.60    2.80
  -7   1  -3    4.20    2.20
   7   1   3    7.90    2.40
   0   2  -3 3353.06  241.28
   0  -2  -3 3454.75  240.98
   0   2  -3 4167.28  241.18
   0   2   3 4308.77  241.08
   1   2  -3  171.48   12.90
   1   2  -3  201.98   12.20
  -1  -2  -3  195.88   12.30
   1  -2   3  196.98   12.20
  -1   2   3  183.18   12.20
   1  -2  -3  200.78   12.20
   1   2   3  176.08   12.30
   1   2   3  186.68   12.20
   1  -2  -3  180.98   12.30
  -1   2  -3  200.48   12.30
  -1  -2   3  203.18   12.20
  -1   2  -3  196.08   12.20
  -1   2  -3  179.48   12.20
  -1  -2   3  179.28   12.10
  -2  -2  -3  312.97   18.60
   2   2  -3  248.28   18.40
  -2  -2  -3  276.47   18.60
  -2   2   3  270.07   18.50
   2  -2   3  285.57   18.50
   2   2  -3  294.77   18.40
   2  -2   3  259.47   18.80
   2   2   3  292.37   18.60
  -2  -2   3  270.37   19.10
   2  -2  -3  301.17   18.70
  -2  -2   3  299.77   18.50
   2  -2  -3  301.07   18.50
   2   2   3  318.07   18.70
  -2   2  -3  288.77   18.50
  -2   2  -3  288.37   18.60
  -3   2   3  234.08   16.70
   3  -2   3  243.98   16.10
  -3   2   3  250.37   15.70
   3  -2   3  236.98   15.70
  -3   2   3  234.58   17.20
  -3  -2  -3  237.78   15.90
   3   2  -3  222.78   16.90
  -3  -2  -3  245.78   16.20
  -3  -2  -3  236.98   15.80
   3  -2   3  231.98   16.20
   3   2  -3  253.97   15.40
  -3   2  -3  236.88   15.90
   3  -2  -3  218.08   16.40
  -3  -2   3  251.97   15.70
  -3  -2   3  222.88   16.70
   3   2   3  217.98   16.00
   3   2   3  202.08   16.20
  -3   2  -3  269.07   15.60
   3   2   3  259.47   15.90
  -3  -2   3  229.18   16.10
   3  -2  -3  224.48   17.50
   3  -2  -3  247.98   15.80
   3  -2  -3  253.07   15.70
   3   2   3  205.98   16.50
  -3   2  -3  222.58   19.00
  -4  -2  -3  230.08   15.70
  -4  -2  -3  240.28   15.60
  -4   2   3  221.28   15.20
  -4   2   3  218.78   16.20
   4  -2   3  177.68   19.90
  -4   2   3  242.28   16.90
   4   2  -3  222.48   14.80
  -4  -2  -3  239.88   16.10
  -4   2   3  214.68   18.30
  -4  -2  -3  228.38   17.40
   4   2  -3  184.18   18.10
   4   2  -3  213.98   20.40
   4  -2   3  227.28   16.00
   4   2  -3  215.48   15.70
   4  -2   3  219.88   15.90
   4   2  -3  261.17   16.80
   4  -2   3  207.98   17.10
   4  -2   3  228.78   15.50
   4   2  -3  219.68   17.80
   4   2   3  250.37   16.10
  -4   2  -3  229.48   15.20
   4  -2  -3  256.67   15.50
  -4  -2   3  232.28   15.50
  -4  -2   3  217.38   17.60
  -4  -2   3  222.28   16.10
   4   2   3  244.78   15.60
  -4   2  -3  214.38   15.80
  -4  -2   3  231.78   16.00
   4  -2  -3  210.48   19.60
   4  -2  -3  216.98   16.40
  -4   2  -3  194.88   16.50
   4  -2  -3  211.88   16.20
   4   2   3  243.18   17.30
  -4   2  -3  223.68   17.40
   4  -2  -3  239.98   17.40
  -4  -2   3  218.58   18.90
  -5   2   3  436.96   30.30
  -5  -2  -3  389.56   30.60
   5  -2   3  426.66   29.30
  -5   2   3  430.86   29.20
  -5  -2  -3  438.26   29.60
  -5   2   3  491.45   30.70
   5   2  -3  392.56   33.20
   5  -2   3  460.15   30.60
   5  -2   3  426.76   30.10
   5  -2   3  443.46   29.30
   5  -2   3  400.96   29.30
  -5  -2  -3  458.25   29.40
  -5   2   3  433.16   28.80
   5   2  -3  436.36   29.80
  -5  -2   3  403.06   30.40
  -5  -2   3  418.76   29.50
   5  -2  -3  481.25   33.10
  -5   2  -3  424.06   29.60
  -5  -2   3  517.35   29.90
   5  -2  -3  431.56   30.80
   5   2   3  471.35   29.60
   5  -2  -3  464.55   28.80
  -5  -2   3  470.45   30.50
   5   2   3  461.15   28.90
  -5   2  -3  423.96   28.80
  -5  -2   3  442.06   29.90
   5   2   3  441.06   29.40
   6   2  -3   31.60    4.90
  -6   2   3   42.50    6.50
   6  -2   3   51.19    6.10
   6  -2   3   45.70    6.80
   6  -2   3   54.49    6.30
  -6  -2  -3   47.00    6.50
  -6  -2  -3   32.60    4.80
  -6   2   3   48.20    6.30
  -6   2   3   36.70    5.70
  -6  -2  -3   47.30    5.50
  -6   2  -3   46.80    6.40
   6  -2  -3   34.20    6.10
   6  -2  -3   45.80    4.90
  -6  -2   3   46.10    7.00
  -6   2  -3   47.50    4.90
   6   2   3   30.80    4.60
  -6  -2   3   43.80    5.80
   6  -2  -3   35.40    6.00
  -7   2   3   46.80    5.40
   7   2  -3   53.69    4.80
  -7  -2  -3   52.99    4.70
   7  -2   3   52.59    5.40
  -7   2  -3   54.49    5.10
  -7  -2   3   62.69    5.60
   7  -2  -3   59.79    5.70
   7   2   3   57.39    4.60
   0   3   3 2096.39  131.39
   0   3  -3 2142.19  131.69
   0  -3  -3 1954.90  131.39
   0   3  -3 2132.99  131.49
  -1   3   3  713.73   43.20
   1   3  -3  653.03   43.70
  -1  -3  -3  660.43   43.20
   1   3  -3  656.33   43.20
   1  -3   3  697.03   43.20
  -1  -3  -3  734.43   43.20
  -1  -3   3  656.13   43.10
  -1   3  -3  699.53   43.30
  -1  -3   3  673.43   43.10
   1  -3  -3  683.53   43.20
  -1   3  -3  712.13   43.10
   1   3   3  705.23   43.20
   1  -3  -3  658.23   43.30
   1   3   3  647.44   43.20
  -2  -3  -3 2752.32  169.98
   2   3  -3 2755.02  169.88
   2  -3   3 2738.03  169.88
  -2   3   3 2803.62  169.88
  -2  -3  -3 2574.24  169.88
   2  -3  -3 2784.52  169.88
  -2  -3   3 2298.47  169.98
   2   3   3 2616.84  169.88
  -2   3  -3 2621.24  169.78
  -2   3  -3 2900.91  169.88
   2  -3  -3 2738.63  169.98
  -3   3   3 1420.36   86.39
  -3  -3  -3 1370.26   86.49
  -3  -3  -3 1377.56   86.49
   3  -3   3 1397.16   86.49
  -3   3   3 1347.47   86.59
   3  -3   3 1384.76   86.69
   3   3  -3 1367.16   86.89
   3  -3   3 1318.77   86.49
   3   3  -3 1441.86   86.19
  -3  -3  -3 1414.76   86.59
  -3   3   3 1321.37   86.89
   3   3  -3 1383.36   86.29
  -3  -3   3 1324.77   86.69
   3   3   3 1260.97   86.49
  -3   3  -3 1297.47   86.69
   3  -3  -3 1320.27   86.99
  -3  -3   3 1269.47   86.59
  -3  -3   3 1437.16   86.49
   3   3   3 1286.57   86.49
  -3   3  -3 1258.67   86.39
   3  -3  -3 1276.37   86.59
   3  -3  -3 1417.06   86.59
  -3   3  -3 1526.75   86.69
   3   3   3 1505.35   86.89
  -4  -3  -3   15.30    3.70
  -4   3   3    7.10    5.60
   4   3  -3    7.00    4.80
  -4  -3  -3    8.60    4.10
   4  -3   3   12.70    6.20
  -4   3   3   10.80    2.80
   4  -3   3    7.90    4.40
  -4  -3  -3    6.50    4.50
   4  -3   3    5.40    8.90
   4   3  -3   14.30    2.00
  -4   3   3   12.00    4.70
  -4  -3  -3    8.90    6.30
   4  -3   3    9.90    4.10
  -4   3   3    9.50    6.80
   4   3  -3   11.80   10.60
   4   3  -3    7.30    8.40
   4   3  -3    6.70    6.20
   4   3  -3   13.10    6.20
   4  -3   3    6.50    3.70
   4   3  -3   29.30    9.60
   4   3   3   16.90    5.10
   4  -3  -3   12.70    9.20
   4  -3  -3    5.80    4.80
   4  -3  -3   11.10    3.50
   4   3   3   11.20    3.50
  -4  -3   3   10.50    8.20
  -4  -3   3    8.60    3.40
   4  -3  -3    7.80    4.50
  -4  -3   3   13.20    4.40
  -4   3  -3    9.60    2.70
   4  -3  -3   13.90    6.10
  -4   3  -3    5.70    4.50
  -4  -3   3    2.30    5.00
   4   3   3    8.70    4.50
  -4  -3   3   10.10    7.90
  -4   3  -3    7.50    5.80
  -4   3  -3   12.50    8.60
   4   3   3    4.20   10.00
   5  -3   3  121.39   15.50
   5   3  -3  114.59   13.10
  -5  -3  -3  120.09   11.50
  -5  -3  -3  135.49   10.20
   5  -3   3  132.09   11.30
  -5  -3  -3  123.79   11.60
   5  -3   3  126.89   14.30
  -5   3   3  128.79   13.10
   5  -3   3  123.29   14.70
  -5   3   3  119.79   11.40
   5   3  -3  119.69   11.70
  -5   3   3  123.79    9.50
  -5   3   3   94.89   12.40
   5  -3   3  118.89   14.00
   5   3  -3  110.39   17.30
   5  -3  -3  131.89   10.20
  -5  -3   3  131.79   12.30
  -5   3  -3  147.59    9.60
  -5   3  -3  106.79   11.40
   5   3   3  115.29   10.90
  -5  -3   3  133.99   13.30
   5   3   3  108.79   18.40
  -5   3  -3  123.69   12.90
  -5  -3   3  132.19   11.80
   5   3   3  128.59   10.00
   5  -3  -3  137.69   12.80
   5  -3  -3  130.69   14.30
   5   3   3  129.19   11.80
  -5  -3   3  114.89   10.80
   6  -3   3  120.79   11.40
  -6  -3  -3  130.59   12.60
   6  -3   3  125.19   11.80
  -6  -3  -3  137.69    9.80
  -6   3   3  112.49   10.50
  -6   3   3  105.89    9.30
   6   3  -3  122.29    9.70
   6  -3   3  128.29   11.50
  -6  -3  -3  114.49    9.80
  -6   3   3  114.69   11.00
   6   3   3  125.19    9.30
  -6  -3   3  110.39   10.80
  -6   3  -3  112.59    9.50
   6  -3  -3  143.39   14.30
   6  -3  -3  112.09    9.70
  -6  -3   3  110.09   13.10
  -6   3  -3  122.09    9.30
   6  -3  -3   82.69   12.90
  -7  -3  -3  123.29    8.80
  -7   3   3  110.09    9.10
   7   3  -3  132.19    8.80
   7  -3   3  140.29    9.40
  -7  -3   3  132.19    9.30
   7   3   3  123.99    8.70
   7  -3  -3  137.39    9.70
   0   4  -3   45.60    3.40
   0  -4  -3   41.00    2.90
   0   4   3   37.20    3.00
   1   4  -3  407.56   27.20
   1   4  -3  437.56   27.80
   1  -4   3  434.76   27.20
  -1  -4  -3  410.76   27.30
  -1  -4  -3  437.26   27.20
  -1   4   3  441.06   27.10
  -1  -4   3  412.26   27.10
   1  -4  -3  420.76   27.40
   1  -4  -3  449.66   27.20
  -1  -4   3  429.26   27.10
   1   4   3  400.66   27.30
  -1   4  -3  442.16   27.40
   1   4   3  443.86   27.20
   2  -4   3 1498.45   91.79
  -2  -4  -3 1376.76   91.89
  -2  -4  -3 1574.54   91.89
   2   4  -3 1411.56   91.69
   2   4  -3 1315.27   92.59
  -2   4   3 1493.85   91.69
  -2  -4   3 1510.45   91.79
   2   4   3 1330.07   91.79
   2  -4  -3 1477.25   91.79
   2  -4  -3 1416.46   91.89
  -2   4  -3 1557.44   91.69
   3   4  -3  477.45   36.90
   3  -4   3  557.94   36.00
  -3   4   3  535.35   36.40
  -3  -4  -3  567.24   35.70
   3  -4   3  577.84   35.80
  -3   4   3  533.35   36.20
  -3  -4  -3  529.65   35.70
  -3  -4  -3  589.74   35.80
   3   4  -3  550.74   36.10
  -3   4   3  584.74   35.40
   3   4  -3  505.65   35.30
   3  -4   3  608.14   35.60
  -3   4  -3  560.24   36.00
  -3  -4   3  555.64   35.50
  -3  -4   3  505.85   36.00
   3   4   3  591.24   36.40
  -3  -4   3  483.65   35.90
   3  -4  -3  616.84   35.80
   3   4   3  575.74   35.50
   3  -4  -3  539.15   35.90
  -3   4  -3  593.44   35.40
   3  -4  -3  548.75   36.70
   3  -4  -3  560.44   35.50
  -4  -4  -3  184.28   15.00
   4  -4   3  169.58   13.60
   4   4  -3  174.08   18.60
  -4   4   3  180.58   18.50
   4  -4   3  181.68   13.00
   4   4  -3  138.39   17.60
  -4   4   3  165.68   15.80
   4   4  -3  163.18   15.90
   4   4  -3  193.78   13.70
   4  -4   3  173.48   15.30
  -4   4   3  194.78   12.10
  -4  -4  -3  158.58   12.70
  -4  -4  -3  159.68   13.50
  -4  -4  -3  190.68   13.50
   4   4  -3  160.08   14.20
   4  -4   3  175.58   12.80
  -4   4   3  181.18   14.40
  -4   4   3  169.18   14.00
  -4   4  -3  184.68   17.60
  -4  -4   3  143.79   16.90
   4  -4  -3  167.68   13.20
  -4   4  -3  163.58   14.70
   4   4   3  172.88   13.70
  -4  -4   3  151.08   14.30
   4  -4  -3  183.08   13.40
  -4  -4   3  189.88   12.70
   4  -4  -3  159.08   18.60
   4  -4  -3  176.38   12.80
   4   4   3  181.08   12.40
  -4   4  -3  192.78   12.00
  -4   4  -3  196.28   13.40
  -4   4  -3  143.79   18.60
   4  -4  -3  184.68   15.20
   4   4   3  189.48   14.30
   4   4   3  168.68   23.00
  -5  -4  -3  278.17   21.50
  -5  -4  -3  284.67   20.20
   5  -4   3  326.47   19.20
  -5  -4  -3  279.47   19.80
  -5   4   3  269.47   18.40
   5  -4   3  292.47   23.40
   5  -4   3  291.57   19.90
   5  -4   3  258.27   22.10
   5   4  -3  255.07   22.60
  -5   4   3  269.77   20.00
   5   4  -3  303.47   24.10
  -5  -4  -3  319.07   18.90
   5   4  -3  255.57   24.80
  -5   4   3  272.27   20.40
   5   4  -3  276.47   19.50
  -5   4  -3  295.37   19.70
  -5  -4   3  238.28   20.70
   5  -4  -3  251.67   22.00
  -5  -4   3  256.57   20.80
   5   4   3  227.28   26.20
  -5  -4   3  307.07   19.50
  -5   4  -3  298.17   19.40
   5   4   3  267.77   24.60
   5   4   3  300.57   19.20
  -5   4  -3  282.97   18.40
   5  -4  -3  281.87   21.00
   5  -4  -3  263.37   19.10
  -5  -4   3  247.98   19.90
  -6   4   3   92.69    9.70
  -6  -4  -3   97.39    9.90
  -6   4   3   85.19    7.50
  -6  -4  -3   81.39    8.10
   6  -4   3   96.59   10.50
   6   4  -3   91.89    7.90
   6  -4   3   83.99   10.50
  -6  -4  -3   96.89    8.10
   6  -4   3   96.19   10.40
  -6   4   3   93.99    9.20
  -6  -4   3   92.69   12.40
   6  -4  -3   85.29   10.90
   6  -4  -3   94.09   11.10
  -6  -4   3   84.69    9.40
   6  -4  -3   88.59    8.60
   6   4   3   98.39    7.40
  -6   4  -3   74.29    8.00
  -6   4  -3   86.39    7.60
   7  -4   3    2.30    3.00
  -7  -4  -3    1.90    2.00
   7   4  -3    1.10    1.70
  -7   4   3    2.70    2.50
  -7  -4   3    3.00    2.60
   7  -4  -3    3.80    3.40
   7   4   3    1.40    1.60
   0   5  -3  407.26   24.20
   0   5   3  363.56   23.60
   0   5  -3  374.76   23.80
   0  -5  -3  367.36   23.60
   0  -5  -3  339.77   24.10
  -1  -5  -3 2568.54  172.18
   1  -5   3 2385.46  172.18
  -1  -5  -3 2861.71  172.18
   1   5  -3 3068.99  172.68
   1   5  -3 2720.13  172.18
  -1   5   3 2906.51  172.08
   1  -5   3 2843.52  172.08
   1  -5  -3 2613.54  172.28
  -1   5  -3 2906.21  172.38
   1   5   3 3069.89  172.28
  -1  -5   3 2658.93  171.98
   1   5   3 2339.57  172.18
   1   5   3 2369.66  172.28
   1  -5  -3 2867.11  172.18
   2  -5   3 1851.01  130.49
   2  -5   3 2121.69  130.29
  -2  -5  -3 1910.41  130.39
  -2  -5  -3 2158.78  130.39
   2   5  -3 1940.81  131.19
  -2   5   3 2124.29  130.19
   2   5  -3 2012.60  130.19
  -2  -5   3 2117.59  130.29
  -2   5  -3 2201.48  130.09
   2   5   3 2174.68  130.29
   2  -5  -3 1996.10  130.39
   2  -5  -3 2125.79  130.29
   3  -5   3  170.38   16.60
   3  -5   3  177.58   13.00
   3   5  -3  187.18   15.10
  -3  -5  -3  207.08   13.50
  -3   5   3  185.48   14.80
   3  -5   3  177.08   14.20
  -3  -5  -3  188.58   13.70
  -3   5   3  158.28   14.90
  -3   5   3  191.58   12.60
  -3  -5  -3  209.08   13.40
   3  -5   3  193.48   13.70
   3   5  -3  182.18   12.90
   3   5   3  182.78   13.70
   3  -5  -3  185.08   14.00
  -3   5  -3  203.28   12.60
   3  -5  -3  189.98   15.60
  -3  -5   3  209.38   13.10
  -3   5  -3  195.88   14.10
  -3  -5   3  158.18   14.90
  -3  -5   3  205.38   14.30
   3  -5  -3  179.38   14.50
   3   5   3  217.28   12.90
   3  -5  -3  203.98   13.00
   4   5  -3  104.29   11.00
   4  -5   3  110.89    9.90
   4   5  -3  119.59   15.80
   4   5  -3  121.69   17.20
   4  -5   3  132.89   10.10
  -4   5   3  112.79    8.60
  -4   5   3  117.69   13.00
   4  -5   3  114.09   16.20
  -4  -5  -3  136.69   12.20
   4   5  -3  118.19   13.50
  -4  -5  -3  120.59   10.80
  -4   5   3  141.99   11.70
   4  -5   3  121.69   11.30
  -4  -5  -3  125.89   11.50
  -4   5   3  117.19   13.20
  -4   5   3  100.59   13.60
   4   5  -3  125.19   13.80
  -4  -5  -3  115.59    9.60
  -4   5  -3  131.19   10.60
  -4   5  -3  117.69   12.10
   4   5   3  130.09    9.00
  -4  -5   3  124.39    9.80
  -4  -5   3  127.49   10.90
   4  -5  -3  112.29   13.30
   4   5   3  119.19   10.30
  -4   5  -3  118.19    8.50
   4  -5  -3  116.39   13.90
   4  -5  -3  125.79   10.70
  -4   5  -3  143.49   15.70
  -4   5  -3  142.29   15.60
  -4  -5   3  106.19   14.50
   4   5   3  126.49   10.60
  -4  -5   3  113.59   13.00
   4  -5  -3  112.39   10.00
   4  -5  -3  121.39   13.10
   4   5   3  128.39   15.70
   4   5   3   99.79   14.20
  -5  -5  -3  438.56   29.50
   5  -5   3  411.36   29.90
   5  -5   3  432.16   29.00
  -5   5   3  437.46   28.90
   5  -5   3  372.66   30.70
   5   5  -3  408.56   30.30
   5   5  -3  433.86   33.40
   5  -5   3  460.15   28.10
   5  -5   3  411.26   29.90
  -5  -5  -3  414.66   30.10
  -5   5   3  436.76   27.50
   5   5  -3  432.56   28.40
  -5  -5  -3  462.15   28.00
   5   5  -3  419.06   31.10
  -5  -5  -3  475.95   28.60
  -5   5   3  411.96   29.00
   5   5   3  435.26   28.00
   5  -5  -3  394.96   28.70
   5  -5  -3  466.35   28.30
   5  -5  -3  455.85   29.70
  -5   5  -3  405.76   27.40
  -5  -5   3  428.46   29.50
   5   5   3  409.36   28.80
  -5   5  -3  419.36   28.40
  -5  -5   3  397.76   28.80
  -5  -5   3  471.45   28.40
  -5   5  -3  441.76   28.30
   5  -5  -3  440.76   30.70
  -5  -5   3  389.66   30.00
   5   5   3  352.26   34.40
   5   5   3  414.56   31.50
  -6  -5  -3  177.68   20.80
  -6   5   3  202.78   14.90
   6   5  -3  189.58   13.90
  -6   5   3  214.78   15.10
  -6  -5  -3  213.98   14.30
  -6   5   3  186.28   13.80
   6  -5   3  208.18   16.10
   6  -5   3  199.78   16.00
  -6  -5  -3  193.28   14.10
   6  -5   3  196.88   16.00
   6   5   3  220.88   13.80
   6  -5  -3  220.68   16.50
   6  -5  -3  188.68   14.60
   6  -5  -3  227.08   16.60
  -6  -5   3  217.08   15.10
  -6   5  -3  202.28   14.10
  -6  -5   3  181.48   20.20
   0  -6  -3 3465.05  231.78
   0   6  -3 3784.32  232.28
   0   6  -3 3993.90  231.88
   0  -6  -3 3443.36  231.68
  -1  -6  -3  310.67   19.00
   1  -6   3  308.97   19.00
   1   6  -3  297.47   19.10
   1  -6   3  261.37   19.20
  -1  -6  -3  277.27   19.30
  -1   6   3  314.47   18.80
   1   6   3  313.47   19.10
   1   6   3  255.77   19.10
   1  -6  -3  333.17   19.20
   1  -6  -3  285.77   19.40
   2   6  -3  304.57   19.50
  -2  -6  -3  303.77   18.40
  -2   6   3  261.27   19.70
   2  -6   3  261.27   19.50
   2   6  -3  276.17   18.20
  -2  -6  -3  270.27   18.80
   2  -6   3  308.67   18.30
  -2   6   3  302.77   18.00
   2  -6  -3  261.07   18.90
  -2  -6   3  290.47   18.20
   2  -6  -3  278.87   18.20
   2  -6  -3  278.97   18.80
   2  -6  -3  249.78   19.80
   2   6   3  313.57   18.10
  -2   6  -3  292.17   19.10
   2   6   3  232.38   19.20
  -3   6   3  202.18   12.50
   3  -6   3  186.88   18.30
   3  -6   3  166.98   14.80
  -3  -6  -3  196.38   13.50
   3  -6   3  208.18   14.00
   3   6  -3  169.98   13.10
   3   6  -3  190.58   15.20
  -3  -6  -3  196.08   13.50
   3  -6   3  190.78   13.00
  -3   6   3  199.18   14.80
  -3  -6  -3  183.48   13.90
  -3   6  -3  199.78   12.40
   3  -6  -3  196.38   14.10
  -3  -6   3  190.98   14.60
   3   6   3  194.58   12.60
   3  -6  -3  188.88   15.80
  -3   6  -3  219.38   18.30
   3   6   3  171.98   13.80
   3   6   3  185.68   13.70
  -3   6  -3  186.78   14.00
  -3  -6   3  197.48   13.10
   3  -6  -3  190.28   13.00
   3  -6  -3  190.08   13.70
  -4   6   3   86.69    6.50
   4  -6   3   73.19    8.70
   4  -6   3  103.89    8.50
  -4  -6  -3   76.09   10.30
   4  -6   3   60.79   14.50
   4   6  -3   86.69   12.70
   4   6  -3   86.99   10.10
   4   6  -3   64.99    8.90
   4   6  -3  102.79    9.10
  -4  -6  -3   77.49    9.50
   4   6  -3  107.09   12.60
  -4   6   3   82.79   11.40
   4  -6   3   98.09    8.60
   4  -6   3   90.69   12.70
  -4   6   3   85.99   10.10
  -4  -6  -3   90.89   11.00
  -4   6   3   86.69   12.00
   4   6   3   78.39   14.10
   4   6   3   88.39   12.60
   4  -6  -3  109.89   12.60
  -4  -6   3   86.89   10.50
   4  -6  -3   72.59    8.70
  -4   6  -3   90.59    8.90
  -4   6  -3   92.49    6.30
   4   6   3   83.59   10.20
  -4   6  -3   78.39   10.70
  -4  -6   3   83.69    9.40
   4  -6  -3   87.09   12.80
   4  -6  -3   90.49    8.70
   4   6   3   85.59    8.20
  -4  -6   3   97.79    8.20
  -4   6  -3   96.89   11.50
  -4   6  -3   77.69    9.80
  -4  -6   3   72.19   10.40
   4  -6  -3   73.19    9.20
   4   6   3   84.79    9.40
  -5  -6  -3  354.16   21.80
  -5   6   3  321.57   21.00
   5  -6   3  326.77   23.20
   5   6  -3  320.37   21.80
  -5  -6  -3  300.97   24.30
   5  -6   3  345.27   21.90
   5  -6   3  292.37   24.50
  -5  -6  -3  320.57   24.20
  -5   6   3  380.76   22.70
   5   6  -3  308.97   28.00
   5   6  -3  296.87   24.20
  -5  -6  -3  383.76   22.40
  -5   6   3  316.97   23.10
   5   6  -3  316.17   25.00
   5  -6   3  307.67   25.80
   5  -6   3  281.57   23.90
  -5   6  -3  346.87   22.10
  -5  -6   3  322.47   22.90
   5  -6  -3  354.86   24.20
  -5   6  -3  312.97   22.10
  -5  -6   3  277.17   25.50
   5  -6  -3  319.57   22.70
  -5  -6   3  318.27   23.20
   5   6   3  275.77   30.60
  -5   6  -3  336.87   20.90
   5   6   3  349.07   21.60
   5  -6  -3  301.67   25.20
  -5  -6   3  323.67   22.20
   5  -6  -3  309.37   22.20
   5   6   3  333.57   25.40
  -6  -6  -3   21.40   10.20
  -6   6   3   18.80    4.80
  -6   6   3   20.60    4.10
  -6  -6  -3   19.50    3.90
   6  -6   3   22.00    6.00
   6  -6   3   16.40    7.10
  -6   6   3   21.20    4.60
  -6  -6  -3   34.80    3.90
   6   6  -3   23.70    3.10
   6  -6   3   18.10    7.40
   6   6   3   22.90    2.90
  -6  -6   3   24.40    4.60
   6  -6  -3   15.00    6.20
   6  -6  -3   13.60    6.50
   0  -7  -3  596.34   42.50
   0   7  -3  659.63   42.70
   0   7  -3  694.13   43.10
   0  -7  -3  717.43   42.30
   1  -7   3  527.65   39.20
  -1  -7  -3  660.43   39.00
  -1   7   3  637.84   38.90
  -1  -7  -3  525.65   39.30
   1  -7   3  675.63   39.00
   1   7  -3  610.54   39.10
   1  -7  -3  553.84   39.30
   1  -7  -3  653.03   39.00
  -1   7  -3  637.14   39.30
   1   7   3  655.53   39.10
  -2  -7  -3 1027.00   70.39
  -2   7   3 1217.38   69.89
  -2  -7  -3 1004.90   70.19
   2   7  -3 1136.09   70.09
   2  -7   3 1042.00   70.39
  -2   7   3 1097.69   70.69
   2  -7   3  933.01   70.69
   2   7  -3 1229.78   70.99
   2  -7   3 1202.88   70.09
  -2  -7  -3 1175.98   70.19
   2   7   3 1068.69   70.19
  -2  -7   3 1191.88   70.09
   2  -7  -3 1106.29   70.79
   2  -7  -3 1185.88   70.09
   2   7   3 1017.20   70.59
   2  -7  -3 1067.99   70.29
   2  -7  -3 1052.19   70.29
  -2   7  -3 1124.89   70.39
   3  -7   3 1092.79   74.59
   3   7  -3 1199.98   75.49
   3   7  -3 1157.98   74.89
  -3  -7  -3 1112.79   74.39
  -3  -7  -3 1186.78   74.19
   3  -7   3 1185.48   74.49
   3  -7   3 1012.90   74.99
   3   7  -3 1156.68   75.29
  -3   7   3 1292.27   73.79
   3   7  -3 1043.80   74.29
  -3   7   3 1034.60   75.29
  -3   7   3 1305.67   77.59
  -3  -7   3 1156.58   74.39
   3   7   3 1161.48   74.09
  -3   7  -3 1264.77   75.79
   3  -7  -3 1190.68   74.29
   3  -7  -3 1211.48   73.99
   3  -7  -3 1141.69   74.99
   3   7   3 1168.98   75.19
   3   7   3 1053.39   75.29
   3   7   3 1179.28   74.19
  -3  -7   3 1365.26   75.19
  -4  -7  -3  402.76   25.10
   4  -7   3  375.06   24.40
   4   7  -3  363.96   27.20
  -4   7   3  350.76   27.70
   4  -7   3  332.47   25.60
   4   7  -3  358.46   24.30
   4   7  -3  388.46   26.80
  -4  -7  -3  339.67   26.00
  -4  -7  -3  370.66   25.00
  -4   7   3  333.17   25.90
   4   7  -3  363.06   26.10
   4  -7   3  344.87   26.90
   4   7  -3  328.57   28.50
  -4   7   3  416.76   25.30
   4  -7   3  393.26   24.50
   4  -7  -3  363.86   24.80
   4  -7  -3  332.57   30.20
   4  -7  -3  392.66   26.50
  -4  -7   3  379.66   24.40
   4  -7  -3  347.67   24.30
  -4   7  -3  383.96   23.20
   4   7   3  344.87   28.30
   4   7   3  350.96   24.70
  -4   7  -3  335.07   27.60
   4  -7  -3  393.26   24.70
  -4   7  -3  446.16   30.10
   4   7   3  347.87   27.00
   4   7   3  364.26   24.10
  -4  -7   3  322.47   27.20
  -4   7  -3  377.36   24.60
  -4  -7   3  402.16   24.80
  -4   7  -3  309.97   25.20
   4   7   3  360.46   27.90
  -5  -7  -3  311.67   23.40
  -5   7   3  328.27   20.70
  -5  -7  -3  290.77   19.70
   5   7  -3  290.07   26.40
   5   7  -3  294.57   22.00
   5  -7   3  267.47   21.70
  -5  -7  -3  290.87   23.50
  -5  -7  -3  325.17   20.30
   5  -7   3  246.98   22.30
   5   7  -3  326.37   22.70
   5   7  -3  291.97   19.50
  -5   7   3  268.77   21.00
   5  -7   3  262.47   23.10
   5  -7   3  302.27   20.00
  -5   7   3  298.27   18.80
   5  -7   3  252.87   24.40
   5  -7  -3  307.97   24.00
  -5   7  -3  268.77   20.10
  -5  -7   3  288.77   21.50
   5   7   3  247.68   31.10
   5   7   3  295.27   23.30
   5  -7  -3  299.37   22.40
   5  -7  -3  265.77   20.50
   5  -7  -3  289.97   20.30
  -5  -7   3  322.37   20.20
   5   7   3  308.07   19.30
  -5  -7   3  275.17   21.30
   6  -7   3   19.60    6.80
  -6  -7  -3   26.30    3.70
   6   7  -3   32.50    9.70
   6  -7   3   15.40    8.30
  -6   7   3   24.80    4.60
   6   7  -3   28.20    3.60
   6  -7   3   25.10    5.90
  -6   7   3   25.40    4.50
  -6  -7  -3   22.30    3.70
   6   7   3   25.60    3.40
  -6  -7   3   29.10    4.20
  -6  -7   3   29.80    4.60
   6  -7  -3   19.50    7.10
   6  -7  -3   13.30    9.20
   6  -7  -3   23.50    5.50
   0  -8  -3  203.08   11.50
   0   8  -3  162.08   13.10
   0  -8  -3  157.08   12.50
   0   8  -3  182.58   12.00
   1  -8   3 4050.49  227.98
  -1  -8  -3 4068.99  228.08
  -1  -8  -3 3122.29  228.08
  -1   8   3 3911.11  227.88
   1  -8   3 3108.29  228.08
  -1   8   3 3287.27  227.88
   1  -8  -3 3975.10  228.08
  -1   8  -3 3751.52  228.28
   1   8   3 3600.24  228.18
  -1  -8   3 3380.26  227.88
  -1  -8   3 3777.62  227.88
   1  -8  -3 3303.77  228.08
   2  -8   3  545.65   31.80
   2   8  -3  462.35   31.80
  -2  -8  -3  522.95   32.00
   2  -8   3  425.96   33.60
   2  -8   3  447.66   32.60
   2   8  -3  568.14   32.80
  -2  -8  -3  441.16   32.70
  -2   8   3  526.85   32.90
   2  -8  -3  466.25   33.00
  -2   8  -3  535.45   32.40
  -2  -8   3  554.84   31.80
   2  -8  -3  454.95   32.20
   2  -8  -3  528.05   31.80
   2  -8  -3  477.85   32.30
   2   8   3  476.85   32.10
   2   8   3  480.05   32.30
   3   8  -3  627.14   49.40
  -3  -8  -3  811.82   46.00
   3   8  -3  735.93   47.30
  -3  -8  -3  648.74   46.50
  -3  -8  -3  644.64   46.50
   3  -8   3  742.53   45.60
   3   8  -3  649.14   45.50
  -3   8   3  733.23   46.40
   3  -8   3  808.52   46.10
   3  -8   3  687.33   46.80
   3  -8   3  632.94   47.10
  -3   8   3  593.94   47.00
   3   8  -3  736.23   46.70
   3   8  -3  638.34   47.50
  -3   8   3  771.02   45.10
  -3  -8  -3  773.22   45.70
  -3   8  -3  776.72   46.10
   3  -8  -3  648.34   47.40
   3  -8  -3  703.33   46.00
   3  -8  -3  747.93   46.00
   3   8   3  734.13   48.40
   3   8   3  670.93   47.00
   3  -8  -3  722.83   45.60
   3   8   3  735.13   45.80
  -3  -8   3  769.82   45.70
   3   8   3  753.82   47.20
  -3  -8   3  684.23   46.10
  -3   8  -3  748.63   47.80
   3   8   3  718.53   45.50
   3  -8  -3  702.43   46.80
   4  -8   3   90.39   11.30
   4   8  -3   76.19   14.90
  -4  -8  -3   76.89    8.30
  -4   8   3   88.09    6.20
   4  -8   3   88.79    9.00
   4   8  -3   88.49   11.80
  -4  -8  -3   74.39   10.70
   4   8  -3   90.09    8.20
  -4  -8  -3   81.39   11.60
  -4  -8  -3   86.89   10.70
   4  -8   3   80.89    9.00
  -4   8   3  125.19   12.00
  -4   8   3   99.29   10.20
   4   8  -3   98.29   13.80
   4  -8   3  100.99   11.00
   4   8  -3   84.69   13.00
   4  -8  -3   55.19   14.20
   4   8   3   68.39    9.80
   4   8   3   84.59    7.40
   4   8   3   84.79   16.50
  -4  -8   3   86.99   10.60
   4   8   3   97.09   11.20
   4  -8  -3   95.39    9.80
   4  -8  -3   84.89    9.00
  -4   8  -3  100.49   11.30
   4  -8  -3   92.69    9.60
  -4  -8   3   84.69    9.00
  -4  -8   3  101.99    9.60
   4  -8  -3   92.29   13.00
  -4   8  -3   99.39   11.60
  -4   8  -3   87.89    8.90
   4   8   3   83.99   10.20
  -5  -8  -3  392.16   26.50
   5  -8   3  314.87   25.70
  -5   8   3  329.47   23.30
  -5  -8  -3  321.67   27.60
   5  -8   3  371.16   27.60
   5   8  -3  327.37   28.20
  -5   8   3  320.57   22.30
   5   8  -3  335.87   30.50
   5  -8   3  351.66   22.80
  -5  -8  -3  339.37   22.50
  -5   8   3  297.37   24.30
   5   8   3  362.56   22.20
   5  -8  -3  300.77   23.20
  -5  -8   3  305.77   27.40
  -5   8  -3  399.66   26.40
   5  -8  -3  332.17   24.90
   5  -8  -3  313.47   27.90
  -5  -8   3  359.16   22.80
  -6  -8  -3   34.30    4.10
  -6  -8  -3   38.10    5.00
   6   8  -3   22.20    8.60
  -6   8   3   27.50    4.70
   6   8  -3   38.90    3.60
   6  -8   3   28.60    8.30
   6  -8   3   34.30    7.70
   6   8   3   34.50    8.10
   6   8   3   38.70    3.70
  -6  -8   3   49.30    5.40
   6  -8  -3   36.80    7.20
   6  -8  -3   44.90    8.10
  -6  -8   3   43.40    4.40
   0   9  -3  892.51   55.89
   0  -9  -3  944.21   55.59
   0   9  -3  755.92   56.39
   0  -9   3  915.31   55.49
  -1   9   3  539.45   39.50
   1   9  -3  632.04   38.60
  -1  -9  -3  506.75   38.20
   1   9  -3  568.14   38.10
   1  -9   3  637.74   37.80
  -1  -9  -3  648.24   37.90
   1  -9  -3  625.24   37.90
   1  -9  -3  525.75   38.40
  -1  -9   3  631.64   37.70
   1  -9  -3  658.03   38.90
   1   9   3  557.54   38.20
   2  -9   3  470.45   33.00
   2   9  -3  478.55   33.70
   2  -9   3  524.75   32.40
   2   9  -3  569.14   33.30
  -2  -9  -3  529.65   32.70
   2   9  -3  474.25   34.60
  -2   9   3  515.05   33.50
  -2   9   3  437.66   34.00
   2  -9   3  428.06   34.40
   2   9   3  527.05   36.10
  -2   9  -3  532.65   33.00
   2  -9  -3  514.15   32.40
  -2   9  -3  495.25   35.00
   2   9   3  510.55   32.70
  -2  -9   3  551.64   32.40
   2  -9  -3  481.95   33.10
   2  -9  -3  498.65   32.80
   2   9   3  510.45   34.60
   2   9   3  498.85   32.80
   2  -9  -3  523.65   33.80
   3   9  -3   30.30    3.90
   3  -9   3   19.50   13.20
   3  -9   3   25.70    3.80
  -3  -9  -3   32.10    4.90
  -3   9   3   28.40   10.30
   3  -9   3   29.90    5.20
  -3   9   3   22.30    9.60
   3   9  -3   32.20    8.10
  -3   9   3   13.80    5.90
   3   9  -3   27.20    8.10
  -3  -9  -3   25.30    8.70
  -3   9   3   23.20    2.80
   3   9  -3   21.30    6.20
  -3  -9  -3   25.60    6.60
   3   9  -3   19.80    9.90
   3  -9   3   29.10    9.40
   3   9   3   27.30    3.40
   3   9   3   27.50    7.10
  -3  -9   3   24.10    4.00
   3  -9  -3   17.70    8.20
   3  -9  -3   28.00    3.70
   3  -9  -3   24.60    5.10
   3  -9  -3   14.20    6.90
   3   9   3   30.40    8.00
  -3   9  -3   25.20    4.40
   3  -9  -3   26.30    5.60
   3   9   3   28.00    5.10
  -3   9  -3   21.60    8.60
  -3   9  -3   33.30    9.50
   3   9   3   26.40    8.30
   4   9  -3  315.27   24.40
   4  -9   3  263.37   24.70
  -4   9   3  296.77   19.40
   4  -9   3  264.07   23.40
   4   9  -3  258.27   26.40
  -4   9   3  334.47   22.10
   4   9  -3  299.97   22.30
  -4   9   3  277.47   22.70
  -4  -9  -3  326.57   22.80
  -4  -9  -3  266.27   33.40
   4   9  -3  322.87   23.30
   4  -9   3  314.77   21.20
  -4  -9  -3  301.47   21.40
  -4  -9  -3  319.87   21.40
  -4   9   3  309.97   24.40
   4   9  -3  315.37   19.90
   4   9   3  281.47   21.50
   4  -9  -3  275.47   32.00
   4   9   3  261.97   27.00
   4   9   3  313.87   19.90
  -4  -9   3  253.07   23.50
   4  -9  -3  300.07   21.50
  -4   9  -3  321.97   21.10
   4   9   3  334.77   23.80
   4  -9  -3  351.06   26.80
  -4   9  -3  337.27   24.20
  -4  -9   3  304.87   23.50
  -4   9  -3  299.07   23.90
   4   9   3  325.67   23.90
   4  -9  -3  321.87   21.80
   4  -9  -3  277.77   20.90
  -4  -9   3  289.17   21.10
  -5   9   3  275.37   23.30
  -5  -9  -3  367.56   22.70
  -5  -9  -3  316.47   22.20
   5   9  -3  363.46   24.50
  -5   9   3  339.87   23.10
   5  -9   3  280.87   25.20
  -5  -9  -3  347.77   27.90
   5  -9   3  353.36   22.70
   5   9  -3  373.26   21.70
  -5  -9  -3  279.07   30.20
   5   9  -3  318.47   24.10
  -5  -9   3  334.27   22.50
   5  -9  -3  293.07   23.30
   5  -9  -3  341.37   25.30
  -5   9  -3  356.96   25.00
  -5  -9   3  334.07   24.60
  -5  -9   3  335.87   23.40
   5   9   3  357.16   24.70
   5   9   3  299.37   26.40
   5  -9  -3  306.37   26.40
  -5   9  -3  341.77   23.00
   5   9   3  378.76   21.80
   5  -9  -3  336.47   23.10
  -6  -9  -3   33.20    4.50
   6   9  -3   37.10    4.50
   6  -9   3   36.30    6.20
  -6  -9  -3   38.30    5.00
   6   9  -3   39.70    7.70
   6   9   3   40.90    3.70
  -6  -9   3   35.40    4.20
   6  -9  -3   33.90    7.20
  -6  -9   3   32.60    4.40
   6   9   3   35.80    7.20
   6  -9  -3   38.50    8.20
   0 -10  -3    0.20    5.00
   0  10  -3    0.20    4.00
   0 -10  -3    1.10    1.50
   0  10  -3   -1.20    2.90
   0 -10   3    2.70    1.30
   1 -10   3  165.68   10.40
  -1 -10  -3  163.98   10.50
   1  10  -3  155.28   11.20
  -1  10   3  147.19   17.50
  -1 -10  -3  138.99   11.20
   1  10  -3  147.69   11.90
   1 -10  -3  147.79   11.10
   1  10   3  154.08   11.70
   1 -10  -3  135.19   13.10
  -1 -10   3  159.78   10.20
   1 -10  -3  168.78   10.40
   2  10  -3   82.69    8.00
  -2  10   3   92.39   10.70
   2 -10   3   83.49    6.20
   2  10  -3   71.99    9.30
   2 -10   3   78.29   10.10
   2  10  -3   73.69    7.40
   2  10  -3   56.59    7.80
  -2 -10  -3   86.79    7.20
  -2  10   3   80.39   15.80
   2  10  -3   81.29    9.20
  -2  10   3   57.09    8.40
   2 -10   3   62.99    8.70
  -2  10   3   72.49    9.90
  -2 -10  -3   75.89    7.40
   2 -10  -3   81.79   10.80
  -2  10  -3   86.39   10.10
   2  10   3   99.69   11.70
   2 -10  -3   70.29    7.90
   2 -10  -3   70.49    6.00
   2 -10  -3   71.29    7.70
   2  10   3   74.89    7.00
   2  10   3   85.79   12.10
  -2  10  -3   56.69    8.60
  -2  10  -3   54.89   11.90
   2  10   3   67.89    8.20
   3 -10   3   65.39   11.20
   3 -10   3   65.69    7.00
   3  10  -3   48.30    7.70
   3 -10   3   58.09   12.00
  -3 -10  -3   69.49    7.50
  -3 -10  -3   65.59    7.70
   3  10  -3   50.79   14.30
  -3  10   3   68.39   12.80
  -3  10   3   67.89    9.70
  -3  10   3   96.69   11.40
   3  10  -3   82.39    9.40
   3  10  -3   74.89   10.20
   3  10  -3   62.99    6.50
   3  10  -3   75.29    9.90
  -3 -10  -3   85.79    8.80
  -3  10  -3   71.49    8.10
   3  10   3   61.49    9.00
  -3  10  -3   73.89    9.90
  -3 -10   3   85.39    7.70
   3 -10  -3   73.99    8.00
  -3  10  -3   83.99   10.80
   3  10   3   73.39    7.20
  -3 -10   3   68.19    7.70
   3 -10  -3   70.69    9.90
   3  10   3   68.69    6.50
   3 -10  -3   66.69    6.80
   3 -10  -3   79.89    9.20
   3  10   3   67.69    8.70
   3 -10  -3   84.69   12.00
  -4 -10  -3  162.38   12.00
  -4  10   3  153.48   17.50
   4 -10   3  148.99   18.20
  -4 -10  -3  183.68   15.00
   4  10  -3  162.98   10.80
   4  10  -3  158.08   14.60
   4  10  -3  149.39   17.30
   4  10  -3  180.48   15.50
  -4 -10  -3  146.29   12.80
   4 -10   3  151.28   12.90
  -4  10   3  159.78   13.20
   4  10  -3  140.29   21.40
   4 -10   3  174.58   13.00
   4  10   3  170.88   11.10
  -4 -10   3  162.38   12.80
  -4 -10   3  137.09   16.30
   4  10   3  139.29   13.90
   4 -10  -3  139.69   16.40
   4 -10  -3  149.09   14.10
   4  10   3  160.98   16.00
   4  10   3  160.78   16.80
  -4  10  -3  150.68   17.10
  -4  10  -3  159.58   17.10
  -4 -10   3  158.68   13.30
   4 -10  -3  179.48   13.30
  -4  10  -3  161.38   12.30
   4 -10  -3  136.49   13.10
   5 -10   3  100.69    9.30
   5  10  -3  111.29    8.00
  -5 -10  -3   74.09    8.20
  -5  10   3   86.39    9.60
   5 -10   3   86.29   11.90
   5  10  -3  110.19   12.10
   5  10  -3   99.49    7.30
  -5 -10  -3  107.19    8.90
   5  10  -3   97.39   11.70
   5  10   3  114.29    7.40
   5 -10  -3   91.29   11.50
   5  10   3   92.39   11.80
  -5  10  -3   71.09    9.90
   5 -10  -3  117.29   13.80
  -5  10  -3  100.99    9.60
  -5 -10   3  102.09   10.80
   5 -10  -3  105.79   13.90
   5 -10  -3   90.39   13.10
   5  10   3   97.99   12.60
  -6  10   3   10.60    3.90
   6 -10   3    6.10    5.50
  -6 -10  -3    5.80    2.90
   6  10  -3   14.70   10.30
  -6 -10  -3    7.00    2.50
   6  10  -3    6.30    2.50
  -6 -10   3    8.00    3.40
   6  10   3    7.30    2.60
  -6 -10   3    6.10    5.50
   6  10   3    0.60    7.90
  -6  10  -3    6.40    5.20
   6 -10  -3    5.70    8.10
   6  10   3    6.80    2.20
   0  11   3  134.29   14.70
   0 -11  -3  150.18    9.20
   0 -11  -3  122.79    9.90
   0  11   3  124.09   12.50
   0  11  -3  128.09   13.00
   0  11  -3  143.29   12.40
   0 -11   3  138.39    9.00
   0  11   3  127.79   13.00
  -1 -11  -3  707.33   45.80
   1 -11   3  624.14   46.50
  -1  11   3  740.53   47.00
   1  11  -3  648.94   46.70
   1  11  -3  679.83   47.70
   1  11  -3  734.63   47.00
  -1  11   3  628.24   46.70
  -1  11   3  682.43   46.70
  -1  11   3  739.53   47.40
  -1  11   3  740.63   47.60
  -1  11  -3  728.83   47.50
   1 -11  -3  780.92   45.90
  -1  11  -3  656.43   48.80
   1  11   3  742.63   47.50
   1  11   3  814.02   49.00
   1  11   3  662.53   47.10
  -1 -11   3  794.92   45.50
   1  11   3  680.33   46.10
   1 -11  -3  836.12   45.70
  -2  11   3   60.89    8.10
   2  11  -3   66.09    9.00
   2  11  -3   71.39    9.00
   2  11  -3   79.89    7.30
  -2 -11  -3   62.89    7.80
   2 -11   3   70.79    6.10
   2  11  -3   68.29    9.00
   2  11  -3   48.20    7.30
  -2  11   3   53.29   11.60
  -2  11   3   80.69   10.10
  -2 -11  -3   55.69    7.10
  -2  11   3   74.69   10.30
  -2 -11  -3   64.69    7.30
   2 -11   3   64.29   10.20
  -2  11   3   77.39    9.50
   2 -11   3   75.49    9.10
   2 -11  -3   63.09    8.60
   2  11   3   68.59    8.60
  -2  11  -3   90.59   10.10
   2  11   3   64.99    8.30
   2  11   3   73.09    7.20
  -2 -11   3   64.69    6.60
   2 -11  -3   83.39    6.00
   2  11   3   68.49    7.10
   2 -11  -3   72.79   10.60
   2 -11  -3   61.49   10.80
   2  11   3   59.99    8.30
  -2  11  -3   65.39    8.40
   2 -11  -3   71.79    8.00
   3  11  -3   24.20    7.10
   3  11  -3   33.40    8.60
   3  11  -3   20.40    6.90
  -3  11   3   21.50   10.90
   3  11  -3   38.20    7.30
   3 -11   3   29.80    4.30
  -3  11   3   34.70    6.20
   3 -11   3   21.20    5.40
  -3 -11  -3   33.50    6.10
  -3 -11  -3   28.40    5.80
   3  11  -3   20.50    4.30
  -3 -11  -3   31.60    4.50
   3 -11   3   24.60   11.00
  -3 -11   3   25.30    6.20
   3 -11  -3   33.50    4.40
   3 -11  -3   27.40    5.60
   3 -11  -3   20.70    7.20
   3 -11  -3   37.90    8.20
  -3  11  -3   35.00    9.70
   3  11   3   17.90    5.70
   3  11   3   25.60    7.60
  -3 -11   3   24.50    4.80
  -3  11  -3   35.20    5.10
   3  11   3   33.00    7.70
  -3  11  -3   20.70   11.70
   4 -11   3  123.69   11.40
   4  11  -3  124.39   12.90
  -4  11   3  116.49   11.60
   4 -11   3  101.49   15.00
   4  11  -3  128.99   18.10
  -4 -11  -3  120.59   10.20
   4 -11   3  105.89   11.70
   4  11  -3  143.99    9.90
  -4  11   3  120.19   16.10
   4  11  -3  110.09   13.80
  -4 -11  -3  112.99   14.50
  -4 -11  -3  125.39   11.00
   4  11   3  142.29    9.40
  -4 -11   3  124.19   12.30
   4 -11  -3  113.29   12.20
   4 -11  -3  131.29   15.30
   4 -11  -3  119.99   13.40
  -4 -11   3  130.19   11.00
   4  11   3  147.69   15.00
  -4 -11   3  116.49   14.70
   4  11   3  139.99   14.50
  -4  11  -3  143.89   15.50
   4 -11  -3  150.18   12.00
  -4  11  -3  125.59   15.90
   5 -11   3  128.39   16.40
   5  11  -3  150.88   13.80
  -5  11   3  152.68   12.00
  -5 -11  -3  158.38   11.00
   5  11  -3  120.29   13.20
  -5 -11  -3  143.49   11.10
   5 -11   3  154.18   11.80
   5  11  -3  165.08   10.70
   5  11   3  133.89   16.60
   5  11   3  161.88   10.60
   5 -11  -3  153.98   15.80
  -5 -11   3  146.89   12.50
  -5  11  -3  145.19   14.70
   5  11   3  161.48   10.40
   5  11   3  138.79   18.90
   5 -11  -3  160.28   12.60
  -5  11  -3  135.89   11.80
   5 -11  -3  123.69   17.10
   5  11   3  151.28   14.10
  -6  11   3   39.80    4.80
  -6 -11  -3   36.30    3.90
  -6 -11  -3   27.70    3.60
   6  11  -3   33.30    6.10
   6 -11   3   31.30    8.60
   6  11  -3   35.60    4.50
   6  11   3   39.80    3.90
  -6 -11   3   28.20    3.90
  -6 -11   3   32.70    3.80
   0  12   3   -1.80    5.20
   0 -12  -3   -1.00    3.10
   0  12  -3   -3.00    7.50
   0  12  -3   -2.50    6.50
   0 -12  -3    6.90    2.10
   0 -12   3    0.70    1.70
   0  12   3   -3.90    8.50
   0  12  -3   -4.00    5.10
   0  12   3   -1.60    6.30
  -1 -12  -3  650.63   38.90
   1  12  -3  600.54   40.10
   1  12  -3  641.04   40.30
   1  12  -3  606.34   41.00
  -1  12   3  571.04   40.00
   1 -12   3  641.24   38.70
   1 -12   3  551.04   39.30
  -1  12   3  606.84   41.20
  -1  12   3  605.34   40.60
  -1  12   3  543.35   39.90
   1  12  -3  626.74   39.40
  -1  12   3  590.34   40.20
  -1 -12   3  654.63   38.70
  -1  12  -3  665.93   40.50
   1 -12  -3  517.05   41.60
   1  12   3  668.43   39.30
  -1  12  -3  614.84   39.70
   1 -12  -3  657.83   38.70
  -1  12  -3  579.64   42.10
  -1  12  -3  591.84   40.20
   1  12   3  589.44   40.70
   1 -12  -3  620.44   39.00
  -1  12  -3  552.44   39.50
   1  12   3  559.34   39.40
   1  12   3  629.14   40.60
  -2  12   3  711.03   45.10
   2  12  -3  651.83   44.00
   2  12  -3  597.04   44.30
  -2 -12  -3  705.93   43.10
  -2  12   3  664.73   45.90
  -2  12   3  662.73   43.60
  -2  12   3  623.84   43.80
   2 -12   3  618.14   45.00
   2 -12   3  691.93   42.70
   2  12  -3  675.03   44.10
   2 -12   3  696.33   43.40
  -2 -12  -3  674.53   42.80
  -2  12   3  631.64   44.60
   2  12  -3  714.83   43.00
   2  12  -3  647.14   44.50
  -2 -12  -3  585.04   43.20
   2  12   3  635.14   42.90
   2 -12  -3  748.93   44.20
  -2 -12   3  705.83   42.80
   2  12   3  695.33   42.80
  -2  12  -3  689.63   44.80
   2 -12  -3  603.94   45.30
   2  12   3  712.43   44.40
   2 -12  -3  720.13   42.70
  -2  12  -3  648.94   44.10
   2  12   3  641.14   44.40
   2 -12  -3  610.44   44.10
   2 -12  -3  700.13   43.20
  -3  12   3    0.50    9.40
   3 -12   3    7.10    5.30
  -3  12   3    4.00    7.30
   3  12  -3    8.70    7.70
  -3  12   3    6.80   10.00
   3 -12   3    9.80    4.00
   3  12  -3    9.40    8.90
  -3 -12  -3   14.70    6.50
  -3 -12  -3   13.10    6.00
   3  12  -3    9.20    3.70
   3  12  -3   10.70    6.50
   3  12  -3   10.30    7.40
   3 -12   3    7.90   16.90
  -3 -12  -3    8.50    5.20
   3 -12  -3    9.50    7.70
  -3  12  -3   10.00    8.70
  -3  12  -3    3.90    7.40
   3 -12  -3   12.50    4.10
   3  12   3    9.10    3.20
  -3 -12   3   10.90    5.80
   3  12   3   11.90    3.70
   3 -12  -3   12.70    5.30
  -3 -12   3   12.20    5.00
   3  12   3    5.30    7.70
   3  12   3    7.40    7.70
  -4 -12  -3   46.30   12.70
  -4  12   3   48.50   12.60
   4  12  -3   10.90    7.90
  -4 -12  -3   33.20    4.10
   4 -12   3   28.60    5.40
  -4  12   3   27.90    5.50
  -4 -12  -3   23.40    4.80
   4 -12   3   33.20    9.20
   4  12   3   20.00    3.90
   4  12   3    1.00   11.10
   4 -12  -3   13.40    8.70
   4 -12  -3   12.40    7.30
   4  12   3   41.40   11.50
   4 -12  -3   26.00    5.60
  -4 -12   3   27.10    8.20
   4 -12  -3   21.70    8.00
  -4 -12   3   29.90    5.00
   4  12   3   43.10    5.60
  -4  12  -3   10.50    7.90
   5  12  -3   82.59   10.20
  -5 -12  -3   94.69    7.70
  -5 -12  -3  121.79    9.40
   5 -12   3  102.19    8.80
   5  12  -3   69.89   10.60
   5  12  -3   98.79    7.50
  -5  12   3   83.09    8.70
  -5  12  -3   84.69   11.60
   5 -12  -3   90.89    9.80
   5  12   3   98.39   10.70
   5  12   3   85.89   10.10
  -5  12  -3   86.89    8.50
   5  12   3   97.89   11.00
  -5 -12   3   89.19    8.20
   5  12   3   94.99    7.50
   5  12   3  100.09    7.30
   5 -12  -3   88.39   10.70
  -5 -12   3   91.89    9.40
   0  13  -3    1.40    6.10
   0  13   3   -1.50    6.30
   0  13  -3   -0.40   10.60
   0  13  -3    3.30    5.80
   0  13   3    5.50   10.30
   0 -13  -3    5.50    3.30
   0  13   3    5.10    8.10
   0 -13   3    0.50    1.90
   0  13   3    1.30    6.20
   0  13  -3    2.40    5.60
   0  13  -3    1.20    8.10
   0  13   3   -0.40    5.90
   1  13  -3  197.18   17.20
  -1  13   3  199.48   17.00
   1  13  -3  215.88   16.70
  -1 -13  -3  219.28   14.40
  -1  13   3  188.08   16.60
   1  13  -3  212.98   15.60
  -1 -13  -3  200.28   14.30
   1 -13   3  197.28   15.60
  -1  13   3  194.58   18.90
   1 -13   3  197.68   13.80
  -1  13   3  219.48   17.80
   1  13  -3  169.68   17.80
   1  13  -3  193.98   18.60
   1  13   3  214.88   15.30
   1 -13  -3  198.58   14.60
   1  13   3  217.08   17.80
  -1 -13   3  216.58   14.10
  -1  13  -3  209.58   20.40
  -1  13  -3  226.78   17.60
  -1  13  -3  190.78   16.90
  -1  13  -3  241.38   16.10
   1  13   3  225.58   18.90
   1 -13  -3  218.28   13.80
  -1  13  -3  207.38   17.00
   1 -13  -3  181.48   20.70
   1  13   3  191.98   15.80
   1  13   3  212.88   16.60
  -2 -13  -3  346.97   22.10
   2  13  -3  304.87   23.80
   2  13  -3  312.07   24.60
  -2  13   3  338.07   25.70
  -2  13   3  304.47   23.30
   2 -13   3  333.87   21.80
   2  13  -3  363.46   22.40
   2  13  -3  329.07   23.80
  -2 -13  -3  289.97   23.10
  -2  13   3  305.17   25.30
   2 -13   3  290.47   26.30
  -2 -13  -3  328.57   22.60
   2 -13   3  343.57   23.10
   2 -13  -3  336.07   22.70
  -2  13  -3  359.86   24.20
  -2  13  -3  351.66   25.00
   2  13   3  326.17   22.10
   2  13   3  304.57   24.30
  -2 -13   3  322.27   22.20
   2 -13  -3  339.17   21.80
   2  13   3  363.06   24.40
   2 -13  -3  373.16   24.50
   2  13   3  346.97   24.70
   3  13  -3  189.68   13.80
   3 -13   3  214.98   14.00
   3  13  -3  214.38   16.10
  -3  13   3  230.98   19.40
  -3  13   3  222.08   19.60
  -3 -13  -3  180.38   13.70
  -3  13   3  191.38   15.30
   3  13  -3  187.28   17.10
  -3 -13  -3  182.18   16.20
   3  13  -3  173.88   16.70
   3 -13   3  198.98   15.20
  -3 -13  -3  172.58   14.40
   3  13   3  170.88   17.10
   3  13   3  177.38   16.90
   3  13   3  202.38   13.50
  -3  13  -3  181.88   18.40
   3 -13  -3  195.08   15.10
   3  13   3  181.68   13.90
   3 -13  -3  179.68   17.50
  -3 -13   3  191.08   15.10
  -3 -13   3  194.68   14.70
  -3  13  -3  209.28   17.30
   3 -13  -3  185.78   14.20
   3 -13  -3  167.88   18.50
   4  13  -3   16.60    6.20
   4  13  -3   28.10    3.90
  -4  13   3   38.10    5.60
  -4 -13  -3   31.60    4.70
  -4  13   3   33.10    8.10
  -4 -13  -3   29.10    4.30
   4 -13   3   40.50    5.60
   4  13  -3   35.80    6.40
  -4  13  -3   33.70    4.80
   4 -13  -3   29.10   13.40
  -4  13  -3   26.80    7.90
   4 -13  -3   31.60    9.20
   4  13   3   35.20    4.00
   4 -13  -3   32.60    5.80
   4  13   3   33.70    4.50
   4  13   3   37.50    6.70
  -4  13  -3   34.40    8.10
   4  13   3   33.00    7.30
   4  13   3   46.80    7.50
  -4 -13   3   33.10    5.10
  -5 -13  -3  157.48   11.00
   5 -13   3  151.08   11.80
  -5 -13  -3  159.78   11.00
   5  13  -3  176.08   11.00
   5  13  -3  137.19   12.70
   5  13  -3  156.58   14.00
   5  13   3  163.58   14.90
   5 -13  -3  133.39   17.30
  -5  13  -3  137.29   16.80
  -5 -13   3  147.09   11.20
  -5  13  -3  159.38   11.40
   5 -13  -3  132.89   14.90
   5  13   3  133.99   15.10
   5  13   3  179.48   11.10
   0  14  -3    5.60    6.10
   0  14  -3    7.20    5.30
   0  14   3    7.10   10.50
   0 -14  -3    7.40    3.10
   0  14   3    9.00    6.40
   0 -14   3    7.70    2.50
   0  14  -3   11.40    6.20
   0  14   3    5.50    6.20
   0  14   3    8.60    7.50
   0  14  -3    0.10   10.30
   0 -14  -3    6.50    3.40
   0  14   3    4.60    7.90
   0  14   3    3.80    6.30
  -1  14   3  107.19   12.50
   1  14  -3  105.89   14.10
  -1 -14  -3  111.59    9.30
   1  14  -3   99.09   11.20
  -1  14   3  114.59   14.50
  -1  14   3  102.89   13.40
   1 -14   3  109.09    8.10
  -1  14   3   92.39   11.60
   1  14  -3  112.29   12.00
  -1 -14  -3  103.59    8.70
   1  14  -3  110.59   10.80
   1 -14   3   88.99   10.80
   1  14  -3   98.99   13.10
   1  14   3  101.49   11.80
  -1  14  -3  102.39   14.50
   1 -14  -3  100.49    8.10
  -1 -14   3  102.29    8.90
  -1  14  -3   98.99   11.00
   1  14   3   96.79   13.80
   1 -14  -3  107.19   12.80
   1 -14  -3  118.39    9.50
  -1  14  -3  108.59   12.20
   1  14   3   95.99   11.50
  -1  14  -3  104.79   14.70
  -1  14  -3  102.29   13.20
   1  14   3  110.09   10.50
   1  14   3  107.39   14.30
   2 -14   3  435.06   27.30
  -2 -14  -3  385.96   27.20
   2  14  -3  419.96   27.90
   2  14  -3  395.96   28.50
  -2  14   3  399.46   28.30
   2  14  -3  412.36   27.80
   2 -14   3  375.06   26.20
  -2 -14  -3  423.16   26.30
  -2  14   3  390.06   30.10
   2  14  -3  409.46   26.70
  -2  14   3  412.96   29.40
  -2  14   3  373.26   28.20
   2 -14   3  394.56   31.50
   2  14   3  426.06   27.70
   2  14   3  420.46   28.60
  -2 -14   3  364.76   26.70
  -2  14  -3  411.86   27.20
   2 -14  -3  425.06   27.00
   2  14   3  428.16   28.40
   2 -14  -3  421.06   28.60
  -2  14  -3  448.16   29.00
   2  14   3  398.86   26.50
  -2  14  -3  372.76   27.90
   2 -14  -3  319.97   29.90
   2 -14  -3  371.56   26.20
  -2  14  -3  384.16   27.00
   3  14  -3  124.99   13.60
  -3  14   3  137.99   12.20
   3 -14   3  147.09   12.30
  -3  14   3  159.38   16.20
   3 -14   3  133.09   11.30
  -3 -14  -3  133.49   10.30
  -3 -14  -3  133.19   14.60
   3  14  -3  154.08   13.00
   3  14  -3  145.19   10.80
   3  14   3  122.89   10.40
   3 -14  -3  139.99   12.10
  -3  14  -3  152.58   11.60
  -3 -14   3  121.79   11.80
   3  14   3  135.69   14.00
   3  14   3  143.49   14.20
  -3  14  -3  106.69   13.90
  -3 -14   3  128.89   14.70
   3 -14  -3  141.19   15.40
   3  14   3  130.19   12.70
  -3  14  -3  122.39   12.60
   3 -14  -3  115.09   11.60
  -4  14   3  132.59   14.20
   4  14  -3  130.09   12.10
  -4 -14  -3  128.09    9.90
  -4 -14  -3  123.29   10.40
   4 -14   3  150.48   11.40
   4  14  -3  121.69   12.50
   4  14  -3  126.89   10.00
  -4  14   3  122.89   11.00
  -4 -14   3  134.49   10.60
   4 -14  -3  111.19   16.10
  -4  14  -3  137.89   13.90
   4  14   3  131.89   12.70
   4  14   3  142.79   13.10
  -4  14  -3  122.19   13.90
  -4  14  -3  120.19   10.60
   4  14   3  144.59    9.90
   4  14   3  129.79   13.70
   4 -14  -3  164.48   11.80
  -5 -14  -3   70.59    7.40
   5 -14   3   65.49    7.00
   5  14  -3   64.39    6.30
   5  14  -3   74.39    8.40
   5  14  -3   66.79    8.40
  -5  14   3   67.59    6.30
  -5 -14  -3   68.19    8.40
   5 -14  -3   56.59    7.90
   5  14   3   65.69    5.70
  -5  14  -3   66.39    6.30
  -5 -14   3   60.39    6.40
   5  14   3   71.59    8.20
   5  14   3   57.59    8.10
  -5  14  -3   63.89    5.80
   0  15  -3    7.90    5.90
   0  15  -3    9.60    6.20
   0  15   3    2.00    7.50
   0  15  -3   18.30   13.80
   0  15  -3    5.20    5.60
   0 -15  -3    5.00    3.50
   0  15   3    9.90   10.70
   0 -15   3   12.10    3.30
   0  15  -3   18.30    8.00
   0  15   3    8.30    8.00
   0  15   3   14.70    6.10
   0  15   3    6.10    5.90
   0 -15  -3    7.50    3.90
  -1  15   3   31.70    7.00
   1 -15   3   39.70    6.50
   1 -15   3   34.90    4.00
   1  15  -3   38.50    7.20
  -1 -15  -3   36.90    5.70
   1  15  -3   19.40    8.20
   1  15  -3   40.10    8.30
  -1  15   3   51.39    7.90
  -1  15   3   51.69    8.60
  -1 -15  -3   42.90    4.50
   1  15  -3   42.90    6.10
   1  15   3   43.80    6.10
   1 -15  -3   35.10   10.60
  -1  15  -3   29.30    5.90
   1  15   3   36.60    8.20
  -1  15  -3   25.20    6.20
   1  15   3   35.40    8.80
  -1 -15   3   27.70    5.10
   1 -15  -3   29.90    5.00
   1  15   3   37.80    6.80
  -1  15  -3   35.40   10.30
  -1  15  -3   49.30    7.60
   1 -15  -3   32.30    4.40
  -2  15   3  679.03   42.40
  -2 -15  -3  641.64   40.20
   2 -15   3  607.54   40.30
   2  15  -3  657.83   40.70
  -2  15   3  636.44   41.60
   2 -15   3  640.84   41.10
  -2  15   3  568.44   42.70
  -2 -15  -3  617.64   41.30
   2  15  -3  666.63   41.70
   2  15  -3  622.24   41.40
   2  15  -3  605.54   41.70
  -2  15  -3  545.75   41.00
  -2 -15   3  582.64   40.70
  -2  15  -3  635.94   42.10
   2  15   3  645.54   41.30
  -2 -15   3  539.85   40.70
   2  15   3  631.04   41.90
  -2  15  -3  649.74   40.90
   2 -15  -3  727.23   41.00
   2 -15  -3  562.74   42.80
   2 -15  -3  646.84   42.20
   2 -15  -3  585.94   40.30
  -2  15  -3  668.03   41.60
   2  15   3  621.54   42.00
   2  15   3  658.63   40.50
   3  15  -3   26.50    6.30
   3  15  -3   31.50    6.60
  -3 -15  -3   11.20    5.90
  -3  15   3   21.80    8.30
   3  15  -3   28.50    4.40
  -3 -15  -3   20.00    3.70
   3  15  -3   15.50    6.70
  -3  15   3   29.70    8.10
   3 -15   3   19.00    5.50
   3 -15  -3   25.90    5.40
   3  15   3   17.90    5.80
  -3  15  -3    7.10    6.90
  -3  15  -3   17.30    4.70
   3 -15  -3   18.20    8.70
   3  15   3   10.70    3.90
   3  15   3    9.10    6.60
   3  15   3   19.30    7.00
  -3  15  -3   23.70    5.00
  -3  15  -3    7.60    6.50
  -4 -15  -3   90.09    9.20
   4  15  -3   87.59    8.20
   4  15  -3   79.19   10.00
   4  15  -3   95.19    9.90
   4 -15   3  114.89    9.20
  -4 -15  -3   96.99    7.70
   4  15   3   99.79    7.90
   4  15   3   96.89   10.60
   4 -15  -3   94.99   12.60
   4 -15  -3   89.99    9.50
  -4  15  -3   98.59    8.30
   4  15   3  106.69   13.20
  -4 -15   3  100.29    8.40
   4  15   3   71.89   10.60
  -4  15  -3  102.49    8.40
  -4  15  -3  108.09   11.50
  -4  15  -3   84.69   11.50
   5  15  -3   24.10    5.00
  -5  15   3   30.00    3.70
  -5 -15  -3   28.70    3.40
   5 -15   3   29.10    4.20
   5  15  -3   36.00    3.80
   5  15  -3   19.90    5.50
   5  15   3   39.40    4.60
  -5 -15   3   36.40    4.70
  -5  15  -3   36.50    4.50
   5  15   3   27.60    3.50
   0 -16   3  121.99   10.30
   0  16   3  132.09   13.10
   0  16   3  127.49   12.70
   0 -16  -3  125.89   10.20
   0  16  -3  124.39   12.80
   0  16  -3  125.89   15.30
   0 -16   3  114.29   11.80
   0  16   3  173.78   14.70
   0  16  -3  107.99   12.80
   0  16   3  120.99   14.00
   0 -16  -3  129.99   10.80
   0  16  -3  139.39   12.40
   1 -16   3  259.37   23.40
   1  16  -3  290.27   22.70
   1  16  -3  294.17   20.60
   1  16  -3  279.57   21.00
  -1  16   3  275.77   22.40
   1  16  -3  314.17   21.80
  -1  16   3  289.77   21.30
  -1  16   3  303.47   21.70
  -1 -16  -3  301.57   21.00
  -1  16   3  299.17   20.70
   1 -16   3  278.27   19.30
  -1 -16  -3  301.07   19.30
   1 -16   3  268.37   20.70
   1 -16  -3  292.17   19.90
   1 -16  -3  302.77   19.70
  -1  16  -3  295.87   21.70
   1  16   3  307.07   21.10
  -1  16  -3  306.67   20.30
  -1  16  -3  275.87   21.10
   1  16   3  294.37   22.70
   1 -16  -3  252.17   24.60
  -1  16  -3  269.97   23.50
  -1 -16   3  248.68   20.30
   1  16   3  291.87   20.40
   1  16   3  313.97   22.00
  -2  16   3   58.69    8.00
  -2 -16  -3   63.09    9.40
   2  16  -3   72.19    7.10
   2  16  -3   60.79    8.30
  -2  16   3   64.09    8.90
   2  16  -3   61.99    7.60
   2  16  -3   79.79    8.50
   2 -16   3   59.69    7.50
  -2 -16  -3   66.49    6.90
   2 -16   3   63.69    8.10
  -2 -16   3   64.79    7.30
  -2  16  -3   75.19    8.30
   2 -16  -3   64.39    9.60
   2 -16  -3   55.39    7.00
   2  16   3   74.09    9.40
   2 -16  -3   75.19   10.50
   2  16   3   85.49   11.60
   2  16   3   83.49   11.70
  -2  16  -3   65.09    8.10
   2 -16  -3   57.49    6.60
  -2  16  -3   77.79    8.80
   2  16   3   71.19    8.10
  -3  16   3   42.80    8.10
   3  16  -3   49.60    7.10
   3 -16   3   46.30    6.20
   3  16  -3   34.10    5.00
   3  16  -3   23.30    6.40
   3  16  -3   38.10    6.60
  -3  16   3   40.60    8.20
  -3 -16  -3   47.60    5.60
  -3 -16   3   51.99    5.50
  -3  16  -3   44.20    7.00
   3  16   3   43.80    5.00
  -3  16  -3   38.70   10.00
   3 -16  -3   56.79    9.50
  -3  16  -3   51.89    7.70
   3  16   3   47.60    7.10
   3  16   3   39.80    6.10
   3 -16  -3   38.40    5.90
  -3  16  -3   33.20    4.90
   3  16   3   29.40    7.00
   4 -16   3   57.89    7.50
   4  16  -3   47.50    6.70
   4  16  -3   71.49    8.70
  -4  16   3   58.59    6.40
  -4  16   3   66.89    7.80
  -4 -16  -3   66.39    6.00
   4  16  -3   68.09    6.90
   4  16   3   74.89    8.90
  -4  16  -3   58.69    7.50
  -4  16  -3   67.69    6.40
  -4  16  -3   56.19    8.70
   4  16   3   76.29    6.50
  -4  16  -3   74.19    9.30
   4  16   3   85.49    9.20
   4 -16  -3   72.89    8.10
   4  16   3   73.09    8.00
  -4 -16   3   63.79    6.60
   0  17  -3   43.20    6.80
   0 -17   3   27.90    6.50
   0 -17  -3   30.10    6.30
   0 -17  -3   36.80    4.80
   0  17   3   36.90    6.70
   0  17  -3   19.00    5.70
   0  17  -3   37.70    6.20
   0  17   3   53.99    6.90
   0  17   3   49.40    7.70
   0  17  -3   20.00    7.80
  -1  17   3  392.76   28.60
   1  17  -3  431.86   27.60
   1  17  -3  415.26   27.80
  -1 -17  -3  388.26   30.60
  -1 -17  -3  414.06   26.60
   1  17  -3  412.46   28.50
  -1  17   3  379.76   28.30
   1 -17   3  375.56   27.50
  -1  17   3  396.16   27.40
  -1  17   3  406.56   27.90
   1  17  -3  415.56   29.10
   1  17   3  405.46   27.40
  -1  17  -3  374.66   28.30
   1  17   3  406.26   28.50
  -1  17  -3  411.46   27.30
   1 -17  -3  433.26   28.30
   1  17   3  423.66   27.80
   1  17   3  399.56   28.40
   1 -17  -3  435.26   27.10
   1 -17  -3  437.96   28.70
   1 -17  -3  357.36   31.00
  -1  17  -3  434.06   27.90
  -1  17  -3  369.76   29.50
  -2  17   3   35.20    6.60
  -2  17   3   32.50    5.10
   2  17  -3   40.70    6.90
   2  17  -3   19.60    6.00
   2  17  -3   32.80    5.30
  -2  17   3   28.30    7.50
  -2 -17  -3   32.70    4.20
   2  17  -3   33.50    6.40
   2 -17   3   30.40    6.00
  -2  17  -3   38.50    4.90
   2  17   3   41.80    5.90
   2 -17  -3   21.80    8.60
   2  17   3   27.10    6.40
   2 -17  -3   26.70    7.60
   2  17   3   39.40    5.20
  -2 -17   3   24.50    5.50
  -2  17  -3   26.40    6.20
   2  17   3   41.80    6.90
  -2  17  -3   20.60    7.00
   3  17  -3   27.90    4.80
   3  17  -3   26.10    5.80
   3 -17   3   33.40    5.40
  -3 -17  -3   33.50    3.90
  -3  17   3   31.20    7.70
  -3  17   3   35.90    4.50
   3  17  -3   38.70    6.80
  -3 -17   3   26.40    5.60
   3  17   3   36.50    5.80
   3  17   3   37.20    6.00
  -3  17  -3   51.19    7.50
  -3  17  -3   31.40    6.50
   3 -17  -3   27.50    5.40
   3  17   3   40.50    4.60
   3  17   3   28.00    5.50
  -3  17  -3   26.20    4.20
  -4  17   3   55.59    5.50
   4  17  -3   54.89    6.30
   4  17  -3   67.09    7.70
  -4 -17  -3   47.80    5.20
   4  17  -3   42.60    5.90
   4 -17   3   57.79    6.90
  -4  17   3   41.80    6.80
  -4 -17   3   42.20    5.70
  -4  17  -3   35.90    9.10
   4 -17  -3   55.09    7.00
   4  17   3   50.79    6.70
  -4  17  -3   40.80    6.00
   4  17   3   62.69    5.90
   4  17   3   47.70    6.20
   4  17   3   63.19    7.70
  -4  17  -3   50.49    5.50
   0  18  -3  199.08   15.40
   0  18  -3  199.78   16.60
   0  18  -3  203.18   15.20
   0 -18   3  166.38   15.50
   0 -18  -3  194.38   14.00
   0  18   3  201.18   15.50
   0  18  -3  195.18   15.60
   0  18   3  186.28   15.90
   0  18   3  188.28   15.20
  -1  18   3   85.49    8.60
   1  18  -3   72.69    9.80
  -1  18   3   71.79   10.00
   1  18  -3  101.59   11.30
   1 -18   3   82.19   10.50
  -1  18   3   67.39    9.60
  -1  18   3   87.89   11.60
  -1 -18  -3   72.99    7.40
   1  18  -3   73.39   12.10
   1  18  -3  104.49    9.70
   1  18   3   69.89   11.10
  -1 -18   3   70.79   11.30
   1 -18  -3   67.99   12.90
  -1  18  -3   81.99    8.60
  -1  18  -3   70.99    8.20
   1  18   3   83.29   10.20
   1  18   3   74.29    9.50
  -1  18  -3   78.99    9.50
   1  18   3   66.99    9.20
   1 -18  -3   88.29   11.20
   1 -18  -3   85.39    8.70
  -2  18   3   41.80    6.80
   2 -18   3   51.09    6.50
   2  18  -3   45.00    6.60
  -2  18   3   63.09    7.10
   2  18  -3   77.29   10.30
  -2 -18  -3   43.50    5.80
  -2  18   3   51.89    7.60
   2  18  -3   58.09    7.70
   2  18  -3   59.59    7.20
   2  18   3   55.59    6.30
   2  18   3   41.00    5.60
   2 -18  -3   51.39    6.20
   2  18   3   57.19    8.00
   2  18   3   47.70    6.90
  -2  18  -3   57.29    7.20
  -2 -18   3   48.10    6.00
  -2  18  -3   35.10    5.90
   2 -18  -3   46.00    8.50
  -2  18  -3   50.89    6.70
  -3  18   3   84.19   10.30
   3  18  -3   92.49   11.30
  -3  18   3  107.29   11.50
  -3 -18  -3   97.69    8.00
   3  18  -3  120.69    9.10
   3  18  -3  100.59   10.20
  -3  18   3  111.39    8.40
   3  18  -3  104.59    9.90
  -3  18  -3  102.19    8.40
   3  18   3  101.59    8.70
  -3  18  -3  111.79   10.90
   3  18   3   95.39    9.60
   3 -18  -3  113.19    9.70
   3  18   3  110.69    9.40
  -3  18  -3   94.89    9.80
   3  18   3  117.89   10.10
   0  19   3    5.30    5.40
   0  19   3    3.60    4.90
   0  19  -3    0.50    4.70
   0  19  -3   -1.40    7.90
   0  19  -3    2.20    5.20
   0 -19   3    3.50    6.50
   0 -19  -3    0.30    4.10
   0  19   3   -2.80    5.20
  -1  19   3  119.39   11.20
  -1  19   3  117.79   12.50
   1  19  -3  128.59   11.20
  -1  19   3  158.48   13.00
  -1 -19  -3  125.39   10.30
   1  19  -3  137.49   14.30
  -1  19   3  126.89   12.20
   1  19  -3  144.49   11.50
  -1  19  -3  135.69   11.10
   1  19   3  134.79   11.90
   1  19   3  132.79   11.30
   1 -19  -3  140.09   11.10
   1  19   3  130.89   11.30
   1 -19  -3  140.99   14.30
  -1  19  -3  125.99   11.90
  -1  19  -3  127.59   10.60
   2  19  -3   92.39    9.10
  -2 -19  -3   96.69    7.90
   2  19  -3   88.49    9.60
   2  19  -3  100.49    9.40
  -2  19   3   96.89    8.60
  -2  19   3   98.99    9.90
   2 -19   3  111.89    9.80
   2  19  -3   94.69   11.20
  -2  19   3   85.39   11.10
   2  19   3   80.59   10.00
  -2  19  -3   92.49    9.30
   2  19   3  105.49    9.00
   2 -19  -3   78.19   11.30
  -2  19  -3   93.89   10.60
   2  19   3  100.59    8.90
   2 -19  -3  101.19    9.30
   2  19   3   97.29    9.50
  -2  19  -3   96.59    8.00
   3  19  -3   24.00    4.30
  -3 -19  -3   15.90    3.80
   3  19  -3   34.20    7.00
   3 -19   3   22.00    4.50
   3  19  -3   19.20    4.50
  -3  19   3   20.70    5.60
  -3  19   3   31.70    5.90
   3  19   3   37.20    6.90
   3  19   3   33.60    7.30
   3 -19  -3   26.40    4.60
  -3  19  -3   29.30    3.30
  -3  19  -3   13.70    4.80
   3  19   3   18.40    4.60
   3  19   3   33.40    4.10
  -3  19  -3   20.70    4.60
   0 -20   3   15.80   10.50
   0  20  -3   18.50    4.40
   0  20  -3   27.70    6.50
   0  20   3   17.20    4.40
   0 -20  -3   19.70    4.50
   0 -20  -3   15.70    6.80
   0  20   3   12.80    5.10
   0  20   3   11.20    5.20
   0  20  -3   13.60    5.00
   1  20  -3   36.10    5.20
   1  20  -3   48.90    6.10
   1  20  -3   48.90    5.40
  -1 -20  -3   37.20    4.80
   1 -20   3   26.90    9.50
  -1  20   3   40.20    6.30
  -1  20   3   34.40    5.10
  -1  20  -3   56.69    7.40
   1  20   3   55.19    5.70
   1 -20  -3   31.20   11.50
   1  20   3   25.10    4.70
  -1  20  -3   49.90    6.50
  -1  20  -3   37.60    5.90
   1 -20  -3   41.70    5.60
   1  20   3   46.50    5.60
   2  20  -3   58.49    7.70
   2 -20   3   69.29    9.00
   2  20  -3   77.29    9.40
  -2  20   3   63.89    8.30
  -2  20   3   65.69    7.60
   2  20  -3   60.39    7.30
  -2  20  -3   59.09    6.50
  -2  20  -3   53.39    6.50
   2  20   3   65.39    7.10
   2  20   3   62.89    7.60
   2  20   3   57.39    7.50
  -2  20  -3   59.19    7.20
   2 -20  -3   68.49    7.80
   0  21   3   10.90    4.60
   0  21   3    5.20    3.60
   0  21  -3   12.70    3.60
   0 -21  -3    2.70    5.10
   0  21  -3   11.60    4.50
   0   0  -4 1462.65   96.19
   0   0  -4 1363.06   96.09
   0   0  -4 1742.83   96.29
  -1   0  -4 1390.06   87.89
   1   0  -4 1392.06   87.89
   1   0  -4 1177.88   88.29
   1   0   4 1406.56   87.89
  -1   0   4 1513.35   87.89
   1   0  -4 1379.16   87.89
  -1   0  -4 1491.45   87.89
  -1   0  -4 1381.96   87.89
   2   0  -4   90.39    6.80
  -2   0   4   94.69    7.10
  -2   0  -4   94.39    6.90
  -2   0  -4   96.39    7.20
   2   0  -4  100.89    6.80
  -2   0   4  109.59    6.80
   2   0   4  103.69    8.10
   2   0   4   95.29    6.90
   3   0   4  599.54   39.80
   3   0  -4  559.74   39.60
  -3   0   4  624.44   39.80
  -3   0  -4  642.34   39.70
   3   0  -4  673.23   39.60
   3   0   4  663.13   39.90
  -3   0  -4  618.84   40.40
  -3   0   4  573.94   40.10
  -3   0   4  560.34   40.50
   3   0  -4  651.23   40.60
  -3   0   4  664.13   39.70
   4   0  -4    3.70    7.60
  -4   0   4    1.90    5.80
   4   0   4    2.10    6.80
   4   0  -4    4.70    2.70
   4   0   4   10.00    3.70
  -4   0   4    1.50    7.60
  -4   0   4   14.70    6.00
  -4   0  -4   -0.70    3.00
   4   0   4    4.40    3.90
  -4   0   4    1.20    4.10
  -4   0  -4    3.90    4.50
  -4   0   4    7.10    3.60
  -4   0  -4    4.30    5.40
   4   0  -4    8.90    5.50
   4   0   4    1.50    4.80
   4   0  -4    8.60    7.20
   4   0   4    4.00    5.20
  -4   0  -4    7.60    4.50
   5   0  -4   97.09   17.00
   5   0  -4  167.78   16.10
  -5   0  -4  124.49   10.60
  -5   0  -4  130.69   11.20
  -5   0   4  130.39   13.00
   5   0   4  143.49   12.40
   5   0   4  137.79   11.30
   5   0  -4  126.09   16.30
  -5   0  -4  120.89   10.40
   5   0  -4  127.89    9.30
   5   0   4  125.79   10.90
  -5   0   4  119.29   10.60
  -5   0   4  115.09   13.00
  -6   0   4   20.30    7.00
  -6   0  -4   18.20    4.90
   6   0   4   22.90    6.50
  -6   0   4   24.40    5.80
   6   0   4   15.70    4.30
  -6   0  -4   28.00    4.10
   6   0  -4   18.80    5.00
  -6   0   4   17.90    5.10
   6   0   4   19.10    5.30
   7   0   4   -0.40    2.30
  -7   0  -4    1.90    2.00
   7   0  -4    3.70    2.60
  -7   0   4    0.40    2.80
   0  -1  -4 5111.49  349.77
   0   1  -4 4992.70  349.87
   0   1   4 6041.50  349.77
   0   1  -4 6034.10  349.77
   1   1  -4 1513.25   93.19
  -1  -1  -4 1452.45   93.29
  -1   1   4 1553.24   93.39
   1   1  -4 1390.06   93.19
   1   1  -4 1342.67   93.69
   1  -1   4 1501.35   93.29
  -1  -1  -4 1445.36   93.29
   1  -1   4 1299.77   93.29
  -1  -1  -4 1499.55   93.19
   1   1   4 1399.76   93.29
   1  -1  -4 1517.35   93.29
  -1   1  -4 1442.16   93.29
  -1   1  -4 1606.74   93.29
  -1  -1   4 1570.74   93.29
  -1   1  -4 1561.54   93.29
   1   1   4 1525.75   93.29
   1  -1  -4 1484.05   93.29
  -2  -1  -4  628.64   38.60
   2  -1   4  626.14   38.60
   2  -1   4  607.34   38.70
  -2   1   4  583.44   38.60
  -2  -1  -4  613.84   38.70
   2   1  -4  629.84   38.50
  -2   1   4  618.84   38.50
   2   1  -4  556.94   38.40
  -2  -1   4  573.44   38.70
   2   1   4  591.04   38.70
  -2   1  -4  615.94   38.60
  -2   1  -4  589.24   38.60
   2  -1  -4  655.23   38.60
   2   1   4  585.54   38.60
   2  -1  -4  596.44   38.50
  -2  -1   4  632.94   38.60
   3  -1   4 1156.28   72.59
   3   1  -4 1026.70   72.29
  -3  -1  -4 1157.68   72.39
   3   1  -4 1104.29   72.99
   3   1  -4 1271.97   72.29
  -3   1   4 1167.08   72.39
  -3  -1  -4 1198.68   72.49
  -3   1   4 1228.78   72.39
  -3  -1  -4 1175.88   72.49
  -3   1   4 1121.39   72.59
   3  -1   4 1114.99   72.39
   3  -1   4 1165.68   72.39
   3   1   4 1171.48   72.39
  -3  -1   4 1137.19   72.49
  -3  -1   4 1009.30   73.09
  -3   1  -4 1075.19   72.39
   3   1   4 1111.79   72.59
   3  -1  -4 1144.19   72.99
   3  -1  -4 1240.48   72.39
  -3  -1   4 1200.68   72.39
  -3   1  -4 1252.87   72.39
   3   1   4 1212.28   72.49
   3   1   4 1031.40   72.59
  -3   1  -4 1036.30   72.39
   3   1   4 1091.29   72.29
   3  -1  -4 1119.59   72.29
  -3  -1   4 1118.79   72.59
  -3   1  -4 1087.99   72.59
  -4   1   4   37.20    5.10
  -4   1   4   33.90    8.00
  -4   1   4   37.80    4.30
  -4  -1  -4   36.10    5.50
   4  -1   4   43.00    5.40
   4   1  -4   30.40    6.00
   4  -1   4   31.50    5.10
   4   1  -4   29.80    7.60
  -4  -1  -4   31.80    4.40
   4   1  -4   43.60    8.70
  -4  -1  -4   39.50    6.30
   4  -1   4   49.30    5.20
   4   1  -4   33.40    7.40
   4   1  -4   39.10    4.30
  -4   1   4   38.60    6.70
  -4  -1  -4   41.60    4.70
   4  -1   4   29.60    9.40
   4  -1   4   33.10    6.00
   4   1   4   31.80    6.20
  -4   1  -4   33.40    6.20
  -4   1  -4   35.60    5.20
  -4   1  -4   39.70    4.60
   4  -1  -4   42.10    4.10
   4   1   4   40.80    4.80
  -4  -1   4   33.30    4.90
  -4  -1   4   33.90    4.30
  -4  -1   4   38.80    5.10
   4  -1  -4   45.70    8.80
   4   1   4   33.20    5.50
  -4   1  -4   31.50    4.10
  -4  -1   4   34.70    8.40
   4  -1  -4   32.50    6.50
   4   1   4   32.50    6.70
  -4   1  -4   23.80    9.70
   4  -1  -4   45.20    9.70
  -4   1  -4   42.80    5.80
  -4  -1   4   40.10    7.10
   5   1  -4  389.56   24.60
   5  -1   4  381.86   26.70
  -5   1   4  368.06   26.90
   5  -1   4  394.66   26.20
   5   1  -4  415.96   26.80
  -5  -1  -4  369.46   27.90
   5  -1   4  383.16   25.80
  -5  -1  -4  393.06   25.60
   5   1  -4  343.97   30.30
  -5  -1  -4  404.16   26.00
  -5  -1  -4  397.86   25.30
  -5   1   4  401.46   27.00
  -5   1   4  402.96   25.40
   5   1  -4  390.56   26.60
   5  -1  -4  395.36   25.00
   5   1   4  403.86   26.30
  -5  -1   4  378.96   25.80
   5   1   4  377.86   25.80
  -5   1  -4  385.46   25.30
  -5  -1   4  386.76   26.90
  -5  -1   4  411.06   26.10
  -5   1  -4  384.96   25.90
   5  -1  -4  357.36   27.10
   5   1   4  375.46   25.60
   5  -1  -4  322.87   29.60
  -5   1  -4  327.67   26.10
  -5  -1   4  379.26   27.00
  -6   1   4   60.99    6.60
  -6  -1  -4   47.60    6.70
  -6  -1  -4   56.59    6.50
   6   1  -4   56.99    6.50
  -6   1   4   52.09    6.00
   6  -1   4   47.80    6.60
  -6   1   4   48.90    6.40
  -6   1   4   57.69    7.20
   6  -1   4   60.59    8.10
   6  -1   4   56.79    7.10
   6  -1  -4   45.70    6.50
  -6  -1   4   62.09    7.00
  -6   1  -4   57.29    6.70
  -6   1  -4   58.09    7.30
   6   1   4   63.49    8.00
   6   1   4   74.19    7.10
  -6  -1   4   81.49    8.90
   6  -1  -4   56.49    6.70
   7  -1   4   10.10    2.50
  -7  -1  -4   13.60    2.20
   7   1  -4    5.90    2.40
  -7   1   4   11.20    3.00
   7   1   4    8.50    2.10
   7  -1  -4   11.80    3.00
  -7  -1   4   10.40    3.10
  -7   1  -4   10.30    2.50
   0  -2   4 3175.48  194.38
   0   2  -4 2783.72  194.68
   0  -2  -4 3162.28  194.48
   0  -2  -4 2694.43  194.48
   0   2  -4 3286.77  194.48
   0   2   4 3388.26  194.38
   1  -2   4 1975.90  123.49
   1   2  -4 2031.80  123.59
   1   2  -4 1858.41  123.99
  -1   2   4 1896.51  123.49
  -1  -2  -4 1926.51  123.49
  -1  -2  -4 1896.01  123.59
  -1  -2  -4 2001.70  123.59
  -1   2  -4 2120.19  123.59
   1  -2  -4 1956.50  123.59
   1   2   4 1989.20  123.69
   1   2   4 1895.41  123.49
  -1   2  -4 2034.10  123.49
  -1  -2   4 1969.90  123.49
  -1  -2   4 1788.52  123.49
   1  -2  -4 2004.20  123.49
   2   2  -4 1069.79   65.19
  -2  -2  -4 1015.80   65.49
   2  -2   4  994.70   65.49
   2  -2   4 1034.10   65.39
  -2   2   4 1036.00   65.39
   2   2   4 1061.49   65.49
   2  -2  -4 1058.79   65.39
   2   2   4 1034.60   65.39
  -2  -2   4  916.41   65.49
   2  -2  -4 1058.69   65.29
  -2   2  -4 1013.90   65.39
  -2   2  -4 1088.49   65.39
   3  -2   4  161.48   11.80
  -3  -2  -4  180.18   12.10
  -3  -2  -4  191.28   12.00
  -3   2   4  171.18   11.70
   3   2  -4  173.18   13.50
   3  -2   4  161.08   12.40
   3  -2   4  181.38   12.30
  -3   2   4  176.38   13.00
  -3  -2  -4  166.88   12.20
  -3   2   4  170.58   13.70
   3   2  -4  186.38   11.30
   3   2  -4  141.79   13.50
  -3   2  -4  189.48   11.80
  -3   2  -4  168.08   12.20
   3   2   4  130.39   14.50
   3   2   4  188.08   12.00
   3  -2  -4  164.18   11.80
   3  -2  -4  155.68   12.90
  -3  -2   4  168.18   12.40
  -3  -2   4  181.18   11.70
  -3   2  -4  170.28   12.90
   3   2   4  166.68   12.20
  -3  -2   4  158.78   12.90
   3  -2  -4  191.28   14.10
   3  -2  -4  189.28   11.90
  -4  -2  -4  207.18   16.00
  -4  -2  -4  203.98   15.10
   4  -2   4  220.18   15.00
  -4   2   4  234.58   16.20
  -4  -2  -4  217.78   14.50
   4   2  -4  185.08   16.70
   4  -2   4  197.08   14.70
   4   2  -4  235.98   19.70
  -4   2   4  204.58   14.00
   4   2  -4  236.98   15.80
  -4   2   4  202.18   15.10
   4  -2   4  202.08   14.30
  -4   2   4  181.68   17.40
   4   2  -4  193.18   14.50
   4   2  -4  223.08   13.40
   4  -2   4  205.48   16.10
   4   2  -4  185.98   17.90
   4   2   4  188.18   15.80
  -4   2  -4  197.38   14.70
  -4   2  -4  194.48   16.00
  -4   2  -4  205.38   13.90
   4  -2  -4  200.48   16.40
  -4  -2   4  216.18   15.00
   4  -2  -4  171.88   19.30
  -4  -2   4  176.88   17.90
  -4  -2   4  211.58   14.20
  -4  -2   4  215.68   15.00
   4  -2  -4  234.88   19.40
  -4  -2   4  197.18   16.70
  -4   2  -4  206.18   14.80
  -4   2  -4  182.08   18.80
   4  -2  -4  172.28   15.30
   4  -2  -4  208.08   14.10
   4   2   4  200.58   14.40
  -4   2  -4  201.58   15.90
   4  -2  -4  204.18   18.80
   5  -2   4  477.75   32.70
   5   2  -4  515.25   33.10
   5  -2   4  496.15   33.90
  -5  -2  -4  527.45   33.80
   5   2  -4  456.45   36.70
   5   2  -4  481.85   33.30
  -5  -2  -4  496.45   32.90
   5  -2   4  502.15   33.00
  -5  -2  -4  430.86   34.20
  -5   2   4  466.35   32.30
  -5   2   4  513.15   33.80
   5   2  -4  459.15   35.30
  -5  -2  -4  551.94   33.00
   5   2   4  512.85   32.60
   5   2   4  524.55   33.00
  -5  -2   4  543.15   32.90
  -5  -2   4  468.15   33.00
  -5  -2   4  461.75   33.80
   5  -2  -4  537.15   32.30
  -5   2  -4  482.45   32.30
  -5  -2   4  505.45   33.40
   5  -2  -4  533.85   33.70
  -5  -2   4  447.26   33.80
   5   2   4  518.55   33.30
  -5   2  -4  505.95   32.90
   6  -2   4  270.27   19.80
  -6  -2  -4  284.27   18.90
  -6   2   4  255.37   18.80
  -6   2   4  305.37   19.90
   6  -2   4  287.47   19.60
  -6  -2  -4  236.28   20.00
   6  -2   4  274.57   19.90
  -6  -2  -4  258.77   19.90
  -6   2   4  263.87   20.00
   6   2  -4  274.27   19.20
   6  -2  -4  331.77   20.70
  -6   2  -4  290.87   18.80
   6  -2  -4  265.87   18.60
   6   2   4  289.87   18.90
  -6  -2   4  251.97   20.40
  -6   2  -4  281.37   18.80
  -6  -2   4  297.47   19.80
   6  -2  -4  298.47   20.20
   7   2  -4    3.00    2.10
  -7  -2  -4    0.50    1.90
  -7   2   4    2.00    2.80
   7  -2   4    2.00    2.80
  -7  -2   4    2.00    2.80
   7  -2  -4   -0.20    2.80
   7   2   4    3.70    2.00
  -7   2  -4    0.40    2.20
   0   3  -4 3184.08  203.48
   0   3   4 3503.55  203.38
   0   3  -4 2896.31  203.68
   0  -3  -4 3310.87  203.38
  -1  -3  -4 2050.79  133.39
  -1  -3  -4 2207.48  133.39
   1   3  -4 2139.19  133.39
  -1   3   4 2152.38  133.39
   1   3  -4 2129.49  133.89
   1  -3   4 2107.59  133.39
  -1  -3  -4 1987.80  133.29
  -1  -3   4 2138.69  133.29
   1  -3  -4 2054.89  133.39
   1   3   4 2107.19  133.39
  -1  -3   4 2005.00  133.29
  -1   3  -4 2212.58  133.49
   1   3   4 2052.89  133.39
   1  -3  -4 2153.18  133.39
  -1   3  -4 2188.98  133.29
  -2   3   4 1815.92  111.79
  -2  -3  -4 1834.82  111.99
   2  -3   4 1622.44  111.99
   2  -3   4 1771.72  111.89
   2   3  -4 1791.42  111.79
   2   3  -4 1591.34  112.69
  -2  -3  -4 1841.12  111.99
   2  -3  -4 1791.82  111.79
  -2   3  -4 1901.81  111.79
  -2   3  -4 1640.94  111.79
  -2  -3   4 1853.11  111.79
   2   3   4 1868.31  111.89
   2  -3  -4 1795.62  111.89
   2   3   4 1646.94  111.79
   3   3  -4  388.56   28.00
   3   3  -4  379.96   29.80
   3  -3   4  447.36   28.80
  -3   3   4  442.46   28.90
   3  -3   4  454.65   28.60
   3   3  -4  466.25   27.80
   3   3  -4  430.86   29.10
  -3  -3  -4  441.56   28.50
  -3   3   4  454.85   29.40
  -3   3   4  442.46   28.20
  -3  -3  -4  418.96   28.40
   3  -3   4  445.16   28.30
  -3  -3  -4  460.35   28.50
   3   3  -4  451.75   28.20
  -3  -3   4  488.05   28.30
   3   3   4  397.56   28.50
   3  -3  -4  450.95   28.70
   3   3   4  464.95   28.60
  -3   3  -4  468.25   28.20
  -3   3  -4  442.46   28.70
   3  -3  -4  404.36   28.70
  -3   3  -4  415.26   28.50
   3  -3  -4  439.46   28.30
  -3  -3   4  425.86   28.90
   3  -3  -4  438.46   29.60
   3   3   4  452.75   28.40
  -4   3   4  392.86   24.30
   4  -3   4  381.46   23.60
   4   3  -4  323.07   26.30
   4  -3   4  346.37   25.20
   4   3  -4  337.27   24.90
   4   3  -4  351.66   28.00
  -4  -3  -4  377.06   24.80
   4   3  -4  335.17   23.90
   4  -3   4  361.86   24.30
  -4   3   4  331.77   25.80
   4   3  -4  382.56   27.80
   4   3  -4  380.66   24.50
  -4   3   4  365.26   24.80
  -4  -3  -4  350.76   24.00
  -4  -3  -4  370.46   24.30
   4  -3   4  339.77   23.90
  -4   3   4  379.86   23.40
   4  -3  -4  337.37   26.90
  -4  -3   4  401.16   24.30
   4   3   4  332.67   28.00
   4   3   4  348.27   24.60
  -4   3  -4  381.26   23.40
   4  -3  -4  346.97   24.10
  -4   3  -4  364.96   24.10
   4  -3  -4  332.37   24.20
  -4  -3   4  343.17   24.40
   4   3   4  382.16   24.00
  -4   3  -4  341.77   24.70
  -4   3  -4  414.16   26.70
   4  -3  -4  356.76   23.60
  -4  -3   4  366.66   23.70
   4  -3  -4  382.96   25.50
  -4  -3   4  305.87   25.50
  -4  -3   4  345.17   26.50
  -4   3  -4  310.57   26.70
   4   3   4  385.36   23.70
   5  -3   4  127.99   16.00
   5  -3   4  137.49   12.10
  -5   3   4  134.39   10.60
  -5   3   4  147.49   13.30
  -5  -3  -4  150.58   15.30
   5   3  -4  126.19   12.60
  -5  -3  -4  154.58   12.60
   5  -3   4  151.28   15.00
  -5   3   4  121.29   13.30
  -5  -3  -4  142.29   11.10
   5   3  -4  138.89   18.10
   5  -3   4  164.88   12.70
   5   3  -4  167.68   17.40
   5  -3   4  153.68   12.50
   5   3  -4  130.39   16.80
  -5  -3  -4  148.89   12.00
  -5   3  -4  139.49   10.60
  -5  -3   4  140.49   13.40
   5   3   4  160.88   11.80
   5  -3  -4  150.68   14.00
  -5   3  -4  141.49   11.90
  -5  -3   4  163.58   12.60
   5   3   4  156.48   11.30
   5  -3  -4  138.19   10.90
  -5  -3   4  151.68   12.00
   5  -3  -4  110.59   17.90
   5  -3  -4  132.79   15.10
  -5  -3   4  141.29   14.10
  -6   3   4   69.69    6.90
   6  -3   4   63.39    7.70
  -6   3   4   79.99    9.30
  -6  -3  -4   62.39    7.80
   6  -3   4   80.59    9.10
   6   3  -4   73.29    7.30
  -6  -3  -4   63.99    7.10
   6  -3   4   71.69    7.50
  -6  -3  -4   62.39    8.20
  -6   3   4   65.29    8.70
   6  -3  -4   65.19   12.30
  -6  -3   4   69.09    8.80
   6  -3  -4   72.19    9.70
  -6   3  -4   62.49    6.90
   6   3   4   81.89    6.70
  -6   3  -4   70.69    6.90
   6  -3  -4   63.19    7.40
  -6  -3   4   79.89    8.50
  -6  -3   4   62.09    8.90
   7   3  -4   47.10    4.00
   7  -3   4   52.59    6.20
  -7  -3  -4   42.90    4.10
  -7   3   4   40.00    4.90
  -7  -3   4   45.50    5.10
   7   3   4   46.20    4.00
   7  -3  -4   36.70    5.40
   0  -4  -4 7149.18  508.35
   0   4  -4 8549.84  508.45
   0   4   4 8478.85  508.35
   1  -4   4  251.87   15.90
   1   4  -4  257.77   16.00
   1  -4   4  255.07   16.60
   1   4  -4  262.17   16.60
  -1  -4  -4  235.38   16.20
  -1  -4  -4  248.88   16.00
  -1   4  -4  257.17   16.20
   1  -4  -4  243.38   16.20
  -1  -4   4  256.07   15.80
  -1  -4   4  250.97   15.80
   1  -4  -4  237.48   15.90
   1   4   4  230.78   16.10
   2   4  -4   43.00    6.00
   2  -4   4   51.09    4.30
  -2  -4  -4   42.50    4.70
  -2  -4  -4   45.80    5.00
   2  -4   4   42.40    4.90
   2   4  -4   55.59    4.10
  -2   4   4   52.59    3.90
   2   4   4   47.90    5.10
  -2  -4   4   55.59    4.20
   2  -4  -4   45.40    5.00
   2  -4  -4   43.50    4.20
   2   4   4   54.89    4.70
  -2   4  -4   50.89    3.80
  -3   4   4  608.84   42.00
   3  -4   4  647.24   41.50
   3   4  -4  586.44   42.70
   3   4  -4  655.23   41.80
  -3   4   4  689.53   41.10
  -3   4   4  641.54   41.70
  -3  -4  -4  647.04   41.40
  -3  -4  -4  673.03   41.40
  -3  -4  -4  703.83   41.50
   3  -4   4  629.74   41.70
   3   4  -4  635.74   41.10
   3  -4   4  690.03   41.30
   3  -4  -4  676.13   41.20
  -3   4  -4  668.93   41.10
   3  -4  -4  630.44   41.60
   3   4   4  628.04   41.40
  -3  -4   4  677.93   41.30
  -3  -4   4  551.94   41.70
   3  -4  -4  665.13   42.40
  -3  -4   4  608.14   41.60
   3   4   4  686.13   41.30
   3   4   4  576.94   41.60
  -3   4  -4  652.33   41.60
   4  -4   4   59.79    7.00
  -4  -4  -4   63.19    9.20
   4   4  -4   56.49    8.80
  -4  -4  -4   60.19    6.70
   4  -4   4   53.49    8.10
  -4   4   4   68.79    8.50
   4   4  -4   45.80   10.40
   4   4  -4   55.79    8.00
  -4   4   4   61.39    6.60
   4   4  -4   46.20    9.90
   4  -4   4   53.79    5.90
   4   4  -4   55.89    7.00
  -4  -4  -4   49.30    6.40
  -4   4   4   63.99    5.50
   4   4  -4   42.50   10.00
  -4   4   4   71.09    9.50
   4  -4   4   55.29    6.80
   4   4   4   53.39    8.10
  -4   4  -4   43.30   11.40
  -4  -4   4   69.09    8.30
   4  -4  -4   74.29    8.50
   4   4   4   65.79    6.50
   4  -4  -4   70.99   11.10
  -4   4  -4   53.69    7.50
   4  -4  -4   65.59    6.70
  -4  -4   4   58.39    6.40
   4   4   4   59.09    7.60
  -4   4  -4   62.99    9.70
   4  -4  -4   60.39    8.10
   4   4   4   53.39   10.10
  -4   4  -4   62.09    5.40
  -4  -4   4   52.29    9.30
   4  -4  -4   62.39    6.40
  -4  -4   4   52.39    7.50
  -4   4  -4   60.59    7.20
   5  -4   4  353.76   23.10
   5   4  -4  326.57   23.10
   5   4  -4  305.67   27.80
  -5   4   4  359.06   24.00
  -5  -4  -4  327.87   25.30
   5   4  -4  291.77   25.00
   5   4  -4  376.76   26.70
   5  -4   4  283.47   24.80
  -5   4   4  330.07   22.00
   5  -4   4  324.37   25.40
  -5  -4  -4  352.26   22.40
   5  -4   4  342.07   22.50
   5   4  -4  325.27   27.10
   5  -4   4  330.87   23.50
  -5  -4  -4  312.87   23.60
   5  -4   4  342.77   25.10
  -5  -4  -4  351.96   23.00
  -5   4   4  360.86   23.80
   5   4   4  286.97   27.00
  -5   4  -4  329.87   22.90
   5   4   4  365.86   22.70
   5   4   4  342.07   22.20
   5   4   4  328.17   23.00
  -5  -4   4  348.37   23.00
  -5   4  -4  331.77   22.00
   5  -4  -4  343.37   24.20
   5  -4  -4  340.97   22.50
  -5  -4   4  340.77   24.40
  -5  -4   4  329.67   24.50
  -5  -4   4  341.07   23.20
   5  -4  -4  346.47   25.30
   6  -4   4  155.18   13.20
   6   4  -4  158.48   11.40
  -6   4   4  132.09   12.70
  -6  -4  -4  144.59   11.50
  -6  -4  -4  157.88   11.40
  -6   4   4  145.79   12.30
  -6  -4  -4  148.89   14.80
  -6   4   4  148.09   11.00
   6  -4   4  156.88   12.90
   6  -4   4  158.08   13.60
  -6  -4   4  170.48   11.80
   6  -4  -4  139.99   11.50
  -6   4  -4  154.18   11.20
   6  -4  -4  153.88   13.60
   6  -4  -4  154.28   13.60
  -6  -4   4  161.78   12.60
   6   4   4  170.68   11.00
  -6  -4   4  134.39   16.40
  -7   4   4   16.90    3.00
  -7  -4  -4   22.50    3.00
   7   4  -4   20.60    2.80
   7   4  -4   22.80    3.60
   7  -4   4   21.10    3.30
   7   4   4   20.40    2.70
   7  -4  -4   16.20    3.80
  -7  -4   4   16.90    3.00
   0  -5  -4 1750.32  111.39
   0   5  -4 1898.91  111.99
   0  -5  -4 1733.43  111.69
   0   5  -4 1674.33  111.59
  -1  -5  -4  381.96   25.40
   1   5  -4  392.66   25.30
  -1   5   4  410.16   25.10
   1   5  -4  441.96   25.90
   1  -5   4  361.86   25.40
   1  -5   4  420.66   25.20
  -1  -5  -4  409.66   25.30
   1   5   4  386.86   25.30
   1  -5  -4  374.06   25.40
   1  -5  -4  412.46   25.30
  -1   5  -4  399.46   25.50
   1   5   4  362.16   25.40
  -2  -5  -4 2724.13  157.48
  -2   5   4 2301.07  157.68
   2  -5   4 2588.84  157.38
   2   5  -4 2402.96  157.28
   2   5  -4 2498.25  158.28
  -2   5   4 2736.33  157.28
  -2  -5  -4 2473.15  157.38
   2  -5  -4 2380.26  157.78
   2  -5  -4 2563.64  157.48
   2  -5  -4 2500.65  157.28
  -2  -5   4 2700.43  157.28
  -2   5  -4 2158.38  157.18
   2   5   4 2177.98  157.28
  -2   5  -4 2653.73  157.18
   3   5  -4    5.00    2.90
   3  -5   4    3.20    2.60
   3   5  -4    3.00    4.60
  -3   5   4    6.80    1.80
  -3   5   4    7.80    4.90
  -3   5   4    1.30    9.00
   3   5  -4    5.00    4.60
   3  -5   4    5.10    3.80
  -3  -5  -4    4.60    3.30
  -3  -5  -4    5.40    3.20
  -3  -5  -4    1.80    3.60
   3  -5   4    0.00    4.80
   3  -5  -4    5.40    2.60
   3   5   4    4.00    2.70
  -3  -5   4    9.70    2.60
   3   5   4    9.10    3.80
  -3   5  -4    2.80    4.20
  -3  -5   4    5.00    6.30
   3  -5  -4    4.80    3.20
  -3   5  -4    6.60    1.80
   3  -5  -4    6.50    4.10
   3  -5  -4    9.70    6.30
  -3  -5   4   -1.60    4.70
   4  -5   4  408.26   27.90
   4   5  -4  412.86   31.70
  -4   5   4  389.46   28.50
   4   5  -4  436.36   29.70
   4   5  -4  399.16   30.40
  -4   5   4  406.06   31.30
   4   5  -4  451.95   30.50
  -4  -5  -4  454.95   28.50
  -4  -5  -4  459.85   28.60
  -4  -5  -4  425.16   28.60
   4  -5   4  470.95   28.00
  -4   5   4  436.76   28.90
   4   5  -4  394.46   28.50
  -4   5   4  432.46   27.30
  -4   5   4  379.86   29.50
   4  -5   4  422.06   30.80
   4  -5   4  414.56   28.70
   4   5   4  443.66   28.00
   4  -5  -4  375.16   28.40
   4  -5  -4  439.56   27.90
  -4  -5   4  387.56   30.50
  -4   5  -4  443.76   28.20
  -4   5  -4  406.86   28.60
  -4   5  -4  467.05   30.60
  -4   5  -4  393.46   30.40
   4  -5  -4  398.56   31.70
  -4  -5   4  428.36   27.80
   4  -5  -4  425.06   28.20
   4   5   4  434.36   28.10
   4   5   4  427.16   30.70
  -4  -5   4  380.46   29.50
  -4   5  -4  444.66   27.30
   4   5   4  457.35   27.60
   4  -5  -4  428.66   29.60
  -4  -5   4  453.25   28.40
   5  -5   4  164.78   17.70
   5  -5   4  151.08   14.60
   5  -5   4  156.98   16.50
  -5   5   4  170.28   14.80
   5   5  -4  182.28   16.30
   5  -5   4  180.88   13.00
   5   5  -4  205.18   18.50
  -5  -5  -4  182.38   13.50
   5   5  -4  171.38   18.20
  -5   5   4  159.18   14.30
   5   5  -4  169.08   13.40
   5   5  -4  147.39   20.10
   5  -5   4  175.78   16.50
  -5  -5  -4  166.78   17.20
  -5  -5  -4  205.38   12.80
  -5   5   4  170.98   11.90
  -5  -5  -4  171.98   15.20
  -5   5  -4  177.68   13.30
  -5  -5   4  139.59   17.20
  -5   5  -4  168.08   11.70
   5  -5  -4  166.38   12.90
   5   5   4  154.78   23.60
   5   5   4  174.88   18.60
  -5  -5   4  160.48   15.60
   5  -5  -4  175.68   17.40
   5   5   4  181.48   12.60
  -5  -5   4  164.48   14.20
  -5   5  -4  166.28   16.10
   5  -5  -4  204.48   15.60
  -5   5  -4  161.48   18.30
   5   5   4  170.68   14.10
  -5  -5   4  186.98   13.40
   6   5  -4  100.89    8.20
  -6   5   4   98.59    8.40
  -6   5   4  109.29   10.00
  -6   5   4  101.09    9.70
  -6  -5  -4   97.79    8.70
  -6  -5  -4  114.69    8.60
  -6  -5  -4  109.39   11.70
   6  -5   4   95.29   11.90
   6  -5   4   90.59   10.70
   6  -5   4  110.19   10.80
   6  -5  -4  107.39   11.60
  -6  -5   4  109.49   10.00
   6  -5  -4   98.99   10.40
   6   5   4  108.29    7.90
   6  -5  -4  104.99   11.60
   0   6  -4 3285.57  200.68
   0  -6  -4 3216.18  199.98
   0   6   4 3226.58  199.98
   0  -6  -4 2855.81  200.08
   0   6  -4 3261.77  200.18
   1  -6   4   66.79    7.70
  -1  -6  -4   82.09    5.80
  -1  -6  -4   78.49    6.70
   1   6  -4   83.09    6.50
  -1   6   4   88.29    5.50
   1   6  -4   71.99    5.90
   1  -6  -4   81.19    5.70
  -1   6  -4   84.59    6.30
   1   6   4   90.39    5.80
   1  -6  -4   81.09    6.60
   2  -6   4  742.33   55.19
  -2  -6  -4  861.21   54.79
   2  -6   4  908.31   54.69
   2   6  -4  904.81   55.59
  -2  -6  -4  815.12   54.79
  -2   6   4  914.31   54.49
  -2   6   4  747.43   55.99
   2   6  -4  839.62   54.59
   2  -6  -4  813.22   54.79
   2  -6  -4  884.81   54.59
   2  -6  -4  964.00   56.39
  -2  -6   4  887.21   54.59
   2  -6  -4  917.41   55.39
   2   6   4  792.32   54.79
   2   6   4  911.01   54.59
   3   6  -4   32.10    8.30
  -3  -6  -4   29.20    4.80
   3   6  -4   39.60    5.20
   3  -6   4   28.90    8.70
  -3   6   4   28.40   10.20
   3  -6   4   31.40    6.20
  -3   6   4   42.30    3.50
   3   6  -4   18.00    6.40
   3   6  -4   40.90    7.80
   3  -6   4   38.00    4.80
  -3   6   4   24.80    5.80
   3  -6   4   41.70    4.70
  -3  -6  -4   35.70    4.50
   3   6   4   10.60    8.30
  -3   6  -4   43.20    9.60
   3   6   4   37.60    4.70
   3  -6  -4   30.20    7.00
   3  -6  -4   30.70    3.60
  -3  -6   4   39.10    5.80
   3   6   4   27.20    6.10
   3   6   4   42.50    4.40
  -3   6  -4   46.00    6.50
   3   6   4   40.30    4.70
   3  -6  -4   30.50    4.20
   3  -6  -4   39.60    7.90
   3  -6  -4   38.20    5.10
  -3  -6   4   44.20    4.80
  -3   6  -4   29.60    3.10
   4  -6   4  102.59   14.30
  -4   6   4  120.39   11.70
  -4  -6  -4  118.19    9.70
  -4   6   4  121.89    8.50
   4  -6   4  120.59   12.40
  -4  -6  -4  126.69   12.10
   4   6  -4  116.69   13.70
   4   6  -4  135.09   13.50
   4  -6   4  138.39   10.10
   4   6  -4  126.49   17.30
   4   6  -4  119.79   15.00
   4  -6   4  117.99   10.10
   4   6  -4  112.49   10.70
  -4   6   4  124.09   13.00
  -4  -6  -4  118.49   11.20
  -4   6   4  116.89   13.10
  -4  -6  -4  131.29   11.40
   4   6   4  105.19   15.50
   4   6   4  117.99    9.70
  -4  -6   4  116.49    9.70
   4  -6  -4  132.69   13.50
  -4   6  -4   96.59   11.80
  -4  -6   4  106.29   15.30
   4  -6  -4  121.99   11.00
  -4   6  -4  121.59    8.20
   4   6   4   98.69   15.90
  -4   6  -4  123.59   10.40
   4  -6  -4  120.19   10.40
   4   6   4  111.39   10.50
  -4   6  -4  106.79   15.00
   4  -6  -4  117.09   10.10
  -4  -6   4  134.19   10.90
   4  -6  -4  131.89   14.30
  -4   6  -4  107.29   15.10
  -5  -6  -4  127.79    9.70
  -5  -6  -4  111.49   12.40
  -5  -6  -4  118.19   10.70
   5   6  -4  151.58   16.60
   5  -6   4  109.19   12.60
   5  -6   4  129.19   13.00
  -5   6   4  135.59   12.30
   5  -6   4  106.09   14.10
  -5   6   4  104.29   11.50
   5   6  -4  107.39   11.90
   5   6  -4  115.69   18.40
  -5   6   4  119.49    8.50
  -5  -6  -4  133.29   14.10
   5   6  -4  119.89    9.90
   5   6  -4  131.89   13.90
   5  -6   4  105.89   14.10
   5  -6   4  130.09   10.10
   5  -6  -4  116.89   10.20
  -5   6  -4  109.59   12.70
   5  -6  -4  131.09   12.40
  -5   6  -4  117.99   10.60
   5   6   4  123.39    9.30
   5  -6  -4  109.79   13.60
   5   6   4   99.29   24.20
   5  -6  -4   78.69   20.30
  -5   6  -4  107.39   16.00
   5  -6  -4  122.39   15.60
  -5  -6   4  133.29   11.80
   5   6   4  124.69   12.20
  -5  -6   4  123.89   10.70
   5   6   4  103.39   15.70
  -5  -6   4  106.59   13.00
  -6   6   4    0.70    4.40
  -6   6   4   -2.40    4.00
  -6   6   4    3.40    4.30
   6  -6   4   -1.00    5.50
   6  -6   4   -2.90    6.10
   6   6  -4    1.40    2.40
  -6  -6  -4   -2.80    9.90
  -6  -6  -4    4.20    3.40
   6  -6   4    3.60    7.10
  -6  -6  -4    6.60    3.00
   6  -6  -4   -0.60    6.20
   6   6   4    4.90    2.30
   6  -6  -4   -0.70    5.70
   6  -6  -4   -2.40    4.60
  -6  -6   4    2.80    4.30
   0  -7  -4 1826.22  107.19
   0   7  -4 1667.63  107.89
   0   7   4 1745.03  107.09
   0   7  -4 1764.62  107.39
   0  -7  -4 1478.95  107.19
  -1   7   4 2458.45  148.99
  -1  -7  -4 2094.29  149.09
   1   7  -4 2390.36  149.19
   1  -7   4 2435.16  148.99
  -1  -7  -4 2483.75  149.09
  -1   7  -4 2434.26  149.29
   1  -7  -4 2172.28  149.09
   1  -7  -4 2406.46  149.09
  -2   7   4  209.18   13.60
   2  -7   4  179.18   16.80
   2   7  -4  225.78   15.10
   2  -7   4  197.28   15.20
   2  -7   4  220.08   13.90
  -2   7   4  197.08   15.90
  -2  -7  -4  223.58   15.20
  -2  -7  -4  227.38   14.20
   2   7  -4  203.38   14.00
   2  -7  -4  216.98   16.00
   2   7   4  189.48   15.00
  -2   7  -4  214.68   14.80
   2  -7  -4  216.98   13.80
   2  -7  -4  192.38   14.70
   2  -7  -4  216.58   14.60
   2   7   4  202.18   14.50
  -2  -7   4  223.68   13.80
   3  -7   4  515.25   37.00
  -3   7   4  591.34   35.40
  -3   7   4  590.94   41.00
  -3  -7  -4  546.65   36.50
  -3   7   4  573.54   36.80
   3  -7   4  604.44   35.90
   3   7  -4  515.55   39.70
  -3   7   4  466.75   37.60
   3   7  -4  608.14   37.60
  -3  -7  -4  658.23   36.70
   3   7  -4  577.54   40.10
  -3  -7  -4  496.65   36.70
   3   7  -4  476.85   36.30
   3   7  -4  508.65   35.80
   3  -7  -4  621.54   35.80
  -3   7  -4  583.94   36.20
  -3   7  -4  612.64   39.10
  -3  -7   4  508.55   36.50
   3   7   4  472.35   37.30
   3  -7  -4  556.14   36.10
   3   7   4  550.94   36.00
  -3   7  -4  513.95   37.80
   3  -7  -4  605.54   36.30
  -3  -7   4  622.04   35.90
   4   7  -4    3.80    7.90
  -4  -7  -4    7.40    7.00
   4   7  -4    4.10    7.40
   4   7  -4    8.00    6.50
  -4  -7  -4   14.70    3.80
   4   7  -4    8.10    4.30
   4  -7   4   11.10    4.50
  -4  -7  -4    9.00    5.70
   4  -7   4    8.70    9.10
   4  -7   4   17.50    7.00
   4   7  -4    9.30   10.60
  -4   7   4    0.10    9.60
  -4   7   4   11.60    2.10
  -4   7   4   17.30    5.40
  -4  -7  -4   16.30    5.60
  -4   7   4    7.70    6.70
   4  -7   4   11.20    4.30
  -4  -7   4   10.70    5.10
   4  -7  -4    9.00    6.50
   4  -7  -4   15.80    4.80
  -4   7  -4    2.60    7.50
   4   7   4    5.40    9.90
   4  -7  -4    4.30    5.00
   4  -7  -4    3.20    6.60
  -4   7  -4   19.70   11.30
  -4   7  -4   12.00    4.50
   4  -7  -4   10.00   12.00
  -4  -7   4    0.90    4.10
   4   7   4   12.20    8.20
   4   7   4    7.00    4.90
  -4   7  -4   10.20    8.80
   4   7   4   16.20   10.80
  -4  -7   4    6.00    9.00
  -5  -7  -4  496.65   33.30
   5   7  -4  463.05   31.50
  -5   7   4  477.95   30.90
   5  -7   4  419.26   31.60
   5  -7   4  392.06   31.80
   5  -7   4  489.75   30.20
  -5   7   4  476.85   29.40
   5   7  -4  448.86   29.80
  -5  -7  -4  482.15   30.00
  -5  -7  -4  473.85   30.30
  -5  -7  -4  446.56   32.60
   5   7  -4  440.26   34.90
   5   7  -4  537.55   33.40
  -5   7   4  431.76   31.00
   5   7  -4  506.55   32.30
   5  -7   4  427.06   33.50
   5  -7  -4  441.26   30.70
  -5   7  -4  428.66   30.80
   5  -7  -4  481.95   30.40
  -5  -7   4  519.55   30.50
   5   7   4  371.86   40.60
   5   7   4  478.45   32.50
   5   7   4  490.45   29.70
   5  -7  -4  521.65   32.40
   5  -7  -4  443.36   32.90
  -5   7  -4  413.26   33.10
  -5  -7   4  440.96   31.30
   5   7   4  427.16   31.00
  -5  -7   4  427.16   30.90
  -6   7   4    6.60    4.20
   6  -7   4    3.80    5.40
   6  -7   4    6.00    6.40
   6   7  -4    4.10   10.20
  -6  -7  -4    7.80    3.40
  -6   7   4    7.80    4.20
  -6  -7  -4   16.50    3.10
   6   7  -4   16.00    2.50
   6  -7  -4   11.00    6.70
   6  -7  -4   11.20   10.00
  -6  -7   4    9.80    4.20
   6   7   4   12.80    2.30
   0  -8  -4   85.29    7.80
   0   8  -4  100.59    7.30
   0   8  -4   89.49    8.20
   0  -8  -4  106.49    6.60
   0   8   4   99.59    8.20
  -1  -8  -4  121.09    9.50
   1  -8   4  121.19    8.00
   1   8  -4  110.99    8.40
  -1   8   4  121.79    7.80
  -1   8   4   89.09   10.10
  -1  -8  -4  123.69    8.10
   1  -8   4  106.19    9.40
  -1   8  -4  133.29    8.80
   1  -8  -4  118.99    9.20
   1  -8  -4  117.39    8.00
   1  -8  -4  109.49    8.80
   2  -8   4  208.08   17.10
  -2   8   4  250.67   17.90
   2   8  -4  274.27   17.20
  -2   8   4  256.17   15.60
   2   8  -4  233.08   16.20
   2  -8   4  266.17   16.10
  -2  -8  -4  237.78   16.40
  -2  -8  -4  231.08   16.50
   2  -8  -4  234.98   16.80
  -2  -8   4  256.17   16.00
   2  -8  -4  232.28   16.80
   2   8   4  229.88   16.70
   2  -8  -4  255.77   16.00
   2   8   4  229.98   16.60
   2  -8  -4  244.48   18.10
  -2   8  -4  249.68   16.90
  -3   8   4  333.27   21.50
  -3  -8  -4  337.57   23.80
  -3  -8  -4  361.66   22.40
   3  -8   4  283.07   25.70
   3   8  -4  363.56   24.00
   3  -8   4  354.56   22.90
   3  -8   4  351.56   22.20
   3  -8   4  341.67   24.60
   3   8  -4  323.57   28.70
   3   8  -4  342.47   23.90
   3   8  -4  338.17   24.90
   3   8  -4  290.17   22.20
  -3  -8  -4  363.86   22.80
  -3   8   4  344.77   23.50
   3  -8  -4  328.17   25.20
  -3  -8   4  360.26   22.20
   3  -8  -4  361.26   24.30
   3   8   4  297.27   24.30
  -3  -8   4  319.17   23.40
   3  -8  -4  332.37   22.90
   3  -8  -4  318.17   22.70
  -3   8  -4  347.07   25.60
   3   8   4  326.17   25.20
   3  -8  -4  348.57   22.10
  -3   8  -4  366.66   22.70
  -3   8  -4  327.67   25.00
   3   8   4  329.87   22.10
  -4   8   4  171.78   16.10
  -4   8   4  199.18   18.80
  -4   8   4  184.58   11.80
   4  -8   4  184.58   13.70
  -4  -8  -4  181.48   13.10
   4   8  -4  154.18   12.80
   4   8  -4  185.68   16.80
   4   8  -4  164.18   15.40
  -4  -8  -4  180.88   17.50
   4   8  -4  173.98   21.10
  -4   8   4  201.38   14.80
   4  -8   4  171.98   13.70
  -4  -8  -4  159.78   14.10
   4   8  -4  187.68   17.10
  -4  -8  -4  181.88   15.30
  -4  -8   4  185.38   14.20
   4   8   4  188.98   14.10
   4  -8  -4  198.68   16.80
   4  -8  -4  172.98   13.90
  -4   8  -4  189.88   13.40
   4  -8  -4  160.28   19.10
   4   8   4  190.58   17.60
  -4   8  -4  207.28   17.90
   4  -8  -4  172.58   13.90
   4   8   4  189.68   12.50
   4   8   4  161.08   19.50
  -4  -8   4  192.38   13.50
  -4  -8   4  157.68   18.00
   4  -8  -4  176.08   14.20
   4   8   4  157.28   20.50
  -5  -8  -4  168.08   14.50
  -5  -8  -4  142.69   18.90
   5  -8   4  141.89   16.00
   5   8  -4  155.48   17.00
  -5   8   4  139.89   12.50
  -5  -8  -4  139.99   18.60
   5   8  -4  164.88   10.90
   5   8  -4  130.99   14.10
   5   8  -4  160.48   21.20
  -5   8   4  122.99   13.10
  -5  -8  -4  157.08   11.10
  -5   8   4  144.89   10.10
   5  -8   4  148.19   11.80
   5  -8   4  127.69   16.20
  -5  -8   4  145.09   13.80
  -5  -8   4  138.39   17.50
  -5  -8   4  140.09   11.90
   5  -8  -4  155.48   15.80
  -5   8  -4  142.19   17.30
   5  -8  -4  146.59   12.90
   5  -8  -4  137.99   17.60
   5  -8  -4  146.59   12.40
  -5   8  -4  152.38   12.80
   5   8   4  171.18   16.90
   6   8  -4   -0.30    1.80
   6   8  -4    0.70    2.70
   6  -8   4   -0.30    8.50
  -6  -8  -4    2.20    2.70
  -6  -8  -4    2.50    3.20
   6  -8   4    3.70    7.30
  -6   8   4    6.10    4.00
   6   8  -4    3.40    8.30
   6  -8  -4    4.80    6.50
   6  -8  -4    6.90    6.90
  -6  -8   4    2.50    3.90
   6   8   4    0.00    1.90
  -6  -8   4    0.30    3.30
   0  -9  -4  940.01   62.29
   0   9  -4 1146.09   62.69
   0  -9  -4  931.51   62.49
   0   9  -4  914.81   63.19
  -1  -9  -4 2070.89  121.09
   1   9  -4 1837.52  121.19
  -1  -9  -4 1668.33  121.19
  -1   9   4 1641.94  121.49
   1   9  -4 2176.48  121.89
   1  -9   4 2049.99  120.99
   1  -9  -4 1834.42  121.09
  -1   9  -4 1911.21  121.39
   1   9   4 1874.61  121.29
   1  -9  -4 2070.79  121.09
  -2   9   4  448.26   30.20
  -2   9   4  391.76   30.80
  -2   9   4  466.15   28.70
   2   9  -4  425.26   30.50
   2  -9   4  499.05   29.00
  -2  -9  -4  381.36   30.40
  -2  -9  -4  463.15   29.40
   2   9  -4  454.35   29.20
  -2  -9  -4  443.36   29.20
   2   9  -4  432.26   31.30
   2  -9   4  437.66   29.80
   2   9  -4  447.46   29.20
  -2   9  -4  452.05   30.90
   2  -9  -4  483.65   29.00
  -2   9  -4  493.45   29.50
   2  -9  -4  492.15   29.60
   2   9   4  461.55   29.50
   2   9   4  408.76   31.10
   2   9   4  432.06   29.00
  -2  -9   4  476.25   29.00
   2  -9  -4  453.75   30.50
   2   9   4  436.76   31.30
  -2   9  -4  463.45   31.70
   2  -9  -4  442.36   29.60
   3   9  -4  256.47   27.00
  -3  -9  -4  324.67   20.60
   3   9  -4  293.77   21.60
   3  -9   4  300.27   19.80
   3   9  -4  342.47   21.60
  -3   9   4  289.37   25.50
   3  -9   4  307.57   20.60
   3   9  -4  217.48   27.30
  -3  -9  -4  306.57   19.90
  -3  -9  -4  270.17   23.80
  -3   9   4  242.08   23.20
   3   9  -4  326.07   22.90
  -3  -9  -4  277.07   21.00
  -3   9   4  308.47   19.00
  -3   9   4  292.87   21.30
   3  -9  -4  264.57   23.20
   3   9   4  294.87   22.90
  -3  -9   4  294.07   19.90
   3   9   4  291.27   19.50
   3  -9  -4  340.57   20.80
   3   9   4  304.47   20.40
   3  -9  -4  273.37   20.60
  -3   9  -4  329.47   23.70
   3   9   4  301.87   22.90
   3  -9  -4  299.77   22.20
  -3   9  -4  294.47   20.20
  -3   9  -4  317.57   22.80
   3  -9  -4  306.77   19.70
   3   9   4  261.57   22.00
   4   9  -4  433.16   30.70
  -4  -9  -4  467.65   29.40
   4  -9   4  420.16   32.00
  -4   9   4  427.26   28.50
   4  -9   4  444.46   29.90
   4   9  -4  409.86   33.70
   4   9  -4  455.45   28.80
  -4  -9  -4  385.16   32.60
  -4  -9  -4  466.25   30.90
   4  -9   4  448.26   29.80
   4   9  -4  424.06   34.50
  -4   9   4  504.55   30.40
  -4   9   4  409.56   32.20
   4   9  -4  449.76   31.40
  -4  -9  -4  480.45   29.90
  -4   9   4  398.16   31.00
  -4  -9   4  467.25   29.70
  -4  -9   4  403.86   32.10
   4   9   4  469.95   31.60
   4   9   4  450.05   30.00
   4  -9  -4  429.86   30.00
   4  -9  -4  460.85   33.00
   4  -9  -4  390.76   36.10
   4   9   4  449.16   32.30
   4   9   4  502.65   29.00
  -4   9  -4  463.95   31.80
   4  -9  -4  482.15   30.10
  -4   9  -4  483.35   32.20
  -5   9   4  676.63   51.49
   5  -9   4  857.81   51.29
   5   9  -4  853.81   50.59
   5   9  -4  849.02   52.39
  -5  -9  -4  851.71   51.19
   5   9  -4  768.72   51.89
   5  -9   4  673.13   52.79
  -5  -9  -4  849.81   51.09
  -5   9   4  809.42   51.69
  -5  -9  -4  722.53   54.69
   5  -9  -4  824.72   52.79
  -5   9  -4  699.83   52.69
   5   9   4  908.51   50.79
  -5   9  -4  904.51   52.69
   5  -9  -4  767.82   51.49
  -5  -9   4  740.23   51.69
  -5  -9   4  817.12   51.29
   5  -9  -4  799.42   51.49
   5  -9  -4  687.73   53.39
   5   9   4  822.32   52.49
  -5   9  -4  818.32   51.39
   6   9  -4  155.38   15.80
  -6   9   4  174.68   12.40
   6   9  -4  179.18   11.50
   6  -9   4  149.99   13.50
  -6  -9  -4  180.08   11.50
  -6  -9  -4  170.98   12.10
   6   9   4  175.48   11.20
   6  -9  -4  154.08   15.50
  -6  -9   4  159.08   12.30
  -6  -9   4  170.98   12.00
   6  -9  -4  151.88   15.00
   0 -10  -4  410.46   24.40
   0 -10  -4  332.37   25.20
   0 -10   4  395.66   24.20
   0 -10  -4  372.06   24.60
   0  10  -4  382.06   24.90
   1  10  -4  402.36   25.50
   1  10  -4  397.66   26.30
  -1 -10  -4  371.06   25.30
  -1  10   4  340.57   27.80
   1 -10   4  398.26   25.00
  -1 -10  -4  406.96   25.20
  -1  10  -4  395.56   27.50
   1 -10  -4  421.16   25.10
   1  10   4  388.86   27.50
   1  10   4  410.76   25.80
   1 -10  -4  340.67   26.00
   1 -10  -4  411.56   25.40
  -1  10  -4  370.76   27.20
  -2  10   4 1249.47   87.39
   2 -10   4 1183.88   87.79
  -2 -10  -4 1480.25   87.09
   2  10  -4 1301.67   86.69
  -2  10   4 1292.07   88.19
  -2  10   4 1299.97   88.09
   2  10  -4 1397.46   86.59
  -2 -10  -4 1460.35   86.89
   2 -10   4 1389.66   86.89
   2  10  -4 1271.37   87.49
   2 -10   4 1502.95   86.59
  -2  10   4 1475.95   87.69
  -2  10   4 1354.66   89.29
   2  10  -4 1400.86   87.79
   2  10  -4 1409.16   87.39
   2 -10  -4 1200.18   87.79
   2 -10  -4 1492.95   86.89
   2  10   4 1368.56   87.59
   2  10   4 1241.28   87.89
   2  10   4 1359.86   87.69
   2  10   4 1346.27   86.69
   2 -10  -4 1533.95   86.59
  -2  10  -4 1323.27   87.39
   2 -10  -4 1457.75   87.49
  -2  10  -4 1394.06   87.79
   2 -10  -4 1291.07   86.89
   3  10  -4   52.59    7.80
  -3 -10  -4   70.09    8.70
   3  10  -4   66.49    8.70
   3 -10   4   57.69    6.40
  -3 -10  -4   62.49    6.80
  -3  10   4   54.49   10.80
   3  10  -4   71.79   13.20
  -3 -10  -4   53.99    5.50
  -3  10   4   49.70    6.60
   3  10  -4   42.00    9.90
   3 -10   4   61.79    6.60
   3  10  -4   67.89    9.50
   3  10  -4   58.29    6.50
   3  10   4   56.49    8.30
   3  10   4   49.20    5.80
   3 -10  -4   64.89    9.60
   3 -10  -4   53.89    6.60
  -3  10  -4   61.89    8.90
   3 -10  -4   49.40    8.10
   3  10   4   51.79    8.80
   3 -10  -4   56.79    6.30
   3  10   4   63.59    8.40
   3 -10  -4   39.70    6.70
  -3 -10   4   50.69    6.90
  -3  10  -4   60.19   10.10
  -3 -10   4   46.90    7.40
   4  10  -4  382.36   27.40
   4  10  -4  361.66   24.60
  -4 -10  -4  381.66   25.60
  -4 -10  -4  376.66   27.40
  -4  10   4  394.76   26.30
   4  10  -4  384.26   26.60
   4 -10   4  383.76   25.90
   4  10  -4  396.86   28.50
   4  10  -4  320.97   30.20
  -4  10   4  399.66   28.50
  -4 -10  -4  379.06   25.20
   4 -10   4  442.46   26.00
   4 -10   4  320.77   29.50
   4 -10  -4  345.67   26.10
   4 -10  -4  363.16   26.00
   4 -10  -4  417.36   28.00
  -4 -10   4  385.56   25.90
  -4  10  -4  383.96   28.10
   4  10   4  419.96   24.80
   4  10   4  403.26   28.00
  -4  10  -4  430.96   28.40
   4  10   4  362.26   26.10
  -4 -10   4  380.96   25.90
   4 -10  -4  378.06   26.10
   4 -10  -4  293.67   33.30
  -4 -10   4  346.37   28.10
   4  10   4  419.26   27.70
   5 -10   4   44.30   12.50
   5  10  -4   52.29    7.10
   5 -10   4   43.80    5.50
   5  10  -4   36.30    7.20
  -5  10   4   33.70    5.80
   5  10  -4   47.50    5.40
  -5 -10  -4   45.70    6.00
  -5 -10  -4   40.00    4.60
   5  10   4   57.69    7.80
   5 -10  -4   47.70   10.90
  -5 -10   4   42.40    6.80
   5 -10  -4   42.80   10.00
  -5  10  -4   28.60    7.50
   5 -10  -4   33.50    6.30
  -5 -10   4   48.00    5.80
  -5  10  -4   39.90    5.50
  -5  10  -4   39.80    9.60
   5 -10  -4   31.70    6.50
   5  10   4   49.60    4.60
  -6 -10  -4   43.50    5.80
   6  10  -4   61.19    5.60
  -6  10   4   56.99    6.90
   6  10  -4   55.19    9.20
  -6 -10  -4   63.99    5.10
   6 -10   4   59.99    6.60
  -6 -10   4   61.99    7.80
   6  10   4   63.79    5.00
  -6 -10   4   60.79    6.50
   6 -10  -4   56.09    8.40
   6  10   4   55.99    4.90
   6 -10  -4   55.39   13.50
   0  11  -4   -4.20    3.20
   0  11  -4    0.00    6.50
   0  11  -4    0.00    4.80
   0  11   4   -2.40    8.80
   0  11   4    5.10    5.50
   0  11   4   -1.50    5.60
   0  11  -4    3.30   10.30
   0 -11   4    0.70    1.50
   0  11  -4    0.50    5.50
   0 -11  -4    1.10    2.80
  -1  11   4  237.38   19.80
   1  11  -4  243.58   19.10
  -1 -11  -4  291.97   17.50
   1  11  -4  247.28   18.00
  -1  11   4  251.27   22.10
   1  11  -4  263.87   20.50
   1  11  -4  258.67   18.40
  -1 -11  -4  262.67   17.60
  -1  11   4  250.37   20.00
  -1  11   4  271.87   21.20
   1  11  -4  255.77   21.00
   1 -11  -4  260.37   17.70
  -1  11  -4  290.07   21.40
   1 -11  -4  295.37   17.30
  -1  11  -4  267.97   20.50
   1  11   4  248.88   18.30
   1  11   4  267.27   21.10
  -1 -11   4  287.07   17.10
   1  11   4  270.57   20.40
  -1  11  -4  268.27   19.50
  -1  11  -4  265.17   19.90
   1 -11  -4  245.38   19.20
   2  11  -4  235.48   28.30
  -2  11   4  291.57   24.80
   2  11  -4  309.47   22.60
   2 -11   4  256.87   24.80
  -2 -11  -4  281.47   22.40
   2  11  -4  296.07   19.70
   2  11  -4  289.87   21.40
   2 -11   4  279.07   20.50
  -2  11   4  278.57   23.10
   2  11  -4  309.27   22.10
  -2  11   4  245.88   21.30
  -2 -11  -4  284.47   19.90
   2  11  -4  293.87   22.40
  -2 -11  -4  306.47   19.50
  -2  11   4  301.37   24.00
  -2  11   4  307.27   21.20
   2 -11   4  306.47   19.30
  -2 -11   4  303.17   19.30
  -2  11  -4  298.67   22.90
   2  11   4  305.47   20.20
   2  11   4  271.27   22.20
   2 -11  -4  304.37   19.30
   2 -11  -4  257.97   23.60
   2 -11  -4  286.67   20.90
   2 -11  -4  286.17   21.50
  -2  11  -4  295.47   21.70
   2  11   4  303.87   22.20
   2  11   4  281.07   19.50
   2  11   4  305.67   19.60
   2 -11  -4  310.37   20.00
  -3  11   4   49.80   12.30
   3 -11   4   63.39    6.70
   3  11  -4   39.70   13.50
  -3  11   4   46.00    6.90
  -3 -11  -4   35.80    6.70
   3  11  -4   39.50    7.80
   3  11  -4   52.29    6.40
  -3 -11  -4   64.39    7.30
   3  11  -4   52.09   10.50
   3  11  -4   56.09    9.60
   3 -11   4   50.69    6.70
  -3  11   4   53.99   12.40
  -3 -11  -4   52.29    6.70
   3  11  -4   49.50    7.20
   3  11   4   52.59    8.60
  -3 -11   4   45.50    7.30
   3  11   4   55.49    8.30
   3 -11  -4   58.29    9.40
  -3 -11   4   48.60    5.70
   3 -11  -4   46.20    8.30
   3 -11  -4   41.80    5.30
  -3  11  -4   65.89    9.70
   3 -11  -4   70.79    8.90
   3  11   4   56.59    6.30
  -3  11  -4   48.90    8.50
   3  11   4   50.39    6.00
   3 -11  -4   45.50    7.50
  -4 -11  -4  284.47   20.70
   4  11  -4  293.07   25.40
   4 -11   4  262.77   21.30
   4 -11   4  346.77   21.20
   4  11  -4  274.07   27.10
   4  11  -4  306.87   22.00
  -4 -11  -4  311.67   20.40
  -4  11   4  302.17   21.50
  -4  11   4  300.07   24.10
   4  11  -4  315.17   20.20
   4  11  -4  327.67   22.70
  -4 -11  -4  316.87   23.40
   4 -11  -4  285.27   21.80
   4  11   4  297.97   23.30
   4  11   4  308.27   19.90
  -4  11  -4  310.17   23.70
  -4 -11   4  300.67   21.10
   4 -11  -4  312.67   23.60
   4 -11  -4  303.27   21.50
  -4 -11   4  316.17   21.50
   4  11   4  328.17   23.10
  -4  11  -4  299.07   23.10
   4 -11  -4  267.67   21.90
   4  11   4  301.57   21.80
  -4  11  -4  299.17   21.10
   5  11  -4   47.90    5.40
  -5 -11  -4   55.79    6.10
   5  11  -4   58.29    7.00
   5 -11   4   55.09    7.00
   5  11  -4   58.69    7.50
  -5  11   4   53.99    7.30
  -5 -11  -4   41.60    5.70
   5 -11  -4   56.49    9.20
   5 -11  -4   25.30   19.40
   5  11   4   52.19   10.30
   5  11   4   37.90    6.90
  -5  11  -4   50.29    9.90
   5 -11  -4   41.60    8.10
   5  11   4   48.60    9.90
  -5  11  -4   46.50    7.30
   5 -11  -4   53.69    7.00
   5  11   4   46.50    5.00
  -5  11  -4   47.80    5.50
   5  11   4   51.89    5.20
  -6 -11  -4   25.10    2.70
  -6 -11  -4   20.30    3.30
  -6  11   4   23.60    3.90
   6  11  -4   33.00    4.00
   6  11  -4   25.30    6.10
   6 -11   4   15.10    5.80
  -6 -11   4   17.10    4.50
   6  11   4   33.40    3.50
  -6 -11   4   21.90    3.40
   0  12  -4  685.23   44.30
   0  12  -4  569.14   46.50
   0 -12  -4  775.52   43.40
   0 -12   4  759.12   43.20
   0 -12  -4  688.53   43.50
   0  12   4  620.04   44.20
   0  12  -4  671.63   45.20
   0  12   4  590.54   46.20
   0  12  -4  672.63   44.60
   0  12   4  716.33   44.60
   0  12   4  666.63   44.30
   0  12  -4  669.33   44.40
   0  12   4  713.63   45.40
   1  12  -4  267.57   20.10
   1  12  -4  223.48   25.40
  -1 -12  -4  306.87   17.50
   1  12  -4  273.87   19.80
  -1  12   4  266.57   21.20
  -1  12   4  253.17   20.00
  -1  12   4  244.48   19.50
   1  12  -4  266.17   21.10
  -1 -12  -4  208.88   19.30
  -1  12   4  256.97   20.90
   1  12  -4  271.97   18.50
   1 -12   4  292.37   17.10
   1  12  -4  217.08   19.80
  -1  12   4  241.48   19.80
   1  12  -4  218.18   19.90
  -1 -12  -4  248.78   17.40
   1  12   4  249.58   18.50
  -1  12  -4  303.77   20.50
  -1  12  -4  237.18   19.20
  -1  12  -4  253.17   19.00
   1 -12  -4  292.77   17.70
   1  12   4  256.27   21.40
   1 -12  -4  284.17   17.20
  -1  12  -4  269.87   19.80
   1  12   4  262.67   18.20
  -1  12  -4  253.67   23.30
  -1 -12   4  282.27   17.10
   1  12   4  268.07   20.60
   2 -12   4  135.69   12.10
  -2 -12  -4  124.69   10.90
  -2  12   4  131.79   15.40
  -2  12   4   95.99   13.20
  -2  12   4  129.89   12.60
   2  12  -4  117.09   13.70
  -2  12   4  122.39   16.70
  -2  12   4  129.49   17.30
  -2 -12  -4  117.49   11.50
  -2 -12  -4  129.69   10.10
   2  12  -4  120.29   13.60
   2  12  -4  131.59   10.70
   2 -12   4  141.79    9.60
   2  12  -4  134.99   14.50
   2  12  -4  115.99   12.90
   2 -12  -4  140.69   13.30
   2 -12  -4  129.89    9.60
   2 -12  -4  143.69   11.00
   2  12   4  132.19   10.60
   2 -12  -4  116.49   13.40
   2  12   4  137.29   14.70
  -2  12  -4  127.39   15.00
   2  12   4  141.39   14.00
   2  12   4  127.39   10.10
   2 -12  -4  110.29   16.50
  -2 -12   4  120.59   10.00
  -2  12  -4  141.59   11.70
  -2  12  -4  129.39   13.40
   3  12  -4  305.57   26.90
  -3  12   4  292.57   27.80
   3 -12   4  316.27   22.90
   3 -12   4  345.37   23.70
  -3  12   4  374.36   27.00
   3  12  -4  359.06   25.10
  -3 -12  -4  352.66   23.20
  -3 -12  -4  352.76   22.80
  -3  12   4  341.67   24.00
  -3 -12  -4  371.36   24.40
   3  12  -4  339.87   22.70
   3  12  -4  323.47   25.50
   3 -12  -4  370.76   23.10
  -3  12  -4  348.57   25.30
   3  12   4  339.17   25.10
   3  12   4  361.06   25.40
  -3 -12   4  317.07   23.90
   3 -12  -4  372.76   25.60
  -3 -12   4  364.66   23.30
  -3  12  -4  333.77   26.30
   3  12   4  338.17   22.70
   3 -12  -4  351.06   23.80
   3 -12  -4  315.77   24.60
   3  12   4  346.97   22.70
   4 -12   4  127.59   13.50
   4  12  -4  182.38   11.40
   4 -12   4  174.18   12.80
  -4 -12  -4  165.08   11.80
  -4 -12  -4  168.08   11.60
  -4  12   4  139.39   16.40
   4  12  -4  161.68   15.30
   4  12  -4  154.28   16.20
  -4  12   4  142.79   12.90
  -4 -12  -4  154.08   17.50
  -4  12  -4  162.78   18.10
   4 -12  -4  166.98   13.30
   4  12   4  180.38   17.70
   4 -12  -4  167.48   16.80
  -4 -12   4  150.58   14.10
   4  12   4  131.69   12.30
   4  12   4  158.38   11.20
   4 -12  -4  135.39   14.90
   4  12   4  122.19   15.00
  -4  12  -4  196.98   15.20
  -4 -12   4  150.78   12.30
   4 -12  -4  124.49   14.50
  -4  12  -4  140.29   15.40
  -5 -12  -4   51.69    5.70
   5  12  -4   47.30    5.70
   5  12  -4   58.89    7.00
   5 -12   4   56.69    6.90
   5  12  -4   52.19    6.80
  -5  12   4   50.39    7.00
  -5  12  -4   54.29    7.70
   5  12   4   49.70    8.10
  -5 -12   4   54.59    6.50
  -5  12  -4   59.09    6.80
   5 -12  -4   53.19    9.30
   5 -12  -4   51.59    6.40
   5  12   4   37.30    6.60
   5  12   4   57.49    9.90
   5  12   4   60.69    5.30
  -5 -12   4   55.79    6.50
   5  12   4   52.99    5.50
   0  13   4  868.31   55.59
   0  13  -4  773.42   56.99
   0 -13  -4  895.11   54.69
   0  13   4  898.51   55.79
   0  13  -4  867.81   55.69
   0 -13  -4  966.60   54.69
   0  13  -4  834.82   56.29
   0 -13   4  924.21   54.39
   0  13  -4  932.91   55.59
   0 -13  -4  778.42   56.19
   0  13   4  922.11   56.29
   0  13   4  759.32   57.09
   0  13   4  787.42   55.39
   0  13  -4  877.71   55.49
   0  13  -4  765.92   56.59
  -1 -13  -4  152.78   15.20
  -1  13   4  180.58   15.20
   1  13  -4  164.58   15.50
   1 -13   4  147.09   13.70
   1  13  -4  133.69   15.50
  -1 -13  -4  179.58   12.00
  -1  13   4  165.48   16.10
   1 -13   4  162.88   11.50
  -1 -13  -4  188.68   12.20
  -1  13   4  148.69   14.50
   1  13  -4  187.28   13.60
   1  13  -4  169.38   16.80
   1  13  -4  174.08   14.90
  -1  13   4  172.08   16.90
   1  13   4  177.48   16.60
   1 -13  -4  155.08   17.90
  -1  13  -4  161.68   15.80
  -1  13  -4  162.38   19.70
   1  13   4  175.38   16.90
   1  13   4  155.48   13.70
   1  13   4  166.28   13.20
  -1  13  -4  162.78   14.70
  -1  13  -4  173.98   13.90
   1 -13  -4  178.18   12.40
  -1 -13   4  161.08   11.70
  -1  13  -4  166.18   14.60
   1 -13  -4  173.68   11.60
   2 -13   4  342.67   24.00
  -2  13   4  343.07   26.50
  -2  13   4  326.77   27.40
   2  13  -4  333.67   24.70
   2 -13   4  344.77   22.70
  -2  13   4  331.37   25.70
   2  13  -4  369.16   23.20
  -2 -13  -4  342.67   23.50
  -2 -13  -4  366.56   22.80
  -2  13   4  337.57   24.20
   2  13  -4  344.17   25.20
   2  13  -4  362.36   24.90
  -2 -13  -4  323.07   23.40
   2 -13  -4  337.77   22.60
   2  13   4  319.67   23.20
  -2  13  -4  350.96   23.80
  -2 -13   4  344.47   23.00
   2  13   4  341.27   23.00
  -2  13  -4  351.66   24.70
   2 -13  -4  364.96   23.50
   2 -13  -4  305.97   26.60
   2  13   4  354.86   25.30
  -2  13  -4  331.77   23.20
  -2  13  -4  343.67   25.60
   2 -13  -4  359.96   25.10
   2  13   4  372.06   25.30
   3 -13   4   91.49    9.70
  -3 -13  -4   95.09   12.70
   3  13  -4  119.59   14.50
   3 -13   4   97.99   10.90
   3  13  -4  111.09   12.10
   3  13  -4  131.19   13.00
  -3  13   4  105.39   11.20
  -3 -13  -4  114.99    9.90
   3  13  -4  111.89    9.20
  -3  13   4  124.29   15.70
  -3 -13  -4  112.59    8.90
  -3  13   4   93.29   12.60
   3  13   4  102.09   13.00
   3 -13  -4  102.49    9.70
   3 -13  -4  106.59   14.10
  -3  13  -4  111.39   15.00
   3 -13  -4   91.39   10.70
  -3  13  -4  110.49   12.90
   3  13   4   93.29    9.40
  -3 -13   4   99.79   10.90
  -3 -13   4  104.79   11.00
   3 -13  -4   95.39   14.10
   3  13   4  100.89   13.20
   3  13   4  110.69    8.70
  -3  13  -4  105.39   10.30
   4 -13   4   80.49    8.60
   4  13  -4   53.09    7.50
   4  13  -4   70.79    7.00
  -4 -13  -4   70.49    6.70
  -4 -13  -4   79.39    7.30
  -4  13   4   65.19    9.20
  -4  13   4   57.29    7.00
   4  13  -4   46.20    7.50
  -4  13  -4   69.59    8.90
   4 -13  -4   81.89   10.00
  -4  13  -4   68.79    8.00
   4  13   4   61.59    8.30
   4 -13  -4   94.39   13.40
   4  13   4   75.09    6.40
   4  13   4   66.69    9.10
   4 -13  -4   73.09    9.10
   4  13   4   69.19    7.20
  -4  13  -4   67.39    8.70
  -5 -13  -4    7.10    2.90
   5 -13   4    8.40    3.80
   5  13  -4   11.50    5.20
  -5 -13  -4    7.70    2.90
   5  13  -4    7.70    3.10
   5  13  -4    8.60    5.20
   5  13   4   10.90    4.90
   5  13   4   -1.70    9.90
  -5  13  -4   12.10    6.80
   5  13   4    5.00    8.00
  -5  13  -4   13.20    3.40
   5 -13  -4    6.40    5.10
   5 -13  -4    2.60    8.40
  -5 -13   4    6.00    3.50
   0  14  -4    8.10    6.00
   0 -14  -4    7.50    9.10
   0  14  -4    6.10   10.60
   0 -14  -4    4.90    3.30
   0  14   4    1.10    7.60
   0 -14   4    7.50    2.40
   0  14   4    6.90    5.90
   0  14  -4    2.40   10.90
   0  14   4    5.20    9.90
   0  14  -4    4.50    6.40
   0 -14  -4   13.70    3.20
   0  14   4    1.10    5.70
   0  14   4    8.70    7.30
   1 -14   4  149.69   14.10
   1  14  -4  172.18   18.20
   1  14  -4  193.08   16.80
  -1  14   4  147.59   16.90
  -1 -14  -4  181.48   12.70
   1  14  -4  167.18   13.70
  -1  14   4  154.48   16.30
  -1 -14  -4  144.99   16.20
   1  14  -4  161.68   14.80
   1 -14   4  177.98   11.60
   1  14  -4  161.78   15.50
  -1 -14  -4  172.08   12.00
  -1  14   4  151.68   14.90
  -1  14   4  166.28   14.60
  -1  14  -4  161.48   14.70
   1  14   4  150.88   13.90
   1  14   4  159.38   13.50
   1  14   4  163.88   17.20
   1 -14  -4  181.18   11.70
   1  14   4  171.98   16.70
  -1  14  -4  167.98   15.60
   1  14   4  188.68   14.40
   1 -14  -4  156.58   12.50
  -1  14  -4  163.68   14.00
  -1 -14   4  154.88   12.10
  -2  14   4  172.78   15.30
  -2  14   4  174.68   16.60
   2 -14   4  183.28   14.90
   2 -14   4  188.28   12.90
  -2 -14  -4  178.38   13.00
  -2 -14  -4  183.98   14.70
   2  14  -4  180.68   16.70
  -2  14   4  173.98   18.10
  -2 -14  -4  201.98   14.90
  -2  14   4  170.58   19.00
   2  14  -4  167.18   15.90
   2  14  -4  186.68   13.80
   2  14  -4  165.88   15.70
  -2  14  -4  169.38   16.90
   2 -14  -4  166.98   18.70
   2  14   4  173.18   13.50
  -2  14  -4  193.58   14.40
  -2  14  -4  211.88   15.90
  -2 -14   4  159.68   13.90
   2 -14  -4  176.28   12.90
   2  14   4  178.98   17.10
  -2  14  -4  174.58   14.20
   2 -14  -4  189.98   14.20
   2  14   4  199.88   16.60
   2 -14  -4  212.08   16.60
   2  14   4  165.58   14.20
  -3  14   4  183.48   14.60
   3  14  -4  185.98   15.70
  -3  14   4  176.18   19.70
   3  14  -4  161.68   19.20
  -3 -14  -4  186.28   13.20
  -3 -14  -4  197.38   14.70
   3 -14   4  194.08   14.80
   3  14  -4  199.48   13.70
   3  14  -4  192.28   16.20
  -3 -14  -4  170.98   19.00
   3 -14   4  180.48   16.20
  -3  14   4  186.18   23.80
   3  14   4  188.58   13.40
  -3  14  -4  196.58   17.80
  -3  14  -4  167.78   14.10
   3  14   4  164.78   14.00
   3 -14  -4  196.88   17.40
   3  14   4  189.38   17.70
  -3  14  -4  178.58   15.70
   3  14   4  189.68   16.60
  -3  14  -4  184.98   17.80
   3 -14  -4  201.38   14.70
   4  14  -4   90.09    7.90
  -4 -14  -4   86.69    7.50
   4 -14   4   98.69    9.10
  -4  14   4   95.39   12.90
  -4  14   4   80.39    9.20
  -4 -14  -4   87.89    8.10
   4  14  -4   71.19   10.60
   4  14  -4   73.99   10.00
  -4  14  -4   87.59   12.00
   4 -14  -4   82.69   10.80
  -4 -14   4   84.39    8.70
   4 -14  -4   88.39    9.80
  -4  14  -4   96.19    8.50
  -4  14  -4   81.19   11.70
   4  14   4  102.39    7.50
   4  14   4  104.69   11.80
  -4  14  -4   86.99    7.50
   4  14   4   83.09   11.00
   4  14   4   97.59   10.20
  -5 -14  -4   15.40    3.00
   5  14  -4    5.00    4.60
   5 -14   4   14.80    3.70
  -5  14   4   18.60    3.10
   5  14  -4    9.60    4.50
   5  14  -4   10.50    3.40
   5 -14  -4   13.70    5.50
  -5 -14   4   13.20    3.40
  -5  14  -4   14.80    3.20
   5  14   4   13.70    4.40
  -5  14  -4   11.70    2.70
   5  14   4   15.70    2.80
   0  15  -4 1015.70   64.89
   0  15   4 1062.09   65.09
   0 -15   4 1040.80   63.29
   0 -15  -4  903.51   65.19
   0  15  -4 1072.69   64.39
   0 -15  -4 1018.20   63.59
   0  15   4  859.11   65.09
   0  15  -4 1086.69   64.59
   0  15   4 1060.89   64.39
   0  15  -4  840.82   65.89
   0  15  -4 1037.40   64.09
   0  15   4  901.21   63.89
   0  15   4  932.81   64.39
   0  15   4 1054.79   64.49
   0 -15  -4 1045.50   63.49
  -1 -15  -4  364.36   23.10
   1  15  -4  293.07   24.80
   1  15  -4  335.27   23.80
   1  15  -4  366.76   23.40
  -1 -15  -4  356.06   22.10
  -1  15   4  351.96   24.80
   1 -15   4  266.67   26.80
   1 -15   4  300.97   23.40
   1  15  -4  317.17   25.20
  -1  15   4  333.77   23.90
  -1  15   4  313.67   25.10
   1 -15   4  341.37   21.90
   1  15  -4  351.06   24.80
  -1 -15  -4  296.67   25.30
   1 -15  -4  307.47   26.20
  -1  15  -4  304.17   25.70
   1  15   4  352.16   25.60
   1  15   4  362.86   23.90
   1  15   4  376.66   25.00
   1  15   4  303.17   23.20
  -1  15  -4  357.56   24.40
   1 -15  -4  339.77   22.20
   1  15   4  355.36   23.20
   1 -15  -4  348.17   22.60
  -1 -15   4  309.37   22.40
  -1  15  -4  317.07   27.10
  -1  15  -4  364.86   23.30
  -1  15  -4  347.77   24.00
   2  15  -4  209.78   16.70
  -2 -15  -4  226.58   17.10
  -2  15   4  215.78   19.30
   2  15  -4  204.58   17.40
   2  15  -4  180.38   16.70
  -2 -15  -4  193.68   16.70
   2 -15   4  221.68   16.10
  -2  15   4  200.58   18.70
  -2  15   4  196.28   17.30
   2  15  -4  203.38   15.20
   2 -15   4  193.68   14.50
  -2 -15  -4  221.18   14.20
   2 -15  -4  198.48   14.60
   2  15   4  202.78   16.20
  -2  15  -4  192.58   16.10
   2  15   4  199.28   17.70
   2  15   4  205.48   14.80
  -2 -15   4  173.48   15.70
  -2  15  -4  195.58   15.40
   2 -15  -4  184.78   19.10
   2  15   4  216.38   17.70
   2 -15  -4  218.28   15.40
  -2  15  -4  198.28   16.70
   2 -15  -4  201.38   17.50
  -2  15  -4  232.28   17.80
   3  15  -4   35.20    6.70
  -3  15   4   46.60    9.30
  -3 -15  -4   49.10    6.30
   3  15  -4   45.60    7.00
  -3  15   4   45.50    8.90
   3  15  -4   61.99    7.20
  -3 -15  -4   50.89    5.90
   3  15  -4   56.59    8.20
   3 -15   4   52.29    6.60
   3  15   4   39.50    7.80
  -3  15  -4   52.09    7.60
  -3  15  -4   48.50    7.90
   3  15   4   57.29    6.80
   3  15   4   37.70    7.70
   3  15   4   39.00    5.00
   3 -15  -4   34.50    8.80
  -3  15  -4   63.89    7.60
   3 -15  -4   60.79    6.50
  -3  15  -4   56.99    7.40
  -3 -15   4   50.59    6.30
   4  15  -4   39.80    4.60
   4  15  -4   57.59    6.40
   4  15  -4   24.10    5.60
  -4 -15  -4   33.90    4.90
  -4 -15  -4   31.10    3.90
  -4  15   4   26.00    7.30
   4 -15   4   40.30    5.20
  -4  15  -4   37.10    5.80
   4  15   4   30.90    5.90
  -4  15  -4   43.60    5.80
   4 -15  -4   27.40    5.50
  -4 -15   4   40.30    4.80
   4  15   4   51.79    7.10
   4  15   4   41.40    8.40
  -4  15  -4   32.10    6.80
   4  15   4   36.40    4.10
  -4  15  -4   27.00    6.20
   4 -15  -4   39.40    9.60
  -5 -15  -4    3.80    2.50
   5  15  -4    3.80    3.70
   5  15  -4    8.40    4.60
  -5  15   4   -1.80    2.60
   5 -15   4    3.60    3.40
   5  15  -4    5.10    4.30
  -5 -15  -4    1.70    5.20
  -5 -15   4    0.90    5.00
   5  15   4    5.20    3.70
  -5  15  -4   -1.80    5.50
   5  15   4    2.30    2.60
  -5  15  -4    1.00    2.80
   0  16  -4    3.50    5.60
   0  16  -4   11.70    6.20
   0  16   4    7.20    6.20
   0  16  -4   18.30    8.30
   0 -16  -4    7.00    4.70
   0 -16  -4    6.40    3.80
   0 -16   4    5.90    4.20
   0  16   4   12.00    6.20
   0  16   4   15.10    7.20
   0 -16  -4    3.60    9.90
   0  16  -4    9.90    6.00
   1  16  -4   38.10    8.20
  -1  16   4   34.10    7.90
   1  16  -4   39.70    7.50
  -1  16   4   48.90    7.80
   1 -16   4   45.20    7.00
  -1 -16  -4   38.80    4.40
  -1  16   4   31.30    6.20
  -1 -16  -4   36.20   13.10
   1  16  -4   34.60    7.00
   1  16  -4   20.40    5.60
   1 -16   4   36.50    4.30
  -1  16   4   36.10    6.90
  -1 -16  -4   37.30    7.00
   1 -16  -4   36.70    5.20
   1  16   4   32.20    5.90
  -1  16  -4   37.00    7.20
  -1  16  -4   36.20    5.70
   1 -16  -4   42.30    5.30
   1  16   4   44.50    7.90
   1 -16  -4   33.30   10.40
  -1  16  -4   28.90    6.70
  -1  16  -4   52.19   12.40
   1  16   4   25.90    7.70
   1  16   4   37.80    6.60
  -2  16   4    4.30    6.60
  -2 -16  -4    2.50    7.90
  -2 -16  -4    3.80    8.40
   2  16  -4    4.70    6.20
   2 -16   4   10.30    5.90
   2  16  -4    1.80    6.10
   2  16  -4    5.80    6.20
  -2 -16  -4    0.80    3.30
   2 -16   4   -2.40    4.70
   2  16  -4   -0.20    4.70
  -2  16   4   10.40    7.70
   2  16   4    3.10    6.30
   2  16   4    1.50    6.70
   2  16   4    5.70    5.40
  -2  16  -4    5.40    6.70
  -2  16  -4    1.80    7.40
   2 -16  -4    2.80    7.60
   2 -16  -4    7.90    5.00
  -2  16  -4    5.20    6.00
  -2  16  -4    6.70    4.30
   2 -16  -4   -2.30    8.40
   2 -16  -4    1.90    5.10
   2  16   4   11.00    4.30
   3  16  -4   36.20    6.70
  -3 -16  -4   41.00    7.20
  -3  16   4   63.59    8.40
   3 -16   4   55.79    6.30
   3  16  -4   39.20    6.50
   3  16  -4   73.39    7.20
  -3 -16  -4   43.40    5.80
  -3  16   4   60.49   16.40
   3  16  -4   53.39    7.80
   3  16   4   53.29    6.50
   3 -16  -4   55.69    6.20
  -3  16  -4   51.69    6.60
  -3 -16   4   39.80    5.80
  -3  16  -4   43.20    6.60
  -3  16  -4   48.50    7.60
   3  16   4   38.50    6.90
   3  16   4   45.80    7.00
   3 -16  -4   48.00    9.10
   3  16   4   46.30    6.10
  -4  16   4   13.30    6.60
  -4 -16  -4   18.10    5.50
   4 -16   4    4.00    4.10
  -4  16   4   12.70    3.20
  -4 -16  -4    5.70    2.90
   4  16  -4   10.70    3.60
   4  16  -4   14.30    4.90
   4  16  -4    8.70    4.60
   4  16   4   16.70    5.60
  -4  16  -4   10.30    3.20
  -4  16  -4   16.90    5.30
  -4  16  -4   18.10    5.60
   4  16   4   19.50    4.60
   4 -16  -4    5.20   10.20
  -4  16  -4   17.90    5.80
   4 -16  -4   24.50    4.70
   4  16   4   13.00    3.30
   4  16   4   18.30    5.30
  -4 -16   4   12.40    3.80
   0  17   4   26.40    7.20
   0 -17  -4   16.20   10.60
   0 -17  -4   25.10    6.50
   0  17  -4   33.80    8.20
   0  17  -4   41.70    6.60
   0  17  -4   23.00    6.00
   0  17  -4   33.50    6.00
   0  17   4   22.40    6.10
   0 -17  -4   26.70    4.50
   0  17   4   34.40    6.40
   1  17  -4  210.38   15.90
  -1  17   4  186.48   16.10
  -1  17   4  213.38   17.00
  -1  17   4  215.58   17.00
  -1 -17  -4  198.08   14.00
   1  17  -4  206.28   18.00
  -1  17   4  197.98   15.70
   1  17  -4  201.08   15.60
   1  17  -4  190.38   16.50
   1  17   4  187.38   17.20
  -1  17  -4  203.38   16.70
   1 -17  -4  194.78   14.70
   1  17   4  215.18   16.60
  -1  17  -4  192.88   19.40
  -1  17  -4  184.28   15.00
   1  17   4  206.38   15.50
  -1  17  -4  212.48   15.90
   1 -17  -4  173.18   19.90
   1  17   4  205.48   15.80
   1 -17  -4  199.08   16.50
  -2  17   4  280.57   20.20
  -2 -17  -4  254.77   17.10
   2  17  -4  259.57   19.10
   2  17  -4  239.98   19.20
   2  17  -4  286.07   18.20
   2 -17   4  240.28   18.60
  -2  17   4  238.28   19.20
  -2  17   4  242.68   17.90
   2  17  -4  257.07   19.00
   2 -17  -4  248.18   18.30
   2  17   4  240.08   19.20
  -2  17  -4  252.87   17.80
   2  17   4  240.68   19.00
   2  17   4  264.57   18.60
  -2  17  -4  281.87   18.80
  -2  17  -4  253.27   19.70
   2  17   4  254.27   17.90
   2 -17  -4  256.57   20.30
  -3 -17  -4   37.40    5.30
   3  17  -4   53.79    6.70
   3  17  -4   41.20    6.30
   3  17  -4   44.20    5.30
   3 -17   4   43.30    5.80
  -3  17   4   51.09    7.70
  -3  17   4   42.30    8.60
  -3  17   4   41.20    5.00
   3  17  -4   47.40    7.30
   3  17   4   39.60    5.00
  -3  17  -4   47.20    5.90
   3  17   4   63.89    7.80
   3 -17  -4   53.79    5.90
  -3  17  -4   40.50    6.80
  -3 -17   4   41.40    5.40
   3  17   4   40.30    5.90
   3  17   4   48.70    6.60
  -3  17  -4   42.00    6.70
   3 -17  -4   49.30   10.30
   4  17  -4   11.90    3.60
   4  17  -4    9.30    4.60
  -4  17   4   10.60    3.00
  -4 -17  -4    6.20    2.70
   4 -17   4   13.90    3.80
   4  17  -4   11.50    4.40
   4  17   4    8.70    3.30
   4  17   4    5.00    5.00
  -4  17  -4    6.70    5.70
  -4  17  -4    3.00    4.80
   4  17   4   12.60    4.60
   4  17   4    3.10    3.60
   4 -17  -4    4.70    4.20
  -4  17  -4    8.60    2.90
   0  18  -4    2.10    5.30
   0  18   4    3.00    5.80
   0  18  -4    9.00    6.00
   0  18   4   10.10    5.60
   0 -18  -4    5.40    4.00
   0  18   4    3.50    4.80
   0  18  -4    0.60    5.30
   0 -18   4    1.60   10.10
   0  18  -4    8.00    7.30
   1 -18   4   13.90    7.00
  -1  18   4   18.30    6.70
  -1 -18  -4   14.20    3.70
   1  18  -4   20.20    5.30
   1  18  -4   21.00    5.40
  -1  18   4   16.40    5.40
  -1  18   4   18.30    6.40
   1  18  -4   11.30    6.70
   1  18   4   15.70    5.80
   1  18   4   11.10    4.90
   1 -18  -4   20.20    6.60
   1  18   4    8.20    5.10
  -1  18  -4   10.40   15.10
   1 -18  -4   18.00    4.70
  -1  18  -4   18.40    5.10
  -1  18  -4   11.50    5.60
   1 -18  -4   29.70   10.60
  -1  18  -4   15.70    4.30
   2  18  -4    2.00    5.60
   2  18  -4   13.10    4.80
  -2  18   4   -0.30    7.30
   2 -18   4    1.20    5.50
  -2  18   4    2.80    8.20
   2  18  -4   21.80   12.70
  -2 -18  -4    6.80    3.20
   2  18  -4    1.90    5.40
   2 -18  -4    3.50    7.30
   2  18   4   10.80    4.40
   2  18   4   -0.10    4.50
   2 -18  -4    4.10    4.80
  -2  18  -4    4.40    4.60
   2  18   4   -1.90    5.00
  -2  18  -4   -2.30    3.50
   2  18   4    0.60    9.40
  -2  18  -4   -3.10    5.80
   3  18  -4    7.00    6.50
  -3 -18  -4    7.20    3.00
  -3  18   4    7.60    6.20
   3  18  -4    0.40    5.00
   3  18  -4   10.80    4.90
   3 -18   4   10.20    4.50
   3  18  -4    7.80    4.10
  -3  18   4   14.80    3.70
  -3  18  -4    0.40    4.50
   3  18   4    5.50    4.60
   3  18   4   11.60    3.80
  -3  18  -4   14.60    5.10
   3 -18  -4   14.80    5.20
   3  18   4    6.70    4.60
  -3  18  -4    8.70    2.90
   3 -18  -4    5.80   16.40
   3  18   4   13.20    4.30
   0  19   4   12.00    5.40
   0  19   4    1.40    4.80
   0  19  -4    3.70    6.90
   0  19   4   -2.50    5.10
   0 -19  -4   -1.70    3.90
   0  19  -4    5.20    5.20
   0  19  -4   -5.20    4.40
  -1  19   4   15.30    6.60
   1  19  -4   18.30    5.00
  -1 -19  -4   15.60    4.00
   1  19  -4   14.50    5.10
  -1  19   4   26.80    6.20
   1  19  -4   13.10    8.90
   1 -19   4   17.90    6.50
   1 -19  -4   18.90    4.70
  -1  19  -4   29.70    4.40
   1  19   4   23.70    5.40
   1  19   4   28.00    5.30
  -1  19  -4   13.70    4.80
   1 -19  -4   26.00    7.40
   1  19   4   20.70    4.90
  -1  19  -4   27.30    5.70
  -2  19   4    8.90    5.30
   2  19  -4   -3.80    5.20
  -2  19   4   11.30    6.20
   2  19  -4    4.70    4.80
   2 -19   4    5.10    5.10
  -2  19   4    9.80    4.00
   2  19  -4   12.70    6.10
  -2 -19  -4   15.00    3.40
   2  19  -4   14.20    4.50
   2 -19  -4    6.00    4.40
  -2  19  -4    8.20    3.30
   2  19   4   14.90    4.00
   2  19   4   11.80    4.90
   2 -19  -4    3.30    8.10
  -2  19  -4   13.30    5.10
   2  19   4    5.40    4.30
  -2  19  -4    5.60    4.30
   3  19  -4   29.40    4.60
   3 -19   4   27.70    5.60
  -3  19   4   23.90   10.10
   3  19  -4   29.90    5.10
  -3 -19  -4   26.60    3.90
  -3  19   4   34.30    4.00
   3  19  -4   30.30    4.70
   3  19   4   26.50    4.80
  -3  19  -4   34.10    5.00
   3 -19  -4   36.80    4.80
   3  19   4   34.20    4.30
   3  19   4   27.40    6.70
  -3  19  -4   33.00    4.30
  -3  19  -4   33.60    4.70
   0  20  -4  104.59    9.20
   0 -20  -4   95.89   11.00
   0 -20  -4   93.99    8.90
   0  20  -4  101.99    9.80
   0  20  -4   83.39   12.40
   0  20   4  115.49    9.10
   0  20   4   90.29   10.00
   0  20   4  116.69   10.50
   1 -20   4    4.60    8.30
   1  20  -4   -0.50    4.20
  -1 -20  -4   -0.10    3.60
  -1  20   4    0.30    4.30
   1  20  -4    3.70    4.30
  -1  20   4   -5.40    5.60
   1  20  -4   -1.80    5.20
   1  20   4   -1.70    3.80
  -1  20  -4    2.80    4.40
   1  20   4    0.50    4.20
  -1  20  -4   -0.60    3.90
  -1  20  -4    6.00    5.00
   1 -20  -4   -0.80    4.50
   1  20   4    5.80    4.60
   1 -20  -4   -2.20    8.00
  -2  20   4   84.19   10.50
   2  20  -4   97.79    8.90
   2  20  -4   93.29    8.80
  -2 -20  -4   77.69    9.60
  -2  20   4   82.49    9.90
   2  20  -4   87.79    8.80
   2 -20  -4   94.09    8.80
   2  20   4   90.79    8.00
   2  20   4  100.09    8.70
  -2  20  -4   84.19    7.50
  -2  20  -4   96.09    8.50
  -2  20  -4   97.79    9.30
   2  20   4   93.59    8.70
   0   0  -5    0.90    1.10
   0   0  -5    2.60    1.30
   0   0  -5    0.20    1.30
   0   0  -5    2.70    1.40
   1   0  -5 1890.01  112.49
  -1   0  -5 1846.72  112.59
  -1   0   5 1631.94  112.49
   1   0  -5 1822.02  112.49
   1   0   5 1695.73  112.59
  -1   0  -5 1947.31  112.59
   1   0  -5 1669.03  112.99
  -1   0  -5 1753.02  112.59
  -2   0   5  545.45   32.50
   2   0  -5  476.85   32.40
  -2   0  -5  534.15   32.60
   2   0   5  514.65   32.60
  -2   0  -5  476.75   32.60
   2   0  -5  518.95   32.40
   2   0   5  512.65   32.70
  -2   0   5  503.75   32.60
   3   0  -5   67.19    8.70
  -3   0   5   81.69    6.40
   3   0  -5   88.09    6.70
  -3   0   5   96.29    8.50
  -3   0   5   89.19    7.10
   3   0   5   89.29    7.20
   3   0  -5   87.69   10.00
   3   0   5   80.89    7.00
   3   0  -5   74.99    7.30
  -3   0  -5  104.09    6.70
  -3   0  -5   75.19    8.90
   4   0  -5    3.80    6.00
   4   0   5    4.40    4.10
   4   0  -5    5.40    9.00
  -4   0  -5    7.30    5.10
   4   0   5    0.50    3.90
  -4   0   5    2.30    3.70
   4   0  -5    3.50    5.50
  -4   0   5    6.30    7.20
  -4   0   5   -1.80    4.50
   4   0  -5   -0.70    7.40
  -4   0   5    5.20    8.10
   4   0   5    9.60    6.80
   4   0  -5    4.00    2.50
  -4   0  -5    5.30    5.00
  -4   0  -5    1.40    3.20
   4   0   5    9.30    5.10
   4   0   5   10.60    4.20
  -5   0   5  183.88   13.40
  -5   0   5  162.58   12.90
  -5   0  -5  150.88   12.90
  -5   0   5  184.38   18.40
   5   0  -5  180.88   11.60
   5   0  -5  156.88   14.90
   5   0  -5  145.89   19.00
   5   0   5  168.88   14.30
   5   0   5  184.88   13.30
  -5   0  -5  192.68   13.30
   5   0  -5  147.39   18.80
  -5   0   5  184.08   15.40
   5   0  -5  159.88   14.50
  -5   0  -5  142.39   12.40
  -6   0  -5   20.10    3.70
  -6   0  -5   18.90    4.80
  -6   0   5   25.60    5.30
   6   0   5   17.20    5.70
   6   0  -5   11.90    5.00
   6   0   5   20.60    5.60
  -6   0   5    6.10    6.90
   6   0   5   11.60    3.90
  -6   0   5   16.40    5.20
  -7   0   5    7.50    3.00
   7   0  -5    3.30    2.50
  -7   0  -5    4.50    2.10
   7   0   5    6.30    2.10
   0   1  -5 4525.15  320.37
   0   1  -5 5141.09  320.27
   0   1   5 5123.49  320.27
   0  -1  -5 5535.95  320.27
   0  -1  -5 4619.84  320.27
   0  -1   5 5518.45  320.37
  -1  -1  -5 1321.07   80.09
  -1  -1  -5 1248.18   80.09
   1   1  -5 1351.36   79.99
  -1   1   5 1231.68   80.09
   1   1  -5 1229.58   80.59
  -1  -1  -5 1341.47   79.99
   1  -1   5 1157.78   80.09
  -1   1  -5 1273.67   80.09
   1  -1  -5 1312.37   80.09
   1  -1  -5 1085.79   80.49
  -1  -1   5 1364.96   80.09
  -1   1  -5 1323.97   80.09
  -1   1  -5 1247.38   80.09
   1  -1  -5 1273.77   79.99
   1   1   5 1241.28   80.09
  -2   1   5  840.82   53.19
   2  -1   5  881.91   53.19
   2   1  -5  722.83   55.39
   2   1  -5  864.21   53.09
  -2  -1  -5  849.32   53.29
   2  -1   5  801.12   53.29
  -2  -1  -5  824.72   53.19
  -2   1  -5  877.41   53.19
   2  -1  -5  858.41   53.19
   2   1   5  844.82   53.29
  -2  -1   5  742.83   53.19
  -2   1  -5  887.31   53.19
  -2   1  -5  805.22   53.29
   2   1   5  806.42   53.19
   2  -1  -5  834.52   53.09
  -2  -1   5  976.90   53.59
  -3  -1  -5   42.00    4.00
  -3  -1  -5   38.00    4.40
  -3   1   5   37.40    3.60
   3   1  -5   23.50    5.30
   3  -1   5   40.90    4.00
  -3   1   5   33.00    4.90
   3  -1   5   31.20    3.70
   3   1  -5   26.80    6.20
  -3  -1  -5   31.00    4.10
   3   1  -5   28.30    3.40
  -3   1   5   18.10    6.00
  -3  -1   5   24.10    6.20
  -3   1  -5   29.00    4.10
  -3   1  -5   33.90    4.10
   3  -1  -5   39.50    5.00
  -3  -1   5   23.80    4.90
   3  -1  -5   33.60    6.30
   3   1   5   33.70    4.50
  -3   1  -5   39.70    5.00
  -3  -1   5   35.20    3.90
  -3   1  -5   33.40    4.80
  -3  -1   5   26.90    4.00
   4   1  -5  591.24   37.40
   4  -1   5  557.94   36.80
  -4  -1  -5  613.14   36.70
  -4  -1  -5  582.84   37.20
   4   1  -5  472.85   38.60
  -4   1   5  554.54   36.90
   4   1  -5  564.74   36.70
   4  -1   5  568.24   36.40
  -4   1   5  574.94   36.50
   4  -1   5  568.94   36.80
   4   1  -5  652.13   39.40
  -4  -1  -5  560.94   37.10
   4   1  -5  505.95   37.90
   4   1  -5  612.44   36.10
  -4   1   5  520.15   38.20
  -4   1   5  574.44   37.60
  -4  -1  -5  594.24   36.40
   4  -1   5  590.74   36.90
   4  -1   5  542.65   38.10
   4   1   5  534.15   36.70
  -4  -1   5  624.04   37.10
   4   1   5  509.75   37.40
  -4  -1   5  568.74   36.70
  -4   1  -5  598.44   36.50
  -4  -1   5  563.34   37.60
   4   1   5  587.24   36.80
   4   1   5  502.25   37.10
  -4   1  -5  581.24   37.20
   4  -1  -5  621.84   39.20
   4  -1  -5  597.34   37.60
  -4  -1   5  596.84   36.50
  -4   1  -5  510.35   36.40
   4  -1  -5  603.34   36.30
   4   1   5  598.14   36.80
  -4  -1   5  532.85   38.30
   4  -1  -5  517.35   38.40
  -4   1  -5  523.55   37.20
  -4   1  -5  527.75   38.10
   5  -1   5   80.89    9.80
  -5   1   5   88.09    8.60
   5   1  -5  115.69   10.10
   5   1  -5   87.19   11.00
  -5  -1  -5   85.89    8.90
   5  -1   5   87.19   11.40
   5   1  -5  100.49   11.50
  -5   1   5  102.19   12.00
  -5   1   5   90.09    9.70
  -5  -1  -5   74.09   16.70
  -5  -1  -5   85.89    9.10
   5   1  -5   73.79   15.50
   5  -1   5   83.69   10.90
  -5   1   5  102.89   12.50
   5  -1   5   91.39   10.60
  -5  -1   5   83.99    9.40
  -5  -1   5   92.09    9.70
   5  -1  -5  105.79    7.60
   5   1   5   86.19    9.90
  -5  -1   5   80.79   12.10
   5  -1  -5   78.69   11.30
   5   1   5   98.19    9.10
   5  -1  -5   69.89   16.20
   5  -1  -5   77.69   12.00
  -5   1  -5   88.09    8.30
   5  -1  -5   93.69   11.00
  -5   1  -5   84.39    9.30
  -5  -1   5   94.99   12.90
  -6  -1  -5   15.60    3.50
  -6   1   5   19.30    6.50
  -6  -1  -5   11.30    5.10
   6  -1   5   16.90    4.40
   6   1  -5    6.40    4.10
   6  -1   5   12.20    5.40
  -6   1   5    9.80    5.00
   6  -1   5    8.80    5.80
  -6   1   5   10.60    4.50
  -6  -1   5   18.90    5.10
  -6   1  -5   10.00    4.20
   6  -1  -5   15.20    5.10
   6  -1  -5   14.30    5.20
  -6   1  -5    7.80    3.40
  -6  -1   5    9.00    4.80
   6   1   5   11.50    5.20
  -6  -1   5   15.10    5.80
   6   1   5   12.40    3.20
   6   1   5   17.20    5.90
   7  -1   5   25.90    3.90
  -7   1   5   29.30    3.60
  -7  -1  -5   22.10    3.20
   7   1  -5   33.40    4.00
   7   1   5   29.50    3.40
  -7  -1   5   19.20    3.40
   7  -1  -5   29.40    3.60
  -7   1  -5   25.70    3.30
   0  -2  -5 1024.00   67.59
   0   2  -5 1041.40   67.69
   0   2   5 1069.39   67.59
   0  -2   5  936.41   67.59
   0  -2  -5 1241.38   67.69
   0  -2  -5 1106.89   67.59
  -1  -2  -5  198.98   12.30
   1   2  -5  188.48   12.90
  -1  -2  -5  186.08   12.30
  -1   2   5  177.58   12.10
  -1  -2  -5  190.68   12.10
   1   2  -5  195.28   12.30
   1  -2  -5  185.28   12.20
  -1   2  -5  190.68   12.10
   1   2   5  180.98   12.20
   1  -2  -5  191.08   12.10
  -1   2  -5  205.08   12.30
  -1  -2   5  194.58   12.10
  -1  -2   5  172.98   12.10
   1   2   5  180.28   12.20
  -2  -2  -5  486.75   31.60
   2   2  -5  513.05   31.30
  -2   2   5  500.95   31.50
  -2  -2  -5  513.65   31.60
   2   2  -5  506.75   31.60
   2   2  -5  438.36   32.40
   2  -2   5  478.35   31.70
  -2  -2   5  505.85   31.50
   2  -2  -5  510.25   31.50
   2   2   5  519.65   31.60
  -2   2  -5  518.75   31.50
   2   2   5  489.45   31.60
  -2   2  -5  526.45   31.60
  -2   2  -5  472.95   31.60
  -2  -2   5  420.56   31.80
   2  -2  -5  495.05   31.40
  -3   2   5  428.26   29.10
  -3   2   5  409.96   29.60
  -3   2   5  466.25   28.50
   3  -2   5  444.86   28.60
   3   2  -5  434.96   29.60
   3   2  -5  464.85   28.20
   3   2  -5  488.55   28.70
   3  -2   5  459.35   29.00
   3  -2   5  453.65   28.80
  -3  -2  -5  451.65   28.70
  -3  -2  -5  468.85   28.70
  -3  -2  -5  451.95   28.90
   3   2  -5  388.66   30.00
  -3   2  -5  436.16   29.00
   3   2   5  426.66   28.80
  -3   2  -5  474.05   28.60
   3   2   5  428.76   28.90
   3  -2  -5  426.76   28.60
  -3  -2   5  472.45   28.60
   3  -2  -5  500.05   29.00
  -3   2  -5  421.76   28.80
   3  -2  -5  424.06   29.80
   3   2   5  414.46   28.80
  -3  -2   5  403.76   30.00
  -3  -2   5  472.35   29.30
  -3  -2   5  414.16   28.90
  -4   2   5   51.59    8.40
  -4  -2  -5   40.70    6.00
  -4   2   5   46.70    7.10
  -4  -2  -5   49.60    6.10
  -4  -2  -5   49.50    5.30
   4   2  -5   50.19    5.60
   4  -2   5   50.59    5.80
   4   2  -5   48.70    4.00
   4  -2   5   35.80    6.90
   4  -2   5   49.80    5.70
  -4  -2  -5   38.50    6.20
   4   2  -5   49.70    6.60
  -4   2   5   40.70    5.70
   4   2  -5   45.40    9.70
   4  -2   5   39.00    9.20
  -4   2   5   43.20    5.50
   4   2  -5   42.60    7.70
   4  -2   5   42.70    4.80
   4   2  -5   54.79    9.90
   4   2   5   41.20    6.90
  -4  -2   5   48.30    8.80
  -4  -2   5   58.59    5.90
  -4   2  -5   54.49    6.60
  -4   2  -5   47.50    7.70
  -4  -2   5   37.10    5.80
   4  -2  -5   36.90    9.50
   4   2   5   49.30   10.10
  -4  -2   5   35.40    7.80
   4  -2  -5   43.10    5.50
   4  -2  -5   59.29    7.50
  -4  -2   5   51.09    5.90
  -4   2  -5   40.70    5.20
   4   2   5   35.30    5.30
   4  -2  -5   53.09    9.70
  -4   2  -5   49.30    5.50
   4   2   5   44.30    5.10
   5   2  -5  110.59   17.30
   5  -2   5  131.49   13.10
   5  -2   5  133.59   11.20
   5   2  -5  102.69   15.50
   5   2  -5  134.89   16.30
  -5   2   5  125.49   13.10
  -5  -2  -5  103.09   12.90
   5  -2   5  138.19   11.70
  -5  -2  -5  123.99   10.00
  -5   2   5  128.29    9.90
  -5   2   5  124.99   11.30
  -5   2   5  114.99   12.80
  -5  -2  -5  124.59   10.80
  -5  -2  -5  121.19   10.90
   5   2  -5  134.89   11.40
   5   2  -5  115.49   11.90
   5  -2  -5  115.59   13.90
   5   2   5  125.19   10.90
  -5  -2   5  116.89   13.10
  -5  -2   5  126.99   11.70
  -5   2  -5  107.49   10.80
   5  -2  -5  109.49    9.40
   5   2   5  113.59   10.60
  -5  -2   5  129.49   11.10
   5  -2  -5  101.29   17.70
  -5  -2   5  117.79   14.50
   5  -2  -5  142.29   12.90
   5   2   5  140.39   11.70
  -5   2  -5  143.99    9.80
   6  -2   5   72.59    7.80
   6  -2   5   78.29    9.00
  -6  -2  -5   67.09    7.00
   6  -2   5   67.69    8.40
  -6   2   5   76.09    9.90
  -6  -2  -5   75.99    9.50
  -6   2   5   69.79    7.50
  -6   2   5   82.89    9.10
   6   2  -5   59.09    7.70
   6  -2  -5   80.59    9.30
   6   2   5   59.89    6.80
  -6  -2   5   84.09    9.00
  -6   2  -5   64.49    6.80
  -6  -2   5   67.89    8.30
  -6   2  -5   70.09    7.40
  -6  -2   5   72.29    8.30
   6   2   5   78.89    8.30
   7  -2   5   42.00    4.60
  -7  -2  -5   39.80    3.80
   7   2  -5   42.60    4.10
  -7   2   5   37.00    5.20
   7   2   5   45.20    3.90
   7  -2  -5   37.70    5.20
  -7  -2   5   39.00    5.00
   0  -3  -5   24.00    2.30
   0  -3  -5   23.60    2.60
   0  -3   5   23.90    2.10
   0   3  -5   26.30    2.60
   0   3   5   28.90    2.30
   0   3  -5   26.60    3.10
  -1  -3  -5  287.67   18.20
   1  -3   5  290.47   18.00
  -1   3   5  276.67   18.00
  -1  -3  -5  253.87   18.20
   1   3  -5  299.87   18.80
  -1  -3  -5  269.67   18.00
   1   3  -5  307.77   18.20
  -1   3  -5  295.37   18.20
  -1   3  -5  287.67   17.90
   1   3   5  279.37   18.10
  -1  -3   5  267.47   18.00
  -1  -3   5  293.97   18.00
   1  -3  -5  292.97   18.10
   1   3   5  261.97   18.10
   1  -3  -5  272.57   18.10
   2   3  -5  515.95   33.10
  -2  -3  -5  573.14   33.50
  -2  -3  -5  512.85   33.20
   2  -3   5  479.15   33.40
  -2   3   5  521.65   33.00
   2  -3   5  530.75   33.10
   2   3  -5  480.45   34.10
  -2   3  -5  462.15   33.10
  -2   3  -5  538.15   33.20
   2  -3  -5  505.15   33.20
   2   3   5  487.85   33.20
  -2   3  -5  554.54   33.00
  -2  -3   5  549.45   33.10
   2  -3  -5  524.85   33.10
   2   3   5  553.14   33.20
   3  -3   5  406.16   26.90
  -3   3   5  443.36   26.60
  -3   3   5  410.46   27.80
  -3  -3  -5  441.96   26.90
  -3   3   5  404.36   27.20
   3   3  -5  375.36   28.20
   3  -3   5  418.36   26.60
  -3  -3  -5  396.96   26.70
   3   3  -5  440.36   26.60
   3  -3   5  388.76   27.10
   3   3  -5  411.36   27.50
   3   3   5  425.76   26.90
  -3   3  -5  435.46   26.50
  -3  -3   5  421.76   26.50
   3  -3  -5  416.56   26.70
  -3   3  -5  413.26   27.00
   3  -3  -5  406.56   28.00
   3   3   5  418.26   26.70
  -3   3  -5  379.86   26.90
   3  -3  -5  381.36   27.10
  -3  -3   5  423.66   27.30
   3   3   5  386.66   26.90
  -4   3   5  101.29   11.10
   4   3  -5   85.49   11.60
  -4   3   5  101.09    7.70
  -4  -3  -5  101.49    9.00
   4  -3   5   90.29    9.90
   4   3  -5   86.69   12.80
  -4   3   5   86.09   13.10
   4  -3   5   95.89    8.50
  -4  -3  -5  109.49    8.40
  -4  -3  -5  121.59   10.40
   4   3  -5   92.09   11.90
   4  -3   5   77.69   15.80
   4   3  -5   93.49    9.40
   4   3  -5  100.39   11.50
   4   3  -5   99.79    9.90
   4  -3   5   92.79    9.10
  -4  -3  -5  101.09   10.10
   4  -3   5   93.89   12.20
  -4   3   5   88.29   10.00
  -4   3  -5  121.19   14.10
  -4  -3   5   92.99   10.20
  -4   3  -5   93.09    7.70
   4  -3  -5  103.99   10.70
   4  -3  -5   85.49   10.40
   4   3   5   80.59   10.10
  -4  -3   5   91.49   13.10
  -4   3  -5   98.39    9.00
   4   3   5  108.19    8.60
   4   3   5  133.99   14.80
   4  -3  -5   93.99   11.70
   4  -3  -5  132.89   12.20
  -4   3  -5   93.69   10.50
   4  -3  -5  102.79    8.20
  -4  -3   5   93.79    9.80
  -4  -3   5  104.89    8.30
  -4   3  -5   94.99   10.40
   4   3   5  113.19    9.20
  -4  -3   5  100.99   14.10
   5  -3   5  356.06   26.10
  -5  -3  -5  404.86   25.10
  -5  -3  -5  340.97   28.20
   5  -3   5  392.96   25.30
   5   3  -5  331.17   30.00
   5   3  -5  352.66   25.90
   5   3  -5  438.66   29.10
  -5  -3  -5  382.86   25.90
  -5  -3  -5  400.06   25.60
   5  -3   5  385.16   27.00
   5  -3   5  372.66   25.70
   5  -3   5  352.26   31.60
   5   3  -5  364.56   27.70
  -5   3   5  410.66   26.50
  -5   3   5  367.26   26.80
  -5   3   5  371.26   24.90
  -5   3   5  380.66   25.90
   5   3   5  399.16   25.60
   5   3   5  427.86   25.50
   5  -3  -5  388.36   26.90
  -5  -3   5  316.47   26.30
  -5  -3   5  367.06   26.80
   5  -3  -5  382.86   27.60
  -5   3  -5  404.96   24.90
   5  -3  -5  372.96   24.90
  -5   3  -5  380.26   25.50
   5   3   5  374.36   25.30
  -5  -3   5  392.86   25.70
  -6   3   5   72.59    7.70
   6   3  -5   84.39    8.20
  -6  -3  -5   72.09    9.20
   6  -3   5   97.49    9.60
  -6  -3  -5   87.19    7.60
  -6   3   5   87.49   10.30
  -6  -3  -5   96.99   11.00
   6  -3   5   86.29   11.00
  -6   3   5   91.19    9.40
   6  -3   5   83.99    9.30
   6  -3  -5   95.09   10.40
  -6   3  -5   76.69    7.60
   6   3   5   95.59    7.50
   6  -3  -5   91.09   10.70
  -6  -3   5   57.29   12.20
  -6  -3   5  110.29    8.80
  -6  -3   5   81.59    9.40
  -6   3  -5   81.49    7.40
   7  -3   5    4.70    2.80
  -7   3   5    0.00    3.60
   7   3  -5    3.40    2.00
  -7  -3  -5    0.40    1.80
   7  -3  -5    3.80    3.20
  -7  -3   5    3.70    2.80
   7   3   5    6.70    1.80
   0  -4  -5 4484.95  300.37
   0   4   5 4710.13  300.37
   0  -4  -5 5021.00  300.47
   0   4  -5 4829.32  300.47
  -1  -4  -5  518.05   34.40
  -1   4   5  566.34   34.20
  -1  -4  -5  529.75   34.40
   1  -4   5  546.15   34.30
   1   4  -5  585.54   34.90
   1   4  -5  516.55   34.40
   1  -4  -5  544.35   34.30
  -1   4  -5  564.24   34.50
  -1  -4   5  545.45   34.20
   1   4   5  520.85   34.40
   1   4   5  519.25   34.30
   1  -4  -5  524.15   34.40
  -1  -4   5  543.25   34.20
  -2   4   5  385.16   25.20
   2   4  -5  391.86   25.30
  -2  -4  -5  399.16   25.50
   2  -4   5  350.26   25.80
   2  -4   5  398.46   25.30
   2   4  -5  398.06   26.40
  -2  -4  -5  356.66   25.40
   2  -4  -5  408.46   25.20
  -2   4  -5  410.36   25.50
   2   4   5  399.56   25.40
   2  -4  -5  408.16   25.40
  -2   4  -5  415.56   25.10
  -2  -4   5  424.86   25.20
   2   4   5  364.36   26.10
  -3  -4  -5  152.58   10.60
  -3   4   5  137.79    9.50
   3  -4   5  142.79   10.70
  -3   4   5  139.39   12.40
   3   4  -5  138.99    9.90
   3  -4   5  139.99   10.00
   3  -4   5  123.69   11.50
  -3  -4  -5  144.59   10.50
   3   4  -5  122.69   11.90
  -3   4   5  132.59   11.70
   3   4  -5  137.99   11.50
  -3  -4   5  115.79   12.00
   3  -4  -5  144.29   10.10
   3  -4  -5  131.89   13.00
   3   4   5  143.89   10.50
  -3   4  -5  147.39    9.50
   3   4   5  137.59   11.60
  -3  -4   5  136.89   11.80
   3  -4  -5  139.59   11.40
   3  -4  -5  138.99    9.90
  -3   4  -5  147.49   10.80
   3   4   5  135.69   10.10
  -3  -4   5  152.28    9.80
   4   4  -5  135.79   13.00
   4  -4   5  147.89   12.90
   4   4  -5  126.29   14.40
  -4  -4  -5  140.29   11.10
   4   4  -5  133.39   14.50
   4  -4   5  152.68   11.60
  -4   4   5  143.99   15.00
  -4   4   5  153.18   10.40
  -4  -4  -5  138.99   12.50
  -4  -4  -5  142.89   12.60
   4  -4   5  133.09   14.80
  -4   4   5  159.58   12.70
   4   4  -5  158.18   16.80
   4   4  -5  171.28   18.30
   4  -4   5  176.08   18.10
  -4  -4  -5  138.89   12.10
  -4   4   5  150.18   13.20
   4   4  -5  165.78   12.20
   4   4   5  148.69   12.00
  -4  -4   5  127.79   13.80
   4   4   5  127.19   17.50
   4  -4  -5  138.39   12.40
   4  -4  -5  162.58   11.10
  -4  -4   5  168.38   11.10
   4   4   5  150.08   11.10
  -4   4  -5  142.19   12.70
   4   4   5  157.78   11.80
  -4   4  -5  161.58   10.40
  -4   4  -5  150.08   16.20
  -4   4  -5  156.58   11.60
   4  -4  -5  151.58   12.70
  -4  -4   5  143.19   12.40
  -4  -4   5  134.99   16.60
   4  -4  -5  139.39   17.50
  -4   4  -5  141.29   16.00
   4  -4  -5  144.89   14.20
   5  -4   5  613.44   46.20
   5  -4   5  606.64   46.20
  -5  -4  -5  729.03   44.70
  -5  -4  -5  661.33   46.80
   5   4  -5  673.53   46.10
   5  -4   5  713.23   45.10
   5   4  -5  682.53   45.20
  -5  -4  -5  735.13   45.10
  -5   4   5  745.63   45.60
  -5   4   5  745.83   44.50
   5   4  -5  670.43   48.70
  -5  -4  -5  717.03   45.50
  -5   4   5  645.54   45.20
  -5   4   5  713.43   45.90
   5  -4   5  703.83   45.50
   5  -4   5  711.93   44.70
   5   4  -5  721.73   47.20
  -5  -4   5  692.73   45.10
   5   4   5  674.03   45.00
  -5   4  -5  702.73   44.40
  -5   4  -5  680.13   44.90
  -5  -4   5  658.73   45.90
   5  -4  -5  724.43   44.70
   5  -4  -5  688.93   46.60
   5   4   5  771.62   44.90
  -5  -4   5  770.42   45.20
   5   4   5  707.73   44.60
   5   4   5  636.24   47.10
  -5  -4   5  640.84   45.80
  -5   4  -5  638.24   46.20
   5  -4  -5  728.83   46.00
   6  -4   5  106.29   10.00
  -6  -4  -5  101.19    8.90
  -6  -4  -5   97.59    8.20
  -6   4   5   96.49    9.70
   6   4  -5   94.49    8.30
   6  -4   5   96.19   10.10
  -6   4   5  112.19   10.20
  -6   4   5   83.99    7.90
   6  -4   5   96.29   11.60
  -6  -4  -5   81.19    9.80
  -6   4  -5   90.29    7.90
  -6  -4   5  120.39    9.20
   6  -4  -5   96.09   10.90
   6   4   5  110.79    7.70
  -6  -4   5   85.59   11.40
   6  -4  -5   81.29   10.60
  -6  -4   5   89.89   10.00
   0   5  -5  150.88    9.80
   0   5   5  134.49    9.00
   0   5  -5  130.89    9.20
   0  -5  -5  136.59    8.90
   0  -5  -5  131.69    9.20
  -1  -5  -5 3568.94  226.88
  -1   5   5 3727.13  226.78
   1  -5   5 3577.84  226.78
   1   5  -5 3575.84  226.98
  -1  -5  -5 3772.52  226.88
   1   5  -5 3881.51  227.48
   1  -5   5 3069.49  226.88
   1  -5  -5 3601.14  226.88
   1   5   5 3277.87  226.88
   1  -5  -5 3790.92  226.88
   1   5   5 3688.73  226.88
  -2   5   5  681.33   40.10
   2  -5   5  654.43   40.30
  -2   5   5  578.14   41.10
  -2  -5  -5  613.54   40.40
   2   5  -5  630.34   40.30
  -2  -5  -5  637.24   40.50
   2   5  -5  606.54   41.00
   2   5  -5  655.13   41.40
  -2  -5  -5  681.03   40.50
   2  -5   5  552.84   40.70
  -2   5  -5  648.04   40.00
   2  -5  -5  666.83   40.30
   2   5   5  599.04   40.50
  -2   5  -5  640.84   40.70
   2  -5  -5  613.04   40.70
   2   5   5  571.74   40.40
   2   5   5  654.73   40.40
   2  -5  -5  599.14   41.20
   2  -5  -5  634.84   40.40
  -2  -5   5  684.13   40.20
  -2   5  -5  600.84   40.00
  -2   5  -5  699.73   40.60
  -3  -5  -5   87.69    7.80
   3  -5   5  100.99   10.00
   3   5  -5   88.69    9.90
   3   5  -5   96.39    9.20
  -3  -5  -5  107.09    8.20
  -3   5   5   99.19    6.70
  -3   5   5   99.09   10.20
   3  -5   5   88.29    7.40
  -3   5   5   86.69   10.00
   3   5  -5   76.19    7.30
   3  -5   5  100.09    8.60
  -3  -5  -5  106.29    8.50
  -3  -5   5   88.29    7.20
   3  -5  -5  102.09    7.80
   3  -5  -5   99.79    9.10
  -3  -5   5   97.89    9.90
   3  -5  -5   87.49   11.00
   3   5   5   92.29    8.30
  -3   5  -5   86.49    8.40
  -3   5  -5   97.09   14.80
  -3   5  -5   99.39    6.60
   3   5   5   79.99    9.30
   3  -5  -5   83.59    7.30
   3   5   5   98.39    7.40
  -4   5   5  338.97   20.80
  -4   5   5  312.07   23.60
   4  -5   5  317.17   21.60
  -4   5   5  296.47   22.50
   4   5  -5  283.37   24.20
  -4   5   5  304.67   22.70
   4   5  -5  327.17   26.30
   4  -5   5  263.07   26.80
   4  -5   5  325.47   22.60
  -4  -5  -5  317.47   22.20
   4  -5   5  343.47   21.50
   4   5  -5  304.57   23.20
  -4  -5  -5  333.97   22.10
   4  -5   5  267.67   24.20
  -4  -5  -5  331.57   22.40
   4   5  -5  290.87   24.70
  -4  -5  -5  349.37   21.30
   4   5  -5  289.67   22.20
  -4   5  -5  334.57   21.60
   4  -5  -5  304.07   22.30
   4   5   5  322.57   24.90
   4   5   5  341.07   21.80
  -4  -5   5  352.06   22.20
  -4   5  -5  294.57   22.10
   4  -5  -5  358.36   21.40
  -4   5  -5  320.67   24.70
   4   5   5  355.06   21.30
  -4  -5   5  285.67   23.70
   4  -5  -5  327.67   23.60
  -4  -5   5  328.87   21.30
  -4   5  -5  298.17   24.20
   4  -5  -5  310.47   26.00
   4   5   5  323.67   21.50
  -4  -5   5  270.67   25.00
  -4   5  -5  353.96   20.70
   4  -5  -5  325.97   22.10
   5  -5   5  493.05   37.70
   5   5  -5  525.95   40.40
   5   5  -5  552.14   37.70
  -5  -5  -5  519.75   38.50
  -5  -5  -5  568.34   36.00
  -5  -5  -5  555.04   37.20
   5  -5   5  539.15   37.10
   5   5  -5  646.74   39.00
  -5  -5  -5  642.84   36.50
  -5   5   5  600.34   35.70
  -5   5   5  560.14   37.10
  -5   5   5  600.74   37.10
   5  -5   5  511.45   38.10
   5   5  -5  569.94   36.40
   5  -5   5  609.84   36.20
   5   5  -5  555.84   38.90
  -5  -5   5  539.05   36.60
  -5  -5   5  594.04   36.60
   5   5   5  559.44   36.50
  -5  -5   5  475.15   38.20
   5   5   5  623.94   36.10
   5  -5  -5  581.64   36.10
  -5  -5   5  526.85   37.40
   5  -5  -5  526.35   38.40
  -5   5  -5  512.95   36.10
   5   5   5  530.85   38.50
  -5   5  -5  561.44   35.50
  -5   5  -5  484.45   37.80
  -5   5  -5  536.15   38.20
   5  -5  -5  529.75   37.60
  -6  -5  -5  177.08   13.40
   6  -5   5  187.18   14.90
  -6   5   5  189.98   14.00
  -6   5   5  180.58   14.40
   6  -5   5  182.48   14.40
  -6   5   5  165.78   13.70
   6  -5   5  179.08   23.50
  -6  -5  -5  202.18   13.20
  -6  -5  -5  194.88   17.20
   6   5  -5  188.58   13.00
  -6  -5   5  194.28   13.80
  -6   5  -5  174.88   12.90
   6  -5  -5  203.78   15.40
  -6  -5   5  179.68   14.30
   6  -5  -5  196.18   15.50
   6   5   5  203.38   12.80
   0  -6  -5   59.29    5.80
   0  -6  -5   65.99    5.50
   0   6  -5   71.99    6.10
   0   6  -5   75.09    6.90
   0   6   5   73.89    4.90
  -1   6   5 1878.21  115.49
   1   6  -5 2118.59  116.29
   1  -6   5 1834.52  115.59
   1   6  -5 1777.62  115.69
  -1  -6  -5 1842.62  115.69
  -1  -6  -5 1666.43  115.69
   1   6   5 1794.52  115.59
   1  -6  -5 1840.92  115.59
  -1   6  -5 1844.82  115.89
   1  -6  -5 1696.43  115.69
  -2  -6  -5 1444.76   90.39
   2  -6   5 1473.65   90.29
   2  -6   5 1190.78   90.49
  -2  -6  -5 1333.77   90.39
  -2   6   5 1395.76   90.79
  -2  -6  -5 1370.26   90.39
   2   6  -5 1506.05   91.19
  -2   6   5 1570.44   90.09
  -2   6  -5 1442.16   90.49
   2  -6  -5 1417.66   90.79
  -2  -6   5 1504.05   90.19
  -2   6  -5 1517.05   90.59
   2  -6  -5 1389.96   90.19
   2  -6  -5 1406.36   90.49
   2  -6  -5 1413.26   90.39
   3   6  -5  936.41   66.89
  -3  -6  -5  977.60   64.59
  -3   6   5 1085.79   64.09
   3  -6   5  920.21   64.89
  -3   6   5 1034.50   65.09
   3   6  -5 1047.50   65.89
   3  -6   5 1073.29   64.39
   3   6  -5  975.30   65.69
   3   6  -5  959.40   65.09
  -3  -6  -5 1041.10   64.39
   3   6  -5  957.70   64.19
  -3   6   5  849.41   65.29
  -3  -6  -5  867.01   64.69
   3  -6   5 1064.49   64.59
  -3  -6  -5 1122.39   64.69
  -3   6   5  927.71   65.69
   3  -6  -5 1030.10   65.29
   3  -6  -5 1075.79   64.49
  -3  -6   5 1099.39   64.39
  -3   6  -5 1074.59   63.89
   3  -6  -5 1009.00   64.59
   3   6   5 1089.99   64.19
  -3   6  -5 1096.19   64.69
  -3   6  -5 1036.70   65.89
   3   6   5 1012.00   65.69
   3   6   5 1033.80   64.39
   3   6   5  953.40   64.39
   3  -6  -5  899.31   65.39
  -3   6  -5 1086.59   68.39
   3  -6  -5 1009.30   64.29
  -3  -6   5  970.10   64.69
  -4  -6  -5  109.69    9.50
   4   6  -5  105.39   10.70
  -4  -6  -5  116.89   10.90
   4   6  -5  113.99   13.00
   4   6  -5  116.39   13.60
   4   6  -5  100.39   13.10
   4  -6   5  107.99   10.10
  -4   6   5  136.49    9.60
   4  -6   5  118.89   12.50
  -4  -6  -5  110.49   11.80
  -4   6   5  110.79   13.50
  -4   6   5  132.49   13.00
   4  -6   5  113.19   10.00
   4   6  -5  128.29   14.80
  -4  -6  -5  115.39   11.90
  -4   6   5  122.99   11.80
  -4  -6   5  115.59   11.10
   4   6   5  113.59   15.30
  -4   6  -5  119.29    7.90
   4  -6  -5  127.99   13.30
   4   6   5  110.39   10.50
  -4  -6   5  121.59    9.60
  -4   6  -5  116.39    9.80
   4  -6  -5  118.19   14.00
  -4   6  -5  108.09   14.50
  -4   6  -5  102.39   11.40
   4   6   5  118.19    8.90
  -4   6  -5  131.29   14.80
   4   6   5   92.19   16.30
   4  -6  -5  112.39   11.20
   4  -6  -5  123.29   10.70
   4   6   5  128.29    9.60
   4  -6  -5  128.69    9.80
  -4  -6   5  106.49   12.40
   5  -6   5   12.30    8.80
   5   6  -5    8.90    8.30
  -5  -6  -5   15.70    3.70
  -5   6   5    5.30    6.00
  -5   6   5    7.40    5.70
   5   6  -5    7.80    4.00
   5  -6   5    3.20    8.90
   5   6  -5   10.20    8.80
   5  -6   5   14.10    4.20
  -5  -6  -5    4.30    7.50
   5  -6   5    2.30    7.10
  -5   6   5    9.70    2.60
  -5  -6  -5   16.30    4.50
   5   6  -5    8.30    9.80
   5   6  -5   -2.40    7.00
  -5  -6  -5    2.10   10.00
   5  -6  -5    9.30    4.30
   5   6   5    6.70    8.10
   5  -6  -5    7.30    8.30
   5  -6  -5    6.20   12.80
   5   6   5   10.90   16.60
   5   6   5   18.20    5.90
   5  -6  -5   17.00    7.40
  -5   6  -5    9.00    8.20
  -5  -6   5    5.90    4.50
  -5  -6   5   12.10    6.70
  -5   6  -5   13.10    4.60
   5   6   5   10.00    3.00
  -5  -6   5   11.40    5.60
  -5   6  -5    6.40    6.60
   6  -6   5   99.69   10.80
   6   6  -5   89.29    7.20
   6  -6   5   76.89   10.00
   6  -6   5   96.89   10.00
  -6  -6  -5  113.19    7.80
  -6  -6  -5   93.19    8.30
  -6   6   5  103.19    9.50
  -6   6   5   89.89    9.00
  -6  -6   5   86.69    9.20
  -6  -6   5  103.19    8.60
   6  -6  -5   85.99    9.10
   6   6   5  100.09    7.10
   6  -6  -5   87.89   11.20
   6  -6  -5  109.09   11.50
   0   7  -5 3019.80  188.78
   0  -7  -5 3125.59  187.88
   0  -7  -5 2713.43  187.88
   0   7   5 3044.40  187.88
   0   7  -5 2976.70  188.08
   1  -7   5   60.29    4.60
  -1   7   5   59.29    4.40
   1  -7   5   54.39    6.50
   1   7  -5   57.49    5.10
  -1  -7  -5   56.69    4.90
  -1  -7  -5   56.79    6.20
   1   7  -5   70.79    5.80
   1   7   5   60.49    6.40
   1  -7  -5   55.79    5.80
  -1   7  -5   67.19    5.50
   1  -7  -5   60.79    4.70
   1   7   5   60.49    4.80
  -2  -7  -5 1655.73  106.89
   2   7  -5 1660.03  106.69
   2  -7   5 1468.15  106.89
  -2  -7  -5 1618.14  106.69
  -2   7   5 1799.82  106.49
   2   7  -5 1900.51  107.69
   2  -7   5 1765.52  106.69
  -2  -7  -5 1730.53  106.89
  -2   7   5 1605.94  107.29
   2   7   5 1658.43  106.79
  -2   7  -5 1743.13  106.89
   2  -7  -5 1671.53  107.29
   2   7   5 1809.92  106.59
   2  -7  -5 1634.94  106.89
   2   7   5 1430.86  106.99
   2  -7  -5 1781.62  106.69
  -2  -7   5 1757.42  106.69
   2  -7  -5 1655.03  106.79
  -3   7   5  168.48   10.90
  -3  -7  -5  180.28   12.60
   3   7  -5  137.79   12.80
   3  -7   5  167.08   12.50
   3   7  -5  183.18   14.80
   3  -7   5  150.28   15.00
  -3   7   5  155.08   13.90
  -3   7   5  160.18   16.50
   3   7  -5  147.09   14.60
  -3   7   5  143.19   21.50
   3   7  -5  165.98   16.20
  -3  -7  -5  139.99   13.40
   3  -7   5  150.38   11.70
   3   7  -5  151.48   20.60
   3   7  -5  147.69   12.10
  -3  -7  -5  173.08   11.90
  -3  -7  -5  170.88   16.50
   3  -7  -5  148.39   15.90
  -3   7  -5  210.68   17.10
  -3  -7   5  167.28   11.60
  -3   7  -5  149.59   17.00
   3   7   5  180.38   12.40
   3   7   5  185.48   16.60
   3   7   5  172.68   11.80
   3  -7  -5  172.18   12.80
   3  -7  -5  160.88   12.20
   3  -7  -5  173.78   11.60
  -3  -7   5  144.29   13.60
   3  -7  -5  168.08   14.80
  -3   7  -5  175.88   12.30
   3   7   5  179.48   11.20
  -4  -7  -5  584.64   37.10
   4  -7   5  520.05   36.20
   4  -7   5  591.14   36.20
  -4  -7  -5  532.65   37.70
  -4   7   5  601.24   37.00
  -4  -7  -5  565.84   35.90
  -4   7   5  567.34   35.40
  -4   7   5  544.65   39.10
   4  -7   5  482.75   37.40
   4   7  -5  578.74   38.60
  -4  -7  -5  601.84   37.30
  -4   7   5  500.85   39.20
   4   7  -5  513.55   43.90
   4   7   5  431.16   43.50
   4  -7  -5  553.04   36.30
   4  -7  -5  567.74   36.50
  -4   7  -5  571.84   37.90
  -4  -7   5  547.55   36.10
   4   7   5  585.44   36.30
   4  -7  -5  614.24   37.90
   4  -7  -5  489.55   40.10
   4   7   5  500.65   40.00
  -4  -7   5  527.75   38.60
  -4   7  -5  612.24   38.30
  -4  -7   5  560.24   36.50
   4   7   5  603.54   35.80
   4  -7  -5  530.65   36.20
  -5  -7  -5   32.00   11.10
   5  -7   5   32.30    9.00
   5   7  -5   24.60    8.20
   5  -7   5   16.00   12.90
   5   7  -5   24.30    9.30
   5   7  -5   29.20   11.90
   5   7  -5   23.20    7.20
  -5  -7  -5   39.40   11.20
  -5   7   5   22.20    6.40
  -5   7   5   36.30    3.90
   5  -7   5   27.90    4.70
  -5   7   5   29.70    5.90
  -5  -7  -5   27.80    4.70
  -5  -7  -5   32.10    4.30
   5   7  -5   29.20    4.20
   5   7   5   31.80    4.80
   5   7   5   31.20    6.40
  -5  -7   5   35.60    5.50
   5  -7  -5   32.00   10.00
  -5  -7   5   24.40    6.40
   5  -7  -5   35.60   26.20
   5  -7  -5   34.90    7.00
  -5   7  -5   28.60   10.80
  -5  -7   5   30.60    8.00
   5  -7  -5   38.20    7.70
   5  -7  -5   34.20    5.20
   5   7   5   45.30    8.40
  -6  -7  -5   40.00    5.10
   6  -7   5   46.00    6.10
   6   7  -5   50.09   14.00
   6   7  -5   51.49   13.60
   6  -7   5   51.49    7.50
  -6   7   5   55.09    7.20
   6   7  -5   53.79    4.20
  -6  -7  -5   44.20    5.80
  -6   7   5   37.00    5.20
  -6  -7   5   47.10    9.10
   6  -7  -5   50.59    7.60
   6   7   5   47.80    4.30
   6  -7  -5   29.90    9.00
   0   8   5   54.79    4.20
   0   8  -5   57.69    5.10
   0   8  -5   51.19    6.20
   0  -8  -5   47.30    5.20
   0  -8  -5   47.30    5.60
   0  -8  -5   59.89    4.20
   1   8  -5  456.55   29.70
   1  -8   5  467.25   29.40
  -1   8   5  486.65   29.40
  -1  -8  -5  432.96   29.70
   1  -8   5  400.86   30.00
  -1  -8  -5  463.45   30.00
  -1  -8  -5  492.95   29.60
   1  -8  -5  440.86   29.80
  -1   8  -5  510.35   30.00
   1  -8  -5  453.85   29.70
   1  -8  -5  505.75   29.50
   1   8   5  425.76   29.90
  -2   8   5  694.43   40.50
  -2  -8  -5  607.24   40.90
  -2   8   5  639.84   41.80
  -2  -8  -5  578.54   41.40
   2   8  -5  620.94   40.90
   2  -8   5  572.64   41.30
   2  -8   5  658.43   40.80
  -2  -8  -5  641.94   41.00
   2   8  -5  732.83   41.80
   2   8   5  636.24   41.10
  -2  -8   5  672.03   40.70
   2  -8  -5  615.14   41.10
   2  -8  -5  668.33   40.80
   2  -8  -5  612.24   41.80
   2  -8  -5  614.84   41.00
   3   8  -5    3.60    5.10
   3  -8   5    7.60    3.10
   3   8  -5   -2.40   11.30
   3  -8   5    1.60    8.40
  -3  -8  -5   -2.50    4.20
   3   8  -5    6.80    4.00
  -3  -8  -5    5.60    5.50
  -3   8   5    2.50    7.80
   3   8  -5    1.70    6.70
  -3  -8  -5   -1.60    3.30
   3  -8   5    3.10    4.40
  -3   8   5    4.70    6.00
  -3   8   5    5.10    7.90
  -3  -8  -5    5.50    6.20
  -3   8   5    6.80    1.60
   3   8  -5    6.90    5.80
   3   8  -5   -1.50    7.70
  -3  -8   5    0.30    3.00
   3  -8  -5    0.30    8.00
  -3   8  -5    8.70    7.50
   3  -8  -5    3.70    3.00
   3  -8  -5    8.40    6.90
   3  -8  -5    9.10    4.20
   3  -8  -5    6.30    4.50
  -3   8  -5    2.80    3.30
  -3   8  -5    3.40    8.10
   3  -8  -5    8.20   16.70
   3   8   5    1.50    7.20
   3   8   5    3.20    6.90
   3   8   5    5.80    4.10
   3   8   5    9.10   12.20
   3   8   5    8.90    3.20
  -3  -8   5    8.40    6.00
   4   8  -5   14.00   10.80
  -4  -8  -5   20.00   12.10
   4   8  -5   17.30    8.00
  -4  -8  -5   19.20    4.90
  -4  -8  -5   11.50    3.90
   4   8  -5   12.60    7.80
   4  -8   5   12.30    4.60
   4  -8   5   23.50    5.00
  -4   8   5    8.30    7.00
  -4   8   5   20.90    2.30
  -4   8   5   32.10    6.50
  -4  -8  -5   24.50    7.10
  -4   8   5   17.00    9.50
   4   8  -5   16.10    3.90
   4  -8   5   18.20   12.20
   4   8  -5    8.80    6.30
   4   8   5   15.40    5.20
   4  -8  -5   32.10   15.50
  -4   8  -5   24.60    8.10
   4   8   5   19.10    3.10
   4  -8  -5   20.30    5.30
   4  -8  -5   15.50    4.70
  -4  -8   5   17.10   14.80
   4  -8  -5   17.10    7.20
   4   8   5   13.80   13.20
   4  -8  -5   11.00    5.50
  -4  -8   5   12.80    4.90
  -4   8  -5   21.80    8.00
  -4  -8   5    8.20    5.40
   4   8   5    8.30    8.00
   5   8  -5   23.70   12.10
   5  -8   5   28.10    9.10
   5  -8   5   22.30    8.90
  -5  -8  -5   24.10   11.80
  -5  -8  -5   20.80    4.00
  -5   8   5   27.30    5.50
  -5   8   5   15.90    6.20
   5   8  -5   21.00    3.30
  -5   8   5   22.30    2.90
  -5  -8  -5   22.00   10.20
   5  -8   5   18.00    4.30
  -5  -8  -5   30.70    4.40
   5   8  -5   21.00    6.50
   5   8  -5   27.40    7.50
   5   8  -5   15.60    8.90
  -5  -8   5   19.20    6.70
   5   8   5   28.80    7.50
   5  -8  -5   27.00    6.50
  -5  -8   5   20.60    6.60
  -5  -8   5   19.00    4.80
  -5   8  -5   21.70    5.80
   5   8   5   33.30    6.90
  -5   8  -5   10.00    8.80
   5  -8  -5   25.40    7.80
   5  -8  -5    9.00   24.00
   5  -8  -5   12.90    4.90
   5   8   5   17.80    3.10
   5  -8  -5   15.20    9.10
   6   8  -5  124.49   14.30
  -6   8   5  123.59   10.70
  -6  -8  -5  122.29    9.90
   6  -8   5  136.69   14.00
  -6  -8  -5  158.98   10.30
   6   8  -5  145.19    9.90
   6  -8   5  112.19   12.60
   6  -8  -5  130.29   13.40
   6   8   5  130.09    9.40
   6  -8  -5  137.99   13.00
  -6  -8   5  136.89   10.70
   0  -9  -5 1958.40  127.89
   0   9  -5 1863.21  128.89
   0   9   5 2059.19  128.19
   0  -9  -5 1871.91  127.99
   0   9  -5 2107.89  128.19
   0  -9  -5 2282.77  127.89
  -1  -9  -5  763.12   51.89
   1  -9   5  846.92   51.39
  -1   9   5  742.83   52.49
   1   9  -5  879.41   52.39
  -1  -9  -5  762.32   51.59
  -1   9   5  816.62   51.29
  -1  -9  -5  869.21   51.59
   1   9  -5  808.22   51.69
   1  -9  -5  860.41   51.49
  -1   9  -5  788.82   51.89
   1  -9  -5  817.22   51.59
   1  -9  -5  757.22   51.69
   1   9   5  816.42   51.79
   2   9  -5  546.75   37.80
   2   9  -5  528.25   35.70
  -2   9   5  516.15   37.40
   2  -9   5  533.95   36.20
  -2   9   5  577.34   35.20
  -2  -9  -5  551.44   35.70
  -2   9   5  574.44   36.80
  -2  -9  -5  533.15   36.60
   2   9  -5  541.05   35.80
   2   9  -5  501.85   37.10
   2  -9  -5  586.74   37.00
  -2   9  -5  518.05   37.10
   2  -9  -5  541.25   36.00
   2  -9  -5  630.24   37.20
   2   9   5  535.65   35.60
  -2   9  -5  570.94   37.70
  -2  -9   5  579.94   35.50
   2   9   5  586.14   37.80
   2   9   5  533.35   37.60
   2   9   5  590.14   36.00
   2  -9  -5  581.34   35.60
   3   9  -5   90.59   10.10
  -3  -9  -5  100.99    9.40
   3  -9   5   80.19    7.50
  -3   9   5   79.79   10.20
  -3  -9  -5   85.79    9.40
  -3   9   5   79.59    6.00
   3   9  -5   92.09   11.10
  -3  -9  -5   78.69   10.00
  -3   9   5   91.09   12.70
  -3  -9  -5   85.49    7.70
   3  -9   5   88.99   16.50
   3   9  -5   96.19   13.50
   3   9  -5   85.29    9.80
  -3   9   5   72.49   10.40
  -3   9   5   71.99   10.80
   3  -9   5   94.29    9.30
  -3  -9   5   79.39    7.70
  -3  -9   5   80.79    8.90
   3  -9  -5   98.39    9.00
  -3   9  -5   96.69   11.20
   3   9   5   76.59   10.10
   3   9   5   84.59    7.10
   3  -9  -5   85.69    9.40
   3  -9  -5   70.09   21.50
   3  -9  -5   87.99    7.50
   3  -9  -5   94.59   10.50
   3   9   5   96.79   13.70
  -3   9  -5   78.69    9.90
   3  -9  -5   94.59   12.00
   3   9   5   86.39    8.90
  -4   9   5   32.70    3.80
   4   9  -5   41.40    7.90
   4  -9   5   48.20    6.00
  -4  -9  -5   45.50    5.40
   4   9  -5   40.00    4.90
  -4  -9  -5   27.90    7.90
   4  -9   5   41.10    5.60
  -4   9   5   28.00    5.90
  -4   9   5   28.00   10.00
  -4  -9  -5   33.40    4.50
   4   9  -5   28.70    6.90
  -4  -9  -5   36.50   10.20
   4   9  -5   31.50   10.80
   4   9  -5   44.40   11.70
   4  -9   5   35.30   10.50
  -4   9   5   30.50    7.90
   4  -9  -5   34.00    6.00
   4   9   5   49.50    5.00
  -4  -9   5   30.40   10.10
   4  -9  -5   27.00    6.80
  -4   9  -5   34.10    6.10
   4   9   5   38.60    8.90
   4   9   5   36.90    7.70
   4  -9  -5   32.20    7.90
   4   9   5   24.60   10.10
  -4  -9   5   35.60    6.20
   4  -9  -5   37.50   13.80
  -4   9  -5   38.30    9.20
  -4   9  -5   46.10    8.60
   4  -9  -5   31.20    5.90
  -4  -9   5   35.20    5.40
  -5  -9  -5   67.09    7.30
  -5  -9  -5   57.29    6.80
  -5   9   5   68.59   10.20
   5   9  -5   62.49   10.10
   5   9  -5   75.89    5.60
  -5   9   5   67.89    8.90
   5   9  -5   66.19    8.50
   5   9  -5   77.19    6.70
   5  -9   5   86.09   12.20
   5  -9   5   77.99    7.80
  -5  -9  -5   70.99   13.40
   5   9  -5   63.99    8.00
   5  -9  -5   71.59    8.90
  -5   9  -5   66.79    8.90
  -5  -9   5   67.29    8.20
  -5  -9   5   76.69   10.60
  -5   9  -5   75.49    9.00
   5   9   5   78.59    5.90
   5   9   5   60.99    8.60
  -5   9  -5   57.99    9.80
   5  -9  -5   58.49   10.70
   5  -9  -5   72.49    9.80
   6   9  -5    5.20    9.90
   6   9  -5    5.30    2.70
   6  -9   5    3.20    9.20
  -6  -9  -5    0.60    3.10
   6  -9   5   -3.20    5.00
  -6   9   5   -0.30    3.70
   6   9  -5    6.10    7.10
  -6  -9  -5    3.10    2.30
  -6  -9   5    1.90    3.20
  -6  -9   5    1.60    3.70
   6  -9  -5    5.80    6.30
   6   9   5    3.30    2.00
   6  -9  -5   -3.20    6.70
   0  10  -5    0.10    2.90
   0  10  -5   -0.50    4.10
   0 -10  -5   -0.60    2.60
   0 -10  -5   -1.10    1.70
  -1  10   5  929.51   64.19
   1  10  -5 1015.40   63.09
   1  10  -5  906.01   62.99
   1  10  -5  997.00   62.49
  -1  10   5  943.31   62.99
  -1 -10  -5  983.20   62.09
  -1  10   5  911.01   62.89
   1  10  -5 1021.70   62.39
  -1 -10  -5  864.21   62.89
  -1 -10  -5 1090.69   62.19
   1 -10   5 1026.20   61.99
   1 -10  -5  943.01   62.39
   1 -10  -5 1088.99   62.09
  -1  10  -5  957.50   63.19
  -1  10  -5  988.20   62.49
  -1  10  -5 1010.50   62.69
  -1  10  -5  959.00   63.09
   1  10   5 1032.10   62.39
   1  10   5  904.81   62.49
   1 -10  -5 1030.90   62.19
   1  10   5  900.21   63.39
  -2 -10  -5    1.70    4.70
   2  10  -5    1.50    3.40
   2 -10   5   -2.20    2.50
  -2 -10  -5    5.30    3.80
   2  10  -5    5.10    4.00
   2  10  -5   -9.00   11.20
  -2  10   5    6.80    6.80
   2  10  -5    9.20    4.50
  -2  10   5    6.50    7.10
   2 -10   5    2.40    5.30
   2  10  -5    4.10    7.20
  -2  10   5    0.80    9.90
  -2 -10  -5    4.60    3.20
   2  10  -5    3.50    8.10
  -2 -10  -5    4.70    7.70
   2  10  -5    4.90    5.10
   2 -10  -5    7.10    4.80
   2 -10  -5    1.90    7.40
   2  10   5    2.60    8.00
   2 -10  -5    3.60    3.90
  -2 -10   5    6.60    2.80
   2 -10  -5   11.40    6.40
   2  10   5    4.00    4.10
   2  10   5    4.30    3.30
   2 -10  -5    6.40    2.60
  -2  10  -5    6.00    7.70
   2  10   5    1.20    7.90
  -2  10  -5   14.30    7.10
  -3 -10  -5  268.87   18.80
  -3  10   5  281.77   19.80
  -3 -10  -5  278.47   18.10
   3  10  -5  268.17   18.00
   3 -10   5  272.47   18.90
  -3  10   5  272.67   24.10
  -3  10   5  201.58   22.30
   3  10  -5  202.78   22.90
   3  10  -5  286.87   20.10
   3  10  -5  241.28   25.50
   3 -10   5  252.77   18.10
   3  10  -5  213.18   26.90
  -3 -10  -5  241.08   22.70
  -3 -10  -5  290.67   19.40
   3  10  -5  263.77   23.20
   3  10   5  274.77   18.80
   3  10   5  243.98   21.30
   3 -10  -5  285.67   21.10
   3  10   5  279.97   17.80
   3 -10  -5  268.37   19.10
   3  10   5  276.67   25.50
   3 -10  -5  256.17   21.60
  -3 -10   5  248.18   19.90
  -3  10  -5  288.07   21.10
  -3 -10   5  271.27   18.20
  -3  10  -5  325.87   24.20
   3 -10  -5  268.17   18.10
   3 -10  -5  276.97   19.10
   4  10  -5  195.48   21.50
  -4  10   5  190.48   15.60
   4 -10   5  239.48   14.90
  -4 -10  -5  169.18   22.40
   4  10  -5  186.78   16.10
   4  10  -5  180.38   17.10
  -4 -10  -5  175.58   17.90
  -4 -10  -5  201.48   13.90
  -4 -10  -5  193.38   14.30
  -4  10   5  202.78   19.60
   4 -10   5  164.68   21.60
   4  10  -5  196.68   19.00
   4 -10   5  185.98   15.10
  -4  10   5  166.78   17.60
   4  10  -5  213.08   13.70
  -4  10  -5  221.58   18.40
   4  10   5  186.78   19.10
  -4 -10   5  206.88   15.00
   4  10   5  217.48   13.40
   4  10   5  198.18   17.80
   4 -10  -5  155.28   19.70
   4 -10  -5  213.58   15.50
   4  10   5  196.78   15.30
  -4 -10   5  181.18   15.10
   4 -10  -5  210.08   18.00
   4 -10  -5  191.58   15.80
   4 -10  -5  183.98   15.20
  -4  10  -5  173.38   17.80
  -4  10  -5  185.48   15.10
  -5 -10  -5   43.50    5.90
   5  10  -5   33.70    6.80
   5  10  -5   33.70    6.60
  -5 -10  -5   37.60   15.70
   5  10  -5   42.90    5.50
   5 -10   5   38.40   15.30
  -5 -10  -5   40.70    5.50
  -5  10  -5   36.80    7.40
   5 -10  -5   35.10   10.50
   5 -10  -5   41.50    6.60
   5  10   5   44.60    4.50
   5 -10  -5   51.69    6.50
   5  10   5   38.20    7.00
  -5  10  -5   40.80    8.70
  -5 -10   5   41.20    5.80
   5 -10  -5   42.60    8.90
  -5  10  -5   33.10    5.40
  -5 -10   5   50.29    7.00
   6  10  -5   23.50    4.30
  -6 -10  -5   23.80    3.30
   6  10  -5   11.50    6.70
   6 -10   5   22.20    5.20
  -6 -10  -5   19.50    3.40
   6  10   5   18.30    2.50
  -6 -10   5   27.10    4.00
  -6 -10   5   15.40    3.50
   6 -10  -5   17.70    7.00
   6 -10  -5   29.00    9.40
   6  10   5   23.20    2.60
   0  11   5   37.10    6.20
   0 -11  -5   45.60    4.10
   0  11  -5   46.60    6.40
   0  11   5   34.80   13.70
   0  11  -5   29.90    8.30
   0 -11  -5   35.90    5.80
   0 -11  -5   41.20    5.00
   0  11  -5   44.00    5.90
   0  11   5   43.20    6.90
   0  11  -5   39.30    9.00
   1 -11   5  383.66   23.10
   1  11  -5  335.37   24.90
  -1  11   5  352.56   25.10
   1  11  -5  368.56   25.30
  -1  11   5  358.96   26.40
  -1  11   5  332.37   26.90
  -1  11   5  341.57   26.40
   1  11  -5  360.56   24.20
   1  11  -5  357.36   23.90
  -1 -11  -5  391.26   23.40
  -1  11   5  346.37   25.70
   1  11  -5  322.07   27.10
   1 -11  -5  389.96   23.50
  -1  11  -5  361.46   24.00
  -1  11  -5  390.66   25.30
   1  11   5  359.26   24.70
   1 -11  -5  321.67   26.00
   1  11   5  377.46   25.90
  -1  11  -5  349.27   24.60
  -1  11  -5  374.96   25.70
   1 -11  -5  364.56   23.20
   1  11   5  372.86   24.00
   1 -11  -5  330.47   24.20
   1  11   5  340.07   24.20
  -2 -11  -5  126.79    9.70
  -2 -11  -5  111.39   10.70
  -2  11   5  114.69   16.20
   2  11  -5  113.19   11.40
   2 -11   5  132.99   11.80
  -2  11   5  141.09   17.30
  -2  11   5  123.19   12.80
   2 -11   5  124.99    9.20
  -2 -11  -5  115.19   10.40
  -2  11   5  132.39   16.80
   2  11  -5  119.59   14.30
  -2  11   5  115.99   12.90
   2  11  -5  116.79   14.60
   2  11  -5  126.69   12.60
   2  11  -5  136.99   10.20
   2  11  -5  125.79   11.70
   2  11  -5  107.09   14.50
  -2  11  -5  147.29   11.60
   2 -11  -5  130.89   12.90
   2 -11  -5  105.49   15.30
  -2 -11   5  121.49    9.40
   2  11   5  113.59   14.60
   2 -11  -5  110.89   11.40
   2  11   5  127.09    9.90
   2  11   5  129.89    9.80
   2 -11  -5  138.19    9.20
   2  11   5  128.49   14.00
  -2  11  -5  127.49   14.70
  -2  11  -5  117.99   13.20
   2  11   5  130.99   10.80
   2 -11  -5  116.99   10.50
   3 -11   5   52.79    6.80
   3  11  -5   49.60    6.50
   3  11  -5   33.00    6.40
   3  11  -5   47.00   10.20
  -3  11   5   47.60    6.80
   3  11  -5   66.49    8.80
  -3 -11  -5   49.10    6.40
  -3 -11  -5   38.60    7.00
  -3  11   5   21.60   10.30
   3  11  -5   44.80   10.40
  -3 -11  -5   52.89    6.00
   3 -11   5   52.19    6.30
   3  11   5   56.99    8.50
   3 -11  -5   50.19    7.40
   3 -11  -5   45.50    8.00
   3 -11  -5   48.00    6.40
   3  11   5   48.20    6.00
  -3  11  -5   57.39    6.60
   3 -11  -5   40.30    5.30
  -3 -11   5   52.49    5.50
  -3  11  -5   39.30    8.10
   3 -11  -5   43.00    8.90
   3  11   5   61.59    8.20
  -3 -11   5   50.19    7.70
   3  11   5   56.99    9.00
  -3  11  -5   40.90    9.20
  -4 -11  -5  103.59    9.00
  -4 -11  -5   96.29   11.90
   4  11  -5   87.39   13.70
   4  11  -5  104.89   17.00
  -4  11   5  102.49   11.80
   4  11  -5  110.79    8.80
   4 -11   5  127.59   10.40
   4 -11   5  101.59   11.20
   4  11  -5   94.99   11.70
  -4 -11  -5  106.89    9.50
   4  11  -5   93.49   12.70
  -4  11   5  114.39   11.10
   4  11   5  123.19   11.60
  -4  11  -5  151.28   14.80
   4  11   5  133.19   14.20
  -4 -11   5  110.89   10.60
  -4 -11   5  105.29   11.00
   4 -11  -5  103.39   11.60
   4 -11  -5  110.49   11.20
   4  11   5  101.99   14.90
  -4  11  -5   99.09   13.60
   4 -11  -5  101.19   12.10
   4 -11  -5  119.79   14.80
  -4  11  -5   99.39   10.50
   4  11   5  116.89    8.40
  -5 -11  -5   28.30    3.70
  -5  11   5   24.50    5.00
   5  11  -5   30.40    6.00
   5  11  -5   43.50    5.00
   5  11  -5   25.60    6.40
   5 -11   5   30.40    4.70
  -5 -11  -5   24.70    3.80
   5 -11  -5   10.20   10.90
   5 -11  -5   40.80    8.60
  -5  11  -5   29.70    8.70
   5  11   5   23.70    6.20
   5 -11  -5   28.70    6.50
  -5  11  -5   20.40    4.50
  -5 -11   5   32.60    6.40
  -5  11  -5   31.30    7.20
   5  11   5   35.70    4.30
   5  11   5   34.30    4.30
   5 -11  -5   40.40    6.10
  -5 -11   5   31.90    4.50
   6 -11   5   81.89    9.60
  -6 -11  -5   94.19    6.40
  -6  11   5   75.89    7.70
   6  11  -5   88.79   10.40
  -6 -11  -5   80.79    8.40
   6  11  -5   87.29    7.50
  -6 -11   5   83.69    7.20
   6  11   5   95.79    6.40
   0  12  -5  472.35   31.70
   0 -12   5  509.15   30.30
   0  12   5  474.45   33.00
   0  12  -5  494.05   32.90
   0  12   5  428.56   34.10
   0  12   5  467.65   31.70
   0 -12  -5  490.75   30.60
   0  12  -5  483.25   32.30
   0  12  -5  460.55   34.30
   0 -12  -5  421.46   32.30
   0 -12  -5  493.45   30.70
   0  12  -5  505.45   31.90
   0  12  -5  413.46   34.60
   0  12   5  479.25   31.80
   0  12   5  506.25   32.20
   1  12  -5  202.28   14.80
   1  12  -5  207.48   18.20
  -1  12   5  207.68   18.00
  -1  12   5  192.18   16.80
   1  12  -5  187.88   16.80
   1 -12   5  213.38   13.40
  -1 -12  -5  201.28   13.90
  -1  12   5  176.28   17.10
   1  12  -5  178.68   16.60
   1  12  -5  185.18   16.80
  -1  12   5  216.88   16.30
  -1  12   5  190.78   18.10
  -1 -12  -5  207.48   13.80
   1  12  -5  207.08   16.80
   1  12  -5  196.88   15.30
   1 -12  -5  176.38   16.80
   1  12   5  219.58   18.00
   1  12   5  216.08   17.80
  -1  12  -5  206.38   17.40
  -1  12  -5  196.98   15.50
   1  12   5  182.38   15.10
  -1  12  -5  195.78   15.30
  -1  12  -5  189.98   21.30
   1 -12  -5  187.88   17.90
   1 -12  -5  222.28   13.50
   1 -12  -5  222.48   14.10
  -1  12  -5  195.88   16.40
   1  12   5  207.18   14.70
  -2  12   5  423.36   31.90
  -2 -12  -5  457.95   29.90
   2 -12   5  435.96   30.30
   2  12  -5  449.16   31.30
  -2 -12  -5  461.75   29.30
   2  12  -5  460.65   29.60
  -2 -12  -5  424.86   29.70
  -2  12   5  438.76   33.30
   2  12  -5  427.56   31.50
   2  12  -5  372.36   34.80
  -2  12   5  449.46   32.40
  -2  12   5  453.25   30.80
   2  12  -5  492.05   34.90
   2 -12   5  462.95   29.30
  -2  12   5  459.55   32.70
   2  12   5  480.15   29.60
  -2 -12   5  461.25   29.30
   2 -12  -5  402.66   30.50
   2 -12  -5  487.45   29.90
   2  12   5  436.26   29.50
   2  12   5  487.65   32.40
   2  12   5  458.65   29.90
   2 -12  -5  435.16   32.10
   2 -12  -5  466.65   31.10
  -2  12  -5  449.76   34.00
   2  12   5  482.45   32.50
   2 -12  -5  459.35   29.20
   3  12  -5   66.59    9.10
  -3 -12  -5   70.59    7.20
  -3  12   5   84.49   10.90
   3 -12   5   66.79    7.40
   3  12  -5   64.59   10.10
   3 -12   5   70.39    7.80
  -3 -12  -5   59.99    7.90
   3  12  -5   51.99   13.50
  -3 -12  -5   58.29    8.50
  -3  12   5   75.79   10.00
   3  12  -5   72.79    7.60
   3  12  -5   63.79   15.40
   3 -12  -5   64.19    8.20
   3  12   5   74.89    7.00
   3  12   5   75.19    9.40
   3 -12  -5   72.39    7.90
   3  12   5   52.39    8.90
  -3  12  -5   68.59   10.20
  -3  12  -5   75.29    7.40
  -3 -12   5   62.39    6.60
   3 -12  -5   69.69    9.70
   3 -12  -5   69.99    7.50
   3  12   5   68.29    7.10
  -3  12  -5   55.19    8.50
   3 -12  -5   75.39    9.80
   3  12   5   61.79    9.30
  -4  12   5    0.20    8.10
   4 -12   5    8.30    6.20
   4  12  -5    1.80    6.50
  -4 -12  -5    8.30    3.50
  -4 -12  -5   13.80   10.00
   4  12  -5   10.10   11.50
   4  12  -5    5.20    5.90
  -4 -12  -5    2.60    3.70
   4  12  -5    4.80    3.40
  -4  12   5    6.30    5.20
   4 -12   5    0.70    4.70
  -4 -12   5    5.90    5.00
  -4  12  -5    5.50    7.20
   4 -12  -5    6.70    6.50
  -4 -12   5   -0.50    6.10
   4  12   5    3.50    3.20
   4  12   5    5.50    8.40
  -4  12  -5    4.40    4.30
   4  12   5   -1.70    6.70
  -4  12  -5   11.10    7.00
   4  12   5    4.70    2.80
   4 -12  -5    3.10    9.10
   4 -12  -5   -0.40    7.80
   4 -12  -5    4.10    5.30
  -5 -12  -5    2.40    2.90
   5  12  -5    5.10    4.60
   5 -12   5    1.40    3.80
  -5  12   5    2.10    4.10
   5  12  -5   10.30    5.70
   5  12  -5    6.90    5.90
   5  12   5    2.50    6.20
  -5  12  -5    2.50    5.10
  -5  12  -5   -1.40    7.70
   5 -12  -5   -4.00    7.50
   5  12   5   -4.10    4.90
  -5  12  -5    5.40    5.40
  -5 -12   5    1.20    3.70
   5 -12  -5   -2.30    6.50
   5  12   5    2.50    2.40
   5  12   5    2.40    3.00
   0 -13  -5   14.40    3.10
   0  13  -5   20.40    8.20
   0 -13  -5   20.70    3.40
   0 -13   5   15.80    2.20
   0  13   5    9.80    9.70
   0  13  -5   18.10    8.80
   0  13  -5   19.10    6.50
   0  13   5    7.00    5.90
   0  13  -5   16.80    5.70
   0  13   5    9.10    5.90
   0  13   5    6.70    5.90
   0  13  -5    9.40    6.50
   0  13  -5   10.50   10.30
   0  13   5    2.60    8.10
   0 -13  -5   13.80    7.90
  -1 -13  -5  306.17   23.00
  -1 -13  -5  376.86   21.90
  -1 -13  -5  342.87   21.50
  -1  13   5  315.67   23.50
  -1  13   5  319.87   24.40
   1  13  -5  327.37   23.40
   1  13  -5  297.57   23.70
   1 -13   5  330.77   21.20
  -1  13   5  300.67   23.20
   1  13  -5  292.47   24.70
   1  13  -5  379.06   23.40
  -1  13   5  332.07   24.70
   1  13  -5  336.57   23.70
   1  13  -5  264.87   27.50
   1  13   5  348.77   22.40
   1 -13  -5  305.37   25.00
  -1  13  -5  279.67   26.90
  -1  13  -5  343.87   22.80
   1 -13  -5  325.47   21.30
  -1  13  -5  310.77   23.00
   1  13   5  321.87   22.50
   1 -13  -5  331.67   21.80
   1  13   5  325.07   24.60
  -1  13  -5  361.56   27.90
  -2  13   5  165.08   17.60
   2  13  -5  181.48   16.50
   2  13  -5  183.78   13.80
   2 -13   5  195.58   13.50
   2  13  -5  141.69   19.00
  -2  13   5  159.98   15.50
  -2  13   5  222.98   18.70
  -2  13   5  177.78   15.30
  -2 -13  -5  169.38   12.70
   2  13  -5  149.09   20.30
  -2  13   5  184.28   18.60
  -2 -13  -5  175.98   14.30
   2  13  -5  181.68   16.60
   2 -13   5  172.18   14.90
   2  13  -5  174.38   15.50
   2 -13  -5  149.39   16.60
  -2  13  -5  189.08   14.40
   2 -13  -5  186.78   15.60
   2 -13  -5  198.38   13.20
   2  13   5  175.98   13.60
   2  13   5  180.48   13.10
   2 -13  -5  191.28   18.30
   2  13   5  188.18   16.70
  -2  13  -5  177.58   13.40
   2  13   5  194.68   17.00
  -2 -13   5  175.78   13.20
  -2  13  -5  171.38   15.80
  -2  13  -5  193.08   17.00
   3  13  -5  313.57   25.50
   3 -13   5  360.66   23.80
  -3 -13  -5  356.66   22.70
   3  13  -5  346.67   23.00
   3  13  -5  287.37   39.70
  -3 -13  -5  353.86   23.00
  -3  13   5  346.97   24.10
   3  13  -5  348.17   24.90
  -3  13   5  356.66   26.70
   3  13  -5  376.06   24.60
   3 -13   5  327.67   23.20
  -3  13   5  301.07   28.00
  -3 -13  -5  343.87   25.00
  -3 -13   5  325.17   24.00
  -3 -13   5  297.57   23.50
  -3  13  -5  385.86   26.10
  -3  13  -5  370.76   23.60
   3  13   5  347.17   25.30
   3 -13  -5  315.57   23.20
   3 -13  -5  379.16   23.80
   3 -13  -5  321.87   24.90
   3  13   5  358.16   25.40
  -3  13  -5  348.87   24.80
   3  13   5  348.47   22.90
   3 -13  -5  333.17   25.30
   3  13   5  351.46   22.70
   4  13  -5   93.39   11.40
   4  13  -5  104.69    8.70
  -4  13   5   93.39   10.60
  -4  13   5  111.79   11.40
  -4 -13  -5  100.79    8.50
   4 -13   5  109.59    9.90
  -4 -13  -5   98.19    8.30
   4  13  -5  106.99   10.90
   4  13   5  103.59   12.00
  -4  13  -5  101.39    9.40
   4 -13  -5   83.89   10.20
   4 -13  -5  115.29   10.50
  -4  13  -5  105.99   13.10
   4  13   5   92.99   13.20
   4  13   5   99.29    8.10
   4  13   5  105.09    8.60
  -4  13  -5  106.29   12.00
   5 -13   5  196.48   13.30
  -5 -13  -5  191.28   12.80
   5  13  -5  192.38   13.20
  -5  13   5  175.38   13.60
   5  13  -5  180.98   14.40
  -5 -13  -5  197.38   12.70
   5  13  -5  164.38   14.30
   5  13   5  178.38   14.30
  -5  13  -5  185.58   13.20
   5  13   5  217.48   12.70
   5 -13  -5  163.68   16.80
  -5  13  -5  195.88   12.70
  -5 -13   5  186.58   13.30
   5 -13  -5  184.08   14.60
  -5  13  -5  180.68   14.70
   0  14  -5  113.19   15.20
   0  14  -5  114.39   17.20
   0  14   5  127.19   13.10
   0 -14  -5  125.89   10.10
   0 -14  -5  126.29   10.00
   0  14  -5  156.68   13.50
   0  14   5  132.79   13.30
   0  14  -5  123.39   18.30
   0  14   5  128.09   17.10
   0  14  -5  130.19   12.50
   0 -14   5  143.99    9.20
   0  14  -5  119.09   13.20
   0 -14  -5  113.99   15.70
   0  14   5  154.88   15.10
   0  14   5  142.29   12.70
  -1  14   5   29.80    7.30
   1  14  -5   26.60    8.10
  -1  14   5   49.40    8.80
   1  14  -5   34.90    6.40
   1  14  -5   26.10    6.90
  -1 -14  -5   35.20    4.10
   1  14  -5   44.00    8.60
  -1  14   5   31.10    6.60
   1  14  -5   43.20    7.50
  -1  14   5   36.50    8.00
  -1 -14  -5   29.20   10.10
   1 -14   5   31.10    3.90
   1 -14   5   26.70    7.10
   1  14   5   43.90    5.70
  -1  14  -5   14.40   14.40
   1  14   5   36.10    6.30
   1  14   5   21.90    8.40
  -1  14  -5   40.50    7.50
  -1  14  -5   21.80    5.60
   1  14   5   44.20    8.90
   1 -14  -5   27.70    9.00
  -1  14  -5   31.30    6.70
   1  14   5   56.89    7.20
  -1  14  -5   34.70    7.40
   1 -14  -5   31.90    4.90
   2  14  -5  175.38   14.00
  -2 -14  -5  175.18   15.10
   2  14  -5  182.78   16.10
  -2  14   5  145.79   17.80
   2 -14   5  201.98   15.00
   2  14  -5  183.18   16.50
  -2 -14  -5  194.38   13.00
  -2  14   5  179.28   15.80
   2 -14   5  175.28   13.10
  -2 -14  -5  192.38   14.40
   2  14  -5  195.68   15.90
  -2  14   5  202.98   18.10
  -2  14   5  177.18   17.10
   2  14   5  178.48   13.50
   2  14   5  168.58   17.00
   2 -14  -5  162.28   18.00
  -2  14  -5  206.88   17.10
  -2  14  -5  181.48   14.30
   2 -14  -5  181.48   13.10
  -2  14  -5  174.48   15.70
   2 -14  -5  216.38   16.40
  -2 -14   5  169.18   13.70
   2 -14  -5  174.58   14.10
   2  14   5  158.78   14.10
  -2  14  -5  187.78   14.20
   2  14   5  204.28   17.40
  -3 -14  -5  127.09   16.90
  -3  14   5  128.99   12.10
  -3 -14  -5  121.99    9.70
  -3 -14  -5  114.59   10.50
   3 -14   5  140.49   11.80
  -3  14   5  111.99   13.10
   3  14  -5  144.49   14.90
   3  14  -5  126.79   13.10
   3 -14   5  126.69   11.70
  -3  14   5  162.28   16.50
   3 -14  -5  130.59   14.20
  -3  14  -5  140.89   10.50
   3 -14  -5  117.69   15.90
  -3 -14   5  114.39   12.20
   3 -14  -5  104.79   11.50
   3  14   5  118.19   10.70
   3 -14  -5  135.59   11.60
   4  14  -5  149.49   12.50
  -4  14   5  130.99   15.00
   4 -14   5  150.18   11.40
   4  14  -5  145.79   10.80
   4  14  -5  135.89   12.30
  -4 -14  -5  146.69   10.60
  -4  14   5  119.49   11.90
  -4 -14  -5  149.19   10.30
  -4 -14   5  129.19   11.40
   4 -14  -5  147.29   15.50
   4  14   5  143.79   13.50
   4 -14  -5  141.19   11.90
  -4  14  -5  146.69   13.70
   4  14   5  146.99   10.30
   4  14   5  145.29   12.20
  -4  14  -5  124.69   10.90
  -4  14  -5  145.89   10.40
  -4  14  -5  134.09   13.30
   4  14   5  137.79   12.80
  -5 -14  -5  143.39   10.10
   5  14  -5  139.09   11.50
   5  14  -5  148.39   10.60
  -5 -14  -5  163.08   11.50
   5  14  -5  137.29   11.40
   5 -14   5  137.29   10.60
   5  14   5  151.08   10.00
  -5  14  -5  126.49   10.20
  -5  14  -5  132.89    9.90
  -5 -14   5  140.79   10.40
   5  14   5  158.68   11.30
   0  15  -5  198.58   26.60
   0 -15  -5  243.68   21.10
   0 -15  -5  261.47   17.50
   0  15   5  235.78   18.90
   0 -15   5  242.28   16.90
   0  15  -5  275.67   19.60
   0 -15  -5  265.37   17.40
   0  15   5  236.08   19.20
   0  15  -5  253.77   22.90
   0  15  -5  274.67   19.00
   0  15   5  246.88   19.30
   0  15   5  279.77   20.50
   0  15  -5  266.97   21.10
   0  15   5  236.48   22.50
   0  15  -5  278.87   19.50
   1  15  -5  299.07   24.00
   1  15  -5  317.77   23.50
   1 -15   5  277.97   23.10
  -1  15   5  300.07   23.00
  -1  15   5  346.07   24.50
  -1 -15  -5  348.17   22.70
  -1 -15  -5  345.67   21.50
  -1  15   5  328.67   24.10
   1  15  -5  351.56   22.90
  -1 -15  -5  298.67   24.10
  -1  15   5  331.87   23.70
   1 -15   5  320.27   21.40
   1  15  -5  341.17   23.90
   1  15  -5  265.57   24.40
  -1  15  -5  315.17   26.60
  -1  15  -5  356.86   23.40
   1 -15  -5  329.77   21.80
   1 -15  -5  279.37   25.10
   1  15   5  287.37   22.80
  -1  15  -5  288.27   24.70
   1  15   5  366.96   24.20
  -1  15  -5  355.06   24.00
   1 -15  -5  346.97   22.00
   1  15   5  339.27   22.60
  -1  15  -5  372.56   22.80
   1  15   5  324.17   24.60
   1  15   5  341.57   23.20
   2 -15   5   82.69    8.30
   2  15  -5   80.69   11.80
  -2  15   5   60.39    9.80
   2 -15   5   80.99   10.20
  -2  15   5   68.39   10.20
  -2 -15  -5   64.39    8.30
  -2 -15  -5   81.99    9.20
   2  15  -5   86.49    9.30
  -2  15   5   85.09    9.40
   2  15  -5   83.09   11.80
   2  15  -5   61.89    8.10
  -2 -15  -5   79.09    7.10
  -2  15  -5   89.59   10.80
   2 -15  -5   71.79    8.30
   2  15   5   87.29   10.00
  -2  15  -5   75.39    9.90
   2 -15  -5   71.99    9.10
  -2  15  -5   64.69    8.90
  -2  15  -5   65.89    8.90
   2 -15  -5   67.39   10.10
   2  15   5   71.49    9.60
   2 -15  -5   69.99    9.40
   2  15   5   73.59    9.30
   2  15   5   76.29    8.50
  -3 -15  -5  646.04   42.60
  -3  15   5  623.84   42.90
  -3  15   5  638.84   44.40
   3  15  -5  643.34   43.50
   3  15  -5  669.33   43.40
   3  15  -5  703.53   42.60
   3  15  -5  645.44   43.80
   3 -15   5  660.93   42.90
  -3 -15  -5  682.63   42.30
  -3  15   5  599.34   44.30
  -3  15  -5  632.04   43.90
  -3  15  -5  637.64   43.40
  -3  15  -5  681.73   42.80
  -3 -15   5  576.74   42.80
   3  15   5  688.23   42.40
   3 -15  -5  753.12   45.00
  -3  15  -5  656.53   42.60
   3  15   5  646.54   43.60
   3  15   5  672.03   43.10
   3  15   5  675.73   43.60
   3 -15  -5  723.23   43.10
   4  15  -5   69.69    8.80
   4  15  -5   59.59    9.10
   4 -15   5   62.79    7.90
  -4 -15  -5   80.39    7.70
   4  15  -5   81.99    8.30
  -4 -15  -5   80.79    6.60
  -4  15   5   74.49    9.10
   4 -15  -5   80.79    8.80
  -4  15  -5   94.99   10.20
   4  15   5   65.89    9.00
  -4  15  -5   71.59    7.10
   4  15   5   92.59    9.30
   4  15   5   63.89    6.80
   4  15   5   82.49   10.90
  -4  15  -5   86.59    7.20
  -4 -15   5   82.09    8.00
   4 -15  -5   88.29   10.20
  -4  15  -5   57.49    7.90
   0  16  -5   45.60    9.30
   0  16  -5   67.99    7.80
   0  16   5   43.50    8.40
   0  16   5   61.79    7.50
   0  16  -5   59.69    7.70
   0 -16  -5   57.79    6.70
   0  16   5   71.69    7.90
   0  16  -5   66.49    9.30
   0 -16  -5   57.79    9.80
   0  16   5   67.69    7.90
   0 -16  -5   63.19    6.90
  -1 -16  -5  118.39    9.10
  -1  16   5  122.39   13.70
  -1 -16  -5  129.79   12.90
  -1  16   5  136.89   14.30
   1  16  -5  130.49   11.70
  -1  16   5  106.69   12.20
   1  16  -5  124.99   12.50
   1  16  -5  114.99   13.20
   1  16  -5  110.89   15.70
   1 -16   5  111.09   12.80
  -1  16  -5  105.09   13.90
  -1  16  -5  101.79   12.70
   1  16   5   83.29   12.90
   1 -16  -5  104.09   10.50
   1  16   5  108.89   11.00
  -1  16  -5  112.49   12.00
   1  16   5  115.59   11.50
  -1  16  -5  114.79   13.20
   1 -16  -5  115.89   10.00
  -1  16  -5  127.29   11.50
   2 -16   5   25.60    6.40
  -2 -16  -5   28.20    3.80
   2  16  -5   17.80    6.60
   2  16  -5   21.40    6.60
  -2  16   5   21.40    8.10
   2  16  -5   25.30    5.20
  -2 -16  -5   28.40    7.30
   2  16  -5   30.40    6.90
  -2  16   5   23.60    6.80
  -2  16  -5   23.70    6.20
   2 -16  -5   31.90    8.00
  -2  16  -5   26.70    4.80
   2 -16  -5   22.20    8.20
  -2  16  -5   13.30    7.00
  -2  16  -5   21.90    7.10
   2  16   5   25.00    6.60
   2  16   5   36.20    5.10
   2  16   5   22.60    5.30
   2 -16  -5   33.70    5.40
   2  16   5   25.90    6.60
  -3  16   5  116.99   15.60
   3  16  -5  118.09   13.30
  -3 -16  -5  132.59    9.30
   3  16  -5  132.99   10.50
  -3 -16  -5  105.69   12.50
  -3  16   5  127.99   14.30
   3  16  -5  123.09   11.90
   3 -16   5  112.99   11.00
   3  16  -5  103.69   11.90
   3  16   5  131.69   12.30
   3 -16  -5  117.79   14.30
  -3  16  -5  154.88   13.30
   3  16   5  111.99   11.20
   3  16   5  134.99   10.00
  -3 -16   5  118.99   11.20
  -3  16  -5  125.39   10.00
   3  16   5  122.29   11.60
   3 -16  -5  141.39   11.10
  -3  16  -5  121.79   11.90
   4  16  -5    8.30    3.80
  -4 -16  -5    5.30    2.80
   4  16  -5   -0.50    4.60
  -4 -16  -5    8.60    5.00
  -4  16   5    3.30    3.00
   4 -16   5    3.00    4.00
   4  16  -5   11.60    4.80
   4 -16  -5    3.80    5.60
  -4  16  -5    7.80    3.00
   4  16   5    3.90    3.20
   4  16   5    0.60    4.00
   4  16   5   10.90    5.40
  -4 -16   5    7.60    4.00
  -4  16  -5   11.70    5.30
   4  16   5   15.50    4.90
   4 -16  -5    5.20    9.10
  -4  16  -5   13.60    5.10
   0  17   5  402.36   28.80
   0  17  -5  411.76   28.30
   0  17  -5  422.46   28.00
   0  17   5  404.46   28.30
   0  17  -5  400.56   29.30
   0  17   5  407.06   28.30
   0 -17  -5  433.06   30.60
   0  17  -5  421.36   28.40
   0 -17  -5  384.66   30.40
   0 -17  -5  449.26   27.30
   1  17  -5   59.09    7.10
  -1 -17  -5   55.89    6.50
  -1  17   5   51.39    7.50
  -1  17   5   44.60    8.10
  -1 -17  -5   46.60    9.60
   1  17  -5   65.29    8.30
  -1  17   5   57.39    8.20
   1  17  -5   74.59    9.00
   1 -17   5   66.59    8.50
   1  17  -5   64.79    7.50
  -1  17   5   57.19    7.10
   1  17   5   69.89    7.40
  -1  17  -5   81.49   10.60
   1  17   5   67.79    7.20
   1 -17  -5   57.69    7.70
   1 -17  -5   77.09    7.80
  -1  17  -5   52.89   12.10
   1  17   5   62.09    7.90
   1  17   5   47.00    8.10
  -1  17  -5   65.99    8.20
   1 -17  -5   58.49    9.90
  -1  17  -5   73.69    9.70
   2  17  -5   26.20    5.20
   2  17  -5   31.10    6.30
   2  17  -5   27.00    6.30
   2  17  -5   24.80    6.70
  -2  17   5   29.70    7.90
  -2  17   5   35.70    6.90
  -2 -17  -5   15.80    8.50
  -2 -17  -5   31.80    3.90
  -2  17   5   32.00    5.10
   2 -17   5   28.30    6.30
   2  17   5   32.90    6.30
  -2  17  -5   33.70    7.00
  -2  17  -5   32.00    4.90
  -2  17  -5   38.90    6.10
   2  17   5   30.70    5.80
   2 -17  -5   28.40    7.60
   2  17   5   51.99    6.90
   2 -17  -5   38.40    5.60
   2  17   5   31.80    5.10
  -3  17   5    6.40    4.10
   3  17  -5   10.10    5.40
  -3  17   5    5.70    6.70
   3  17  -5    3.40    7.20
   3  17  -5    8.70    4.30
   3 -17   5    7.90    4.70
  -3 -17  -5    2.30    7.50
   3  17  -5   11.00    5.10
  -3 -17  -5    5.00    2.90
   3  17   5   11.10    3.90
   3  17   5    3.90    5.20
  -3  17  -5   10.40    6.40
   3  17   5    3.90    5.10
   3 -17  -5    0.50    8.20
   3  17   5    1.20    4.80
   3 -17  -5    6.20    4.70
  -3 -17   5    2.40    5.00
  -3  17  -5   12.10    5.80
  -3  17  -5    9.20    3.40
   4  17  -5   79.09    8.00
   4  17  -5   77.19    7.70
   4 -17   5   75.79    7.20
   4  17  -5   69.39    7.40
  -4 -17  -5   77.99    6.20
  -4  17   5   66.49    6.50
   4 -17  -5   67.59    8.00
  -4  17  -5   70.19    6.30
  -4  17  -5   64.89    8.80
   4  17   5   73.69    7.40
   4  17   5   73.79    7.90
  -4  17  -5   70.09    8.90
   4  17   5   74.49    6.80
   4  17   5   74.29    9.40
   0  18  -5   -1.80    5.40
   0  18   5   11.50    5.70
   0 -18  -5    1.90    3.80
   0  18  -5    1.10    7.20
   0  18   5   -1.40    5.40
   0 -18  -5   -1.10   13.60
   0  18  -5    0.70    5.70
   0  18  -5   -3.10    5.10
   0  18   5    0.80    4.70
  -1  18   5   65.29    7.90
  -1  18   5   62.89    7.10
  -1 -18  -5   63.79    6.70
   1  18  -5   80.69    9.20
   1  18  -5   69.29    8.50
   1  18  -5   50.99    6.90
  -1  18   5   53.09    7.90
   1  18  -5   72.99    9.30
   1 -18   5   58.79    8.20
  -1  18   5   70.49    9.30
   1 -18  -5   69.19    8.20
   1  18   5   57.79    8.60
  -1  18  -5   74.89    7.70
   1  18   5   56.09    6.90
   1 -18  -5   62.09    7.70
  -1  18  -5   82.89    9.00
   1  18   5   75.79    8.00
  -2  18   5   28.10    6.10
   2  18  -5   31.00    6.80
   2  18  -5   25.20    5.90
  -2 -18  -5   28.70    3.80
   2  18  -5   30.10    5.20
   2  18  -5   34.50    8.40
  -2  18   5   29.70    4.80
  -2  18   5   27.60    6.90
   2 -18   5   26.00    6.00
  -2  18  -5   36.40    6.30
   2 -18  -5   21.30    7.50
   2  18   5   33.00    5.60
  -2  18  -5   23.00    4.10
   2  18   5   20.50    5.50
   2  18   5   29.10    5.20
  -2  18  -5   23.80    5.00
   2  18   5   32.30    4.90
   2 -18  -5   37.00    5.40
   3  18  -5  102.39    9.30
  -3  18   5  112.29    8.60
  -3 -18  -5  105.29    8.20
   3  18  -5  114.49   10.00
   3 -18   5  117.09    9.70
  -3  18   5   91.59   13.00
   3  18  -5  117.79   10.40
   3  18   5  112.39    9.20
   3  18   5  115.99   10.10
   3 -18  -5  121.89   10.70
   3  18   5  109.59    9.30
   3 -18  -5   96.49   13.70
  -3  18  -5   99.69    8.30
  -3  18  -5  101.89    9.70
  -3  18  -5  103.29   10.50
   3  18   5  105.99    9.50
   0  19   5   37.70    9.20
   0 -19  -5    8.20    4.00
   0  19  -5   12.20    7.20
   0  19  -5   16.80    4.60
   0  19  -5    7.90    6.70
   0  19  -5   20.30    5.40
   0  19   5   17.80    5.20
   0  19   5   16.90    5.30
  -1  19   5   44.90    6.20
   1  19  -5   44.20    6.90
  -1  19   5   55.99    7.00
  -1 -19  -5   46.70    6.20
   1  19  -5   57.69    6.40
   1 -19   5   49.60    7.80
  -1  19   5   50.29    7.40
   1  19   5   60.09    8.00
   1  19   5   44.20    6.30
   1 -19  -5   34.80    7.70
  -1  19  -5   59.09    6.70
   1 -19  -5   62.09    7.30
   1  19   5   53.89    7.20
  -1  19  -5   42.20    5.70
  -1  19  -5   58.29    7.70
  -2  19   5   36.60    7.10
   2  19  -5   38.90    6.00
   2  19  -5   41.50    6.00
  -2 -19  -5   47.20    5.50
  -2  19   5   43.50    6.50
   2  19  -5   46.50    7.10
  -2  19   5   46.50    6.90
   2  19  -5   52.79    5.70
   2 -19   5   42.80    6.20
   2  19   5   38.40    5.40
  -2  19  -5   51.89    7.00
   2  19   5   50.19    6.60
   2 -19  -5   46.10    5.80
  -2  19  -5   55.59    6.30
  -2  19  -5   41.80    5.60
   2  19   5   46.40    5.90
   2 -19  -5   37.70    8.30
   0 -20  -5   61.99    7.30
   0  20   5   72.19    7.50
   0 -20  -5   75.19    9.50
   0  20   5   72.89    9.60
   0  20  -5   57.29    6.80
   0  20  -5   66.59    9.40
   0  20  -5   71.39    7.40
   0  20   5   66.59    8.40
  -1  20   5   41.70    5.60
  -1 -20  -5   47.60    6.10
  -1  20   5   58.19    7.50
   1  20  -5   56.49    7.00
   1  20  -5   51.09    6.60
   1  20  -5   44.30    5.70
   1  20   5   42.50    6.10
   1  20   5   60.59    7.20
  -1  20  -5   52.99    6.80
  -1  20  -5   46.10    5.40
   1  20   5   58.19    6.60
   1 -20  -5   44.50    5.60
  -1  20  -5   49.70    6.20
   1 -20  -5   38.30    8.20
   2  20  -5    3.80    5.00
  -2 -20  -5    4.40    4.10
  -2  20  -5   -0.30    3.10
   2  20   5    2.90    3.50
   2 -20  -5    6.10    4.20
  -2  20  -5    4.30    3.80
   0   0   6   91.69    6.30
   0   0  -6   94.09    6.40
   0   0  -6   93.59    6.40
   0   0  -6   96.99    6.30
   1   0  -6 5095.69  362.26
   1   0   6 6265.77  361.86
  -1   0  -6 6281.77  361.86
  -1   0  -6 5852.51  361.86
  -1   0   6 6032.00  361.76
   1   0  -6 6005.50  361.76
  -1   0  -6 5063.69  361.76
   1   0  -6 5281.67  361.76
   2   0   6    7.00    2.10
  -2   0  -6    9.50    2.10
   2   0   6   15.00    2.70
   2   0  -6   12.00    1.90
  -2   0   6    7.80    2.40
  -2   0  -6    9.70    2.70
   2   0  -6   11.60    1.60
  -2   0  -6    8.00    1.90
   2   0  -6   11.70    3.50
   3   0   6  367.36   23.70
   3   0   6  371.96   23.90
  -3   0  -6  405.76   23.80
   3   0  -6  386.86   23.30
  -3   0  -6  359.16   23.90
   3   0  -6  379.86   25.10
  -3   0   6  363.46   25.00
   3   0   6  363.06   23.60
  -3   0   6  356.16   23.70
  -3   0   6  372.66   24.30
   3   0  -6  303.17   25.00
   3   0  -6  332.67   23.70
  -4   0   6 1761.42  122.29
   4   0   6 1864.61  121.99
   4   0   6 1860.31  121.59
  -4   0   6 1951.50  121.99
   4   0   6 1962.80  121.69
   4   0  -6 2070.09  122.89
   4   0  -6 1755.12  122.19
  -4   0  -6 1770.72  121.69
   4   0  -6 2130.89  121.19
  -4   0  -6 1880.81  121.69
   4   0   6 1931.71  121.39
  -4   0   6 1929.11  121.49
  -4   0  -6 1852.91  121.99
   4   0  -6 2033.60  122.09
  -4   0  -6 2038.60  121.49
  -4   0   6 2049.29  121.79
   4   0  -6 1654.43  123.29
   4   0   6 1992.50  121.59
   5   0   6  560.24   34.90
  -5   0  -6  528.95   34.40
  -5   0  -6  524.05   34.20
   5   0  -6  469.05   36.50
   5   0  -6  557.14   35.30
   5   0  -6  470.65   35.30
   5   0   6  557.74   34.80
  -5   0   6  521.35   35.70
   5   0  -6  552.04   33.50
   5   0  -6  480.55   38.40
  -5   0   6  588.74   34.70
  -5   0   6  504.85   35.60
   5   0   6  520.95   34.40
  -5   0   6  510.45   34.40
   6   0  -6   38.90    5.80
   6   0   6   45.90    6.20
  -6   0   6   48.20    6.10
  -6   0   6   44.60    7.80
  -6   0  -6   42.30    5.60
  -6   0   6   60.19    8.40
   6   0   6   51.59    6.50
   6   0   6   47.50    6.70
  -6   0   6   41.50    5.90
  -6   0  -6   44.40    5.60
  -7   0   6    5.60    2.90
  -7   0  -6    2.10    1.90
   7   0  -6    5.50    2.60
   7   0   6    5.70    2.10
   0  -1  -6 2343.47  150.68
   0   1  -6 2242.08  150.58
   0   1   6 2309.17  150.68
   0   1  -6 2338.07  150.78
   0  -1  -6 2193.68  150.68
   0  -1  -6 2590.94  150.88
   0   1  -6 2692.13  151.08
   1   1  -6   87.09    6.80
  -1  -1  -6   85.99    5.90
   1   1  -6   93.29    6.10
   1  -1   6   82.49    6.60
  -1  -1  -6   87.09    6.20
  -1  -1  -6   83.49    6.00
   1   1  -6   77.89    5.70
  -1   1   6   86.59    5.90
   1  -1  -6   95.79    5.80
  -1   1  -6   76.29    6.30
  -1   1  -6   91.29    6.00
   1  -1  -6   84.69    6.80
   1   1   6   89.39    6.10
  -1   1  -6   84.29    5.90
   1  -1  -6   88.19    5.80
  -2  -1  -6  285.87   18.00
   2   1  -6  231.18   17.80
  -2   1   6  267.87   18.10
  -2  -1  -6  273.37   17.70
   2   1  -6  287.07   17.50
   2   1  -6  250.07   18.90
  -2  -1  -6  283.67   17.80
   2  -1  -6  284.07   17.70
   2  -1  -6  262.57   17.80
   2   1   6  288.37   17.80
  -2   1  -6  279.67   18.00
  -2  -1   6  256.27   18.00
  -2   1  -6  284.27   17.80
  -2  -1   6  292.17   17.70
  -2   1  -6  284.07   17.70
   2   1   6  274.87   18.00
  -3   1   6 1107.59   73.59
   3   1  -6 1028.60   74.29
  -3  -1  -6 1128.69   73.09
  -3  -1  -6 1134.19   72.89
  -3   1   6 1156.18   72.89
   3  -1   6 1164.28   72.99
   3  -1   6 1124.09   72.99
   3   1  -6 1200.08   73.69
  -3   1   6 1183.18   73.29
   3   1   6 1132.59   73.09
  -3   1  -6 1224.48   72.99
   3  -1  -6 1274.97   72.89
  -3  -1   6 1090.79   72.99
  -3  -1   6 1107.09   73.89
   3   1   6 1157.78   72.99
   3  -1  -6 1099.69   72.89
   3  -1  -6 1154.68   73.69
   3   1   6 1124.59   72.89
  -3  -1   6 1194.78   72.89
  -3  -1   6 1210.58   73.29
  -3   1  -6 1133.39   73.09
  -4   1   6   69.79    7.10
   4   1  -6   65.89    9.80
   4   1  -6   75.79    5.60
  -4   1   6   83.29    9.80
   4   1  -6   64.29   11.20
  -4  -1  -6   76.09    7.20
  -4  -1  -6   78.19   10.00
   4  -1   6   83.19    8.80
   4  -1   6   69.39    8.40
   4  -1   6   70.29    7.20
   4  -1   6   64.89    7.90
   4  -1   6   98.39    9.70
  -4   1   6   91.79   10.70
  -4  -1  -6   75.89    8.90
  -4   1   6   83.89    8.90
   4   1  -6   78.39    8.10
  -4  -1  -6   79.29    7.40
   4   1  -6   86.99   11.70
   4  -1  -6   67.39    9.60
   4  -1  -6   62.79   11.20
  -4  -1   6   72.89    8.80
  -4  -1   6   83.09    8.00
   4   1   6   69.89    8.00
  -4   1  -6   55.59    8.20
   4  -1  -6   77.89    9.80
  -4   1  -6   76.39    9.10
  -4  -1   6   67.19    9.80
   4  -1  -6   71.19   10.10
   4   1   6   74.29    8.40
  -4   1  -6   80.99    9.00
   4   1   6   80.39   10.50
   4   1   6   91.79    8.10
  -4  -1   6   73.99    8.40
   4  -1  -6   72.49    6.20
   4   1   6   54.09    7.80
  -4   1  -6   60.59    8.20
  -4   1  -6   72.59    6.80
   5   1  -6   29.50    6.30
   5   1  -6   39.70    5.90
   5   1  -6   35.50    8.90
   5   1  -6   29.60   10.90
  -5   1   6   36.40    5.20
   5  -1   6   45.20    6.90
  -5  -1  -6   38.30    5.40
  -5   1   6   33.10    7.00
  -5   1   6   37.70    7.50
  -5  -1  -6   38.20    6.30
  -5   1   6   43.00    6.00
   5  -1   6   42.40    5.70
   5   1  -6   49.40    9.90
  -5  -1  -6   53.19    5.70
   5  -1   6   40.10    6.20
  -5  -1   6   45.60    6.00
  -5  -1   6   41.50    8.00
   5  -1  -6   44.40    7.10
   5  -1  -6   42.00   10.90
  -5  -1   6   41.50    8.90
   5  -1  -6   33.50    7.50
   5   1   6   54.69    6.30
  -5  -1   6   32.40    5.90
   5  -1  -6   41.80    5.10
  -5   1  -6   41.30    5.40
   5   1   6   50.59    5.70
  -5   1  -6   35.80    4.90
   5  -1  -6   34.50   10.00
   5   1   6   25.80    5.80
   6  -1   6    4.70    5.90
  -6   1   6    0.60    4.90
  -6  -1  -6   -1.10    4.90
   6  -1   6    9.60    4.90
  -6   1   6    7.40    4.60
  -6   1   6    4.30    6.30
   6  -1   6    1.30    3.70
  -6  -1  -6    4.30    3.10
   6   1  -6    4.70    4.20
  -6  -1   6   16.10    4.90
   6   1   6    1.30    5.30
  -6  -1   6    5.50    5.10
  -6   1  -6    4.40    3.20
   6  -1  -6    1.70    4.60
   6   1   6    6.10    2.90
   6   1   6    6.20    5.30
  -6  -1   6   15.50    6.00
  -6   1  -6    3.40    4.10
  -7   1   6   66.89    6.10
  -7  -1  -6   64.59    6.00
   7   1  -6   66.19    5.50
   7  -1   6   62.59    5.50
   7  -1  -6   67.19    6.00
  -7  -1   6   70.69    6.30
   7   1   6   69.29    5.30
   0   2  -6 3613.24  229.78
   0  -2   6 3315.87  229.38
   0  -2  -6 3712.83  229.38
   0  -2  -6 3756.22  229.38
   0   2  -6 3567.24  229.48
   0  -2  -6 3506.35  229.58
   0   2   6 3974.00  229.38
  -1   2   6 4429.86  271.07
   1   2  -6 4506.35  271.17
   1   2  -6 4238.38  271.57
  -1  -2  -6 4412.06  271.17
   1  -2   6 4221.08  271.37
  -1  -2  -6 4434.76  271.07
  -1  -2   6 4071.99  270.97
   1  -2  -6 3762.42  271.47
   1   2   6 4662.93  271.07
  -1   2  -6 4714.63  271.17
  -1  -2   6 3914.91  271.07
  -1   2  -6 3801.12  271.07
   1  -2  -6 4369.56  271.07
  -1   2  -6 4325.27  270.97
   1  -2  -6 4571.64  271.07
   2   2  -6  904.51   63.39
   2   2  -6 1029.70   62.29
  -2  -2  -6  982.40   62.59
   2  -2   6  895.41   62.59
   2   2  -6 1018.60   62.59
   2  -2   6  979.20   62.49
  -2  -2  -6  984.50   62.59
  -2   2   6  995.10   62.49
  -2  -2   6 1029.70   62.49
   2   2   6  961.60   62.59
  -2   2  -6  902.11   62.49
   2  -2  -6 1006.00   62.49
  -2   2  -6  975.90   62.49
   2   2   6 1044.80   62.59
  -2   2  -6 1051.29   62.59
   2  -2  -6 1014.00   62.49
  -3   2   6  309.57   21.60
  -3  -2  -6  311.47   21.40
   3   2  -6  292.47   22.70
   3   2  -6  330.77   20.40
   3   2  -6  307.87   22.20
  -3   2   6  324.87   20.90
   3  -2   6  328.17   21.00
  -3  -2  -6  345.67   21.30
  -3   2   6  313.97   22.30
   3  -2   6  323.27   21.10
  -3  -2  -6  320.57   21.10
   3   2  -6  328.77   21.00
   3  -2  -6  309.17   21.00
  -3  -2   6  340.27   20.90
   3   2   6  312.97   21.30
  -3  -2   6  314.67   21.80
  -3   2  -6  311.67   21.50
   3   2   6  319.37   21.30
  -3  -2   6  287.27   23.00
  -3   2  -6  353.26   20.90
  -3  -2   6  303.37   21.40
   3  -2  -6  319.97   22.50
   3  -2  -6  348.87   20.90
  -4   2   6  288.27   19.80
   4  -2   6  251.57   21.10
  -4  -2  -6  255.47   18.70
  -4   2   6  277.07   18.70
  -4   2   6  276.57   17.70
   4   2  -6  223.28   19.90
  -4  -2  -6  293.47   18.20
  -4  -2  -6  258.77   19.10
   4   2  -6  303.87   22.80
   4  -2   6  284.27   17.80
   4   2  -6  225.98   20.70
  -4   2   6  264.57   20.70
   4  -2   6  225.68   19.50
   4   2  -6  264.37   19.30
   4   2  -6  253.47   18.20
   4   2  -6  220.38   24.20
   4  -2   6  302.87   18.90
  -4  -2  -6  274.17   17.80
  -4   2  -6  259.07   20.80
   4  -2  -6  225.88   20.80
   4  -2  -6  306.47   17.60
   4   2   6  271.87   18.20
  -4  -2   6  289.97   18.80
   4   2   6  215.88   19.40
  -4   2  -6  242.38   18.70
   4   2   6  264.77   19.10
   4   2   6  217.88   24.10
  -4  -2   6  259.67   18.60
  -4  -2   6  266.47   17.80
   4  -2  -6  311.47   20.00
   4   2   6  245.08   20.20
   4   2   6  268.37   18.30
   4  -2  -6  291.47   22.20
  -4  -2   6  254.27   21.60
   4  -2  -6  257.27   21.40
  -4   2  -6  273.47   17.60
   5   2  -6  120.69   11.50
   5  -2   6  120.19   10.70
  -5  -2  -6   99.39   10.50
  -5   2   6  100.89    9.50
  -5   2   6  119.89   12.80
   5   2  -6  102.49   14.10
  -5   2   6  115.69   11.10
   5   2  -6  121.39   11.20
   5  -2   6  133.39   11.50
   5  -2   6  112.29   12.70
  -5   2   6  140.49   13.00
   5  -2   6  109.99   10.50
   5   2  -6  115.89   15.90
  -5  -2  -6  114.79   10.20
  -5  -2  -6  122.29    9.80
   5   2  -6  108.19   17.00
  -5  -2   6  105.89   11.80
  -5  -2   6  126.09   11.00
   5   2   6  125.59   10.50
   5  -2  -6  125.39   13.70
   5   2   6  119.39   10.50
   5  -2  -6   85.29   17.50
  -5   2  -6  112.29   10.10
  -5  -2   6  142.39   13.50
   5  -2  -6  117.99    8.90
  -5  -2   6  106.49   15.00
   5  -2  -6  115.89   12.50
   5   2   6  115.69   10.60
  -5   2  -6  111.59    9.30
  -6  -2  -6   37.30    6.20
  -6   2   6   30.90    5.90
   6  -2   6   38.40    5.10
  -6   2   6   47.00    6.90
  -6  -2  -6   40.80    5.70
   6  -2   6   47.20    5.80
   6   2  -6   33.30    5.10
   6  -2   6   45.10    6.90
  -6   2   6   37.10    5.00
  -6  -2   6   50.89   10.40
  -6  -2   6   44.20    6.20
   6  -2  -6   35.10    6.30
  -6  -2   6   44.50    5.50
  -6   2  -6   39.10    4.80
  -6   2  -6   43.70    5.30
   6   2   6   43.50    5.60
   6   2   6   41.70    6.40
   6  -2  -6   40.70    6.30
   7  -2   6   57.89    5.30
  -7   2   6   49.20    5.60
  -7  -2  -6   54.29    4.50
   7   2  -6   51.59    4.70
   7  -2  -6   46.90    5.50
  -7  -2   6   58.59    5.50
   7   2   6   60.89    4.50
   0   3   6   23.50    2.20
   0  -3  -6   20.60    2.60
   0   3  -6   17.80    2.50
   0  -3   6   18.90    2.20
   0  -3  -6   17.20    2.20
   0   3  -6   22.20    3.10
   0  -3  -6   19.50    2.00
  -1   3   6 4271.07  280.87
  -1  -3  -6 4804.12  281.07
  -1  -3  -6 4670.03  281.07
  -1  -3  -6 4326.77  280.87
   1   3  -6 4685.03  281.07
   1   3  -6 4069.99  281.47
  -1  -3   6 4408.06  280.87
   1  -3  -6 4485.25  280.97
  -1   3  -6 4266.97  281.07
   1   3   6 4696.93  280.97
   1  -3  -6 3918.21  281.27
   1  -3  -6 4848.51  281.17
  -1  -3   6 4341.77  280.87
   1   3   6 4544.85  280.97
   2   3  -6 1082.19   73.79
   2   3  -6 1167.78   72.89
  -2  -3  -6 1113.19   72.89
  -2   3   6 1117.79   72.79
   2  -3   6 1063.79   72.99
   2  -3   6 1202.48   72.89
   2   3   6 1178.78   72.89
  -2   3  -6 1196.48   72.79
   2  -3  -6 1149.78   72.79
   2  -3  -6 1194.08   72.89
  -2  -3   6 1203.88   72.79
   2   3   6 1124.19   72.89
  -3   3   6  402.06   28.60
  -3   3   6  430.06   27.20
  -3  -3  -6  478.05   27.70
  -3  -3  -6  440.36   27.40
   3  -3   6  436.86   27.40
   3   3  -6  429.46   27.40
  -3   3   6  424.86   28.00
   3   3  -6  404.06   28.30
   3  -3   6  414.96   27.60
  -3  -3  -6  462.25   27.80
   3   3   6  373.36   27.70
  -3   3  -6  444.46   27.20
   3   3   6  356.06   28.00
  -3  -3   6  464.65   27.30
  -3  -3   6  353.76   28.30
   3  -3  -6  448.46   27.30
   3  -3  -6  478.15   28.90
  -3  -3   6  437.06   28.00
  -3   3  -6  391.26   27.90
  -3  -3   6  362.16   28.90
   3  -3  -6  436.96   27.40
   3   3   6  433.46   27.60
   3  -3  -6  404.66   28.10
   4   3  -6  565.94   35.50
  -4   3   6  517.15   35.20
  -4   3   6  479.35   36.40
  -4  -3  -6  550.34   34.70
  -4  -3  -6  578.74   35.10
   4   3  -6  519.05   37.30
   4   3  -6  566.44   38.30
   4   3  -6  482.55   37.70
  -4  -3  -6  541.15   35.20
   4  -3   6  533.05   35.10
  -4   3   6  548.85   34.60
   4   3  -6  474.95   35.80
   4  -3   6  473.75   37.10
  -4   3   6  568.24   36.00
   4   3  -6  520.75   36.10
   4  -3   6  547.25   35.50
   4   3  -6  515.35   34.90
   4  -3   6  530.25   34.70
  -4  -3  -6  556.44   35.60
  -4   3  -6  536.15   36.50
   4  -3  -6  560.84   34.60
  -4  -3   6  497.95   35.40
   4   3   6  513.15   35.20
  -4   3  -6  574.64   34.50
   4   3   6  578.64   34.90
  -4  -3   6  602.04   35.40
  -4  -3   6  502.95   36.90
   4  -3  -6  577.84   36.30
   4  -3  -6  510.75   37.10
   4   3   6  571.84   34.90
  -4  -3   6  592.34   34.80
  -4   3  -6  526.45   35.20
   4   3   6  514.35   37.60
  -4  -3   6  492.85   36.40
  -5   3   6  792.52   52.39
  -5  -3  -6  846.22   51.59
   5   3  -6  726.13   54.79
   5   3  -6  895.21   53.89
   5   3  -6  722.23   52.39
  -5   3   6  772.52   51.69
   5  -3   6  827.42   52.49
   5   3  -6  860.11   52.09
  -5  -3  -6  656.23   53.29
  -5  -3  -6  787.82   51.19
   5   3  -6  768.02   56.59
   5  -3   6  678.13   52.89
  -5  -3  -6  818.22   51.79
   5  -3   6  805.42   52.09
   5  -3   6  791.52   51.29
  -5   3   6  842.92   52.39
   5   3  -6  798.02   51.89
   5  -3   6  807.72   51.59
  -5   3   6  779.72   51.19
   5   3   6  811.02   51.49
  -5   3  -6  833.42   51.09
   5  -3  -6  904.31   52.59
  -5  -3   6  726.63   52.09
   5  -3  -6  775.52   52.89
  -5   3  -6  838.22   51.49
   5  -3  -6  815.52   51.19
   5   3   6  847.72   51.49
  -5  -3   6  777.12   52.49
   5   3   6  792.92   51.49
  -5  -3   6  887.11   51.89
  -6   3   6   85.39   10.30
  -6  -3  -6   93.29    7.50
   6  -3   6   78.59    9.00
  -6   3   6   86.49    9.50
   6  -3   6   70.69    8.90
  -6  -3  -6   93.09    9.30
   6   3  -6   81.09    7.90
   6  -3   6   92.29    9.10
  -6   3   6   95.39    7.70
  -6  -3   6   86.09    8.70
  -6   3  -6   94.89   10.00
   6  -3  -6   73.39   10.30
  -6  -3   6   83.19   10.00
   6   3   6   80.09    7.20
   6   3   6   77.09   10.90
  -6   3  -6   87.19    7.20
  -6  -3   6   85.19    9.50
   6  -3  -6   90.99   10.10
  -7  -3  -6   10.50    1.90
  -7   3   6    2.30    3.90
   7  -3   6    7.30    2.70
  -7  -3   6    7.70    2.80
   7  -3  -6   12.20    3.00
   0   4  -6  540.55   33.80
   0  -4  -6  507.05   33.70
   0   4   6  537.25   33.60
   0  -4  -6  557.34   33.60
   0  -4   6  509.05   33.50
   1   4  -6  355.66   23.10
  -1   4   6  367.06   22.90
  -1  -4  -6  347.37   23.10
   1  -4   6  360.46   22.90
  -1  -4  -6  346.57   22.90
  -1  -4  -6  369.76   23.10
  -1   4  -6  383.46   23.20
   1   4   6  357.16   23.00
  -1  -4   6  351.46   22.80
   1  -4  -6  339.57   22.90
   1   4   6  331.97   23.10
  -1  -4   6  371.86   22.80
   1  -4  -6  398.76   23.60
  -2  -4  -6 1285.67   83.29
   2  -4   6 1336.97   83.29
   2   4  -6 1288.47   84.19
  -2  -4  -6 1389.06   83.39
  -2   4   6 1229.68   83.79
   2  -4   6 1177.58   83.39
  -2   4   6 1338.57   83.09
   2  -4  -6 1339.97   83.19
  -2   4  -6 1405.26   83.09
  -2  -4   6 1379.46   83.19
   2  -4  -6 1351.66   83.29
  -2   4  -6 1407.66   83.39
   2   4   6 1309.07   83.29
   2   4   6 1233.18   83.29
   2   4   6 1376.26   83.29
   2  -4  -6 1174.88   83.39
  -3   4   6  211.28   13.50
   3  -4   6  217.48   14.40
   3  -4   6  205.88   15.20
   3   4  -6  197.68   15.70
  -3  -4  -6  189.08   15.80
  -3   4   6  210.38   16.00
   3   4  -6  204.18   13.90
  -3  -4  -6  213.18   14.50
   3   4  -6  220.08   15.20
   3  -4   6  202.48   13.90
  -3   4   6  181.88   15.20
  -3  -4  -6  212.18   14.10
   3  -4  -6  202.58   13.90
   3   4   6  180.28   15.20
   3   4   6  198.48   14.30
  -3   4  -6  201.68   14.40
   3  -4  -6  189.38   15.00
   3   4   6  215.08   14.10
  -3  -4   6  222.38   13.70
  -3  -4   6  171.78   15.80
  -3  -4   6  176.98   17.20
   3  -4  -6  205.28   16.50
  -3   4  -6  233.68   13.50
   3  -4  -6  211.08   13.90
  -3  -4   6  202.18   15.30
   4   4  -6    8.40    5.90
   4   4  -6   -2.80   10.10
   4   4  -6   -0.70    8.60
   4  -4   6    6.30    9.60
  -4   4   6   -0.10    6.70
  -4  -4  -6    3.40    3.40
  -4  -4  -6    7.70    4.70
  -4   4   6    4.20    5.40
   4  -4   6    4.00    5.50
  -4  -4  -6   10.80    4.60
   4   4  -6   10.40    7.00
   4   4  -6    7.60    5.50
   4  -4   6    1.70    4.40
  -4   4   6   12.50    2.70
   4   4  -6   14.30    6.80
  -4   4   6    0.50    5.60
   4   4  -6    7.80    4.70
  -4  -4  -6    3.70    5.90
   4  -4   6    0.60    3.50
  -4   4  -6    0.00   10.30
  -4  -4   6    3.50    8.90
   4   4   6    7.40    3.80
  -4  -4   6    5.60    8.70
   4  -4  -6    1.70    7.20
   4   4   6    9.00    4.20
   4  -4  -6   10.30    6.60
   4  -4  -6    7.10    5.80
  -4  -4   6    3.90    5.00
   4   4   6    8.80    4.60
  -4   4  -6    5.50    7.60
   4   4   6    9.60    9.40
   4  -4  -6    2.80    6.00
   4  -4  -6    8.40    9.50
  -4  -4   6    6.40    3.40
  -4   4  -6    1.10    5.00
  -4  -4   6    8.80    6.90
   4  -4  -6    3.10    3.20
  -4   4  -6    8.90    2.60
  -4   4  -6   14.20    7.90
  -5  -4  -6  355.56   22.50
  -5   4   6  375.56   24.30
  -5  -4  -6  285.07   27.10
   5   4  -6  309.57   27.90
  -5  -4  -6  377.66   22.90
   5  -4   6  362.86   22.70
   5   4  -6  342.67   27.90
  -5   4   6  340.77   24.20
   5   4  -6  378.76   26.50
   5  -4   6  308.77   25.50
   5   4  -6  332.77   23.20
   5  -4   6  304.37   24.00
  -5   4   6  345.87   22.20
   5   4  -6  314.07   25.00
  -5  -4  -6  334.97   23.70
  -5   4   6  303.97   23.70
   5  -4   6  312.67   24.80
   5  -4   6  325.37   23.10
   5   4   6  377.76   22.60
  -5   4  -6  319.57   25.00
  -5  -4   6  318.87   25.00
  -5   4  -6  334.27   22.70
   5   4   6  328.47   26.50
   5   4   6  344.97   23.10
   5  -4  -6  346.87   22.40
   5  -4  -6  325.27   25.50
  -5  -4   6  335.77   24.70
  -5  -4   6  377.56   23.40
  -5   4  -6  344.67   22.10
   5   4   6  321.57   22.70
   5  -4  -6  338.97   24.40
   6  -4   6  136.99   11.80
  -6  -4  -6  100.19   10.80
   6  -4   6  122.59   13.50
  -6   4   6  119.79    9.80
  -6  -4  -6  140.79    9.50
  -6   4   6  128.49   11.20
   6   4  -6  110.09    9.70
  -6  -4  -6   97.29   12.60
  -6   4   6  147.29   11.70
   6  -4   6  148.69   11.30
   6  -4  -6  136.19   12.20
  -6  -4   6  129.39   11.30
   6  -4  -6  129.69   12.10
  -6   4  -6  105.89   10.00
   6   4   6  131.89    9.30
  -6  -4   6  146.79   10.60
   6  -4  -6  126.19   10.40
   0   5  -6 1611.14  103.59
   0   5   6 1609.54  103.39
   0   5  -6 1787.42  104.19
   0  -5  -6 1520.25  103.39
   0  -5  -6 1655.53  103.39
   1   5  -6  606.24   38.80
   1   5  -6  678.13   39.30
  -1  -5  -6  658.33   39.00
  -1  -5  -6  604.14   38.80
  -1   5   6  625.64   38.50
   1  -5   6  500.45   38.90
   1  -5   6  634.44   38.60
  -1   5  -6  613.84   38.80
   1  -5  -6  611.44   38.60
   1   5   6  593.84   38.70
   1  -5  -6  581.54   38.70
   1   5   6  565.44   38.80
  -1  -5   6  633.64   38.50
   2  -5   6  469.15   29.50
   2   5  -6  422.06   30.20
   2   5  -6  495.95   30.60
  -2   5   6  473.95   29.30
  -2  -5  -6  483.25   29.70
   2  -5   6  395.66   30.10
  -2  -5  -6  456.65   29.70
   2   5  -6  458.55   29.50
  -2   5  -6  492.55   29.70
   2  -5  -6  472.15   31.80
   2  -5  -6  457.35   29.40
  -2  -5   6  492.15   29.40
   2   5   6  480.85   29.60
   2   5   6  426.76   29.70
   2   5   6  406.76   29.90
   2  -5  -6  462.75   29.60
  -3   5   6 1060.49   68.79
   3  -5   6 1070.59   68.19
  -3   5   6 1131.69   67.79
   3   5  -6 1075.79   69.49
   3   5  -6 1132.29   68.49
  -3  -5  -6 1127.69   68.39
  -3   5   6  942.31   69.09
  -3  -5  -6  947.81   68.39
  -3  -5  -6 1153.58   67.99
  -3   5   6 1058.09   68.39
   3  -5   6 1041.50   68.49
   3  -5   6 1114.49   68.09
  -3  -5  -6 1021.60   68.79
   3   5  -6 1062.69   70.79
   3   5  -6  967.90   68.69
   3   5  -6 1048.30   67.99
   3   5   6 1153.08   68.09
  -3   5  -6 1140.69   68.19
   3   5   6 1079.09   68.09
  -3   5  -6 1035.00   69.59
   3  -5  -6 1057.59   67.99
  -3  -5   6 1190.28   67.99
   3  -5  -6 1077.29   68.29
  -3   5  -6 1150.48   67.69
   3   5   6 1023.10   68.09
   3  -5  -6 1106.19   68.09
   3  -5  -6  927.71   68.89
  -3  -5   6 1030.20   68.39
   3  -5  -6 1069.79   68.89
   4  -5   6  494.85   30.80
  -4  -5  -6  514.85   30.70
  -4  -5  -6  503.25   31.40
   4  -5   6  378.46   36.00
  -4   5   6  443.16   32.50
  -4  -5  -6  506.85   31.80
   4   5  -6  468.05   33.40
   4   5  -6  499.65   34.80
  -4   5   6  444.56   31.50
  -4  -5  -6  460.65   31.20
   4  -5   6  473.75   31.00
  -4   5   6  492.35   30.30
   4   5  -6  448.26   31.40
[truncated: 943,103 more chars]
