# Supplementary material for: Total syntheses of Tetrodotoxin and 9-epiTetrodotoxin
Source: Nat Commun. 2024 Jan 23;15:679. doi: 10.1038/s41467-024-45037-0 (PMC10806222; doi:10.1038/s41467-024-45037-0)
Supplement: Supplementary file 4 — Source Data [file 41467_2024_45037_MOESM4_ESM.zip › Surce Data 20231213/Surce Data New/Crystal Structure Source Data/CCDC-2184304/cu_20220427_Cph_04_25_COOMe_0m.ins]

TITL cu_20220427_cph_04_25_coome_0m_a.res in P2(1)2(1)2(1)
REM Old TITL cu_20220427_cph_04_25_coome_0m_a.res in P2(1)2(1)2(1)
REM SHELXT solution in P2(1)2(1)2(1): R1 0.149, Rweak 0.036, Alpha 0.003
REM <I/s> 1.108 for 28 systematic absences, Orientation as input
REM Flack x = 0.093 ( 0.044 ) from 1783 Parsons' quotients
REM Formula found by SHELXT: C23 O11
CELL 1.54178 6.0147 17.5833 23.3786 90 90 90
ZERR 4 0.0001 0.0003 0.0004 0 0 0
LATT -1
SYMM 0.5-X,-Y,0.5+Z
SYMM -X,0.5+Y,0.5-Z
SYMM 0.5+X,0.5-Y,-Z
SFAC C H O
UNIT 92 120 44

L.S. 4 0 0
PLAN  15
SIZE 0.13 0.15 0.16
TEMP -80.15
CONF
list 4
MORE -1
BOND $H
ABIN 
fmap 2 53
acta 
EXTI 0.0094
OMIT 0 5 3
OMIT 0 1 1
OMIT 0 4 6
OMIT 0 5 5
WGHT 0.0716 0.4994
FVAR 0.84104
REM <olex2.extras>
REM <HklSrc "%.\\cu_20220427_Cph_04_25_COOMe_0m.hkl">
REM </olex2.extras>

O1    3     0.71740  0.21541  0.35411  11.00000  0.04170  0.02098  0.03071 =
 0.00186 -0.00214  0.00240 
O2    3     0.62919  0.13012  0.28576  11.00000  0.05359  0.01662  0.03883 =
 0.00103 -0.00298 -0.00204 
O3    3     0.34200  0.26259  0.28758  11.00000  0.02810  0.02480  0.02971 =
 -0.00248  0.00029 -0.00556 
O4    3     0.06828  0.29144  0.18007  11.00000  0.04844  0.03758  0.04711 =
 0.00083 -0.00777 -0.01109 
O5    3     0.27201  0.37701  0.13254  11.00000  0.05362  0.03885  0.03431 =
 0.00600 -0.00523 -0.00665 
O6    3     0.23034  0.44004  0.24800  11.00000  0.03839  0.03226  0.04185 =
 -0.00508 -0.00286  0.00649 
O7    3     0.56676  0.49271  0.23497  11.00000  0.04795  0.01869  0.05523 =
 0.00436 -0.00412 -0.00030 
AFIX 147
H7    2     0.49293  0.53316  0.23279  11.00000 -1.50000 
AFIX 0
O8    3     0.54827  0.43130  0.35898  11.00000  0.02608  0.02264  0.03040 =
 -0.00576 -0.00391  0.00233 
O9    3     0.88766  0.38585  0.37803  11.00000  0.03657  0.03310  0.10643 =
 -0.02353 -0.02396  0.01017 
O10   3     0.64532  0.57163  0.38204  11.00000  0.02245  0.02629  0.04128 =
 -0.00864 -0.00643  0.00564 
O11   3     0.59467  0.69042  0.41470  11.00000  0.03061  0.02968  0.06792 =
 -0.01193 -0.00177  0.00757 
C1    1     0.73965  0.13680  0.33997  11.00000  0.03674  0.01995  0.04092 =
 0.00070 -0.00061  0.00388 
C2    1     0.61081  0.09069  0.38340  11.00000  0.04157  0.03107  0.04942 =
 0.01087  0.00103 -0.00145 
AFIX 137
H2a   2     0.68025  0.09611  0.42111  11.00000 -1.50000 
H2b   2     0.61155  0.03701  0.37214  11.00000 -1.50000 
H2c   2     0.45716  0.10910  0.38511  11.00000 -1.50000 
AFIX 0
C3    1     0.98111  0.11411  0.33421  11.00000  0.03768  0.03604  0.07172 =
 0.00346  0.00655  0.00844 
AFIX 137
H3a   2     0.99064  0.06285  0.31795  11.00000 -1.50000 
H3b   2     1.05171  0.11467  0.37198  11.00000 -1.50000 
H3c   2     1.05748  0.15013  0.30896  11.00000 -1.50000 
AFIX 0
C4    1     0.65795  0.20000  0.25533  11.00000  0.04089  0.01559  0.03268 =
 -0.00147  0.00597 -0.00192 
AFIX 13
H4    2     0.76874  0.19658  0.22354  11.00000 -1.20000 
AFIX 0
C5    1     0.72314  0.25825  0.30248  11.00000  0.02792  0.01843  0.03108 =
 0.00036  0.00289  0.00050 
AFIX 13
H5    2     0.86922  0.28372  0.29539  11.00000 -1.20000 
AFIX 0
C6    1     0.52298  0.31317  0.30013  11.00000  0.02600  0.01968  0.02577 =
 -0.00136  0.00084 -0.00151 
C7    1     0.43191  0.22964  0.23630  11.00000  0.04045  0.01989  0.03063 =
 -0.00544  0.00109 -0.00389 
AFIX 13
H7a   2     0.33455  0.18983  0.21883  11.00000 -1.20000 
AFIX 0
C8    1     0.46395  0.30028  0.19833  11.00000  0.04415  0.02163  0.02543 =
 -0.00311  0.00269 -0.00213 
AFIX 13
H8    2     0.57877  0.29012  0.16835  11.00000 -1.20000 
AFIX 0
C9    1     0.55463  0.35960  0.24334  11.00000  0.03331  0.02004  0.02587 =
 -0.00089  0.00176 -0.00057 
AFIX 13
H9    2     0.71644  0.36900  0.23651  11.00000 -1.20000 
AFIX 0
C10   1     0.42937  0.43433  0.24269  11.00000  0.03869  0.02146  0.02563 =
 -0.00364 -0.00480  0.00226 
C11   1     0.24294  0.32106  0.17056  11.00000  0.04800  0.02461  0.03163 =
 -0.00279  0.00639 -0.00932 
C12   1     0.06696  0.40260  0.10674  11.00000  0.06488  0.04898  0.04983 =
 0.01088 -0.02319 -0.00559 
AFIX 137
H12a  2     0.09880  0.44347  0.07945  11.00000 -1.50000 
H12b  2    -0.03308  0.42161  0.13658  11.00000 -1.50000 
H12c  2    -0.00395  0.36008  0.08671  11.00000 -1.50000 
AFIX 0
C13   1     0.46110  0.35453  0.35453  11.00000  0.02662  0.02486  0.02922 =
 -0.00441  0.00231 -0.00092 
AFIX 23
H13a  2     0.29698  0.35676  0.35725  11.00000 -1.20000 
H13b  2     0.51567  0.32460  0.38754  11.00000 -1.20000 
AFIX 0
C14   1     0.76055  0.43815  0.37339  11.00000  0.02858  0.02735  0.03803 =
 -0.00963 -0.00517  0.00591 
C15   1     0.83309  0.51845  0.38505  11.00000  0.01941  0.02782  0.03271 =
 -0.00823 -0.00442  0.00685 
C16   1     1.00984  0.55076  0.34501  11.00000  0.03494  0.04056  0.03102 =
 -0.00136  0.00484  0.00900 
AFIX 23
H16a  2     0.94666  0.56352  0.30710  11.00000 -1.20000 
H16b  2     1.13522  0.51490  0.33999  11.00000 -1.20000 
AFIX 0
C17   1     1.08216  0.62255  0.37758  11.00000  0.02314  0.03410  0.04642 =
 0.00548  0.00547  0.00177 
AFIX 23
H17a  2     1.04916  0.66890  0.35509  11.00000 -1.20000 
H17b  2     1.24334  0.62112  0.38610  11.00000 -1.20000 
AFIX 0
C18   1     0.94367  0.62085  0.43350  11.00000  0.02350  0.02666  0.03536 =
 -0.00549 -0.00119 -0.00212 
C19   1     0.71101  0.63518  0.41152  11.00000  0.02361  0.02468  0.03808 =
 -0.00499  0.00350 -0.00078 
C20   1     1.01982  0.67394  0.48036  11.00000  0.04285  0.03841  0.05674 =
 -0.01739 -0.01075 -0.00182 
AFIX 137
H20a  2     1.01240  0.72657  0.46670  11.00000 -1.50000 
H20b  2     1.17331  0.66167  0.49098  11.00000 -1.50000 
H20c  2     0.92316  0.66803  0.51382  11.00000 -1.50000 
AFIX 0
C21   1     0.92780  0.53413  0.44592  11.00000  0.02079  0.02739  0.02771 =
 -0.00366 -0.00117  0.00019 
C22   1     1.15020  0.49641  0.45811  11.00000  0.02632  0.03798  0.04077 =
 0.00148 -0.00790  0.00430 
AFIX 137
H22a  2     1.25434  0.50795  0.42706  11.00000 -1.50000 
H22b  2     1.12970  0.44124  0.46083  11.00000 -1.50000 
H22c  2     1.20996  0.51574  0.49429  11.00000 -1.50000 
AFIX 0
C23   1     0.76348  0.51462  0.49408  11.00000  0.03921  0.04734  0.03510 =
 0.00180  0.00939 -0.00236 
AFIX 137
H23a  2     0.82522  0.53104  0.53085  11.00000 -1.50000 
H23b  2     0.73829  0.45957  0.49485  11.00000 -1.50000 
H23c  2     0.62216  0.54083  0.48724  11.00000 -1.50000 
AFIX 0
HKLF 4

END
