# Supplementary material for: Total syntheses of Tetrodotoxin and 9-epiTetrodotoxin
Source: Nat Commun. 2024 Jan 23;15:679. doi: 10.1038/s41467-024-45037-0 (PMC10806222; doi:10.1038/s41467-024-45037-0)
Supplement: Supplementary file 4 — Source Data [file 41467_2024_45037_MOESM4_ESM.zip › Surce Data 20231213/Surce Data New/Crystal Structure Source Data/CCDC-2184304/cu_20220427_Cph_04_25_COOMe_0m.lst]

 +++++++++++++++++++++++++++++++++++++++++++++++++++++++++++++++++++
 +  SHELXL -  CRYSTAL STRUCTURE REFINEMENT  -   MULTI-CPU VERSION  +
 +  Copyright(C) George M. Sheldrick 1993-2018     Version 2018/3  +
 +  cu_20220427_cph_04_25_coo  started at 11:51:51 on 28-Apr-2022  +
 +++++++++++++++++++++++++++++++++++++++++++++++++++++++++++++++++++

 Command line parameters: cu_20220427_cph_04_25_coome_0m -a50000 -b3000 -c624 -g0 -m0 -t16

 -a sets the approximate maximum number of atoms including hydrogens.
 -b sets the maximum number of full-matrix parameters (not used by CGLS).
 For example -b9000 allows refinement of 1000 anisotropic atoms or 3000
 with BLOC 1. For a 32-bit version, -b times the square root of the
 number of threads should not exceed about 65500. -c sets the reflection
 buffer size. This depends on the CPU cache size but will rarely
 need changing.

 -g sets the number of reflection groups used for calculating R_complete,
 This must be greater than 1 but not greater than the total number of
 reflections for refinement. -m sets the current reflection group number.
 This may not be less than 1 nor greater than the number set by -g. These
 command line flags override other ways of defining free-R reflections.
 The -m value is also used as a seed for the WIGL pseudo-random shifts.

 -t sets the number of threads, otherwise it is set to the apparent
 number of CPUs. For optimal performance on hyperthreading systems,
 -t should be set to a little more than half the number of CPUs;
 e.g. -t4 or -t5 for an Intel i7 processor.

 Running 16 threads on 16 processors

 TITL cu_20220427_cph_04_25_coome_0m_a.res in P2(1)2(1)2(1)
 REM Old TITL cu_20220427_cph_04_25_coome_0m_a.res in P2(1)2(1)2(1)
 REM SHELXT solution in P2(1)2(1)2(1): R1 0.149, Rweak 0.036, Alpha 0.003
 REM <I/s> 1.108 for 28 systematic absences, Orientation as input
 REM Flack x = 0.093 ( 0.044 ) from 1783 Parsons' quotients
 REM Formula found by SHELXT: C23 O11
 CELL 1.54178 6.0147 17.5833 23.3786 90 90 90
 ZERR 4 0.0001 0.0003 0.0004 0 0 0
 LATT -1
 SYMM 0.5-X,-Y,0.5+Z
 SYMM -X,0.5+Y,0.5-Z
 SYMM 0.5+X,0.5-Y,-Z
 SFAC C H O
 UNIT 92 120 44

 V =     2472.48     F(000) =    1024.0     Mu =   0.88 mm-1      Cell Wt =     1929.87    Rho =  1.296

  
 L.S. 4 0 0
 PLAN  15
 SIZE 0.13 0.15 0.16
 TEMP -80.15
 CONF
 list 4
 MORE -1
 BOND $H
 ABIN
 fmap 2 53
 acta
 EXTI 0.0094
 OMIT 0 5 3
 OMIT 0 1 1
 OMIT 0 4 6
 OMIT 0 5 5
 WGHT 0.0716 0.4994
 FVAR 0.84104
 REM <olex2.extras>
 REM <HklSrc "%.\\cu_20220427_Cph_04_25_COOMe_0m.hkl">
 REM </olex2.extras>
  
 O1    3     0.71740  0.21541  0.35411  11.00000  0.04170  0.02098  0.03071 =
  0.00186 -0.00214  0.00240
 O2    3     0.62919  0.13012  0.28576  11.00000  0.05359  0.01662  0.03883 =
  0.00103 -0.00298 -0.00204
 O3    3     0.34200  0.26259  0.28758  11.00000  0.02810  0.02480  0.02971 =
  -0.00248  0.00029 -0.00556
 O4    3     0.06828  0.29144  0.18007  11.00000  0.04844  0.03758  0.04711 =
  0.00083 -0.00777 -0.01109
 O5    3     0.27201  0.37701  0.13254  11.00000  0.05362  0.03885  0.03431 =
  0.00600 -0.00523 -0.00665
 O6    3     0.23034  0.44004  0.24800  11.00000  0.03839  0.03226  0.04185 =
  -0.00508 -0.00286  0.00649
 O7    3     0.56676  0.49271  0.23497  11.00000  0.04795  0.01869  0.05523 =
  0.00436 -0.00412 -0.00030
 AFIX 147
 H7    2     0.49293  0.53316  0.23279  11.00000 -1.50000
 AFIX 0
 O8    3     0.54827  0.43130  0.35898  11.00000  0.02608  0.02264  0.03040 =
  -0.00576 -0.00391  0.00233
 O9    3     0.88766  0.38585  0.37803  11.00000  0.03657  0.03310  0.10643 =
  -0.02353 -0.02396  0.01017
 O10   3     0.64532  0.57163  0.38204  11.00000  0.02245  0.02629  0.04128 =
  -0.00864 -0.00643  0.00564
 O11   3     0.59467  0.69042  0.41470  11.00000  0.03061  0.02968  0.06792 =
  -0.01193 -0.00177  0.00757
 C1    1     0.73965  0.13680  0.33997  11.00000  0.03674  0.01995  0.04092 =
  0.00070 -0.00061  0.00388
 C2    1     0.61081  0.09069  0.38340  11.00000  0.04157  0.03107  0.04942 =
  0.01087  0.00103 -0.00145
 AFIX 137
 H2a   2     0.68025  0.09611  0.42111  11.00000 -1.50000
 H2b   2     0.61155  0.03701  0.37214  11.00000 -1.50000
 H2c   2     0.45716  0.10910  0.38511  11.00000 -1.50000
 AFIX 0
 C3    1     0.98111  0.11411  0.33421  11.00000  0.03768  0.03604  0.07172 =
  0.00346  0.00655  0.00844
 AFIX 137
 H3a   2     0.99064  0.06285  0.31795  11.00000 -1.50000
 H3b   2     1.05171  0.11467  0.37198  11.00000 -1.50000
 H3c   2     1.05748  0.15013  0.30896  11.00000 -1.50000
 AFIX 0
 C4    1     0.65795  0.20000  0.25533  11.00000  0.04089  0.01559  0.03268 =
  -0.00147  0.00597 -0.00192
 AFIX 13
 H4    2     0.76874  0.19658  0.22354  11.00000 -1.20000
 AFIX 0
 C5    1     0.72314  0.25825  0.30248  11.00000  0.02792  0.01843  0.03108 =
  0.00036  0.00289  0.00050
 AFIX 13
 H5    2     0.86922  0.28372  0.29539  11.00000 -1.20000
 AFIX 0
 C6    1     0.52298  0.31317  0.30013  11.00000  0.02600  0.01968  0.02577 =
  -0.00136  0.00084 -0.00151
 C7    1     0.43191  0.22964  0.23630  11.00000  0.04045  0.01989  0.03063 =
  -0.00544  0.00109 -0.00389
 AFIX 13
 H7a   2     0.33455  0.18983  0.21883  11.00000 -1.20000
 AFIX 0
 C8    1     0.46395  0.30028  0.19833  11.00000  0.04415  0.02163  0.02543 =
  -0.00311  0.00269 -0.00213
 AFIX 13
 H8    2     0.57877  0.29012  0.16835  11.00000 -1.20000
 AFIX 0
 C9    1     0.55463  0.35960  0.24334  11.00000  0.03331  0.02004  0.02587 =
  -0.00089  0.00176 -0.00057
 AFIX 13
 H9    2     0.71644  0.36900  0.23651  11.00000 -1.20000
 AFIX 0
 C10   1     0.42937  0.43433  0.24269  11.00000  0.03869  0.02146  0.02563 =
  -0.00364 -0.00480  0.00226
 C11   1     0.24294  0.32106  0.17056  11.00000  0.04800  0.02461  0.03163 =
  -0.00279  0.00639 -0.00932
 C12   1     0.06696  0.40260  0.10674  11.00000  0.06488  0.04898  0.04983 =
  0.01088 -0.02319 -0.00559
 AFIX 137
 H12a  2     0.09880  0.44347  0.07945  11.00000 -1.50000
 H12b  2    -0.03308  0.42161  0.13658  11.00000 -1.50000
 H12c  2    -0.00395  0.36008  0.08671  11.00000 -1.50000
 AFIX 0
 C13   1     0.46110  0.35453  0.35453  11.00000  0.02662  0.02486  0.02922 =
  -0.00441  0.00231 -0.00092
 AFIX 23
 H13a  2     0.29698  0.35676  0.35725  11.00000 -1.20000
 H13b  2     0.51567  0.32460  0.38754  11.00000 -1.20000
 AFIX 0
 C14   1     0.76055  0.43815  0.37339  11.00000  0.02858  0.02735  0.03803 =
  -0.00963 -0.00517  0.00591
 C15   1     0.83309  0.51845  0.38505  11.00000  0.01941  0.02782  0.03271 =
  -0.00823 -0.00442  0.00685
 C16   1     1.00984  0.55076  0.34501  11.00000  0.03494  0.04056  0.03102 =
  -0.00136  0.00484  0.00900
 AFIX 23
 H16a  2     0.94666  0.56352  0.30710  11.00000 -1.20000
 H16b  2     1.13522  0.51490  0.33999  11.00000 -1.20000
 AFIX 0
 C17   1     1.08216  0.62255  0.37758  11.00000  0.02314  0.03410  0.04642 =
  0.00548  0.00547  0.00177
 AFIX 23
 H17a  2     1.04916  0.66890  0.35509  11.00000 -1.20000
 H17b  2     1.24334  0.62112  0.38610  11.00000 -1.20000
 AFIX 0
 C18   1     0.94367  0.62085  0.43350  11.00000  0.02350  0.02666  0.03536 =
  -0.00549 -0.00119 -0.00212
 C19   1     0.71101  0.63518  0.41152  11.00000  0.02361  0.02468  0.03808 =
  -0.00499  0.00350 -0.00078
 C20   1     1.01982  0.67394  0.48036  11.00000  0.04285  0.03841  0.05674 =
  -0.01739 -0.01075 -0.00182
 AFIX 137
 H20a  2     1.01240  0.72657  0.46670  11.00000 -1.50000
 H20b  2     1.17331  0.66167  0.49098  11.00000 -1.50000
 H20c  2     0.92316  0.66803  0.51382  11.00000 -1.50000
 AFIX 0
 C21   1     0.92780  0.53413  0.44592  11.00000  0.02079  0.02739  0.02771 =
  -0.00366 -0.00117  0.00019
 C22   1     1.15020  0.49641  0.45811  11.00000  0.02632  0.03798  0.04077 =
  0.00148 -0.00790  0.00430
 AFIX 137
 H22a  2     1.25434  0.50795  0.42706  11.00000 -1.50000
 H22b  2     1.12970  0.44124  0.46083  11.00000 -1.50000
 H22c  2     1.20996  0.51574  0.49429  11.00000 -1.50000
 AFIX 0
 C23   1     0.76348  0.51462  0.49408  11.00000  0.03921  0.04734  0.03510 =
  0.00180  0.00939 -0.00236
 AFIX 137
 H23a  2     0.82522  0.53104  0.53085  11.00000 -1.50000
 H23b  2     0.73829  0.45957  0.49485  11.00000 -1.50000
 H23c  2     0.62216  0.54083  0.48724  11.00000 -1.50000
 AFIX 0
 HKLF 4


 Covalent radii and connectivity table for  cu_20220427_cph_04_25_coome_0m_a.res in P2(1)2(1)2(1)                      
 C      0.770
 H      0.320
 O      0.660

 O1 - C5 C1
 O2 - C4 C1
 O3 - C6 C7
 O4 - C11
 O5 - C11 C12
 O6 - C10
 O7 - C10
 O8 - C14 C13
 O9 - C14
 O10 - C19 C15
 O11 - C19
 C1 - O1 O2 C3 C2
 C2 - C1
 C3 - C1
 C4 - O2 C7 C5
 C5 - O1 C6 C4
 C6 - O3 C13 C5 C9
 C7 - O3 C4 C8
 C8 - C11 C7 C9
 C9 - C10 C6 C8
 C10 - O6 O7 C9
 C11 - O4 O5 C8
 C12 - O5
 C13 - O8 C6
 C14 - O9 O8 C15
 C15 - O10 C14 C16 C21
 C16 - C15 C17
 C17 - C16 C18
 C18 - C20 C19 C17 C21
 C19 - O11 O10 C18
 C20 - C18
 C21 - C22 C23 C18 C15
 C22 - C21
 C23 - C21


   h   k   l        Fo^2      Sigma    Why rejected (first 50 of each listed)
   1   0   0        4.00      1.00     systematically absent but >3sig(I)
   0   0   3        2.40      0.80     systematically absent but >3sig(I)

      110  Systematically absent reflections rejected


    46308  Reflections read, of which     128  rejected

  -7 =< h =<  7,    -21 =< k =< 21,    -28 =< l =< 28,   Max. 2-theta =  136.34

        2  Systematic absence violations (I>3sig(I)) before merging

        0  Inconsistent equivalents

     4521  Unique reflections, of which       0  suppressed

 R(int) = 0.0611     R(sigma) = 0.0282      Friedel opposites not merged

 Maximum memory for data reduction =     4219 /    45446


 Reflection statistics for all twin components combined (TWST 0 set)
 Number of data for d > 0.830A (CIF: max) and d > 0.833A (CIF: full)
 (ignoring systematic absences):
 Unique reflections found (point group)       4521    4471
 Unique reflections possible (point group)    4525    4475
 Unique reflections found (Laue group)        2620    2591
 Unique reflections possible (Laue group)     2624    2595
 Unique Friedel pairs found                   1901    1880
 Unique Friedel pairs possible                1901    1880


 Default effective X-H and X-D distances for T =  -80.2C 
 AFIX m =    1     2     3     4   4[N]  3[N]  15[B]  8[O]   9   9[N]   16
 d(X-H) =  1.00  0.99  0.98  0.95  0.88  0.91  1.12  0.84  0.95  0.88  0.95

 Note that these distances are chosen to give the best fit to the X-ray data
 and so avoid the introduction of systematic error.  The true internuclear
 distances are longer and do not vary with temperature!  The apparent
 variation with temperature is caused by libration.


 Least-squares cycle   1   Maximum vector length =  623   Memory required =     71 /   5110 /   469679

 wR2 =  0.1130 before cycle   1 for    4521 data and    315 /    315 parameters

 GooF = S =     1.118;     Restrained GooF =      1.118 for       0 restraints

 Weight = 1 / [ sigma^2(Fo^2) + ( 0.0716 * P )^2 +   0.50 * P ]   where  P = ( Max ( Fo^2, 0 ) + 2 * Fc^2 ) / 3


     N      value        esd    shift/esd  parameter

     1     0.84104     0.00278    -0.001    OSF
     2     0.00937     0.00077    -0.043   EXTI    

 Mean shift/esd =   0.006  Maximum =    -0.043 for EXTI          

 Max. shift = 0.000 A for H2C        Max. dU = 0.000 for C4        


 Least-squares cycle   2   Maximum vector length =  623   Memory required =     71 /   5110 /   469679

 wR2 =  0.1130 before cycle   2 for    4521 data and    315 /    315 parameters

 GooF = S =     1.117;     Restrained GooF =      1.117 for       0 restraints

 Weight = 1 / [ sigma^2(Fo^2) + ( 0.0716 * P )^2 +   0.50 * P ]   where  P = ( Max ( Fo^2, 0 ) + 2 * Fc^2 ) / 3


     N      value        esd    shift/esd  parameter

     1     0.84104     0.00278     0.000    OSF
     2     0.00936     0.00077    -0.009   EXTI    

 Mean shift/esd =   0.002  Maximum =    -0.013 for   z  O2       

 Max. shift = 0.000 A for H2C        Max. dU = 0.000 for O2        


 Least-squares cycle   3   Maximum vector length =  623   Memory required =     71 /   5110 /   469679

 wR2 =  0.1130 before cycle   3 for    4521 data and    315 /    315 parameters

 GooF = S =     1.118;     Restrained GooF =      1.118 for       0 restraints

 Weight = 1 / [ sigma^2(Fo^2) + ( 0.0716 * P )^2 +   0.50 * P ]   where  P = ( Max ( Fo^2, 0 ) + 2 * Fc^2 ) / 3


     N      value        esd    shift/esd  parameter

     1     0.84104     0.00278     0.001    OSF
     2     0.00936     0.00077     0.001   EXTI    

 Mean shift/esd =   0.000  Maximum =     0.001 for  U13 C11      

 Max. shift = 0.000 A for H12A        Max. dU = 0.000 for O8       


 Least-squares cycle   4   Maximum vector length =  623   Memory required =     71 /   5110 /   469679

 wR2 =  0.1130 before cycle   4 for    4521 data and    315 /    315 parameters

 GooF = S =     1.118;     Restrained GooF =      1.118 for       0 restraints

 Weight = 1 / [ sigma^2(Fo^2) + ( 0.0716 * P )^2 +   0.50 * P ]   where  P = ( Max ( Fo^2, 0 ) + 2 * Fc^2 ) / 3


     N      value        esd    shift/esd  parameter

     1     0.84104     0.00278     0.000    OSF
     2     0.00936     0.00077     0.000   EXTI    

 Mean shift/esd =   0.000  Maximum =     0.000 for EXTI          

 Max. shift = 0.000 A for H7        Max. dU = 0.000 for C23        


 Largest correlation matrix elements

     0.575 EXTI / OSF 


 Idealized hydrogen atom generation before cycle   5

 Name     x       y       z    AFIX  d(X-H)  shift  Bonded to  Conformation determined by
 H7    0.4929  0.5332  0.2328  147   0.840   0.000   O7            C10  H7  
 H2A   0.6803  0.0961  0.4211  137   0.980   0.000   C2            C1  H2A  
 H2B   0.6115  0.0370  0.3721  137   0.980   0.000   C2            C1  H2A  
 H2C   0.4572  0.1091  0.3851  137   0.980   0.000   C2            C1  H2A  
 H3A   0.9906  0.0628  0.3179  137   0.980   0.000   C3            C1  H3A  
 H3B   1.0517  0.1147  0.3720  137   0.980   0.000   C3            C1  H3A  
 H3C   1.0575  0.1501  0.3090  137   0.980   0.000   C3            C1  H3A  
 H4    0.7687  0.1966  0.2235   13   1.000   0.000   C4            O2  C7  C5  
 H5    0.8692  0.2837  0.2954   13   1.000   0.000   C5            O1  C6  C4  
 H7A   0.3345  0.1898  0.2188   13   1.000   0.000   C7            O3  C4  C8  
 H8    0.5788  0.2901  0.1684   13   1.000   0.000   C8            C11  C7  C9  
 H9    0.7164  0.3690  0.2365   13   1.000   0.000   C9            C10  C6  C8  
 H12A  0.0988  0.4435  0.0794  137   0.980   0.000   C12           O5  H12A  
 H12B -0.0331  0.4216  0.1366  137   0.980   0.000   C12           O5  H12A  
 H12C -0.0039  0.3601  0.0867  137   0.980   0.000   C12           O5  H12A  
 H13A  0.2970  0.3568  0.3573   23   0.990   0.000   C13           O8  C6  
 H13B  0.5157  0.3246  0.3875   23   0.990   0.000   C13           O8  C6  
 H16A  0.9467  0.5635  0.3071   23   0.990   0.000   C16           C15  C17  
 H16B  1.1352  0.5149  0.3400   23   0.990   0.000   C16           C15  C17  
 H17A  1.0492  0.6689  0.3551   23   0.990   0.000   C17           C16  C18  
 H17B  1.2433  0.6211  0.3861   23   0.990   0.000   C17           C16  C18  
 H20A  1.0124  0.7266  0.4667  137   0.980   0.000   C20           C18  H20A  
 H20B  1.1733  0.6617  0.4910  137   0.980   0.000   C20           C18  H20A  
 H20C  0.9232  0.6680  0.5138  137   0.980   0.000   C20           C18  H20A  
 H22A  1.2543  0.5079  0.4271  137   0.980   0.000   C22           C21  H22A  
 H22B  1.1297  0.4412  0.4608  137   0.980   0.000   C22           C21  H22A  
 H22C  1.2100  0.5157  0.4943  137   0.980   0.000   C22           C21  H22A  
 H23A  0.8252  0.5310  0.5309  137   0.980   0.000   C23           C21  H23A  
 H23B  0.7383  0.4596  0.4948  137   0.980   0.000   C23           C21  H23A  
 H23C  0.6222  0.5408  0.4872  137   0.980   0.000   C23           C21  H23A  


  cu_20220427_cph_04_25_coome_0m_a.res in P2(1)2(1)2(1)                      

 ATOM           x        y        z         sof        U11      U22      U33      U23      U13      U12       Ueq

 O1          0.71740  0.21541  0.35411    1.00000    0.04170  0.02098  0.03071  0.00186 -0.00214  0.00240   0.03113
   0.00325   0.00034  0.00010  0.00008    0.00000    0.00108  0.00086  0.00092  0.00069  0.00083  0.00077   0.00044

 O2          0.62919  0.13012  0.28576    1.00000    0.05359  0.01662  0.03883  0.00103 -0.00298 -0.00204   0.03635
   0.00342   0.00038  0.00010  0.00008    0.00000    0.00128  0.00086  0.00104  0.00075  0.00090  0.00084   0.00049

 O3          0.34200  0.26259  0.28758    1.00000    0.02810  0.02480  0.02971 -0.00248  0.00029 -0.00556   0.02754
   0.00306   0.00031  0.00010  0.00008    0.00000    0.00092  0.00086  0.00091  0.00070  0.00072  0.00072   0.00041

 O4          0.06828  0.29144  0.18007    1.00000    0.04844  0.03758  0.04711  0.00083 -0.00777 -0.01109   0.04438
   0.00368   0.00040  0.00012  0.00010    0.00000    0.00127  0.00114  0.00124  0.00092  0.00103  0.00104   0.00054

 O5          0.27201  0.37701  0.13254    1.00000    0.05362  0.03885  0.03431  0.00600 -0.00523 -0.00665   0.04226
   0.00373   0.00041  0.00012  0.00009    0.00000    0.00128  0.00109  0.00102  0.00084  0.00094  0.00101   0.00052

 O6          0.23034  0.44004  0.24800    1.00000    0.03839  0.03226  0.04185 -0.00508 -0.00286  0.00649   0.03750
   0.00351   0.00035  0.00011  0.00009    0.00000    0.00117  0.00103  0.00109  0.00083  0.00089  0.00084   0.00048

 O7          0.56676  0.49271  0.23497    1.00000    0.04795  0.01869  0.05524  0.00436 -0.00413 -0.00030   0.04062
   0.00374   0.00039  0.00010  0.00010    0.00000    0.00122  0.00088  0.00129  0.00084  0.00107  0.00086   0.00051

 H7          0.49293  0.53316  0.23279    1.00000    0.06094
                                          0.00000    0.00000

 O8          0.54827  0.43130  0.35898    1.00000    0.02608  0.02264  0.03040 -0.00576 -0.00391  0.00233   0.02638
   0.00294   0.00030  0.00010  0.00007    0.00000    0.00087  0.00085  0.00089  0.00069  0.00071  0.00073   0.00039

 O9          0.88766  0.38585  0.37803    1.00000    0.03657  0.03310  0.10643 -0.02353 -0.02396  0.01017   0.05870
   0.00390   0.00039  0.00013  0.00013    0.00000    0.00124  0.00115  0.00205  0.00126  0.00130  0.00098   0.00074

 O10         0.64532  0.57163  0.38204    1.00000    0.02245  0.02629  0.04128 -0.00864 -0.00643  0.00564   0.03000
   0.00303   0.00029  0.00010  0.00008    0.00000    0.00087  0.00090  0.00101  0.00078  0.00074  0.00074   0.00042

 O11         0.59467  0.69042  0.41470    1.00000    0.03061  0.02968  0.06792 -0.01193 -0.00177  0.00757   0.04274
   0.00370   0.00035  0.00012  0.00010    0.00000    0.00100  0.00102  0.00147  0.00096  0.00100  0.00090   0.00054

 C1          0.73965  0.13680  0.33997    1.00000    0.03674  0.01995  0.04092  0.00070 -0.00061  0.00388   0.03254
   0.00491   0.00049  0.00015  0.00012    0.00000    0.00142  0.00117  0.00147  0.00106  0.00120  0.00110   0.00060

 C2          0.61081  0.09070  0.38340    1.00000    0.04157  0.03107  0.04942  0.01087  0.00103 -0.00145   0.04068
   0.00585   0.00055  0.00017  0.00014    0.00000    0.00164  0.00141  0.00174  0.00126  0.00137  0.00125   0.00070

 H2A         0.68025  0.09611  0.42111    1.00000    0.06102
                                          0.00000    0.00000

 H2B         0.61155  0.03701  0.37214    1.00000    0.06102
                                          0.00000    0.00000

 H2C         0.45716  0.10910  0.38511    1.00000    0.06102
                                          0.00000    0.00000

 C3          0.98111  0.11412  0.33421    1.00000    0.03768  0.03604  0.07172  0.00346  0.00655  0.00844   0.04848
   0.00669   0.00055  0.00019  0.00017    0.00000    0.00167  0.00163  0.00226  0.00152  0.00155  0.00133   0.00082

 H3A         0.99064  0.06285  0.31795    1.00000    0.07272
                                          0.00000    0.00000

 H3B         1.05171  0.11467  0.37198    1.00000    0.07272
                                          0.00000    0.00000

 H3C         1.05748  0.15013  0.30896    1.00000    0.07272
                                          0.00000    0.00000

 C4          0.65795  0.20000  0.25533    1.00000    0.04089  0.01559  0.03268 -0.00147  0.00597 -0.00192   0.02972
   0.00473   0.00048  0.00014  0.00012    0.00000    0.00143  0.00109  0.00134  0.00099  0.00113  0.00102   0.00057

 H4          0.76874  0.19658  0.22354    1.00000    0.03566
                                          0.00000    0.00000

 C5          0.72314  0.25825  0.30248    1.00000    0.02792  0.01843  0.03108  0.00036  0.00289  0.00050   0.02581
   0.00447   0.00044  0.00014  0.00011    0.00000    0.00130  0.00109  0.00125  0.00094  0.00104  0.00099   0.00053

 H5          0.86922  0.28372  0.29539    1.00000    0.03097
                                          0.00000    0.00000

 C6          0.52298  0.31317  0.30013    1.00000    0.02600  0.01968  0.02577 -0.00136  0.00084 -0.00151   0.02382
   0.00427   0.00041  0.00014  0.00011    0.00000    0.00121  0.00117  0.00121  0.00090  0.00094  0.00096   0.00053

 C7          0.43191  0.22964  0.23630    1.00000    0.04045  0.01989  0.03063 -0.00544  0.00109 -0.00389   0.03032
   0.00459   0.00050  0.00014  0.00011    0.00000    0.00150  0.00115  0.00132  0.00099  0.00118  0.00110   0.00058

 H7A         0.33455  0.18983  0.21883    1.00000    0.03638
                                          0.00000    0.00000

 C8          0.46395  0.30028  0.19833    1.00000    0.04415  0.02163  0.02543 -0.00311  0.00269 -0.00213   0.03041
   0.00470   0.00050  0.00015  0.00011    0.00000    0.00152  0.00121  0.00127  0.00097  0.00110  0.00115   0.00058

 H8          0.57877  0.29011  0.16835    1.00000    0.03649
                                          0.00000    0.00000

 C9          0.55463  0.35960  0.24334    1.00000    0.03331  0.02004  0.02587 -0.00089  0.00176 -0.00057   0.02641
   0.00437   0.00046  0.00013  0.00010    0.00000    0.00129  0.00115  0.00121  0.00095  0.00104  0.00103   0.00053

 H9          0.71643  0.36900  0.23651    1.00000    0.03169
                                          0.00000    0.00000

 C10         0.42937  0.43433  0.24269    1.00000    0.03869  0.02146  0.02563 -0.00364 -0.00480  0.00226   0.02859
   0.00446   0.00049  0.00014  0.00011    0.00000    0.00152  0.00121  0.00119  0.00095  0.00106  0.00110   0.00055

 C11         0.24294  0.32106  0.17056    1.00000    0.04800  0.02461  0.03163 -0.00279  0.00639 -0.00932   0.03475
   0.00492   0.00054  0.00015  0.00012    0.00000    0.00167  0.00124  0.00137  0.00100  0.00127  0.00125   0.00063

 C12         0.06696  0.40260  0.10674    1.00000    0.06488  0.04898  0.04983  0.01088 -0.02319 -0.00559   0.05456
   0.00628   0.00071  0.00021  0.00016    0.00000    0.00228  0.00195  0.00190  0.00154  0.00181  0.00177   0.00092

 H12A        0.09880  0.44347  0.07945    1.00000    0.08184
                                          0.00000    0.00000

 H12B       -0.03308  0.42161  0.13658    1.00000    0.08184
                                          0.00000    0.00000

 H12C       -0.00395  0.36008  0.08671    1.00000    0.08184
                                          0.00000    0.00000

 C13         0.46110  0.35453  0.35453    1.00000    0.02662  0.02486  0.02922 -0.00441  0.00231 -0.00092   0.02690
   0.00436   0.00044  0.00014  0.00011    0.00000    0.00121  0.00125  0.00129  0.00099  0.00102  0.00101   0.00054

 H13A        0.29698  0.35676  0.35725    1.00000    0.03228
                                          0.00000    0.00000

 H13B        0.51567  0.32460  0.38754    1.00000    0.03228
                                          0.00000    0.00000

 C14         0.76055  0.43815  0.37339    1.00000    0.02858  0.02735  0.03803 -0.00963 -0.00517  0.00591   0.03132
   0.00456   0.00046  0.00015  0.00012    0.00000    0.00131  0.00129  0.00140  0.00106  0.00112  0.00112   0.00058

 C15         0.83309  0.51845  0.38505    1.00000    0.01941  0.02782  0.03271 -0.00823 -0.00442  0.00685   0.02665
   0.00438   0.00041  0.00015  0.00011    0.00000    0.00109  0.00125  0.00131  0.00103  0.00101  0.00100   0.00055

 C16         1.00984  0.55077  0.34501    1.00000    0.03494  0.04056  0.03102 -0.00136  0.00484  0.00900   0.03551
   0.00530   0.00049  0.00017  0.00012    0.00000    0.00145  0.00156  0.00136  0.00116  0.00111  0.00120   0.00064

 H16A        0.94666  0.56352  0.30710    1.00000    0.04261
                                          0.00000    0.00000

 H16B        1.13522  0.51490  0.33999    1.00000    0.04261
                                          0.00000    0.00000

 C17         1.08216  0.62255  0.37758    1.00000    0.02314  0.03410  0.04642  0.00548  0.00547  0.00177   0.03455
   0.00522   0.00046  0.00016  0.00013    0.00000    0.00121  0.00140  0.00157  0.00122  0.00118  0.00111   0.00061

 H17A        1.04916  0.66890  0.35509    1.00000    0.04146
                                          0.00000    0.00000

 H17B        1.24334  0.62112  0.38610    1.00000    0.04146
                                          0.00000    0.00000

 C18         0.94367  0.62085  0.43350    1.00000    0.02350  0.02666  0.03536 -0.00549 -0.00119 -0.00212   0.02851
   0.00441   0.00044  0.00015  0.00011    0.00000    0.00122  0.00129  0.00137  0.00106  0.00109  0.00104   0.00056

 C19         0.71101  0.63518  0.41152    1.00000    0.02361  0.02468  0.03808 -0.00499  0.00350 -0.00078   0.02879
   0.00457   0.00043  0.00015  0.00012    0.00000    0.00121  0.00123  0.00136  0.00106  0.00107  0.00103   0.00056

 C20         1.01982  0.67394  0.48037    1.00000    0.04285  0.03841  0.05674 -0.01739 -0.01075 -0.00182   0.04600
   0.00519   0.00057  0.00019  0.00016    0.00000    0.00172  0.00160  0.00199  0.00146  0.00146  0.00133   0.00079

 H20A        1.01240  0.72657  0.46670    1.00000    0.06900
                                          0.00000    0.00000

 H20B        1.17331  0.66167  0.49098    1.00000    0.06900
                                          0.00000    0.00000

 H20C        0.92316  0.66803  0.51382    1.00000    0.06900
                                          0.00000    0.00000

 C21         0.92780  0.53413  0.44592    1.00000    0.02079  0.02739  0.02771 -0.00366 -0.00117  0.00019   0.02530
   0.00425   0.00042  0.00014  0.00011    0.00000    0.00116  0.00125  0.00129  0.00096  0.00099  0.00100   0.00053

 C22         1.15021  0.49641  0.45811    1.00000    0.02632  0.03798  0.04077  0.00148 -0.00790  0.00430   0.03502
   0.00506   0.00047  0.00017  0.00013    0.00000    0.00135  0.00151  0.00151  0.00121  0.00116  0.00113   0.00063

 H22A        1.25434  0.50795  0.42706    1.00000    0.05253
                                          0.00000    0.00000

 H22B        1.12970  0.44124  0.46083    1.00000    0.05253
                                          0.00000    0.00000

 H22C        1.20996  0.51574  0.49429    1.00000    0.05253
                                          0.00000    0.00000

 C23         0.76348  0.51462  0.49408    1.00000    0.03921  0.04734  0.03510  0.00180  0.00939 -0.00236   0.04055
   0.00578   0.00055  0.00019  0.00013    0.00000    0.00157  0.00165  0.00150  0.00125  0.00129  0.00143   0.00069

 H23A        0.82522  0.53104  0.53085    1.00000    0.06083
                                          0.00000    0.00000

 H23B        0.73829  0.45957  0.49485    1.00000    0.06083
                                          0.00000    0.00000

 H23C        0.62216  0.54083  0.48724    1.00000    0.06083
                                          0.00000    0.00000


 Final Structure Factor Calculation for  cu_20220427_cph_04_25_coome_0m_a.res in P2(1)2(1)2(1)                      

 Total number of l.s. parameters =   315  Maximum vector length =  623   Memory required =     71 /   4795 /    26789

 wR2 =  0.1130 before cycle   5 for    4521 data and      0 /    315 parameters

 GooF = S =     1.118;     Restrained GooF =      1.118 for       0 restraints

 Weight = 1 / [ sigma^2(Fo^2) + ( 0.0716 * P )^2 +   0.50 * P ]   where  P = ( Max ( Fo^2, 0 ) + 2 * Fc^2 ) / 3

 wR2 = 0.1130, GooF = S = 1.118, Restrained GooF = 1.118 for all data
 R1 = 0.0421 for 4310 Fo > 4sig(Fo) and 0.0437 for all 4521 data

 Flack x =    0.038(216) by classical fit to all intensities
              0.072(47) from 1773 selected quotients (Parsons' method)

 Occupancy sum of asymmetric unit =    34.00 for non-hydrogen and    30.00 for H and D atoms


 Principal mean square atomic displacements U

   0.0423   0.0308   0.0203   O1  
   0.0543   0.0383   0.0165   O2  
   0.0332   0.0292   0.0203   O3  
   0.0595   0.0437   0.0299   O4  
   0.0583   0.0383   0.0301   O5  
   0.0475   0.0374   0.0275   O6  
   0.0575   0.0462   0.0182   O7  
   0.0356   0.0239   0.0196   O8  
   0.1212   0.0306   0.0243   O9  
   0.0479   0.0237   0.0184   O10  
   0.0717   0.0353   0.0212   O11  
   0.0410   0.0375   0.0191   C1  
   0.0545   0.0418   0.0258   C2  
   0.0736   0.0435   0.0283   C3  
   0.0442   0.0296   0.0154   C4  
   0.0328   0.0262   0.0184   C5  
   0.0273   0.0250   0.0191   C6  
   0.0416   0.0322   0.0172   C7  
   0.0448   0.0265   0.0199   C8  
   0.0337   0.0256   0.0199   C9  
   0.0408   0.0256   0.0193   C10  
   0.0535   0.0294   0.0213   C11  
   0.0851   0.0476   0.0310   C12  
   0.0329   0.0257   0.0221   C13  
   0.0468   0.0266   0.0206   C14  
   0.0415   0.0228   0.0156   C15  
   0.0474   0.0344   0.0247   C16  
   0.0497   0.0320   0.0219   C17  
   0.0380   0.0262   0.0213   C18  
   0.0405   0.0233   0.0226   C19  
   0.0699   0.0433   0.0248   C20  
   0.0313   0.0240   0.0206   C21  
   0.0443   0.0392   0.0216   C22  
   0.0481   0.0464   0.0271   C23  

     0  atoms may be split and     0  atoms NPD


 Analysis of variance for reflections employed in refinement      K = Mean[Fo^2] / Mean[Fc^2]  for group


 Fc/Fc(max)       0.000    0.016    0.025    0.033    0.041    0.051    0.062    0.078    0.100    0.136    1.000

 Number in group       493.     459.     413.     450.     466.     429.     465.     442.     452.     452.

            GooF      1.171    1.157    1.161    1.076    1.064    0.874    0.991    1.137    0.974    1.461

             K        1.174    1.069    1.074    1.041    1.010    0.998    0.989    0.985    0.989    1.006


 Resolution(A)    0.83     0.86     0.89     0.94     0.98     1.05     1.13     1.24     1.42     1.78     inf

 Number in group       456.     448.     464.     445.     452.     447.     453.     452.     448.     456.

            GooF      0.889    0.830    0.902    0.881    0.907    0.818    0.949    0.997    1.178    2.149

             K        1.024    1.029    1.021    0.999    0.975    0.974    0.969    0.992    1.014    1.010

             R1       0.062    0.050    0.049    0.040    0.038    0.029    0.033    0.030    0.033    0.063


 Recommended weighting scheme:  WGHT    0.0716    0.4994


 Most Disagreeable Reflections (* if suppressed or used for Rfree).
 Error/esd is calculated as sqrt(wD^2/<wD^2>) where w is given by the weight
 formula, D = Fo^2-Fc^2 and <> refers to the average over all reflections.

     h   k   l          Fo^2          Fc^2    Error/esd  Fc/Fc(max)  Resolution(A)

     0   3   6         28.33          5.79       6.93       0.011       3.24
     2   0   4        140.29        279.60       6.40       0.078       2.67
     1   0   4       2329.07       4093.96       6.30       0.299       4.19
    -1   1   3       1513.65       2627.29       6.11       0.240       4.60
     1   1   3       1548.44       2615.92       5.85       0.239       4.60
     2   0   6         15.02          2.07       5.66       0.007       2.38
     0   3   3       3243.82       2005.87       5.63       0.209       4.68
     0   5   1       1246.13        764.10       5.59       0.129       3.48
     0   3   5         36.32         80.32       5.41       0.042       3.66
     0   8   6        162.42         91.97       5.33       0.045       1.91
     1   0   2      28575.39      45786.15       5.23       1.000       5.35
     0   4   3         58.30         26.61       5.05       0.024       3.83
     1   1   6        125.12        215.79       5.03       0.069       3.22
    -1   1   6        121.92        210.63       5.03       0.068       3.22
     1   2   3        273.90        445.17       5.02       0.099       4.19
     0   5   7         26.76          8.53       4.96       0.014       2.42
    -1   2   3        275.51        444.65       4.89       0.099       4.19
     2   0   0       1834.06       1237.27       4.57       0.164       3.01
     0   4   2         16.97         39.96       4.41       0.030       4.11
     1   0   8        333.42        223.32       4.33       0.070       2.63
     2   0   7         81.13         47.53       4.29       0.032       2.23
     0   1  13         38.39         18.17       4.26       0.020       1.79
     1   2   5        269.98        403.95       4.19       0.094       3.40
    -1   2   5        272.41        406.15       4.13       0.094       3.40
    -2   4   4         69.73        116.34       4.11       0.050       2.28
     0   3   7        532.11        775.25       4.05       0.130       2.90
     2   4   4         71.34        116.92       4.02       0.051       2.28
     3   7   0          9.47          1.04       4.00       0.005       1.57
     0   4   4      21418.63      31068.47       3.92       0.824       3.51
     1   6   0          9.03          1.56       3.87       0.006       2.63
     0   4   0        749.37       1071.96       3.86       0.153       4.40
     1   1   4       2305.62       1698.20       3.80       0.193       4.08
     0   0   6        133.59         87.81       3.78       0.044       3.90
     2   1  11         70.94         43.37       3.76       0.031       1.73
     0   6   5         98.89        151.03       3.69       0.057       2.48
     0   2   6       6020.17       4491.00       3.65       0.313       3.56
     3   8   0         38.52         20.90       3.62       0.021       1.48
     0  12  18         74.70         45.70       3.62       0.032       0.97
     0   1   5       9459.72       7019.02       3.62       0.392       4.52
     0   3  10         33.06         58.23       3.61       0.036       2.17
     0   2   4       5239.63       3888.80       3.52       0.291       4.87
    -2   1  11         66.30         41.79       3.47       0.030       1.73
     0   3  11         88.86         58.75       3.36       0.036       2.00
     1   5   0          9.14         22.51       3.32       0.022       3.04
     1   4   6        519.33        389.02       3.31       0.092       2.62
     1   6   8        169.38        121.75       3.27       0.052       1.96
     4   0   7         32.08         17.71       3.27       0.020       1.37
     0   8   2        222.93        311.26       3.26       0.082       2.16
    -2   1   4        878.54        669.27       3.26       0.121       2.64
     2   5  13         24.49         42.76       3.19       0.031       1.41


 Bond lengths and angles

 O1 -            Distance        Angles
 C5        1.4231 (0.0031) 
 C1        1.4275 (0.0030)  108.29 (0.19)
                 O1              C5           

 O2 -            Distance        Angles
 C4        1.4302 (0.0031) 
 C1        1.4357 (0.0034)  108.23 (0.20)
                 O2              C4           

 O3 -            Distance        Angles
 C6        1.4360 (0.0030) 
 C7        1.4371 (0.0032)   97.75 (0.18)
                 O3              C6           

 O4 -            Distance        Angles
 C11       1.1935 (0.0038) 
                 O4             

 O5 -            Distance        Angles
 C11       1.3373 (0.0034) 
 C12       1.4448 (0.0044)  113.26 (0.27)
                 O5              C11          

 O6 -            Distance        Angles
 C10       1.2077 (0.0037) 
                 O6             

 O7 -            Distance        Angles
 C10       1.3301 (0.0033) 
 H7        0.8400           109.47       
                 O7              C10          

 O8 -            Distance        Angles
 C14       1.3259 (0.0034) 
 C13       1.4520 (0.0030)  116.76 (0.20)
                 O8              C14          

 O9 -            Distance        Angles
 C14       1.2008 (0.0034) 
                 O9             

 O10 -           Distance        Angles
 C19       1.3711 (0.0032) 
 C15       1.4679 (0.0029)  105.86 (0.19)
                 O10             C19          

 O11 -           Distance        Angles
 C19       1.1994 (0.0034) 
                 O11            

 C1 -            Distance        Angles
 O1        1.4275 (0.0030) 
 O2        1.4357 (0.0034)  103.90 (0.20)
 C3        1.5121 (0.0043)  111.48 (0.25) 110.14 (0.25)
 C2        1.5130 (0.0041)  108.38 (0.23) 108.16 (0.24) 114.23 (0.25)
                 C1              O1            O2            C3           

 C2 -            Distance        Angles
 C1        1.5130 (0.0041) 
 H2A       0.9800           109.47       
 H2B       0.9800           109.47        109.47       
 H2C       0.9800           109.47        109.47        109.47       
                 C2              C1            H2A           H2B          

 C3 -            Distance        Angles
 C1        1.5121 (0.0043) 
 H3A       0.9800           109.47       
 H3B       0.9800           109.47        109.47       
 H3C       0.9800           109.47        109.47        109.47       
                 C3              C1            H3A           H3B          

 C4 -            Distance        Angles
 O2        1.4302 (0.0031) 
 C7        1.5225 (0.0041)  109.36 (0.22)
 C5        1.5550 (0.0035)  104.11 (0.20) 101.94 (0.20)
 H4        1.0000           113.48        113.48        113.48       
                 C4              O2            C7            C5           

 C5 -            Distance        Angles
 O1        1.4231 (0.0031) 
 C6        1.5443 (0.0035)  110.01 (0.20)
 C4        1.5550 (0.0035)  104.26 (0.19) 100.96 (0.20)
 H5        1.0000           113.52        113.52        113.52       
                 C5              O1            C6            C4           

 C6 -            Distance        Angles
 O3        1.4360 (0.0030) 
 C13       1.5115 (0.0034)  106.45 (0.20)
 C5        1.5443 (0.0035)  102.17 (0.19) 117.57 (0.21)
 C9        1.5702 (0.0034)  103.95 (0.19) 119.42 (0.21) 105.11 (0.20)
                 C6              O3            C13           C5           

 C7 -            Distance        Angles
 O3        1.4371 (0.0032) 
 C4        1.5225 (0.0041)  103.31 (0.21)
 C8        1.5388 (0.0037)  101.72 (0.20) 109.46 (0.23)
 H7A       1.0000           113.75        113.75        113.75       
                 C7              O3            C4            C8           

 C8 -            Distance        Angles
 C11       1.5239 (0.0044) 
 C7        1.5388 (0.0037)  109.28 (0.23)
 C9        1.5789 (0.0035)  115.27 (0.22) 101.07 (0.20)
 H8        1.0000           110.28        110.28        110.28       
                 C8              C11           C7            C9           

 C9 -            Distance        Angles
 C10       1.5147 (0.0034) 
 C6        1.5702 (0.0034)  113.53 (0.20)
 C8        1.5789 (0.0035)  113.24 (0.22) 100.27 (0.19)
 H9        1.0000           109.82        109.82        109.82       
                 C9              C10           C6            C8           

 C10 -           Distance        Angles
 O6        1.2077 (0.0037) 
 O7        1.3301 (0.0033)  124.44 (0.25)
 C9        1.5147 (0.0034)  124.34 (0.25) 111.22 (0.23)
                 C10             O6            O7           

 C11 -           Distance        Angles
 O4        1.1935 (0.0038) 
 O5        1.3373 (0.0034)  124.06 (0.30)
 C8        1.5239 (0.0044)  125.72 (0.25) 110.22 (0.25)
                 C11             O4            O5           

 C12 -           Distance        Angles
 O5        1.4448 (0.0044) 
 H12A      0.9800           109.47       
 H12B      0.9800           109.47        109.47       
 H12C      0.9800           109.47        109.47        109.47       
                 C12             O5            H12A          H12B         

 C13 -           Distance        Angles
 O8        1.4520 (0.0030) 
 C6        1.5115 (0.0034)  114.74 (0.20)
 H13A      0.9900           108.58        108.58       
 H13B      0.9900           108.58        108.58        107.55       
                 C13             O8            C6            H13A         

 C14 -           Distance        Angles
 O9        1.2008 (0.0034) 
 O8        1.3259 (0.0034)  124.51 (0.25)
 C15       1.5029 (0.0037)  121.22 (0.25) 114.26 (0.22)
                 C14             O9            O8           

 C15 -           Distance        Angles
 O10       1.4679 (0.0029) 
 C14       1.5029 (0.0037)  111.49 (0.21)
 C16       1.5262 (0.0040)  105.62 (0.22) 116.15 (0.22)
 C21       1.5573 (0.0035)  102.27 (0.18) 116.00 (0.22) 103.87 (0.21)
                 C15             O10           C14           C16          

 C16 -           Distance        Angles
 C15       1.5262 (0.0040) 
 C17       1.5370 (0.0042)  101.47 (0.22)
 H16A      0.9900           111.48        111.48       
 H16B      0.9900           111.48        111.48        109.31       
                 C16             C15           C17           H16A         

 C17 -           Distance        Angles
 C16       1.5370 (0.0042) 
 C18       1.5505 (0.0037)  104.47 (0.22)
 H17A      0.9900           110.86        110.86       
 H17B      0.9900           110.86        110.86        108.90       
                 C17             C16           C18           H17A         

 C18 -           Distance        Angles
 C20       1.5105 (0.0038) 
 C19       1.5119 (0.0037)  115.10 (0.24)
 C17       1.5505 (0.0037)  115.90 (0.25) 101.97 (0.21)
 C21       1.5550 (0.0035)  119.29 (0.24)  99.79 (0.21) 102.08 (0.21)
                 C18             C20           C19           C17          

 C19 -           Distance        Angles
 O11       1.1994 (0.0034) 
 O10       1.3711 (0.0032)  121.53 (0.24)
 C18       1.5119 (0.0037)  130.84 (0.25) 107.56 (0.21)
                 C19             O11           O10          

 C20 -           Distance        Angles
 C18       1.5105 (0.0038) 
 H20A      0.9800           109.47       
 H20B      0.9800           109.47        109.47       
 H20C      0.9800           109.47        109.47        109.47       
                 C20             C18           H20A          H20B         

 C21 -           Distance        Angles
 C22       1.5200 (0.0037) 
 C23       1.5369 (0.0038)  109.34 (0.23)
 C18       1.5550 (0.0035)  114.13 (0.22) 113.27 (0.23)
 C15       1.5573 (0.0035)  114.58 (0.21) 113.24 (0.22)  91.46 (0.19)
                 C21             C22           C23           C18          

 C22 -           Distance        Angles
 C21       1.5200 (0.0037) 
 H22A      0.9800           109.47       
 H22B      0.9800           109.47        109.47       
 H22C      0.9800           109.47        109.47        109.47       
                 C22             C21           H22A          H22B         

 C23 -           Distance        Angles
 C21       1.5369 (0.0038) 
 H23A      0.9800           109.47       
 H23B      0.9800           109.47        109.47       
 H23C      0.9800           109.47        109.47        109.47       
                 C23             C21           H23A          H23B         


 Selected torsion angles

   -33.40 ( 0.27)  C5 - O1 - C1 - O2
    85.19 ( 0.29)  C5 - O1 - C1 - C3
  -148.27 ( 0.23)  C5 - O1 - C1 - C2
    32.17 ( 0.27)  C4 - O2 - C1 - O1
   -87.33 ( 0.27)  C4 - O2 - C1 - C3
   147.19 ( 0.23)  C4 - O2 - C1 - C2
  -127.02 ( 0.23)  C1 - O2 - C4 - C7
   -18.69 ( 0.27)  C1 - O2 - C4 - C5
   129.12 ( 0.22)  C1 - O1 - C5 - C6
    21.58 ( 0.27)  C1 - O1 - C5 - C4
    -1.65 ( 0.26)  O2 - C4 - C5 - O1
   112.08 ( 0.21)  C7 - C4 - C5 - O1
  -115.79 ( 0.22)  O2 - C4 - C5 - C6
    -2.06 ( 0.23)  C7 - C4 - C5 - C6
  -179.70 ( 0.20)  C7 - O3 - C6 - C13
   -55.82 ( 0.21)  C7 - O3 - C6 - C5
    53.35 ( 0.22)  C7 - O3 - C6 - C9
   -74.52 ( 0.22)  O1 - C5 - C6 - O3
    35.21 ( 0.22)  C4 - C5 - C6 - O3
    41.55 ( 0.29)  O1 - C5 - C6 - C13
   151.29 ( 0.22)  C4 - C5 - C6 - C13
   177.20 ( 0.19)  O1 - C5 - C6 - C9
   -73.07 ( 0.22)  C4 - C5 - C6 - C9
    54.81 ( 0.22)  C6 - O3 - C7 - C4
   -58.68 ( 0.22)  C6 - O3 - C7 - C8
    78.03 ( 0.24)  O2 - C4 - C7 - O3
   -31.75 ( 0.23)  C5 - C4 - C7 - O3
  -174.22 ( 0.20)  O2 - C4 - C7 - C8
    76.00 ( 0.24)  C5 - C4 - C7 - C8
   -81.51 ( 0.25)  O3 - C7 - C8 - C11
   169.67 ( 0.21)  C4 - C7 - C8 - C11
    40.45 ( 0.26)  O3 - C7 - C8 - C9
   -68.38 ( 0.26)  C4 - C7 - C8 - C9
    93.99 ( 0.23)  O3 - C6 - C9 - C10
   -24.38 ( 0.33)  C13 - C6 - C9 - C10
  -159.02 ( 0.21)  C5 - C6 - C9 - C10
   -27.09 ( 0.24)  O3 - C6 - C9 - C8
  -145.46 ( 0.23)  C13 - C6 - C9 - C8
    79.90 ( 0.24)  C5 - C6 - C9 - C8
   -11.37 ( 0.31)  C11 - C8 - C9 - C10
  -129.04 ( 0.23)  C7 - C8 - C9 - C10
   109.92 ( 0.24)  C11 - C8 - C9 - C6
    -7.75 ( 0.26)  C7 - C8 - C9 - C6
   -59.07 ( 0.34)  C6 - C9 - C10 - O6
    54.42 ( 0.34)  C8 - C9 - C10 - O6
   121.51 ( 0.24)  C6 - C9 - C10 - O7
  -125.00 ( 0.24)  C8 - C9 - C10 - O7
     4.43 ( 0.42)  C12 - O5 - C11 - O4
  -176.77 ( 0.25)  C12 - O5 - C11 - C8
     5.60 ( 0.39)  C7 - C8 - C11 - O4
  -107.35 ( 0.32)  C9 - C8 - C11 - O4
  -173.17 ( 0.22)  C7 - C8 - C11 - O5
    73.88 ( 0.28)  C9 - C8 - C11 - O5
   -78.03 ( 0.28)  C14 - O8 - C13 - C6
  -148.88 ( 0.20)  O3 - C6 - C13 - O8
    97.40 ( 0.26)  C5 - C6 - C13 - O8
   -31.81 ( 0.32)  C9 - C6 - C13 - O8
     6.71 ( 0.42)  C13 - O8 - C14 - O9
  -172.14 ( 0.21)  C13 - O8 - C14 - C15
   159.90 ( 0.23)  C19 - O10 - C15 - C14
   -73.09 ( 0.24)  C19 - O10 - C15 - C16
    35.30 ( 0.25)  C19 - O10 - C15 - C21
  -174.53 ( 0.29)  O9 - C14 - C15 - O10
     4.36 ( 0.32)  O8 - C14 - C15 - O10
    64.42 ( 0.38)  O9 - C14 - C15 - C16
  -116.68 ( 0.27)  O8 - C14 - C15 - C16
   -58.03 ( 0.38)  O9 - C14 - C15 - C21
   120.86 ( 0.24)  O8 - C14 - C15 - C21
    69.20 ( 0.24)  O10 - C15 - C16 - C17
  -166.66 ( 0.22)  C14 - C15 - C16 - C17
   -38.04 ( 0.25)  C21 - C15 - C16 - C17
     2.04 ( 0.26)  C15 - C16 - C17 - C18
   165.58 ( 0.25)  C16 - C17 - C18 - C20
   -68.62 ( 0.25)  C16 - C17 - C18 - C19
    34.28 ( 0.26)  C16 - C17 - C18 - C21
   177.05 ( 0.27)  C15 - O10 - C19 - O11
    -0.32 ( 0.27)  C15 - O10 - C19 - C18
    19.48 ( 0.45)  C20 - C18 - C19 - O11
  -106.84 ( 0.34)  C17 - C18 - C19 - O11
   148.47 ( 0.31)  C21 - C18 - C19 - O11
  -163.48 ( 0.25)  C20 - C18 - C19 - O10
    70.20 ( 0.25)  C17 - C18 - C19 - O10
   -34.49 ( 0.25)  C21 - C18 - C19 - O10
   -65.25 ( 0.33)  C20 - C18 - C21 - C22
   168.56 ( 0.23)  C19 - C18 - C21 - C22
    63.95 ( 0.27)  C17 - C18 - C21 - C22
    60.74 ( 0.36)  C20 - C18 - C21 - C23
   -65.45 ( 0.27)  C19 - C18 - C21 - C23
  -170.06 ( 0.22)  C17 - C18 - C21 - C23
   176.88 ( 0.25)  C20 - C18 - C21 - C15
    50.70 ( 0.21)  C19 - C18 - C21 - C15
   -53.91 ( 0.22)  C17 - C18 - C21 - C15
  -170.19 ( 0.21)  O10 - C15 - C21 - C22
    68.26 ( 0.30)  C14 - C15 - C21 - C22
   -60.46 ( 0.27)  C16 - C15 - C21 - C22
    63.45 ( 0.27)  O10 - C15 - C21 - C23
   -58.10 ( 0.30)  C14 - C15 - C21 - C23
   173.18 ( 0.24)  C16 - C15 - C21 - C23
   -52.72 ( 0.22)  O10 - C15 - C21 - C18
  -174.27 ( 0.22)  C14 - C15 - C21 - C18
    57.01 ( 0.22)  C16 - C15 - C21 - C18

 R1 =  0.0466 for   2620 unique reflections after merging for Fourier


 Electron density synthesis with coefficients Fo-Fc

 Highest peak    0.27  at  0.5648  0.8955  0.3809  [  1.08 A from O5 ]
 Deepest hole   -0.31  at  0.3552  0.8884  0.6209  [  1.22 A from C19 ]


 Fourier peaks appended to .res file

              x       y       z       sof     U      Peak   Distances to nearest atoms (including eq.)

 Q1    1   0.4352  0.3955  0.1191   1.00000  0.05    0.27   1.08 O5  2.12 C11  2.24 C12  2.35 H8
 Q2    1   0.9410  0.4890  0.5811   1.00000  0.05    0.25   1.55 H23A  1.57 H2B  1.90 H2C^a  1.92 C2
 Q3    1   0.9146  0.5383  0.5957   1.00000  0.05    0.24   1.61 H23A  1.93 H2B  2.55 O5  2.58 C23
 Q4    1   0.2362  0.3061  0.3128   1.00000  0.05    0.23   1.16 O3  1.42 H13A  1.75 C6  1.87 C13
 Q5    1   0.4685  0.3394  0.3215   1.00000  0.05    0.23   0.75 C6  0.82 C13  1.36 H13A  1.59 H13B^a
 Q6    1   0.3126  0.2043  0.3431   1.00000  0.05    0.22   1.66 O3  1.97 H3C  2.13 H2C^a  2.32 H3B
 Q7    1   0.5580  0.6669  0.4414   1.00000  0.05    0.21   0.78 O11  1.28 C19^a  2.24 O10  2.43 H17B^a
 Q8    1   0.9613  0.5166  0.3585   1.00000  0.05    0.21   0.74 C16^a  0.99 C15^a  1.13 H16B^a  1.46 H16A^a
 Q9    1   0.8859  0.5715  0.5608   1.00000  0.05    0.21   1.06 H23A  1.99 C23  2.03 H20C^a  2.40 H23C
 Q10   1   0.9239  0.5982  0.5738   1.00000  0.05    0.21   1.66 H23A  1.86 H20C^a  2.33 O5  2.56 C23
 Q11   1   1.2841  0.1266  0.2997   1.00000  0.05    0.20   1.44 H3C  2.00 C3^a  2.10 O2  2.13 H3A
 Q12   1  -0.0880  0.2533  0.1990   1.00000  0.05    0.20   1.24 O4  1.44 H4  1.96 H17A  2.22 C4
 Q13   1   0.8160  0.6383  0.5582   1.00000  0.05    0.20   1.33 H20C^a  1.99 H12C  1.99 H23A  2.28 C20
 Q14   1   0.8193  0.5236  0.5827   1.00000  0.05    0.20   1.22 H23A  2.11 C23  2.31 H2B  2.34 H12B
 Q15   1   0.9966  0.6456  0.4546   1.00000  0.05    0.20   0.73 C18^a  0.79 C20  1.39 H20B^a  1.46 H20A

 Shortest distances between peaks (including symmetry equivalents)

      9  10  0.60      3  14  0.70      2   3  0.94      2  14  0.95      3   9  1.02     10  13  1.02      9  14  1.06
      3  10  1.17      9  13  1.25      1  10  1.36     10  14  1.47      4   5  1.53      2   9  1.56      1   3  1.57
      6  11  1.71      1   9  1.83      2  10  1.93      4   6  1.98      3  13  2.05     13  14  2.10      1  13  2.15
      1  14  2.22      1   2  2.34      5   6  2.60     13  15  2.66      7  15  2.68      2  13  2.78      9  15  2.88
     10  15  2.94


 Time profile in seconds
 -----------------------

      0.00: Read and process instructions
      0.00: Fit rigid groups
      0.00: Interpret restraints etc.
      0.00: Generate connectivity array
      0.00: Analyse DFIX and DANG restraints
      0.00: Analyse SAME, SADI and NCSY restraints
      0.00: Generate CHIV restraints
      0.00: Check if bonds in residues restrained
      0.00: Generate DELU and RIGU restraints
      0.00: Generate SIMU restraints
      0.00: Generate ISOR restraints
      0.00: Analyse electron density
      0.00: Analyse other restraints etc.
      0.06: Read intensity data, sort/merge etc.
      0.00: Set up constraints
      0.02: OSF, H-atoms from difference map
      0.00: Set up l.s. refinement
      0.00: Generate idealized H-atoms
      0.03: Structure factors and derivatives
      0.05: Sum l.s. matrices
      0.00: Generate and apply antibumping restraints
      0.00: Apply other restraints
      0.00: Solve l.s. equations
      0.00: Generate HTAB table
      0.08: Other dependent quantities, CIF, tables
      0.00: Analysis of variance
      0.02: Merge reflections for Fourier and .fcf
      0.00: Fourier summations
      0.00: Peaksearch
      0.00: Analyse peaklist

 ** WARNING: These times are only approximate for multiple threads.
             To get better estimates run with -t1 **

   Please cite: G.M. Sheldrick (2015) "Crystal structure refinement with
   SHELXL", Acta Cryst., C71, 3-8 (Open Access) if SHELXL proves useful.

 +++++++++++++++++++++++++++++++++++++++++++++++++++++++++++++++++++++++++++++
 +  cu_20220427_c finished at 11:51:51   Total elapsed time:      0.25 secs  +
 +++++++++++++++++++++++++++++++++++++++++++++++++++++++++++++++++++++++++++++
