# Supplementary material for: Total syntheses of Tetrodotoxin and 9-epiTetrodotoxin
Source: Nat Commun. 2024 Jan 23;15:679. doi: 10.1038/s41467-024-45037-0 (PMC10806222; doi:10.1038/s41467-024-45037-0)
Supplement: Supplementary file 4 — Source Data [file 41467_2024_45037_MOESM4_ESM.zip › Surce Data 20231213/Surce Data New/Crystal Structure Source Data/CCDC-2184304/cu_20220427_Cph_04_25_COOMe_0m.lxt]

 ++++++++++++++++++++++++++++++++++++++++++++++++++++++++++++++++++++++
 +  SHELXT  -  CRYSTAL STRUCTURE SOLUTION - VERSION 2018/2            +
 +  Copyright(c)  George M. Sheldrick 2010-2018  All Rights Reserved  +
 +  Started at 11:41:31 on 28 Apr 2022                                +
 ++++++++++++++++++++++++++++++++++++++++++++++++++++++++++++++++++++++

 SHELXT should be started by:

 shelxt name

 to read name.ins and name.hkl, followed by any of the following switches
 on the same line (default settings in square brackets). The cell, types of
 element present and Laue group (but not space group or numbers of atoms)
 are taken from the .ins file. Only CELL, LATT, SYMM, SFAC and HKLF are read
 from this file. If -l is not set, the SYMM instructions set the Laue group.

 General:
 -l Laue group N (SADABS code). N=15 all hexagonal and trigonal
 N=16 monoclinic with a unique, N=17 monoclinic with c unique
 -tN use N threads, otherwise use 5 or max available, if less.
 -d highest resolution to be employed [-d0.8]
 -e fill out missing data to specified resolution [-eX]
    where X is max(0.8,d-0.1) and d is the observed resolution

 Phasing:
 -q structure factors Go=E^q*Fo^(1-q) [-q0.5]
 -iN NGo-(N-1)Gc map in dual space recycling [-i3]
 -o switch OFF Patterson superpostion (not recommended)
 -kN apply random omit every kth cycle [-k3]
 -fX randomly omit fraction X of atoms [-f0.3]
 -z sigma threshold for P1 peak-search [-z2.5]
 -uX tangent expansion for E>X after random omit [off]
 -v atomic volume threshold for P1 peak-search [-v13]
 -m initial number of P1 dual space iterations [-m100]
 -b spread factor for atom masks [-b3]
 -jX CFOM = 0.01*CC - X*R(weak) [-j1]
 -y CFOM = CHEM*CC (alternative to default -j1) [off]
 -xX accept if CFOM > X+0.01*max(20-m,0) where m is try number [-x0.65]

 CHEM is a 'chemical' figure of merit that should be between 1.0 (most
 reasonable) and 0.0 (awful). Currently the only option (-y or -y1) is
 the fraction of bond angles between 95 and 135 degrees ignoring the
 20% highest and 10% lowest peaks. This is only useful for organic
 compounds and ligands, not for inorganics, but can be invaluable when
 CC and R(weak) fail to distinguish between correct and incorrect P1
 solutions.

 Space group determination:
 -s"Name" space group (replace "/" by "_" e.g. -s"P2(1)_c") [off]
 -c space group restricted to the Sohncke space groups [off]
 -n space group restricted to non-centrosymmetric [off]
 -w worst alpha gap for a possible solution [-w0.15]
 -p maximum number of atoms in full matrix, rest are blocked [-p20]
 -g smallest gap in R1 to best cent. for non-cent. SG [-g0.02]
 -h halt if R1 is less that this [-h0.08]
 -r radius around peak for density integration [-r0.7]
 -aX search ALL space groups in given Laue group with alpha < X [off]

 -a overrides -g, -h and -w, but not -c or -n; -a without a number is
 equivalent to -a0.3.

 If the default settings fail, try -e0.7, -y or -a if the CC is good but the
 solution is a mess, -q1 or -m1000 if all the CC values are less than
 0.85. Also worth trying is truncating noisy outer data with -d.

 Command line parameters:  cu_20220427_cph_04_25_coome_0m

 16 threads running in parallel

 Unit-cell:   6.015  17.583  23.379   90.00   90.00   90.00

 Laue group identified as number  3:   mmm                         

   46308 reflections read from file cu_20220427_cph_04_25_coome_0m.hkl

 R(sym) = 0.0436,  R(rim) = 0.0450,  R(pim) = 0.0106

 Highest resln. = 0.830 A. For 1.2>d>1.1, <I/sig> =  98.8 and %(F>4sig) = 98.9
    2652 unique reflections converted to     9051  with d > 0.830 A  in P1

    1086 data added to fill out missing data to  0.800A in P1

 Fourier grid:    24 x  64 x  90:   0.251 x 0.275 x 0.260 A

 Mean |E^2-1|    0kl  0.970    h0l  0.932    hk0  0.895    Rest  0.714
   942 Reflections with E < 0.270 employed for R(weak)


 Unique Patterson peaks (origin + d>1.7A) for superposition:

    N      X        Y        Z    Height Distance
    1   0.0000   0.0000   0.0000  999.00   0.000
    2   0.0000   0.5000   0.1013   74.40   9.105
    3   0.5000   0.3908   0.5000   59.47  13.889
    4   0.5000   0.2131   0.5000   56.94  12.638
    5   0.0000   0.9366   0.8832   52.18   2.950
    6   0.2054   0.6748   0.5000   42.25  13.072
    7   0.0000   0.1047   0.5000   42.01  11.833
    8   0.0893   0.0000   0.8865   42.00   2.706
    9   0.5000   0.1279   0.1720   39.15   5.502
   10   0.8570   0.9218   0.9423   37.77   2.109
   11   0.5000   0.1936   0.9520   34.82   4.679
   12   0.8103   0.5507   0.0000   33.78   7.982
   13   0.0000   0.5000   0.0000   33.70   8.792
   14   0.5000   0.2935   0.2017   33.69   7.611
   15   0.5986   0.5644   0.6232   33.35  11.921
   16   0.0000   0.5588   0.8521   33.32   8.493
   17   0.7323   0.0000   0.8886   33.25   3.063
   18   0.0000   0.0343   0.5121   33.24  11.423
   19   0.3102   0.5000   0.4537   32.85  13.902
   20   0.0000   0.6273   0.9403   32.72   6.700
   21   0.7909   0.1092   0.9352   32.65   2.750
   22   0.0000   0.8075   0.1761   32.27   5.330
   23   0.5000   0.6853   0.2896   31.79   9.247
   24   0.3354   0.5000   0.3429   31.73  12.067
   25   0.6707   0.4284   0.5000   31.67  14.046
   26   0.5000   0.2006   0.6682   31.51   9.036
   27   0.8991   0.3550   0.5635   30.77  11.977
   28   0.0239   0.3716   0.8736   30.44   7.173
   29   0.7839   0.7906   0.0000   30.42   3.904
   30   0.1696   0.6308   0.6160   30.19  11.125
   31   0.8241   0.2469   0.4262   29.94  10.919
   32   0.5000   0.2668   0.6584   29.66   9.738
   33   0.8470   0.7528   0.2744   28.91   7.803
   34   0.2034   0.5000   0.8874   28.65   9.258
   35   0.3382   0.0672   0.5000   28.12  11.924
   36   0.7448   0.8615   0.0000   28.04   2.879
   37   0.8969   0.1057   0.6244   27.98   8.996
   38   0.7523   0.4001   0.1664   27.77   8.176
   39   0.3496   0.0603   0.7843   27.71   5.566
   40   0.5000   0.4912   0.0000   27.46   9.145

   40 unique Patterson peaks with heights greater than  27 selected as
 superposition vectors

 Setup:   0.065 secs

 16 threads running in parallel

  Try N(iter)  CC   R(weak)   CHEM    CFOM    best  Sig(min) N(P1) Vol/N
    1   100   95.33  0.0776  0.9580  0.8757  0.8757  2.428   148   16.71
    2   100   95.23  0.0769  0.9574  0.8753  0.8757  2.265   143   17.29
    3   100   66.58  0.4577  0.2727  0.2081  0.8757  2.435   182   13.59
    4   100   65.21  0.4860  0.3898  0.1661  0.8757  2.195   173   14.29
    5   100   66.10  0.4751  0.3621  0.1859  0.8757  1.683   190   13.01
    6   100   63.97  0.4680  0.4167  0.1717  0.8757  4.600   190   13.01
    7   100   66.99  0.4798  0.2807  0.1901  0.8757  2.442   186   13.29
    8   100   63.68  0.4704  0.3409  0.1664  0.8757  4.626   188   13.15
    9   100   95.16  0.0775  0.9583  0.8741  0.8757  2.232   145   17.05
   10   100   64.23  0.4813  0.4286  0.1610  0.8757  2.102   189   13.08
   11   100   64.83  0.4701  0.2955  0.1782  0.8757  3.764   189   13.08
   12   100   62.68  0.4680  0.2456  0.1588  0.8757  4.178   189   13.08
   13   100   68.10  0.4526  0.3488  0.2284  0.8757  2.455   178   13.89
   14   100   66.16  0.4703  0.3056  0.1913  0.8757  2.614   185   13.36
   15   100   65.38  0.4867  0.4444  0.1671  0.8757  2.269   185   13.36
   16   100   63.62  0.4727  0.3934  0.1635  0.8757  1.653   189   13.08

      16 attempts, solution  1 selected with best CFOM = 0.8757, Alpha0 = 0.819

 Structure solution:       1.430 secs

   0 Centrosymmetric and  56 non-centrosymmetric space groups evaluated

 Space group determination:       1.407 secs

   R1  Rweak Alpha SysAbs  Orientation      Space group  Flack_x  File                             Formula
 0.149 0.036 0.003 1.11      as input       P2(1)2(1)2(1) 0.09   cu_20220427_cph_04_25_coome_0m_a  C23 O11

 Assign elements and isotropic refinement     0.174 secs

  Please cite: G.M. Sheldrick (2015) "SHELXT - Integrated space-group
  and crystal-structure determination", Acta Cryst., A71, 3-8 (Open
  Access) if SHELXT proves useful.

 ++++++++++++++++++++++++++++++++++++++++++++++++++++++++++++++++++
 +  SHELXT finished at 11:41:34    Total time:        3.076 secs  +
 ++++++++++++++++++++++++++++++++++++++++++++++++++++++++++++++++++
