# Supplementary material for: Total syntheses of Tetrodotoxin and 9-epiTetrodotoxin
Source: Nat Commun. 2024 Jan 23;15:679. doi: 10.1038/s41467-024-45037-0 (PMC10806222; doi:10.1038/s41467-024-45037-0)
Supplement: Supplementary file 4 — Source Data [file 41467_2024_45037_MOESM4_ESM.zip › Surce Data 20231213/Surce Data New/Crystal Structure Source Data/CCDC-2184304/cu_20220427_Cph_04_25_COOMe_0m.p4p]

FILEID SAINT        V8.37A        4.00        04/28/22 11:15:31 20220427_Cph 
SITEID Dell                                ?                                    
TITLE  Integration of 20220427_Cph_04_25_COOMe  
CHEM   ?                                                                                
CELL      6.0147   17.5833   23.3786   90.0000   90.0000   90.0000   2472.463 
CELLSD    0.0001    0.0003    0.0004    0.0000    0.0000    0.0000     0.071 
ORT1    -1.0416421e-001 -1.6699674e-002 -3.0882245e-002 
ORT2    -1.2678175e-001  2.4031226e-002  2.0953650e-002 
ORT3     2.6806105e-002  4.8765469e-002 -2.0901373e-002 
ZEROS   0.0000000 -0.0843846  0.0454294   -0.0580    0.1264   -0.1178 
SOURCE CU     1.54184   1.54056   1.54439   2.00000   50.00    1.10 
LIMITS    0.00    0.00    0.00    0.00    0.00    0.00    0.00    0.00    0.00    0.00 
MORPH  ? 
DNSMET ? 
CCOLOR ? 
CSIZE  ?            ?            ?            ?            -80.150      
ADPAR      386.7000    506.7500      3.9961    1024     768 
ADCOR        0.4265      0.1326     -0.0041     -0.1043     -0.1092     -0.1013 
BRAVAIS Orthorhombic          P  
MOSAIC   0.54 2.16 
SAINTD          0    0.0000    0.0000            0            0   0.00000 
SAINOV      54039     46900   68.3265  1.000000    0    0    0 
SAINOV      54039     46900   68.3265  1.000000    1    0    0 
SAINOV      54039     46900   68.3265  1.000000    1    1    1 
SAINGL       9697    3.7815   68.0973    0    0    0 
SAINGL       9697    3.7815   68.0973    1    0    0 
SAINGL       9697    3.7815   68.0973    1    1    1 
SAINMC          0         0         0    0.0000    0.0000    1    1    1 
REF1K         2  11   0  55.000   0.000   0.500  54.740  339.06  292.14  218.17  58.00 -0.390838  0.007566  0.595030   0.000   0.000   0.000   0.000 
REF1K         0  12   9  55.000   0.000   0.500  54.740  260.57  617.64  201.15  55.73 -0.478760  0.476897  0.398700   0.000   0.000   0.000   0.000 
REF1K H      -1   4   4  55.000   0.000   0.500  54.740  611.44  657.55  645.12  99.59 -0.087131  0.307533  0.085838   0.000   0.000   0.000   0.000 
REF1K H      -1   7   6  55.000   0.000   0.500  54.740  476.50  664.19 3378.20    227 -0.199149  0.421421  0.190500   0.000   0.000   0.000   0.000 
REF1K        -1   2   4  55.000   0.000   0.500  54.740  719.10  690.98 2146.38    181 -0.055047  0.255605 -0.011984   0.000   0.000   0.000   0.000 
REF1K H      -1   8   8  55.000   0.000   0.500  54.740  421.04  698.81 1844.49    168 -0.277191  0.488030  0.197516   0.000   0.000   0.000   0.000 
REF1K C       2   5  -4  55.000   0.000   0.845  54.740  631.69  173.52   12995    445 -0.167570 -0.218479  0.381719   0.000   0.000   0.000   0.000 
REF1K C       1   9  -1  55.000   0.000   0.684  54.740  446.60  380.35 1925.75    171 -0.224453  0.068926  0.484698   0.000   0.000   0.000   0.000 
REF1K C       1  12   3  55.000   0.000   0.993  54.740  312.62  439.51 1819.85    167 -0.397835  0.223482  0.550214   0.000   0.000   0.000   0.000 
REF1K C       0   9   2  55.000   0.000   0.946  54.740  437.18  506.70   12561    437 -0.212919  0.258065  0.398361   0.000   0.000   0.000   0.000 
REF1K CH     -1   6   5  55.000   0.000   0.564  54.740  521.65  654.08 6159.50    306 -0.151092  0.376728  0.162533   0.000   0.000   0.000   0.000 
REF1K CH     -1   3   4  55.000   0.000   0.592  54.740  660.72  673.82   10715    404 -0.069819  0.283763  0.036867   0.000   0.000   0.000   0.000 
REF1K A       0  10   4  55.000   0.000   2.500  54.740  389.00  539.49   37.49  24.04 -0.289085  0.325999  0.407848   0.000   0.000   0.000   0.000 
REF1K AH     -1   5   5  55.000   0.000   2.500  54.740  563.39  668.43   14527    470 -0.135162  0.352207  0.113630   0.000   0.000   0.000   0.000 
REF1K A      -1   7   7  55.000   0.000   2.500  54.740  470.30  688.95  373.23  75.80 -0.231902  0.439671  0.168997   0.000   0.000   0.000   0.000 
REF1K ACH     3   8  -3  55.000   0.000   2.856  54.740  440.51   64.34 1470.79    150 -0.353039 -0.253116  0.533885   0.000   0.000   0.000   0.000 
REF1K A       0  10   4  55.000   0.000   3.500  54.740  390.81  541.47  592.40  95.38 -0.292389  0.322707  0.404204   0.000   0.000   0.000   0.000 
REF1K ACH    -1   6   6  55.000   0.000   2.606  54.740  515.91  679.28 1555.84    154 -0.181475  0.398327  0.141671   0.000   0.000   0.000   0.000 
REF1K AH     -1   4   5  55.000   0.000   3.500  54.740  608.28  684.38 1889.52    170 -0.117616  0.328931  0.064844   0.000   0.000   0.000   0.000 
REF1K A      -1   3   5  55.000   0.000   3.500  54.740  657.36  703.30  218.31  57.99 -0.099493  0.307145  0.016035   0.000   0.000   0.000   0.000 
REF1K AC     -1   7   8  55.000   0.000   3.393  54.740  460.82  715.58 4620.15    266 -0.262399  0.461970  0.148470   0.000   0.000   0.000   0.000 
REF1K A      -1   2   5  55.000   0.000   3.500  54.740  714.67  724.32  204.66  56.20 -0.084936  0.281756 -0.032506   0.000   0.000   0.000   0.000 
REF1K CH      1   5  -3  55.000   0.000   1.934  54.740  616.83  336.31   57082    932 -0.094661 -0.069921  0.334562   0.000   0.000   0.000   0.000 
REF1K ACH     0   6   0  55.000   0.000   3.899  54.740  556.04  486.86 1409.39    147 -0.100643  0.144601  0.294031   0.000   0.000   0.000   0.000 
REF1K AH     -1   5   6  55.000   0.000   4.500  54.740  557.94  694.99 1716.45    162 -0.165404  0.373928  0.093040   0.000   0.000   0.000   0.000 
REF1K AH     -1   3   5  55.000   0.000   4.500  54.740  659.86  701.11  149.89  48.07 -0.102490  0.301760  0.016129   0.000   0.000   0.000   0.000 
REF1K A      -1   6   7  55.000   0.000   4.500  54.740  509.43  705.38 2700.96    203 -0.214511  0.417489  0.120807   0.000   0.000   0.000   0.000 
REF1K ACH    -1   7   9  55.000   0.000   3.725  54.740  450.08  743.89 1566.77    155 -0.291372  0.484869  0.127660   0.000   0.000   0.000   0.000 
REF1K AC     -1   7  12  55.000   0.000   3.602  54.740  407.68  843.03 1641.21    158 -0.383679  0.548314  0.064584   0.000   0.000   0.000   0.000 
REF1K AC      2   6  -4  55.000   0.000   4.187  54.740  568.16  199.55 4899.53    273 -0.184435 -0.194133  0.430445   0.000   0.000   0.000   0.000 
REF1K A       1  12   4  55.000   0.000   5.500  54.740  304.12  472.67  167.57  50.82 -0.428791  0.243338  0.529452   0.000   0.000   0.000   0.000 
REF1K AH      1  13   8  55.000   0.000   5.500  54.740  216.86  543.99  219.76  58.24 -0.569386  0.350327  0.494668   0.000   0.000   0.000   0.000 
REF1K AH     -1   4   6  55.000   0.000   5.500  54.740  603.38  713.04  627.83  98.24 -0.147664  0.351091  0.044056   0.000   0.000   0.000   0.000 
REF1K A      -1   6  12  55.000   0.000   5.500  54.740  451.90  870.35 1595.05    157 -0.367784  0.523688  0.015899   0.000   0.000   0.000   0.000 
REF1K ACH     2   8  -3  55.000   0.000   4.757  54.740  470.22  244.72 4244.21    254 -0.248861 -0.125230  0.507501   0.000   0.000   0.000   0.000 
REF1K A       2  13   4  55.000   0.000   6.500  54.740  222.51  396.50  212.94  57.31 -0.549159  0.140463  0.604842   0.000   0.000   0.000   0.000 
REF1K AC      1  11   2  55.000   0.000   5.997  54.740  355.30  442.32 1902.11    170 -0.350130  0.178468  0.522552   0.000   0.000   0.000   0.000 
REF1K AC      0   9   3  55.000   0.000   5.548  54.740  431.89  532.25 3292.23    224 -0.243827  0.278998  0.377523   0.000   0.000   0.000   0.000 
REF1K AC     -1   5   7  55.000   0.000   6.164  54.740  552.16  723.08 4177.45    252 -0.196979  0.393964  0.071803   0.000   0.000   0.000   0.000 
REF1K AH     -1   3   6  55.000   0.000   6.500  54.740  655.21  733.00   20775    562 -0.132716  0.325074 -0.004978   0.000   0.000   0.000   0.000 
REF1K ACH    -1   2   6  55.000   0.000   6.222  54.740  713.87  757.58   20853    563 -0.115797  0.301123 -0.053899   0.000   0.000   0.000   0.000 
REF1K ACH    -1   6   9  55.000   0.000   5.835  54.740  491.58  763.41 2287.39    187 -0.274696  0.460501  0.078926   0.000   0.000   0.000   0.000 
REF1K AC     -1   6  10  55.000   0.000   6.292  54.740  480.77  795.69 2107.10    180 -0.307379  0.479882  0.057721   0.000   0.000   0.000   0.000 
REF1K AC     -1   6  11  55.000   0.000   5.967  54.740  467.42  831.05 1242.88    138 -0.337002  0.502127  0.036872   0.000   0.000   0.000   0.000 
REF1K AC      0   7   1  55.000   0.000   6.949  54.740  513.82  505.33   34158    721 -0.148371  0.189205  0.321776   0.000   0.000   0.000   0.000 
REF1K AH     -1   4   7  55.000   0.000   7.500  54.740  598.43  742.99 1963.44    173 -0.180981  0.369916  0.022975   0.000   0.000   0.000   0.000 
REF1K AC     -1   5   8  55.000   0.000   7.134  54.740  544.65  753.04 1093.79    129 -0.227973  0.414782  0.050892   0.000   0.000   0.000   0.000 
REF1K AH     -1   5   9  55.000   0.000   7.500  54.740  535.21  786.31  252.09  62.38 -0.258992  0.437166  0.029480   0.000   0.000   0.000   0.000 
REF1K AH     -1   5  10  55.000   0.000   7.500  54.740  524.79  820.79 1553.19    154 -0.288687  0.458495  0.008994   0.000   0.000   0.000   0.000 
REF1K AH     -1   4  13  55.000   0.000   7.500  54.740  536.52  994.34  758.84    108 -0.368412  0.493873 -0.102667   0.000   0.000   0.000   0.000 
REF1K AH      2   3  -5  55.000   0.000   8.500  54.740  748.03  116.71  473.64  85.53 -0.102599 -0.288004  0.305569   0.000   0.000   0.000   0.000 
REF1K ACH    -1   3   7  55.000   0.000   7.964  54.740  650.48  766.06 2402.37    192 -0.163014  0.346308 -0.025910   0.000   0.000   0.000   0.000 
REF1K AH     -1   4   8  55.000   0.000   8.500  54.740  591.63  775.54 1193.40    135 -0.212439  0.390544  0.002003   0.000   0.000   0.000   0.000 
REF1K ACH    -1   2   7  55.000   0.000   7.805  54.740  710.35  794.24 7828.20    345 -0.146112  0.322513 -0.074831   0.000   0.000   0.000   0.000 
REF1K A      -1   2   8  55.000   0.000   8.500  54.740  705.62  836.03  324.55  70.78 -0.176322  0.345678 -0.096661   0.000   0.000   0.000   0.000 
REF1K AH     -1   4  11  55.000   0.000   8.500  54.740  563.29  892.47  528.15  90.27 -0.304089  0.454671 -0.061208   0.000   0.000   0.000   0.000 
REF1K AC     -1   4  12  55.000   0.000   8.003  54.740  551.13  939.85 2266.59    186 -0.334978  0.474945 -0.081998   0.000   0.000   0.000   0.000 
REF1K A      -1   3  12  55.000   0.000   8.500  54.740  610.61  989.41   74.58  33.97 -0.319477  0.451413 -0.132167   0.000   0.000   0.000   0.000 
REF1K AH      2   4  -5  55.000   0.000   9.500  54.740  672.92  148.42  779.04    110 -0.119604 -0.264143  0.354248   0.000   0.000   0.000   0.000 
REF1K AC      0   9   4  55.000   0.000   8.755  54.740  425.96  556.59 4105.91    250 -0.274423  0.299963  0.356804   0.000   0.000   0.000   0.000 
REF1K AH      0  10  11  55.000   0.000   9.500  54.740  309.99  712.57 1144.13    133 -0.506980  0.472393  0.259407   0.000   0.000   0.000   0.000 
REF1K ACH    -1   3   8  55.000   0.000   8.883  54.740  644.68  801.82 4090.55    250 -0.193756  0.367400 -0.046895   0.000   0.000   0.000   0.000 
REF1K AH     -1   3   9  55.000   0.000   9.500  54.740  637.72  840.87 2172.74    183 -0.225970  0.387813 -0.067882   0.000   0.000   0.000   0.000 
REF1K AC     -1   4  10  55.000   0.000   8.746  54.740  574.34  849.13 6703.21    320 -0.272325  0.433462 -0.039930   0.000   0.000   0.000   0.000 
REF1K A      -1   2   9  55.000   0.000   9.500  54.740  700.94  878.34 2166.58    182 -0.209305  0.363862 -0.116930   0.000   0.000   0.000   0.000 
REF1K A      -1   2  10  55.000   0.000   9.500  54.740  695.30  927.34   10314    397 -0.240009  0.384756 -0.137996   0.000   0.000   0.000   0.000 
REF1K AC      2  11   0  55.000   0.000   6.409  54.740  334.22  323.00   10010    390 -0.391501  0.009143  0.591594   0.000   0.000   0.000   0.000 
REF1K A       0  10  11  55.000   0.000  10.500  54.740  313.00  712.00   45.70  26.58 -0.510805  0.463062  0.258238   0.000   0.000   0.000   0.000 
REF1K ACH     1  10   1  55.000   0.000  10.485  54.740  395.25  438.32  900.98    117 -0.302272  0.133276  0.494932   0.000   0.000   0.000   0.000 
REF1K AC      1  11   3  55.000   0.000  10.894  54.740  347.79  475.31 2774.61    206 -0.381132  0.199189  0.501705   0.000   0.000   0.000   0.000 
REF1K A       0   8   3  55.000   0.000  11.500  54.740  468.41  545.78  121.47  43.20 -0.227677  0.253753  0.327952   0.000   0.000   0.000   0.000 
REF1K AC      0   9   5  55.000   0.000  11.150  54.740  419.14  580.55 7724.74    343 -0.306006  0.320297  0.335958   0.000   0.000   0.000   0.000 
REF1K AC      2   5  -5  55.000   0.000  11.978  54.740  605.64  179.52 3369.13    227 -0.136689 -0.239254  0.402405   0.000   0.000   0.000   0.000 
REF1K ACH     2   7  -4  55.000   0.000  11.452  54.740  504.66  235.01  608.69  96.35 -0.200834 -0.170809  0.479383   0.000   0.000   0.000   0.000 
REF1K A       3   8  -4  55.000   0.000  13.500  54.740  408.57  112.14  110.74  41.37 -0.321053 -0.275359  0.556268   0.000   0.000   0.000   0.000 
REF1K A       1  11   4  55.000   0.000  13.500  54.740  339.36  502.03  144.13  47.15 -0.410897  0.221370  0.483110   0.000   0.000   0.000   0.000 
REF1K AC      0   6   1  55.000   0.000  12.782  54.740  552.47  514.57   11211    413 -0.131665  0.165224  0.272955   0.000   0.000   0.000   0.000 
REF1K ACH     0   9   6  55.000   0.000  12.566  54.740  411.14  604.38 3267.26    223 -0.336504  0.341943  0.315246   0.000   0.000   0.000   0.000 
REF1K AH      0   9   7  55.000   0.000  13.500  54.740  402.07  628.45  863.43    115 -0.367439  0.363105  0.294356   0.000   0.000   0.000   0.000 
REF1K AH      0   9  11  55.000   0.000  13.500  54.740  350.67  732.49  844.88    114 -0.491761  0.446054  0.210712   0.000   0.000   0.000   0.000 
REF1K A       0   8  14  55.000   0.000  13.500  54.740  329.50  856.50   60.34  30.55 -0.566776  0.486182  0.100248   0.000   0.000   0.000   0.000 
REF1K AH      1  11   4  55.000   0.000  14.500  54.740  341.49  504.48  147.70  47.72 -0.412127  0.217475  0.479363   0.000   0.000   0.000   0.000 
REF1K A       2  13   9  55.000   0.000  14.500  54.740  151.00  547.50   29.54  21.38 -0.703991  0.241816  0.501479   0.000   0.000   0.000   0.000 
REF1K AC      0   9   8  55.000   0.000  14.198  54.740  392.18  652.97 1591.54    156 -0.399141  0.382540  0.273088   0.000   0.000   0.000   0.000 
REF1K AC      1   9   0  55.000   0.000  14.665  54.740  433.64  429.84 2916.62    211 -0.254897  0.088887  0.466699   0.000   0.000   0.000   0.000 
REF1K ACH     0   4   0  55.000   0.000  14.807  54.740  643.46  499.78 7237.92    332 -0.067145  0.096373  0.196115   0.000   0.000   0.000   0.000 
REF1K AH      0   8  12  55.000   0.000  15.500  54.740  372.23  785.25  146.77  47.61 -0.503743  0.448126  0.140536   0.000   0.000   0.000   0.000 
REF1K AC      3  10  -2  55.000   0.000  13.235  54.740  314.69  195.26 5018.15    276 -0.417021 -0.184035  0.611107   0.000   0.000   0.000   0.000 
REF1K ACH     1   3  -4  55.000   0.000  15.661  54.740  714.99  308.63   29545    670 -0.030274 -0.138650  0.257336   0.000   0.000   0.000   0.000 
REF1K ACH     2  12   3  55.000   0.000  15.436  54.740  271.02  425.22 2381.18    190 -0.501511  0.096027  0.577221   0.000   0.000   0.000   0.000 
REF1K AC      1  10   2  55.000   0.000  16.146  54.740  388.37  472.14 1765.00    164 -0.333319  0.154404  0.473999   0.000   0.000   0.000   0.000 
REF1K AC      1  11   5  55.000   0.000  16.066  54.740  332.12  530.02  546.70  91.49 -0.442990  0.240997  0.459729   0.000   0.000   0.000   0.000 
REF1K A       0   8  12  55.000   0.000  16.500  54.740  374.72  783.27  190.49  54.22 -0.507427  0.438457  0.140874   0.000   0.000   0.000   0.000 
REF1K AC      2   3  -6  55.000   0.000  16.914  54.740  725.48  104.74 4378.86    259 -0.072311 -0.308321  0.325284   0.000   0.000   0.000   0.000 
REF1K ACH     0   7   3  55.000   0.000  16.546  54.740  504.58  556.95 3604.65    234 -0.210439  0.231186  0.280238   0.000   0.000   0.000   0.000 
REF1K A       1  11   7  55.000   0.000  17.500  54.740  311.07  577.68  446.62  82.90 -0.503994  0.285928  0.419768   0.000   0.000   0.000   0.000 
REF1K ACH     0   8  11  55.000   0.000  16.821  54.740  390.41  752.57 1731.42    163 -0.474298  0.423076  0.161710   0.000   0.000   0.000   0.000 
REF1K AC      2   6  -5  55.000   0.000  17.450  54.740  540.89  214.32   12641    439 -0.153478 -0.215193  0.451404   0.000   0.000   0.000   0.000 
REF1K AH      1  11   7  55.000   0.000  18.500  54.740  313.81  579.01  246.06  61.58 -0.505311  0.278990  0.416640   0.000   0.000   0.000   0.000 
REF1K AH      1  11   8  55.000   0.000  18.500  54.740  300.90  602.39  201.62  55.75 -0.536425  0.301346  0.396579   0.000   0.000   0.000   0.000 
REF1K AC      0   8   7  55.000   0.000  17.864  54.740  439.45  643.50 3864.82    243 -0.350514  0.338887  0.245345   0.000   0.000   0.000   0.000 
REF1K ACH     0   8   9  55.000   0.000  18.010  54.740  418.36  695.27 4369.86    258 -0.412600  0.380437  0.203553   0.000   0.000   0.000   0.000 
REF1K AH      0   7  12  55.000   0.000  18.500  54.740  413.48  808.62  609.82  96.84 -0.487675  0.423595  0.091049   0.000   0.000   0.000   0.000 
REF1K AC      2   4  -6  55.000   0.000  18.944  54.740  649.56  143.14 7655.73    342 -0.088950 -0.284372  0.374305   0.000   0.000   0.000   0.000 
REF1K AC      1   8  -1  55.000   0.000  18.132  54.740  471.85  415.25 3852.70    242 -0.207029  0.043813  0.439029   0.000   0.000   0.000   0.000 
REF1K AH      1  10   3  55.000   0.000  19.500  54.740  382.00  500.00   52.66  28.50 -0.363400  0.174798  0.453924   0.000   0.000   0.000   0.000 
REF1K ACH     0   5   1  55.000   0.000  18.493  54.740  594.07  522.32 9022.40    370 -0.115053  0.141290  0.224063   0.000   0.000   0.000   0.000 
REF1K AC      0   6   2  55.000   0.000  18.323  54.740  548.37  541.14   14275    466 -0.162798  0.185993  0.252045   0.000   0.000   0.000   0.000 
REF1K AC      0   7   4  55.000   0.000  19.191  54.740  499.36  582.02 9251.90    375 -0.241603  0.251531  0.259009   0.000   0.000   0.000   0.000 
REF1K AH      2  12  11  55.000   0.000  19.500  54.740  155.51  636.50  126.57  44.23 -0.748425  0.266311  0.410807   0.000   0.000   0.000   0.000 
REF1K AH      1  10  13  55.000   0.000  19.500  54.740  249.32  755.86  356.27  74.16 -0.675422  0.380920  0.244212   0.000   0.000   0.000   0.000 
REF1K A       0   7  12  55.000   0.000  19.500  54.740  416.08  806.22  242.22  61.14 -0.490603  0.414127  0.091519   0.000   0.000   0.000   0.000 
REF1K ACH     2  11   1  55.000   0.000  19.363  54.740  320.23  400.20 1279.38    140 -0.422757  0.029782  0.570037   0.000   0.000   0.000   0.000 
REF1K A       2  12   5  55.000   0.000  20.500  54.740  253.43  490.30  709.43    104 -0.563339  0.136904  0.534954   0.000   0.000   0.000   0.000 
REF1K ACH     1   4  -4  55.000   0.000  20.432  54.740  651.93  324.98 3900.85    244 -0.047060 -0.114774  0.306250   0.000   0.000   0.000   0.000 
REF1K AH      2  12   9  55.000   0.000  21.500  54.740  199.23  589.20  296.00  67.61 -0.687498  0.219908  0.451860   0.000   0.000   0.000   0.000 
REF1K AC      0   7   5  55.000   0.000  20.653  54.740  492.92  607.03   14880    476 -0.272092  0.273053  0.238218   0.000   0.000   0.000   0.000 
REF1K ACH     0   7  10  55.000   0.000  20.817  54.740  444.63  741.92 2881.05    210 -0.426541  0.378189  0.133663   0.000   0.000   0.000   0.000 
REF1K A       0   6  12  55.000   0.000  21.500  54.740  456.53  832.51 2600.28    200 -0.472214  0.396028  0.042576   0.000   0.000   0.000   0.000 
REF1K AC      1   9   1  55.000   0.000  21.571  54.740  426.91  464.97 4850.19    272 -0.285885  0.109481  0.446026   0.000   0.000   0.000   0.000 
REF1K ACH     1  10   4  55.000   0.000  21.671  54.740  374.87  527.08 1117.70    130 -0.395169  0.197034  0.432442   0.000   0.000   0.000   0.000 
REF1K AC      0   6   3  55.000   0.000  21.722  54.740  543.68  567.20   31250    689 -0.193530  0.207140  0.231108   0.000   0.000   0.000   0.000 
REF1K ACH     2  12   8  55.000   0.000  21.607  54.740  215.42  565.27 1515.43    152 -0.656110  0.201514  0.473215   0.000   0.000   0.000   0.000 
REF1K ACH     0   7   8  55.000   0.000  21.872  54.740  467.76  684.77 2918.27    211 -0.364860  0.336005  0.175546   0.000   0.000   0.000   0.000 
REF1K AC      2   5  -6  55.000   0.000  22.976  54.740  580.92  180.86 2717.45    204 -0.105764 -0.260314  0.423278   0.000   0.000   0.000   0.000 
REF1K ACH     1   7  -2  55.000   0.000  20.223  54.740  511.49  394.56   26459    634 -0.159332 -0.000952  0.411069   0.000   0.000   0.000   0.000 
REF1K A       2  11   2  55.000   0.000  23.500  54.740  311.82  437.80  245.86  61.56 -0.453517  0.051571  0.551795   0.000   0.000   0.000   0.000 
REF1K AC      1  10   5  55.000   0.000  23.173  54.740  367.55  552.05 3738.91    239 -0.426535  0.216830  0.411117   0.000   0.000   0.000   0.000 
REF1K A       1  10   9  55.000   0.000  23.500  54.740  324.86  647.57  107.10  40.69 -0.550926  0.299350  0.327717   0.000   0.000   0.000   0.000 
REF1K AH      2  11   2  55.000   0.000  24.500  54.740  313.52  442.68  535.30  90.73 -0.454162  0.050936  0.547556   0.000   0.000   0.000   0.000 
REF1K ACH     1  10   6  55.000   0.000  23.659  54.740  358.63  575.89 1422.11    147 -0.457107  0.239020  0.390644   0.000   0.000   0.000   0.000 
REF1K AC      0   6   4  55.000   0.000  23.855  54.740  538.28  593.08   21078    566 -0.224390  0.228075  0.210203   0.000   0.000   0.000   0.000 
REF1K A       2  11  12  55.000   0.000  24.500  54.740  180.00  695.49   29.74  21.45 -0.763648  0.255465  0.339908   0.000   0.000   0.000   0.000 
REF1K AH      1   9  12  55.000   0.000  24.500  54.740  312.67  749.30 2098.03    179 -0.625878  0.341456  0.216260   0.000   0.000   0.000   0.000 
REF1K A       1   9   2  55.000   0.000  25.500  54.740  421.26  494.72  789.31    110 -0.317019  0.130802  0.424863   0.000   0.000   0.000   0.000 
REF1K ACH     0   2   0  55.000   0.000  24.965  54.740  753.96  508.18   26665    637 -0.033894  0.048610  0.098661   0.000   0.000   0.000   0.000 
REF1K AH      0   6   6  55.000   0.000  25.500  54.740  524.21  646.15  234.53  60.07 -0.286738  0.271302  0.168466   0.000   0.000   0.000   0.000 
REF1K A       0   6   8  55.000   0.000  25.500  54.740  507.54  701.07 6338.93    311 -0.348781  0.311244  0.126561   0.000   0.000   0.000   0.000 
REF1K AC      0   6   9  55.000   0.000  24.749  54.740  497.15  730.62   19312    542 -0.379041  0.332969  0.105615   0.000   0.000   0.000   0.000 
REF1K A       4   9  -4  55.000   0.000  26.500  54.740  222.00   78.99   75.64  34.20 -0.442994 -0.376872  0.627782   0.000   0.000   0.000   0.000 
REF1K ACH     3   7  -6  55.000   0.000  25.539  54.740  422.04  106.19 2635.52    200 -0.243187 -0.340031  0.547744   0.000   0.000   0.000   0.000 
REF1K A       3  12   4  55.000   0.000  26.500  54.740  188.05  442.81  332.03  71.55 -0.636138 -0.010282  0.582791   0.000   0.000   0.000   0.000 
REF1K AH      3  12   9  55.000   0.000  26.500  54.740  113.21  574.42  466.88  84.88 -0.790900  0.094338  0.478650   0.000   0.000   0.000   0.000 
REF1K AC      0   6   7  55.000   0.000  25.698  54.740  516.74  672.90   12885    443 -0.317207  0.291039  0.147451   0.000   0.000   0.000   0.000 
REF1K AH      1   9  11  55.000   0.000  26.500  54.740  333.00  720.02   48.15  27.27 -0.596236  0.314348  0.236426   0.000   0.000   0.000   0.000 
REF1K A       0   5  10  55.000   0.000  26.500  54.740  528.48  784.82  262.68  63.69 -0.393344  0.330619  0.035111   0.000   0.000   0.000   0.000 
REF1K AH      4   9  -4  55.000   0.000  27.500  54.740  218.41   89.68  162.21  50.06 -0.442677 -0.377331  0.630082   0.000   0.000   0.000   0.000 
REF1K A       2   4  -7  55.000   0.000  27.500  54.740  628.71  133.43  504.24  88.21 -0.059473 -0.304203  0.393139   0.000   0.000   0.000   0.000 
REF1K AH      3  12   8  55.000   0.000  27.500  54.740  134.89  551.75  336.40  72.07 -0.759732  0.072023  0.498619   0.000   0.000   0.000   0.000 
REF1K ACH     0   5   3  55.000   0.000  26.630  54.740  585.10  577.00 2377.14    190 -0.176822  0.183712  0.182231   0.000   0.000   0.000   0.000 
REF1K AH      2  10  13  55.000   0.000  27.500  54.740  196.40  754.22  406.74  79.24 -0.778495  0.254043  0.270136   0.000   0.000   0.000   0.000 
REF1K AH      0   5   9  55.000   0.000  27.500  54.740  539.32  751.33   46.63  26.85 -0.362482  0.310618  0.056064   0.000   0.000   0.000   0.000 
REF1K A       0   4  11  55.000   0.000  27.500  54.740  563.46  849.76 6297.33    310 -0.408140  0.326245 -0.034340   0.000   0.000   0.000   0.000 
REF1K A       4   9  -4  55.000   0.000  28.500  54.740  215.42   98.82  145.91  47.48 -0.441597 -0.378764  0.631956   0.000   0.000   0.000   0.000 
REF1K A       2   4  -7  55.000   0.000  28.500  54.740  625.29  131.47  792.23    110 -0.056536 -0.307139  0.396260   0.000   0.000   0.000   0.000 
REF1K AC      1   8   0  55.000   0.000  27.434  54.740  464.40  454.41   54882    913 -0.238290  0.064788  0.417900   0.000   0.000   0.000   0.000 
REF1K A       2  11   4  55.000   0.000  28.500  54.740  299.30  501.43  606.97  96.61 -0.515939  0.091910  0.506579   0.000   0.000   0.000   0.000 
REF1K AC      3  12   6  55.000   0.000  27.887  54.740  165.85  501.48 3396.08    228 -0.698119  0.031876  0.540999   0.000   0.000   0.000   0.000 
REF1K AC      1   9   3  55.000   0.000  27.834  54.740  415.59  521.07 3199.30    221 -0.347733  0.151402  0.404154   0.000   0.000   0.000   0.000 
REF1K A       2  11   8  55.000   0.000  28.500  54.740  256.91  597.64  183.53  53.23 -0.639808  0.176734  0.423530   0.000   0.000   0.000   0.000 
REF1K A       1   9   9  55.000   0.000  28.500  54.740  362.25  667.35 1576.77    155 -0.534255  0.275235  0.278370   0.000   0.000   0.000   0.000 
REF1K AC      2  10   0  55.000   0.000  29.055  54.740  355.13  412.83 1721.82    162 -0.375660 -0.014535  0.542025   0.000   0.000   0.000   0.000 
REF1K AC      1   9   4  55.000   0.000  29.220  54.740  409.35  546.27   10659    403 -0.378898  0.172144  0.383070   0.000   0.000   0.000   0.000 
REF1K A       2  11   6  55.000   0.000  29.500  54.740  281.63  551.40  594.38  95.64 -0.578024  0.133081  0.464492   0.000   0.000   0.000   0.000 
REF1K AC      0   5   4  55.000   0.000  28.511  54.740  579.81  603.98   13136    447 -0.208012  0.203876  0.161356   0.000   0.000   0.000   0.000 
REF1K AH      0   5   5  55.000   0.000  29.500  54.740  573.50  632.50   79.55  35.00 -0.240515  0.224889  0.139523   0.000   0.000   0.000   0.000 
REF1K A       0   5   6  55.000   0.000  29.500  54.740  566.54  659.66 9189.24    374 -0.269831  0.245932  0.119394   0.000   0.000   0.000   0.000 
REF1K AC      0   5   8  55.000   0.000  28.537  54.740  549.62  718.91 4346.01    257 -0.331491  0.288390  0.077409   0.000   0.000   0.000   0.000 
REF1K AC      1   3  -5  55.000   0.000  29.979  54.740  701.66  289.83 3525.57    232  0.000557 -0.159814  0.278242   0.000   0.000   0.000   0.000 
REF1K AC      0   3   1  55.000   0.000  29.916  54.740  691.27  535.07   58968    947 -0.081394  0.093162  0.126248   0.000   0.000   0.000   0.000 
REF1K AC      1   9   5  55.000   0.000  29.754  54.740  402.23  570.49 3557.56    233 -0.409558  0.193782  0.362193   0.000   0.000   0.000   0.000 
REF1K AC      1   9   6  55.000   0.000  29.898  54.740  394.23  594.35  989.14    123 -0.440377  0.214641  0.341217   0.000   0.000   0.000   0.000 
REF1K AC      0   4   9  55.000   0.000  30.494  54.740  586.05  772.70   33543    715 -0.346453  0.283640  0.007642   0.000   0.000   0.000   0.000 
REF1K AC      2   6  -6  55.000   0.000  30.888  54.740  514.58  226.11 2621.21    200 -0.122807 -0.236096  0.472336   0.000   0.000   0.000   0.000 
REF1K AH      1   8  10  55.000   0.000  31.500  54.740  384.75  712.75   59.21  30.27 -0.547898  0.275031  0.209138   0.000   0.000   0.000   0.000 
REF1K A       0   4   8  55.000   0.000  31.500  54.740  595.51  738.44 6725.20    320 -0.314913  0.263739  0.028549   0.000   0.000   0.000   0.000 
REF1K AH      0   1  11  55.000   0.000  31.500  54.740  755.36  983.33 3490.20    232 -0.358353  0.252803 -0.180757   0.000   0.000   0.000   0.000 
REF1K AC      1   8   1  55.000   0.000  31.979  54.740  459.28  484.92 2547.03    197 -0.269201  0.085530  0.397063   0.000   0.000   0.000   0.000 
REF1K AC      2  10  10  55.000   0.000  32.281  54.740  264.54  671.45 1586.70    156 -0.685114  0.193099  0.333021   0.000   0.000   0.000   0.000 
REF1K A       0   4   7  55.000   0.000  32.500  54.740  604.25  705.82   43409    813 -0.284111  0.242358  0.049483   0.000   0.000   0.000   0.000 
REF1K AC      1   7  12  55.000   0.000  32.119  54.740  391.32  795.38 3405.49    228 -0.593053  0.291409  0.118035   0.000   0.000   0.000   0.000 
REF1K A       0   3   9  55.000   0.000  32.500  54.740  637.60  799.33 6798.19    322 -0.328923  0.260923 -0.041463   0.000   0.000   0.000   0.000 
REF1K A       0   2  10  55.000   0.000  32.500  54.740  688.72  877.33   17962    523 -0.343429  0.257157 -0.111409   0.000   0.000   0.000   0.000 
REF1K ACH     2   3  -8  55.000   0.000  32.755  54.740  680.17   65.99 3301.63    224 -0.010607 -0.350492  0.366871   0.000   0.000   0.000   0.000 
REF1K AH      2   5  -7  55.000   0.000  33.500  54.740  556.35  178.70  687.64    103 -0.074915 -0.281272  0.444617   0.000   0.000   0.000   0.000 
REF1K ACH     2   7  -5  55.000   0.000  30.261  54.740  472.85  269.82   38029    760 -0.170479 -0.191048  0.500328   0.000   0.000   0.000   0.000 
REF1K AC      0   4   4  55.000   0.000  32.909  54.740  625.50  615.07  100464   1236 -0.190827  0.179550  0.112333   0.000   0.000   0.000   0.000 
REF1K AC      0   4   5  55.000   0.000  33.408  54.740  619.11  644.57   44104    819 -0.222396  0.200152  0.091362   0.000   0.000   0.000   0.000 
REF1K AC      0   4   6  55.000   0.000  33.049  54.740  612.11  674.72 3201.16    221 -0.252830  0.221735  0.070353   0.000   0.000   0.000   0.000 
REF1K AH      1   7  11  55.000   0.000  33.500  54.740  407.00  763.51   29.81  21.47 -0.561569  0.275229  0.138838   0.000   0.000   0.000   0.000 
REF1K AC      2   9  -2  55.000   0.000  32.542  54.740  392.84  373.55 4356.08    257 -0.296943 -0.080380  0.534936   0.000   0.000   0.000   0.000 
REF1K A       3  11   2  55.000   0.000  34.500  54.740  239.69  437.18   97.56  38.82 -0.557963 -0.075392  0.578669   0.000   0.000   0.000   0.000 
REF1K A       1   8   2  55.000   0.000  34.500  54.740  454.51  512.52  191.75  54.28 -0.300431  0.106647  0.375738   0.000   0.000   0.000   0.000 
REF1K A       3  11   8  55.000   0.000  34.500  54.740  180.61  595.40   76.37  34.36 -0.743634  0.050877  0.449441   0.000   0.000   0.000   0.000 
REF1K A       2  10   8  55.000   0.000  34.500  54.740  294.11  623.55  657.24    101 -0.623261  0.154291  0.375043   0.000   0.000   0.000   0.000 
REF1K AC      1   8   8  55.000   0.000  34.219  54.740  410.25  659.90 3628.10    235 -0.485975  0.231370  0.250561   0.000   0.000   0.000   0.000 
REF1K AC      0   3   8  55.000   0.000  34.005  54.740  646.70  761.39   35949    740 -0.297987  0.239595 -0.020476   0.000   0.000   0.000   0.000 
REF1K AC      0   2   9  55.000   0.000  34.491  54.740  697.32  831.24 9839.46    388 -0.312757  0.235457 -0.090355   0.000   0.000   0.000   0.000 
REF1K AC      3   9  -4  55.000   0.000  30.472  54.740  329.46  240.77 3928.01    244 -0.338096 -0.249941  0.604666   0.000   0.000   0.000   0.000 
REF1K A       3  11   2  55.000   0.000  35.500  54.740  242.22  443.48  445.82  82.88 -0.558029 -0.076037  0.573929   0.000   0.000   0.000   0.000 
REF1K AC      2  10   2  55.000   0.000  35.394  54.740  344.71  479.68 1671.75    160 -0.437580  0.027282  0.499992   0.000   0.000   0.000   0.000 
REF1K AC      0   3   2  55.000   0.000  34.478  54.740  686.84  565.71   60217    957 -0.112457  0.113807  0.105277   0.000   0.000   0.000   0.000 
REF1K A       3  11   7  55.000   0.000  35.500  54.740  195.84  572.11  637.50  99.11 -0.712722  0.029534  0.470708   0.000   0.000   0.000   0.000 
REF1K AH      1   8   7  55.000   0.000  35.500  54.740  421.48  635.02  109.48  41.09 -0.454586  0.208272  0.270461   0.000   0.000   0.000   0.000 
REF1K AH      3  10  11  55.000   0.000  35.500  54.740  159.32  702.36  850.25    114 -0.820123  0.092886  0.338938   0.000   0.000   0.000   0.000 
REF1K A       2   9  11  55.000   0.000  35.500  54.740  284.11  722.47  277.98  65.52 -0.699688  0.190811  0.263041   0.000   0.000   0.000   0.000 
REF1K A       0   3   7  55.000   0.000  35.500  54.740  655.09  725.71 1838.79    168 -0.267732  0.217426  0.000492   0.000   0.000   0.000   0.000 
REF1K A       1   6  12  55.000   0.000  35.500  54.740  430.79  820.75 3658.37    237 -0.576814  0.266420  0.068965   0.000   0.000   0.000   0.000 
REF1K AH      2   4  -8  55.000   0.000  36.500  54.740  603.50  118.50   29.94  21.52 -0.027093 -0.326856  0.415785   0.000   0.000   0.000   0.000 
REF1K AC      1   7  -1  55.000   0.000  34.681  54.740  501.14  441.35   34317    722 -0.190684  0.019897  0.389823   0.000   0.000   0.000   0.000 
REF1K AC      1   8   3  55.000   0.000  35.760  54.740  449.32  537.90   30537    681 -0.331229  0.127546  0.354949   0.000   0.000   0.000   0.000 
REF1K ACH     0   2   1  55.000   0.000  36.139  54.740  750.06  541.24   11576    420 -0.064810  0.069149  0.077539   0.000   0.000   0.000   0.000 
REF1K AH      3  11   6  55.000   0.000  36.500  54.740  209.34  549.26  459.86  84.15 -0.681368  0.006433  0.491134   0.000   0.000   0.000   0.000 
REF1K A       1   8   4  55.000   0.000  36.500  54.740  444.33  562.52  131.54  44.98 -0.361570  0.147224  0.333191   0.000   0.000   0.000   0.000 
REF1K A       2  10   6  55.000   0.000  36.500  54.740  316.85  577.92  576.30  94.13 -0.561557  0.110095  0.416096   0.000   0.000   0.000   0.000 
REF1K AC      1   8   5  55.000   0.000  36.421  54.740  437.07  586.65 2090.08    179 -0.393182  0.168280  0.312870   0.000   0.000   0.000   0.000 
REF1K AC      0   3   3  55.000   0.000  36.496  54.740  681.71  596.57   27471    647 -0.143541  0.134616  0.084251   0.000   0.000   0.000   0.000 
REF1K A       3  10  11  55.000   0.000  36.500  54.740  163.10  703.21  202.28  55.88 -0.818680  0.081932  0.336884   0.000   0.000   0.000   0.000 
REF1K AC      0   2   8  55.000   0.000  36.075  54.740  705.37  789.17   44814    826 -0.281227  0.215411 -0.069437   0.000   0.000   0.000   0.000 
REF1K A       2   7  14  55.000   0.000  36.500  54.740  290.64  879.26  377.93  76.40 -0.758463  0.209121  0.102553   0.000   0.000   0.000   0.000 
REF1K ACH     3  10  -2  55.000   0.000  34.717  54.740  288.63  332.26   10241    395 -0.417401 -0.183494  0.610500   0.000   0.000   0.000   0.000 
REF1K AC      2  10   4  55.000   0.000  36.918  54.740  332.96  531.04 7398.74    336 -0.499381  0.069118  0.458127   0.000   0.000   0.000   0.000 
REF1K AC      0   3   4  55.000   0.000  37.040  54.740  675.90  627.70   39508    775 -0.174250  0.155833  0.063321   0.000   0.000   0.000   0.000 
REF1K A       1   7   9  55.000   0.000  37.500  54.740  435.35  704.17 3728.64    239 -0.500312  0.227974  0.180459   0.000   0.000   0.000   0.000 
REF1K A       1   6  11  55.000   0.000  37.500  54.740  446.61  785.65 3284.41    224 -0.545292  0.246755  0.089872   0.000   0.000   0.000   0.000 
REF1K A       4  11   4  55.000   0.000  38.500  54.740  113.10  476.21  157.57  49.35 -0.724312 -0.158964  0.560142   0.000   0.000   0.000   0.000 
REF1K AC      0   2   7  55.000   0.000  37.516  54.740  712.72  750.01 3908.80    244 -0.250146  0.195328 -0.048458   0.000   0.000   0.000   0.000 
REF1K A       1   4  13  55.000   0.000  38.500  54.740  499.74  929.37 2796.80    207 -0.574168  0.239440 -0.050260   0.000   0.000   0.000   0.000 
REF1K ACH     1   4  -5  55.000   0.000  38.238  54.740  635.87  314.26   13318    450 -0.016367 -0.135739  0.327047   0.000   0.000   0.000   0.000 
REF1K A       3  10   9  55.000   0.000  39.500  54.740  204.01  653.02  109.68  41.17 -0.758428  0.045789  0.379516   0.000   0.000   0.000   0.000 
REF1K AC      1   7   8  55.000   0.000  38.888  54.740  446.32  677.19 9264.95    376 -0.468889  0.208279  0.201418   0.000   0.000   0.000   0.000 
REF1K AC      0   2   6  55.000   0.000  39.069  54.740  720.37  712.44   36409    744 -0.219215  0.173510 -0.027513   0.000   0.000   0.000   0.000 
REF1K A       1   6  10  55.000   0.000  39.500  54.740  460.41  753.34 5288.46    284 -0.514053  0.226356  0.110774   0.000   0.000   0.000   0.000 
REF1K ACH     2   3  -9  55.000   0.000  39.976  54.740  656.21   41.17 3366.54    227  0.020741 -0.371512  0.387995   0.000   0.000   0.000   0.000 
REF1K AC      1   7   0  55.000   0.000  39.928  54.740  496.51  473.47 1820.51    167 -0.221625  0.040572  0.368669   0.000   0.000   0.000   0.000 
REF1K ACH     0   2   2  55.000   0.000  39.857  54.740  745.20  574.46   75189   1069 -0.095551  0.089903  0.056531   0.000   0.000   0.000   0.000 
REF1K A       2   9   8  55.000   0.000  40.500  54.740  330.00  646.50   30.07  21.57 -0.606741  0.128028  0.325708   0.000   0.000   0.000   0.000 
REF1K A       1   7   7  55.000   0.000  40.500  54.740  456.27  651.40 1679.36    160 -0.438410  0.185738  0.221939   0.000   0.000   0.000   0.000 
REF1K AC      0   2   5  55.000   0.000  40.341  54.740  727.34  676.60   10773    405 -0.188514  0.152055 -0.006549   0.000   0.000   0.000   0.000 
REF1K A       1   5  11  55.000   0.000  40.500  54.740  486.30  811.82  562.13  93.06 -0.528591  0.225126  0.040473   0.000   0.000   0.000   0.000 
REF1K AC      2   9  -1  55.000   0.000  40.079  54.740  386.17  421.77 1995.37    174 -0.328403 -0.058929  0.513656   0.000   0.000   0.000   0.000 
REF1K AC      0   2   3  55.000   0.000  41.033  54.740  739.81  607.99   85795   1142 -0.126421  0.110646  0.035420   0.000   0.000   0.000   0.000 
REF1K A       2   9   7  55.000   0.000  41.500  54.740  340.51  623.37  615.71  97.30 -0.575951  0.110826  0.346819   0.000   0.000   0.000   0.000 
REF1K A       1   7   6  55.000   0.000  41.500  54.740  464.40  626.09 7408.81    336 -0.407070  0.166291  0.243278   0.000   0.000   0.000   0.000 
REF1K A       3  10   8  55.000   0.000  41.500  54.740  222.60  629.82   78.95  34.93 -0.725667  0.021225  0.399633   0.000   0.000   0.000   0.000 
REF1K AC      0   2   4  55.000   0.000  40.913  54.740  733.63  642.04   44692    824 -0.157388  0.131768  0.014455   0.000   0.000   0.000   0.000 
REF1K A       1   6   9  55.000   0.000  41.500  54.740  472.55  723.21 5451.46    289 -0.483041  0.205317  0.131609   0.000   0.000   0.000   0.000 
REF1K A       2   7  12  55.000   0.000  41.500  54.740  338.41  803.36  358.59  74.40 -0.696912  0.166301  0.144136   0.000   0.000   0.000   0.000 
REF1K ACH     1   4  12  55.000   0.000  41.079  54.740  516.01  882.10 5613.73    293 -0.542505  0.219511 -0.029376   0.000   0.000   0.000   0.000 
REF1K AC      1   3  -6  55.000   0.000  41.014  54.740  690.63  265.64   80521   1106  0.031452 -0.180685  0.298975   0.000   0.000   0.000   0.000 
REF1K A       1   7   1  55.000   0.000  42.500  54.740  492.97  497.50  135.38  45.63 -0.248665  0.056655  0.350886   0.000   0.000   0.000   0.000 
REF1K A       3  10   7  55.000   0.000  42.500  54.740  235.14  606.96 1324.02    143 -0.695838  0.004283  0.421320   0.000   0.000   0.000   0.000 
REF1K A       2   9   7  55.000   0.000  42.500  54.740  343.49  623.99   66.23  31.98 -0.574283  0.103179  0.344027   0.000   0.000   0.000   0.000 
REF1K AH      3   9  10  55.000   0.000  42.500  54.740  222.27  707.08  364.22  74.94 -0.773099  0.048586  0.311031   0.000   0.000   0.000   0.000 
REF1K AC      2   8  10  55.000   0.000  41.934  54.740  338.02  718.61 2978.54    213 -0.651387  0.147093  0.234774   0.000   0.000   0.000   0.000 
REF1K AH      2   6  13  55.000   0.000  42.500  54.740  355.10  870.42  303.48  68.48 -0.710834  0.162762  0.073492   0.000   0.000   0.000   0.000 
REF1K AC      2   6  -7  55.000   0.000  43.114  54.740  492.56  233.36 5141.68    280 -0.092069 -0.256633  0.490268   0.000   0.000   0.000   0.000 
REF1K ACH     1   5  -4  55.000   0.000  38.706  54.740  585.58  356.88   31532    692 -0.064137 -0.090724  0.355203   0.000   0.000   0.000   0.000 
REF1K AC      1   7   4  55.000   0.000  43.281  54.740  478.24  576.99   19493    545 -0.345281  0.124041  0.284862   0.000   0.000   0.000   0.000 
REF1K AC      2   9   6  55.000   0.000  43.120  54.740  350.94  600.57 4376.48    258 -0.544404  0.086667  0.367055   0.000   0.000   0.000   0.000 
REF1K A       1   6   8  55.000   0.000  43.500  54.740  483.51  695.00   33.45  22.72 -0.452114  0.183812  0.151935   0.000   0.000   0.000   0.000 
REF1K A       3   9  10  55.000   0.000  43.500  54.740  225.93  707.64  263.02  63.70 -0.770672  0.038468  0.308833   0.000   0.000   0.000   0.000 
REF1K AC      1   5  10  55.000   0.000  43.193  54.740  500.29  776.19 4046.57    249 -0.497268  0.201280  0.061430   0.000   0.000   0.000   0.000 
REF1K A       1   4  11  55.000   0.000  43.500  54.740  529.53  840.68 1811.90    167 -0.511437  0.200773 -0.008580   0.000   0.000   0.000   0.000 
REF1K AH      1   3  12  55.000   0.000  43.500  54.740  564.43  921.51 1908.53    171 -0.525838  0.194976 -0.078460   0.000   0.000   0.000   0.000 
REF1K AC      1   7   3  55.000   0.000  43.548  54.740  483.63  552.44 5296.34    284 -0.314369  0.103490  0.305835   0.000   0.000   0.000   0.000 
REF1K A       3  10   5  55.000   0.000  44.500  54.740  255.54  562.07  504.90  88.15 -0.634760 -0.035268  0.463873   0.000   0.000   0.000   0.000 
REF1K AC      2   9   5  55.000   0.000  44.161  54.740  358.91  577.99 2531.93    197 -0.513503  0.065632  0.387990   0.000   0.000   0.000   0.000 
REF1K AC      2   8   9  55.000   0.000  43.911  54.740  352.15  692.57 1126.11    131 -0.620595  0.126247  0.255531   0.000   0.000   0.000   0.000 
REF1K A       2   7  11  55.000   0.000  44.500  54.740  359.00  771.50   31.39  22.03 -0.665193  0.139523  0.163194   0.000   0.000   0.000   0.000 
REF1K AC      2   4  -9  55.000   0.000  44.349  54.740  578.82  103.19 9633.67    383  0.003537 -0.346991  0.436965   0.000   0.000   0.000   0.000 
REF1K A       5   9  -3  55.000   0.000  45.500  54.740   16.00  237.00   45.44  26.51 -0.578556 -0.481054  0.636352   0.000   0.000   0.000   0.000 
REF1K ACH     3  10   0  55.000   0.000  44.482  54.740  281.60  434.17  845.87    113 -0.479569 -0.141332  0.567740   0.000   0.000   0.000   0.000 
REF1K AC      2   9   1  55.000   0.000  44.791  54.740  379.51  483.16 1353.43    144 -0.389983 -0.017189  0.471518   0.000   0.000   0.000   0.000 
REF1K AC      2   9   2  55.000   0.000  45.447  54.740  375.84  508.66 1575.77    155 -0.420841  0.003249  0.450405   0.000   0.000   0.000   0.000 
REF1K AC      2   9   3  55.000   0.000  45.387  54.740  371.25  532.38 2931.32    212 -0.451620  0.024116  0.429677   0.000   0.000   0.000   0.000 
REF1K AC      2   9   4  55.000   0.000  44.836  54.740  365.46  555.35 2250.90    185 -0.482705  0.045531  0.409016   0.000   0.000   0.000   0.000 
REF1K AH      4  10   6  55.000   0.000  45.500  54.740  134.99  583.33  144.59  47.26 -0.768799 -0.142648  0.468570   0.000   0.000   0.000   0.000 
REF1K AC      1   6   7  55.000   0.000  45.409  54.740  492.70  667.60 6258.32    309 -0.421269  0.162245  0.173108   0.000   0.000   0.000   0.000 
REF1K A       1   5   9  55.000   0.000  45.500  54.740  511.72  744.08 1443.70    149 -0.466352  0.180642  0.082196   0.000   0.000   0.000   0.000 
REF1K A       5   9  -3  55.000   0.000  46.500  54.740   19.51  251.03  125.12  43.97 -0.578011 -0.481218  0.635002   0.000   0.000   0.000   0.000 
REF1K ACH     4  10  -1  55.000   0.000  46.004  54.740  175.82  382.73 1404.56    147 -0.552602 -0.288966  0.615374   0.000   0.000   0.000   0.000 
REF1K AC      3  10   2  55.000   0.000  46.114  54.740  275.12  491.79 3497.22    231 -0.541462 -0.099323  0.526024   0.000   0.000   0.000   0.000 
REF1K AC      2   8   8  55.000   0.000  45.783  54.740  364.32  667.76 1907.87    171 -0.589572  0.105616  0.276392   0.000   0.000   0.000   0.000 
REF1K AH      1   4  10  55.000   0.000  46.500  54.740  542.30  802.11   15815    491 -0.480560  0.177099  0.012423   0.000   0.000   0.000   0.000 
REF1K AH      1   3  11  55.000   0.000  46.500  54.740  577.27  874.88 1997.09    175 -0.494887  0.173716 -0.057805   0.000   0.000   0.000   0.000 
REF1K A       2   3 -10  55.000   0.000  47.500  54.740  627.00   12.49   30.20  21.61  0.055868 -0.393390  0.411567   0.000   0.000   0.000   0.000 
REF1K AC      3   9  -4  55.000   0.000  43.154  54.740  314.24  313.34 7461.86    337 -0.338619 -0.249081  0.603917   0.000   0.000   0.000   0.000 
REF1K AC      1   6  -2  55.000   0.000  46.138  54.740  536.18  428.81   22269    582 -0.143037 -0.024964  0.361706   0.000   0.000   0.000   0.000 
REF1K A       4  10   4  55.000   0.000  47.500  54.740  157.16  536.53  784.01    110 -0.707539 -0.183454  0.511106   0.000   0.000   0.000   0.000 
REF1K AC      1   6   6  55.000   0.000  47.033  54.740  500.70  641.47 4151.02    252 -0.390235  0.142120  0.193994   0.000   0.000   0.000   0.000 
REF1K A       2   8   7  55.000   0.000  47.500  54.740  374.45  644.12  430.12  81.35 -0.558947  0.085441  0.297313   0.000   0.000   0.000   0.000 
REF1K AC      3   9   8  55.000   0.000  46.774  54.740  257.35  658.67 1094.25    129 -0.710277  0.003026  0.351633   0.000   0.000   0.000   0.000 
REF1K AC      4  10   0  55.000   0.000  47.832  54.740  175.79  424.46  995.23    123 -0.583447 -0.268147  0.594601   0.000   0.000   0.000   0.000 
REF1K A       4  10   1  55.000   0.000  48.500  54.740  173.96  457.65  864.62    115 -0.614777 -0.246592  0.573778   0.000   0.000   0.000   0.000 
REF1K A       2   7   9  55.000   0.000  48.500  54.740  386.03  714.08 1206.32    136 -0.603818  0.103842  0.206713   0.000   0.000   0.000   0.000 
REF1K AC      1   5   8  55.000   0.000  47.639  54.740  521.59  713.74 3321.17    225 -0.435106  0.161056  0.103285   0.000   0.000   0.000   0.000 
REF1K AC      2   6  11  55.000   0.000  47.845  54.740  392.80  796.80 1200.62    135 -0.648995  0.120509  0.115708   0.000   0.000   0.000   0.000 
REF1K AC      1   6   5  55.000   0.000  48.569  54.740  507.63  615.88   14968    477 -0.359221  0.121603  0.215049   0.000   0.000   0.000   0.000 
REF1K AC      2   8   6  55.000   0.000  49.434  54.740  383.65  620.91 7461.26    337 -0.527602  0.062497  0.318144   0.000   0.000   0.000   0.000 
REF1K AC      3   9   7  55.000   0.000  48.559  54.740  269.89  635.78 3497.75    231 -0.679442 -0.018210  0.372890   0.000   0.000   0.000   0.000 
REF1K ACH     1   3  -7  55.000   0.000  49.654  54.740  680.03  237.24   11887    425  0.062407 -0.201543  0.319887   0.000   0.000   0.000   0.000 
REF1K AC      2   8  -3  55.000   0.000  49.037  54.740  415.44  392.48   11100    411 -0.249547 -0.124901  0.506635   0.000   0.000   0.000   0.000 
REF1K AH      4   9   7  55.000   0.000  50.500  54.740  159.61  646.75  195.26  54.92 -0.782785 -0.147688  0.398908   0.000   0.000   0.000   0.000 
REF1K AC      1   5   7  55.000   0.000  50.077  54.740  530.53  684.85 9718.52    385 -0.404318  0.139054  0.124248   0.000   0.000   0.000   0.000 
REF1K AC      3   8   9  55.000   0.000  50.117  54.740  276.98  709.41 1638.23    158 -0.724273 -0.001675  0.281990   0.000   0.000   0.000   0.000 
REF1K A       2   6  10  55.000   0.000  50.500  54.740  407.67  765.13 2305.28    188 -0.617800  0.099397  0.136731   0.000   0.000   0.000   0.000 
REF1K A       1   1  11  55.000   0.000  50.500  54.740  693.39  970.32 6925.17    326 -0.460766  0.127329 -0.155593   0.000   0.000   0.000   0.000 
REF1K A       2   4 -10  55.000   0.000  51.500  54.740  553.36   85.10 1255.93    139  0.033959 -0.367534  0.457658   0.000   0.000   0.000   0.000 
REF1K ACH     1   2  -8  55.000   0.000  50.873  54.740  746.04  165.01 2581.47    199  0.109795 -0.246396  0.292064   0.000   0.000   0.000   0.000 
REF1K ACH     1   4  -6  55.000   0.000  50.842  54.740  623.04  296.30 8006.70    349  0.014398 -0.156562  0.347796   0.000   0.000   0.000   0.000 
REF1K AH      5   9   4  55.000   0.000  51.500  54.740   22.01  560.65 1951.39    173 -0.793710 -0.335395  0.488807   0.000   0.000   0.000   0.000 
REF1K AC      1   6   3  55.000   0.000  51.423  54.740  519.12  565.92 2500.80    195 -0.297334  0.078942  0.256539   0.000   0.000   0.000   0.000 
REF1K AC      2   8   5  55.000   0.000  50.909  54.740  390.89  598.50 3289.71    224 -0.496818  0.042475  0.339063   0.000   0.000   0.000   0.000 
REF1K AC      2   7   8  55.000   0.000  50.930  54.740  397.81  688.33  851.11    114 -0.572757  0.081362  0.227270   0.000   0.000   0.000   0.000 
REF1K AH      2   4  12  55.000   0.000  51.500  54.740  451.09  898.04 1199.76    136 -0.646188  0.093968 -0.003534   0.000   0.000   0.000   0.000 
REF1K A       2   4 -10  55.000   0.000  52.500  54.740  548.50   86.50   29.74  21.45  0.037047 -0.367927  0.461126   0.000   0.000   0.000   0.000 
REF1K AC      1   6  -1  55.000   0.000  50.939  54.740  532.40  461.36   16280    497 -0.173911 -0.004095  0.340615   0.000   0.000   0.000   0.000 
REF1K AH      5   9   3  55.000   0.000  52.500  54.740   33.18  535.47  304.94  68.61 -0.763461 -0.355696  0.509438   0.000   0.000   0.000   0.000 
REF1K AC      1   6   2  55.000   0.000  52.281  54.740  523.21  540.94 8083.66    351 -0.266508  0.058432  0.277675   0.000   0.000   0.000   0.000 
REF1K A       2   8   4  55.000   0.000  52.500  54.740  397.34  576.39 1033.52    126 -0.465584  0.020579  0.359558   0.000   0.000   0.000   0.000 
REF1K ACH     4   9   6  55.000   0.000  52.138  54.740  173.99  624.27 1949.86    173 -0.752023 -0.167012  0.419909   0.000   0.000   0.000   0.000 
REF1K A       1   5   6  55.000   0.000  52.500  54.740  538.44  657.24 4139.56    251 -0.373428  0.117234  0.145059   0.000   0.000   0.000   0.000 
REF1K AH      3   8   8  55.000   0.000  52.500  54.740  291.57  685.30  112.73  41.73 -0.692955 -0.024227  0.302250   0.000   0.000   0.000   0.000 
REF1K AC      1   4   8  55.000   0.000  51.721  54.740  562.33  734.73 3141.48    219 -0.418419  0.136948  0.054300   0.000   0.000   0.000   0.000 
REF1K AH      1   3   9  55.000   0.000  52.500  54.740  597.99  794.09 5484.05    290 -0.432574  0.132741 -0.015502   0.000   0.000   0.000   0.000 
REF1K ACH     1   2  10  55.000   0.000  52.054  54.740  639.88  869.18   23072    593 -0.446682  0.129682 -0.085432   0.000   0.000   0.000   0.000 
REF1K A       3   6 -10  55.000   0.000  53.500  54.740  365.30  103.22  414.03  79.93 -0.103987 -0.446975  0.579402   0.000   0.000   0.000   0.000 
REF1K A       4   7  -9  55.000   0.000  53.500  54.740  205.91  111.36  173.20  51.74 -0.255954 -0.528081  0.635413   0.000   0.000   0.000   0.000 
REF1K AC      1   6   1  55.000   0.000  52.740  54.740  526.61  515.54   10614    402 -0.235668  0.037616  0.298819   0.000   0.000   0.000   0.000 
REF1K ACH     3   9   4  55.000   0.000  53.460  54.740  296.86  571.27  726.32    106 -0.585742 -0.083331  0.434954   0.000   0.000   0.000   0.000 
REF1K AC      2   7   7  55.000   0.000  53.356  54.740  407.80  663.64 1279.05    140 -0.541514  0.058594  0.248156   0.000   0.000   0.000   0.000 
REF1K AH      2   6   9  55.000   0.000  53.500  54.740  421.08  735.74  188.04  53.87 -0.586077  0.075088  0.157423   0.000   0.000   0.000   0.000 
REF1K AH      3   6  11  55.000   0.000  53.500  54.740  308.69  824.08  371.24  75.68 -0.752710 -0.005715  0.141869   0.000   0.000   0.000   0.000 
REF1K A       4   7  -9  55.000   0.000  54.500  54.740  203.17  121.57  476.62  85.77 -0.255325 -0.528490  0.637132   0.000   0.000   0.000   0.000 
REF1K AC      4   9  -4  55.000   0.000  53.294  54.740  198.23  337.71 3849.32    242 -0.443282 -0.375574  0.629848   0.000   0.000   0.000   0.000 
REF1K AC      2   8  -2  55.000   0.000  53.390  54.740  412.96  429.93   19910    550 -0.280479 -0.104049  0.485613   0.000   0.000   0.000   0.000 
REF1K AC      2   8   3  55.000   0.000  53.558  54.740  401.76  554.06 3191.49    220 -0.435049  0.000681  0.381102   0.000   0.000   0.000   0.000 
REF1K AH      3   8   7  55.000   0.000  54.500  54.740  303.35  662.37  216.25  57.79 -0.662129 -0.043405  0.322945   0.000   0.000   0.000   0.000 
REF1K A       1   4   7  55.000   0.000  54.500  54.740  570.56  703.83 4558.03    264 -0.387449  0.116060  0.075498   0.000   0.000   0.000   0.000 
REF1K AH      2   5  10  55.000   0.000  54.500  54.740  443.10  790.95  379.45  76.52 -0.600931  0.074232  0.087391   0.000   0.000   0.000   0.000 
REF1K ACH     1   1  10  55.000   0.000  54.429  54.740  700.40  915.02 9783.76    387 -0.429808  0.104785 -0.134335   0.000   0.000   0.000   0.000 
REF1K AC      3   6 -10  55.000   0.000  54.818  54.740  359.25  112.29 1786.27    165 -0.102882 -0.446677  0.583398   0.000   0.000   0.000   0.000 
REF1K A       4   7  -9  55.000   0.000  55.500  54.740  200.62  131.87  204.66  56.24 -0.254854 -0.528799  0.638719   0.000   0.000   0.000   0.000 
REF1K ACH     3   9  -2  55.000   0.000  55.019  54.740  310.17  425.25  453.84  83.37 -0.401230 -0.206939  0.560813   0.000   0.000   0.000   0.000 
REF1K AC      2   8   1  55.000   0.000  55.272  54.740  408.42  508.80 5525.11    290 -0.373199 -0.041348  0.422934   0.000   0.000   0.000   0.000 
REF1K A       3   9   2  55.000   0.000  55.500  54.740  305.92  528.10  230.96  59.65 -0.524449 -0.124102  0.477011   0.000   0.000   0.000   0.000 
REF1K AC      2   8   2  55.000   0.000  54.613  54.740  405.68  531.79 9956.83    389 -0.404086 -0.020467  0.401848   0.000   0.000   0.000   0.000 
REF1K ACH     4   9   4  55.000   0.000  55.320  54.740  194.74  581.05 1048.42    127 -0.689692 -0.209661  0.461582   0.000   0.000   0.000   0.000 
REF1K AC      1   5   5  55.000   0.000  54.543  54.740  544.81  630.58   33544    714 -0.342425  0.097690  0.166265   0.000   0.000   0.000   0.000 
REF1K AH      1   2   9  55.000   0.000  55.500  54.740  648.22  826.40 5799.92    298 -0.415704  0.109059 -0.064296   0.000   0.000   0.000   0.000 
REF1K AC      3   9  -1  55.000   0.000  56.069  54.740  310.38  455.19 3724.01    238 -0.432135 -0.185913  0.540073   0.000   0.000   0.000   0.000 
REF1K AC      2   8  -1  55.000   0.000  55.034  54.740  411.74  459.11 7772.83    344 -0.311420 -0.083150  0.464758   0.000   0.000   0.000   0.000 
REF1K AC      2   8   0  55.000   0.000  55.519  54.740  410.45  484.90 8193.22    353 -0.342251 -0.062293  0.443765   0.000   0.000   0.000   0.000 
REF1K AC      3   9   1  55.000   0.000  56.078  54.740  308.39  505.38 2890.52    210 -0.493850 -0.144430  0.498205   0.000   0.000   0.000   0.000 
REF1K A       4   9   3  55.000   0.000  56.500  54.740  201.31  559.15  674.33    102 -0.659053 -0.229662  0.482878   0.000   0.000   0.000   0.000 
REF1K AC      1   3   8  55.000   0.000  55.523  54.740  606.42  758.64 9688.51    384 -0.401542  0.112984  0.005665   0.000   0.000   0.000   0.000 
REF1K AH      4   7   9  55.000   0.000  56.500  54.740  194.00  766.00  140.08  46.53 -0.810753 -0.155243  0.258760   0.000   0.000   0.000   0.000 
REF1K AH      3   6  10  55.000   0.000  56.500  54.740  326.34  791.84  858.86    115 -0.721740 -0.029219  0.163002   0.000   0.000   0.000   0.000 
REF1K ACH     1   2  -9  55.000   0.000  56.605  54.740  735.95  122.88 6939.60    325  0.140885 -0.267595  0.312664   0.000   0.000   0.000   0.000 
REF1K ACH     1   3  -8  55.000   0.000  56.592  54.740  669.05  205.43   17959    523  0.093332 -0.222549  0.340713   0.000   0.000   0.000   0.000 
REF1K AC      4   9  -3  55.000   0.000  56.945  54.740  203.22  393.80 1345.01    143 -0.474147 -0.354682  0.608663   0.000   0.000   0.000   0.000 
REF1K A       4   9   2  55.000   0.000  57.500  54.740  205.60  536.85 1134.59    132 -0.628609 -0.250361  0.504165   0.000   0.000   0.000   0.000 
REF1K AC      1   5   4  55.000   0.000  56.773  54.740  550.49  604.61 3271.10    223 -0.311535  0.076882  0.187217   0.000   0.000   0.000   0.000 
REF1K AC      2   7   5  55.000   0.000  57.494  54.740  422.35  617.36   10045    391 -0.479849  0.017901  0.290401   0.000   0.000   0.000   0.000 
REF1K A       1   4   6  55.000   0.000  57.500  54.740  577.99  674.55 2476.69    195 -0.356572  0.094321  0.096372   0.000   0.000   0.000   0.000 
REF1K AH      2   4  10  55.000   0.000  57.500  54.740  477.53  820.48  336.93  72.07 -0.585990  0.055256  0.039030   0.000   0.000   0.000   0.000 
REF1K A       4   6  10  55.000   0.000  57.500  54.740  202.41  831.35 1168.63    134 -0.826955 -0.152609  0.190170   0.000   0.000   0.000   0.000 
REF1K AH      3   5  11  55.000   0.000  57.500  54.740  341.77  856.53  433.24  81.71 -0.735114 -0.034651  0.093058   0.000   0.000   0.000   0.000 
REF1K AC      4   9   1  55.000   0.000  58.368  54.740  208.72  514.07 2188.57    183 -0.597486 -0.271342  0.524915   0.000   0.000   0.000   0.000 
REF1K A       2   6   7  55.000   0.000  58.500  54.740  439.90  683.34 4455.17    261 -0.524939  0.035311  0.199802   0.000   0.000   0.000   0.000 
REF1K AH      4   7   8  55.000   0.000  58.500  54.740  211.40  739.19   76.17  34.32 -0.781734 -0.170728  0.279996   0.000   0.000   0.000   0.000 
REF1K A       2   4  10  55.000   0.000  58.500  54.740  480.51  818.70  358.79  74.36 -0.582671  0.046772  0.038569   0.000   0.000   0.000   0.000 
REF1K ACH     1   1   9  55.000   0.000  58.314  54.740  706.68  866.49 5597.84    293 -0.398823  0.084056 -0.113261   0.000   0.000   0.000   0.000 
REF1K A       4   6 -11  55.000   0.000  59.500  54.740  183.00   43.00   44.77  26.32 -0.178112 -0.594127  0.629750   0.000   0.000   0.000   0.000 
REF1K AC      4   9  -2  55.000   0.000  58.342  54.740  206.73  431.48 1743.01    163 -0.505196 -0.333646  0.588037   0.000   0.000   0.000   0.000 
REF1K AC      4   9  -1  55.000   0.000  58.941  54.740  209.19  462.86 2757.26    205 -0.535951 -0.312875  0.566750   0.000   0.000   0.000   0.000 
REF1K AC      1   5   3  55.000   0.000  59.121  54.740  555.26  579.05   31384    691 -0.280642  0.055382  0.208205   0.000   0.000   0.000   0.000 
REF1K A       5   8   3  55.000   0.000  59.500  54.740   75.38  594.41  323.22  70.63 -0.747822 -0.378622  0.461424   0.000   0.000   0.000   0.000 
REF1K A       2   7   4  55.000   0.000  59.500  54.740  427.72  595.24  858.33    115 -0.449025 -0.002692  0.311443   0.000   0.000   0.000   0.000 
REF1K A       3   7   7  55.000   0.000  59.500  54.740  333.51  687.01   97.36  38.78 -0.646347 -0.064229  0.274631   0.000   0.000   0.000   0.000 
REF1K AC      1   3   7  55.000   0.000  58.935  54.740  614.03  725.35 5569.42    291 -0.370697  0.091460  0.026820   0.000   0.000   0.000   0.000 
REF1K ACH     1   2   8  55.000   0.000  59.332  54.740  655.99  787.16 1887.34    170 -0.384671  0.087020 -0.043267   0.000   0.000   0.000   0.000 
REF1K A       4   6 -11  55.000   0.000  60.500  54.740  180.00   56.50   29.87  21.50 -0.177650 -0.593696  0.632229   0.000   0.000   0.000   0.000 
REF1K ACH     1   4  -7  55.000   0.000  59.803  54.740  611.39  273.18   12591    438  0.045387 -0.177551  0.368597   0.000   0.000   0.000   0.000 
REF1K AH      3   8   4  55.000   0.000  60.500  54.740  326.91  598.14  990.93    123 -0.569087 -0.107102  0.386121   0.000   0.000   0.000   0.000 
REF1K A       1   4   5  55.000   0.000  60.500  54.740  584.12  646.36 4545.05    263 -0.325676  0.073307  0.117574   0.000   0.000   0.000   0.000 
REF1K AC      1   5   2  55.000   0.000  61.399  54.740  559.15  553.88 5891.12    300 -0.249650  0.034291  0.229055   0.000   0.000   0.000   0.000 
REF1K AC      2   6   6  55.000   0.000  61.079  54.740  447.25  659.05  881.84    116 -0.494106  0.014761  0.220998   0.000   0.000   0.000   0.000 
REF1K AC      4   7   7  55.000   0.000  61.075  54.740  226.44  713.37  843.69    114 -0.749515 -0.194265  0.302122   0.000   0.000   0.000   0.000 
REF1K AC      2   4   9  55.000   0.000  61.451  54.740  489.88  785.78 5233.61    283 -0.553175  0.028513  0.060167   0.000   0.000   0.000   0.000 
REF1K AH      2   3  10  55.000   0.000  61.500  54.740  517.46  852.35 2627.11    201 -0.567306  0.025063 -0.009825   0.000   0.000   0.000   0.000 
REF1K AC      1   2 -10  55.000   0.000  61.766  54.740  723.61   76.97   29960    675  0.172362 -0.288803  0.333413   0.000   0.000   0.000   0.000 
REF1K A       5   8  -3  55.000   0.000  62.500  54.740   73.61  423.53  293.95  67.35 -0.562582 -0.504333  0.588551   0.000   0.000   0.000   0.000 
REF1K AC      3   8   3  55.000   0.000  62.060  54.740  331.02  577.49 3121.68    218 -0.538794 -0.126700  0.407803   0.000   0.000   0.000   0.000 
REF1K AC      2   7   3  55.000   0.000  61.506  54.740  431.93  573.52 7562.60    339 -0.418102 -0.023826  0.332447   0.000   0.000   0.000   0.000 
REF1K AC      3   7   6  55.000   0.000  62.217  54.740  342.41  663.96 2108.10    179 -0.614488 -0.088631  0.296314   0.000   0.000   0.000   0.000 
REF1K A       1   3   6  55.000   0.000  62.500  54.740  620.70  694.04   39271    773 -0.339822  0.070256  0.047835   0.000   0.000   0.000   0.000 
REF1K AH      1   1   8  55.000   0.000  62.500  54.740  712.32  822.50 2809.98    208 -0.367806  0.063067 -0.092068   0.000   0.000   0.000   0.000 
REF1K A       3   6 -11  55.000   0.000  63.500  54.740  326.92  132.42  438.73  82.25 -0.072281 -0.468341  0.600791   0.000   0.000   0.000   0.000 
REF1K ACH     1   3  -9  55.000   0.000  62.402  54.740  656.76  170.91 8370.52    357  0.124186 -0.243591  0.361439   0.000   0.000   0.000   0.000 
REF1K A       5   8  -3  55.000   0.000  63.500  54.740   77.84  431.84  201.82  55.82 -0.560316 -0.506218  0.584589   0.000   0.000   0.000   0.000 
REF1K AC      2   7   2  55.000   0.000  63.465  54.740  435.20  552.12 1691.75    161 -0.386930 -0.045020  0.353171   0.000   0.000   0.000   0.000 
REF1K A       1   4   4  55.000   0.000  63.500  54.740  589.19  619.36 1918.00    171 -0.294922  0.053133  0.138617   0.000   0.000   0.000   0.000 
REF1K A       5   7   4  55.000   0.000  63.500  54.740   99.02  663.01  111.07  41.43 -0.764105 -0.379040  0.393371   0.000   0.000   0.000   0.000 
REF1K A       4   7   6  55.000   0.000  63.500  54.740  238.56  690.34  148.50  47.89 -0.718016 -0.216367  0.323094   0.000   0.000   0.000   0.000 
REF1K A       2   5   7  55.000   0.000  63.500  54.740  472.71  704.35  741.42    107 -0.508313  0.011152  0.150837   0.000   0.000   0.000   0.000 
REF1K AC      1   2   7  55.000   0.000  63.050  54.740  662.27  751.10   15472    485 -0.353902  0.067277 -0.022105   0.000   0.000   0.000   0.000 
REF1K AH      3   4  10  55.000   0.000  63.500  54.740  388.50  856.00  163.60  50.27 -0.689201 -0.073963  0.065522   0.000   0.000   0.000   0.000 
REF1K AH      2   4 -12  55.000   0.000  64.500  54.740  495.05   43.43 1325.08    143  0.096398 -0.410050  0.498816   0.000   0.000   0.000   0.000 
REF1K A       3   6 -11  55.000   0.000  64.500  54.740  323.25  140.10  801.63    111 -0.071896 -0.467808  0.603194   0.000   0.000   0.000   0.000 
REF1K AC      1   5   1  55.000   0.000  63.551  54.740  561.83  528.91   13441    452 -0.218886  0.013615  0.250109   0.000   0.000   0.000   0.000 
REF1K AC      3   8   2  55.000   0.000  63.638  54.740  334.13  557.24 4117.24    250 -0.508053 -0.147238  0.428915   0.000   0.000   0.000   0.000 
REF1K A       4   8   2  55.000   0.000  64.500  54.740  234.50  575.00   29.61  21.40 -0.614737 -0.270724  0.457232   0.000   0.000   0.000   0.000 
REF1K AC      2   6   5  55.000   0.000  63.580  54.740  453.27  635.96 8295.75    355 -0.463386 -0.005046  0.241998   0.000   0.000   0.000   0.000 
REF1K A       3   7   5  55.000   0.000  64.500  54.740  349.57  642.75  219.57  58.18 -0.583746 -0.108539  0.317053   0.000   0.000   0.000   0.000 
REF1K A       5   7   4  55.000   0.000  64.500  54.740  103.46  665.78  144.66  47.27 -0.757963 -0.386829  0.389906   0.000   0.000   0.000   0.000 
REF1K A       2   4   8  55.000   0.000  64.500  54.740  498.48  755.21  445.09  82.81 -0.522675  0.010202  0.081513   0.000   0.000   0.000   0.000 
REF1K AC      2   2  10  55.000   0.000  64.402  54.740  558.82  891.86 9296.67    377 -0.550726  0.001644 -0.058542   0.000   0.000   0.000   0.000 
REF1K A       3   6 -11  55.000   0.000  65.500  54.740  319.50  147.67  534.57  90.81 -0.071730 -0.467524  0.605564   0.000   0.000   0.000   0.000 
REF1K AC      2   7   1  55.000   0.000  65.270  54.740  437.14  530.94  576.10  93.94 -0.356166 -0.065995  0.373924   0.000   0.000   0.000   0.000 
REF1K AC      3   8   1  55.000   0.000  65.257  54.740  336.36  537.23  997.35    124 -0.476630 -0.168778  0.449379   0.000   0.000   0.000   0.000 
REF1K AH      4   8   2  55.000   0.000  65.500  54.740  237.51  576.87  272.29  64.80 -0.609778 -0.276804  0.454192   0.000   0.000   0.000   0.000 
REF1K AH      5   7   3  55.000   0.000  65.500  54.740  109.75  641.74   61.40  30.81 -0.731988 -0.401673  0.413185   0.000   0.000   0.000   0.000 
REF1K A       4   7   5  55.000   0.000  65.500  54.740  247.51  668.75 1316.40    142 -0.688365 -0.234886  0.344264   0.000   0.000   0.000   0.000 
REF1K AC      2   3   9  55.000   0.000  64.796  54.740  526.67  816.08 2823.76    208 -0.536889  0.006940  0.011424   0.000   0.000   0.000   0.000 
REF1K A       4   8   1  55.000   0.000  66.500  54.740  238.38  555.90  674.73    102 -0.581057 -0.295312  0.476448   0.000   0.000   0.000   0.000 
REF1K AC      2   6   4  55.000   0.000  66.456  54.740  458.40  613.60 4769.18    270 -0.431967 -0.027390  0.262775   0.000   0.000   0.000   0.000 
REF1K A       1   3   5  55.000   0.000  66.500  54.740  626.89  664.20 1640.48    158 -0.308549  0.048228  0.068516   0.000   0.000   0.000   0.000 
REF1K A       2   5   6  55.000   0.000  66.500  54.740  479.41  678.99 2126.38    180 -0.477375 -0.008978  0.172133   0.000   0.000   0.000   0.000 
REF1K A       3   5   8  55.000   0.000  66.500  54.740  383.08  762.62  554.71  92.41 -0.642606 -0.096005  0.156288   0.000   0.000   0.000   0.000 
REF1K AH      3   3  10  55.000   0.000  66.500  54.740  419.57  894.27  108.89  41.03 -0.673376 -0.096456  0.017242   0.000   0.000   0.000   0.000 
REF1K AH      2   1  10  55.000   0.000  66.500  54.740  605.01  941.55 1105.38    130 -0.535118 -0.018078 -0.107747   0.000   0.000   0.000   0.000 
REF1K ACH     1   4  -8  55.000   0.000  66.582  54.740  599.24  246.85 7692.68    342  0.076379 -0.198548  0.389488   0.000   0.000   0.000   0.000 
REF1K A       3   8  -1  55.000   0.000  67.500  54.740  335.98  495.42 1039.81    126 -0.415226 -0.210382  0.491497   0.000   0.000   0.000   0.000 
REF1K AC      2   7   0  55.000   0.000  66.732  54.740  437.67  509.29 4079.88    249 -0.325536 -0.086373  0.395354   0.000   0.000   0.000   0.000 
REF1K AH      4   8   0  55.000   0.000  67.500  54.740  238.36  534.80  230.10  59.58 -0.551184 -0.314985  0.498066   0.000   0.000   0.000   0.000 
REF1K AC      1   4   3  55.000   0.000  66.964  54.740  593.53  592.95 3692.68    237 -0.263879  0.031692  0.159606   0.000   0.000   0.000   0.000 
REF1K AC      3   7   4  55.000   0.000  66.678  54.740  354.54  622.19 2068.09    177 -0.553518 -0.128645  0.338467   0.000   0.000   0.000   0.000 
REF1K A       3   6   6  55.000   0.000  67.500  54.740  371.03  687.97  524.57  89.81 -0.598036 -0.112419  0.247596   0.000   0.000   0.000   0.000 
REF1K AC      1   2   6  55.000   0.000  67.357  54.740  667.83  717.20   36873    749 -0.323156  0.045817 -0.000912   0.000   0.000   0.000   0.000 
REF1K AC      1   1   7  55.000   0.000  66.662  54.740  716.61  782.69 7679.50    342 -0.337384  0.044145 -0.070818   0.000   0.000   0.000   0.000 
REF1K AH      4   4   9  55.000   0.000  67.500  54.740  278.99  873.45  712.21    105 -0.762960 -0.221415  0.113779   0.000   0.000   0.000   0.000 
REF1K A       2   1  10  55.000   0.000  67.500  54.740  607.15  938.08  204.20  56.14 -0.531266 -0.025552 -0.106980   0.000   0.000   0.000   0.000 
REF1K AC      3   8  -4  55.000   0.000  67.821  54.740  327.46  420.82 1873.36    169 -0.322421 -0.272997  0.554364   0.000   0.000   0.000   0.000 
REF1K AC      1   5  -1  55.000   0.000  67.829  54.740  564.44  478.83   18167    526 -0.157096 -0.028215  0.292093   0.000   0.000   0.000   0.000 
REF1K AC      2   7  -1  55.000   0.000  68.182  54.740  437.61  487.57  717.84    105 -0.294481 -0.107440  0.416043   0.000   0.000   0.000   0.000 
REF1K AH      4   8  -1  55.000   0.000  68.500  54.740  237.26  513.34  705.52    104 -0.520156 -0.336119  0.519046   0.000   0.000   0.000   0.000 
REF1K AC      2   4   7  55.000   0.000  68.119  54.740  506.33  726.82 1127.77    131 -0.491392 -0.012081  0.102363   0.000   0.000   0.000   0.000 
REF1K A       2   3   8  55.000   0.000  68.500  54.740  534.62  782.92 3241.43    223 -0.506077 -0.013903  0.032622   0.000   0.000   0.000   0.000 
REF1K AC      2   7  -5  55.000   0.000  66.409  54.740  430.38  379.93   47255    848 -0.170835 -0.190854  0.499953   0.000   0.000   0.000   0.000 
REF1K A       4   8  -4  55.000   0.000  69.500  54.740  224.73  437.98  136.97  45.98 -0.426330 -0.399830  0.581245   0.000   0.000   0.000   0.000 
REF1K AC      3   8  -3  55.000   0.000  68.360  54.740  331.17  448.71 5109.56    279 -0.353575 -0.252067  0.533393   0.000   0.000   0.000   0.000 
REF1K AC      2   7  -2  55.000   0.000  69.093  54.740  436.20  464.86 2606.97    199 -0.263907 -0.127991  0.437293   0.000   0.000   0.000   0.000 
REF1K AC      3   8  -2  55.000   0.000  68.133  54.740  334.07  472.91 5205.73    281 -0.384405 -0.231088  0.512583   0.000   0.000   0.000   0.000 
REF1K A       4   8  -2  55.000   0.000  69.500  54.740  235.17  491.38  481.59  86.09 -0.487885 -0.358519  0.539137   0.000   0.000   0.000   0.000 
REF1K AC      2   6   3  55.000   0.000  68.982  54.740  461.62  592.03  875.28    116 -0.401469 -0.047366  0.284095   0.000   0.000   0.000   0.000 
REF1K AC      3   7   3  55.000   0.000  69.079  54.740  358.71  602.38 4887.08    273 -0.522010 -0.150610  0.359305   0.000   0.000   0.000   0.000 
REF1K AH      4   7   3  55.000   0.000  69.500  54.740  259.42  628.47  501.59  87.84 -0.628023 -0.274952  0.386459   0.000   0.000   0.000   0.000 
REF1K A       2   5   5  55.000   0.000  69.500  54.740  484.53  655.25 3122.14    218 -0.447006 -0.028763  0.193309   0.000   0.000   0.000   0.000 
REF1K AC      2   7  -4  55.000   0.000  69.295  54.740  431.85  414.14 2301.10    187 -0.201728 -0.170211  0.478935   0.000   0.000   0.000   0.000 
REF1K AC      1   3   4  55.000   0.000  70.497  54.740  630.93  635.81   19287    542 -0.278112  0.027997  0.089881   0.000   0.000   0.000   0.000 
REF1K AC      3   6   5  55.000   0.000  70.215  54.740  377.24  666.13 3442.31    229 -0.567127 -0.133265  0.268848   0.000   0.000   0.000   0.000 
REF1K A       3   4   8  55.000   0.000  70.500  54.740  412.22  791.35  424.63  80.91 -0.625944 -0.120097  0.107946   0.000   0.000   0.000   0.000 
REF1K A       5   4   7  55.000   0.000  70.500  54.740  135.99  872.00  283.02  66.11 -0.800963 -0.396965  0.181882   0.000   0.000   0.000   0.000 
REF1K ACH     2   6  -9  55.000   0.000  69.233  54.740  434.99  255.49 2043.52    176 -0.030306 -0.298582  0.534802   0.000   0.000   0.000   0.000 
REF1K AC      2   7  -3  55.000   0.000  69.696  54.740  434.29  440.86   14649    472 -0.232667 -0.149220  0.458104   0.000   0.000   0.000   0.000 
REF1K AC      1   5  -2  55.000   0.000  69.793  54.740  564.25  453.45   11889    425 -0.126195 -0.049106  0.313023   0.000   0.000   0.000   0.000 
REF1K AC      1   4   2  55.000   0.000  70.629  54.740  596.56  567.40   33710    716 -0.233051  0.010794  0.180648   0.000   0.000   0.000   0.000 
REF1K A       3   7   2  55.000   0.000  71.500  54.740  361.49  583.28  916.94    119 -0.490269 -0.173021  0.379906   0.000   0.000   0.000   0.000 
REF1K AH      1   2   5  55.000   0.000  71.500  54.740  671.65  685.68  655.78    100 -0.293087  0.027289  0.020451   0.000   0.000   0.000   0.000 
REF1K A       2   4   6  55.000   0.000  71.500  54.740  511.99  700.49 6100.55    305 -0.461060 -0.031786  0.123621   0.000   0.000   0.000   0.000 
REF1K A       5   5   5  55.000   0.000  71.500  54.740  145.36  770.16  474.77  85.56 -0.757871 -0.411665  0.272937   0.000   0.000   0.000   0.000 
REF1K A       3   1  10  55.000   0.000  71.500  54.740  486.51  996.51   92.79  37.87 -0.642855 -0.142680 -0.080545   0.000   0.000   0.000   0.000 
REF1K AC      1   3 -11  55.000   0.000  72.228  54.740  624.30   94.75 2210.56    184  0.186517 -0.285809  0.403389   0.000   0.000   0.000   0.000 
REF1K A       4   7  -9  55.000   0.000  72.500  54.740  188.51  298.00  302.62  68.35 -0.255591 -0.528197  0.639390   0.000   0.000   0.000   0.000 
REF1K A       5   7  -4  55.000   0.000  72.500  54.740  101.26  475.22  668.50    101 -0.514848 -0.549560  0.560007   0.000   0.000   0.000   0.000 
REF1K AH      5   7  -3  55.000   0.000  72.500  54.740  110.75  504.81  256.19  62.88 -0.544890 -0.529186  0.538760   0.000   0.000   0.000   0.000 
REF1K AC      2   6   2  55.000   0.000  71.628  54.740  463.73  571.28 3189.43    220 -0.371008 -0.067954  0.305084   0.000   0.000   0.000   0.000 
REF1K A       1   2   5  55.000   0.000  72.500  54.740  674.00  683.50   36.36  23.68 -0.289455  0.022776  0.020628   0.000   0.000   0.000   0.000 
REF1K A       3   5   6  55.000   0.000  72.500  54.740  399.04  712.38 3562.40    233 -0.581097 -0.136923  0.199076   0.000   0.000   0.000   0.000 
REF1K AH      4   5   6  55.000   0.000  72.500  54.740  291.59  751.73  642.87  99.46 -0.686731 -0.261057  0.225997   0.000   0.000   0.000   0.000 
REF1K A       2   3   7  55.000   0.000  72.500  54.740  541.29  752.49  818.98    112 -0.474918 -0.035951  0.053691   0.000   0.000   0.000   0.000 
REF1K AC      2   2   8  55.000   0.000  72.411  54.740  573.57  815.01 6005.77    303 -0.488918 -0.039818 -0.016146   0.000   0.000   0.000   0.000 
REF1K A       3   1  10  55.000   0.000  72.500  54.740  489.92  993.33 2064.45    178 -0.637010 -0.150781 -0.080557   0.000   0.000   0.000   0.000 
REF1K A       4   7  -9  55.000   0.000  73.500  54.740  189.05  305.96  377.93  76.35 -0.255070 -0.528776  0.637937   0.000   0.000   0.000   0.000 
REF1K A       5   7  -4  55.000   0.000  73.500  54.740  104.88  480.76  126.18  44.16 -0.510271 -0.552842  0.556388   0.000   0.000   0.000   0.000 
REF1K A       3   7   1  55.000   0.000  73.500  54.740  362.30  564.52  552.66  92.15 -0.459998 -0.193181  0.401021   0.000   0.000   0.000   0.000 
REF1K AC      2   5   4  55.000   0.000  72.838  54.740  488.83  632.44   14250    466 -0.415732 -0.050145  0.214301   0.000   0.000   0.000   0.000 
REF1K AH      4   4   7  55.000   0.000  73.500  54.740  306.60  810.80   76.63  34.42 -0.701457 -0.262983  0.155895   0.000   0.000   0.000   0.000 
REF1K AH      4   7  -9  55.000   0.000  74.500  54.740  189.80  313.58  432.64  81.66 -0.254187 -0.529376  0.636374   0.000   0.000   0.000   0.000 
REF1K AC      1   5  -3  55.000   0.000  71.461  54.740  563.12  427.38   96874   1213 -0.095219 -0.070115  0.333944   0.000   0.000   0.000   0.000 
REF1K A       2   6   1  55.000   0.000  74.500  54.740  465.31  551.33   62.00  30.89 -0.339857 -0.089064  0.325122   0.000   0.000   0.000   0.000 
REF1K A       4   7  -9  55.000   0.000  75.500  54.740  190.99  322.51  290.57  66.94 -0.254740 -0.529099  0.634317   0.000   0.000   0.000   0.000 
REF1K AC      1   4   1  55.000   0.000  74.737  54.740  598.37  542.62 6159.23    306 -0.202203 -0.010075  0.201665   0.000   0.000   0.000   0.000 
REF1K AC      1   3   3  55.000   0.000  74.924  54.740  634.27  608.59 5839.13    298 -0.247283  0.007911  0.110946   0.000   0.000   0.000   0.000 
REF1K A       3   6   3  55.000   0.000  75.500  54.740  384.81  626.22  268.78  64.32 -0.506144 -0.174207  0.310856   0.000   0.000   0.000   0.000 
REF1K A       2   4   5  55.000   0.000  75.500  54.740  517.06  675.78 1446.15    149 -0.429529 -0.054788  0.144261   0.000   0.000   0.000   0.000 
REF1K A       5   5   3  55.000   0.000  75.500  54.740  163.00  722.49   30.07  21.57 -0.699714 -0.449274  0.316261   0.000   0.000   0.000   0.000 
REF1K A       4   5   5  55.000   0.000  75.500  54.740  299.91  728.93  398.86  78.43 -0.654313 -0.284654  0.246644   0.000   0.000   0.000   0.000 
REF1K A       5   4   5  55.000   0.000  75.500  54.740  167.82  811.08  603.52  96.47 -0.740214 -0.437030  0.224349   0.000   0.000   0.000   0.000 
REF1K A       2   1   8  55.000   0.000  75.500  54.740  615.99  854.11   10325    397 -0.472742 -0.062138 -0.065006   0.000   0.000   0.000   0.000 
REF1K A       1   3 -12  55.000   0.000  76.500  54.740  603.48   53.69 1675.79    161  0.217572 -0.306952  0.423936   0.000   0.000   0.000   0.000 
REF1K ACH     1   5  -4  55.000   0.000  71.058  54.740  561.88  398.37   27929    652 -0.064322 -0.090839  0.355171   0.000   0.000   0.000   0.000 
REF1K AC      2   5   3  55.000   0.000  76.384  54.740  491.64  610.78   11235    414 -0.384522 -0.072204  0.235331   0.000   0.000   0.000   0.000 
REF1K A       2   3   6  55.000   0.000  76.500  54.740  546.26  724.49 5168.04    281 -0.444131 -0.056755  0.074842   0.000   0.000   0.000   0.000 
REF1K A       2   2   7  55.000   0.000  76.500  54.740  578.62  782.28 3191.49    221 -0.458424 -0.059371  0.004952   0.000   0.000   0.000   0.000 
REF1K A       5   3   6  55.000   0.000  76.500  54.740  174.00  885.78  141.08  46.70 -0.752519 -0.442322  0.154420   0.000   0.000   0.000   0.000 
REF1K AH      3   1   9  55.000   0.000  76.500  54.740  499.03  945.89  309.11  69.10 -0.605667 -0.171574 -0.059515   0.000   0.000   0.000   0.000 
REF1K AC      1   4 -10  55.000   0.000  76.768  54.740  570.30  187.91   26091    630  0.138587 -0.240834  0.430985   0.000   0.000   0.000   0.000 
REF1K A       3   7  -1  55.000   0.000  77.500  54.740  360.49  527.83  451.65  83.31 -0.398065 -0.235253  0.442589   0.000   0.000   0.000   0.000 
REF1K AH      2   6   0  55.000   0.000  77.500  54.740  464.39  531.35  384.02  76.79 -0.308913 -0.111785  0.346946   0.000   0.000   0.000   0.000 
REF1K AC      1   2   4  55.000   0.000  77.061  54.740  675.96  655.28   16072    495 -0.261477  0.004629  0.041285   0.000   0.000   0.000   0.000 
REF1K A       4   5   4  55.000   0.000  77.500  54.740  303.71  707.17  116.17  42.35 -0.627576 -0.300511  0.269453   0.000   0.000   0.000   0.000 
REF1K AC      1   1   5  55.000   0.000  77.392  54.740  724.14  711.09 9175.53    374 -0.275500  0.001014 -0.028622   0.000   0.000   0.000   0.000 
REF1K A       3   2   8  55.000   0.000  77.500  54.740  472.64  860.98 1068.09    128 -0.592223 -0.168040  0.010495   0.000   0.000   0.000   0.000 
REF1K AH      4   7  -8  55.000   0.000  78.500  54.740  204.97  375.96  225.59  59.00 -0.286158 -0.507874  0.616236   0.000   0.000   0.000   0.000 
REF1K A       3   6   2  55.000   0.000  78.500  54.740  387.23  607.57  933.30    120 -0.473608 -0.196943  0.331249   0.000   0.000   0.000   0.000 
REF1K A       4   5   4  55.000   0.000  78.500  54.740  306.77  707.79  284.41  66.20 -0.621083 -0.307580  0.266903   0.000   0.000   0.000   0.000 
REF1K A       2   0   8  55.000   0.000  78.500  54.740  664.73  902.24 1944.23    173 -0.455689 -0.086800 -0.113976   0.000   0.000   0.000   0.000 
REF1K A       4   7  -8  55.000   0.000  79.500  54.740  206.58  382.31  111.80  41.56 -0.284746 -0.508815  0.613430   0.000   0.000   0.000   0.000 
REF1K AC      3   7  -2  55.000   0.000  79.106  54.740  357.30  509.09 1111.27    130 -0.367595 -0.255623  0.463960   0.000   0.000   0.000   0.000 
REF1K A       4   7  -3  55.000   0.000  79.500  54.740  255.07  515.39  637.77  98.97 -0.440559 -0.403398  0.511691   0.000   0.000   0.000   0.000 
REF1K AH      1   4   0  55.000   0.000  79.500  54.740  598.16  518.79  895.02    117 -0.171778 -0.031112  0.223187   0.000   0.000   0.000   0.000 
REF1K A       5   5   1  55.000   0.000  79.500  54.740  171.09  681.37  179.49  52.65 -0.638575 -0.490929  0.358201   0.000   0.000   0.000   0.000 
REF1K A       4   7  -6  55.000   0.000  80.500  54.740  229.51  444.50   98.75  39.05 -0.348828 -0.465477  0.576061   0.000   0.000   0.000   0.000 
REF1K AH      5   6  -3  55.000   0.000  80.500  54.740  139.51  562.50   60.74  30.65 -0.525665 -0.555992  0.488268   0.000   0.000   0.000   0.000 
REF1K AC      1   3   2  55.000   0.000  80.399  54.740  636.42  582.53   29314    668 -0.216276 -0.013749  0.131944   0.000   0.000   0.000   0.000 
REF1K AC      2   5   2  55.000   0.000  79.730  54.740  492.93  590.27   10312    396 -0.354035 -0.092202  0.256355   0.000   0.000   0.000   0.000 
REF1K AH      2   3   5  55.000   0.000  80.500  54.740  549.68  698.69 1753.81    164 -0.413840 -0.076368  0.095948   0.000   0.000   0.000   0.000 
REF1K A       3   3   6  55.000   0.000  80.500  54.740  452.00  767.50   30.20  21.61 -0.552314 -0.179524  0.103166   0.000   0.000   0.000   0.000 
REF1K A       2   1   7  55.000   0.000  80.500  54.740  620.21  817.63 1260.43    139 -0.440562 -0.085185 -0.044178   0.000   0.000   0.000   0.000 
REF1K A       4   3   6  55.000   0.000  80.500  54.740  339.70  819.10  566.30  93.44 -0.651770 -0.311815  0.128183   0.000   0.000   0.000   0.000 
REF1K AH      4   2   7  55.000   0.000  80.500  54.740  354.19  889.83 2410.52    192 -0.665798 -0.315579  0.058346   0.000   0.000   0.000   0.000 
REF1K AC      1   4 -11  55.000   0.000  81.052  54.740  551.68  156.84 2985.23    214  0.169520 -0.262035  0.451841   0.000   0.000   0.000   0.000 
REF1K AC      4   7  -7  55.000   0.000  80.371  54.740  219.01  416.72 1630.42    158 -0.316949 -0.486939  0.594928   0.000   0.000   0.000   0.000 
REF1K A       4   7  -6  55.000   0.000  81.500  54.740  232.00  450.00   46.36  26.77 -0.347100 -0.466631  0.571814   0.000   0.000   0.000   0.000 
REF1K AC      4   7  -5  55.000   0.000  80.933  54.740  240.63  472.42 1566.57    155 -0.378612 -0.445148  0.553267   0.000   0.000   0.000   0.000 
REF1K AC      3   7  -3  55.000   0.000  80.682  54.740  353.13  490.25 5816.80    298 -0.336430 -0.276638  0.484822   0.000   0.000   0.000   0.000 
REF1K AC      3   6   1  55.000   0.000  80.886  54.740  387.05  589.48 3455.89    229 -0.443805 -0.216289  0.352797   0.000   0.000   0.000   0.000 
REF1K AH      3   5   3  55.000   0.000  81.500  54.740  410.62  649.66  263.74  63.73 -0.489425 -0.197637  0.262278   0.000   0.000   0.000   0.000 
REF1K AC      2   2   6  55.000   0.000  80.936  54.740  582.38  752.31 3448.74    229 -0.427656 -0.080086  0.026028   0.000   0.000   0.000   0.000 
REF1K A       3   3   6  55.000   0.000  81.500  54.740  455.02  767.11  509.47  88.54 -0.546478 -0.186131  0.101397   0.000   0.000   0.000   0.000 
REF1K AH      3   2   7  55.000   0.000  81.500  54.740  479.55  828.27  241.69  61.07 -0.559954 -0.189475  0.031450   0.000   0.000   0.000   0.000 
REF1K AC      2  -1   8  55.000   0.000  80.837  54.740  722.00  964.11 7473.98    338 -0.439382 -0.110073 -0.162937   0.000   0.000   0.000   0.000 
REF1K AH      3   7  -7  55.000   0.000  82.500  54.740  323.48  398.46  101.93  39.67 -0.212945 -0.359839  0.569208   0.000   0.000   0.000   0.000 
REF1K AH      3   7  -5  55.000   0.000  82.500  54.740  340.13  448.87  148.89  47.91 -0.275481 -0.317946  0.527788   0.000   0.000   0.000   0.000 
REF1K AC      3   7  -4  55.000   0.000  81.961  54.740  347.57  470.75 2532.66    197 -0.305540 -0.297583  0.505701   0.000   0.000   0.000   0.000 
REF1K AH      3   0   8  55.000   0.000  82.500  54.740  539.76  960.43 2334.55    189 -0.561322 -0.211980 -0.087395   0.000   0.000   0.000   0.000 
REF1K ACH     1   5  -5  55.000   0.000  73.931  54.740  560.65  372.85  156498   1542 -0.032613 -0.112755  0.372128   0.000   0.000   0.000   0.000 
REF1K A       3   7  -7  55.000   0.000  83.500  54.740  324.49  402.98   62.19  31.01 -0.212521 -0.360451  0.566279   0.000   0.000   0.000   0.000 
REF1K AC      2   6  -2  55.000   0.000  83.034  54.740  460.05  493.18 3797.40    241 -0.246884 -0.152624  0.388727   0.000   0.000   0.000   0.000 
REF1K A       2   5   1  55.000   0.000  83.500  54.740  492.92  570.66 4952.98    275 -0.322874 -0.113859  0.277388   0.000   0.000   0.000   0.000 
REF1K AC      2   4   3  55.000   0.000  83.364  54.740  521.96  630.50 6757.39    321 -0.367678 -0.096390  0.186642   0.000   0.000   0.000   0.000 
REF1K A       5   5  -1  55.000   0.000  83.500  54.740  171.50  644.26  534.77  90.76 -0.573263 -0.535755  0.398753   0.000   0.000   0.000   0.000 
REF1K AH      1   1   4  55.000   0.000  83.500  54.740  725.80  679.20   11109    411 -0.244988 -0.018980 -0.007497   0.000   0.000   0.000   0.000 
REF1K AC      3   7  -6  55.000   0.000  83.276  54.740  332.72  427.00 3355.15    226 -0.243672 -0.339441  0.547440   0.000   0.000   0.000   0.000 
REF1K AH      3   5   2  55.000   0.000  84.500  54.740  411.18  631.17  115.71  42.22 -0.459145 -0.218252  0.283617   0.000   0.000   0.000   0.000 
REF1K ACH     3   4   4  55.000   0.000  83.568  54.740  434.09  694.03 1570.81    155 -0.504092 -0.200173  0.192592   0.000   0.000   0.000   0.000 
REF1K AH      3   3   5  55.000   0.000  84.500  54.740  457.15  743.17  520.00  89.44 -0.519462 -0.202466  0.123165   0.000   0.000   0.000   0.000 
REF1K A       3   2   6  55.000   0.000  84.500  54.740  481.24  800.25   61.80  30.91 -0.534592 -0.204455  0.053490   0.000   0.000   0.000   0.000 
REF1K A       3   1   7  55.000   0.000  84.500  54.740  509.66  869.56  773.68    109 -0.544702 -0.212571 -0.017345   0.000   0.000   0.000   0.000 
REF1K ACH     1   4 -12  55.000   0.000  85.078  54.740  529.89  124.95 8486.17    360  0.200771 -0.283263  0.472432   0.000   0.000   0.000   0.000 
REF1K AC      2   3   4  55.000   0.000  85.145  54.740  552.10  674.43 8103.73    351 -0.382260 -0.098715  0.116993   0.000   0.000   0.000   0.000 
REF1K AH      2   2   5  55.000   0.000  85.500  54.740  584.39  724.89 1472.98    150 -0.397349 -0.100336  0.047281   0.000   0.000   0.000   0.000 
REF1K AH      2   1   6  55.000   0.000  85.500  54.740  621.87  784.44  248.78  61.98 -0.409355 -0.106536 -0.022508   0.000   0.000   0.000   0.000 
REF1K A       4   6 -11  55.000   0.000  86.500  54.740  166.79  337.00  412.84  79.77 -0.177172 -0.594687  0.631624   0.000   0.000   0.000   0.000 
REF1K AC      2   6  -3  55.000   0.000  85.944  54.740  455.67  474.97 1441.05    148 -0.215867 -0.173622  0.409527   0.000   0.000   0.000   0.000 
REF1K AC      1   4  -1  55.000   0.000  85.627  54.740  597.22  496.44 7220.50    331 -0.140254 -0.052460  0.243517   0.000   0.000   0.000   0.000 
REF1K AC      3   6  -1  55.000   0.000  86.181  54.740  383.53  555.66 3328.86    225 -0.381346 -0.259006  0.394540   0.000   0.000   0.000   0.000 
REF1K AH      5   5  -3  55.000   0.000  86.500  54.740  161.49  606.99  321.90  70.46 -0.510264 -0.578608  0.440901   0.000   0.000   0.000   0.000 
REF1K ACH     4   5   1  55.000   0.000  85.622  54.740  311.38  651.90 1390.12    145 -0.531992 -0.366659  0.330836   0.000   0.000   0.000   0.000 
REF1K AH      4   3   4  55.000   0.000  86.500  54.740  349.81  770.66  241.69  61.07 -0.591490 -0.352156  0.170038   0.000   0.000   0.000   0.000 
REF1K A       2  -1   7  55.000   0.000  86.500  54.740  718.99  916.03  588.95  95.37 -0.407472 -0.132351 -0.141690   0.000   0.000   0.000   0.000 
REF1K AH      4   6 -11  55.000   0.000  87.500  54.740  168.47  345.06  571.60  93.83 -0.176288 -0.594983  0.629239   0.000   0.000   0.000   0.000 
REF1K ACH     1   3   1  55.000   0.000  86.518  54.740  636.60  558.09 8674.41    363 -0.185675 -0.034336  0.153071   0.000   0.000   0.000   0.000 
REF1K A       2   4   2  55.000   0.000  87.500  54.740  522.21  610.13 3369.19    227 -0.337156 -0.116791  0.207640   0.000   0.000   0.000   0.000 
REF1K A       3   4   3  55.000   0.000  87.500  54.740  436.43  674.13 1183.80    135 -0.470776 -0.224273  0.212951   0.000   0.000   0.000   0.000 
REF1K A       0   2 -10  55.000   0.000  88.500  54.740  752.80   93.84 5454.97    289  0.278445 -0.160275  0.308475   0.000   0.000   0.000   0.000 
REF1K A       4   6 -11  55.000   0.000  88.500  54.740  170.00  352.48  296.66  67.63 -0.174793 -0.595627  0.626870   0.000   0.000   0.000   0.000 
REF1K AH      3   6  -2  55.000   0.000  88.500  54.740  379.19  539.45  932.64    120 -0.351273 -0.279638  0.415868   0.000   0.000   0.000   0.000 
REF1K AH      5   5  -5  55.000   0.000  88.500  54.740  142.51  568.10  578.75  94.39 -0.449272 -0.619988  0.482668   0.000   0.000   0.000   0.000 
REF1K ACH     3   5   1  55.000   0.000  87.792  54.740  411.03  613.79 2825.41    207 -0.427199 -0.240289  0.304257   0.000   0.000   0.000   0.000 
REF1K AH      3   3   4  55.000   0.000  88.500  54.740  460.00  720.71  893.83    117 -0.486957 -0.225156  0.143785   0.000   0.000   0.000   0.000 
REF1K A       3   2   5  55.000   0.000  88.500  54.740  484.19  774.58  412.24  79.71 -0.503619 -0.226031  0.073987   0.000   0.000   0.000   0.000 
REF1K AH      3   1   6  55.000   0.000  88.500  54.740  512.10  837.83 2537.82    197 -0.514621 -0.232438  0.003936   0.000   0.000   0.000   0.000 
REF1K CH      1   4 -13  55.000   0.000  89.072  54.740  503.35   93.79 3999.41    247  0.231938 -0.304331  0.493382   0.000   0.000   0.000   0.000 
REF1K         1   5  -9  55.000   0.000  89.500  54.740  519.30  276.50  338.52  72.21  0.090064 -0.197276  0.455894   0.000   0.000   0.000   0.000 
REF1K C       2   6 -10  55.000   0.000  83.127  54.740  403.03  276.29   16891    507  0.001142 -0.319603  0.556121   0.000   0.000   0.000   0.000 
REF1K C       1   5  -8  55.000   0.000  88.372  54.740  528.82  305.22 8208.25    354  0.059722 -0.175515  0.437042   0.000   0.000   0.000   0.000 
REF1K C       1   5  -7  55.000   0.000  86.996  54.740  537.85  332.98   42482    804  0.028863 -0.154453  0.416442   0.000   0.000   0.000   0.000 
REF1K CH      1   5  -6  55.000   0.000  85.665  54.740  546.41  360.52   20401    557 -0.002162 -0.133622  0.393936   0.000   0.000   0.000   0.000 
REF1K         4   6 -10  55.000   0.000  89.500  54.740  188.73  391.01  683.54    102 -0.209321 -0.573181  0.611141   0.000   0.000   0.000   0.000 
REF1K C       2   6  -4  55.000   0.000  88.845  54.740  449.60  457.16 6511.47    315 -0.184844 -0.194817  0.430546   0.000   0.000   0.000   0.000 
REF1K         1   2   2  55.000   0.000  89.500  54.740  676.51  600.50  135.45  45.55 -0.201643 -0.036158  0.084943   0.000   0.000   0.000   0.000 
REF1K H       2   3   3  55.000   0.000  89.500  54.740  552.29  652.36   10446    399 -0.352609 -0.118294  0.138220   0.000   0.000   0.000   0.000 
REF1K H       3   2   5  55.000   0.000  89.500  54.740  486.61  772.80   76.83  34.47 -0.496915 -0.231590  0.073911   0.000   0.000   0.000   0.000 
REF1K CH      4   0   6  55.000   0.000  89.006  54.740  406.08  958.32 2164.40    182 -0.602606 -0.382746 -0.018513   0.000   0.000   0.000   0.000 
