# Supplementary material for: Total syntheses of Tetrodotoxin and 9-epiTetrodotoxin
Source: Nat Commun. 2024 Jan 23;15:679. doi: 10.1038/s41467-024-45037-0 (PMC10806222; doi:10.1038/s41467-024-45037-0)
Supplement: Supplementary file 4 — Source Data [file 41467_2024_45037_MOESM4_ESM.zip › Surce Data 20231213/Surce Data New/Crystal Structure Source Data/CCDC-2184304/cu_20220427_Cph_04_25_COOMe_0m.prp]

+++++++++++++++++++++++++++++++++++++++++++++++++++++++++++++++++++++++
+  XPREP - Reciprocal space exploration - Version 2014/2 for Windows  +
+  Copyright(C) 2014 Bruker-AXS                  All Rights Reserved  +
+  cu_20220427_Cph_04_25_COOMe_0m started at 11:36:17 on 28-Apr-2022  +
+++++++++++++++++++++++++++++++++++++++++++++++++++++++++++++++++++++++


Original cell in Angstroms and degrees:

    6.015   17.583   23.379    90.00    90.00    90.00

   46308 Reflections read from file cu_20220427_Cph_04_25_COOMe_0m.hkl; mean (I/sigma) =    9.20


Lattice exceptions:  P      A      B      C      I      F     Obv    Rev    All

N (total) =           0  23165  23181  23230  23131  34788  30877  30882  46308
N (int>3sigma) =      0  19596  19600  19710  19631  29453  26118  26193  39157
Mean intensity =    0.0   23.7   23.5   23.3   23.7   23.5   24.4   24.6   24.0
Mean int/sigma =    0.0    9.2    9.1    9.2    9.2    9.1    9.3    9.3    9.2

Lattice type: P chosen          Volume:      2472.48

-------------------------------------------------------------------------------

DETERMINATION OF REDUCED (NIGGLI) CELL

Transformation from original cell (HKLF-matrix): 
    1.0000  0.0000  0.0000    0.0000  1.0000  0.0000    0.0000  0.0000  1.0000

Unitcell:       6.015   17.583   23.379   90.00   90.00   90.00

Niggli form:     a.a =     36.18      b.b =    309.17      c.c =    546.56
                 b.c =      0.00      a.c =      0.00      a.b =      0.00

-------------------------------------------------------------------------------

Search for higher metric symmetry
Identical indices and Friedel opposites combined before calculating R(sym)
------------------------------------------------------------------------------
Option A: FOM = 0.000 deg.   ORTHORHOMBIC P-lattice   R(sym) = 0.024 [   6377]
Cell:    6.015  17.583  23.379   90.00   90.00   90.00    Volume:      2472.48
Matrix: 1.0000  0.0000  0.0000  0.0000  1.0000  0.0000  0.0000  0.0000  1.0000

Option A selected

-------------------------------------------------------------------------------

SPACE GROUP DETERMINATION


Lattice exceptions:  P      A      B      C      I      F     Obv    Rev    All

N (total) =           0  23165  23181  23230  23131  34788  30877  30882  46308
N (int>3sigma) =      0  19596  19600  19710  19631  29453  26118  26193  39157
Mean intensity =    0.0   23.7   23.5   23.3   23.7   23.5   24.4   24.6   24.0
Mean int/sigma =    0.0    9.2    9.1    9.2    9.2    9.1    9.3    9.3    9.2


Crystal system O and Lattice type P selected

Mean |E*E-1| = 0.715 [expected .968 centrosym and .736 non-centrosym]

Chiral flag NOT set


Systematic absence exceptions:

         b--   c--   n--  21--   -c-   -a-   -n-  -21-   --a   --b   --n  --21 

N      2160  2126  2130    20   841   823   840    37   573   593   574    53
N I>3s 1568  1573  1515     1   532   633   543     0   380   359   337     2
<I>    31.3  33.8  34.1   0.2  26.7  40.3  24.3   0.2  40.4  15.1  36.9   0.2
<I/s>   8.1   8.3   7.9   0.6   7.1   8.8   7.5   0.6   7.3   6.6   6.6   0.8


Identical indices and Friedel opposites combined before calculating R(sym)

Option  Space Group  No.  Type  Axes  CSD  R(sym) N(eq)  Syst. Abs.   CFOM

[A] P2(1)2(1)2(1)  # 19  chiral   1  5917  0.024   6377  0.8 /  6.6   1.72

Option [A] chosen

-------------------------------------------------------------------------------

INTENSITY STATISTICS FOR DATASET # 1  cu_20220427_Cph_04_25_COOMe_0m.hkl

 Resolution   #Data #Theory %Complete Redundancy Mean I Mean I/s Rmerge  Rsigma

  Inf - 4.07      40     41     97.6     5.68    221.00   32.57  0.0608  0.0297
 4.07 - 2.48      94     94    100.0     8.80    160.00   42.28  0.0502  0.0254
 2.48 - 1.90     131    131    100.0    11.24     96.14   46.32  0.0504  0.0214
 1.90 - 1.63     138    138    100.0    15.28     52.97   49.36  0.0528  0.0184
 1.63 - 1.46     137    137    100.0    21.35     38.05   55.22  0.0572  0.0160
 1.46 - 1.36     126    126    100.0    26.22     24.79   53.05  0.0600  0.0156
 1.36 - 1.27     133    133    100.0    26.37     24.23   54.20  0.0566  0.0154
 1.27 - 1.20     132    132    100.0    23.83     22.12   47.25  0.0647  0.0177
 1.20 - 1.14     153    153    100.0    23.48     20.87   48.09  0.0658  0.0175
 1.14 - 1.10     113    113    100.0    24.65     26.02   52.46  0.0625  0.0161
 1.10 - 1.06     133    133    100.0    23.54     18.61   43.78  0.0670  0.0193
 1.06 - 1.02     138    138    100.0    20.33     12.62   35.67  0.0846  0.0226
 1.02 - 0.99     135    135    100.0    18.22     11.39   33.45  0.0779  0.0239
 0.99 - 0.96     161    161    100.0    16.71      9.22   30.14  0.0876  0.0275
 0.96 - 0.94     104    104    100.0    16.89      6.66   28.53  0.0935  0.0304
 0.94 - 0.92     118    118    100.0    14.81      6.53   24.57  0.0940  0.0338
 0.92 - 0.89     191    191    100.0    13.45      5.21   22.62  0.1075  0.0383
 0.89 - 0.87     138    138    100.0    12.75      4.34   20.36  0.1170  0.0428
 0.87 - 0.86      71     71    100.0    12.07      3.91   18.99  0.1151  0.0464
 0.86 - 0.84     171    171    100.0    10.22      3.65   17.74  0.1104  0.0481
 0.84 - 0.83      95     95    100.0     9.32      3.36   16.04  0.1095  0.0539
------------------------------------------------------------------------------
 0.93 - 0.83     739    739    100.0    12.03      4.51   20.09  0.1076  0.0423
  Inf - 0.83    2652   2653    100.0    17.45     28.63   37.01  0.0618  0.0227

Merged [A],  lowest resolution = 23.38 Angstroms                              

-------------------------------------------------------------------------------

Current dataset is # 1  cu_20220427_Cph_04_25_COOMe_0m.hkl

-------------------------------------------------------------------------------

Determination of unit-cell contents

Formula: CHNO                                              

Formula weight =     43.02

Tentative Z (number of formula units/cell) =  49.0  giving rho = 1.416,
non-H atomic volume =  16.8  and following cell contents and analysis:

 C      49.00    27.92 %              H      49.00     2.34 %
 N      49.00    32.56 %              O      49.00    37.19 %

F(000) =    1078.0        Cu-K(alpha) radiation        Mu (mm-1) =   1.12


-------------------------------------------------------------------------------

File cu_20220427_Cph_04_25_COOMe_0m.ins set up as follows:

TITL cu_20220427_Cph_04_25_COOMe_0m in P2(1)2(1)2(1) 
CELL 1.54178   6.01470  17.58330  23.37860  90.0000  90.0000  90.0000
ZERR   49.00   0.00010   0.00030   0.00040   0.0000   0.0000   0.0000
LATT -1
SYMM 0.5-X, -Y, 0.5+Z
SYMM -X, 0.5+Y, 0.5-Z
SYMM 0.5+X, 0.5-Y, -Z
SFAC C H N O
UNIT 49 49 49 49
TEMP -80.150
TREF     
HKLF 4
END 

   46308 Reflections written to new reflection file cu_20220427_Cph_04_25_COOMe_0m.hkl

-------------------------------------------------------------------------------
