# Supplementary material for: Total syntheses of Tetrodotoxin and 9-epiTetrodotoxin
Source: Nat Commun. 2024 Jan 23;15:679. doi: 10.1038/s41467-024-45037-0 (PMC10806222; doi:10.1038/s41467-024-45037-0)
Supplement: Supplementary file 4 — Source Data [file 41467_2024_45037_MOESM4_ESM.zip › Surce Data 20231213/Surce Data New/Crystal Structure Source Data/CCDC-2184304/cu_20220427_Cph_04_25_COOMe_0m.res]

TITL cu_20220427_cph_04_25_coome_0m_a.res in P2(1)2(1)2(1)
    cu_20220427_cph_04_25_coome_0m.res
    created by SHELXL-2018/3 at 11:51:51 on 28-Apr-2022
REM Old TITL cu_20220427_cph_04_25_coome_0m_a.res in P2(1)2(1)2(1)
REM SHELXT solution in P2(1)2(1)2(1): R1 0.149, Rweak 0.036, Alpha 0.003
REM <I/s> 1.108 for 28 systematic absences, Orientation as input
REM Flack x = 0.093 ( 0.044 ) from 1783 Parsons' quotients
REM Formula found by SHELXT: C23 O11
CELL 1.54178 6.0147 17.5833 23.3786 90 90 90
ZERR 4 0.0001 0.0003 0.0004 0 0 0
LATT -1
SYMM 0.5-X,-Y,0.5+Z
SYMM -X,0.5+Y,0.5-Z
SYMM 0.5+X,0.5-Y,-Z
SFAC C H O
UNIT 92 120 44

L.S. 4 0 0
PLAN  15
SIZE 0.13 0.15 0.16
TEMP -80.15
CONF
list 4
MORE -1
BOND $H
ABIN
fmap 2 53
acta
OMIT 0 5 3
OMIT 0 1 1
OMIT 0 4 6
OMIT 0 5 5
REM <olex2.extras>
REM <HklSrc "%.\\cu_20220427_Cph_04_25_COOMe_0m.hkl">
REM </olex2.extras>

WGHT    0.071600    0.499400
EXTI    0.009361
FVAR       0.84104
O1    3    0.717396    0.215409    0.354107    11.00000    0.04170    0.02098 =
         0.03071    0.00186   -0.00214    0.00240
O2    3    0.629193    0.130123    0.285756    11.00000    0.05359    0.01662 =
         0.03883    0.00103   -0.00298   -0.00204
O3    3    0.342002    0.262586    0.287584    11.00000    0.02810    0.02480 =
         0.02971   -0.00248    0.00029   -0.00556
O4    3    0.068278    0.291437    0.180070    11.00000    0.04844    0.03758 =
         0.04711    0.00083   -0.00777   -0.01109
O5    3    0.272014    0.377006    0.132536    11.00000    0.05362    0.03885 =
         0.03431    0.00600   -0.00523   -0.00665
O6    3    0.230337    0.440035    0.247999    11.00000    0.03839    0.03226 =
         0.04185   -0.00508   -0.00286    0.00649
O7    3    0.566758    0.492711    0.234974    11.00000    0.04795    0.01869 =
         0.05524    0.00436   -0.00413   -0.00030
AFIX 147
H7    2    0.492934    0.533159    0.232788    11.00000   -1.50000
AFIX   0
O8    3    0.548273    0.431303    0.358977    11.00000    0.02608    0.02264 =
         0.03040   -0.00576   -0.00391    0.00233
O9    3    0.887662    0.385850    0.378026    11.00000    0.03657    0.03310 =
         0.10643   -0.02353   -0.02396    0.01017
O10   3    0.645317    0.571626    0.382038    11.00000    0.02245    0.02629 =
         0.04128   -0.00864   -0.00643    0.00564
O11   3    0.594672    0.690419    0.414699    11.00000    0.03061    0.02968 =
         0.06792   -0.01193   -0.00177    0.00757
C1    1    0.739652    0.136799    0.339966    11.00000    0.03674    0.01995 =
         0.04092    0.00070   -0.00061    0.00388
C2    1    0.610805    0.090695    0.383404    11.00000    0.04157    0.03107 =
         0.04942    0.01087    0.00103   -0.00145
AFIX 137
H2A   2    0.680253    0.096108    0.421105    11.00000   -1.50000
H2B   2    0.611548    0.037012    0.372137    11.00000   -1.50000
H2C   2    0.457157    0.109103    0.385107    11.00000   -1.50000
AFIX   0
C3    1    0.981113    0.114115    0.334207    11.00000    0.03768    0.03604 =
         0.07172    0.00346    0.00655    0.00844
AFIX 137
H3A   2    0.990640    0.062847    0.317949    11.00000   -1.50000
H3B   2    1.051714    0.114669    0.371984    11.00000   -1.50000
H3C   2    1.057476    0.150129    0.308958    11.00000   -1.50000
AFIX   0
C4    1    0.657949    0.199999    0.255334    11.00000    0.04089    0.01559 =
         0.03268   -0.00147    0.00597   -0.00192
AFIX  13
H4    2    0.768737    0.196576    0.223544    11.00000   -1.20000
AFIX   0
C5    1    0.723139    0.258251    0.302484    11.00000    0.02792    0.01843 =
         0.03108    0.00036    0.00289    0.00050
AFIX  13
H5    2    0.869216    0.283720    0.295392    11.00000   -1.20000
AFIX   0
C6    1    0.522982    0.313172    0.300135    11.00000    0.02600    0.01968 =
         0.02577   -0.00136    0.00084   -0.00151
C7    1    0.431911    0.229642    0.236303    11.00000    0.04045    0.01989 =
         0.03063   -0.00544    0.00109   -0.00389
AFIX  13
H7A   2    0.334547    0.189827    0.218826    11.00000   -1.20000
AFIX   0
C8    1    0.463952    0.300276    0.198331    11.00000    0.04415    0.02163 =
         0.02543   -0.00311    0.00269   -0.00213
AFIX  13
H8    2    0.578766    0.290115    0.168353    11.00000   -1.20000
AFIX   0
C9    1    0.554628    0.359598    0.243342    11.00000    0.03331    0.02004 =
         0.02587   -0.00089    0.00176   -0.00057
AFIX  13
H9    2    0.716435    0.369003    0.236511    11.00000   -1.20000
AFIX   0
C10   1    0.429373    0.434326    0.242687    11.00000    0.03869    0.02146 =
         0.02563   -0.00364   -0.00480    0.00226
C11   1    0.242939    0.321060    0.170556    11.00000    0.04800    0.02461 =
         0.03163   -0.00279    0.00639   -0.00932
C12   1    0.066955    0.402601    0.106743    11.00000    0.06488    0.04898 =
         0.04983    0.01088   -0.02319   -0.00559
AFIX 137
H12A  2    0.098804    0.443473    0.079448    11.00000   -1.50000
H12B  2   -0.033084    0.421613    0.136581    11.00000   -1.50000
H12C  2   -0.003948    0.360076    0.086706    11.00000   -1.50000
AFIX   0
C13   1    0.461104    0.354526    0.354534    11.00000    0.02662    0.02486 =
         0.02922   -0.00441    0.00231   -0.00092
AFIX  23
H13A  2    0.296977    0.356757    0.357252    11.00000   -1.20000
H13B  2    0.515672    0.324605    0.387544    11.00000   -1.20000
AFIX   0
C14   1    0.760548    0.438145    0.373389    11.00000    0.02858    0.02735 =
         0.03803   -0.00963   -0.00517    0.00591
C15   1    0.833092    0.518451    0.385053    11.00000    0.01941    0.02782 =
         0.03271   -0.00823   -0.00442    0.00685
C16   1    1.009836    0.550765    0.345008    11.00000    0.03494    0.04056 =
         0.03102   -0.00136    0.00484    0.00900
AFIX  23
H16A  2    0.946661    0.563523    0.307101    11.00000   -1.20000
H16B  2    1.135221    0.514904    0.339994    11.00000   -1.20000
AFIX   0
C17   1    1.082162    0.622547    0.377584    11.00000    0.02314    0.03410 =
         0.04642    0.00548    0.00547    0.00177
AFIX  23
H17A  2    1.049161    0.668895    0.355090    11.00000   -1.20000
H17B  2    1.243342    0.621124    0.386100    11.00000   -1.20000
AFIX   0
C18   1    0.943666    0.620848    0.433505    11.00000    0.02350    0.02666 =
         0.03536   -0.00549   -0.00119   -0.00212
C19   1    0.711012    0.635180    0.411521    11.00000    0.02361    0.02468 =
         0.03808   -0.00499    0.00350   -0.00078
C20   1    1.019821    0.673941    0.480365    11.00000    0.04285    0.03841 =
         0.05674   -0.01739   -0.01075   -0.00182
AFIX 137
H20A  2    1.012403    0.726569    0.466698    11.00000   -1.50000
H20B  2    1.173306    0.661672    0.490984    11.00000   -1.50000
H20C  2    0.923163    0.668028    0.513817    11.00000   -1.50000
AFIX   0
C21   1    0.927797    0.534132    0.445918    11.00000    0.02079    0.02739 =
         0.02771   -0.00366   -0.00117    0.00019
C22   1    1.150205    0.496415    0.458106    11.00000    0.02632    0.03798 =
         0.04077    0.00148   -0.00790    0.00430
AFIX 137
H22A  2    1.254341    0.507947    0.427055    11.00000   -1.50000
H22B  2    1.129702    0.441241    0.460827    11.00000   -1.50000
H22C  2    1.209964    0.515738    0.494294    11.00000   -1.50000
AFIX   0
C23   1    0.763484    0.514625    0.494077    11.00000    0.03921    0.04734 =
         0.03510    0.00180    0.00939   -0.00236
AFIX 137
H23A  2    0.825223    0.531036    0.530854    11.00000   -1.50000
H23B  2    0.738294    0.459570    0.494847    11.00000   -1.50000
H23C  2    0.622159    0.540829    0.487239    11.00000   -1.50000
AFIX   0
HKLF 4


REM  cu_20220427_cph_04_25_coome_0m_a.res in P2(1)2(1)2(1)
REM wR2 = 0.1130, GooF = S = 1.118, Restrained GooF = 1.118 for all data
REM R1 = 0.0421 for 4310 Fo > 4sig(Fo) and 0.0437 for all 4521 data
REM 315 parameters refined using 0 restraints

END  
     
WGHT      0.0716      0.4994 

REM Highest difference peak  0.273,  deepest hole -0.311,  1-sigma level  0.078
Q1    1   0.4352  0.3955  0.1191  11.00000  0.05    0.27
Q2    1   0.9410  0.4890  0.5811  11.00000  0.05    0.25
Q3    1   0.9146  0.5383  0.5957  11.00000  0.05    0.24
Q4    1   0.2362  0.3061  0.3128  11.00000  0.05    0.23
Q5    1   0.4685  0.3394  0.3215  11.00000  0.05    0.23
Q6    1   0.3126  0.2043  0.3431  11.00000  0.05    0.22
Q7    1   0.5580  0.6669  0.4414  11.00000  0.05    0.21
Q8    1   0.9613  0.5166  0.3585  11.00000  0.05    0.21
Q9    1   0.8859  0.5715  0.5608  11.00000  0.05    0.21
Q10   1   0.9239  0.5982  0.5738  11.00000  0.05    0.21
Q11   1   1.2841  0.1266  0.2997  11.00000  0.05    0.20
Q12   1  -0.0880  0.2533  0.1990  11.00000  0.05    0.20
Q13   1   0.8160  0.6383  0.5582  11.00000  0.05    0.20
Q14   1   0.8193  0.5236  0.5827  11.00000  0.05    0.20
Q15   1   0.9966  0.6456  0.4546  11.00000  0.05    0.20

  REM The information below was added by Olex2.
  REM
  REM R1 = 0.0421 for 4310 Fo > 4sig(Fo) and 0.0437 for all 46308 data
  REM 315 parameters refined using n/a restraints
  REM Highest difference peak 0.27, deepest hole -0.31
  REM Mean Shift 0, Max Shift 0.000.

  REM +++ Tabular Listing of Refinement Information +++
  REM R1_all = 0.0437
  REM R1_gt = 0.0421
  REM wR_ref = 0.1130
  REM GOOF = 1.118
  REM Shift_max = 0.000
  REM Shift_mean = 0
  REM Reflections_all = 46308
  REM Reflections_gt = 4310
  REM Parameters = 315
  REM Hole = -0.31
  REM Peak = 0.27
  REM Flack = 0.07(5)

  
