# Supplementary material for: Total syntheses of Tetrodotoxin and 9-epiTetrodotoxin
Source: Nat Commun. 2024 Jan 23;15:679. doi: 10.1038/s41467-024-45037-0 (PMC10806222; doi:10.1038/s41467-024-45037-0)
Supplement: Supplementary file 4 — Source Data [file 41467_2024_45037_MOESM4_ESM.zip › Surce Data 20231213/Surce Data New/Crystal Structure Source Data/CCDC-2184304/cu_20220427_Cph_04_25_COOMe_0m-mask.log]

Miller array info: b'C:\\Users\\Dell\\Desktop\\Cph_04_25_COOMe\\cu_20220427_Cph_04_25_COOMe_0m.hkl':Iobs,SigIobs
Observation type: xray.intensity
Type of data: double, size=46308
Type of sigmas: double, size=46308
Number of Miller indices: 46308
Anomalous flag: True
Unit cell: (6.0147, 17.5833, 23.3786, 90, 90, 90)
Space group: P 21 21 21 (No. 19)
Systematic absences: 110
Systematic absences not included in following:
Centric reflections: 6789
Resolution range: 14.0524 0.83043

use_set_completion: True
solvent_radius: 1.20
shrink_truncation_radius: 1.20
van der Waals radii:
    C     H     O
 1.70  1.09  1.52

Total solvent accessible volume / cell = 265.5 Ang^3 [10.7%]
Total electron count / cell = 98.4

gridding: (30,90,120)
Void #Grid points Vol/A^3 Vol/%  Centre of mass (frac)   Eigenvectors (frac)
   1        17398   132.8   5.4  (-0.374, 0.250, 0.500)  1  ( 0.923,-0.384, 0.010)
                                                         2  ( 0.378, 0.903,-0.203)
                                                         3  ( 0.069, 0.191, 0.979)
   2        17398   132.8   5.4  (-0.392, 0.750,-0.000)  1  ( 0.872, 0.488, 0.024)
                                                         2  (-0.476, 0.837, 0.271)
                                                         3  ( 0.113,-0.248, 0.962)

Void  Vol/Ang^3  #Electrons
   1      132.8         49.2
   2      132.8         49.2
