# Supplementary material for: Total syntheses of Tetrodotoxin and 9-epiTetrodotoxin
Source: Nat Commun. 2024 Jan 23;15:679. doi: 10.1038/s41467-024-45037-0 (PMC10806222; doi:10.1038/s41467-024-45037-0)
Supplement: Supplementary file 4 — Source Data [file 41467_2024_45037_MOESM4_ESM.zip › Surce Data 20231213/Surce Data New/Crystal Structure Source Data/CCDC-2184305/cu_20220627_Zh_Wj_06_24_OMe.abs]

 SADABS-2016/2 - Bruker AXS area detector scaling and absorption correction 
 --------------------------------------------------------------------------

 Reference: Krause, L., Herbst-Irmer, R., Sheldrick G.M. & Stalke D.,
 J. Appl. Cryst. 48 (2015) 3-10.

 Equivalent reflections defined by point group -1     for scaling

 Equivalent reflections defined by point group -1     for error model

 Reading file cu_20220627_Zh_Wj_06_24_OMe_0m.raw

 Mean and maximum errors in direction cosine check function =   0.001   0.011
 The mean error should not exceed 0.005, and is usually caused by matrix
 changes during data processing.

 Approximate wavelength, cell and maximum 2-theta (from cosines etc.):
 1.54171    8.310   10.445   16.333   84.808   83.050   67.769  136.51

 Scan  2-theta  high res  %[I>3sig(I)]
   1    55.00    1.0042      87.02
   2    55.00    0.9632      68.07
   3   -48.14    1.0079      83.95
   4   -18.14    1.2636      92.26
   5    92.58    0.8304      78.34
   6   107.58    0.8302      73.04
   7   107.58    0.8304      72.17
   8    92.58    0.8304      69.33
   9   -18.14    1.2677      94.33
  10   107.58    0.8300      77.82
  11   107.58    0.8308      76.62
  12   -48.14    1.0111      84.46
  13   107.58    0.8300      70.87
  14   -48.14    1.0091      85.45
  15   107.58    0.8302      68.37
  16    92.58    0.8307      70.04
  17    77.58    0.8530      78.44
  18    92.58    0.8303      70.94
  19   107.58    0.8304      73.07
  20   107.58    0.8300      67.68
  21   -48.14    1.0091      78.44
  22   107.58    0.8307      65.88
  23   -62.58    0.9213      78.22

 Fast scans:  1  2

 These scans are used only to provide replacements for reflections missing
 in all other scans (e.g.  overloads suppressed by SAINT) and do not otherwise
 contribute to the final reflection file.

 Fast scans truncated to  1.5000 Angstroms

 ==============================================================================

 PART 1 - Refinement of parameters to model systematic errors

 Thresholds should now be specified for excluding reflections from the
 parameter refinement; these reflections may still be corrected and included
 in the final output .hkl file

   28581 Reflections of which   4757 unique;    8.51 data per frame

 Redundancy:          1     2     3     4     5     6     7     8     9+
 Number of groups:    96   203   403   745   670   704   599   553   784

 Mean(I/sigma):  -inf    0     1     2     3     5    10    15    20   +inf
 Number of groups:    51   441   416   403   745  1279   581   298   543


 Settings for parameter refinement:

 Maximum resolution =  0.1000 A
 (Intensity/sigma) threshold = 1.500
 Restraint esd for equal adjacent scale factors =  0.0050
 Maximum odd and even orders for spherical harmonics =   3   6

   25562 Reflections employed for parameter determination
 Effective data to parameter ratio =    6.33

 wR2(int) =  0.1161 (selected reflections only, before parameter refinement)

 Cycle  wR2(incid)  wR2(diffr)  Mean wt.
    1     0.0847      0.0745     0.8911
    2     0.0704      0.0692     0.8979
    3     0.0682      0.0679     0.8993
    4     0.0675      0.0674     0.8998
    5     0.0672      0.0672     0.9001
    6     0.0671      0.0671     0.9002
    7     0.0670      0.0671     0.9003
    8     0.0669      0.0670     0.9004
    9     0.0669      0.0670     0.9005
   10     0.0669      0.0670     0.9005
   11     0.0669      0.0670     0.9005
   12     0.0669      0.0670     0.9005
   13     0.0669      0.0670     0.9005
   14     0.0669      0.0670     0.9005
   15     0.0669      0.0670     0.9005
   16     0.0669      0.0670     0.9005
   17     0.0669      0.0670     0.9005
   18     0.0669      0.0670     0.9005
   19     0.0669      0.0670     0.9005
   20     0.0669      0.0670     0.9005
   21     0.0669      0.0670     0.9005
   22     0.0669      0.0670     0.9005
   23     0.0669      0.0670     0.9005
   24     0.0669      0.0670     0.9005
   25     0.0669      0.0670     0.9005
   26     0.0669      0.0670     0.9005
   27     0.0669      0.0670     0.9005
   28     0.0669      0.0670     0.9005
   29     0.0669      0.0670     0.9005
   30     0.0669      0.0670     0.9005
   31     0.0669      0.0670     0.9005
   32     0.0669      0.0670     0.9005
   33     0.0669      0.0670     0.9005
   34     0.0669      0.0670     0.9005
   35     0.0669      0.0670     0.9005
   36     0.0669      0.0670     0.9005
   37     0.0669      0.0670     0.9005
   38     0.0669      0.0670     0.9005
   39     0.0669      0.0670     0.9005
   40     0.0669      0.0670     0.9005
   41     0.0669      0.0670     0.9005
   42     0.0669      0.0670     0.9005
   43     0.0669      0.0670     0.9005
   44     0.0669      0.0670     0.9005
   45     0.0669      0.0670     0.9005
   46     0.0669      0.0670     0.9005
   47     0.0669      0.0670     0.9005
   48     0.0669      0.0670     0.9005
   49     0.0669      0.0670     0.9005
   50     0.0669      0.0670     0.9005

 wR2(int) =  0.0670 (selected reflections only, after parameter refinement)

 ==============================================================================

 PART 2 - Reject outliers and establish error model

 Rejected reflections are ignored in the statistics and Postscript plots
 (except the detector diagnostics) and in the output .hkl file
 Before applying rejections there are:

   28581 total and   4757 unique reflections assuming Friedel's law
 plus   1065 total and   565 unique reflections in fast scans

 Reflections rejected for which |I-<I>|/su >   3.00
 where:  su^2 = sigma(I)^2 + (  0.04000 <I>)^2  (sigma(I) from SAINT)

   28404 total and   4757 unique reflections left after |I-<I>|/su test
 plus   1046 total and   561 unique reflections in fast scans

 su^2 = [K*sigma(I)]^2 + [g<I>]^2  where sigma(I) is from SAINT


 Error model 5: refine all K and overall g

 Run 2theta R(int) Incid. factors Diffr. factors    K      g   I/s(lim) Total I>2sig(I)
   1f 55.0  0.0490  0.568 - 0.877  0.964 - 1.077  0.999  0.0472  21.2     483     474
   2f 55.0  0.0576  0.584 - 0.898  0.964 - 1.077  1.229  0.0472  21.2     563     524
   3 -48.1  0.0493  0.879 - 1.015  0.964 - 1.056  0.818  0.0472  21.2     913     831
   4 -18.1  0.0396  0.656 - 0.977  0.987 - 1.072  0.802  0.0472  21.2     676     653
   5  92.6  0.0502  0.586 - 0.913  0.964 - 1.090  0.686  0.0472  21.2    3356    2991
   6 107.6  0.0674  0.563 - 0.889  0.964 - 1.072  0.730  0.0472  21.2    1284    1107
   7 107.6  0.0680  0.723 - 0.913  0.965 - 1.080  0.727  0.0472  21.2    1243    1048
   8  92.6  0.0607  0.661 - 0.900  0.964 - 1.078  0.788  0.0472  21.2    1375    1133
   9 -18.1  0.0514  0.550 - 0.860  0.964 - 1.078  1.033  0.0472  21.2     629     598
  10 107.6  0.0586  0.512 - 0.752  0.986 - 1.082  0.702  0.0472  21.2    1210    1079
  11 107.6  0.0580  0.569 - 0.753  0.964 - 1.063  0.718  0.0472  21.2    1214    1084
  12 -48.1  0.0531  0.630 - 0.906  0.967 - 1.089  0.762  0.0472  21.2    1005     919
  13 107.6  0.0588  0.810 - 0.966  0.968 - 1.088  0.684  0.0472  21.2    1306    1101
  14 -48.1  0.0449  0.594 - 0.899  0.975 - 1.059  0.816  0.0472  21.2     909     831
  15 107.6  0.0671  0.674 - 0.998  0.964 - 1.073  0.681  0.0472  21.2    1234    1010
  16  92.6  0.0624  0.657 - 0.938  0.977 - 1.090  0.738  0.0472  21.2    1379    1150
  17  77.6  0.0469  0.609 - 0.971  0.964 - 1.090  0.659  0.0472  21.2    3308    2954
  18  92.6  0.0623  0.648 - 0.889  0.970 - 1.066  0.852  0.0472  21.2    1379    1113
  19 107.6  0.0630  0.616 - 0.936  0.964 - 1.077  0.782  0.0472  21.2    1201    1025
  20 107.6  0.0622  0.640 - 1.041  0.964 - 1.075  0.664  0.0472  21.2    1248    1052
  21 -48.1  0.0735  0.652 - 0.916  0.964 - 1.077  1.191  0.0472  21.2     971     788
  22 107.6  0.0705  0.628 - 1.047  0.971 - 1.078  0.764  0.0472  21.2    1305    1034
  23 -62.6  0.0559  0.644 - 0.857  0.964 - 1.086  0.858  0.0472  21.2    1259    1089

 I/s(lim) is the limiting value of I/sigma(I) for a reflection of infinite
 intensity, and may be used as a criterion for data quality (Diederichs(2010),
 Acta Cryst, D66, 733-740. The above statistics are based on all non-rejected
 data, ignoring reflections without equivalents when estimating R(int) and K.


 ==============================================================================

 PART 3 - Output Postscript diagnostics and corrected data

 Diagnostic plots written to Postscript file cu_20220627_Zh_Wj_06_24_OMe.eps

 Reflections not merged
      16 Overloads replaced by fast scan measurements
   28420 Corrected reflections written to file cu_20220627_Zh_Wj_06_24_OMe_0m.hkl
 Estimated minimum and maximum transmission:  0.6616  0.7531
 The ratio of these values is more reliable than their absolute values!
 Additional spherical absorption correction applied with mu*r =  0.2000
