# Supplementary material for: Total syntheses of Tetrodotoxin and 9-epiTetrodotoxin
Source: Nat Commun. 2024 Jan 23;15:679. doi: 10.1038/s41467-024-45037-0 (PMC10806222; doi:10.1038/s41467-024-45037-0)
Supplement: Supplementary file 4 — Source Data [file 41467_2024_45037_MOESM4_ESM.zip › Surce Data 20231213/Surce Data New/Crystal Structure Source Data/CCDC-2184305/cu_20220627_Zh_Wj_06_24_OMe_0m._ls]

SAINT V8.40B
C:\bn\SAINT\saint.exe 9aw3mh.slm /BATCH /CONFIG:9aw3mh.ini /NOPROMPT /PLAIN /PRI&
ORITY:4 /SOCKET:2000

Global Integration Statistics for all runs ("*" => excluded from output)

Spots with topped/rescanned pixels:             0
Total topped/rescanned pixels:                  0
Minimum pixel ceiling(frame):               16380(cu_20220627_Zh_Wj_06_24_OMe_01_0001.sfrm)
Maximum pixel ceiling(frame):              163809(cu_20220627_Zh_Wj_06_24_OMe_02_0001.sfrm)

Total spots predicted:                      37927
Spots with absolute HKL > 511:                  0*
Spots outside resolution limit:                 1*
Spots outside active detector area:          5435*
Outside frame limits:                         929*
Spots exceeding frame queue size:              71*
Collisions(same XY, adjacent frame):            0*
Spots exceeding dynamic range:                133*
Spots with too many spot components:            0*
Spots with large Lorentz factor:                0*
Spots with too much missing I:                  0*
Spots with too few BG pixels:                   0*
Spots below I/sigma threshold:                  0*
Spots left in Write-Behind Cache:               0*
Spots with unwanted components:                 0*
Total unwanted components:                      0*
Good spots written:                         31176
Total spot components written:              31176
Twin overlaps integrated:                       0
Partial, strong, full overlaps:                 0       0       0
Full overlaps collapsed to singlet:             0
Singlets (used in stats below):             31176
Twin overlaps written:                          0

Average Intensity:                       32189.62
Average I/sigma:                           15.078
% over "strong" threshold:                  34.54
% less than 2 sigma:                        16.89
% which spanned more than 1 frame:          80.62

Average X,Y,Z positional errors:             0.05   -0.05    0.00
RMS X,Y,Z positional errors:                 0.62    0.64    0.23
% X,Y,Z more than 0.5 pixel:                16.63   12.07    3.77
% X,Y,Z more than 1.0 pixel:                 4.96    3.65    0.69

Avg % profile volume populated:             95.49
Avg % profile volume integrated:            36.37
Avg % profile missing I:                     4.28
Avg % profile missing volume:                4.51
Avg % volume overlap in H,K,L:               0.00    0.00    0.00
Percent of profile used in X,Y,Z:          100.00  100.00  100.00
Max % intensity on XYZ boundaries:          32.46   33.02   22.28

Average spot-shape correlation:             0.658
RMS spot-shape correlation:                 0.703

Profile Shape Correlation
I/sigma from     to    Correl       +/-       #
         0.0    1.0     0.180     0.143    2807
         1.0    2.0     0.387     0.120    2458
         2.0    4.0     0.594     0.127    4482
         4.0    8.0     0.739     0.122    7773
         8.0   16.0     0.804     0.116    7796
        16.0   32.0     0.832     0.107    4225
        32.0   64.0     0.840     0.110    1335
        64.0  128.0     0.845     0.110     288
       128.0  256.0     0.839     0.138      12

Write-behind Cache Diagnostics
Entered in Write-Behind Cache:                  0
Removed from WBC:                               0
Partial overlaps from WBC:                      0
Exceeding queue size from WBC:                  0
With > 12 components from WBC:                  0

Global Sums for Filtering Based on Spot Shape
Number of spots read:                       31176
LS-fit intensities scaled:                  17873
Full overlaps included in above:                0
Rejected due to poor spot shape:              127
Unwritable (I, sigma too large):                0
Number written:                             31049

Sorting Reflection File ============================== 06/28/2022 10:43:29
Integration of 20220627_Zh_Wj_06_24_OMe

Merging input files
              1 cu_20220627_Zh_Wj_06_24_OMe_01.raw
              2 cu_20220627_Zh_Wj_06_24_OMe_02.raw
              3 cu_20220627_Zh_Wj_06_24_OMe_03.raw
              4 cu_20220627_Zh_Wj_06_24_OMe_04.raw
              5 cu_20220627_Zh_Wj_06_24_OMe_05.raw
              6 cu_20220627_Zh_Wj_06_24_OMe_06.raw
              7 cu_20220627_Zh_Wj_06_24_OMe_07.raw
              8 cu_20220627_Zh_Wj_06_24_OMe_08.raw
              9 cu_20220627_Zh_Wj_06_24_OMe_09.raw
             10 cu_20220627_Zh_Wj_06_24_OMe_10.raw
             11 cu_20220627_Zh_Wj_06_24_OMe_11.raw
             12 cu_20220627_Zh_Wj_06_24_OMe_12.raw
             13 cu_20220627_Zh_Wj_06_24_OMe_13.raw
             14 cu_20220627_Zh_Wj_06_24_OMe_14.raw
             15 cu_20220627_Zh_Wj_06_24_OMe_15.raw
             16 cu_20220627_Zh_Wj_06_24_OMe_16.raw
             17 cu_20220627_Zh_Wj_06_24_OMe_17.raw
             18 cu_20220627_Zh_Wj_06_24_OMe_18.raw
             19 cu_20220627_Zh_Wj_06_24_OMe_19.raw
             20 cu_20220627_Zh_Wj_06_24_OMe_20.raw
             21 cu_20220627_Zh_Wj_06_24_OMe_21.raw
             22 cu_20220627_Zh_Wj_06_24_OMe_22.raw
             23 cu_20220627_Zh_Wj_06_24_OMe_23.raw

Merging to output file: cu_20220627_Zh_Wj_06_24_OMe_0m.raw
      1140 spot components in 1140 spots read from file   1--E:\20220627_Zh_Wj_06_24_OMe\work\cu_20220627_Zh_Wj_06_24_OMe_01.raw
      1328 spot components in 1328 spots read from file   2--E:\20220627_Zh_Wj_06_24_OMe\work\cu_20220627_Zh_Wj_06_24_OMe_02.raw
       916 spot components in 916 spots read from file   3--E:\20220627_Zh_Wj_06_24_OMe\work\cu_20220627_Zh_Wj_06_24_OMe_03.raw
       685 spot components in 685 spots read from file   4--E:\20220627_Zh_Wj_06_24_OMe\work\cu_20220627_Zh_Wj_06_24_OMe_04.raw
      3366 spot components in 3366 spots read from file   5--E:\20220627_Zh_Wj_06_24_OMe\work\cu_20220627_Zh_Wj_06_24_OMe_05.raw
      1287 spot components in 1287 spots read from file   6--E:\20220627_Zh_Wj_06_24_OMe\work\cu_20220627_Zh_Wj_06_24_OMe_06.raw
      1247 spot components in 1247 spots read from file   7--E:\20220627_Zh_Wj_06_24_OMe\work\cu_20220627_Zh_Wj_06_24_OMe_07.raw
      1379 spot components in 1379 spots read from file   8--E:\20220627_Zh_Wj_06_24_OMe\work\cu_20220627_Zh_Wj_06_24_OMe_08.raw
       652 spot components in 652 spots read from file   9--E:\20220627_Zh_Wj_06_24_OMe\work\cu_20220627_Zh_Wj_06_24_OMe_09.raw
      1213 spot components in 1213 spots read from file  10--E:\20220627_Zh_Wj_06_24_OMe\work\cu_20220627_Zh_Wj_06_24_OMe_10.raw
      1219 spot components in 1219 spots read from file  11--E:\20220627_Zh_Wj_06_24_OMe\work\cu_20220627_Zh_Wj_06_24_OMe_11.raw
      1017 spot components in 1017 spots read from file  12--E:\20220627_Zh_Wj_06_24_OMe\work\cu_20220627_Zh_Wj_06_24_OMe_12.raw
      1308 spot components in 1308 spots read from file  13--E:\20220627_Zh_Wj_06_24_OMe\work\cu_20220627_Zh_Wj_06_24_OMe_13.raw
       914 spot components in 914 spots read from file  14--E:\20220627_Zh_Wj_06_24_OMe\work\cu_20220627_Zh_Wj_06_24_OMe_14.raw
      1236 spot components in 1236 spots read from file  15--E:\20220627_Zh_Wj_06_24_OMe\work\cu_20220627_Zh_Wj_06_24_OMe_15.raw
      1382 spot components in 1382 spots read from file  16--E:\20220627_Zh_Wj_06_24_OMe\work\cu_20220627_Zh_Wj_06_24_OMe_16.raw
      3321 spot components in 3321 spots read from file  17--E:\20220627_Zh_Wj_06_24_OMe\work\cu_20220627_Zh_Wj_06_24_OMe_17.raw
      1387 spot components in 1387 spots read from file  18--E:\20220627_Zh_Wj_06_24_OMe\work\cu_20220627_Zh_Wj_06_24_OMe_18.raw
      1203 spot components in 1203 spots read from file  19--E:\20220627_Zh_Wj_06_24_OMe\work\cu_20220627_Zh_Wj_06_24_OMe_19.raw
      1250 spot components in 1250 spots read from file  20--E:\20220627_Zh_Wj_06_24_OMe\work\cu_20220627_Zh_Wj_06_24_OMe_20.raw
      1025 spot components in 1025 spots read from file  21--E:\20220627_Zh_Wj_06_24_OMe\work\cu_20220627_Zh_Wj_06_24_OMe_21.raw
      1307 spot components in 1307 spots read from file  22--E:\20220627_Zh_Wj_06_24_OMe\work\cu_20220627_Zh_Wj_06_24_OMe_22.raw
      1267 spot components in 1267 spots read from file  23--E:\20220627_Zh_Wj_06_24_OMe\work\cu_20220627_Zh_Wj_06_24_OMe_23.raw

     31049 spot components in 31049 spots written to file E:\20220627_Zh_Wj_06_24_OMe\work\cu_20220627_Zh_Wj_06_24_OMe_0m.raw

Computing Reflection File Statistics ========== 06/28/2022 10:43:30
Integration of 20220627_Zh_Wj_06_24_OMe

...................................................................................
Statistics for reflections in cu_20220627_Zh_Wj_06_24_OMe_0m.raw
File is in BrukerAXS area detector ASCII format
File contains a single sample component

Number of lines read (incl comments) =            31049
Number of reflection records read =               31049
Number of records with bad component number =         0
Number of records with bad status value =             0
Number of spots used =                            31049
Number of spot components used =                  31049

...................................................................................
Integration of 20220627_Zh_Wj_06_24_OMe
Statistics for sample 1 of 1 in cu_20220627_Zh_Wj_06_24_OMe_0m.raw

Lattice:  P (Primitive)
Point group "-1", #1 (internal number)
2 symmetry operators
    1 0 0   -1 0 0
    0 1 0    0-1 0
    0 0 1    0 0-1


Component numbers S.C(F) below: S=sample, C=component in sample, F=component in file
Cell constants are constrained so that consistent sin(theta) is computed for symmetry equivalents.
Components in the sample map (* marks current component)
   Component   Wanted        A        B        C    Alpha     Beta    Gamma   PointGp         Constraints
     1.1(1)*        Y    8.319   10.449   16.323   84.954   83.070   67.842        -1           Triclinic

Integration of 20220627_Zh_Wj_06_24_OMe
 ...1.1(1):  component 1 in sample 1 (component 1 in cu_20220627_Zh_Wj_06_24_OMe_0m.raw)
     Det X      #  Pairs   Uniq   Merg %<2s       <I> <#Sig>    <Bg>  Rsym   dI/I dI/s    R+ Ranom Canom ErX ErY ErZ RmX RmY RmZ
     0.000    401    384    391    401 42.4 31810.110  12.64    5.72 0.163 -0.029  1.5 0.153 0.120  0.74 1.9-.36 .18 3.2 2.5 .40
    32.000    826    731    752    815 36.2 27338.423  14.50    5.68 0.146 -0.006  1.3 0.127 0.132  0.96 .35-.07 .05 1.3 1.3 .30
    64.000   1372   1149   1179   1364 31.0 24421.519  14.00    5.69 0.154  0.008  1.5 0.137 0.134  0.90 .26-.11 .04 .95 1.1 .29
    96.000   2480   1760   1851   2439 29.4 21224.027  13.14    5.81 0.144  0.006  1.3 0.128 0.133  0.86 .18-.08 .02 .67 .77 .33
   128.000   3316   2231   2306   3297 24.0 23062.773  13.35    5.75 0.141 -0.011  1.3 0.126 0.139  0.88 .06-.06 .00 .48 .56 .27
   160.000   4338   2601   2648   4329 18.3 25187.745  12.88    5.83 0.140 -0.002  1.3 0.122 0.143  0.90 .04-.06-.00 .33 .49 .23
   192.000   4461   2334   2356   4461 13.9 26655.301  12.49    5.71 0.140  0.007  1.4 0.123 0.137  0.85-.00-.05-.01 .26 .45 .20
   224.000   4281   1902   1923   4281 10.1 34112.288  14.35    5.53 0.137  0.017  1.5 0.123 0.136  0.88 .01-.04-.01 .23 .42 .18
   256.000   3458   1540   1551   3458 10.4 39254.412  15.87    5.37 0.137  0.014  1.7 0.119 0.123  0.84-.01-.03-.01 .25 .36 .17
   288.000   2777   1515   1534   2775  9.5 41361.758  16.65    5.15 0.132 -0.005  1.8 0.115 0.137  0.92-.00-.03-.01 .32 .41 .18
   320.000   2013   1181   1195   2010 11.1 50590.050  19.75    5.07 0.132 -0.012  2.1 0.118 0.141  0.94-.04-.02-.01 .40 .47 .18
   352.000   1326    929    939   1323 11.6 56919.458  21.62    4.91 0.130 -0.033  2.3 0.120 0.125  0.81-.38-.00-.03 1.0 .75 .21
   384.000      0      0      0      0  0.0     0.000   0.00    0.00 0.000  0.000  0.0 0.000 0.000  0.00 .00 .00 .00 .00 .00 .00
   416.000      0      0      0      0  0.0     0.000   0.00    0.00 0.000  0.000  0.0 0.000 0.000  0.00 .00 .00 .00 .00 .00 .00
   448.000      0      0      0      0  0.0     0.000   0.00    0.00 0.000  0.000  0.0 0.000 0.000  0.00 .00 .00 .00 .00 .00 .00
   480.000      0      0      0      0  0.0     0.000   0.00    0.00 0.000  0.000  0.0 0.000 0.000  0.00 .00 .00 .00 .00 .00 .00
   512.000

Integration of 20220627_Zh_Wj_06_24_OMe
 ...1.1(1):  component 1 in sample 1 (component 1 in cu_20220627_Zh_Wj_06_24_OMe_0m.raw)
     Det Y      #  Pairs   Uniq   Merg %<2s       <I> <#Sig>    <Bg>  Rsym   dI/I dI/s    R+ Ranom Canom ErX ErY ErZ RmX RmY RmZ
     0.000    458    440    440    458 17.5 23572.504   7.96    5.79 0.162 -0.020  1.2 0.134 0.135  0.76 .52 .92 .07 1.4 2.1 .29
    32.000    745    698    698    745 19.6 22722.893   9.22    5.38 0.143 -0.022  1.2 0.124 0.143  0.84 .27 .09 .00 1.2 1.1 .20
    64.000   1068    951    951   1068 16.7 27501.834  11.23    5.60 0.145 -0.022  1.4 0.122 0.150  0.91 .13-.01 .00 .71 .61 .17
    96.000   1521   1340   1342   1521 19.9 28179.875  12.38    5.56 0.134 -0.017  1.4 0.117 0.140  0.86 .11 .01-.01 .62 .47 .22
   128.000   2169   1782   1784   2168 17.1 30849.462  13.71    5.68 0.126 -0.001  1.4 0.108 0.130  0.85 .06-.01-.01 .53 .33 .22
   160.000   2853   2101   2115   2844 16.8 38050.220  17.07    5.79 0.113  0.016  1.4 0.106 0.127  0.85 .01-.01-.02 .46 .25 .24
   192.000   3557   2460   2473   3547 17.1 38024.275  17.06    5.93 0.120  0.020  1.4 0.107 0.132  0.87-.01-.00-.01 .41 .20 .23
   224.000   3947   2684   2706   3937 16.2 36083.759  16.47    5.95 0.119  0.013  1.4 0.107 0.137  0.90-.01-.02-.02 .37 .18 .23
   256.000   3788   2662   2710   3769 16.1 32821.419  15.39    5.80 0.140  0.001  1.5 0.127 0.141  0.88-.01-.04-.00 .45 .21 .24
   288.000   3296   2434   2509   3276 16.6 32316.563  15.53    5.45 0.149 -0.005  1.6 0.134 0.133  0.82 .00-.06 .00 .43 .25 .23
   320.000   2540   1949   2032   2527 17.6 30496.017  15.29    5.14 0.162 -0.015  1.8 0.141 0.137  0.85 .02-.09 .01 .53 .36 .24
   352.000   1802   1472   1533   1796 16.9 28279.420  14.59    4.93 0.164 -0.007  1.7 0.139 0.139  0.84 .04-.09 .01 .51 .41 .23
   384.000   1355   1142   1194   1349 17.1 28165.104  14.84    4.81 0.170 -0.026  1.8 0.143 0.147  0.86 .11-.14 .03 .76 .71 .18
   416.000    944    820    860    942 17.4 26931.788  14.02    4.85 0.171 -0.011  1.8 0.146 0.142  0.85 .21-.23 .02 1.1 1.1 .18
   448.000    671    598    615    671 15.5 24722.600  12.84    4.79 0.181 -0.029  1.8 0.160 0.162  0.92 .22-.30 .03 1.0 1.3 .19
   480.000    335    312    325    335 16.1 22503.584  10.63    4.85 0.207 -0.077  1.8 0.186 0.180  0.97 .66-1.8 .12 1.9 3.7 .39
   512.000

Integration of 20220627_Zh_Wj_06_24_OMe
 ...1.1(1):  component 1 in sample 1 (component 1 in cu_20220627_Zh_Wj_06_24_OMe_0m.raw)
     Det R      #  Pairs   Uniq   Merg %<2s       <I> <#Sig>    <Bg>  Rsym   dI/I dI/s    R+ Ranom Canom ErX ErY ErZ RmX RmY RmZ
     0.000   1429   1130   1130   1429  9.0 36966.359  15.26    5.72 0.126  0.020  1.5 0.113 0.141  0.89-.05-.02-.02 .22 .16 .18
    30.000   3860   2251   2258   3860 11.8 38804.794  15.99    5.72 0.133  0.017  1.6 0.119 0.130  0.87-.05-.02-.02 .24 .17 .19
    60.000   5439   2862   2909   5434 12.4 34925.526  15.44    5.65 0.134  0.008  1.5 0.119 0.136  0.88-.02-.03-.02 .26 .19 .21
    90.000   5763   3136   3219   5746 15.5 33328.518  15.58    5.56 0.134  0.001  1.5 0.119 0.134  0.87-.02-.04-.01 .35 .23 .22
   120.000   4865   3024   3145   4832 18.9 31991.154  16.05    5.54 0.130 -0.005  1.5 0.117 0.138  0.88 .00-.04 .00 .48 .31 .24
   150.000   3557   2479   2553   3537 20.2 28464.722  14.66    5.41 0.142 -0.008  1.5 0.122 0.138  0.86 .07-.07 .01 .51 .41 .25
   180.000   2710   2086   2127   2702 22.2 28039.197  14.19    5.41 0.151 -0.022  1.6 0.136 0.137  0.86 .11-.07 .02 .62 .57 .24
   210.000   1874   1541   1577   1866 22.4 26796.207  12.76    5.30 0.163 -0.015  1.6 0.137 0.142  0.90 .16-.07 .02 .69 .89 .24
   240.000   1056    941    965   1051 25.8 23680.494  10.16    5.56 0.172 -0.037  1.4 0.156 0.148  0.86 .42-.23 .07 1.3 1.8 .29
   270.000    496    447    463    496 36.9 14801.849   6.36    5.30 0.202 -0.041  1.2 0.165 0.153  0.86 1.7-.32 .15 3.1 3.3 .39
   300.000

Integration of 20220627_Zh_Wj_06_24_OMe
 ...1.1(1):  component 1 in sample 1 (component 1 in cu_20220627_Zh_Wj_06_24_OMe_0m.raw)
   Quadrnt      #  Pairs   Uniq   Merg %<2s       <I> <#Sig>    <Bg>  Rsym   dI/I dI/s    R+ Ranom Canom ErX ErY ErZ RmX RmY RmZ
     1.000  10097   4157   4370  10031 19.4 25744.998  14.07    5.40 0.158 -0.011  1.5 0.141 0.138  0.85 .12-.17 .02 .71 .85 .25
     2.000   4634   2066   2093   4634 10.8 40360.373  16.39    5.03 0.153 -0.007  2.0 0.132 0.137  0.90-.10-.07-.00 .50 .51 .18
     3.000  11379   4351   4387  11357 20.3 27440.342  12.80    5.99 0.128  0.017  1.2 0.113 0.132  0.89 .09 .02-.00 .63 .54 .24
     4.000   4939   2238   2251   4931 10.1 48766.828  18.98    5.33 0.117 -0.004  1.7 0.106 0.132  0.87-.04 .01-.02 .46 .43 .18
     5.000

Integration of 20220627_Zh_Wj_06_24_OMe
 ...1.1(1):  component 1 in sample 1 (component 1 in cu_20220627_Zh_Wj_06_24_OMe_0m.raw)
    Region      #  Pairs   Uniq   Merg %<2s       <I> <#Sig>    <Bg>  Rsym   dI/I dI/s    R+ Ranom Canom ErX ErY ErZ RmX RmY RmZ
     1.000  11359   3478   3536  11353 12.0 36342.686  15.59    5.68 0.132  0.013  1.5 0.118 0.129  0.87-.03-.02-.02 .25 .18 .20
     2.000    441    377    381    440 10.4 54313.124  20.12    4.83 0.117 -0.028  1.9 0.115 0.109  0.74-.41-.01-.03 .87 .21 .22
     3.000   1241    957    970   1241 11.8 47099.826  18.68    4.93 0.158 -0.019  2.4 0.131 0.133  0.85-.18-.13-.01 .73 .64 .19
     4.000   2453   1513   1550   2453 11.0 29820.725  13.64    4.94 0.166 -0.006  1.8 0.147 0.144  0.87 .05-.13 .02 .33 .92 .18
     5.000   3681   2415   2561   3645 24.3 20934.017  13.64    5.01 0.176 -0.040  1.5 0.148 0.145  0.86 .24-.30 .03 1.0 1.2 .27
     6.000   3606   1994   2085   3562 27.8 28415.457  16.55    6.13 0.131  0.009  1.3 0.120 0.134  0.93 .17-.07 .03 .65 .30 .30
     7.000   4315   2823   2833   4310 25.4 21747.558  10.39    5.96 0.137  0.013  1.1 0.121 0.139  0.92 .18 .09 .01 .90 .76 .27
     8.000   2673   1704   1704   2673 11.7 31373.197  12.69    5.46 0.131 -0.008  1.4 0.112 0.133  0.81 .09-.01-.01 .33 .63 .16
     9.000   1280    983    989   1276 10.2 58191.350  22.33    5.13 0.110 -0.020  1.9 0.104 0.133  0.87-.11 .09-.02 .71 .60 .18
    10.000

Integration of 20220627_Zh_Wj_06_24_OMe
 ...1.1(1):  component 1 in sample 1 (component 1 in cu_20220627_Zh_Wj_06_24_OMe_0m.raw)
    Frame#      #  Pairs   Uniq   Merg %<2s       <I> <#Sig>    <Bg>  Rsym   dI/I dI/s    R+ Ranom Canom ErX ErY ErZ RmX RmY RmZ
     1.000   4179   2711   2742   4173 15.5 33522.660  14.64    5.52 0.139  0.038  1.5 0.124 0.130  0.87 .04-.03 .01 .58 .56 .23
    20.787   4467   2753   2802   4448 16.9 36082.152  16.03    5.53 0.136  0.038  1.5 0.127 0.126  0.85 .04-.01 .01 .70 .66 .22
    40.574   4358   2824   2942   4331 16.3 31687.752  14.63    5.46 0.153  0.026  1.6 0.137 0.133  0.85-.00-.03-.02 .59 .65 .24
    60.361   4352   2632   2773   4321 17.3 32461.252  14.92    5.46 0.164 -0.000  1.7 0.143 0.139  0.86 .01-.05-.02 .60 .62 .23
    80.148   4458   2674   2731   4452 18.6 30474.830  14.50    5.46 0.140 -0.027  1.5 0.128 0.137  0.82 .04-.07-.02 .60 .59 .25
    99.935   3611   2499   2517   3606 20.0 27845.505  13.69    5.51 0.120 -0.054  1.3 0.110 0.142  0.87 .04-.02-.02 .57 .52 .24
   119.722    733    588    590    732 14.7 40401.268  14.88    7.26 0.126 -0.000  1.6 0.090 0.155  1.00 .18-.04 .01 .58 .59 .21
   139.509    622    493    493    622 13.3 47809.023  16.58    7.63 0.121  0.018  1.7 0.093 0.144  0.93 .12-.09 .02 .51 .49 .18
   159.296    595    479    480    594 16.8 48690.038  16.95    7.40 0.101  0.016  1.4 0.095 0.142  0.93 .09-.13 .04 .59 .58 .19
   179.083    342    342    342    342 13.2 30210.348  16.73    5.02 0.096  0.040  1.2 0.109 0.102  0.62 .21-.18 .08 .80 .96 .22
   198.870    328    328    328    328 16.5 25564.219  15.38    4.95 0.091 -0.027  1.1 0.094 0.124  0.75 .16-.07 .06 .70 .70 .17
   218.657    335    335    335    335 15.2 25538.502  15.48    4.94 0.108 -0.083  1.2 0.083 0.139  0.80 .23-.16 .07 .80 1.1 .20
   238.444    337    335    337    337 17.5 22201.177  14.30    4.90 0.134 -0.121  1.5 0.105 0.156  0.85 .19 .12 .05 .51 .57 .20
   258.231    328    327    328    328 13.7 22484.165  13.74    4.94 0.109 -0.084  1.1 0.094 0.150  1.01 .16-.16 .04 .59 .68 .18
   278.018    338    338    338    338 14.5 26068.107  15.26    4.97 0.085 -0.049  1.0 0.082 0.125  0.98 .14-.26 .04 .65 .77 .19
   297.805    348    348    348    348 17.2 28744.924  16.36    5.01 0.090 -0.031  1.1 0.073 0.106  0.77 .10-.21 .02 .60 .86 .17
   317.592    321    321    321    321 15.3 29820.071  16.90    5.03 0.116 -0.072  1.5 0.089 0.120  0.70 .14-.27 .04 .49 .73 .21
   337.379    344    344    344    344 12.8 25701.327  14.85    5.03 0.150 -0.140  1.7 0.093 0.165  0.83 .25-.37 .04 .86 1.2 .19
   357.166    333    333    333    333 16.8 20889.863  12.80    5.02 0.153 -0.149  1.5 0.085 0.196  1.05 .24-.12 .00 .82 .76 .17
   376.953    320    319    320    320 13.4 26254.899  15.25    5.02 0.154 -0.143  1.8 0.087 0.185  1.11 .26-.08 .03 .66 .95 .20
   396.740

Integration of 20220627_Zh_Wj_06_24_OMe
 ...1.1(1):  component 1 in sample 1 (component 1 in cu_20220627_Zh_Wj_06_24_OMe_0m.raw)
   Rot.Ang      #  Pairs   Uniq   Merg %<2s       <I> <#Sig>    <Bg>  Rsym   dI/I dI/s    R+ Ranom Canom ErX ErY ErZ RmX RmY RmZ
     0.000    693    615    618    692 13.4 36694.113  15.16    5.95 0.149 -0.081  1.7 0.135 0.159  0.95 .03-.01 .02 .47 .50 .22
    10.000    870    782    785    868 16.2 30697.518  13.77    5.87 0.147 -0.044  1.6 0.139 0.154  0.94 .03-.02 .01 .53 .60 .22
    20.000    885    794    796    884 16.2 40196.207  16.99    5.92 0.126 -0.027  1.6 0.117 0.133  0.85 .06-.06 .02 .66 .67 .22
    30.000    842    723    739    840 17.1 39803.601  16.97    6.06 0.138 -0.015  1.5 0.133 0.124  0.76 .08-.05-.00 .81 .83 .26
    40.000    675    494    569    666 18.1 26272.995  11.94    6.30 0.131  0.035  1.2 0.125 0.150  0.94 .08-.04-.01 .56 .58 .21
    50.000    683    506    600    665 18.9 25653.289  11.48    6.36 0.139  0.034  1.3 0.126 0.148  0.92 .05-.12-.02 .50 .77 .24
    60.000    695    531    605    682 20.4 35206.010  15.06    6.36 0.153  0.048  1.5 0.133 0.156  0.97 .11-.08-.01 .92 .86 .23
    70.000    679    515    579    659 22.4 31114.742  13.88    6.54 0.127  0.049  1.3 0.108 0.165  1.12 .06-.07-.01 .48 .61 .28
    80.000    693    583    614    687 21.6 36474.133  15.23    6.50 0.113  0.032  1.3 0.110 0.148  0.94 .16-.08-.02 .81 .89 .26
    90.000    978    861    883    975 19.3 26866.099  12.16    6.23 0.127  0.010  1.2 0.105 0.149  0.98 .11-.06-.02 .61 .60 .22
   100.000   1186   1057   1061   1186 21.2 24326.707  11.99    5.91 0.129 -0.004  1.3 0.109 0.145  0.87 .11-.06-.02 .70 .65 .25
   110.000   1534   1314   1321   1530 20.0 24217.168  12.35    5.66 0.106  0.005  1.1 0.096 0.141  0.84 .05-.06-.01 .51 .44 .23
   120.000   1493   1265   1268   1491 18.0 21213.205  11.01    5.66 0.119  0.014  1.1 0.099 0.138  0.82 .08-.07-.00 .68 .56 .25
   130.000   1455   1208   1212   1453 19.2 26977.220  13.61    5.64 0.125  0.002  1.2 0.112 0.134  0.79 .09-.10-.01 .60 .59 .25
   140.000   1441   1181   1181   1441 17.5 24565.335  12.44    5.68 0.124  0.012  1.2 0.113 0.128  0.78 .05-.08-.01 .57 .56 .26
   150.000   1405   1198   1199   1405 19.2 24702.200  12.79    5.58 0.128  0.017  1.2 0.114 0.133  0.82 .05-.05-.01 .54 .57 .22
   160.000   1451   1253   1256   1449 18.7 27157.224  13.58    5.58 0.129  0.028  1.3 0.113 0.146  0.93 .09-.03 .02 .73 .63 .22
   170.000   1431   1291   1292   1430 18.1 23773.628  12.37    5.43 0.122  0.015  1.2 0.104 0.145  0.94 .10-.05 .03 .68 .74 .24
   180.000   1288   1217   1219   1286 18.1 21070.564  12.02    5.02 0.149  0.031  1.3 0.122 0.141  0.87 .08-.03 .01 .54 .48 .25
   190.000   1259   1177   1181   1255 18.2 20818.065  11.83    5.04 0.143  0.011  1.3 0.116 0.155  0.97 .11-.02 .03 .59 .66 .25
   200.000   1070    989    991   1069 19.5 23542.418  13.01    5.05 0.111 -0.003  1.1 0.109 0.141  0.94 .08-.02 .01 .61 .54 .22
   210.000    580    546    547    579 17.8 32196.427  14.88    5.01 0.125 -0.048  1.5 0.116 0.127  0.81-.04-.02 .00 .63 .73 .23
   220.000    510    482    483    510 13.7 36298.750  16.01    4.97 0.148 -0.059  1.8 0.117 0.126  0.80-.02 .03-.02 .60 .61 .25
   230.000    522    491    492    522 14.4 39620.908  17.12    5.01 0.163 -0.023  2.1 0.139 0.139  0.83 .01 .01-.01 .54 .59 .23
   240.000    625    591    592    625 11.8 45341.160  18.35    5.10 0.163 -0.039  2.3 0.141 0.140  0.89-.00-.05-.01 .57 .55 .20
   250.000    637    585    585    637 12.7 43575.896  17.48    5.04 0.138 -0.022  1.9 0.127 0.129  0.82 .01-.06-.01 .51 .59 .21
   260.000    664    617    617    664 12.3 49157.536  19.70    5.06 0.125 -0.043  1.9 0.120 0.113  0.70-.06-.05 .00 .65 .70 .20
   270.000    641    598    598    641 15.4 49125.331  19.37    5.13 0.109  0.004  1.6 0.105 0.094  0.66-.06-.00-.01 .59 .76 .19
   280.000    614    582    582    614 12.4 52363.833  20.60    5.09 0.121 -0.013  2.0 0.107 0.112  0.79-.03-.08-.00 .56 .71 .19
   290.000    616    595    595    616 11.4 55271.873  21.26    5.11 0.149  0.014  2.4 0.128 0.131  0.90-.02-.09 .00 .50 .52 .18
   300.000    583    533    539    583 10.5 57113.608  21.03    5.12 0.166  0.061  2.8 0.128 0.142  0.99 .02-.14 .02 .67 .85 .18
   310.000    553    499    513    552  8.9 58970.483  22.52    5.15 0.190  0.059  3.1 0.164 0.122  0.77 .01-.08 .01 .53 .68 .17
   320.000    537    486    497    536 11.0 45648.017  18.69    5.07 0.184  0.005  2.6 0.168 0.129  0.73-.02-.02-.00 .65 .55 .16
   330.000    519    480    484    519  9.8 47978.239  19.83    5.02 0.180 -0.011  2.7 0.171 0.130  0.74 .00-.02 .00 .55 .54 .17
   340.000    394    372    372    394 11.4 37922.727  16.52    4.98 0.170 -0.054  2.2 0.145 0.148  0.85 .04-.04 .00 .59 .48 .19
   350.000    348    330    332    348 10.1 37080.608  15.97    4.97 0.162 -0.124  2.0 0.142 0.170  1.01-.01-.12 .01 .70 1.0 .20
   360.000

Integration of 20220627_Zh_Wj_06_24_OMe
 ...1.1(1):  component 1 in sample 1 (component 1 in cu_20220627_Zh_Wj_06_24_OMe_0m.raw)
     Hours      #  Pairs   Uniq   Merg %<2s       <I> <#Sig>    <Bg>  Rsym   dI/I dI/s    R+ Ranom Canom ErX ErY ErZ RmX RmY RmZ
     0.000   1808   1210   1222   1802 14.2 74197.877  18.26    8.84 0.117  0.067  1.8 0.106 0.123  0.91 .07-.05-.02 .60 .55 .21
     0.072   1836   1450   1473   1834 15.4 56122.021  16.03    8.95 0.152 -0.105  2.3 0.144 0.143  0.85-.07-.03 .02 .49 .46 .20
     0.144   1362   1327   1332   1359 12.8 36555.748  19.09    5.06 0.143 -0.119  1.9 0.132 0.138  0.81 .06-.14 .03 .74 1.1 .20
     0.216   1341   1340   1341   1341 13.6 26290.147  15.71    5.08 0.117  0.075  1.3 0.098 0.137  0.87 .20-.08 .06 .64 .80 .20
     0.288   1283   1086   1089   1283 15.0 22750.593  13.64    5.14 0.102  0.006  1.1 0.077 0.131  0.86 .18-.18 .03 .68 .92 .20
     0.360   1497   1358   1497   1475 19.7 16895.375  10.02    5.22 0.110  0.036  0.9 0.092 0.170  1.12-.01 .01-.02 .60 .55 .26
     0.432   1509   1451   1453   1508 19.7 17153.977  10.47    4.99 0.100  0.012  0.9 0.084 0.138  0.91 .06-.02 .02 .67 .62 .22
     0.504   1527   1343   1345   1526 14.4 54552.102  22.14    5.11 0.166  0.106  2.4 0.134 0.118  0.81-.03 .05-.03 .59 .58 .23
     0.576   1283   1277   1283   1280 14.3 20395.281  11.59    5.19 0.194  0.168  1.6 0.189 0.123  0.76 .09-.05-.00 .50 .52 .23
     0.648   1476   1406   1408   1474 12.3 32171.127  14.44    5.21 0.127  0.093  1.4 0.113 0.121  0.80-.00-.09-.01 .51 .59 .22
     0.720   1680   1509   1648   1638 18.5 25141.429  12.50    5.27 0.134 -0.111  1.3 0.120 0.151  0.85 .01 .02 .02 .69 .64 .23
     0.792   1604   1463   1481   1604 14.7 36382.681  15.83    5.08 0.135  0.037  1.6 0.144 0.120  0.79-.03-.02-.02 .58 .53 .23
     0.864   1557   1454   1456   1555 21.4 18193.287  10.74    4.95 0.142 -0.045  1.1 0.115 0.155  0.97 .07-.02-.02 .61 .53 .26
     0.936   1563   1246   1248   1561 19.7 26009.321  14.33    5.00 0.120 -0.035  1.3 0.102 0.146  0.96 .09-.14-.00 .64 .71 .21
     1.008   1751   1741   1742   1751 14.4 32573.819  17.28    4.98 0.113 -0.037  1.5 0.100 0.130  0.80 .18-.17 .05 .65 .73 .17
     1.080   1704   1619   1619   1704 19.4 25195.250  13.16    5.01 0.152 -0.078  1.6 0.113 0.162  0.90 .13-.10 .00 .64 .59 .23
     1.152   1335   1154   1155   1335 18.0 18295.012  10.41    5.14 0.128  0.029  1.1 0.088 0.158  0.97 .15-.01 .03 .66 .57 .29
     1.224   1333   1322   1326   1330 22.4 14342.679   9.58    5.13 0.164 -0.119  1.2 0.152 0.145  0.77 .02-.01-.00 .47 .38 .21
     1.296   1626   1399   1445   1624 18.3 37797.593  14.93    5.11 0.165 -0.050  2.0 0.154 0.132  0.77 .00-.07-.07 .73 .68 .27
     1.368   1974   1581   1676   1969 20.0 33425.014  15.22    5.20 0.152  0.022  1.7 0.134 0.135  0.93-.02 .00-.03 .59 .54 .25
     1.440

Integration of 20220627_Zh_Wj_06_24_OMe
 ...1.1(1):  component 1 in sample 1 (component 1 in cu_20220627_Zh_Wj_06_24_OMe_0m.raw)
    Batch#      #  Pairs   Uniq   Merg %<2s       <I> <#Sig>    <Bg>  Rsym   dI/I dI/s    R+ Ranom Canom ErX ErY ErZ RmX RmY RmZ
     1.000   1140   1086   1092   1140  8.9 70023.609  21.20    4.65 0.112  0.067  1.9 0.100 0.122  0.92 .06-.08-.03 .50 .56 .19
     2.000   1328   1264   1278   1320 24.6 72713.025  14.08   15.96 0.119  0.015  1.5 0.108 0.125  0.89 .05-.03-.01 .65 .48 .23
     3.000    916    897    916    916 10.6 43126.357  16.65    4.93 0.221 -0.217  3.0 0.208 0.165  0.81-.13-.03 .04 .49 .52 .18
     4.000    685    626    627    684  4.7 75339.477  26.48    5.25 0.145 -0.101  3.3 0.140 0.116  0.77-.11 .04 .02 .31 .38 .17
     5.000   3366   3223   3230   3364 14.9 23581.937  14.65    5.05 0.101  0.014  1.1 0.083 0.143  0.90 .19-.16 .05 .72 1.0 .20
     6.000   1287   1151   1287   1269 18.6 18307.873  10.22    5.37 0.137  0.068  1.1 0.117 0.169  1.07-.03 .00-.03 .54 .47 .26
     7.000   1247   1241   1247   1242 20.0 14073.806   9.56    5.05 0.099 -0.011  0.8 0.086 0.143  0.92 .02-.02 .00 .58 .54 .22
     8.000   1379   1378   1379   1379 21.2 20458.372  11.16    4.92 0.101  0.004  0.9 0.077 0.136  0.89 .08 .07 .01 .77 .77 .26
     9.000    652    602    603    651  4.6 101561.34  30.31    5.27 0.176  0.132  4.2 0.139 0.114  0.81-.10 .07-.03 .47 .37 .16
    10.000   1213   1208   1213   1211 14.1 20966.804  11.68    5.22 0.217  0.196  1.8 0.212 0.123  0.76 .09-.09-.02 .51 .50 .24
    11.000   1219   1216   1219   1216 14.8 19820.935  11.07    5.20 0.123  0.105  1.1 0.107 0.130  0.79 .05-.10-.00 .49 .56 .24
    12.000   1017   1017   1017   1017 10.5 49973.281  17.39    5.06 0.133 -0.020  2.0 0.110 0.125  0.82-.14 .09 .01 .58 .65 .18
    13.000   1308   1169   1308   1266 20.6 16255.431   9.72    5.36 0.115 -0.087  0.9 0.135 0.165  0.87 .09-.03 .01 .69 .61 .25
    14.000    914    896    914    914 10.0 52035.136  18.45    5.05 0.142  0.048  2.1 0.157 0.119  0.81-.11 .01-.03 .47 .49 .19
    15.000   1236   1235   1236   1235 23.9 14539.011   9.42    5.08 0.147 -0.085  1.1 0.114 0.170  0.95 .13-.05-.03 .71 .60 .26
    16.000   1382   1379   1382   1379 20.8 19374.647  10.78    4.92 0.123 -0.016  1.0 0.114 0.125  0.77-.06-.08-.03 .57 .50 .27
    17.000   3321   3163   3164   3321 15.3 31244.818  16.69    4.99 0.128 -0.055  1.6 0.100 0.147  0.91 .20-.15 .04 .67 .74 .17
    18.000   1387   1386   1387   1387 21.7 23784.508  12.26    5.03 0.123 -0.024  1.2 0.107 0.155  0.86 .09-.08-.01 .62 .56 .24
    19.000   1203   1203   1203   1203 18.1 17660.943  10.20    5.16 0.132  0.044  1.1 0.092 0.162  0.99 .13 .01 .04 .64 .52 .30
    20.000   1250   1246   1250   1247 21.9 14595.049   9.74    5.13 0.163 -0.118  1.3 0.154 0.144  0.76 .02-.02-.00 .47 .38 .21
    21.000   1025   1025   1025   1025 16.5 48396.563  16.32    5.03 0.171 -0.076  2.4 0.162 0.128  0.74-.05-.09-.10 .69 .64 .27
    22.000   1307   1167   1307   1300 24.9 16430.681   9.69    5.35 0.188 -0.074  1.4 0.169 0.185  0.98 .15-.03-.06 .75 .67 .30
    23.000   1267   1266   1267   1267 15.5 44475.172  17.63    5.08 0.136  0.066  1.8 0.119 0.122  0.88-.14 .02 .00 .52 .51 .21
    24.000

Integration of 20220627_Zh_Wj_06_24_OMe
 ...1.1(1):  component 1 in sample 1 (component 1 in cu_20220627_Zh_Wj_06_24_OMe_0m.raw)
    Correl      #  Pairs   Uniq   Merg %<2s       <I> <#Sig>    <Bg>  Rsym   dI/I dI/s    R+ Ranom Canom ErX ErY ErZ RmX RmY RmZ
     0.000   1286    575    607   1276 99.7   124.184   0.10    5.80 1.383 -5.114  0.5 1.236 0.613  0.71 .13-.02 .01 1.1 1.0 .33
     0.100    922    572    600    914 97.7   949.806   0.76    5.73 0.761 -0.405  0.5 0.688 0.481  0.74 .11-.09 .00 1.1 .88 .35
     0.200   1128    747    772   1126 91.6  1857.122   1.40    5.66 0.583 -0.375  0.7 0.513 0.338  0.70 .10-.08 .02 1.1 1.1 .32
     0.300   1363    939    975   1352 74.0  3077.284   2.24    5.61 0.388 -0.211  0.7 0.344 0.260  0.74 .09-.05-.01 .88 .86 .30
     0.400   1787   1296   1335   1775 37.8 10405.215   6.40    5.55 0.198 -0.060  1.0 0.191 0.174  0.88 .08-.04-.00 .88 .76 .27
     0.500   2746   1870   1918   2733 10.5 17130.164   9.25    5.49 0.164 -0.020  1.1 0.150 0.140  0.79 .03-.03-.00 .69 .68 .25
     0.600   4664   2647   2708   4647  1.6 26124.781  12.34    5.38 0.145  0.011  1.3 0.135 0.135  0.86 .04-.04 .00 .56 .60 .23
     0.700   5772   2852   2914   5760  0.0 35544.063  15.18    5.38 0.131  0.015  1.5 0.118 0.126  0.85 .04-.06-.00 .44 .51 .21
     0.800   8488   2831   2899   8481  0.0 46756.718  18.36    5.53 0.130  0.002  2.0 0.115 0.129  0.88 .05-.06 .00 .37 .50 .18
     0.900   2893   1473   1491   2889  0.0 70253.975  26.04    6.04 0.126 -0.002  2.9 0.104 0.128  0.89 .05-.04-.01 .28 .50 .15
     1.000

Integration of 20220627_Zh_Wj_06_24_OMe
 ...1.1(1):  component 1 in sample 1 (component 1 in cu_20220627_Zh_Wj_06_24_OMe_0m.raw)
   Missing      #  Pairs   Uniq   Merg %<2s       <I> <#Sig>    <Bg>  Rsym   dI/I dI/s    R+ Ranom Canom ErX ErY ErZ RmX RmY RmZ
     0.000  26816   4509   4745  26732 15.9 33009.959  15.60    5.58 0.135  0.003  1.6 0.120 0.130  0.88 .03-.04-.00 .40 .35 .22
     0.050    755    660    680    749 23.7 26187.213  12.51    5.36 0.146 -0.000  1.4 0.126 0.135  0.85 .12-.00 .01 .75 .67 .24
     0.100    540    498    506    539 19.3 27188.168  13.12    5.21 0.165 -0.031  1.6 0.144 0.142  0.86 .12-.03 .02 .77 .68 .24
     0.150    447    417    424    444 20.4 20304.039  10.57    5.14 0.148 -0.004  1.2 0.131 0.153  0.90 .08-.20-.01 .86 .86 .28
     0.200    433    398    408    431 22.6 28836.844  12.36    5.49 0.135 -0.017  1.3 0.128 0.134  0.84 .14-.09 .03 1.1 1.1 .23
     0.250    487    450    457    487 25.3 31089.055  12.53    5.52 0.137 -0.001  1.3 0.135 0.127  0.76 .12-.15 .02 1.0 1.2 .27
     0.300    354    333    343    354 30.2 21569.933  10.38    5.28 0.155 -0.006  1.2 0.141 0.133  0.80 .28-.13 .05 1.1 1.1 .24
     0.350    286    266    275    286 26.2 26676.649  11.50    5.05 0.158 -0.041  1.3 0.139 0.138  0.75 .44-.36 .06 1.6 2.2 .34
     0.400    286    266    273    286 23.8 33610.411  11.56    5.64 0.155  0.010  1.3 0.139 0.130  0.77 .38-.06 .04 1.7 1.9 .32
     0.450    266    249    253    266 22.2 27728.525   8.41    5.58 0.189 -0.043  1.4 0.172 0.125  0.67 .39-.34 .05 1.9 2.2 .31
     0.500    194    182    185    194 21.6 30080.136   8.09    5.90 0.222 -0.088  1.5 0.193 0.168  0.95 .64-.39 .11 2.1 2.4 .34
     0.550    185    177    180    185 27.6 30488.590   9.00    5.31 0.178 -0.076  1.3 0.146 0.141  0.79 .51-.09 .05 3.0 3.2 .39
     0.600      0      0      0      0  0.0     0.000   0.00    0.00 0.000  0.000  0.0 0.000 0.000  0.00 .00 .00 .00 .00 .00 .00
     0.650      0      0      0      0  0.0     0.000   0.00    0.00 0.000  0.000  0.0 0.000 0.000  0.00 .00 .00 .00 .00 .00 .00
     0.700      0      0      0      0  0.0     0.000   0.00    0.00 0.000  0.000  0.0 0.000 0.000  0.00 .00 .00 .00 .00 .00 .00
     0.750      0      0      0      0  0.0     0.000   0.00    0.00 0.000  0.000  0.0 0.000 0.000  0.00 .00 .00 .00 .00 .00 .00
     0.800      0      0      0      0  0.0     0.000   0.00    0.00 0.000  0.000  0.0 0.000 0.000  0.00 .00 .00 .00 .00 .00 .00
     0.850      0      0      0      0  0.0     0.000   0.00    0.00 0.000  0.000  0.0 0.000 0.000  0.00 .00 .00 .00 .00 .00 .00
     0.900      0      0      0      0  0.0     0.000   0.00    0.00 0.000  0.000  0.0 0.000 0.000  0.00 .00 .00 .00 .00 .00 .00
     0.950      0      0      0      0  0.0     0.000   0.00    0.00 0.000  0.000  0.0 0.000 0.000  0.00 .00 .00 .00 .00 .00 .00
     1.000

Integration of 20220627_Zh_Wj_06_24_OMe
 ...1.1(1):  component 1 in sample 1 (component 1 in cu_20220627_Zh_Wj_06_24_OMe_0m.raw)
    Frac Z      #  Pairs   Uniq   Merg %<2s       <I> <#Sig>    <Bg>  Rsym   dI/I dI/s    R+ Ranom Canom ErX ErY ErZ RmX RmY RmZ
     0.000   2414   1793   1831   2411 24.9 25142.035  11.92    5.82 0.147 -0.010  1.4 0.130 0.139  0.84 .07-.04 .01 .61 .67 .21
     0.050   2040   1616   1646   2034 20.7 29011.742  14.04    5.55 0.144 -0.020  1.5 0.127 0.137  0.85 .06-.03-.00 .53 .51 .22
     0.100   1641   1362   1387   1637 16.1 32119.775  15.47    5.44 0.130 -0.005  1.5 0.119 0.134  0.85 .08-.10-.00 .68 .69 .23
     0.150   1556   1278   1304   1552 11.4 34739.864  16.16    5.38 0.132  0.004  1.6 0.123 0.125  0.80 .06-.07-.02 .51 .61 .22
     0.200   1069    929    948   1064  8.5 37540.317  16.48    5.47 0.142 -0.002  1.8 0.123 0.139  0.88 .03-.08-.03 .50 .53 .22
     0.250   1257   1071   1093   1251 10.2 42605.424  18.08    5.45 0.133  0.002  1.8 0.120 0.131  0.89 .07-.05-.02 .67 .64 .22
     0.300   1197   1013   1032   1195 11.0 44891.751  18.82    5.49 0.130  0.009  1.8 0.116 0.136  0.89 .03-.05-.02 .51 .57 .25
     0.350   1125    983    997   1121 14.9 35510.740  16.10    5.47 0.133  0.005  1.7 0.116 0.127  0.81 .08-.06-.02 .67 .67 .25
     0.400   1559   1288   1317   1554 21.2 30235.032  14.59    5.57 0.139 -0.002  1.5 0.127 0.132  0.82 .00-.04-.03 .66 .60 .24
     0.450   1510   1254   1278   1505 21.5 29496.914  13.48    5.88 0.142  0.013  1.3 0.125 0.151  0.97 .04-.07-.02 .62 .59 .21
     0.500   1900   1530   1561   1892 20.7 24378.121  11.93    5.64 0.147  0.012  1.3 0.131 0.140  0.86 .07-.03 .02 .53 .59 .21
     0.550   1595   1325   1355   1586 21.5 28889.690  14.12    5.61 0.139 -0.000  1.4 0.123 0.140  0.87 .10-.04 .02 .78 .89 .24
     0.600   1215   1056   1074   1213 15.9 32832.873  15.64    5.47 0.130  0.004  1.5 0.111 0.133  0.85 .10-.04 .03 .67 .75 .25
     0.650   1276   1094   1107   1273 11.4 37596.849  16.77    5.39 0.131  0.004  1.7 0.112 0.130  0.85 .03-.04 .02 .54 .51 .23
     0.700   1125    968    985   1121 10.0 41474.523  17.84    5.34 0.139  0.002  1.9 0.124 0.125  0.82 .02-.05 .02 .66 .66 .24
     0.750   1346   1139   1160   1341  9.1 39281.805  16.90    5.44 0.135 -0.001  1.8 0.113 0.139  0.93 .02-.07 .02 .57 .65 .23
     0.800   1566   1280   1301   1564 11.4 35415.190  16.01    5.42 0.137 -0.003  1.6 0.123 0.132  0.84 .06-.05 .01 .80 .79 .25
     0.850   1564   1292   1316   1558 14.3 34990.237  16.19    5.44 0.130  0.004  1.5 0.113 0.129  0.85 .05-.06 .01 .67 .66 .22
     0.900   2109   1612   1640   2101 21.4 27857.037  13.37    5.59 0.144  0.004  1.4 0.127 0.129  0.82 .04-.06-.00 .57 .57 .22
     0.950   1985   1556   1595   1980 23.3 23003.366  11.14    5.70 0.151 -0.014  1.3 0.139 0.137  0.81 .03-.04 .01 .55 .53 .23
     1.000

Integration of 20220627_Zh_Wj_06_24_OMe
 ...1.1(1):  component 1 in sample 1 (component 1 in cu_20220627_Zh_Wj_06_24_OMe_0m.raw)
   PeakCts      #  Pairs   Uniq   Merg %<2s       <I> <#Sig>    <Bg>  Rsym   dI/I dI/s    R+ Ranom Canom ErX ErY ErZ RmX RmY RmZ
     0.000      0      0      0      0  0.0     0.000   0.00    0.00 0.000  0.000  0.0 0.000 0.000  0.00 .00 .00 .00 .00 .00 .00
   576.346    372    361    366    368 48.9  3751.655   3.17    5.52 0.226 -0.013  0.6 0.194 0.211  0.80 .01-.02-.00 .38 .17 .32
  1152.691   7046   3431   3552   7005 23.3 10901.075   6.92    5.39 0.153 -0.019  0.9 0.140 0.159  0.87 .01-.04-.00 .36 .20 .26
  2305.383  10176   3958   4088  10150 16.0 21590.096  11.35    5.15 0.138 -0.009  1.2 0.125 0.145  0.87 .02-.04 .00 .41 .27 .23
  4610.766   7200   3287   3364   7189 12.7 37189.993  16.33    4.92 0.140 -0.006  1.8 0.122 0.140  0.89 .06-.04 .00 .55 .45 .19
  9221.531   4131   2413   2459   4128 12.1 57571.037  21.31    5.99 0.138  0.014  2.3 0.117 0.128  0.86 .13-.12 .00 .87 1.1 .21
 18443.063   1528   1123   1146   1525 16.5 84184.702  24.27    8.17 0.131  0.011  2.7 0.116 0.126  0.88 .24-.10 .00 1.4 1.7 .25
 36886.125    491    433    444    487 23.6 110954.36  22.03   11.73 0.113  0.007  2.7 0.112 0.136  0.95 .16-.03-.00 1.0 1.2 .27
 73772.250     92     87     91     89 39.1 104606.71  14.87   14.53 0.132 -0.021  1.3 0.173 0.229  1.29 .68 .03 .16 2.0 1.7 .33
147544.500     13     10     12     12  7.7 295714.09  39.15   15.22 0.187  0.000  4.0 0.222 0.124  0.66-.15-.58 .06 .66 1.5 .28
295089.000

Integration of 20220627_Zh_Wj_06_24_OMe
 ...1.1(1):  component 1 in sample 1 (component 1 in cu_20220627_Zh_Wj_06_24_OMe_0m.raw)
   BgndCts      #  Pairs   Uniq   Merg %<2s       <I> <#Sig>    <Bg>  Rsym   dI/I dI/s    R+ Ranom Canom ErX ErY ErZ RmX RmY RmZ
     0.000      0      0      0      0  0.0     0.000   0.00    0.00 0.000  0.000  0.0 0.000 0.000  0.00 .00 .00 .00 .00 .00 .00
     1.968      0      0      0      0  0.0     0.000   0.00    0.00 0.000  0.000  0.0 0.000 0.000  0.00 .00 .00 .00 .00 .00 .00
     3.936  27686   4478   4709  27612 16.8 27160.590  13.66    4.98 0.142 -0.007  1.4 0.124 0.133  0.89 .06-.06 .00 .63 .67 .23
     5.905   1915   1355   1413   1902 14.5 69592.967  28.13    6.35 0.129  0.027  2.5 0.122 0.123  0.85-.01-.01-.03 .29 .17 .24
     7.873     80     48     51     79  1.3 159792.03  52.82    8.66 0.116 -0.023  5.3 0.112 0.108  0.74-.04 .03-.02 .18 .16 .16
     9.841     29     21     22     29  3.4 136019.77  58.38   10.40 0.116  0.030  5.9 0.106 0.094  0.61-.05 .01-.01 .10 .06 .07
    11.809      8      7      7      8  0.0 165701.92  56.41   12.56 0.075  0.046  4.4 0.059 0.071  0.60-.04 .03 .01 .11 .07 .15
    13.777    602    599    599    602 41.7 31832.153   5.10   15.53 0.187 -0.037  1.0 0.165 0.140  0.82 .17-.02 .03 .93 .64 .24
    15.746    708    681    690    702 10.7 100186.02  23.39   16.25 0.103  0.030  1.9 0.091 0.123  0.91-.04-.04-.04 .27 .27 .22
    17.714     21     16     21     19  0.0 318733.71  89.66   18.64 0.030  0.012  2.4 0.037 0.111  1.86-.02-.07-.09 .17 .14 .21
    19.682

Integration of 20220627_Zh_Wj_06_24_OMe
 ...1.1(1):  component 1 in sample 1 (component 1 in cu_20220627_Zh_Wj_06_24_OMe_0m.raw)
      ErrX      #  Pairs   Uniq   Merg %<2s       <I> <#Sig>    <Bg>  Rsym   dI/I dI/s    R+ Ranom Canom ErX ErY ErZ RmX RmY RmZ
    -1.500    259    241    252    256 52.5  7402.117   3.39    5.09 0.321 -0.192  0.9 0.267 0.203  0.81-2.2-.10-.17 2.5 2.0 .44
    -1.380     60     57     58     60 61.7  7684.422   4.61    5.52 0.182 -0.077  0.8 0.155 0.214  1.17-1.3-.14-.10 1.3 .86 .44
    -1.260     90     86     88     90 51.1 12342.695   6.49    5.48 0.219 -0.042  1.0 0.176 0.196  0.94-1.2 .02-.14 1.2 .88 .36
    -1.140    109    106    109    109 57.8 15753.877   9.02    5.32 0.173 -0.085  0.9 0.129 0.139  0.68-1.1-.01-.08 1.1 .94 .35
    -1.020    152    143    147    152 40.8 18237.013   9.72    5.66 0.160 -0.035  1.1 0.128 0.124  0.73-.95 .00-.07 .95 .68 .36
    -0.900    199    185    193    195 45.2 24812.144  14.78    5.16 0.102  0.005  1.0 0.150 0.136  0.76-.84-.02-.15 .84 .62 .34
    -0.780    382    342    357    380 40.3 25282.115  13.61    5.35 0.124  0.029  1.1 0.119 0.156  1.07-.71 .06-.10 .72 .57 .27
    -0.660    540    490    503    537 37.6 27088.714  13.93    5.63 0.128  0.010  1.2 0.120 0.132  0.91-.60 .01-.10 .60 .51 .30
    -0.540    810    720    740    805 26.8 29261.227  14.43    5.57 0.147 -0.001  1.4 0.123 0.141  0.88-.48 .02-.09 .48 .51 .27
    -0.420   1473   1206   1233   1469 21.0 28144.542  13.63    5.65 0.148 -0.002  1.4 0.126 0.144  0.88-.35 .01-.08 .36 .35 .27
    -0.300   2750   1984   2018   2743 15.3 35394.494  15.55    5.63 0.145 -0.005  1.7 0.130 0.130  0.81-.23 .00-.06 .23 .27 .21
    -0.180   5026   2679   2721   5016  9.9 39314.799  16.64    5.57 0.132  0.010  1.7 0.119 0.132  0.85-.12-.02-.03 .12 .26 .17
    -0.060   6612   2992   3049   6600  7.8 43535.994  18.10    5.72 0.126  0.005  1.8 0.115 0.130  0.86-.00-.03-.01 .04 .24 .16
     0.060   4278   2532   2581   4268  9.8 36047.570  15.91    5.67 0.134 -0.007  1.6 0.117 0.127  0.83 .12-.04 .01 .12 .27 .18
     0.180   2672   1940   1990   2665 16.8 26661.185  13.11    5.42 0.144  0.002  1.4 0.122 0.139  0.89 .23-.07 .03 .24 .34 .19
     0.300   1764   1433   1454   1757 20.5 23417.046  12.14    5.40 0.157  0.002  1.4 0.131 0.146  0.88 .35-.10 .04 .36 .52 .23
     0.420   1103    950    971   1099 27.1 17655.674  10.08    5.22 0.158  0.000  1.2 0.130 0.148  0.87 .48-.12 .07 .48 .52 .27
     0.540    741    651    670    740 30.1 14116.120   8.45    5.31 0.170 -0.046  1.1 0.146 0.152  0.79 .59-.16 .09 .60 .64 .27
     0.660    504    466    474    501 30.6 12113.471   7.66    5.26 0.200 -0.055  1.1 0.176 0.165  0.83 .71-.09 .13 .72 .61 .34
     0.780    323    296    308    320 34.1 11604.943   7.45    5.17 0.188 -0.026  1.0 0.162 0.156  0.83 .84-.16 .14 .84 .88 .36
     0.900    270    241    255    268 33.0  8834.077   6.37    5.03 0.192 -0.056  0.9 0.166 0.169  0.82 .96-.18 .21 .96 .99 .40
     1.020    193    174    186    192 36.8  8536.485   6.59    4.95 0.194 -0.053  0.9 0.165 0.177  0.87 1.1-.23 .18 1.1 1.1 .39
     1.140    111    104    107    110 43.2  7121.662   5.03    5.26 0.226 -0.029  0.9 0.193 0.182  0.87 1.2 .00 .09 1.2 .88 .40
     1.260    103    100    102    103 41.7  7253.358   4.06    5.60 0.324 -0.197  1.1 0.307 0.200  0.81 1.3-.05 .33 1.3 1.2 .62
     1.380    525    461    483    518 46.5  5358.293   3.21    5.25 0.330 -0.171  0.9 0.278 0.239  0.90 2.9-.74 .32 3.5 3.6 .51
     1.500

Integration of 20220627_Zh_Wj_06_24_OMe
 ...1.1(1):  component 1 in sample 1 (component 1 in cu_20220627_Zh_Wj_06_24_OMe_0m.raw)
      ErrY      #  Pairs   Uniq   Merg %<2s       <I> <#Sig>    <Bg>  Rsym   dI/I dI/s    R+ Ranom Canom ErX ErY ErZ RmX RmY RmZ
    -1.500    388    364    375    388 36.3 11286.439   6.84    4.77 0.227 -0.152  1.2 0.184 0.217  1.05 1.4-3.3 .25 3.1 4.2 .50
    -1.380     67     66     67     66 31.3 14587.618   9.53    4.51 0.238 -0.167  1.6 0.214 0.175  0.79 .43-1.3 .19 1.3 1.3 .29
    -1.260     66     63     65     66 28.8 17306.624  10.35    4.87 0.161 -0.055  1.2 0.126 0.153  0.76 .32-1.2 .07 1.1 1.2 .29
    -1.140    100     98    100    100 21.0 17778.841  10.29    4.76 0.178 -0.123  1.4 0.126 0.169  0.92 .30-1.1 .11 .92 1.1 .33
    -1.020    160    155    159    159 30.6 18574.733   9.84    5.16 0.190 -0.083  1.4 0.167 0.158  0.82 .43-.96 .11 1.1 .96 .31
    -0.900    214    200    209    211 19.2 23001.685  11.77    5.07 0.141 -0.057  1.4 0.109 0.141  0.80 .27-.84 .07 .92 .84 .32
    -0.780    385    359    367    384 26.2 26419.520  13.96    4.94 0.143 -0.055  1.5 0.114 0.140  0.82 .15-.72 .07 .87 .72 .31
    -0.660    524    478    487    523 22.9 26110.826  12.73    5.29 0.136 -0.033  1.4 0.114 0.127  0.71 .14-.59 .06 .70 .59 .29
    -0.540    927    814    827    926 19.3 27829.295  12.90    5.48 0.142 -0.003  1.4 0.117 0.131  0.83 .14-.47 .04 .61 .47 .25
    -0.420   1736   1425   1447   1733 18.3 29494.816  13.88    5.43 0.143 -0.009  1.4 0.121 0.144  0.92 .09-.35 .01 .47 .35 .25
    -0.300   3356   2318   2367   3347 15.2 29972.666  13.87    5.70 0.139  0.014  1.4 0.121 0.134  0.84 .05-.23-.00 .35 .24 .22
    -0.180   6021   3226   3309   5993 12.6 32996.779  15.07    5.62 0.136  0.004  1.5 0.122 0.132  0.86 .02-.12-.01 .29 .12 .20
    -0.060   7417   3415   3498   7398 11.4 37214.849  16.44    5.66 0.132  0.003  1.7 0.122 0.133  0.87-.01-.00-.02 .26 .04 .19
     0.060   4271   2750   2814   4255 16.7 34134.467  15.70    5.65 0.143  0.009  1.6 0.123 0.137  0.91-.01 .12-.01 .33 .12 .22
     0.180   2165   1662   1707   2160 23.5 32628.754  15.46    5.54 0.131 -0.002  1.5 0.113 0.138  0.94-.02 .23-.02 .37 .24 .21
     0.300   1167    995   1012   1166 24.3 35569.410  16.89    5.54 0.127 -0.012  1.5 0.118 0.131  0.83 .00 .35-.01 .47 .36 .23
     0.420    684    621    638    682 28.9 30414.126  14.88    5.26 0.133 -0.009  1.4 0.130 0.133  0.82 .01 .48-.02 .59 .48 .25
     0.540    382    352    362    380 30.6 26361.609  13.25    5.23 0.158  0.020  1.5 0.130 0.135  0.86-.02 .59-.02 .67 .59 .29
     0.660    277    260    266    275 32.5 21588.162  11.06    5.11 0.156 -0.019  1.4 0.132 0.144  0.82-.01 .71-.04 .72 .72 .26
     0.780    159    154    156    159 25.8 23946.693  11.74    5.23 0.205  0.009  1.6 0.170 0.125  0.72-.02 .84-.03 .89 .84 .25
     0.900    123    115    118    123 34.1 15857.733   8.42    4.79 0.188 -0.042  1.3 0.168 0.140  0.72 .11 .96-.03 .94 .96 .25
     1.020     69     66     68     69 29.0 21236.974  11.69    4.70 0.175  0.008  1.4 0.156 0.129  0.67-.00 1.1-.00 1.2 1.1 .25
     1.140     56     53     56     55 33.9 16075.063   8.61    5.11 0.204 -0.131  1.4 0.159 0.202  0.95 .18 1.2-.03 1.5 1.2 .35
     1.260     45     45     45     45 22.2 25238.889  12.23    4.73 0.126 -0.037  1.3 0.117 0.192  1.02 .12 1.3-.06 1.2 1.3 .28
     1.380    290    278    281    290 35.5 12823.513   5.98    5.03 0.204 -0.085  1.1 0.171 0.191  0.95 1.1 2.7 .08 3.1 3.2 .46
     1.500

Integration of 20220627_Zh_Wj_06_24_OMe
 ...1.1(1):  component 1 in sample 1 (component 1 in cu_20220627_Zh_Wj_06_24_OMe_0m.raw)
      ErrZ      #  Pairs   Uniq   Merg %<2s       <I> <#Sig>    <Bg>  Rsym   dI/I dI/s    R+ Ranom Canom ErX ErY ErZ RmX RmY RmZ
    -1.500     40     37     40     40 55.0  2821.822   2.87    5.29 0.178 -0.023  0.5 0.172 0.216  0.86-.00-.08-1.8 .65 .33 1.8
    -1.380     12     11     12     12 33.3  6868.469   4.63    5.00 0.279 -0.166  0.9 0.305 0.210  0.78-.29-.09-1.3 .83 .49 1.3
    -1.260     18     16     18     18 33.3 13818.224   9.46    5.86 0.160 -0.087  1.0 0.125 0.144  0.66 .67 .67-1.2 3.4 2.8 1.2
    -1.140     19     18     19     18 42.1 15274.484   8.13    6.34 0.054 -0.003  0.4 0.082 0.116  0.75 .62 .41-1.1 2.9 2.3 1.1
    -1.020     49     46     49     48 30.6 11968.208   7.64    5.63 0.159 -0.050  1.0 0.116 0.178  0.95 .01-.22-.95 1.7 1.1 .95
    -0.900     68     64     68     64 23.5 16361.820  10.19    5.23 0.144 -0.090  1.2 0.143 0.144  0.90-.02-.22-.83 2.0 1.9 .83
    -0.780    100     94    100     98 26.0 26594.352  14.33    5.33 0.127 -0.046  1.3 0.099 0.139  0.89 .01-.20-.72 .93 1.4 .72
    -0.660    167    161    163    166 32.3 23525.660  13.04    5.51 0.120 -0.034  1.1 0.121 0.131  0.87-.30-.05-.59 1.6 1.6 .59
    -0.540    352    314    325    349 40.9 32911.490  17.45    6.07 0.148 -0.024  1.6 0.150 0.097  0.54-.19-.04-.47 1.0 .00 .47
    -0.420    819    723    736    816 39.6 18703.488   9.96    6.09 0.172 -0.066  1.2 0.165 0.153  0.79-.30 .05-.35 .93 .80 .35
    -0.300   2232   1713   1754   2222 26.7 22587.745  11.91    5.78 0.140 -0.032  1.2 0.121 0.140  0.85-.16 .03-.23 .56 .49 .23
    -0.180   6234   3176   3256   6220 13.4 34325.741  15.43    5.59 0.134  0.002  1.6 0.117 0.134  0.86-.08 .00-.11 .32 .29 .11
    -0.060  11335   3780   3887  11309  8.8 42287.991  17.53    5.49 0.131  0.004  1.8 0.118 0.133  0.88 .01-.03-.00 .23 .21 .03
     0.060   5591   3167   3242   5576 15.7 27927.260  13.53    5.41 0.150  0.006  1.5 0.128 0.139  0.89 .13-.07 .11 .38 .34 .11
     0.180   2238   1673   1708   2230 29.2 17105.558   9.69    5.57 0.151 -0.005  1.1 0.138 0.139  0.83 .32-.16 .23 .68 .62 .23
     0.300    864    755    776    860 40.6 13871.168   8.36    5.65 0.156 -0.026  1.0 0.138 0.153  0.85 .56-.21 .35 1.1 1.1 .35
     0.420    383    351    358    381 42.0 17481.073   9.67    5.80 0.168 -0.003  1.2 0.144 0.142  0.84 .65-.24 .47 1.5 1.6 .47
     0.540    185    175    178    185 34.1 21729.666  11.59    5.42 0.165  0.083  1.2 0.179 0.094  0.71 .78-.41 .59 1.9 2.3 .59
     0.660    103    102    102    103 33.0 11381.375   6.63    5.11 0.201 -0.040  1.0 0.174 0.128  0.68 .91-.41 .72 2.2 2.5 .72
     0.780     73     69     71     72 30.1  8374.178   4.99    5.23 0.188  0.007  0.9 0.148 0.162  0.87 1.8-.24 .83 3.4 3.8 .83
     0.900     48     48     48     48 37.5  6152.309   4.19    5.17 0.192  0.009  0.8 0.149 0.195  0.82 1.5-.83 .95 2.9 3.7 .96
     1.020     40     39     40     40 35.0 17885.687   8.27    5.73 0.198 -0.014  1.2 0.163 0.130  0.68 .99-2.4 1.1 2.9 5.2 1.1
     1.140     21     21     21     21 42.9  8029.324   4.61    5.30 0.261 -0.167  0.9 0.217 0.231  0.79 2.9-1.7 1.2 5.3 6.5 1.2
     1.260     18     16     18     18 38.9 10346.704   6.72    5.76 0.093 -0.008  0.6 0.060 0.141  0.85 1.4-1.5 1.3 3.6 4.3 1.3
     1.380     40     39     40     39 35.0  3653.923   3.44    5.18 0.189  0.096  0.6 0.157 0.228  0.97 .47-.15 1.7 .86 .39 1.7
     1.500

Integration of 20220627_Zh_Wj_06_24_OMe
 ...1.1(1):  component 1 in sample 1 (component 1 in cu_20220627_Zh_Wj_06_24_OMe_0m.raw)
   #Equivs      #  Pairs   Uniq   Merg %<2s       <I> <#Sig>    <Bg>  Rsym   dI/I dI/s    R+ Ranom Canom ErX ErY ErZ RmX RmY RmZ
     0.000     96      0     96      0 33.3 122339.96  77.41    6.48 0.000  0.000  0.0 0.000 0.000  0.00 .10-.05-.05 .67 .34 .37
     1.000    406     95    203    406 38.4 37147.478  30.10    5.56 0.048  0.000  0.7 0.000 0.113  0.00 .31-.14 .00 1.4 1.0 .41
     2.000   1134    350    378   1134 33.7 14427.639  13.12    5.20 0.116 -0.000  0.9 0.090 0.165  1.38 .29 .01 .03 1.2 .77 .38
     3.000   2740    666    685   2740 29.2 16471.187  12.60    5.20 0.132  0.000  1.0 0.116 0.147  0.97 .21-.03 .02 .00 .84 .32
     4.000   2995    592    599   2995 23.0 22991.710  14.23    5.31 0.140  0.000  1.3 0.125 0.139  0.88 .15-.10 .02 .87 .89 .27
     5.000   3780    630    630   3780 18.7 32555.596  16.87    5.39 0.132 -0.000  1.5 0.110 0.136  1.02 .06-.07 .00 .58 .69 .22
     6.000   3612    516    516   3612 15.0 35763.783  16.75    5.49 0.137 -0.000  1.7 0.123 0.119  0.78 .01-.05-.00 .52 .63 .21
     7.000   3704    463    463   3704 14.5 40385.879  16.95    5.63 0.139  0.000  1.8 0.119 0.132  0.93-.01-.05-.00 .45 .59 .20
     8.000   3447    383    383   3447 11.0 36049.670  13.99    5.63 0.147  0.000  1.7 0.127 0.128  0.83 .00-.05-.01 .39 .42 .18
     9.000   9135    816    816   9135 11.4 34680.909  13.23    5.79 0.142 -0.000  1.6 0.127 0.115  0.77-.01-.04-.01 .32 .49 .18
    10.000

Integration of 20220627_Zh_Wj_06_24_OMe
 ...1.1(1):  component 1 in sample 1 (component 1 in cu_20220627_Zh_Wj_06_24_OMe_0m.raw)
   Compon#      #  Pairs   Uniq   Merg %<2s       <I> <#Sig>    <Bg>  Rsym   dI/I dI/s    R+ Ranom Canom ErX ErY ErZ RmX RmY RmZ
     1.000  31049   4511   4769  30953 17.0 32209.740  14.93    5.55 0.138 -0.000  1.5 0.122 0.129  0.88 .05-.05 .00 .62 .64 .23
     2.000      0      0      0      0  0.0     0.000   0.00    0.00 0.000  0.000  0.0 0.000 0.000  0.00 .00 .00 .00 .00 .00 .00
     3.000      0      0      0      0  0.0     0.000   0.00    0.00 0.000  0.000  0.0 0.000 0.000  0.00 .00 .00 .00 .00 .00 .00
     4.000      0      0      0      0  0.0     0.000   0.00    0.00 0.000  0.000  0.0 0.000 0.000  0.00 .00 .00 .00 .00 .00 .00
     5.000      0      0      0      0  0.0     0.000   0.00    0.00 0.000  0.000  0.0 0.000 0.000  0.00 .00 .00 .00 .00 .00 .00
     6.000      0      0      0      0  0.0     0.000   0.00    0.00 0.000  0.000  0.0 0.000 0.000  0.00 .00 .00 .00 .00 .00 .00
     7.000      0      0      0      0  0.0     0.000   0.00    0.00 0.000  0.000  0.0 0.000 0.000  0.00 .00 .00 .00 .00 .00 .00
     8.000      0      0      0      0  0.0     0.000   0.00    0.00 0.000  0.000  0.0 0.000 0.000  0.00 .00 .00 .00 .00 .00 .00
     9.000

Integration of 20220627_Zh_Wj_06_24_OMe
 ...1.1(1):  component 1 in sample 1 (component 1 in cu_20220627_Zh_Wj_06_24_OMe_0m.raw)
   Angstms      #  Pairs   Uniq   Merg %<2s       <I> <#Sig>    <Bg>  Rsym   dI/I dI/s    R+ Ranom Canom ErX ErY ErZ RmX RmY RmZ
  9999.000   3178    457    474   3168  1.5 130616.60  39.64    6.95 0.120 -0.000  4.0 0.110 0.113  0.85-.05-.01-.03 .23 .25 .17
     1.784   4467    487    487   4467  4.6 42886.037  16.47    5.60 0.141  0.000  2.0 0.123 0.129  0.85-.04-.01-.02 .27 .34 .16
     1.417   4666    475    480   4666 11.3 27115.951  11.40    5.41 0.145  0.000  1.4 0.125 0.140  0.92-.01-.03-.01 .29 .45 .17
     1.238   4120    474    484   4120 12.8 25643.974  10.34    5.53 0.151 -0.000  1.3 0.130 0.138  0.91 .01-.06-.00 .27 .50 .18
     1.124   3645    448    461   3645 19.3 21017.138   9.01    5.43 0.162 -0.000  1.3 0.144 0.143  0.85 .02-.07 .00 .39 .64 .20
     1.044   3160    480    495   3160 21.1 12776.923   6.62    5.42 0.167  0.000  1.0 0.146 0.149  0.91-.01-.08 .01 .72 .68 .22
     0.982   2451    448    470   2450 26.0  8222.717   5.72    5.23 0.160  0.000  0.8 0.134 0.158  0.99 .11-.10 .01 .62 .75 .25
     0.933   2243    458    492   2234 31.1  5995.470   5.09    5.14 0.166 -0.000  0.8 0.138 0.171  1.07 .19-.11 .02 .87 1.0 .28
     0.892   1822    423    473   1801 39.9  3471.415   3.68    5.10 0.196 -0.000  0.7 0.164 0.219  1.19 .34-.04 .04 1.2 .99 .38
     0.858   1297    361    453   1242 40.2  3333.370   4.07    5.09 0.179  0.000  0.7 0.159 0.217  1.09 .47-.06 .05 1.6 1.1 .44
     0.829

Integration of 20220627_Zh_Wj_06_24_OMe
 ...1.1(1):  component 1 in sample 1 (component 1 in cu_20220627_Zh_Wj_06_24_OMe_0m.raw)
    Intens      #  Pairs   Uniq   Merg %<2s       <I> <#Sig>    <Bg>  Rsym   dI/I dI/s    R+ Ranom Canom ErX ErY ErZ RmX RmY RmZ
     0.000   7702   1711   1857   7643 65.6  1521.679   1.44    5.27 0.382 -0.171  0.6 0.346 0.356  0.87 .13-.05 .01 .97 .91 .32
  3802.734   4245   1306   1357   4231  3.1  5569.311   3.91    5.37 0.205 -0.046  0.8 0.185 0.216  0.85 .08-.06 .01 .66 .64 .25
  7605.469   5211   1349   1390   5200  1.3 11061.255   6.01    5.40 0.173 -0.037  1.1 0.154 0.171  0.82 .06-.07 .01 .50 .66 .21
 15210.938   5241   1167   1190   5239  0.3 21856.132   9.11    5.55 0.147 -0.017  1.4 0.130 0.147  0.84 .02-.06-.01 .39 .51 .17
 30421.875   4422    899    916   4422  0.0 42817.866  14.57    5.59 0.137 -0.009  2.0 0.120 0.134  0.84 .00-.05-.01 .29 .34 .14
 60843.750   2630    548    552   2630  0.0 84687.640  22.80    5.98 0.135 -0.000  3.3 0.118 0.127  0.82-.01-.03-.02 .25 .33 .14
121687.500   1133    263    265   1133  0.0 164685.94  36.99    6.65 0.128  0.020  5.0 0.110 0.123  0.86-.03-.03-.02 .25 .30 .16
243375.000    351     91     96    350  0.0 321667.85  59.19    7.50 0.119  0.018  7.3 0.105 0.123  0.89-.06-.02-.03 .24 .31 .17
486750.000    102     30     35     98  0.0 628543.49  82.90    8.27 0.104  0.044  8.7 0.100 0.110  1.02-.07 .03-.02 .26 .23 .18
973500.000     12      2      9      7  0.0 1404602.0 144.36   13.46 0.042  0.015  5.4 0.048 0.128  1.83-.32 .16-.01 .47 .27 .04
 1947000.0

Integration of 20220627_Zh_Wj_06_24_OMe
 ...1.1(1):  component 1 in sample 1 (component 1 in cu_20220627_Zh_Wj_06_24_OMe_0m.raw)
   #Sigmas      #  Pairs   Uniq   Merg %<2s       <I> <#Sig>    <Bg>  Rsym   dI/I dI/s    R+ Ranom Canom ErX ErY ErZ RmX RmY RmZ
     0.000   4818   1300   1388   4788100.0  1014.565   0.80    5.70 0.592 -0.318  0.5 0.534 0.358  0.77 .11-.06 .01 1.1 .99 .33
     1.779   3045   1293   1350   3026 14.7  3366.295   2.51    5.54 0.283 -0.068  0.7 0.256 0.240  0.82 .09-.03 .01 .83 .82 .29
     3.164   5458   1853   1915   5440  0.0  7062.141   4.43    5.40 0.207 -0.051  0.9 0.184 0.179  0.80 .07-.05 .01 .63 .70 .26
     5.629   7036   1935   1992   7021  0.0 15874.406   7.71    5.41 0.157 -0.014  1.2 0.141 0.144  0.82 .06-.06 .00 .44 .53 .19
    10.013   5797   1418   1450   5793  0.0 36526.278  13.49    5.38 0.136 -0.001  1.8 0.119 0.132  0.85 .02-.07-.01 .28 .37 .14
    17.811   3237    771    778   3237  0.0 77792.423  23.32    5.61 0.132  0.006  3.0 0.114 0.129  0.88 .00-.04-.02 .24 .32 .14
    31.684   1234    335    335   1234  0.0 165110.08  41.24    6.35 0.126  0.010  5.2 0.107 0.122  0.89-.04-.00-.03 .26 .33 .16
    56.361    378    124    129    377  0.0 345107.31  71.42    7.43 0.117  0.014  8.4 0.107 0.120  0.95-.06-.00-.02 .23 .29 .17
   100.257     44     18     30     37  0.0 765883.77 118.22    9.64 0.071  0.010 10.3 0.088 0.115  1.18-.10-.03-.01 .34 .30 .22
   178.343      2      0      2      0  0.0 1626000.0 249.18   17.34 0.000  0.000  0.0 0.000 0.000  0.00-.05-.01-.02 .05 .02 .03
   317.246

Integration of 20220627_Zh_Wj_06_24_OMe
 ...1.1(1):  component 1 in sample 1 (component 1 in cu_20220627_Zh_Wj_06_24_OMe_0m.raw)
      Rsym      #  Pairs   Uniq   Merg %<2s       <I> <#Sig>    <Bg>  Rsym   dI/I dI/s    R+ Ranom Canom ErX ErY ErZ RmX RmY RmZ
     0.000   3322   2189   2213   3322  6.1 40716.278  17.67    5.60 0.014  0.000  0.2 0.050 0.118  0.84 .05-.06-.00 .49 .54 .20
     0.030   3241   2159   2190   3241  5.9 41700.387  17.96    5.59 0.045 -0.001  0.6 0.056 0.125  0.90 .03-.06-.01 .44 .55 .21
     0.060   3073   2126   2166   3073  7.2 40150.789  17.37    5.56 0.075  0.007  1.0 0.069 0.127  0.88 .06-.04-.00 .53 .51 .20
     0.090   2957   2083   2115   2957  7.5 40205.171  17.03    5.62 0.105  0.017  1.3 0.087 0.126  0.86 .05-.05-.00 .45 .44 .21
     0.120   2578   1909   1943   2578  7.1 36707.869  15.90    5.59 0.135  0.013  1.6 0.106 0.133  0.89 .03-.06 .00 .47 .54 .20
     0.150   2474   1837   1858   2474  7.7 38092.309  16.45    5.51 0.164  0.031  2.0 0.131 0.130  0.84 .06-.03 .00 .59 .61 .21
     0.180   2152   1633   1660   2152  7.8 37399.667  16.05    5.55 0.194  0.038  2.3 0.154 0.141  0.90 .02-.04-.01 .54 .51 .23
     0.210   1796   1434   1463   1796  8.4 36556.249  15.76    5.55 0.224  0.034  2.6 0.182 0.141  0.83 .03-.05-.00 .48 .45 .21
     0.240   1507   1260   1282   1507 11.8 30518.863  14.15    5.40 0.254  0.017  2.5 0.209 0.145  0.80 .06-.07 .01 .55 .51 .22
     0.270   1161    981    993   1161 15.7 26858.834  12.56    5.42 0.283  0.029  2.6 0.226 0.159  0.88 .10-.05 .00 .72 .87 .24
     0.300    838    743    753    838 17.1 19923.359  10.26    5.29 0.314 -0.061  2.4 0.251 0.184  0.88 .05-.06 .01 .71 .68 .26
     0.330    759    691    698    759 20.9 18665.514   9.96    5.30 0.344 -0.066  2.5 0.279 0.199  0.93 .05 .00 .00 .68 .67 .24
     0.360    584    529    537    584 26.2 16093.669   8.57    5.39 0.374 -0.157  2.3 0.303 0.216  0.92 .11-.08-.00 .80 .77 .27
     0.390    450    410    414    450 32.9 13462.593   7.68    5.39 0.403 -0.243  2.3 0.346 0.205  0.76 .10-.07 .03 .93 1.1 .28
     0.420    386    351    361    386 37.3  9497.103   5.83    5.51 0.435 -0.307  1.9 0.365 0.239  0.78 .10-.08 .00 .94 1.0 .26
     0.450    288    274    280    288 31.9  7904.846   4.88    5.46 0.466 -0.334  1.8 0.403 0.255  0.80 .07-.01 .01 .69 .63 .24
     0.480    325    297    300    325 44.3  8260.867   5.22    5.45 0.495 -0.374  1.9 0.436 0.252  0.78 .07-.02 .02 .80 .88 .27
     0.510    261    245    250    261 48.7  7154.482   4.72    5.46 0.522 -0.392  1.7 0.453 0.251  0.74 .13-.08 .03 .97 .81 .29
     0.540    176    163    168    176 53.4  6360.425   4.36    5.43 0.554 -0.457  1.8 0.447 0.287  0.81 .12-.10-.02 .00 .75 .32
     0.570   2625   1400   1432   2625 81.6  2108.158   1.47    5.72 0.958 -0.892  1.3 0.822 0.378  0.70 .08-.06 .01 1.0 1.0 .31
     0.600

Integration of 20220627_Zh_Wj_06_24_OMe
 ...1.1(1):  component 1 in sample 1 (component 1 in cu_20220627_Zh_Wj_06_24_OMe_0m.raw)
      dI/I      #  Pairs   Uniq   Merg %<2s       <I> <#Sig>    <Bg>  Rsym   dI/I dI/s    R+ Ranom Canom ErX ErY ErZ RmX RmY RmZ
    -0.500   2811   1806   1849   2811 68.3  4031.012   2.74    5.59 0.725 -0.769  1.6 0.624 0.320  0.75 .08-.07 .01 .97 1.0 .29
    -0.460    318    294    302    318 28.0 11431.645   6.79    5.47 0.437 -0.437  2.3 0.367 0.247  0.77 .10-.10-.01 .77 .88 .24
    -0.420    407    385    389    407 25.8 17562.127   9.56    5.38 0.398 -0.398  2.8 0.335 0.225  0.81 .13-.09 .02 .90 1.1 .27
    -0.380    522    487    492    522 19.3 19064.701  10.26    5.22 0.359 -0.359  2.7 0.285 0.250  1.02 .08-.03-.01 .85 .86 .26
    -0.340    604    564    566    604 13.6 21118.540  10.99    5.23 0.319 -0.319  2.7 0.257 0.214  0.90 .06-.03-.00 .65 .59 .20
    -0.300    807    720    727    807 15.5 25504.459  12.55    5.36 0.277 -0.277  2.6 0.225 0.202  0.90 .09-.01-.00 .63 .75 .23
    -0.260   1042    905    920   1042  9.5 31321.842  14.82    5.42 0.239 -0.239  2.6 0.202 0.178  0.82 .06-.06 .00 .55 .61 .19
    -0.220   1298   1105   1125   1298  7.8 32569.185  15.01    5.40 0.199 -0.199  2.3 0.150 0.182  0.96 .01-.06-.01 .54 .55 .23
    -0.180   1536   1290   1307   1536  7.7 34088.485  15.58    5.37 0.159 -0.159  1.9 0.127 0.154  0.86 .05-.04-.01 .49 .63 .20
    -0.140   1765   1405   1424   1765  8.4 34984.926  15.93    5.44 0.119 -0.119  1.4 0.101 0.143  0.85 .05-.06-.00 .47 .50 .20
    -0.100   1917   1495   1524   1917  7.7 37886.174  16.86    5.48 0.079 -0.079  1.0 0.076 0.141  0.90 .07-.05-.01 .52 .55 .19
    -0.060   2100   1576   1597   2100  5.7 41798.615  18.00    5.60 0.040 -0.040  0.5 0.056 0.126  0.88 .04-.04-.01 .44 .52 .20
    -0.020   2264   1663   1680   2264  6.1 42067.178  18.24    5.63 0.010 -0.000  0.1 0.049 0.114  0.84 .05-.07-.01 .48 .50 .21
     0.020   2199   1667   1696   2199  6.1 39742.268  17.19    5.55 0.040  0.040  0.5 0.053 0.116  0.88 .04-.07-.01 .47 .60 .22
     0.060   2138   1666   1695   2138  6.4 43081.988  17.94    5.64 0.081  0.081  1.0 0.068 0.114  0.87 .04-.04-.01 .51 .45 .20
     0.100   1955   1567   1594   1955  6.9 40754.128  16.60    5.79 0.119  0.119  1.5 0.095 0.113  0.84 .03-.05 .01 .47 .45 .22
     0.140   1771   1459   1476   1771  7.5 41007.120  16.94    5.65 0.160  0.160  2.0 0.126 0.118  0.87 .06-.05 .01 .59 .57 .21
     0.180   1526   1314   1333   1526  7.6 41722.034  16.81    5.66 0.199  0.199  2.4 0.163 0.119  0.84 .03-.03-.00 .54 .43 .22
     0.220   1119    998   1013   1119 10.0 35195.364  15.18    5.56 0.238  0.238  2.5 0.193 0.119  0.84 .05-.06 .02 .48 .41 .24
     0.260    824    753    767    824 15.0 30058.791  13.20    5.44 0.277  0.277  2.5 0.220 0.133  0.91 .06-.10 .00 .69 .79 .23
     0.300    506    466    478    506 21.7 18085.245   9.26    5.34 0.319  0.319  2.1 0.256 0.137  0.83 .02-.08 .01 .75 .76 .30
     0.340    388    360    363    388 29.6 14327.869   7.60    5.55 0.356  0.356  2.0 0.294 0.140  0.78 .10-.04 .02 .66 .60 .26
     0.380    204    194    197    204 44.1  8599.337   5.20    5.39 0.396  0.396  1.4 0.341 0.146  0.73 .03-.03 .02 .81 .67 .28
     0.420    158    145    149    158 53.2  4195.291   2.83    5.48 0.440  0.440  1.0 0.369 0.210  0.83 .08 .02 .01 1.1 1.1 .27
     0.460    774    454    464    774 84.2  1962.060   1.36    5.88 0.614  0.616  0.7 0.529 0.254  0.79 .09-.03 .03 1.0 .88 .32
     0.500

Integration of 20220627_Zh_Wj_06_24_OMe
 ...1.1(1):  component 1 in sample 1 (component 1 in cu_20220627_Zh_Wj_06_24_OMe_0m.raw)
    dI/sig      #  Pairs   Uniq   Merg %<2s       <I> <#Sig>    <Bg>  Rsym   dI/I dI/s    R+ Ranom Canom ErX ErY ErZ RmX RmY RmZ
     0.000  16742   4183   4320  16742 27.7 14753.008   8.42    5.53 0.054  0.001  0.4 0.074 0.132  0.87 .08-.05 .00 .73 .72 .26
     1.000   7145   3173   3227   7145  7.1 26136.651  11.91    5.52 0.121  0.002  1.4 0.103 0.132  0.86 .04-.05 .00 .49 .51 .20
     2.000   3125   1772   1798   3125  2.6 44046.579  16.44    5.51 0.149 -0.005  2.4 0.119 0.134  0.88 .02-.06-.01 .50 .65 .16
     3.000   1505    983    990   1505  0.9 62405.898  20.69    5.53 0.167 -0.004  3.4 0.137 0.134  0.88 .02-.06-.01 .34 .48 .16
     4.000    809    590    593    809  0.0 79402.219  24.55    5.53 0.182 -0.003  4.5 0.149 0.141  0.91 .00-.04-.01 .29 .49 .15
     5.000    525    402    404    525  0.2 114178.37  31.59    5.72 0.173  0.001  5.5 0.158 0.131  0.85-.01-.06-.02 .36 .39 .15
     6.000    324    261    261    324  0.3 123251.95  33.35    5.85 0.194  0.009  6.4 0.175 0.128  0.81-.00-.03-.03 .30 .33 .16
     7.000    202    173    174    202  0.0 158237.99  40.94    5.85 0.183  0.006  7.5 0.147 0.134  0.87-.01-.04-.02 .29 .32 .17
     8.000    154    134    134    154  0.0 170093.33  42.25    5.85 0.201  0.024  8.5 0.164 0.135  0.87 .01-.02-.00 .34 .52 .16
     9.000    104     95     95    104  1.0 182890.65  41.88    6.07 0.226  0.004  9.5 0.181 0.141  0.90 .04-.20-.01 .49 .94 .22
    10.000     71     64     64     71  0.0 222319.74  52.76    6.32 0.198  0.003 10.5 0.149 0.157  1.08-.09-.01-.04 .26 .28 .15
    11.000     55     47     49     55  0.0 230611.23  58.21    6.52 0.197  0.007 11.5 0.171 0.133  0.82-.08 .06-.03 .29 .25 .19
    12.000     45     42     42     45  0.0 193504.13  50.08    5.94 0.250  0.017 12.5 0.228 0.119  0.71 .00 .07-.04 .31 .36 .17
    13.000     29     27     28     29  0.0 222386.39  54.60    5.98 0.245  0.025 13.4 0.210 0.130  0.82-.08-.03 .02 .24 .29 .10
    14.000     31     27     28     31  0.0 309243.36  64.11    6.86 0.225 -0.005 14.4 0.189 0.128  0.88 .05 .03 .06 .41 .26 .21
    15.000     24     22     23     24  0.0 282729.54  63.91    6.81 0.242 -0.032 15.4 0.196 0.104  0.58 .00-.07-.02 .16 .25 .15
    16.000     14     14     14     14  0.0 334513.79  68.01    6.08 0.241 -0.008 16.5 0.196 0.136  0.87 .06 .17 .02 .37 .44 .10
    17.000      9      9      9      9  0.0 295160.81  71.31    5.78 0.246 -0.043 17.5 0.195 0.147  0.84-.10-.00 .06 .24 .18 .17
    18.000     12     11     11     12  0.0 350954.25  74.20    5.67 0.249 -0.100 18.5 0.191 0.188  1.40-.08 .07-.01 .17 .23 .23
    19.000      4      4      4      4  0.0 367815.25  75.18    5.80 0.260 -0.141 19.5 0.200 0.191  1.14-.02-.07-.14 .07 .13 .22
    20.000      2      2      2      2  0.0 233803.50  83.16    8.10 0.246  0.157 20.6 0.096 0.238  2.77 .18-.15-.14 .30 .25 .23
    21.000      4      4      4      4  0.0 579148.50 100.69    5.49 0.215  0.144 21.6 0.159 0.101  0.58-.09 .03-.14 .15 .19 .24
    22.000      2      2      2      2  0.0 530583.50  78.54    6.10 0.283  0.080 22.2 0.236 0.110  0.70 .02-.06 .04 .10 .06 .06
    23.000      3      3      3      3  0.0 261739.67  77.71    5.58 0.303 -0.303 23.5 0.239 0.254  0.89-.02-.06-.06 .23 .16 .25
    24.000     13     13     13     13  0.0 314228.60  87.61    5.43 0.336 -0.087 28.8 0.266 0.164  0.92 .05-.13 .04 .36 .39 .18
    25.000

Integration of 20220627_Zh_Wj_06_24_OMe
 ...1.1(1):  component 1 in sample 1 (component 1 in cu_20220627_Zh_Wj_06_24_OMe_0m.raw)
   Overall      #  Pairs   Uniq   Merg %<2s       <I> <#Sig>    <Bg>  Rsym   dI/I dI/s    R+ Ranom Canom ErX ErY ErZ RmX RmY RmZ
     0.000  31049   4511   4769  30953 17.0 32209.740  14.93    5.55 0.138 -0.000  1.5 0.122 0.129  0.88 .05-.05 .00 .62 .64 .23
     1.000

Integration of 20220627_Zh_Wj_06_24_OMe
 ...1.1(1):  component 1 in sample 1 (component 1 in cu_20220627_Zh_Wj_06_24_OMe_0m.raw)
   Centric      #  Pairs   Uniq   Merg %<2s       <I> <#Sig>    <Bg>  Rsym   dI/I dI/s    R+ Ranom Canom ErX ErY ErZ RmX RmY RmZ
     0.000      0      0      0      0  0.0     0.000   0.00    0.00 0.000  0.000  0.0 0.000 0.000  0.00 .00 .00 .00 .00 .00 .00
     1.000

Coverage Statistics
Integration of 20220627_Zh_Wj_06_24_OMe
 ...1.1(1):  component 1 in sample 1 (component 1 in cu_20220627_Zh_Wj_06_24_OMe_0m.raw)
                                                           .......Shell......
  Angstrms   #Obs Theory %Compl Redund   Rsym Pairs %Pairs Rshell #Sigma %<2s
 to  1.784    474    479  98.96   6.70  0.120   457  95.41  0.120  39.64  1.5
 to  1.417    961    966  99.48   7.96  0.127   944  97.72  0.141  16.47  4.6
 to  1.238   1441   1446  99.65   8.54  0.130  1419  98.13  0.145  11.40 11.3
 to  1.124   1925   1930  99.74   8.54  0.133  1893  98.08  0.151  10.34 12.8
 to  1.044   2386   2391  99.79   8.41  0.135  2341  97.91  0.162   9.01 19.3
 to  0.982   2881   2886  99.83   8.07  0.136  2821  97.75  0.167   6.62 21.1
 to  0.933   3351   3356  99.85   7.67  0.137  3269  97.41  0.160   5.72 26.0
 to  0.892   3843   3848  99.87   7.27  0.137  3727  96.86  0.166   5.09 31.1
 to  0.858   4316   4321  99.88   6.89  0.138  4150  96.04  0.196   3.68 39.9
 to  0.829   4769   4798  99.40   6.51  0.138  4511  94.02  0.179   4.07 40.2

Local LS refinement averages ============== 06/28/2022 10:43:31

Component numbers S.C(F) below: S=sample, C=component in sample, F=component in file

Local averages for component 1.1(1) (component 1 in sample 1, 1 in file)
Number of local refinements averaged: 60

Averaged orientation ('UB') matrix:
   0.0773272  -0.0035192   0.0432499
   0.0919540   0.0057999  -0.0440980
  -0.0511996   0.1033527   0.0009554

Weighted average cell constants:
         A         B         C     Alpha      Beta     Gamma           Vol
    8.3091   10.4434   16.3252    84.823    83.056    67.764       1300.13
    0.0002    0.0003    0.0004     0.001     0.001     0.001          0.09
Std deviations of the 60 input local LS results:
    0.0094    0.0124    0.0143     0.061     0.042     0.095          3.15

Range of reflections used:
   Worst res    Best res  Min 2Theta  Max 2Theta
     16.1942      0.8309       5.457     136.201

Crystal system constraint:            1  (Triclinic)
Parameter constraint mask:            T  (512 = 200[hex])
                                      T: Crystal Translations

Detector corrections:   X-Cen    Y-Cen     Dist    Pitch     Roll      Yaw
                      -0.0830   0.0519  -0.0080  -0.0247  -0.0949  -0.0900


Unconstrained global unit cell refinement ============== 06/28/2022 10:43:31

Performing final unit cell least squares on file cu_20220627_Zh_Wj_06_24_OMe_01._ma
Input file contains 10759 reflections

Refinement includes 1 sample
   Sample 1 contains component   1
Maximum allowed reflections =       9999
92 reflections will be stored in memory per 100 reflections read

................
Global Refinement, sample 1 of 1 -- single-component data
This sample is a single crystal with 3 indices (HKL)
Orientation LS for Sample 1 of 1, component 1 in sample, 1 in .p4p/.spin file (9898 input reflections)...

Frame rows, columns:               1024  768
Frame width (deg):                     0.900
Relative SVD-filter threshold:     0.0000010
Starting gradient-expansion term:  0.0020000
Weighting multiplier for Z terms:  1.0000000
Minimum elements to filter:                0
Maximum number of LS cycles:              25
Vertical tilt of beam (deg):          0.0000
Individual reflection weights will be used in the refinement

Wavelength, relative uncertainty:  1.5418400,  0.0000058

Component numbers S.C(F) below: S=sample, C=component in sample, F=component in file

Reflection Summary:
'RLV.Excl' are reflections excluded after cycle 1 because RLV error exceeded 0.0250:
 Component     Input  RLV.Excl      Used  WorstRes   BestRes   Min.2Th   Max.2Th
    1.1(1)      9898         0      9898   16.2019    0.8314     5.455   136.028

Orientation ('UB') matrix:
   0.0772340  -0.0035062   0.0432086
   0.0919117   0.0057504  -0.0440645
  -0.0511586   0.1032712   0.0009283

         A         B         C     Alpha      Beta     Gamma           Vol
   8.31708  10.45305  16.34139   84.8152   83.0363   67.7402       1303.60
   0.00007   0.00008   0.00013    0.0004    0.0005    0.0004          0.02
Corrected for goodness of fit:
   0.00022   0.00028   0.00045    0.0015    0.0015    0.0014          0.06

Crystal system constraint:            0  (Unconstrained)
Parameter constraint mask:            0  (0 = 0[hex])

Eulerian angles (deg):         -128.545      86.495    -156.874
Goniometer zeros (deg):          0.0000*    -0.0798      0.0000*     0.0429    (*=never refined)
Crystal translations (pixels):               0.0728     -0.1009     -0.1490

Detector corrections:   X-Cen    Y-Cen     Dist    Pitch     Roll      Yaw
                      -0.4745   0.0611  -0.0027  -0.0920  -0.1143  -0.1193

Refinement statistics:   StartingRes      FinalRes     GOF #Cycles #Filtered    Code
                        4.56293e+006  3.30067e+005    3.36       3         0       0

Overall statistics for terms in X, Y, and Z:       X               Y               Z
 Number of nonzero-weight terms:                9898            9898            9534
 Average input ESD (pix, pix, deg):          0.21033         0.23489         0.12068
 Goodness of fit:                            3.75455         3.80876         2.21914

Highest-magnitude correlations:
  1  0.63269 Z-Translation1 / Y-Center1
  2  0.62678 EuChi1 / Alpha1
  3 -0.56915 EuPhi1 / Gamma1
  4 -0.52020 EuOmega1 / Beta1
  5  0.41121 Yaw1 / X-Center1


New orientation is in E:\20220627_Zh_Wj_06_24_OMe\work\cu_20220627_Zh_Wj_06_24_OMe_0u.p4p

Constrained global unit cell refinement ================= 06/28/2022 10:43:31

Performing final unit cell least squares on file cu_20220627_Zh_Wj_06_24_OMe_01._ma
Input file contains 10759 reflections

Refinement includes 1 sample
   Sample 1 contains component   1
Maximum allowed reflections =       9999
92 reflections will be stored in memory per 100 reflections read

................
Global Refinement, sample 1 of 1 -- single-component data
This sample is a single crystal with 3 indices (HKL)
Orientation LS for Sample 1 of 1, component 1 in sample, 1 in .p4p/.spin file (9898 input reflections)...

Frame rows, columns:               1024  768
Frame width (deg):                     0.900
Relative SVD-filter threshold:     0.0000010
Starting gradient-expansion term:  0.0020000
Weighting multiplier for Z terms:  1.0000000
Minimum elements to filter:                0
Maximum number of LS cycles:              25
Vertical tilt of beam (deg):          0.0000
Individual reflection weights will be used in the refinement

Wavelength, relative uncertainty:  1.5418400,  0.0000058

Component numbers S.C(F) below: S=sample, C=component in sample, F=component in file

Reflection Summary:
'RLV.Excl' are reflections excluded after cycle 1 because RLV error exceeded 0.0250:
 Component     Input  RLV.Excl      Used  WorstRes   BestRes   Min.2Th   Max.2Th
    1.1(1)      9898         0      9898   16.2019    0.8314     5.455   136.028

Orientation ('UB') matrix:
   0.0772340  -0.0035062   0.0432086
   0.0919117   0.0057504  -0.0440645
  -0.0511586   0.1032712   0.0009283

         A         B         C     Alpha      Beta     Gamma           Vol
   8.31708  10.45305  16.34139   84.8152   83.0363   67.7402       1303.60
   0.00007   0.00008   0.00013    0.0004    0.0005    0.0004          0.02
Corrected for goodness of fit:
   0.00022   0.00028   0.00045    0.0015    0.0015    0.0014          0.06

Crystal system constraint:            1  (Triclinic)
Parameter constraint mask:            0  (0 = 0[hex])

Eulerian angles (deg):         -128.545      86.495    -156.874
Goniometer zeros (deg):          0.0000*    -0.0798      0.0000*     0.0429    (*=never refined)
Crystal translations (pixels):               0.0728     -0.1009     -0.1490

Detector corrections:   X-Cen    Y-Cen     Dist    Pitch     Roll      Yaw
                      -0.4745   0.0611  -0.0027  -0.0920  -0.1143  -0.1193

Refinement statistics:   StartingRes      FinalRes     GOF #Cycles #Filtered    Code
                        3.30067e+005  3.30067e+005    3.36       0         0       2

Overall statistics for terms in X, Y, and Z:       X               Y               Z
 Number of nonzero-weight terms:                9898            9898            9534
 Average input ESD (pix, pix, deg):          0.21033         0.23489         0.12068
 Goodness of fit:                            3.75455         3.80876         2.21914

Highest-magnitude correlations:
  1  0.63269 Z-Translation1 / Y-Center1
  2  0.62678 EuChi1 / Alpha1
  3 -0.56915 EuPhi1 / Gamma1
  4 -0.52020 EuOmega1 / Beta1
  5  0.41121 Yaw1 / X-Center1


New orientation is in E:\20220627_Zh_Wj_06_24_OMe\work\cu_20220627_Zh_Wj_06_24_OMe_0m.p4p

End global unit cell refinement ========================= 06/28/2022 10:43:32
