# Supplementary material for: Total syntheses of Tetrodotoxin and 9-epiTetrodotoxin
Source: Nat Commun. 2024 Jan 23;15:679. doi: 10.1038/s41467-024-45037-0 (PMC10806222; doi:10.1038/s41467-024-45037-0)
Supplement: Supplementary file 4 — Source Data [file 41467_2024_45037_MOESM4_ESM.zip › Surce Data 20231213/Surce Data New/Crystal Structure Source Data/CCDC-2184305/cu_20220627_Zh_Wj_06_24_OMe_0m.cif]

data_cu_20220627_zh_wj_06_24_ome_0m
_audit_creation_date               2022-06-28
_audit_creation_method
;
Olex2 1.5
(compiled 2022.04.07 svn.rca3783a0 for OlexSys, GUI svn.r6498)
;
_shelx_SHELXL_version_number       '2018/3'
_audit_contact_author_address      ?
_audit_contact_author_email        ?
_audit_contact_author_name         ''
_audit_contact_author_phone        ?
_publ_contact_author_id_orcid      ?
_publ_section_references
;
Dolomanov, O.V., Bourhis, L.J., Gildea, R.J, Howard, J.A.K. & Puschmann, H.
 (2009), J. Appl. Cryst. 42, 339-341.

Sheldrick, G.M. (2015). Acta Cryst. A71, 3-8.

Sheldrick, G.M. (2015). Acta Cryst. C71, 3-8.
;
_chemical_name_common              ?
_chemical_name_systematic          ?
_chemical_formula_moiety           'C26 H33 N3 O8'
_chemical_formula_sum              'C26 H33 N3 O8'
_chemical_formula_weight           515.55
_chemical_absolute_configuration   AD
_chemical_melting_point            ?
loop_
  _atom_type_symbol
  _atom_type_description
  _atom_type_scat_dispersion_real
  _atom_type_scat_dispersion_imag
  _atom_type_scat_source
 'C' 'C' 0.0181 0.0091 'International Tables Vol C Tables 4.2.6.8 and 6.1.1.4'
 'H' 'H' 0.0000 0.0000 'International Tables Vol C Tables 4.2.6.8 and 6.1.1.4'
 'N' 'N' 0.0311 0.0180 'International Tables Vol C Tables 4.2.6.8 and 6.1.1.4'
 'O' 'O' 0.0492 0.0322 'International Tables Vol C Tables 4.2.6.8 and 6.1.1.4'

_shelx_space_group_comment
;
The symmetry employed for this shelxl refinement is uniquely defined
by the following loop, which should always be used as a source of
symmetry information in preference to the above space-group names.
They are only intended as comments.
;
_space_group_crystal_system        'triclinic'
_space_group_IT_number             1
_space_group_name_H-M_alt          'P 1'
_space_group_name_Hall             'P 1'
loop_
  _space_group_symop_operation_xyz
 'x, y, z'

_cell_length_a                     8.3171(2)
_cell_length_b                     10.4531(3)
_cell_length_c                     16.3414(5)
_cell_angle_alpha                  84.815(2)
_cell_angle_beta                   83.036(2)
_cell_angle_gamma                  67.7400(10)
_cell_volume                       1303.61(6)
_cell_formula_units_Z              2
_cell_measurement_reflns_used      9898
_cell_measurement_temperature      198.00
_cell_measurement_theta_max        68.014
_cell_measurement_theta_min        2.728
_shelx_estimated_absorpt_T_max     0.923
_shelx_estimated_absorpt_T_min     0.888
_exptl_absorpt_coefficient_mu      0.815
_exptl_absorpt_correction_T_max    0.7531
_exptl_absorpt_correction_T_min    0.6616
_exptl_absorpt_correction_type     multi-scan
_exptl_absorpt_process_details
;
SADABS-2016/2 (Bruker,2016/2) was used for absorption correction.
wR2(int) was 0.1161 before and 0.0669 after correction.
The Ratio of minimum to maximum transmission is 0.8785.
The \l/2 correction factor is Not present.
;
_exptl_absorpt_special_details     ?
_exptl_crystal_colour              ?
_exptl_crystal_density_diffrn      1.313
_exptl_crystal_density_meas        ?
_exptl_crystal_density_method      ?
_exptl_crystal_description         block
_exptl_crystal_F_000               548
_exptl_crystal_size_max            0.15
_exptl_crystal_size_mid            0.12
_exptl_crystal_size_min            0.1
_exptl_transmission_factor_max     ?
_exptl_transmission_factor_min     ?
_diffrn_reflns_av_R_equivalents    ?
_diffrn_reflns_av_unetI/netI       0.0767
_diffrn_reflns_Laue_measured_fraction_full  0.998
_diffrn_reflns_Laue_measured_fraction_max  0.996
_diffrn_reflns_limit_h_max         10
_diffrn_reflns_limit_h_min         -10
_diffrn_reflns_limit_k_max         12
_diffrn_reflns_limit_k_min         -12
_diffrn_reflns_limit_l_max         19
_diffrn_reflns_limit_l_min         -19
_diffrn_reflns_number              28420
_diffrn_reflns_point_group_measured_fraction_full  0.972
_diffrn_reflns_point_group_measured_fraction_max  0.967
_diffrn_reflns_theta_full          67.679
_diffrn_reflns_theta_max           68.383
_diffrn_reflns_theta_min           2.727
_diffrn_ambient_temperature        198.00
_diffrn_detector_area_resol_mean   ?
_diffrn_measured_fraction_theta_full  0.998
_diffrn_measured_fraction_theta_max  0.996
_diffrn_measurement_device_type    'Bruker D8 VENTURE'
_diffrn_measurement_method         '\f and \w scans'
_diffrn_radiation_type             CuK\a
_diffrn_radiation_wavelength       1.54178
_diffrn_source                     ?
_diffrn_source_current             1.1
_diffrn_source_power               0.05500000000000001
_diffrn_source_voltage             50.0
_diffrn_standards_number           0
_reflns_Friedel_coverage           0.943
_reflns_Friedel_fraction_full      0.946
_reflns_Friedel_fraction_max       0.939
_reflns_number_gt                  24581
_reflns_number_total               28420
_reflns_special_details
;
 _reflns_Friedel_fraction is defined as the number of unique
 Friedel pairs measured divided by the number that would be
 possible theoretically, ignoring centric projections and
 systematic absences. Completness statistics refer to single and
 composite reflections containing twin component 1 only.
;
_reflns_threshold_expression       'I > 2\s(I)'
_computing_cell_refinement         'SAINT V8.40B (?, 2016)'
_computing_data_collection         ?
_computing_data_reduction          'SAINT V8.40B (?, 2016)'
_computing_molecular_graphics      'Olex2 1.5 (Dolomanov et al., 2009)'
_computing_publication_material    'Olex2 1.5 (Dolomanov et al., 2009)'
_computing_structure_refinement    'SHELXL 2018/3 (Sheldrick, 2015)'
_computing_structure_solution      'SHELXT  (Sheldrick, 2015)'
_refine_diff_density_max           0.251
_refine_diff_density_min           -0.252
_refine_diff_density_rms           0.045
_refine_ls_abs_structure_details
;
 Flack x determined using 3567 quotients [(I+)-(I-)]/[(I+)+(I-)]
 (Parsons, Flack and Wagner, Acta Cryst. B69 (2013) 249-259).
;
_refine_ls_abs_structure_Flack     -0.02(9)
_refine_ls_extinction_coef         .
_refine_ls_extinction_method       none
_refine_ls_goodness_of_fit_ref     1.039
_refine_ls_hydrogen_treatment      constr
_refine_ls_matrix_type             full
_refine_ls_number_parameters       680
_refine_ls_number_reflns           28420
_refine_ls_number_restraints       3
_refine_ls_R_factor_all            0.0561
_refine_ls_R_factor_gt             0.0476
_refine_ls_restrained_S_all        1.039
_refine_ls_shift/su_max            0.002
_refine_ls_shift/su_mean           0.000
_refine_ls_structure_factor_coef   Fsqd
_refine_ls_weighting_details      
 'w=1/[\s^2^(Fo^2^)+(0.0559P)^2^] where P=(Fo^2^+2Fc^2^)/3'
_refine_ls_weighting_scheme        calc
_refine_ls_wR_factor_gt            0.1180
_refine_ls_wR_factor_ref           0.1245
_refine_special_details
;
 Refined as a 2-component twin.
;
_olex2_refinement_description
;
1. Twinned data refinement
 Scales: 0.789(7)
 0.211(7)
2. Fixed Uiso
 At 1.2 times of:
  All C(H) groups, All C(H,H) groups
 At 1.5 times of:
  All C(H,H,H) groups
3.a Ternary CH refined with riding coordinates:
 C4(H4), C5(H5), C12(H12), C13(H13), C14(H14), C17(H17), C32(H32), C33(H33),
 C38(H38), C41(H41), C43(H43), C44(H44)
3.b Secondary CH2 refined with riding coordinates:
 C7(H7A,H7B), C19(H19A,H19B), C30(H30A,H30B), C45(H45A,H45B)
3.c Aromatic/amide H refined with riding coordinates:
 C21(H21), C22(H22), C24(H24), C25(H25), C47(H47), C48(H48), C50(H50), C51(H51)
3.d Idealised Me refined as rotating group:
 C2(H2A,H2B,H2C), C3(H3A,H3B,H3C), C9(H9A,H9B,H9C), C10(H10A,H10B,H10C),
 C18(H18A,H18B,H18C), C26(H26A,H26B,H26C), C28(H28A,H28B,H28C), C29(H29A,H29B,
 H29C), C35(H35A,H35B,H35C), C36(H36A,H36B,H36C), C42(H42A,H42B,H42C), C52(H52A,
 H52B,H52C)
3.e :
 C16(H16), C40(H40)
;
_atom_sites_solution_hydrogens     geom
_atom_sites_solution_primary       dual
_atom_sites_solution_secondary     ?
loop_
  _atom_site_label
  _atom_site_type_symbol
  _atom_site_fract_x
  _atom_site_fract_y
  _atom_site_fract_z
  _atom_site_U_iso_or_equiv
  _atom_site_adp_type
  _atom_site_occupancy
  _atom_site_site_symmetry_order
  _atom_site_calc_flag
  _atom_site_refinement_flags_posn
  _atom_site_refinement_flags_adp
  _atom_site_refinement_flags_occupancy
  _atom_site_disorder_assembly
  _atom_site_disorder_group
 O1 O 0.4211(4) 0.7807(3) -0.37489(18) 0.0320(7) Uani 1 1 d . . . . .
 O2 O 0.2505(4) 0.6546(3) -0.3634(2) 0.0372(7) Uani 1 1 d . . . . .
 O3 O 0.5988(4) 0.3486(3) -0.29313(18) 0.0333(7) Uani 1 1 d . . . . .
 O4 O 0.3946(4) 0.3175(3) -0.1962(2) 0.0408(7) Uani 1 1 d . . . . .
 O5 O 0.3851(4) 0.6807(3) -0.19845(16) 0.0307(6) Uani 1 1 d . . . . .
 O6 O 0.7207(4) 0.7953(3) -0.29518(19) 0.0390(7) Uani 1 1 d . . . . .
 O7 O 0.8743(4) 0.6481(3) -0.19128(19) 0.0368(7) Uani 1 1 d . . . . .
 O8 O -0.0701(5) 1.2492(4) -0.0390(2) 0.0548(9) Uani 1 1 d . . . . .
 N1 N 0.8225(5) 0.4811(4) -0.4033(2) 0.0398(9) Uani 1 1 d . . . . .
 N2 N 0.9242(5) 0.3845(4) -0.3654(3) 0.0418(9) Uani 1 1 d . . . . .
 N3 N 1.0232(6) 0.2876(5) -0.3363(3) 0.0618(13) Uani 1 1 d . . . . .
 C1 C 0.2532(5) 0.7883(5) -0.3908(3) 0.0328(9) Uani 1 1 d . . . . .
 C2 C 0.2266(6) 0.8150(6) -0.4817(3) 0.0434(11) Uani 1 1 d . . . . .
 H2A H 0.240763 0.901886 -0.501249 0.065 Uiso 1 1 calc R U . . .
 H2B H 0.108939 0.821580 -0.490006 0.065 Uiso 1 1 calc R U . . .
 H2C H 0.313001 0.738690 -0.512819 0.065 Uiso 1 1 calc R U . . .
 C3 C 0.1189(6) 0.8961(5) -0.3379(3) 0.0411(11) Uani 1 1 d . . . . .
 H3A H 0.002376 0.899102 -0.345351 0.062 Uiso 1 1 calc R U . . .
 H3B H 0.125505 0.986773 -0.354011 0.062 Uiso 1 1 calc R U . . .
 H3C H 0.141184 0.872970 -0.279850 0.062 Uiso 1 1 calc R U . . .
 C4 C 0.5362(5) 0.6453(5) -0.3960(3) 0.0307(9) Uani 1 1 d . . . . .
 H4 H 0.562364 0.642458 -0.457341 0.037 Uiso 1 1 calc R U . . .
 C5 C 0.4265(5) 0.5560(5) -0.3665(3) 0.0327(9) Uani 1 1 d . . . . .
 H5 H 0.444031 0.486977 -0.408573 0.039 Uiso 1 1 calc R U . . .
 C6 C 0.4609(5) 0.4815(4) -0.2817(3) 0.0315(9) Uani 1 1 d . . . . .
 C7 C 0.3089(6) 0.4432(5) -0.2419(3) 0.0375(10) Uani 1 1 d . . . . .
 H7A H 0.228756 0.515587 -0.205188 0.045 Uiso 1 1 calc R U . . .
 H7B H 0.242512 0.428528 -0.284154 0.045 Uiso 1 1 calc R U . . .
 C8 C 0.5486(6) 0.2433(5) -0.2468(3) 0.0399(10) Uani 1 1 d . . . . .
 C9 C 0.5111(8) 0.1574(6) -0.3058(4) 0.0615(16) Uani 1 1 d . . . . .
 H9A H 0.418377 0.217426 -0.339244 0.092 Uiso 1 1 calc R U . . .
 H9B H 0.473510 0.087464 -0.274500 0.092 Uiso 1 1 calc R U . . .
 H9C H 0.616941 0.111491 -0.342012 0.092 Uiso 1 1 calc R U . . .
 C10 C 0.6884(8) 0.1610(7) -0.1919(4) 0.0640(16) Uani 1 1 d . . . . .
 H10A H 0.798130 0.116055 -0.225813 0.096 Uiso 1 1 calc R U . . .
 H10B H 0.654041 0.090469 -0.159381 0.096 Uiso 1 1 calc R U . . .
 H10C H 0.704240 0.222896 -0.154706 0.096 Uiso 1 1 calc R U . . .
 C11 C 0.7053(5) 0.6041(5) -0.3560(3) 0.0304(9) Uani 1 1 d . . . . .
 C12 C 0.6884(5) 0.5797(4) -0.2612(3) 0.0285(9) Uani 1 1 d . . . . .
 H12 H 0.790070 0.494261 -0.247483 0.034 Uiso 1 1 calc R U . . .
 C13 C 0.5226(5) 0.5562(4) -0.2225(2) 0.0291(9) Uani 1 1 d . . . . .
 H13 H 0.553546 0.494463 -0.171737 0.035 Uiso 1 1 calc R U . . .
 C14 C 0.7898(6) 0.7145(5) -0.3666(3) 0.0367(10) Uani 1 1 d . . . . .
 H14 H 0.918823 0.666514 -0.365081 0.044 Uiso 1 1 calc R U . . .
 C15 C 0.7559(6) 0.8069(5) -0.4414(3) 0.0427(11) Uani 1 1 d . . . . .
 C16 C 0.7360(7) 0.8807(6) -0.5007(4) 0.0526(13) Uani 1 1 d . . . . .
 H16 H 0.719934 0.940571 -0.548923 0.063 Uiso 1 1 calc R U . . .
 C17 C 0.7164(5) 0.7016(4) -0.2275(3) 0.0316(9) Uani 1 1 d . . . . .
 H17 H 0.618228 0.748154 -0.185418 0.038 Uiso 1 1 calc R U . . .
 C18 C 0.9066(7) 0.7489(6) -0.1497(3) 0.0452(12) Uani 1 1 d . . . . .
 H18A H 0.920585 0.820346 -0.189887 0.068 Uiso 1 1 calc R U . . .
 H18B H 1.013332 0.704255 -0.121784 0.068 Uiso 1 1 calc R U . . .
 H18C H 0.807970 0.791550 -0.108883 0.068 Uiso 1 1 calc R U . . .
 C19 C 0.3582(6) 0.6974(5) -0.1113(3) 0.0346(10) Uani 1 1 d . . . . .
 H19A H 0.471658 0.674354 -0.088786 0.042 Uiso 1 1 calc R U . . .
 H19B H 0.302598 0.634109 -0.083891 0.042 Uiso 1 1 calc R U . . .
 C20 C 0.2431(5) 0.8444(5) -0.0949(3) 0.0313(9) Uani 1 1 d . . . . .
 C21 C 0.1212(6) 0.8757(5) -0.0259(3) 0.0389(10) Uani 1 1 d . . . . .
 H21 H 0.108697 0.802799 0.010086 0.047 Uiso 1 1 calc R U . . .
 C22 C 0.0190(7) 1.0105(6) -0.0093(3) 0.0429(11) Uani 1 1 d . . . . .
 H22 H -0.064490 1.030108 0.037634 0.051 Uiso 1 1 calc R U . . .
 C23 C 0.0374(6) 1.1176(5) -0.0607(3) 0.0392(11) Uani 1 1 d . . . . .
 C24 C 0.1581(6) 1.0890(5) -0.1296(3) 0.0387(10) Uani 1 1 d . . . . .
 H24 H 0.171863 1.162140 -0.164997 0.046 Uiso 1 1 calc R U . . .
 C25 C 0.2584(6) 0.9524(5) -0.1460(3) 0.0349(10) Uani 1 1 d . . . . .
 H25 H 0.339665 0.932670 -0.193667 0.042 Uiso 1 1 calc R U . . .
 C26 C -0.0469(10) 1.3607(6) -0.0888(4) 0.0712(19) Uani 1 1 d . . . . .
 H26A H -0.059195 1.350410 -0.146476 0.107 Uiso 1 1 calc R U . . .
 H26B H 0.069739 1.360327 -0.084285 0.107 Uiso 1 1 calc R U . . .
 H26C H -0.135201 1.448419 -0.069979 0.107 Uiso 1 1 calc R U . . .
 O9 O 0.3119(4) 0.6588(3) 0.29171(18) 0.0326(6) Uani 1 1 d . . . . .
 O10 O 0.1208(4) 0.6900(3) 0.1956(2) 0.0414(8) Uani 1 1 d . . . . .
 O11 O 0.5121(4) 0.2300(3) 0.37796(18) 0.0316(6) Uani 1 1 d . . . . .
 O12 O 0.2277(4) 0.3496(3) 0.3619(2) 0.0372(7) Uani 1 1 d . . . . .
 O13 O 0.8603(4) 0.2213(3) 0.3007(2) 0.0394(7) Uani 1 1 d . . . . .
 O14 O 0.9196(4) 0.3595(3) 0.19013(19) 0.0368(7) Uani 1 1 d . . . . .
 O15 O 0.4619(4) 0.3252(3) 0.19894(17) 0.0304(6) Uani 1 1 d . . . . .
 O16 O 0.6643(6) -0.2499(4) 0.0367(2) 0.0559(10) Uani 1 1 d . . . . .
 N4 N 0.5949(5) 0.5415(4) 0.3997(2) 0.0350(8) Uani 1 1 d . . . . .
 N5 N 0.6357(5) 0.6327(4) 0.3615(2) 0.0391(9) Uani 1 1 d . . . . .
 N6 N 0.6652(7) 0.7250(5) 0.3324(3) 0.0630(13) Uani 1 1 d . . . . .
 C27 C 0.1830(6) 0.7638(5) 0.2452(3) 0.0373(10) Uani 1 1 d . . . . .
 C28 C 0.0393(7) 0.8521(6) 0.3056(4) 0.0550(14) Uani 1 1 d . . . . .
 H28A H -0.014394 0.793830 0.339456 0.082 Uiso 1 1 calc R U . . .
 H28B H -0.049352 0.924220 0.275164 0.082 Uiso 1 1 calc R U . . .
 H28C H 0.088750 0.895198 0.341400 0.082 Uiso 1 1 calc R U . . .
 C29 C 0.2724(8) 0.8436(6) 0.1887(4) 0.0569(14) Uani 1 1 d . . . . .
 H29A H 0.321857 0.890861 0.221684 0.085 Uiso 1 1 calc R U . . .
 H29B H 0.187478 0.912168 0.154696 0.085 Uiso 1 1 calc R U . . .
 H29C H 0.365988 0.779741 0.152880 0.085 Uiso 1 1 calc R U . . .
 C30 C 0.1358(6) 0.5631(5) 0.2416(3) 0.0368(10) Uani 1 1 d . . . . .
 H30A H 0.142445 0.490513 0.204943 0.044 Uiso 1 1 calc R U . . .
 H30B H 0.036296 0.576771 0.284276 0.044 Uiso 1 1 calc R U . . .
 C31 C 0.3055(5) 0.5263(4) 0.2804(3) 0.0309(9) Uani 1 1 d . . . . .
 C32 C 0.3021(5) 0.4519(5) 0.3658(3) 0.0323(9) Uani 1 1 d . . . . .
 H32 H 0.229798 0.520537 0.407344 0.039 Uiso 1 1 calc R U . . .
 C33 C 0.4831(5) 0.3681(4) 0.3965(3) 0.0302(9) Uani 1 1 d . . . . .
 H33 H 0.475726 0.374339 0.457678 0.036 Uiso 1 1 calc R U . . .
 C34 C 0.3453(5) 0.2192(5) 0.3925(3) 0.0323(9) Uani 1 1 d . . . . .
 C35 C 0.2967(7) 0.1983(6) 0.4841(3) 0.0451(12) Uani 1 1 d . . . . .
 H35A H 0.380656 0.110901 0.505244 0.068 Uiso 1 1 calc R U . . .
 H35B H 0.179344 0.195459 0.492226 0.068 Uiso 1 1 calc R U . . .
 H35C H 0.298598 0.275018 0.513726 0.068 Uiso 1 1 calc R U . . .
 C36 C 0.3432(7) 0.1063(5) 0.3423(3) 0.0425(11) Uani 1 1 d . . . . .
 H36A H 0.379214 0.123118 0.284298 0.064 Uiso 1 1 calc R U . . .
 H36B H 0.224980 0.105535 0.347216 0.064 Uiso 1 1 calc R U . . .
 H36C H 0.424024 0.016795 0.362722 0.064 Uiso 1 1 calc R U . . .
 C37 C 0.6285(5) 0.4130(4) 0.3556(3) 0.0288(9) Uani 1 1 d . . . . .
 C38 C 0.8151(6) 0.3092(5) 0.3686(3) 0.0352(10) Uani 1 1 d . . . . .
 H38 H 0.895406 0.361013 0.363979 0.042 Uiso 1 1 calc R U . . .
 C39 C 0.8334(6) 0.2281(5) 0.4468(3) 0.0417(11) Uani 1 1 d . . . . .
 C40 C 0.8472(7) 0.1675(7) 0.5115(4) 0.0580(15) Uani 1 1 d . . . . .
 H40 H 0.858353 0.118517 0.563660 0.070 Uiso 1 1 calc R U . . .
 C41 C 0.7976(5) 0.3072(5) 0.2306(3) 0.0322(9) Uani 1 1 d . . . . .
 H41 H 0.765221 0.254535 0.191566 0.039 Uiso 1 1 calc R U . . .
 C42 C 1.0695(6) 0.2563(6) 0.1521(3) 0.0495(13) Uani 1 1 d . . . . .
 H42A H 1.140501 0.300671 0.117568 0.074 Uiso 1 1 calc R U . . .
 H42B H 1.033108 0.201913 0.117722 0.074 Uiso 1 1 calc R U . . .
 H42C H 1.138444 0.195298 0.194717 0.074 Uiso 1 1 calc R U . . .
 C43 C 0.6356(5) 0.4308(4) 0.2603(3) 0.0290(9) Uani 1 1 d . . . . .
 H43 H 0.662689 0.515701 0.244524 0.035 Uiso 1 1 calc R U . . .
 C44 C 0.4660(5) 0.4520(4) 0.2219(3) 0.0299(9) Uani 1 1 d . . . . .
 H44 H 0.461649 0.512734 0.170606 0.036 Uiso 1 1 calc R U . . .
 C45 C 0.4968(6) 0.3063(5) 0.1119(3) 0.0358(10) Uani 1 1 d . . . . .
 H45A H 0.597329 0.332153 0.090090 0.043 Uiso 1 1 calc R U . . .
 H45B H 0.394085 0.366796 0.083486 0.043 Uiso 1 1 calc R U . . .
 C46 C 0.5366(5) 0.1584(5) 0.0960(3) 0.0310(9) Uani 1 1 d . . . . .
 C47 C 0.4809(6) 0.1242(5) 0.0268(3) 0.0400(11) Uani 1 1 d . . . . .
 H47 H 0.411337 0.195837 -0.008507 0.048 Uiso 1 1 calc R U . . .
 C48 C 0.5254(7) -0.0121(5) 0.0090(3) 0.0446(12) Uani 1 1 d . . . . .
 H48 H 0.486085 -0.033607 -0.038311 0.054 Uiso 1 1 calc R U . . .
 C49 C 0.6266(7) -0.1174(5) 0.0595(3) 0.0394(11) Uani 1 1 d . . . . .
 C50 C 0.6829(6) -0.0867(5) 0.1289(3) 0.0385(10) Uani 1 1 d . . . . .
 H50 H 0.752431 -0.158676 0.164037 0.046 Uiso 1 1 calc R U . . .
 C51 C 0.6360(6) 0.0512(5) 0.1465(3) 0.0345(10) Uani 1 1 d . . . . .
 H51 H 0.673152 0.072386 0.194531 0.041 Uiso 1 1 calc R U . . .
 C52 C 0.7780(11) -0.3585(6) 0.0840(4) 0.074(2) Uani 1 1 d . . . . .
 H52A H 0.786830 -0.447475 0.065064 0.112 Uiso 1 1 calc R U . . .
 H52B H 0.732511 -0.350889 0.142256 0.112 Uiso 1 1 calc R U . . .
 H52C H 0.893801 -0.352722 0.077452 0.112 Uiso 1 1 calc R U . . .

loop_
  _atom_site_aniso_label
  _atom_site_aniso_U_11
  _atom_site_aniso_U_22
  _atom_site_aniso_U_33
  _atom_site_aniso_U_23
  _atom_site_aniso_U_13
  _atom_site_aniso_U_12
 O1 0.0276(15) 0.0302(17) 0.0391(16) -0.0004(12) -0.0058(12) -0.0113(13)
 O2 0.0283(15) 0.0331(18) 0.0514(18) 0.0067(14) -0.0110(13) -0.0127(13)
 O3 0.0326(15) 0.0199(16) 0.0451(17) -0.0004(12) 0.0005(12) -0.0085(13)
 O4 0.0417(18) 0.0300(18) 0.0474(18) 0.0011(14) 0.0064(14) -0.0133(14)
 O5 0.0317(15) 0.0298(17) 0.0270(14) -0.0037(11) -0.0017(11) -0.0071(13)
 O6 0.0464(18) 0.0283(17) 0.0460(18) 0.0020(13) -0.0137(14) -0.0162(14)
 O7 0.0353(16) 0.0355(18) 0.0429(17) -0.0052(13) -0.0132(13) -0.0133(14)
 O8 0.066(2) 0.038(2) 0.044(2) -0.0088(16) -0.0011(17) -0.0009(18)
 N1 0.038(2) 0.033(2) 0.040(2) -0.0052(17) -0.0008(17) -0.0044(18)
 N2 0.036(2) 0.041(3) 0.044(2) -0.0112(19) -0.0004(17) -0.008(2)
 N3 0.055(3) 0.052(3) 0.056(3) -0.010(2) -0.007(2) 0.008(2)
 C1 0.028(2) 0.032(3) 0.041(2) 0.0026(18) -0.0073(18) -0.0134(19)
 C2 0.040(2) 0.049(3) 0.039(3) 0.001(2) -0.011(2) -0.012(2)
 C3 0.032(2) 0.043(3) 0.044(3) -0.002(2) -0.0072(19) -0.009(2)
 C4 0.032(2) 0.030(2) 0.032(2) -0.0031(17) -0.0033(16) -0.0116(18)
 C5 0.033(2) 0.028(2) 0.039(2) -0.0032(18) -0.0071(18) -0.0126(19)
 C6 0.028(2) 0.023(2) 0.041(2) -0.0038(18) -0.0024(17) -0.0069(17)
 C7 0.035(2) 0.028(2) 0.049(3) -0.0011(19) -0.0020(19) -0.0122(19)
 C8 0.041(3) 0.028(3) 0.047(3) 0.002(2) 0.006(2) -0.013(2)
 C9 0.069(4) 0.043(3) 0.081(4) -0.022(3) 0.019(3) -0.033(3)
 C10 0.055(3) 0.050(4) 0.066(4) 0.020(3) 0.001(3) -0.004(3)
 C11 0.027(2) 0.028(2) 0.035(2) -0.0043(17) -0.0018(16) -0.0084(18)
 C12 0.028(2) 0.023(2) 0.034(2) -0.0013(16) -0.0065(16) -0.0069(17)
 C13 0.029(2) 0.023(2) 0.032(2) 0.0002(16) -0.0049(17) -0.0061(17)
 C14 0.032(2) 0.036(3) 0.043(3) 0.001(2) -0.0077(19) -0.013(2)
 C15 0.037(2) 0.044(3) 0.054(3) 0.006(2) -0.008(2) -0.023(2)
 C16 0.048(3) 0.058(4) 0.053(3) 0.014(3) -0.008(2) -0.024(3)
 C17 0.027(2) 0.028(2) 0.041(2) -0.0045(18) -0.0021(17) -0.0119(18)
 C18 0.050(3) 0.050(3) 0.046(3) -0.011(2) -0.010(2) -0.027(2)
 C19 0.040(2) 0.036(3) 0.028(2) -0.0020(18) -0.0022(18) -0.016(2)
 C20 0.034(2) 0.032(2) 0.030(2) -0.0026(17) -0.0041(17) -0.0152(19)
 C21 0.048(3) 0.041(3) 0.033(2) -0.0042(19) 0.0039(19) -0.023(2)
 C22 0.049(3) 0.046(3) 0.031(2) -0.010(2) 0.007(2) -0.017(2)
 C23 0.042(3) 0.037(3) 0.034(2) -0.0089(19) -0.0074(19) -0.007(2)
 C24 0.045(3) 0.033(3) 0.035(2) 0.0019(19) -0.0061(19) -0.012(2)
 C25 0.035(2) 0.036(3) 0.032(2) -0.0001(18) -0.0020(18) -0.014(2)
 C26 0.105(5) 0.032(3) 0.056(3) 0.001(3) -0.008(3) -0.002(3)
 O9 0.0329(15) 0.0214(15) 0.0437(16) -0.0032(12) -0.0109(12) -0.0078(12)
 O10 0.0425(18) 0.0326(18) 0.0492(19) -0.0006(14) -0.0196(14) -0.0099(14)
 O11 0.0294(15) 0.0279(17) 0.0388(16) -0.0005(12) -0.0034(12) -0.0122(13)
 O12 0.0295(15) 0.0350(18) 0.0511(18) 0.0025(14) -0.0080(13) -0.0162(14)
 O13 0.0349(16) 0.0263(17) 0.0496(19) 0.0007(13) -0.0009(13) -0.0047(13)
 O14 0.0302(16) 0.0354(18) 0.0435(17) -0.0062(13) 0.0039(12) -0.0119(14)
 O15 0.0355(16) 0.0292(16) 0.0290(15) -0.0061(12) -0.0032(11) -0.0138(13)
 O16 0.088(3) 0.035(2) 0.047(2) -0.0113(16) -0.0010(18) -0.026(2)
 N4 0.040(2) 0.031(2) 0.0376(19) -0.0053(16) -0.0063(16) -0.0154(17)
 N5 0.042(2) 0.036(2) 0.044(2) -0.0103(18) -0.0017(17) -0.0188(19)
 N6 0.092(4) 0.048(3) 0.063(3) -0.008(2) 0.004(3) -0.045(3)
 C27 0.037(2) 0.029(3) 0.046(3) -0.0010(19) -0.014(2) -0.008(2)
 C28 0.045(3) 0.039(3) 0.072(4) -0.014(3) -0.015(3) 0.000(2)
 C29 0.075(4) 0.044(3) 0.060(3) 0.013(3) -0.023(3) -0.030(3)
 C30 0.032(2) 0.029(2) 0.050(3) -0.0038(19) -0.0101(19) -0.0097(19)
 C31 0.031(2) 0.022(2) 0.041(2) -0.0034(17) -0.0069(18) -0.0100(18)
 C32 0.028(2) 0.030(2) 0.040(2) -0.0058(18) -0.0001(17) -0.0121(18)
 C33 0.032(2) 0.029(2) 0.031(2) -0.0042(17) -0.0014(16) -0.0128(18)
 C34 0.028(2) 0.032(2) 0.039(2) 0.0022(18) -0.0043(17) -0.0132(18)
 C35 0.046(3) 0.054(3) 0.042(3) 0.001(2) 0.001(2) -0.027(3)
 C36 0.044(3) 0.039(3) 0.050(3) -0.001(2) -0.008(2) -0.021(2)
 C37 0.029(2) 0.025(2) 0.034(2) -0.0050(17) -0.0049(16) -0.0106(18)
 C38 0.031(2) 0.035(3) 0.041(2) 0.0020(19) -0.0069(18) -0.0134(19)
 C39 0.030(2) 0.041(3) 0.054(3) 0.008(2) -0.011(2) -0.014(2)
 C40 0.050(3) 0.065(4) 0.061(3) 0.023(3) -0.019(3) -0.026(3)
 C41 0.028(2) 0.029(2) 0.041(2) -0.0052(18) -0.0050(17) -0.0104(18)
 C42 0.034(2) 0.055(3) 0.052(3) -0.014(2) 0.007(2) -0.009(2)
 C43 0.030(2) 0.025(2) 0.033(2) -0.0017(16) -0.0032(16) -0.0111(18)
 C44 0.033(2) 0.024(2) 0.033(2) -0.0009(17) -0.0047(17) -0.0107(18)
 C45 0.043(2) 0.033(2) 0.029(2) -0.0052(18) -0.0051(18) -0.010(2)
 C46 0.030(2) 0.034(2) 0.030(2) -0.0063(17) -0.0010(16) -0.0119(19)
 C47 0.042(2) 0.041(3) 0.035(2) -0.0062(19) -0.0118(19) -0.009(2)
 C48 0.055(3) 0.047(3) 0.035(2) -0.012(2) -0.008(2) -0.020(3)
 C49 0.051(3) 0.035(3) 0.036(2) -0.009(2) 0.004(2) -0.020(2)
 C50 0.046(3) 0.034(3) 0.034(2) 0.0003(19) -0.0030(19) -0.014(2)
 C51 0.041(2) 0.036(3) 0.030(2) -0.0032(18) -0.0049(18) -0.016(2)
 C52 0.127(6) 0.033(3) 0.052(3) 0.000(3) -0.004(4) -0.020(4)

_geom_special_details
;
 All esds (except the esd in the dihedral angle between two l.s. planes)
 are estimated using the full covariance matrix.  The cell esds are taken
 into account individually in the estimation of esds in distances, angles
 and torsion angles; correlations between esds in cell parameters are only
 used when they are defined by crystal symmetry.  An approximate (isotropic)
 treatment of cell esds is used for estimating esds involving l.s. planes.
;
loop_
  _geom_bond_atom_site_label_1
  _geom_bond_atom_site_label_2
  _geom_bond_distance
  _geom_bond_site_symmetry_2
  _geom_bond_publ_flag
 O1 C1 1.423(5) . ?
 O1 C4 1.421(5) . ?
 O2 C1 1.436(5) . ?
 O2 C5 1.434(5) . ?
 O3 C6 1.438(5) . ?
 O3 C8 1.443(5) . ?
 O4 C7 1.427(6) . ?
 O4 C8 1.426(6) . ?
 O5 C13 1.419(5) . ?
 O5 C19 1.431(5) . ?
 O6 C14 1.433(6) . ?
 O6 C17 1.416(5) . ?
 O7 C17 1.401(5) . ?
 O7 C18 1.425(5) . ?
 O8 C23 1.377(6) . ?
 O8 C26 1.421(8) . ?
 N1 N2 1.219(6) . ?
 N1 C11 1.499(6) . ?
 N2 N3 1.142(6) . ?
 C1 C2 1.514(6) . ?
 C1 C3 1.501(7) . ?
 C2 H2A 0.9800 . ?
 C2 H2B 0.9800 . ?
 C2 H2C 0.9800 . ?
 C3 H3A 0.9800 . ?
 C3 H3B 0.9800 . ?
 C3 H3C 0.9800 . ?
 C4 H4 1.0000 . ?
 C4 C5 1.547(6) . ?
 C4 C11 1.518(6) . ?
 C5 H5 1.0000 . ?
 C5 C6 1.531(6) . ?
 C6 C7 1.522(6) . ?
 C6 C13 1.539(6) . ?
 C7 H7A 0.9900 . ?
 C7 H7B 0.9900 . ?
 C8 C9 1.508(8) . ?
 C8 C10 1.500(8) . ?
 C9 H9A 0.9800 . ?
 C9 H9B 0.9800 . ?
 C9 H9C 0.9800 . ?
 C10 H10A 0.9800 . ?
 C10 H10B 0.9800 . ?
 C10 H10C 0.9800 . ?
 C11 C12 1.545(6) . ?
 C11 C14 1.550(6) . ?
 C12 H12 1.0000 . ?
 C12 C13 1.542(6) . ?
 C12 C17 1.537(6) . ?
 C13 H13 1.0000 . ?
 C14 H14 1.0000 . ?
 C14 C15 1.474(7) . ?
 C15 C16 1.171(7) . ?
 C16 H16 0.9500 . ?
 C17 H17 1.0000 . ?
 C18 H18A 0.9800 . ?
 C18 H18B 0.9800 . ?
 C18 H18C 0.9800 . ?
 C19 H19A 0.9900 . ?
 C19 H19B 0.9900 . ?
 C19 C20 1.499(7) . ?
 C20 C21 1.394(6) . ?
 C20 C25 1.379(6) . ?
 C21 H21 0.9500 . ?
 C21 C22 1.374(7) . ?
 C22 H22 0.9500 . ?
 C22 C23 1.383(7) . ?
 C23 C24 1.387(7) . ?
 C24 H24 0.9500 . ?
 C24 C25 1.385(7) . ?
 C25 H25 0.9500 . ?
 C26 H26A 0.9800 . ?
 C26 H26B 0.9800 . ?
 C26 H26C 0.9800 . ?
 O9 C27 1.445(5) . ?
 O9 C31 1.436(5) . ?
 O10 C27 1.426(5) . ?
 O10 C30 1.434(6) . ?
 O11 C33 1.426(5) . ?
 O11 C34 1.423(5) . ?
 O12 C32 1.433(5) . ?
 O12 C34 1.432(5) . ?
 O13 C38 1.428(6) . ?
 O13 C41 1.412(5) . ?
 O14 C41 1.400(5) . ?
 O14 C42 1.421(6) . ?
 O15 C44 1.424(5) . ?
 O15 C45 1.432(5) . ?
 O16 C49 1.374(6) . ?
 O16 C52 1.409(8) . ?
 N4 N5 1.225(6) . ?
 N4 C37 1.498(5) . ?
 N5 N6 1.133(6) . ?
 C27 C28 1.516(7) . ?
 C27 C29 1.505(7) . ?
 C28 H28A 0.9800 . ?
 C28 H28B 0.9800 . ?
 C28 H28C 0.9800 . ?
 C29 H29A 0.9800 . ?
 C29 H29B 0.9800 . ?
 C29 H29C 0.9800 . ?
 C30 H30A 0.9900 . ?
 C30 H30B 0.9900 . ?
 C30 C31 1.517(6) . ?
 C31 C32 1.537(6) . ?
 C31 C44 1.529(6) . ?
 C32 H32 1.0000 . ?
 C32 C33 1.546(6) . ?
 C33 H33 1.0000 . ?
 C33 C37 1.519(6) . ?
 C34 C35 1.520(7) . ?
 C34 C36 1.504(6) . ?
 C35 H35A 0.9800 . ?
 C35 H35B 0.9800 . ?
 C35 H35C 0.9800 . ?
 C36 H36A 0.9800 . ?
 C36 H36B 0.9800 . ?
 C36 H36C 0.9800 . ?
 C37 C38 1.548(6) . ?
 C37 C43 1.547(6) . ?
 C38 H38 1.0000 . ?
 C38 C39 1.458(7) . ?
 C39 C40 1.177(7) . ?
 C40 H40 0.9500 . ?
 C41 H41 1.0000 . ?
 C41 C43 1.535(6) . ?
 C42 H42A 0.9800 . ?
 C42 H42B 0.9800 . ?
 C42 H42C 0.9800 . ?
 C43 H43 1.0000 . ?
 C43 C44 1.545(6) . ?
 C44 H44 1.0000 . ?
 C45 H45A 0.9900 . ?
 C45 H45B 0.9900 . ?
 C45 C46 1.494(6) . ?
 C46 C47 1.396(6) . ?
 C46 C51 1.385(6) . ?
 C47 H47 0.9500 . ?
 C47 C48 1.379(7) . ?
 C48 H48 0.9500 . ?
 C48 C49 1.380(7) . ?
 C49 C50 1.386(7) . ?
 C50 H50 0.9500 . ?
 C50 C51 1.390(7) . ?
 C51 H51 0.9500 . ?
 C52 H52A 0.9800 . ?
 C52 H52B 0.9800 . ?
 C52 H52C 0.9800 . ?

loop_
  _geom_angle_atom_site_label_1
  _geom_angle_atom_site_label_2
  _geom_angle_atom_site_label_3
  _geom_angle
  _geom_angle_site_symmetry_1
  _geom_angle_site_symmetry_3
  _geom_angle_publ_flag
 C4 O1 C1 105.0(3) . . ?
 C5 O2 C1 108.8(3) . . ?
 C6 O3 C8 109.4(3) . . ?
 C8 O4 C7 105.9(3) . . ?
 C13 O5 C19 113.9(3) . . ?
 C17 O6 C14 106.7(3) . . ?
 C17 O7 C18 113.1(4) . . ?
 C23 O8 C26 116.8(4) . . ?
 N2 N1 C11 117.8(4) . . ?
 N3 N2 N1 173.8(5) . . ?
 O1 C1 O2 104.3(3) . . ?
 O1 C1 C2 111.9(4) . . ?
 O1 C1 C3 108.1(3) . . ?
 O2 C1 C2 110.0(4) . . ?
 O2 C1 C3 109.2(4) . . ?
 C3 C1 C2 113.0(4) . . ?
 C1 C2 H2A 109.5 . . ?
 C1 C2 H2B 109.5 . . ?
 C1 C2 H2C 109.5 . . ?
 H2A C2 H2B 109.5 . . ?
 H2A C2 H2C 109.5 . . ?
 H2B C2 H2C 109.5 . . ?
 C1 C3 H3A 109.5 . . ?
 C1 C3 H3B 109.5 . . ?
 C1 C3 H3C 109.5 . . ?
 H3A C3 H3B 109.5 . . ?
 H3A C3 H3C 109.5 . . ?
 H3B C3 H3C 109.5 . . ?
 O1 C4 H4 109.4 . . ?
 O1 C4 C5 103.0(3) . . ?
 O1 C4 C11 110.8(3) . . ?
 C5 C4 H4 109.4 . . ?
 C11 C4 H4 109.4 . . ?
 C11 C4 C5 114.6(4) . . ?
 O2 C5 C4 103.2(3) . . ?
 O2 C5 H5 109.5 . . ?
 O2 C5 C6 109.4(3) . . ?
 C4 C5 H5 109.5 . . ?
 C6 C5 C4 115.4(3) . . ?
 C6 C5 H5 109.5 . . ?
 O3 C6 C5 108.2(3) . . ?
 O3 C6 C7 102.7(3) . . ?
 O3 C6 C13 106.2(3) . . ?
 C5 C6 C13 114.1(3) . . ?
 C7 C6 C5 112.6(3) . . ?
 C7 C6 C13 112.1(4) . . ?
 O4 C7 C6 102.5(3) . . ?
 O4 C7 H7A 111.3 . . ?
 O4 C7 H7B 111.3 . . ?
 C6 C7 H7A 111.3 . . ?
 C6 C7 H7B 111.3 . . ?
 H7A C7 H7B 109.2 . . ?
 O3 C8 C9 109.2(4) . . ?
 O3 C8 C10 109.0(4) . . ?
 O4 C8 O3 104.9(3) . . ?
 O4 C8 C9 110.9(4) . . ?
 O4 C8 C10 108.5(4) . . ?
 C10 C8 C9 113.9(5) . . ?
 C8 C9 H9A 109.5 . . ?
 C8 C9 H9B 109.5 . . ?
 C8 C9 H9C 109.5 . . ?
 H9A C9 H9B 109.5 . . ?
 H9A C9 H9C 109.5 . . ?
 H9B C9 H9C 109.5 . . ?
 C8 C10 H10A 109.5 . . ?
 C8 C10 H10B 109.5 . . ?
 C8 C10 H10C 109.5 . . ?
 H10A C10 H10B 109.5 . . ?
 H10A C10 H10C 109.5 . . ?
 H10B C10 H10C 109.5 . . ?
 N1 C11 C4 102.0(3) . . ?
 N1 C11 C12 115.5(3) . . ?
 N1 C11 C14 108.2(3) . . ?
 C4 C11 C12 115.0(3) . . ?
 C4 C11 C14 114.6(4) . . ?
 C12 C11 C14 101.8(3) . . ?
 C11 C12 H12 106.8 . . ?
 C13 C12 C11 116.5(3) . . ?
 C13 C12 H12 106.8 . . ?
 C17 C12 C11 104.7(3) . . ?
 C17 C12 H12 106.8 . . ?
 C17 C12 C13 114.6(3) . . ?
 O5 C13 C6 110.3(3) . . ?
 O5 C13 C12 112.7(3) . . ?
 O5 C13 H13 107.6 . . ?
 C6 C13 C12 110.8(3) . . ?
 C6 C13 H13 107.6 . . ?
 C12 C13 H13 107.6 . . ?
 O6 C14 C11 104.7(3) . . ?
 O6 C14 H14 108.7 . . ?
 O6 C14 C15 109.2(4) . . ?
 C11 C14 H14 108.7 . . ?
 C15 C14 C11 116.6(4) . . ?
 C15 C14 H14 108.7 . . ?
 C16 C15 C14 177.0(5) . . ?
 C15 C16 H16 180.0 . . ?
 O6 C17 C12 107.2(3) . . ?
 O6 C17 H17 110.0 . . ?
 O7 C17 O6 111.9(3) . . ?
 O7 C17 C12 107.6(3) . . ?
 O7 C17 H17 110.0 . . ?
 C12 C17 H17 110.0 . . ?
 O7 C18 H18A 109.5 . . ?
 O7 C18 H18B 109.5 . . ?
 O7 C18 H18C 109.5 . . ?
 H18A C18 H18B 109.5 . . ?
 H18A C18 H18C 109.5 . . ?
 H18B C18 H18C 109.5 . . ?
 O5 C19 H19A 109.9 . . ?
 O5 C19 H19B 109.9 . . ?
 O5 C19 C20 109.1(3) . . ?
 H19A C19 H19B 108.3 . . ?
 C20 C19 H19A 109.9 . . ?
 C20 C19 H19B 109.9 . . ?
 C21 C20 C19 120.7(4) . . ?
 C25 C20 C19 121.1(4) . . ?
 C25 C20 C21 118.2(4) . . ?
 C20 C21 H21 119.5 . . ?
 C22 C21 C20 121.0(4) . . ?
 C22 C21 H21 119.5 . . ?
 C21 C22 H22 120.0 . . ?
 C21 C22 C23 120.0(4) . . ?
 C23 C22 H22 120.0 . . ?
 O8 C23 C22 116.0(4) . . ?
 O8 C23 C24 124.0(4) . . ?
 C22 C23 C24 120.0(4) . . ?
 C23 C24 H24 120.5 . . ?
 C25 C24 C23 119.1(4) . . ?
 C25 C24 H24 120.4 . . ?
 C20 C25 C24 121.7(4) . . ?
 C20 C25 H25 119.2 . . ?
 C24 C25 H25 119.2 . . ?
 O8 C26 H26A 109.5 . . ?
 O8 C26 H26B 109.5 . . ?
 O8 C26 H26C 109.5 . . ?
 H26A C26 H26B 109.5 . . ?
 H26A C26 H26C 109.5 . . ?
 H26B C26 H26C 109.5 . . ?
 C31 O9 C27 109.0(3) . . ?
 C27 O10 C30 105.8(3) . . ?
 C34 O11 C33 105.3(3) . . ?
 C34 O12 C32 108.6(3) . . ?
 C41 O13 C38 106.8(3) . . ?
 C41 O14 C42 113.4(4) . . ?
 C44 O15 C45 113.4(3) . . ?
 C49 O16 C52 117.0(4) . . ?
 N5 N4 C37 117.4(4) . . ?
 N6 N5 N4 173.3(5) . . ?
 O9 C27 C28 108.3(4) . . ?
 O9 C27 C29 108.6(4) . . ?
 O10 C27 O9 105.4(3) . . ?
 O10 C27 C28 111.9(4) . . ?
 O10 C27 C29 108.3(4) . . ?
 C29 C27 C28 114.0(4) . . ?
 C27 C28 H28A 109.5 . . ?
 C27 C28 H28B 109.5 . . ?
 C27 C28 H28C 109.5 . . ?
 H28A C28 H28B 109.5 . . ?
 H28A C28 H28C 109.5 . . ?
 H28B C28 H28C 109.5 . . ?
 C27 C29 H29A 109.5 . . ?
 C27 C29 H29B 109.5 . . ?
 C27 C29 H29C 109.5 . . ?
 H29A C29 H29B 109.5 . . ?
 H29A C29 H29C 109.5 . . ?
 H29B C29 H29C 109.5 . . ?
 O10 C30 H30A 111.3 . . ?
 O10 C30 H30B 111.3 . . ?
 O10 C30 C31 102.5(3) . . ?
 H30A C30 H30B 109.2 . . ?
 C31 C30 H30A 111.3 . . ?
 C31 C30 H30B 111.3 . . ?
 O9 C31 C30 103.3(3) . . ?
 O9 C31 C32 108.0(3) . . ?
 O9 C31 C44 106.0(3) . . ?
 C30 C31 C32 112.1(4) . . ?
 C30 C31 C44 112.7(3) . . ?
 C44 C31 C32 114.0(3) . . ?
 O12 C32 C31 109.0(3) . . ?
 O12 C32 H32 109.6 . . ?
 O12 C32 C33 103.7(3) . . ?
 C31 C32 H32 109.6 . . ?
 C31 C32 C33 115.2(3) . . ?
 C33 C32 H32 109.6 . . ?
 O11 C33 C32 102.8(3) . . ?
 O11 C33 H33 109.4 . . ?
 O11 C33 C37 111.4(3) . . ?
 C32 C33 H33 109.4 . . ?
 C37 C33 C32 114.3(3) . . ?
 C37 C33 H33 109.4 . . ?
 O11 C34 O12 104.2(3) . . ?
 O11 C34 C35 111.5(3) . . ?
 O11 C34 C36 109.2(4) . . ?
 O12 C34 C35 109.8(4) . . ?
 O12 C34 C36 109.0(3) . . ?
 C36 C34 C35 112.8(4) . . ?
 C34 C35 H35A 109.5 . . ?
 C34 C35 H35B 109.5 . . ?
 C34 C35 H35C 109.5 . . ?
 H35A C35 H35B 109.5 . . ?
 H35A C35 H35C 109.5 . . ?
 H35B C35 H35C 109.5 . . ?
 C34 C36 H36A 109.5 . . ?
 C34 C36 H36B 109.5 . . ?
 C34 C36 H36C 109.5 . . ?
 H36A C36 H36B 109.5 . . ?
 H36A C36 H36C 109.5 . . ?
 H36B C36 H36C 109.5 . . ?
 N4 C37 C33 101.5(3) . . ?
 N4 C37 C38 108.9(3) . . ?
 N4 C37 C43 115.5(3) . . ?
 C33 C37 C38 114.7(3) . . ?
 C33 C37 C43 114.8(3) . . ?
 C43 C37 C38 101.9(3) . . ?
 O13 C38 C37 104.2(3) . . ?
 O13 C38 H38 108.7 . . ?
 O13 C38 C39 110.8(4) . . ?
 C37 C38 H38 108.7 . . ?
 C39 C38 C37 115.5(4) . . ?
 C39 C38 H38 108.7 . . ?
 C40 C39 C38 177.3(6) . . ?
 C39 C40 H40 180.0 . . ?
 O13 C41 H41 109.8 . . ?
 O13 C41 C43 107.6(3) . . ?
 O14 C41 O13 112.2(3) . . ?
 O14 C41 H41 109.8 . . ?
 O14 C41 C43 107.6(3) . . ?
 C43 C41 H41 109.8 . . ?
 O14 C42 H42A 109.5 . . ?
 O14 C42 H42B 109.5 . . ?
 O14 C42 H42C 109.5 . . ?
 H42A C42 H42B 109.5 . . ?
 H42A C42 H42C 109.5 . . ?
 H42B C42 H42C 109.5 . . ?
 C37 C43 H43 106.6 . . ?
 C41 C43 C37 104.0(3) . . ?
 C41 C43 H43 106.6 . . ?
 C41 C43 C44 115.8(3) . . ?
 C44 C43 C37 116.4(3) . . ?
 C44 C43 H43 106.6 . . ?
 O15 C44 C31 110.6(3) . . ?
 O15 C44 C43 112.2(3) . . ?
 O15 C44 H44 107.7 . . ?
 C31 C44 C43 110.8(3) . . ?
 C31 C44 H44 107.7 . . ?
 C43 C44 H44 107.7 . . ?
 O15 C45 H45A 109.8 . . ?
 O15 C45 H45B 109.8 . . ?
 O15 C45 C46 109.5(4) . . ?
 H45A C45 H45B 108.2 . . ?
 C46 C45 H45A 109.8 . . ?
 C46 C45 H45B 109.8 . . ?
 C47 C46 C45 120.4(4) . . ?
 C51 C46 C45 121.6(4) . . ?
 C51 C46 C47 117.9(4) . . ?
 C46 C47 H47 119.6 . . ?
 C48 C47 C46 120.9(4) . . ?
 C48 C47 H47 119.6 . . ?
 C47 C48 H48 119.8 . . ?
 C47 C48 C49 120.4(4) . . ?
 C49 C48 H48 119.8 . . ?
 O16 C49 C48 116.2(4) . . ?
 O16 C49 C50 123.8(4) . . ?
 C48 C49 C50 120.1(4) . . ?
 C49 C50 H50 120.5 . . ?
 C49 C50 C51 119.0(4) . . ?
 C51 C50 H50 120.5 . . ?
 C46 C51 C50 121.9(4) . . ?
 C46 C51 H51 119.1 . . ?
 C50 C51 H51 119.1 . . ?
 O16 C52 H52A 109.5 . . ?
 O16 C52 H52B 109.5 . . ?
 O16 C52 H52C 109.5 . . ?
 H52A C52 H52B 109.5 . . ?
 H52A C52 H52C 109.5 . . ?
 H52B C52 H52C 109.5 . . ?

loop_
  _geom_torsion_atom_site_label_1
  _geom_torsion_atom_site_label_2
  _geom_torsion_atom_site_label_3
  _geom_torsion_atom_site_label_4
  _geom_torsion
  _geom_torsion_site_symmetry_1
  _geom_torsion_site_symmetry_2
  _geom_torsion_site_symmetry_3
  _geom_torsion_site_symmetry_4
  _geom_torsion_publ_flag
 O1 C4 C5 O2 21.8(4) . . . . ?
 O1 C4 C5 C6 -97.4(4) . . . . ?
 O1 C4 C11 N1 -164.9(3) . . . . ?
 O1 C4 C11 C12 69.3(5) . . . . ?
 O1 C4 C11 C14 -48.2(5) . . . . ?
 O2 C5 C6 O3 154.8(3) . . . . ?
 O2 C5 C6 C7 42.1(5) . . . . ?
 O2 C5 C6 C13 -87.2(4) . . . . ?
 O3 C6 C7 O4 31.3(4) . . . . ?
 O3 C6 C13 O5 -172.0(3) . . . . ?
 O3 C6 C13 C12 62.6(4) . . . . ?
 O5 C19 C20 C21 144.3(4) . . . . ?
 O5 C19 C20 C25 -37.6(5) . . . . ?
 O8 C23 C24 C25 -179.3(4) . . . . ?
 N1 C11 C12 C13 -100.6(4) . . . . ?
 N1 C11 C12 C17 131.6(4) . . . . ?
 N1 C11 C14 O6 -155.0(3) . . . . ?
 N1 C11 C14 C15 84.3(5) . . . . ?
 N2 N1 C11 C4 -142.0(4) . . . . ?
 N2 N1 C11 C12 -16.6(6) . . . . ?
 N2 N1 C11 C14 96.8(5) . . . . ?
 C1 O1 C4 C5 -37.6(4) . . . . ?
 C1 O1 C4 C11 -160.6(3) . . . . ?
 C1 O2 C5 C4 1.7(4) . . . . ?
 C1 O2 C5 C6 125.1(4) . . . . ?
 C4 O1 C1 O2 39.4(4) . . . . ?
 C4 O1 C1 C2 -79.5(4) . . . . ?
 C4 O1 C1 C3 155.5(3) . . . . ?
 C4 C5 C6 O3 -89.4(4) . . . . ?
 C4 C5 C6 C7 157.9(4) . . . . ?
 C4 C5 C6 C13 28.6(5) . . . . ?
 C4 C11 C12 C13 17.9(5) . . . . ?
 C4 C11 C12 C17 -109.9(4) . . . . ?
 C4 C11 C14 O6 91.9(4) . . . . ?
 C4 C11 C14 C15 -28.8(6) . . . . ?
 C5 O2 C1 O1 -24.8(4) . . . . ?
 C5 O2 C1 C2 95.4(4) . . . . ?
 C5 O2 C1 C3 -140.1(3) . . . . ?
 C5 C4 C11 N1 79.1(4) . . . . ?
 C5 C4 C11 C12 -46.7(5) . . . . ?
 C5 C4 C11 C14 -164.2(4) . . . . ?
 C5 C6 C7 O4 147.4(4) . . . . ?
 C5 C6 C13 O5 69.0(4) . . . . ?
 C5 C6 C13 C12 -56.5(4) . . . . ?
 C6 O3 C8 O4 -10.4(4) . . . . ?
 C6 O3 C8 C9 108.6(4) . . . . ?
 C6 O3 C8 C10 -126.4(4) . . . . ?
 C7 O4 C8 O3 31.3(4) . . . . ?
 C7 O4 C8 C9 -86.5(5) . . . . ?
 C7 O4 C8 C10 147.7(4) . . . . ?
 C7 C6 C13 O5 -60.5(4) . . . . ?
 C7 C6 C13 C12 174.0(3) . . . . ?
 C8 O3 C6 C5 -132.1(4) . . . . ?
 C8 O3 C6 C7 -12.9(4) . . . . ?
 C8 O3 C6 C13 105.0(4) . . . . ?
 C8 O4 C7 C6 -39.0(4) . . . . ?
 C11 C4 C5 O2 142.2(3) . . . . ?
 C11 C4 C5 C6 23.0(5) . . . . ?
 C11 C12 C13 O5 -91.7(4) . . . . ?
 C11 C12 C13 C6 32.4(5) . . . . ?
 C11 C12 C17 O6 8.2(4) . . . . ?
 C11 C12 C17 O7 -112.3(4) . . . . ?
 C12 C11 C14 O6 -32.9(4) . . . . ?
 C12 C11 C14 C15 -153.6(4) . . . . ?
 C13 O5 C19 C20 166.2(3) . . . . ?
 C13 C6 C7 O4 -82.3(4) . . . . ?
 C13 C12 C17 O6 -120.7(4) . . . . ?
 C13 C12 C17 O7 118.8(4) . . . . ?
 C14 O6 C17 O7 87.5(4) . . . . ?
 C14 O6 C17 C12 -30.2(4) . . . . ?
 C14 C11 C12 C13 142.4(4) . . . . ?
 C14 C11 C12 C17 14.7(4) . . . . ?
 C17 O6 C14 C11 40.0(4) . . . . ?
 C17 O6 C14 C15 165.5(3) . . . . ?
 C17 C12 C13 O5 31.0(5) . . . . ?
 C17 C12 C13 C6 155.2(3) . . . . ?
 C18 O7 C17 O6 68.8(5) . . . . ?
 C18 O7 C17 C12 -173.6(4) . . . . ?
 C19 O5 C13 C6 130.8(4) . . . . ?
 C19 O5 C13 C12 -104.7(4) . . . . ?
 C19 C20 C21 C22 178.1(4) . . . . ?
 C19 C20 C25 C24 -177.2(4) . . . . ?
 C20 C21 C22 C23 -0.7(7) . . . . ?
 C21 C20 C25 C24 0.9(6) . . . . ?
 C21 C22 C23 O8 -179.8(4) . . . . ?
 C21 C22 C23 C24 0.5(7) . . . . ?
 C22 C23 C24 C25 0.3(7) . . . . ?
 C23 C24 C25 C20 -1.1(7) . . . . ?
 C25 C20 C21 C22 0.0(7) . . . . ?
 C26 O8 C23 C22 176.9(5) . . . . ?
 C26 O8 C23 C24 -3.4(7) . . . . ?
 O9 C31 C32 O12 157.2(3) . . . . ?
 O9 C31 C32 C33 -86.7(4) . . . . ?
 O9 C31 C44 O15 -173.4(3) . . . . ?
 O9 C31 C44 C43 61.6(4) . . . . ?
 O10 C30 C31 O9 31.0(4) . . . . ?
 O10 C30 C31 C32 147.0(4) . . . . ?
 O10 C30 C31 C44 -82.9(4) . . . . ?
 O11 C33 C37 N4 -166.5(3) . . . . ?
 O11 C33 C37 C38 -49.3(5) . . . . ?
 O11 C33 C37 C43 68.2(4) . . . . ?
 O12 C32 C33 O11 19.8(4) . . . . ?
 O12 C32 C33 C37 140.7(3) . . . . ?
 O13 C41 C43 C37 6.5(4) . . . . ?
 O13 C41 C43 C44 -122.5(4) . . . . ?
 O14 C41 C43 C37 -114.6(3) . . . . ?
 O14 C41 C43 C44 116.4(4) . . . . ?
 O15 C45 C46 C47 143.6(4) . . . . ?
 O15 C45 C46 C51 -39.5(6) . . . . ?
 O16 C49 C50 C51 -179.5(4) . . . . ?
 N4 C37 C38 O13 -156.9(3) . . . . ?
 N4 C37 C38 C39 81.3(5) . . . . ?
 N4 C37 C43 C41 134.4(4) . . . . ?
 N4 C37 C43 C44 -96.9(4) . . . . ?
 N5 N4 C37 C33 -149.8(4) . . . . ?
 N5 N4 C37 C38 88.9(5) . . . . ?
 N5 N4 C37 C43 -25.0(5) . . . . ?
 C27 O9 C31 C30 -13.4(4) . . . . ?
 C27 O9 C31 C32 -132.3(4) . . . . ?
 C27 O9 C31 C44 105.2(4) . . . . ?
 C27 O10 C30 C31 -37.9(4) . . . . ?
 C30 O10 C27 O9 30.0(4) . . . . ?
 C30 O10 C27 C28 -87.5(4) . . . . ?
 C30 O10 C27 C29 146.1(4) . . . . ?
 C30 C31 C32 O12 44.1(5) . . . . ?
 C30 C31 C32 C33 160.2(4) . . . . ?
 C30 C31 C44 O15 -61.1(4) . . . . ?
 C30 C31 C44 C43 173.8(4) . . . . ?
 C31 O9 C27 O10 -9.4(4) . . . . ?
 C31 O9 C27 C28 110.5(4) . . . . ?
 C31 O9 C27 C29 -125.2(4) . . . . ?
 C31 C32 C33 O11 -99.2(4) . . . . ?
 C31 C32 C33 C37 21.6(5) . . . . ?
 C32 O12 C34 O11 -26.1(4) . . . . ?
 C32 O12 C34 C35 93.4(4) . . . . ?
 C32 O12 C34 C36 -142.6(4) . . . . ?
 C32 C31 C44 O15 68.0(4) . . . . ?
 C32 C31 C44 C43 -57.0(4) . . . . ?
 C32 C33 C37 N4 77.6(4) . . . . ?
 C32 C33 C37 C38 -165.3(3) . . . . ?
 C32 C33 C37 C43 -47.7(5) . . . . ?
 C33 O11 C34 O12 39.5(4) . . . . ?
 C33 O11 C34 C35 -78.9(4) . . . . ?
 C33 O11 C34 C36 155.8(3) . . . . ?
 C33 C37 C38 O13 90.2(4) . . . . ?
 C33 C37 C38 C39 -31.5(5) . . . . ?
 C33 C37 C43 C41 -108.0(4) . . . . ?
 C33 C37 C43 C44 20.7(5) . . . . ?
 C34 O11 C33 C32 -36.4(4) . . . . ?
 C34 O11 C33 C37 -159.2(3) . . . . ?
 C34 O12 C32 C31 126.9(4) . . . . ?
 C34 O12 C32 C33 3.7(4) . . . . ?
 C37 C43 C44 O15 -93.7(4) . . . . ?
 C37 C43 C44 C31 30.5(5) . . . . ?
 C38 O13 C41 O14 88.5(4) . . . . ?
 C38 O13 C41 C43 -29.6(4) . . . . ?
 C38 C37 C43 C41 16.6(4) . . . . ?
 C38 C37 C43 C44 145.3(3) . . . . ?
 C41 O13 C38 C37 40.5(4) . . . . ?
 C41 O13 C38 C39 165.3(3) . . . . ?
 C41 C43 C44 O15 29.1(5) . . . . ?
 C41 C43 C44 C31 153.2(4) . . . . ?
 C42 O14 C41 O13 67.9(5) . . . . ?
 C42 O14 C41 C43 -174.0(4) . . . . ?
 C43 C37 C38 O13 -34.5(4) . . . . ?
 C43 C37 C38 C39 -156.2(4) . . . . ?
 C44 O15 C45 C46 165.1(3) . . . . ?
 C44 C31 C32 O12 -85.3(4) . . . . ?
 C44 C31 C32 C33 30.8(5) . . . . ?
 C45 O15 C44 C31 132.1(4) . . . . ?
 C45 O15 C44 C43 -103.6(4) . . . . ?
 C45 C46 C47 C48 176.3(4) . . . . ?
 C45 C46 C51 C50 -175.7(4) . . . . ?
 C46 C47 C48 C49 -0.2(8) . . . . ?
 C47 C46 C51 C50 1.3(7) . . . . ?
 C47 C48 C49 O16 -180.0(5) . . . . ?
 C47 C48 C49 C50 0.6(7) . . . . ?
 C48 C49 C50 C51 -0.1(7) . . . . ?
 C49 C50 C51 C46 -0.8(7) . . . . ?
 C51 C46 C47 C48 -0.8(7) . . . . ?
 C52 O16 C49 C48 175.5(5) . . . . ?
 C52 O16 C49 C50 -5.1(7) . . . . ?

_shelx_res_file
;
TITL cu_20220627_zh_wj_06_24_ome_0m_a.res in P1
    cu_20220627_zh_wj_06_24_ome_0m.res
    created by SHELXL-2018/3 at 11:44:46 on 28-Jun-2022
REM Old TITL cu_20220627_Zh_Wj_06_24_OMe_0m in P1
REM SHELXT solution in P1: R1 0.107, Rweak 0.030, Alpha 0.000
REM <I/s> 0.000 for 0 systematic absences, Orientation as input
REM Flack x = 0.039 ( 0.078 ) from 3783 Parsons' quotients
REM Formula found by SHELXT: C52 N7 O15
CELL 1.54178 8.3171 10.4531 16.3414 84.815 83.036 67.74
ZERR 2 0.0002 0.0003 0.0005 0.002 0.002 0.001
LATT -1
SFAC C H N O
UNIT 52 66 6 16

L.S. 4 0 0
PLAN  5
SIZE 0.1 0.12 0.15
TEMP -75.15
CONF
list 4
fmap 2 53
MORE -1
ACTA
BOND $H
REM <olex2.extras>
REM <HklSrc "%.\\cu_20220627_Zh_Wj_06_24_OMe_0m_twin01.hkl">
REM </olex2.extras>

WGHT    0.055900
BASF   0.21128
FVAR       0.97343
O1    4    0.421148    0.780717   -0.374893    11.00000    0.02765    0.03018 =
         0.03912   -0.00043   -0.00583   -0.01131
O2    4    0.250515    0.654638   -0.363434    11.00000    0.02832    0.03307 =
         0.05144    0.00671   -0.01096   -0.01268
O3    4    0.598817    0.348647   -0.293129    11.00000    0.03256    0.01991 =
         0.04506   -0.00041    0.00055   -0.00846
O4    4    0.394610    0.317488   -0.196151    11.00000    0.04168    0.02998 =
         0.04736    0.00110    0.00644   -0.01329
O5    4    0.385087    0.680708   -0.198445    11.00000    0.03172    0.02980 =
         0.02698   -0.00373   -0.00172   -0.00706
O6    4    0.720714    0.795262   -0.295184    11.00000    0.04642    0.02828 =
         0.04599    0.00204   -0.01372   -0.01615
O7    4    0.874342    0.648147   -0.191283    11.00000    0.03532    0.03551 =
         0.04288   -0.00523   -0.01321   -0.01335
O8    4   -0.070053    1.249166   -0.039046    11.00000    0.06574    0.03796 =
         0.04446   -0.00885   -0.00105   -0.00088
N1    3    0.822531    0.481149   -0.403255    11.00000    0.03814    0.03303 =
         0.04021   -0.00520   -0.00079   -0.00435
N2    3    0.924223    0.384488   -0.365397    11.00000    0.03569    0.04109 =
         0.04415   -0.01120   -0.00038   -0.00819
N3    3    1.023160    0.287588   -0.336324    11.00000    0.05463    0.05158 =
         0.05601   -0.00989   -0.00697    0.00843
C1    1    0.253233    0.788297   -0.390814    11.00000    0.02800    0.03213 =
         0.04057    0.00260   -0.00734   -0.01341
C2    1    0.226638    0.814965   -0.481741    11.00000    0.03993    0.04874 =
         0.03918    0.00110   -0.01135   -0.01235
AFIX 137
H2A   2    0.240763    0.901886   -0.501249    11.00000   -1.50000
H2B   2    0.108939    0.821580   -0.490006    11.00000   -1.50000
H2C   2    0.313001    0.738690   -0.512819    11.00000   -1.50000
AFIX   0
C3    1    0.118914    0.896148   -0.337914    11.00000    0.03238    0.04313 =
         0.04400   -0.00178   -0.00724   -0.00881
AFIX 137
H3A   2    0.002376    0.899102   -0.345351    11.00000   -1.50000
H3B   2    0.125505    0.986773   -0.354011    11.00000   -1.50000
H3C   2    0.141184    0.872970   -0.279850    11.00000   -1.50000
AFIX   0
C4    1    0.536187    0.645293   -0.396020    11.00000    0.03166    0.02955 =
         0.03152   -0.00310   -0.00325   -0.01159
AFIX  13
H4    2    0.562364    0.642458   -0.457341    11.00000   -1.20000
AFIX   0
C5    1    0.426472    0.555999   -0.366503    11.00000    0.03260    0.02834 =
         0.03943   -0.00317   -0.00714   -0.01255
AFIX  13
H5    2    0.444031    0.486977   -0.408573    11.00000   -1.20000
AFIX   0
C6    1    0.460850    0.481492   -0.281666    11.00000    0.02848    0.02276 =
         0.04112   -0.00383   -0.00243   -0.00689
C7    1    0.308888    0.443222   -0.241936    11.00000    0.03501    0.02841 =
         0.04883   -0.00108   -0.00195   -0.01224
AFIX  23
H7A   2    0.228756    0.515587   -0.205188    11.00000   -1.20000
H7B   2    0.242512    0.428528   -0.284154    11.00000   -1.20000
AFIX   0
C8    1    0.548640    0.243266   -0.246819    11.00000    0.04091    0.02823 =
         0.04723    0.00167    0.00569   -0.01279
C9    1    0.511079    0.157394   -0.305808    11.00000    0.06921    0.04268 =
         0.08077   -0.02225    0.01866   -0.03348
AFIX 137
H9A   2    0.418377    0.217426   -0.339244    11.00000   -1.50000
H9B   2    0.473510    0.087464   -0.274500    11.00000   -1.50000
H9C   2    0.616941    0.111491   -0.342012    11.00000   -1.50000
AFIX   0
C10   1    0.688378    0.161042   -0.191920    11.00000    0.05486    0.05047 =
         0.06593    0.02039    0.00145   -0.00369
AFIX 137
H10A  2    0.798130    0.116055   -0.225813    11.00000   -1.50000
H10B  2    0.654041    0.090469   -0.159381    11.00000   -1.50000
H10C  2    0.704240    0.222896   -0.154706    11.00000   -1.50000
AFIX   0
C11   1    0.705280    0.604129   -0.355961    11.00000    0.02670    0.02805 =
         0.03501   -0.00433   -0.00179   -0.00839
C12   1    0.688413    0.579677   -0.261180    11.00000    0.02778    0.02272 =
         0.03377   -0.00125   -0.00649   -0.00690
AFIX  13
H12   2    0.790070    0.494261   -0.247483    11.00000   -1.20000
AFIX   0
C13   1    0.522609    0.556157   -0.222516    11.00000    0.02937    0.02311 =
         0.03177    0.00016   -0.00486   -0.00608
AFIX  13
H13   2    0.553546    0.494463   -0.171737    11.00000   -1.20000
AFIX   0
C14   1    0.789798    0.714450   -0.366573    11.00000    0.03155    0.03597 =
         0.04320    0.00147   -0.00772   -0.01261
AFIX  13
H14   2    0.918823    0.666514   -0.365081    11.00000   -1.20000
AFIX   0
C15   1    0.755853    0.806902   -0.441374    11.00000    0.03729    0.04362 =
         0.05392    0.00565   -0.00753   -0.02348
C16   1    0.736024    0.880694   -0.500746    11.00000    0.04798    0.05847 =
         0.05265    0.01419   -0.00819   -0.02384
AFIX 163
H16   2    0.719934    0.940571   -0.548923    11.00000   -1.20000
AFIX   0
C17   1    0.716373    0.701571   -0.227520    11.00000    0.02732    0.02823 =
         0.04076   -0.00452   -0.00208   -0.01187
AFIX  13
H17   2    0.618228    0.748154   -0.185418    11.00000   -1.20000
AFIX   0
C18   1    0.906574    0.748946   -0.149713    11.00000    0.05000    0.04998 =
         0.04609   -0.01055   -0.01006   -0.02685
AFIX 137
H18A  2    0.920585    0.820346   -0.189887    11.00000   -1.50000
H18B  2    1.013332    0.704255   -0.121784    11.00000   -1.50000
H18C  2    0.807970    0.791550   -0.108883    11.00000   -1.50000
AFIX   0
C19   1    0.358178    0.697409   -0.111301    11.00000    0.04028    0.03625 =
         0.02850   -0.00196   -0.00219   -0.01577
AFIX  23
H19A  2    0.471658    0.674354   -0.088786    11.00000   -1.20000
H19B  2    0.302598    0.634109   -0.083891    11.00000   -1.20000
AFIX   0
C20   1    0.243144    0.844422   -0.094852    11.00000    0.03405    0.03244 =
         0.03038   -0.00264   -0.00411   -0.01520
C21   1    0.121244    0.875727   -0.025918    11.00000    0.04776    0.04062 =
         0.03256   -0.00421    0.00389   -0.02296
AFIX  43
H21   2    0.108697    0.802799    0.010086    11.00000   -1.20000
AFIX   0
C22   1    0.018952    1.010489   -0.009259    11.00000    0.04935    0.04639 =
         0.03097   -0.01049    0.00658   -0.01676
AFIX  43
H22   2   -0.064490    1.030108    0.037634    11.00000   -1.20000
AFIX   0
C23   1    0.037377    1.117617   -0.060715    11.00000    0.04235    0.03651 =
         0.03405   -0.00894   -0.00742   -0.00678
C24   1    0.158100    1.089037   -0.129566    11.00000    0.04518    0.03328 =
         0.03513    0.00185   -0.00614   -0.01170
AFIX  43
H24   2    0.171863    1.162140   -0.164997    11.00000   -1.20000
AFIX   0
C25   1    0.258375    0.952424   -0.145983    11.00000    0.03540    0.03643 =
         0.03234   -0.00007   -0.00197   -0.01355
AFIX  43
H25   2    0.339665    0.932670   -0.193667    11.00000   -1.20000
AFIX   0
C26   1   -0.046879    1.360738   -0.088808    11.00000    0.10451    0.03213 =
         0.05557    0.00066   -0.00836   -0.00176
AFIX 137
H26A  2   -0.059195    1.350410   -0.146476    11.00000   -1.50000
H26B  2    0.069739    1.360327   -0.084285    11.00000   -1.50000
H26C  2   -0.135201    1.448419   -0.069979    11.00000   -1.50000
AFIX   0

O9    4    0.311942    0.658766    0.291706    11.00000    0.03291    0.02139 =
         0.04370   -0.00316   -0.01092   -0.00777
O10   4    0.120842    0.689961    0.195602    11.00000    0.04247    0.03260 =
         0.04923   -0.00061   -0.01965   -0.00990
O11   4    0.512063    0.230010    0.377956    11.00000    0.02937    0.02792 =
         0.03878   -0.00053   -0.00336   -0.01222
O12   4    0.227693    0.349555    0.361856    11.00000    0.02946    0.03505 =
         0.05106    0.00250   -0.00803   -0.01615
O13   4    0.860335    0.221336    0.300706    11.00000    0.03488    0.02632 =
         0.04964    0.00066   -0.00094   -0.00473
O14   4    0.919580    0.359488    0.190129    11.00000    0.03022    0.03542 =
         0.04348   -0.00621    0.00389   -0.01194
O15   4    0.461913    0.325173    0.198936    11.00000    0.03552    0.02915 =
         0.02903   -0.00605   -0.00319   -0.01383
O16   4    0.664296   -0.249855    0.036689    11.00000    0.08815    0.03548 =
         0.04701   -0.01125   -0.00101   -0.02581
N4    3    0.594869    0.541478    0.399721    11.00000    0.04019    0.03053 =
         0.03756   -0.00525   -0.00630   -0.01542
N5    3    0.635668    0.632735    0.361499    11.00000    0.04228    0.03618 =
         0.04367   -0.01027   -0.00167   -0.01883
N6    3    0.665171    0.724997    0.332393    11.00000    0.09167    0.04835 =
         0.06345   -0.00826    0.00386   -0.04456
C27   1    0.182970    0.763762    0.245169    11.00000    0.03682    0.02851 =
         0.04552   -0.00105   -0.01427   -0.00806
C28   1    0.039287    0.852061    0.305645    11.00000    0.04475    0.03917 =
         0.07159   -0.01428   -0.01473    0.00023
AFIX 137
H28A  2   -0.014394    0.793830    0.339456    11.00000   -1.50000
H28B  2   -0.049352    0.924220    0.275164    11.00000   -1.50000
H28C  2    0.088750    0.895198    0.341400    11.00000   -1.50000
AFIX   0
C29   1    0.272373    0.843598    0.188679    11.00000    0.07529    0.04415 =
         0.06018    0.01266   -0.02325   -0.03049
AFIX 137
H29A  2    0.321857    0.890861    0.221684    11.00000   -1.50000
H29B  2    0.187478    0.912168    0.154696    11.00000   -1.50000
H29C  2    0.365988    0.779741    0.152880    11.00000   -1.50000
AFIX   0
C30   1    0.135838    0.563071    0.241620    11.00000    0.03205    0.02877 =
         0.05001   -0.00378   -0.01011   -0.00965
AFIX  23
H30A  2    0.142445    0.490513    0.204943    11.00000   -1.20000
H30B  2    0.036296    0.576771    0.284276    11.00000   -1.20000
AFIX   0
C31   1    0.305487    0.526250    0.280401    11.00000    0.03131    0.02169 =
         0.04102   -0.00345   -0.00690   -0.00999
C32   1    0.302109    0.451871    0.365791    11.00000    0.02831    0.02988 =
         0.03987   -0.00583   -0.00010   -0.01208
AFIX  13
H32   2    0.229798    0.520537    0.407344    11.00000   -1.20000
AFIX   0
C33   1    0.483089    0.368138    0.396539    11.00000    0.03209    0.02909 =
         0.03088   -0.00416   -0.00137   -0.01278
AFIX  13
H33   2    0.475726    0.374339    0.457678    11.00000   -1.20000
AFIX   0
C34   1    0.345339    0.219244    0.392546    11.00000    0.02763    0.03185 =
         0.03897    0.00216   -0.00427   -0.01321
C35   1    0.296663    0.198296    0.484061    11.00000    0.04582    0.05395 =
         0.04154    0.00066    0.00062   -0.02747
AFIX 137
H35A  2    0.380656    0.110901    0.505244    11.00000   -1.50000
H35B  2    0.179344    0.195459    0.492226    11.00000   -1.50000
H35C  2    0.298598    0.275018    0.513726    11.00000   -1.50000
AFIX   0
C36   1    0.343203    0.106342    0.342322    11.00000    0.04423    0.03863 =
         0.05037   -0.00128   -0.00752   -0.02128
AFIX 137
H36A  2    0.379214    0.123118    0.284298    11.00000   -1.50000
H36B  2    0.224980    0.105535    0.347216    11.00000   -1.50000
H36C  2    0.424024    0.016795    0.362722    11.00000   -1.50000
AFIX   0
C37   1    0.628500    0.413028    0.355558    11.00000    0.02869    0.02498 =
         0.03438   -0.00496   -0.00492   -0.01061
C38   1    0.815111    0.309160    0.368649    11.00000    0.03051    0.03476 =
         0.04147    0.00201   -0.00688   -0.01338
AFIX  13
H38   2    0.895406    0.361013    0.363979    11.00000   -1.20000
AFIX   0
C39   1    0.833438    0.228086    0.446766    11.00000    0.02987    0.04118 =
         0.05420    0.00831   -0.01120   -0.01356
C40   1    0.847225    0.167453    0.511452    11.00000    0.05014    0.06546 =
         0.06078    0.02271   -0.01928   -0.02558
AFIX 163
H40   2    0.858353    0.118517    0.563660    11.00000   -1.20000
AFIX   0
C41   1    0.797574    0.307164    0.230637    11.00000    0.02787    0.02919 =
         0.04058   -0.00516   -0.00505   -0.01040
AFIX  13
H41   2    0.765221    0.254535    0.191566    11.00000   -1.20000
AFIX   0
C42   1    1.069541    0.256341    0.152083    11.00000    0.03401    0.05463 =
         0.05200   -0.01396    0.00688   -0.00851
AFIX 137
H42A  2    1.140501    0.300671    0.117568    11.00000   -1.50000
H42B  2    1.033108    0.201913    0.117722    11.00000   -1.50000
H42C  2    1.138444    0.195298    0.194717    11.00000   -1.50000
AFIX   0
C43   1    0.635612    0.430849    0.260341    11.00000    0.02985    0.02501 =
         0.03310   -0.00168   -0.00319   -0.01111
AFIX  13
H43   2    0.662689    0.515701    0.244524    11.00000   -1.20000
AFIX   0
C44   1    0.466008    0.452008    0.221875    11.00000    0.03254    0.02421 =
         0.03341   -0.00087   -0.00475   -0.01067
AFIX  13
H44   2    0.461649    0.512734    0.170606    11.00000   -1.20000
AFIX   0
C45   1    0.496833    0.306339    0.111950    11.00000    0.04325    0.03266 =
         0.02875   -0.00515   -0.00507   -0.00982
AFIX  23
H45A  2    0.597329    0.332153    0.090090    11.00000   -1.20000
H45B  2    0.394085    0.366796    0.083486    11.00000   -1.20000
AFIX   0
C46   1    0.536613    0.158409    0.096018    11.00000    0.03040    0.03350 =
         0.02963   -0.00633   -0.00100   -0.01191
C47   1    0.480866    0.124233    0.026803    11.00000    0.04189    0.04066 =
         0.03509   -0.00624   -0.01184   -0.00936
AFIX  43
H47   2    0.411337    0.195837   -0.008507    11.00000   -1.20000
AFIX   0
C48   1    0.525363   -0.012109    0.008974    11.00000    0.05490    0.04724 =
         0.03537   -0.01193   -0.00770   -0.01993
AFIX  43
H48   2    0.486085   -0.033607   -0.038311    11.00000   -1.20000
AFIX   0
C49   1    0.626626   -0.117447    0.059451    11.00000    0.05097    0.03455 =
         0.03572   -0.00862    0.00406   -0.02018
C50   1    0.682881   -0.086671    0.128947    11.00000    0.04562    0.03439 =
         0.03439    0.00028   -0.00302   -0.01445
AFIX  43
H50   2    0.752431   -0.158676    0.164037    11.00000   -1.20000
AFIX   0
C51   1    0.635979    0.051172    0.146521    11.00000    0.04055    0.03572 =
         0.03004   -0.00324   -0.00485   -0.01641
AFIX  43
H51   2    0.673152    0.072386    0.194531    11.00000   -1.20000
AFIX   0
C52   1    0.778021   -0.358510    0.083966    11.00000    0.12724    0.03343 =
         0.05218    0.00048   -0.00381   -0.02032
AFIX 137
H52A  2    0.786830   -0.447475    0.065064    11.00000   -1.50000
H52B  2    0.732511   -0.350889    0.142256    11.00000   -1.50000
H52C  2    0.893801   -0.352722    0.077452    11.00000   -1.50000
AFIX   0
HKLF 5


REM  cu_20220627_zh_wj_06_24_ome_0m_a.res in P1
REM wR2 = 0.1245, GooF = S = 1.039, Restrained GooF = 1.039 for all data
REM R1 = 0.0476 for 24581 Fo > 4sig(Fo) and 0.0561 for all 28420 data
REM 680 parameters refined using 3 restraints

END

WGHT      0.0557      0.0000

REM Highest difference peak  0.251,  deepest hole -0.252,  1-sigma level  0.045
Q1    1   0.5962 -0.3074  0.1968  11.00000  0.05    0.25
Q2    1   0.1266  0.3600 -0.2963  11.00000  0.05    0.21
Q3    1  -0.0983  1.3109 -0.1941  11.00000  0.05    0.20
Q4    1   0.1057  0.3937  0.3617  11.00000  0.05    0.19
Q5    1   0.3980  0.2327  0.2999  11.00000  0.05    0.18
;
_shelx_res_checksum                55669
_shelx_hkl_file
;
  -1   0   0 2249.57  108.79   1
  -1   0   0 2235.78  108.49   1
  -2   0   0  258.87   14.10   1
  -2   0   0  262.07   14.70   1
  -2   0   0  285.47   18.10   1
   2   0   0  244.38   14.30   1
  -3   0   0   98.99    7.20   1
  -3   0   0  104.49    8.00   1
   3   0   0   95.39    7.80   1
   3   0   0   95.19    8.40   1
   3   0   0   97.49    6.40   1
   3   0   0   95.99    6.80   1
  -4   0   0    3.40    6.40   1
  -4   0   0    4.70    2.80   1
  -4   0   0    4.30    2.80   1
  -4   0   0    4.10    3.30   1
   4   0   0    5.40    2.20   1
   4   0   0    5.30    2.60   1
   4   0   0    6.10    4.30   1
   4   0   0    9.50    2.70   1
  -5   0   0  392.46   23.50   1
  -5   0   0  361.46   22.30   1
  -5   0   0  401.56   23.00   1
   5   0   0  413.56   21.20   1
   5   0   0  407.16   24.80   1
   5   0   0  332.87   22.00   1
   5   0   0  395.86   21.80   1
  -6   0   0   17.30    5.90   1
  -6   0   0   23.00    5.70   1
  -6   0   0   22.70    5.20   1
  -6   0   0   18.00    3.60   1
  -6   0   0   16.40    3.10   1
  -6   0   0   15.00    4.20   1
   6   0   0   14.40    3.20   1
   6   0   0   15.60    7.70   1
  -7   0   0    2.40    3.60   1
  -7   0   0    8.20    3.60   1
  -7   0   0    6.50    3.50   1
  -7   0   0   10.10    4.70   1
   7   0   0    5.20    2.80   1
   7   0   0   15.70    6.00   1
   7   0   0    3.10    3.00   1
   7   0   0    6.40    4.40   1
  -8   0   0   14.70    3.40   1
  -8   0   0   13.70    4.20   1
   8   0   0   12.50    3.00   1
   8   0   0   10.90    5.90   1
   8   0   0   10.10    5.10   1
   8   0   0   13.10    3.10   1
  -9   0   0   20.50    3.10   1
   9   0   0   17.10    4.00   1
   9   0   0   15.10    2.50   1
   8  -1   0   42.80    4.70   1
   8  -1   0   26.60    6.60   1
   8  -1   0   51.99    5.10   1
   8  -1   0   41.10    5.40   1
  -8   1   0   46.40    5.40   1
   7  -1   0   39.70    4.90   1
   7  -1   0   39.40    5.80   1
   7  -1   0   42.20    6.10   1
  -7   1   0   45.30    8.10   1
  -7   1   0   40.60    6.10   1
  -7   1   0   45.00    5.10   1
  -7   1   0   41.60    6.10   1
   6  -1   0    1.20    2.40   1
   6  -1   0   -0.20    4.90   1
  -6   1   0    2.40    3.50   1
  -6   1   0    2.00    3.30   1
  -6   1   0    0.50    4.30   1
  -6   1   0    1.20    3.10   1
   5  -1   0   27.10    3.90   1
   5  -1   0   27.30    6.50   1
   5  -1   0   33.70    4.90   1
  -5   1   0   28.40    4.50   1
  -5   1   0   26.10    5.40   1
  -5   1   0   23.10    5.60   1
  -5   1   0   30.30    4.60   1
  -5   1   0   31.20    5.30   1
   4  -1   0  389.76   20.00   1
   4  -1   0  399.76   23.60   1
   4  -1   0  309.37   23.00   1
   4  -1   0  380.46   19.70   1
  -4   1   0  382.46   22.40   1
  -4   1   0  367.16   21.00   1
   3  -1   0 1249.57   60.39   1
   3  -1   0 1244.38   60.59   1
   3  -1   0 1197.18   61.69   1
  -3   1   0 1276.57   66.59   1
  -3   1   0 1272.57   62.59   1
   2  -1   0 2452.35  120.99   1
  -2   1   0 2605.74  121.89   1
   1  -1   0  478.25   22.90   1
   1  -1   0  475.35   23.10   1
  -1   1   0  496.45   25.60   1
  -1   1   0  452.95   24.00   1
  -1   1   0  460.55   23.30   1
  -1  -1   0 1289.47   65.69   1
   1   1   0 1376.36   64.79   1
   1   1   0 1393.66   64.89   1
  -2  -1   0 9999.00  478.05   1
  -3  -1   0  636.04   36.40   1
  -3  -1   0  620.54   32.00   1
  -3  -1   0  647.14   32.40   1
   3   1   0  619.34   30.40   1
   3   1   0  600.34   30.90   1
   3   1   0  621.14   31.80   1
   3   1   0  630.94   32.90   1
   3   1   0  626.24   32.50   1
  -4  -1   0   72.89    7.20   1
  -4  -1   0   70.09    6.60   1
  -4  -1   0   68.89    4.90   1
  -4  -1   0   63.69    7.10   1
  -4  -1   0   86.39   13.40   1
   4   1   0   67.79    7.70   1
   4   1   0   64.29    5.30   1
   4   1   0   65.89    5.80   1
  -5  -1   0    5.80    4.30   1
  -5  -1   0    5.50    6.80   1
  -5  -1   0    4.80    3.30   1
  -5  -1   0    6.90    3.40   1
  -5  -1   0    4.80    2.70   1
  -5  -1   0    1.20    2.80   1
   5   1   0    1.90    3.60   1
   5   1   0    0.60    2.30   1
   5   1   0    2.10    2.60   1
   5   1   0    6.80    2.40   1
  -6  -1   0  550.84   31.90   1
  -6  -1   0  568.84   30.40   1
  -6  -1   0  554.54   28.80   1
  -6  -1   0  574.74   31.70   1
  -6  -1   0  538.95   30.70   1
   6   1   0  562.34   29.10   1
   6   1   0  555.34   29.80   1
   6   1   0  574.24   33.50   1
   6   1   0  539.55   29.80   1
  -7  -1   0  181.68   10.50   1
  -7  -1   0  164.98   12.70   1
  -7  -1   0  168.58   13.60   1
   7   1   0  170.58   12.30   1
   7   1   0  167.98   11.20   1
   7   1   0  162.28   11.60   1
   7   1   0  152.68   14.70   1
  -8  -1   0   68.29    6.90   1
  -8  -1   0   65.49    7.50   1
   8   1   0   54.59    6.80   1
   8   1   0   58.09    8.00   1
   8   1   0   68.69    6.60   1
   8   1   0   66.39    9.70   1
   8   1   0   77.09    6.70   1
  -9  -1   0   22.10    3.60   1
   9   1   0   20.00    4.20   1
   9   1   0   24.80    3.50   1
   8  -2   0    0.90    2.00   1
   8  -2   0    0.00    1.60   1
   8  -2   0   -2.60    2.90   1
   8  -2   0    3.00    3.90   1
  -8   2   0    0.80    1.80   1
   7  -2   0   -1.20    4.10   1
   7  -2   0    6.60    2.60   1
   7  -2   0    3.20    2.60   1
   7  -2   0    2.00    3.10   1
  -7   2   0    2.20    2.70   1
  -7   2   0    0.80    2.60   1
  -7   2   0   -1.80    3.10   1
   6  -2   0  685.73   40.40   1
   6  -2   0  663.93   34.40   1
  -6   2   0  625.04   38.10   1
  -6   2   0  638.04   34.20   1
  -6   2   0  698.63   34.90   1
  -6   2   0  653.73   36.00   1
  -6   2   0  651.23   36.60   1
   5  -2   0  115.79    8.80   1
   5  -2   0  123.79   13.30   1
   5  -2   0  126.79    9.40   1
  -5   2   0  126.79   10.30   1
  -5   2   0  122.79    9.50   1
  -5   2   0  135.89    9.70   1
  -5   2   0  143.59   11.90   1
  -5   2   0  125.19   12.00   1
   4  -2   0  197.08   11.90   1
   4  -2   0  192.68   11.50   1
   4  -2   0  199.18   15.70   1
  -4   2   0  202.98   12.70   1
  -4   2   0  199.28   14.60   1
  -4   2   0  204.58   13.10   1
   3  -2   0  159.58    9.30   1
   3  -2   0  158.18    9.10   1
   3  -2   0  157.98   10.30   1
  -3   2   0  134.99   13.70   1
  -3   2   0  165.28   11.90   1
   2  -2   0  540.65   27.80   1
   2  -2   0  615.14   27.20   1
   2  -2   0  553.74   28.00   1
  -2   2   0  507.95   29.60   1
   1  -2   0 1044.20   50.39   1
  -1   2   0 1042.30   51.39   1
  -1   2   0 1065.19   51.79   1
  -1  -2   0   77.09    6.90   1
  -1  -2   0   81.99    5.40   1
  -1  -2   0   84.79    6.70   1
   1   2   0   88.59    6.40   1
   1   2   0   89.59    5.10   1
   1   2   0   91.69    6.70   1
   1   2   0   90.49    5.20   1
  -2  -2   0  739.93   37.00   1
  -2  -2   0  667.93   35.10   1
   2   2   0  674.63   34.50   1
   2   2   0  615.24   34.40   1
   2   2   0  753.12   34.10   1
   2   2   0  684.23   35.20   1
  -3  -2   0   68.99   10.50   1
  -3  -2   0   52.39    6.00   1
  -3  -2   0   55.49    4.30   1
   3   2   0   43.10    4.60   1
   3   2   0   47.00    6.50   1
   3   2   0   52.69    6.40   1
   3   2   0   63.69    5.50   1
  -4  -2   0  321.47   16.90   1
  -4  -2   0  319.07   24.30   1
  -4  -2   0  346.97   17.20   1
  -4  -2   0  334.57   18.60   1
  -4  -2   0  334.47   19.70   1
   4   2   0  269.37   19.10   1
   4   2   0  337.77   19.10   1
   4   2   0  319.77   17.00   1
  -5  -2   0  101.59    6.80   1
  -5  -2   0  107.89   15.00   1
  -5  -2   0  157.18   18.30   1
  -5  -2   0  107.29    9.00   1
  -5  -2   0  115.39    9.00   1
  -5  -2   0  106.39    7.20   1
   5   2   0  106.49    8.50   1
   5   2   0  117.09    8.00   1
   5   2   0  113.19   10.00   1
   5   2   0  106.69    7.30   1
  -6  -2   0   82.59    8.20   1
  -6  -2   0   78.89    8.50   1
  -6  -2   0   96.79   16.80   1
  -6  -2   0   84.19    8.50   1
  -6  -2   0   82.79    7.00   1
  -6  -2   0   90.89   10.50   1
   6   2   0   82.59    7.20   1
   6   2   0   77.89    7.50   1
   6   2   0   89.59    6.80   1
   6   2   0   92.59    8.10   1
   6   2   0   87.69    9.80   1
  -7  -2   0  240.58   16.00   1
  -7  -2   0  227.88   17.80   1
  -7  -2   0  251.37   15.70   1
  -7  -2   0  248.88   14.00   1
   7   2   0  206.68   14.20   1
   7   2   0  222.18   14.80   1
   7   2   0  238.28   17.90   1
   7   2   0  211.18   14.80   1
  -8  -2   0   24.40    4.80   1
  -8  -2   0   22.70    3.20   1
  -8  -2   0   22.40    4.60   1
   8   2   0   19.00    3.60   1
   8   2   0   14.60    5.50   1
   8   2   0   26.10    4.70   1
   8   2   0   17.50    4.90   1
   8   2   0   29.00    4.00   1
  -9  -2   0   26.40    4.50   1
  -9  -2   0   14.30    3.10   1
   9   2   0   14.00    2.60   1
   9   2   0   19.10    4.60   1
   8  -3   0    3.40    2.60   1
   8  -3   0    9.80    2.30   1
   8  -3   0    8.10    2.20   1
  -8   3   0    8.90    1.80   1
   7  -3   0   15.80    5.40   1
   7  -3   0   10.50    2.90   1
   7  -3   0    9.40    2.70   1
  -7   3   0   10.50    2.80   1
  -7   3   0   10.90    2.90   1
   6  -3   0   89.29    7.50   1
   6  -3   0   97.09   13.30   1
  -6   3   0   84.09    7.80   1
  -6   3   0   85.69    8.90   1
  -6   3   0   87.79    7.80   1
  -6   3   0   92.89    9.70   1
   5  -3   0  116.19    8.40   1
   5  -3   0  109.49   14.00   1
   5  -3   0  113.69    9.00   1
  -5   3   0  105.09   11.40   1
  -5   3   0   97.49    9.70   1
  -5   3   0  114.69    9.00   1
  -5   3   0  120.29   11.10   1
  -5   3   0   96.99    8.90   1
   4  -3   0  328.17   22.30   1
   4  -3   0  318.37   17.70   1
   4  -3   0  302.87   19.80   1
  -4   3   0  322.57   21.20   1
  -4   3   0  316.17   18.40   1
  -4   3   0  311.27   18.80   1
  -4   3   0  313.97   19.70   1
  -4   3   0  332.07   18.10   1
   3  -3   0  219.98   11.80   1
   3  -3   0  173.08   12.90   1
   3  -3   0  203.98   12.30   1
  -3   3   0  213.18   13.10   1
  -3   3   0  228.38   15.10   1
   2  -3   0   63.69    5.40   1
   2  -3   0   63.29    4.70   1
   2  -3   0   66.69    4.70   1
  -2   3   0   76.19    7.50   1
  -2   3   0   66.09    6.40   1
   1  -3   0   60.59    4.50   1
  -1   3   0   63.79    6.20   1
  -1   3   0   71.89    6.30   1
   0   3   0   77.09    5.80  -2
   0  -3   0   77.09    5.80   1
   0  -3   0   78.09    6.80  -2
   0   3   0   78.09    6.80   1
   0  -3   0   69.29    5.70  -2
   0   3   0   69.29    5.70   1
  -1  -3   0  283.07   15.80   1
  -1  -3   0  279.97   14.20   1
   1   3   0  279.47   16.00   1
   1   3   0  246.38   15.30   1
   1   3   0  284.97   14.30   1
  -2  -3   0  728.23   39.40   1
   2   3   0  747.63   39.50   1
   2   3   0  756.12   37.70   1
   2   3   0  805.52   37.90   1
   2   3   0  809.92   39.40   1
  -3  -3   0  169.48   11.20   1
  -3  -3   0  180.48   12.10   1
  -3  -3   0  149.29   14.20   1
   3   3   0  171.18   11.00   1
   3   3   0  163.48    9.90   1
   3   3   0  157.18   10.70   1
  -4  -3   0  281.27   16.60   1
  -4  -3   0  296.17   16.20   1
  -4  -3   0  288.67   19.00   1
  -4  -3   0  334.67   23.70   1
   4   3   0  309.27   17.40   1
   4   3   0  297.07   15.90   1
   4   3   0  279.07   17.10   1
   4   3   0  319.57   17.50   1
  -5  -3   0   36.80    4.00   1
  -5  -3   0   33.00    5.10   1
  -5  -3   0   33.90    4.10   1
  -5  -3   0   37.60   10.70   1
  -5  -3   0   40.20    5.60   1
  -5  -3   0   34.30    6.40   1
   5   3   0   37.70    5.40   1
   5   3   0   40.40    6.20   1
   5   3   0   46.60    4.90   1
   5   3   0   37.90    3.90   1
   5   3   0   38.60    4.50   1
  -6  -3   0   11.20    4.60   1
  -6  -3   0    7.70    2.20   1
  -6  -3   0   15.30    7.40   1
  -6  -3   0    6.40    2.50   1
  -6  -3   0   13.70    9.00   1
  -6  -3   0   11.20    3.60   1
  -6  -3   0    6.10    3.20   1
   6   3   0    7.40    3.10   1
   6   3   0   10.10    4.40   1
   6   3   0    6.70    3.90   1
   6   3   0    9.30    3.60   1
   6   3   0    4.70    2.60   1
  -7  -3   0  428.06   25.40   1
  -7  -3   0  418.66   22.80   1
  -7  -3   0  439.96   24.60   1
   7   3   0  415.86   22.10   1
   7   3   0  396.86   24.80   1
   7   3   0  410.56   23.10   1
   7   3   0  425.96   24.00   1
   7   3   0  432.26   26.30   1
   7   3   0  397.06   23.10   1
  -8  -3   0    5.90    3.50   1
  -8  -3   0    7.70    2.90   1
  -8  -3   0    6.00    3.90   1
   8   3   0    7.30    3.20   1
   8   3   0    8.40    4.40   1
   8   3   0   12.30    3.90   1
   8   3   0    7.80    4.00   1
  -9  -3   0   41.30    5.10   1
  -9  -3   0   26.70    3.90   1
  -9  -3   0   32.30    3.20   1
   9   3   0   34.10    4.00   1
   9   3   0   30.10    4.70   1
   7  -4   0   10.00    3.00   1
   7  -4   0    3.00    2.30   1
  -7   4   0    8.50    2.30   1
  -7   4   0    7.90    2.40   1
   6  -4   0   49.99    9.60   1
   6  -4   0   47.60    6.00   1
   6  -4   0   47.70    5.00   1
   6  -4   0   55.39    5.50   1
  -6   4   0   51.99    5.70   1
  -6   4   0   46.40    6.40   1
  -6   4   0   55.69    5.90   1
   5  -4   0  116.39    9.20   1
   5  -4   0  109.79    8.30   1
   5  -4   0  113.59   13.20   1
  -5   4   0  115.69   11.20   1
  -5   4   0  112.19   13.00   1
  -5   4   0  106.29    9.40   1
  -5   4   0   98.49   10.00   1
  -5   4   0  109.59    8.70   1
   4  -4   0   68.89    6.30   1
   4  -4   0   44.40    8.10   1
   4  -4   0   59.69    5.60   1
  -4   4   0   78.79    8.90   1
  -4   4   0   76.49    7.90   1
  -4   4   0   63.99    6.50   1
  -4   4   0   61.09    8.80   1
  -4   4   0   70.09    7.50   1
   3  -4   0  104.29    7.10   1
   3  -4   0  113.69    7.50   1
  -3   4   0  107.79    8.70   1
  -3   4   0  112.69   10.70   1
  -3   4   0  122.39   10.30   1
  -3   4   0  118.89   12.10   1
  -3   4   0  109.69    9.40   1
   2  -4   0  472.25   22.40   1
   2  -4   0  419.06   23.60   1
   2  -4   0  456.05   23.20   1
   2  -4   0  443.26   23.60   1
  -2   4   0  447.06   24.20   1
  -2   4   0  451.65   25.20   1
  -2   4   0  516.95   26.60   1
   1  -4   0   49.60    4.40   1
   1  -4   0   52.89    5.10   1
  -1   4   0   54.99    8.30   1
  -1   4   0   43.30    5.40   1
   0   4   0  290.17   15.50  -2
   0  -4   0  290.17   15.50   1
   0   4   0  252.97   15.10  -2
   0  -4   0  252.97   15.10   1
   0  -4   0  264.27   16.90  -2
   0   4   0  264.27   16.90   1
   0  -4   0  251.47   15.00  -2
   0   4   0  251.47   15.00   1
  -1  -4   0   19.30    2.70   1
  -1  -4   0   17.40    4.00   1
  -1  -4   0   15.50    3.70   1
   1   4   0   16.60    4.20   1
   1   4   0   13.70    2.50   1
  -2  -4   0   94.49    8.50   1
  -2  -4   0   79.09    5.00   1
  -2  -4   0   86.69    6.00   1
  -2  -4   0   83.09    8.80   1
   2   4   0   79.49    5.80   1
   2   4   0   82.59    9.20   1
  -3  -4   0  306.07   18.60   1
  -3  -4   0  243.78   19.90   1
  -3  -4   0  292.57   15.30   1
   3   4   0  311.37   18.00   1
   3   4   0  284.77   15.80   1
   3   4   0  292.47   15.70   1
  -4  -4   0  719.83   36.20   1
  -4  -4   0  724.53   36.30   1
  -4  -4   0  749.23   40.20   1
   4   4   0  713.53   38.50   1
   4   4   0  742.93   37.20   1
   4   4   0  705.13   37.30   1
  -5  -4   0  335.57   19.70   1
  -5  -4   0  345.77   18.90   1
  -5  -4   0  374.36   23.20   1
  -5  -4   0  375.86   18.70   1
  -5  -4   0  331.57   19.30   1
  -5  -4   0  330.37   26.90   1
  -5  -4   0  329.77   20.10   1
   5   4   0  317.57   19.20   1
   5   4   0  341.87   23.50   1
   5   4   0  346.27   20.10   1
   5   4   0  334.37   19.60   1
   5   4   0  386.06   20.80   1
  -6  -4   0  160.28   12.00   1
  -6  -4   0  163.88   12.70   1
  -6  -4   0  180.98   10.50   1
  -6  -4   0  179.18   15.90   1
  -6  -4   0  164.88   19.90   1
  -6  -4   0  166.78   10.80   1
   6   4   0  162.38   10.90   1
   6   4   0  165.68   11.10   1
   6   4   0  182.58   12.90   1
   6   4   0  158.88   11.90   1
   6   4   0  161.68   12.20   1
  -7  -4   0    2.50    3.00   1
  -7  -4   0    4.10    4.30   1
  -7  -4   0    6.90    2.30   1
  -7  -4   0    4.80    2.90   1
   7   4   0    5.70    2.70   1
   7   4   0    4.80    3.20   1
   7   4   0    3.40    4.30   1
   7   4   0    3.80    3.80   1
   7   4   0    2.20    3.40   1
  -8  -4   0   54.99    5.80   1
  -8  -4   0   64.69    9.10   1
  -8  -4   0   44.10    6.20   1
   8   4   0   51.49    6.60   1
   8   4   0   47.60    5.80   1
   8   4   0   46.80    7.50   1
   8   4   0   41.90    6.10   1
  -9  -4   0   40.10    4.00   1
  -9  -4   0   50.39    5.80   1
  -9  -4   0   41.60    5.30   1
   9   4   0   32.50    3.90   1
   9   4   0   39.00    7.20   1
  -7   5   0    5.20    1.80   1
   6  -5   0   23.10    3.40   1
   6  -5   0   13.00    3.50   1
   6  -5   0   13.50    2.50   1
  -6   5   0   13.00    3.00   1
  -6   5   0   13.50    2.90   1
   5  -5   0    9.90    3.00   1
   5  -5   0    8.80    5.60   1
  -5   5   0   13.20    3.80   1
  -5   5   0   13.60    3.50   1
  -5   5   0   19.50    4.80   1
  -5   5   0    5.20    4.50   1
   4  -5   0  257.27   15.70   1
   4  -5   0  245.68   14.80   1
   4  -5   0  243.08   19.70   1
  -4   5   0  238.08   17.10   1
  -4   5   0  254.47   18.70   1
  -4   5   0  250.67   15.00   1
  -4   5   0  259.67   16.10   1
   3  -5   0  298.57   16.30   1
   3  -5   0  276.37   19.00   1
   3  -5   0  276.27   22.60   1
  -3   5   0  299.57   20.40   1
  -3   5   0  310.57   17.90   1
  -3   5   0  310.67   18.90   1
  -3   5   0  303.67   17.10   1
   2  -5   0  153.18    9.30   1
   2  -5   0  116.59   11.90   1
  -2   5   0  137.89   11.60   1
  -2   5   0  103.39   10.20   1
  -2   5   0  154.08   12.30   1
   1  -5   0  344.97   23.40   1
   1  -5   0  380.16   20.40   1
   1  -5   0  405.06   22.10   1
   1  -5   0  386.26   23.30   1
  -1   5   0  393.16   23.10   1
  -1   5   0  406.26   22.60   1
   0   5   0   74.89    7.00  -2
   0  -5   0   74.89    7.00   1
   0   5   0   82.09    7.40  -2
   0  -5   0   82.09    7.40   1
   0  -5   0   79.99    8.70  -2
   0   5   0   79.99    8.70   1
   0  -5   0   81.39    7.20  -2
   0   5   0   81.39    7.20   1
  -1  -5   0   50.99    6.60   1
  -1  -5   0   42.60    4.50   1
  -1  -5   0   46.20    6.80   1
   1   5   0   58.19    7.90   1
  -2  -5   0  209.08   15.40   1
  -2  -5   0  212.18   11.60   1
  -2  -5   0  246.58   16.10   1
   2   5   0  233.18   15.90   1
  -3  -5   0  304.17   16.40   1
  -3  -5   0  268.67   20.70   1
  -3  -5   0  327.17   20.40   1
   3   5   0  315.57   19.00   1
   3   5   0  298.27   17.10   1
   3   5   0  312.07   19.70   1
  -4  -5   0  200.78   12.00   1
  -4  -5   0  232.78   16.70   1
  -4  -5   0  203.38   11.90   1
  -4  -5   0  199.88   18.50   1
   4   5   0  198.68   11.90   1
   4   5   0  209.08   12.70   1
   4   5   0  220.18   15.30   1
   4   5   0  196.48   13.00   1
  -5  -5   0   96.69    9.00   1
  -5  -5   0   98.19    8.40   1
  -5  -5   0  111.29   11.80   1
  -5  -5   0  111.39    8.00   1
  -5  -5   0  104.99   15.40   1
  -5  -5   0  104.19    7.50   1
   5   5   0  102.89    9.50   1
   5   5   0  113.99   10.10   1
   5   5   0   94.79    8.60   1
   5   5   0   96.69    7.20   1
   5   5   0  118.49    9.20   1
   5   5   0  109.99    9.00   1
  -6  -5   0  138.99   10.30   1
  -6  -5   0  152.28   11.10   1
  -6  -5   0  156.88   10.00   1
  -6  -5   0  155.58   12.20   1
  -6  -5   0  172.48   20.40   1
   6   5   0  146.89   11.50   1
   6   5   0  152.78   11.60   1
   6   5   0  146.79   10.60   1
   6   5   0  154.68   10.10   1
   6   5   0  141.69   10.80   1
  -7  -5   0    2.10    2.70   1
  -7  -5   0    1.10    2.20   1
  -7  -5   0   -3.00    3.90   1
  -7  -5   0    4.60    5.80   1
   7   5   0    3.20    2.90   1
   7   5   0    0.00    2.40   1
   7   5   0    3.70    3.60   1
   7   5   0    1.90    3.10   1
  -8  -5   0   50.79    5.70   1
  -8  -5   0   52.79    7.20   1
  -8  -5   0   54.69    6.50   1
   8   5   0   46.20    6.10   1
   8   5   0   46.80    7.20   1
   8   5   0   57.89    5.80   1
  -9  -5   0   61.69    7.40   1
  -9  -5   0   78.19    6.90   1
   9   5   0   61.79    6.20   1
   9   5   0   72.99    5.70   1
   6  -6   0   10.80    3.40   1
   6  -6   0    8.10    2.20   1
  -6   6   0   10.70    2.40   1
   5  -6   0   28.10    3.70   1
   5  -6   0   16.80    5.80   1
  -5   6   0   22.20    3.90   1
  -5   6   0   16.90    5.10   1
   4  -6   0  284.17   15.80   1
   4  -6   0  255.77   22.70   1
  -4   6   0  269.57   20.30   1
  -4   6   0  298.27   21.70   1
  -4   6   0  274.87   17.10   1
   3  -6   0  101.89    7.20   1
   3  -6   0  102.59    7.40   1
   3  -6   0   86.09   11.30   1
  -3   6   0  103.59    8.30   1
  -3   6   0  102.69   10.60   1
  -3   6   0   99.49    9.30   1
  -3   6   0   96.39   12.10   1
   2  -6   0  351.16   25.10   1
   2  -6   0  353.16   16.80   1
  -2   6   0  271.67   17.50   1
  -2   6   0  346.37   21.50   1
  -2   6   0  321.67   18.90   1
  -2   6   0  287.07   19.30   1
  -2   6   0  328.77   18.10   1
   1  -6   0   64.69    5.90   1
   1  -6   0   65.59    8.20   1
   1  -6   0   69.79    8.10   1
  -1   6   0   66.89    6.00   1
  -1   6   0   75.49    7.20   1
  -1   6   0   69.89    9.00   1
  -1   6   0   72.59    8.30   1
  -1   6   0   71.29    7.20   1
   0   6   0  189.98   13.20  -2
   0  -6   0  189.98   13.20   1
   0   6   0  214.08   14.00  -2
   0  -6   0  214.08   14.00   1
   0  -6   0  199.48   15.20  -2
   0   6   0  199.48   15.20   1
   0  -6   0  191.28   13.20  -2
   0   6   0  191.28   13.20   1
  -1  -6   0  471.15   24.70   1
  -1  -6   0  421.86   26.70   1
  -1  -6   0  493.55   27.60   1
   1   6   0  491.25   25.30   1
   1   6   0  460.55   28.10   1
  -2  -6   0  243.98   13.30   1
  -2  -6   0  302.47   18.70   1
  -2  -6   0  233.58   17.60   1
   2   6   0  236.38   18.00   1
   2   6   0  263.37   14.80   1
  -3  -6   0   16.70    2.60   1
  -3  -6   0   14.50    2.60   1
  -3  -6   0   19.20    7.20   1
  -3  -6   0   15.60    5.10   1
   3   6   0   13.80    3.40   1
   3   6   0    8.90    4.30   1
  -4  -6   0  329.57   17.90   1
  -4  -6   0  376.16   25.50   1
  -4  -6   0  326.57   23.20   1
  -4  -6   0  323.47   18.00   1
   4   6   0  326.87   18.30   1
   4   6   0  333.37   22.10   1
   4   6   0  305.37   18.60   1
   4   6   0  337.87   19.80   1
   4   6   0  309.27   18.60   1
  -5  -6   0  234.48   14.10   1
  -5  -6   0  233.78   13.60   1
  -5  -6   0  193.48   14.60   1
  -5  -6   0  206.58   21.20   1
  -5  -6   0  245.88   19.20   1
   5   6   0  214.98   12.80   1
   5   6   0  230.08   13.90   1
   5   6   0  236.18   14.90   1
   5   6   0  231.28   14.30   1
   5   6   0  222.78   22.20   1
   5   6   0  237.18   16.30   1
  -6  -6   0   41.30    7.40   1
  -6  -6   0   48.00   13.60   1
  -6  -6   0   31.90    4.50   1
  -6  -6   0   40.20    7.40   1
  -6  -6   0   36.40    5.30   1
   6   6   0   38.90    7.50   1
   6   6   0   35.60    6.80   1
   6   6   0   44.30    4.80   1
   6   6   0   35.90    5.70   1
   6   6   0   40.50    5.60   1
   6   6   0   37.60    6.10   1
  -7  -6   0   15.00    5.70   1
  -7  -6   0   14.90    4.90   1
  -7  -6   0   26.50    4.60   1
  -7  -6   0   19.30    3.50   1
   7   6   0   19.40    5.00   1
   7   6   0   20.50    3.60   1
   7   6   0   23.00    5.20   1
   7   6   0   25.30    4.20   1
  -8  -6   0   49.40    5.80   1
  -8  -6   0   33.30    4.90   1
  -8  -6   0   34.50    6.10   1
  -8  -6   0   33.70    4.90   1
   8   6   0   32.30    5.20   1
   8   6   0   48.20    4.90   1
  -9  -6   0   12.40    3.20   1
  -9  -6   0   11.70    3.60   1
   9   6   0    9.80    2.80   1
   9   6   0   12.30    3.60   1
   5  -7   0   27.00    4.10   1
   5  -7   0   26.50    3.00   1
  -5   7   0   32.00    4.00   1
   4  -7   0   25.80    3.50   1
   4  -7   0   11.70    5.50   1
  -4   7   0   22.00    4.00   1
  -4   7   0   18.30    4.40   1
   3  -7   0  156.28   16.40   1
  -3   7   0  202.18   15.80   1
  -3   7   0  189.68   14.40   1
  -3   7   0  184.98   12.90   1
   2  -7   0  207.28   11.80   1
   2  -7   0  201.48   16.70   1
  -2   7   0  215.88   14.30   1
  -2   7   0  218.28   13.00   1
  -2   7   0  212.38   15.10   1
  -2   7   0  228.38   16.80   1
  -1   7   0  121.59   12.30   1
  -1   7   0  119.59   10.90   1
  -1   7   0  125.09   10.20   1
  -1   7   0  110.89    9.40   1
  -1   7   0  114.69    8.90   1
   0   7   0  160.38   14.10  -2
   0  -7   0  160.38   14.10   1
   0   7   0  150.68   10.60  -2
   0  -7   0  150.68   10.60   1
   0  -7   0  154.58   11.70  -2
   0   7   0  154.58   11.70   1
   0  -7   0  128.49   10.20  -2
   0   7   0  128.49   10.20   1
   0  -7   0  162.58   14.30  -2
   0   7   0  162.58   14.30   1
   0  -7   0  151.38   10.40  -2
   0   7   0  151.38   10.40   1
   0  -7   0  131.49    9.90  -2
   0   7   0  131.49    9.90   1
  -1  -7   0  198.68   15.20   1
   1   7   0  187.18   13.00   1
   1   7   0  195.78   16.20   1
   1   7   0  188.38   15.00   1
   1   7   0  202.48   12.40   1
  -2  -7   0  146.19   13.40   1
  -2  -7   0  139.19    8.00   1
   2   7   0  136.19   13.60   1
   2   7   0  151.38    9.90   1
   2   7   0  140.89    9.50   1
   2   7   0  132.29    9.50   1
   2   7   0  126.39    9.50   1
  -3  -7   0  237.38   13.30   1
  -3  -7   0  243.08   13.50   1
  -3  -7   0  238.78   19.00   1
   3   7   0  224.18   14.40   1
   3   7   0  240.38   14.40   1
   3   7   0  248.18   18.70   1
   3   7   0  245.78   14.70   1
  -4  -7   0  114.89   16.70   1
  -4  -7   0   93.19   11.30   1
  -4  -7   0  106.29   13.40   1
  -4  -7   0  106.09    7.50   1
   4   7   0  100.19    8.50   1
   4   7   0   90.59    6.60   1
   4   7   0   97.69    8.20   1
   4   7   0   97.59    8.20   1
   4   7   0   92.49   11.60   1
  -5  -7   0  102.49    7.80   1
  -5  -7   0   95.19    8.20   1
  -5  -7   0  106.79   18.90   1
   5   7   0   96.79    8.90   1
   5   7   0  106.09   12.40   1
   5   7   0   93.59    8.30   1
   5   7   0   90.89    6.60   1
   5   7   0   90.99    8.30   1
  -6  -7   0  233.88   15.00   1
  -6  -7   0  258.37   15.50   1
  -6  -7   0  225.38   15.90   1
   6   7   0  205.58   17.70   1
   6   7   0  229.68   13.40   1
   6   7   0  237.48   19.00   1
   6   7   0  234.08   14.90   1
   6   7   0  251.27   15.10   1
  -7  -7   0    8.20    3.00   1
  -7  -7   0   10.10    4.50   1
  -7  -7   0    3.60    3.20   1
   7   7   0    1.90    3.00   1
   7   7   0    8.70    2.40   1
   7   7   0    4.70    3.10   1
   7   7   0    9.40    4.40   1
  -8  -7   0   -3.90    2.20   1
  -8  -7   0   -0.70    1.70   1
  -8  -7   0   -1.30    2.90   1
   8   7   0    0.10    3.40   1
   8   7   0    0.50    1.80   1
  -9  -7   0   13.40    2.90   1
  -9  -7   0    7.00    3.00   1
   9   7   0   14.20    3.30   1
   9   7   0   14.20    2.40   1
  -4   8   0    1.20    2.40   1
   3  -8   0   84.69    6.10   1
  -3   8   0   94.89    8.00   1
  -3   8   0   76.19    7.90   1
  -2   8   0  137.59   11.90   1
  -2   8   0  137.89    9.30   1
  -1   8   0   79.59    8.10   1
  -1   8   0   91.99    9.10   1
  -1   8   0   78.99    7.10   1
  -1   8   0   68.99    9.00   1
   0  -8   0    3.80    3.70  -2
   0   8   0    3.80    3.70   1
   0  -8   0    1.50    3.20  -2
   0   8   0    1.50    3.20   1
   0  -8   0   -2.30    2.40  -2
   0   8   0   -2.30    2.40   1
   0  -8   0    1.30    5.30  -2
   0   8   0    1.30    5.30   1
   0  -8   0    7.10    3.30  -2
   0   8   0    7.10    3.30   1
   1   8   0  232.18   14.20   1
   1   8   0  224.88   13.80   1
   1   8   0  217.58   18.30   1
   1   8   0  225.18   14.10   1
   1   8   0  212.68   15.00   1
  -2  -8   0   69.69   10.80   1
  -2  -8   0   56.79    4.80   1
   2   8   0   70.79    6.40   1
   2   8   0   59.19    6.30   1
   2   8   0   60.99   10.20   1
   2   8   0   54.49    6.00   1
  -3  -8   0   48.70    5.00   1
  -3  -8   0   59.79    5.50   1
   3   8   0   53.89    6.00   1
   3   8   0   60.89    6.50   1
   3   8   0   56.69    6.20   1
   3   8   0   56.49   10.50   1
   3   8   0   47.40    5.40   1
  -4  -8   0   20.60    3.70   1
  -4  -8   0   12.10    3.40   1
   4   8   0   14.10    6.40   1
   4   8   0   14.50    4.30   1
   4   8   0   21.80    4.70   1
   4   8   0   15.50    4.00   1
  -5  -8   0    7.30    3.00   1
  -5  -8   0   13.40    4.80   1
  -5  -8   0    6.00    3.40   1
   5   8   0   10.00    5.60   1
   5   8   0    8.50    3.30   1
   5   8   0    8.60    4.10   1
   5   8   0    9.50    6.20   1
  -6  -8   0    0.00    2.30   1
  -6  -8   0   -1.80    3.90   1
  -6  -8   0    2.20    3.20   1
   6   8   0   -6.10    4.70   1
   6   8   0    2.40    3.40   1
   6   8   0   -1.70    2.50   1
   6   8   0    1.30    1.90   1
   6   8   0   -0.70    3.40   1
  -7  -8   0   54.39    5.90   1
  -7  -8   0   53.09    7.10   1
  -7  -8   0   58.99    6.70   1
   7   8   0   59.69    6.90   1
   7   8   0   54.99    6.00   1
   7   8   0   48.00    6.50   1
   7   8   0   64.99    5.00   1
  -8  -8   0   65.89    5.50   1
  -8  -8   0   60.69    6.20   1
  -8  -8   0   61.19    7.00   1
   8   8   0   64.79    5.00   1
   8   8   0   61.99    6.20   1
   8   8   0   61.79    7.00   1
  -9  -8   0   84.99    6.20   1
  -9  -8   0   77.59    6.20   1
   9   8   0   77.79    5.00   1
  -3   9   0    2.70    2.30   1
  -2   9   0   41.50    5.80   1
  -2   9   0   35.70    4.60   1
  -1   9   0  113.09   10.00   1
  -1   9   0  113.19    8.30   1
  -1   9   0  114.29    8.90   1
   0  -9   0  380.86   23.20  -2
   0   9   0  380.86   23.20   1
   0  -9   0  433.36   25.50  -2
   0   9   0  433.36   25.50   1
   0  -9   0  422.76   22.50  -2
   0   9   0  422.76   22.50   1
   0  -9   0  395.96   22.60  -2
   0   9   0  395.96   22.60   1
   1   9   0  140.79   10.70   1
   1   9   0  151.08   15.70   1
   1   9   0  142.59   10.00   1
   1   9   0  143.59   11.10   1
  -2  -9   0   16.80    2.90   1
   2   9   0   10.60    6.00   1
   2   9   0   14.00    3.90   1
   2   9   0   15.30    4.10   1
  -3  -9   0   97.39    7.30   1
  -3  -9   0   92.69    7.10   1
   3   9   0   84.99   12.40   1
   3   9   0   96.29    8.30   1
   3   9   0   91.39    8.60   1
  -4  -9   0   76.19    7.30   1
  -4  -9   0   91.79    7.30   1
   4   9   0   77.09   12.00   1
   4   9   0   85.79    8.10   1
   4   9   0   90.89    7.90   1
   4   9   0   90.89    8.00   1
   4   9   0   88.69    8.40   1
  -5  -9   0   86.89    7.50   1
  -5  -9   0   71.69    8.20   1
  -5  -9   0   85.39   10.00   1
   5   9   0   85.19    7.90   1
   5   9   0   71.39   10.90   1
   5   9   0   91.99    9.10   1
   5   9   0   88.49    8.50   1
  -6  -9   0   52.99    5.90   1
  -6  -9   0   55.29    6.80   1
  -6  -9   0   47.00    6.70   1
   6   9   0   48.80    6.50   1
   6   9   0   65.39    7.10   1
   6   9   0   53.29   10.30   1
   6   9   0   59.79    7.30   1
  -7  -9   0   93.79    7.70   1
  -7  -9   0   78.49    7.40   1
  -7  -9   0   73.89    8.00   1
   7   9   0   82.59    9.60   1
   7   9   0   75.19    7.40   1
  -8  -9   0   98.79    6.50   1
  -8  -9   0   88.49    7.10   1
  -8  -9   0   83.89    7.10   1
   8   9   0   73.59    6.90   1
   8   9   0   88.19    7.70   1
  -9  -9   0   31.30    3.50   1
  -2  10   0   18.90    3.00   1
  -1  10   0    2.30    3.40   1
  -1  10   0    4.70    3.50   1
  -1  10   0   -1.30    2.10   1
   0 -10   0   68.39    6.10  -2
   0  10   0   68.39    6.10   1
   0 -10   0   58.49    5.90  -2
   0  10   0   58.49    5.90   1
   0 -10   0   56.19    6.60  -2
   0  10   0   56.19    6.60   1
   1  10   0  113.19    9.70   1
   1  10   0  124.79    9.30   1
   1  10   0  108.99    7.80   1
  -2 -10   0   27.90    3.50   1
   2  10   0   28.10    5.00   1
   2  10   0   33.80    9.10   1
   2  10   0   28.30    4.80   1
  -3 -10   0  460.85   24.40   1
  -3 -10   0  437.76   24.20   1
   3  10   0  498.75   27.20   1
   3  10   0  469.95   26.50   1
  -4 -10   0   60.49    6.00   1
  -4 -10   0   69.29    6.50   1
   4  10   0   70.59   12.20   1
   4  10   0   70.19    8.20   1
   4  10   0   64.89    6.80   1
  -5 -10   0    4.90    3.00   1
  -5 -10   0    5.20    2.70   1
   5  10   0    5.00    3.20   1
   5  10   0   12.50    3.50   1
  -6 -10   0   50.09    6.00   1
  -6 -10   0   57.29    5.80   1
   6  10   0   57.89    6.00   1
   6  10   0   49.50    5.90   1
  -7 -10   0   35.40    4.60   1
  -7 -10   0   36.00    4.30   1
   7  10   0   29.90    5.30   1
   7  10   0   29.50    4.30   1
  -8 -10   0    8.90    2.70   1
  -8 -10   0    6.50    2.00   1
   8  10   0    3.40    2.20   1
   8  10   0    4.90    2.90   1
   0 -11   0    2.10    2.20  -2
   0  11   0    2.10    2.20   1
   1  11   0   10.30    3.50   1
   1  11   0    9.80    3.10   1
   2  11   0   62.69    7.20   1
   2  11   0   48.30    5.50   1
  -3 -11   0   65.59    5.40   1
   3  11   0   73.79    6.90   1
   3  11   0   65.59    6.70   1
  -4 -11   0    4.70    2.40   1
  -4 -11   0    5.50    2.40   1
   4  11   0    6.70    3.40   1
   4  11   0    7.50    3.10   1
  -5 -11   0   61.39    5.80   1
  -5 -11   0   53.69    5.10   1
   5  11   0   52.99    5.60   1
   5  11   0   57.29    6.30   1
  -6 -11   0    5.90    2.30   1
  -6 -11   0    7.00    2.70   1
   6  11   0    3.80    2.40   1
  -7 -11   0   18.70    3.20   1
  -7 -11   0   21.00    2.90   1
   7  11   0   16.40    3.50   1
   7  11   0   19.50    3.00   1
   1  12   0   66.19    4.80   1
   2  12   0   -0.30    2.10   1
   3  12   0   31.50    4.10   1
   3  12   0   29.00    3.80   1
  -4 -12   0   10.30    2.30   1
   4  12   0    3.00    2.50   1
   4  12   0   15.20    3.70   1
  -5 -12   0    2.70    1.60   1
   5  12   0    5.50    2.70   1
   5  12   0    4.10    2.60   1
  -6 -12   0    4.70    1.70   1
   6  12   0    3.30    2.50   1
   6  12   0    2.40    2.00   1
   6  12  -1   18.60    3.60   1
   5  12  -1    6.30    2.30   1
   5  12  -1    9.00    2.70   1
  -5 -12   1    5.60    1.90   1
   4  12  -1   26.30    3.70   1
   4  12  -1   22.40    3.40   1
  -4 -12   1   30.90    4.40   1
   3  12  -1   15.90    3.30   1
   2  12  -1    6.20    2.50   1
   1  12  -1    7.40    2.30   1
   7  11  -1    1.40    2.70   1
   7  11  -1   -0.90    1.80   1
  -7 -11   1    0.40    1.80   1
   6  11  -1   51.09    5.30   1
   6  11  -1   52.99    5.10   1
  -6 -11   1   53.79    5.10   1
  -6 -11   1   59.39    5.70   1
   5  11  -1   46.60    5.10   1
   5  11  -1   37.40    5.50   1
  -5 -11   1   55.19    5.40   1
  -5 -11   1   54.79    5.00   1
   4  11  -1   37.10    4.90   1
   4  11  -1   43.40    5.40   1
  -4 -11   1   49.80    4.90   1
  -4 -11   1   44.00    4.70   1
   3  11  -1    5.80    3.10   1
   3  11  -1    1.20    3.00   1
  -3 -11   1    4.50    2.20   1
   2  11  -1   71.49    6.70   1
   1  11  -1   25.50    3.80   1
   0 -11   1    0.60    2.10  -2
   0  11  -1    0.60    2.10   1
   8  10  -1   24.90    3.30   1
  -8 -10   1   37.40    3.60   1
   7  10  -1   38.70    5.10   1
   7  10  -1   31.00    4.20   1
   7  10  -1   22.90    4.30   1
  -7 -10   1   22.00    4.10   1
  -7 -10   1   35.00    4.20   1
  -7 -10   1   35.80    4.70   1
   6  10  -1   40.30    4.70   1
   6  10  -1   50.09    6.10   1
   6  10  -1   41.40    5.20   1
  -6 -10   1   45.20    5.50   1
  -6 -10   1   47.00    5.10   1
  -6 -10   1   30.10    7.20   1
   5  10  -1   28.90    4.90   1
   5  10  -1   19.90    3.90   1
  -5 -10   1   37.00    4.70   1
  -5 -10   1   25.00    4.50   1
  -5 -10   1   23.70    5.10   1
   4  10  -1   96.29    8.00   1
   4  10  -1   97.79    8.50   1
   4  10  -1   91.69   13.90   1
  -4 -10   1   93.89    7.80   1
  -4 -10   1   83.89    7.20   1
   3  10  -1  141.79   11.90   1
   3  10  -1  136.89   15.40   1
   3  10  -1  144.99   10.40   1
  -3 -10   1  140.39    9.30   1
  -3 -10   1  134.09    9.30   1
   2  10  -1   73.89   11.90   1
   2  10  -1   56.69    6.40   1
   2  10  -1   53.79    6.30   1
  -2 -10   1   66.49    5.40   1
   1  10  -1  167.28   11.50   1
   1  10  -1  163.68   11.50   1
   0 -10   1   54.49    5.20  -2
   0  10  -1   54.49    5.20   1
   0 -10   1   51.69    7.90  -2
   0  10  -1   51.69    7.90   1
   0 -10   1   49.00    5.40  -2
   0  10  -1   49.00    5.40   1
  -1  10  -1   22.10    3.50   1
  -1  10  -1   33.60    4.00   1
  -2  10  -1    1.50    2.00   1
   8   9  -1   19.60    4.10   1
  -8  -9   1   17.10    3.60   1
  -8  -9   1    9.50    3.30   1
  -8  -9   1   15.90    2.80   1
   7   9  -1    7.10    3.80   1
   7   9  -1   14.40    3.60   1
   7   9  -1   11.80    3.80   1
  -7  -9   1   16.60    4.70   1
  -7  -9   1   10.60    3.10   1
  -7  -9   1   15.60    4.00   1
   6   9  -1   18.70    3.90   1
   6   9  -1   24.80    4.60   1
   6   9  -1    9.30    4.10   1
  -6  -9   1   15.20    3.50   1
  -6  -9   1   15.30    4.00   1
  -6  -9   1    9.60    4.70   1
   5   9  -1   28.90    4.50   1
   5   9  -1   31.50    5.40   1
   5   9  -1   20.60    4.70   1
   5   9  -1   36.70    9.40   1
  -5  -9   1   31.80    4.70   1
  -5  -9   1   36.50    6.20   1
  -5  -9   1   30.40    5.90   1
   4   9  -1  173.28   12.30   1
   4   9  -1  194.98   12.80   1
   4   9  -1  196.58   12.90   1
   4   9  -1  170.38   17.00   1
   4   9  -1  188.38   12.20   1
  -4  -9   1  170.68   11.90   1
  -4  -9   1  179.58   11.70   1
   3   9  -1  207.88   13.50   1
   3   9  -1  206.38   19.20   1
   3   9  -1  220.38   13.70   1
   3   9  -1  215.78   14.10   1
  -3  -9   1  212.18   12.90   1
   2   9  -1  131.29   10.10   1
   2   9  -1  107.29   14.40   1
   2   9  -1  127.39    9.80   1
  -2  -9   1  127.89    8.30   1
   1   9  -1  126.39   10.10   1
   1   9  -1  131.29   14.50   1
   1   9  -1  134.19   10.10   1
   1   9  -1  126.39    9.10   1
  -1  -9   1  134.09   11.50   1
   0  -9   1  179.98   14.20  -2
   0   9  -1  179.98   14.20   1
   0  -9   1  189.78   11.90  -2
   0   9  -1  189.78   11.90   1
   0  -9   1  176.58   12.60  -2
   0   9  -1  176.58   12.60   1
   0  -9   1  172.98   12.10  -2
   0   9  -1  172.98   12.10   1
  -1   9  -1  124.19    8.90   1
  -1   9  -1  108.79    9.50   1
  -1   9  -1  116.69    9.00   1
  -2   9  -1  120.99    8.60   1
  -2   9  -1  106.89    8.00   1
  -3   9  -1   56.99    5.30   1
   9   8  -1   33.20    4.10   1
  -9  -8   1   23.30    3.60   1
  -9  -8   1   22.50    3.30   1
   8   8  -1   20.60    4.40   1
   8   8  -1   21.10    2.60   1
  -8  -8   1   17.40    3.10   1
  -8  -8   1   11.70    3.50   1
  -8  -8   1   11.40    4.10   1
   7   8  -1   17.50    4.80   1
   7   8  -1   18.60    2.70   1
   7   8  -1   19.20    4.40   1
   7   8  -1   22.50    4.50   1
  -7  -8   1   22.10    3.70   1
  -7  -8   1   15.00    4.00   1
  -7  -8   1   22.10    5.40   1
   6   8  -1   51.79    6.90   1
   6   8  -1   54.89    9.70   1
   6   8  -1   50.89    6.40   1
   6   8  -1   47.30    4.40   1
   6   8  -1   38.00    5.10   1
  -6  -8   1   40.20    5.30   1
  -6  -8   1   44.20    7.10   1
  -6  -8   1   48.80    6.60   1
   5   8  -1   44.10   12.00   1
   5   8  -1   41.10    5.40   1
   5   8  -1   47.20    5.90   1
   5   8  -1   65.39    8.70   1
  -5  -8   1   45.30    7.00   1
  -5  -8   1   62.79    6.60   1
   4   8  -1  101.19   13.10   1
   4   8  -1  102.39    8.90   1
   4   8  -1   96.59    9.00   1
   4   8  -1   94.69    8.60   1
  -4  -8   1   95.09    8.10   1
  -4  -8   1  108.09    7.90   1
   3   8  -1  285.47   16.70   1
   3   8  -1  272.17   16.90   1
   3   8  -1  291.47   17.20   1
   3   8  -1  317.57   22.90   1
   3   8  -1  286.07   17.20   1
  -3  -8   1  281.57   15.90   1
  -3  -8   1  292.77   16.30   1
   2   8  -1  343.17   19.60   1
   2   8  -1  360.76   19.80   1
   2   8  -1  364.06   25.30   1
   2   8  -1  353.06   20.00   1
  -2  -8   1  407.86   21.60   1
  -2  -8   1  277.77   23.60   1
   1   8  -1  187.68   12.00   1
   1   8  -1  169.28   11.40   1
   1   8  -1  190.38   16.70   1
   1   8  -1  179.38   12.70   1
   1   8  -1  159.58   14.00   1
  -1  -8   1  174.28    9.60   1
   0  -8   1    5.40    5.70  -2
   0   8  -1    5.40    5.70   1
   0  -8   1    4.20    3.30  -2
   0   8  -1    4.20    3.30   1
   0  -8   1    3.80    3.10  -2
   0   8  -1    3.80    3.10   1
   0  -8   1    3.20    3.40  -2
   0   8  -1    3.20    3.40   1
   0  -8   1    7.60    4.00  -2
   0   8  -1    7.60    4.00   1
   0   8  -1    3.50    3.40  -2
   0  -8   1    3.50    3.40   1
  -1   8  -1  100.49    8.70   1
  -1   8  -1  108.89   10.00   1
  -1   8  -1  113.39   10.90   1
  -1   8  -1  112.49    9.10   1
  -2   8  -1   19.10    4.80   1
  -2   8  -1   21.20    6.20   1
  -2   8  -1   24.80    4.00   1
   2  -8   1   22.60    3.30   1
   2  -8   1   13.00    6.50   1
  -3   8  -1   54.69    6.20   1
   3  -8   1   46.40    4.60   1
  -4   8  -1   16.30    3.00   1
   4  -8   1   15.00    3.50   1
   9   7  -1   22.10    4.00   1
   9   7  -1   31.30    2.90   1
  -9  -7   1   29.80    4.50   1
  -9  -7   1   22.70    3.40   1
   8   7  -1   22.20    5.00   1
   8   7  -1   23.60    3.10   1
  -8  -7   1   25.20    4.20   1
  -8  -7   1   29.90    5.80   1
  -8  -7   1   20.40    3.20   1
   7   7  -1  197.08   14.30   1
   7   7  -1  196.48   11.70   1
   7   7  -1  209.48   13.30   1
   7   7  -1  208.58   13.70   1
  -7  -7   1  204.98   12.80   1
  -7  -7   1  191.18   13.20   1
  -7  -7   1  187.88   14.50   1
   6   7  -1  185.28   12.10   1
   6   7  -1  162.58   10.10   1
   6   7  -1  158.68   12.70   1
   6   7  -1  173.48   11.80   1
   6   7  -1  153.88   14.50   1
  -6  -7   1  154.68   12.80   1
  -6  -7   1  167.58   12.00   1
  -6  -7   1  172.48   11.40   1
   5   7  -1   30.00    5.10   1
   5   7  -1   24.90    6.60   1
   5   7  -1   49.00    8.90   1
   5   7  -1   33.30    5.10   1
   5   7  -1   29.80    3.50   1
   5   7  -1   28.80    5.00   1
  -5  -7   1   33.40    4.60   1
  -5  -7   1   36.60    5.10   1
   4   7  -1  414.46   23.60   1
   4   7  -1  444.76   23.50   1
   4   7  -1  443.56   28.20   1
   4   7  -1  409.56   23.90   1
  -4  -7   1  426.46   29.10   1
  -4  -7   1  425.96   23.10   1
  -4  -7   1  423.16   22.80   1
   3   7  -1   40.10    5.40   1
   3   7  -1   43.40    7.90   1
   3   7  -1   46.90    5.30   1
   3   7  -1   48.90    5.60   1
  -3  -7   1   47.60    4.80   1
  -3  -7   1   45.20    4.40   1
  -3  -7   1   47.70    8.50   1
   2   7  -1   29.70    4.50   1
   2   7  -1   23.30    3.90   1
   2   7  -1   30.80    4.40   1
   2   7  -1   16.80    5.70   1
   2   7  -1   29.90    4.20   1
  -2  -7   1   22.90    2.90   1
  -2  -7   1    9.60    5.50   1
   1   7  -1  104.79    7.80   1
   1   7  -1  107.09    8.00   1
   1   7  -1  103.19    8.30   1
   1   7  -1   82.79   11.00   1
   1   7  -1   89.29    7.70   1
  -1  -7   1   83.39   10.20   1
   0  -7   1  283.97   17.00  -2
   0   7  -1  283.97   17.00   1
   0  -7   1  296.97   18.40  -2
   0   7  -1  296.97   18.40   1
   0  -7   1  278.27   16.80  -2
   0   7  -1  278.27   16.80   1
   0  -7   1  296.07   20.90  -2
   0   7  -1  296.07   20.90   1
   0  -7   1  308.67   17.10  -2
   0   7  -1  308.67   17.10   1
   0   7  -1  284.07   18.90  -2
   0  -7   1  284.07   18.90   1
  -1   7  -1  282.97   16.50   1
  -1   7  -1  259.77   16.70   1
  -1   7  -1  264.67   18.50   1
  -1   7  -1  277.77   16.00   1
  -2   7  -1   -0.50    4.00   1
  -2   7  -1    2.00    3.50   1
  -2   7  -1    1.80    2.60   1
  -2   7  -1    0.40    4.10   1
  -3   7  -1  142.49   10.60   1
  -3   7  -1  137.99   13.10   1
  -3   7  -1  125.19   12.20   1
   3  -7   1  124.69    8.70   1
   3  -7   1  137.89   10.00   1
   3  -7   1  105.19   14.00   1
  -4   7  -1   36.60    5.30   1
   4  -7   1   40.10    4.30   1
   4  -7   1   34.80    8.80   1
  -5   7  -1   14.00    3.00   1
   5  -7   1   17.40    3.40   1
   5  -7   1   14.00    2.40   1
   5  -7   1   10.10    3.70   1
   9   6  -1   12.60    2.40   1
   9   6  -1   15.60    3.50   1
  -9  -6   1   14.40    2.90   1
  -9  -6   1   17.60    4.50   1
   8   6  -1  151.78   11.60   1
   8   6  -1  152.98    9.60   1
  -8  -6   1  150.98    9.20   1
  -8  -6   1  141.49   10.70   1
  -8  -6   1  149.69   11.60   1
  -8  -6   1  143.89   10.30   1
   7   6  -1  188.78   12.50   1
   7   6  -1  199.98   14.00   1
   7   6  -1  204.08   11.80   1
   7   6  -1  182.78   14.20   1
  -7  -6   1  177.08   12.90   1
  -7  -6   1  181.08   12.50   1
  -7  -6   1  177.18   11.70   1
  -7  -6   1  187.48   14.20   1
   6   6  -1   76.79    7.30   1
   6   6  -1   80.29   14.10   1
   6   6  -1   73.39    7.50   1
   6   6  -1   68.79    6.40   1
   6   6  -1   70.79    8.50   1
   6   6  -1   62.29    8.30   1
  -6  -6   1   74.99    6.70   1
  -6  -6   1   85.89   15.60   1
  -6  -6   1   82.39    7.80   1
  -6  -6   1   73.19    9.20   1
  -6  -6   1   74.39    7.70   1
   5   6  -1  365.76   19.60   1
   5   6  -1  338.07   18.60   1
   5   6  -1  361.16   20.90   1
   5   6  -1  332.17   20.70   1
   5   6  -1  373.16   24.00   1
   5   6  -1  345.27   19.90   1
  -5  -6   1  331.27   20.00   1
  -5  -6   1  340.67   19.30   1
  -5  -6   1  351.76   24.90   1
  -5  -6   1  372.66   19.90   1
  -5  -6   1  327.77   25.90   1
   4   6  -1  288.97   18.20   1
   4   6  -1  294.97   16.60   1
   4   6  -1  311.87   20.30   1
   4   6  -1  285.17   17.50   1
   4   6  -1  283.17   20.10   1
  -4  -6   1  275.37   21.20   1
  -4  -6   1  292.47   16.40   1
  -4  -6   1  295.37   16.20   1
  -4  -6   1  288.57   21.40   1
   3   6  -1  209.28   13.20   1
   3   6  -1  206.48   13.40   1
   3   6  -1  221.08   16.40   1
  -3  -6   1  195.48   15.50   1
  -3  -6   1  219.58   16.70   1
  -3  -6   1  202.58   12.20   1
  -3  -6   1  227.28   12.10   1
   2   6  -1  171.58   13.90   1
   2   6  -1  174.38   10.50   1
  -2  -6   1  155.18   13.20   1
  -2  -6   1  163.18    9.00   1
  -2  -6   1  146.89   14.10   1
   1   6  -1   20.00    5.80   1
   1   6  -1   18.80    3.30   1
   1   6  -1   22.90    3.50   1
  -1  -6   1   16.00    4.40   1
  -1  -6   1   14.70    4.50   1
   0  -6   1  223.68   14.80  -2
   0   6  -1  223.68   14.80   1
   0  -6   1  223.08   14.40  -2
   0   6  -1  223.08   14.40   1
   0  -6   1  249.38   17.20  -2
   0   6  -1  249.38   17.20   1
   0   6  -1  248.48   15.10  -2
   0  -6   1  248.48   15.10   1
   0   6  -1  239.28   15.70  -2
   0  -6   1  239.28   15.70   1
   0   6  -1  215.08   14.30  -2
   0  -6   1  215.08   14.30   1
  -1   6  -1   49.10    6.80   1
  -1   6  -1   56.29    6.10   1
  -1   6  -1   62.99    6.60   1
  -1   6  -1   67.29    9.00   1
   1  -6   1   62.59    6.00   1
  -2   6  -1   50.29    6.60   1
  -2   6  -1   45.60    7.00   1
  -2   6  -1   64.69    6.90   1
  -2   6  -1   75.99    6.70   1
  -2   6  -1   67.09    6.10   1
   2  -6   1   65.09    5.00   1
  -3   6  -1   36.40    5.30   1
  -3   6  -1   21.40    6.30   1
  -3   6  -1   32.80    4.30   1
  -3   6  -1   26.70    4.90   1
  -3   6  -1   29.60    6.10   1
   3  -6   1   39.60    4.40   1
   3  -6   1   27.70    3.70   1
  -4   6  -1   81.09   11.30   1
  -4   6  -1   72.69   10.00   1
  -4   6  -1   89.99    8.60   1
   4  -6   1   88.59    6.90   1
   4  -6   1   81.09    7.10   1
   4  -6   1   98.79   14.60   1
  -5   6  -1   13.50    4.20   1
  -5   6  -1   22.30    4.10   1
  -5   6  -1   19.50    3.90   1
   5  -6   1   23.00    5.50   1
   5  -6   1   11.40    5.70   1
   5  -6   1   29.70    3.70   1
  -6   6  -1   19.70    3.00   1
   6  -6   1   17.00    4.10   1
   6  -6   1   22.70    2.90   1
   9   5  -1   24.10    3.40   1
   9   5  -1   20.70    4.00   1
  -9  -5   1   24.30    3.20   1
  -9  -5   1   18.30    3.60   1
  -9  -5   1   21.40    4.30   1
   8   5  -1    8.20    4.50   1
   8   5  -1   16.10    3.20   1
   8   5  -1   13.00    3.90   1
  -8  -5   1   12.10    3.80   1
  -8  -5   1   13.30    3.40   1
  -8  -5   1    7.00    3.90   1
   7   5  -1   16.80    4.90   1
   7   5  -1   25.40    4.20   1
   7   5  -1   24.60    5.70   1
   7   5  -1   16.90    3.50   1
  -7  -5   1   24.80    4.70   1
  -7  -5   1   15.40    5.50   1
  -7  -5   1   19.00    3.90   1
  -7  -5   1   24.00    3.60   1
   6   5  -1  216.48   13.70   1
   6   5  -1  205.68   14.70   1
   6   5  -1  222.18   15.20   1
   6   5  -1  213.98   13.50   1
   6   5  -1  215.88   13.00   1
  -6  -5   1  206.48   14.30   1
  -6  -5   1  214.68   22.50   1
  -6  -5   1  219.88   15.30   1
  -6  -5   1  224.38   13.10   1
  -6  -5   1  201.58   13.50   1
   5   5  -1    0.70    2.90   1
   5   5  -1   -0.90    3.50   1
   5   5  -1    2.70    2.90   1
   5   5  -1    1.90    2.10   1
   5   5  -1    2.50    2.70   1
  -5  -5   1    2.40    2.60   1
  -5  -5   1    3.20    2.20   1
  -5  -5   1   -0.50    6.10   1
  -5  -5   1    3.30    4.00   1
  -5  -5   1    5.80    2.80   1
   4   5  -1  392.56   21.20   1
   4   5  -1  362.86   21.10   1
   4   5  -1  386.56   23.10   1
  -4  -5   1  354.46   24.00   1
  -4  -5   1  367.36   19.80   1
  -4  -5   1  393.26   20.20   1
  -4  -5   1  339.47   20.60   1
  -4  -5   1  392.56   25.90   1
   3   5  -1  171.78   11.40   1
   3   5  -1  184.48   13.70   1
   3   5  -1  172.68   11.40   1
  -3  -5   1  179.18   14.20   1
  -3  -5   1  172.98   14.50   1
  -3  -5   1  169.88   10.80   1
  -3  -5   1  195.78   10.50   1
   2   5  -1  111.59    8.40   1
   2   5  -1  122.69   11.00   1
  -2  -5   1  119.59   10.40   1
  -2  -5   1  120.29   10.30   1
  -2  -5   1  111.59    6.70   1
   1   5  -1  193.88   11.10   1
   1   5  -1  194.08   14.00   1
  -1  -5   1  193.68   13.00   1
  -1  -5   1  183.38   10.00   1
  -1  -5   1  164.48   11.80   1
   0  -5   1  203.08   12.70  -2
   0   5  -1  203.08   12.70   1
   0  -5   1  213.08   14.60  -2
   0   5  -1  213.08   14.60   1
   0   5  -1  187.88   12.30  -2
   0  -5   1  187.88   12.30   1
   0   5  -1  190.58   16.60  -2
   0  -5   1  190.58   16.60   1
  -1   5  -1  236.68   15.90   1
  -1   5  -1  235.98   15.20   1
   1  -5   1  229.48   13.00   1
   1  -5   1  227.18   12.60   1
   1  -5   1  220.78   13.30   1
  -2   5  -1  157.08   12.10   1
  -2   5  -1  117.69    9.70   1
   2  -5   1  134.69    7.70   1
   2  -5   1  123.89    8.80   1
  -3   5  -1  123.79   11.30   1
  -3   5  -1  110.09   10.00   1
  -3   5  -1   98.19    8.90   1
  -3   5  -1  100.09    7.70   1
  -3   5  -1  100.09    8.20   1
   3  -5   1   94.59    8.30   1
  -4   5  -1   66.39   10.10   1
  -4   5  -1   67.59    6.80   1
  -4   5  -1   63.79    8.10   1
  -4   5  -1   66.49    7.50   1
   4  -5   1   65.09    7.60   1
   4  -5   1   85.59    7.50   1
   4  -5   1   68.59   11.40   1
  -5   5  -1   17.00    4.80   1
  -5   5  -1   28.70    4.30   1
  -5   5  -1   26.60    5.20   1
  -5   5  -1   32.30    5.40   1
   5  -5   1   23.10    7.40   1
   5  -5   1   23.10    3.50   1
   5  -5   1   33.40    4.80   1
   5  -5   1   30.50    4.10   1
  -6   5  -1   16.90    3.20   1
  -6   5  -1   12.90    3.10   1
   6  -5   1   17.60    3.70   1
  -7   5  -1    0.30    1.60   1
   7  -5   1   -0.80    2.30   1
   9   4  -1   33.50    3.90   1
   9   4  -1   29.10    4.20   1
  -9  -4   1   33.10    4.70   1
  -9  -4   1   30.80    5.00   1
  -9  -4   1   32.80    3.40   1
   8   4  -1   17.90    4.90   1
   8   4  -1   17.20    4.50   1
   8   4  -1   21.20    4.00   1
  -8  -4   1   11.10    4.00   1
  -8  -4   1   13.30    3.30   1
  -8  -4   1   22.80    4.90   1
   7   4  -1  180.88   13.90   1
   7   4  -1  149.69   12.10   1
   7   4  -1  188.28   11.70   1
   7   4  -1  182.18   13.20   1
   7   4  -1  167.58   11.10   1
  -7  -4   1  174.08   13.30   1
  -7  -4   1  140.89   10.60   1
  -7  -4   1  175.68   10.80   1
  -7  -4   1  173.68   14.70   1
   6   4  -1   70.49    6.90   1
   6   4  -1   66.29    8.10   1
   6   4  -1   81.09    8.40   1
   6   4  -1   72.09    6.70   1
   6   4  -1   64.99    7.60   1
  -6  -4   1   84.49   10.30   1
  -6  -4   1   71.29    8.90   1
  -6  -4   1   68.09    7.90   1
  -6  -4   1   76.79    6.20   1
  -6  -4   1   77.59   12.00   1
  -6  -4   1   82.59   15.40   1
   5   4  -1   40.70    4.70   1
   5   4  -1   60.19    6.80   1
   5   4  -1   53.19    6.20   1
   5   4  -1   56.39    6.70   1
  -5  -4   1   46.00    4.80   1
  -5  -4   1   49.00    5.20   1
  -5  -4   1   54.29   11.50   1
  -5  -4   1   43.40    6.20   1
  -5  -4   1   44.90    5.80   1
  -5  -4   1   40.70    7.00   1
   4   4  -1   66.49    6.00   1
   4   4  -1   53.09    6.10   1
   4   4  -1   50.79    5.80   1
   4   4  -1   53.69    6.70   1
  -4  -4   1   63.19    5.20   1
  -4  -4   1   51.79    6.00   1
  -4  -4   1   37.60    6.10   1
  -4  -4   1   64.79   11.20   1
  -4  -4   1   53.29    4.90   1
   3   4  -1  129.79    9.50   1
   3   4  -1  142.09    7.70   1
   3   4  -1  136.89    9.20   1
   3   4  -1  137.49   10.80   1
  -3  -4   1  144.99    8.50   1
  -3  -4   1  128.39   12.90   1
  -3  -4   1  130.69   11.50   1
   2   4  -1  225.78   18.10   1
   2   4  -1  286.57   15.40   1
  -2  -4   1  294.07   17.00   1
  -2  -4   1  277.67   15.20   1
  -2  -4   1  254.07   16.70   1
   1   4  -1   46.30    8.70   1
   1   4  -1   59.29    4.40   1
  -1  -4   1   53.89    5.80   1
  -1  -4   1   49.50    3.50   1
  -1  -4   1   43.70    5.10   1
   0  -4   1    7.50    3.80  -2
   0   4  -1    7.50    3.80   1
   0  -4   1    9.10    2.70  -2
   0   4  -1    9.10    2.70   1
   0   4  -1    6.70    2.40  -2
   0  -4   1    6.70    2.40   1
   0   4  -1    7.30    2.40  -2
   0  -4   1    7.30    2.40   1
  -1   4  -1  113.19    9.20   1
  -1   4  -1  110.69    9.60   1
   1  -4   1  117.29    7.60   1
   1  -4   1  124.99    7.90   1
  -2   4  -1  240.48   15.90   1
  -2   4  -1  208.78   13.80   1
   2  -4   1  247.38   12.20   1
   2  -4   1  238.88   13.40   1
  -3   4  -1   92.69    9.10   1
  -3   4  -1   93.99    9.70   1
  -3   4  -1  101.09    7.40   1
  -3   4  -1   84.19    7.70   1
   3  -4   1   88.99    6.40   1
   3  -4   1   90.89    6.60   1
  -4   4  -1   80.29   10.50   1
  -4   4  -1   79.39    8.10   1
  -4   4  -1   91.99    7.60   1
  -4   4  -1   81.99    8.80   1
  -4   4  -1   80.99    8.20   1
   4  -4   1   87.59    6.70   1
   4  -4   1   81.89    7.20   1
  -5   4  -1   -4.70    2.90   1
  -5   4  -1    0.60    2.90   1
  -5   4  -1   -1.20    3.80   1
  -5   4  -1    0.30    3.30   1
   5  -4   1    1.20    5.50   1
   5  -4   1    0.60    2.30   1
  -6   4  -1   75.09    6.90   1
  -6   4  -1   75.59    7.20   1
   6  -4   1   80.39   11.90   1
   6  -4   1   82.19    7.60   1
   6  -4   1   76.99    6.30   1
   6  -4   1   77.99    6.70   1
  -7   4  -1   17.30    3.00   1
  -7   4  -1   18.10    3.20   1
   7  -4   1   17.30    3.00   1
   7  -4   1   15.90    4.70   1
   7  -4   1   16.70    3.50   1
   9   3  -1   81.59    6.20   1
  -9  -3   1   70.79    6.60   1
  -9  -3   1   69.79    6.40   1
   8   3  -1    9.90    4.40   1
   8   3  -1   18.20    3.80   1
   8   3  -1   17.30    4.30   1
   8   3  -1   12.40    5.00   1
  -8  -3   1   10.00    3.70   1
  -8  -3   1   11.10    3.00   1
  -8  -3   1   13.40    3.90   1
   7   3  -1   46.60    7.30   1
   7   3  -1   43.20    5.80   1
   7   3  -1   49.99    6.30   1
   7   3  -1   47.80    7.60   1
   7   3  -1   50.59    5.00   1
  -7  -3   1   46.20    6.80   1
  -7  -3   1   58.69    6.10   1
  -7  -3   1   46.80    7.00   1
   6   3  -1  231.98   16.10   1
   6   3  -1  210.98   13.50   1
   6   3  -1  219.08   14.80   1
   6   3  -1  218.38   13.50   1
   6   3  -1  224.68   13.70   1
   6   3  -1  232.78   12.90   1
  -6  -3   1  221.08   12.60   1
  -6  -3   1  219.58   17.40   1
  -6  -3   1  215.68   15.00   1
  -6  -3   1  241.88   15.20   1
  -6  -3   1  208.88   12.90   1
   5   3  -1   64.19    7.30   1
   5   3  -1   56.89    5.10   1
   5   3  -1   57.09    6.40   1
   5   3  -1   61.19    5.70   1
  -5  -3   1   79.89   13.40   1
  -5  -3   1   60.99    6.90   1
  -5  -3   1   59.19    7.90   1
  -5  -3   1   59.69    5.80   1
  -5  -3   1   63.59    5.70   1
  -5  -3   1   66.79    7.20   1
  -5  -3   1   67.89    5.30   1
   4   3  -1  868.01   42.50   1
   4   3  -1  770.22   45.60   1
   4   3  -1  931.31   44.30   1
   4   3  -1  874.91   43.70   1
  -4  -3   1  923.21   49.60   1
  -4  -3   1  895.71   46.00   1
  -4  -3   1  835.42   44.90   1
  -4  -3   1  884.81   42.70   1
  -4  -3   1  797.32   43.90   1
  -4  -3   1  857.61   42.90   1
   3   3  -1  751.02   37.00   1
   3   3  -1  691.53   36.40   1
   3   3  -1  769.62   36.30   1
  -3  -3   1  645.24   39.30   1
  -3  -3   1  729.43   38.10   1
   2   3  -1  122.39   12.30   1
   2   3  -1  131.49    7.40   1
   2   3  -1  101.09    6.00   1
   2   3  -1  109.69    8.40   1
  -2  -3   1  110.59    9.30   1
  -2  -3   1  106.79    6.40   1
   1   3  -1  372.16   18.30   1
   1   3  -1  376.16   19.00   1
   1   3  -1  369.56   20.20   1
   1   3  -1  376.46   19.50   1
  -1  -3   1  323.87   18.80   1
  -1  -3   1  354.86   19.60   1
   0  -3   1  391.96   21.40  -2
   0   3  -1  391.96   21.40   1
   0  -3   1  373.96   20.30  -2
   0   3  -1  373.96   20.30   1
   0   3  -1  403.66   20.30  -2
   0  -3   1  403.66   20.30   1
  -1   3  -1   13.90    3.40   1
  -1   3  -1   11.70    3.60   1
   1  -3   1   11.80    2.00   1
   1  -3   1   12.70    2.40   1
  -2   3  -1  221.08   13.70   1
  -2   3  -1  258.17   15.50   1
   2  -3   1  232.08   13.00   1
  -3   3  -1  132.49    9.70   1
  -3   3  -1  153.08   11.80   1
   3  -3   1  140.49    8.80   1
   3  -3   1  122.49    8.60   1
   3  -3   1  139.49    8.50   1
  -4   3  -1   55.69    6.40   1
  -4   3  -1   53.69    7.00   1
  -4   3  -1   57.49    6.00   1
  -4   3  -1   61.99    6.40   1
  -4   3  -1   55.29    7.70   1
   4  -3   1   64.69    6.00   1
   4  -3   1   63.39    8.20   1
  -5   3  -1   34.50    5.30   1
  -5   3  -1   24.00    5.80   1
  -5   3  -1   37.70    6.20   1
  -5   3  -1   21.40    7.90   1
  -5   3  -1   33.80    5.00   1
   5  -3   1   35.60    4.50   1
   5  -3   1   33.80    5.30   1
   5  -3   1   21.20    6.40   1
  -6   3  -1  155.18   10.50   1
  -6   3  -1  138.59   11.60   1
  -6   3  -1  134.59   13.20   1
  -6   3  -1  143.69   11.50   1
  -6   3  -1  142.89   10.30   1
   6  -3   1  119.99    9.40   1
   6  -3   1  136.39   10.80   1
   6  -3   1  145.99    9.90   1
   6  -3   1  151.38   15.10   1
  -7   3  -1   45.50    4.70   1
  -7   3  -1   36.30    4.60   1
   7  -3   1   45.60    6.50   1
   7  -3   1   46.40    4.60   1
  -8   3  -1   14.80    2.40   1
   8  -3   1   13.80    2.50   1
   8  -3   1   19.50    4.20   1
   9   2  -1   10.20    3.70   1
   9   2  -1   15.80    3.40   1
  -9  -2   1   16.10    3.70   1
  -9  -2   1   16.20    4.60   1
   8   2  -1   42.20    6.70   1
   8   2  -1   43.30    5.50   1
   8   2  -1   39.60    4.90   1
   8   2  -1   53.79    6.20   1
   8   2  -1   58.09    8.50   1
   8   2  -1   44.40    6.60   1
  -8  -2   1   54.09    4.60   1
  -8  -2   1   52.79    7.00   1
  -8  -2   1   45.00    6.00   1
   7   2  -1   41.60    4.70   1
   7   2  -1   28.40    6.80   1
   7   2  -1   26.70    4.70   1
   7   2  -1   31.60    5.30   1
  -7  -2   1   33.40    5.90   1
  -7  -2   1   32.80    4.20   1
  -7  -2   1   26.30    5.30   1
   6   2  -1   17.90    3.30   1
   6   2  -1   15.20    4.60   1
   6   2  -1   18.10    4.00   1
   6   2  -1   18.90    4.40   1
  -6  -2   1   16.40    3.50   1
  -6  -2   1   17.20    4.20   1
  -6  -2   1   16.30    4.20   1
  -6  -2   1   19.70    4.60   1
   5   2  -1  125.89   10.70   1
   5   2  -1  121.09    8.10   1
   5   2  -1  127.69    9.50   1
  -5  -2   1  115.29   15.10   1
  -5  -2   1  122.99    7.50   1
  -5  -2   1  123.89   11.00   1
  -5  -2   1  115.89    9.10   1
  -5  -2   1  117.49    9.60   1
  -5  -2   1  120.99    9.80   1
  -5  -2   1  125.99    7.90   1
   4   2  -1 1296.67   63.49   1
   4   2  -1 1386.96   65.79   1
   4   2  -1 1268.27   64.69   1
  -4  -2   1 1342.27   66.39   1
  -4  -2   1 1280.67   64.79   1
  -4  -2   1 1275.17   64.39   1
  -4  -2   1 1346.27   70.59   1
  -4  -2   1 1296.67   63.49   1
   3   2  -1 1273.57   66.29   1
   3   2  -1 1316.67   66.89   1
   3   2  -1 1339.97   64.29   1
   3   2  -1 1275.17   63.69   1
   3   2  -1 1366.36   64.99   1
  -3  -2   1 1375.56   65.89   1
  -3  -2   1 1282.77   63.99   1
  -3  -2   1 1355.86   63.79   1
  -3  -2   1 1304.87   68.39   1
   2   2  -1  277.07   16.30   1
   2   2  -1  319.97   16.10   1
   2   2  -1  278.97   17.20   1
   2   2  -1  307.77   16.50   1
  -2  -2   1  299.07   17.10   1
  -2  -2   1  336.87   18.80   1
   1   2  -1 2270.17  109.09   1
   0  -2   1  120.79    7.60  -2
   0   2  -1  120.79    7.60   1
   0  -2   1  117.09    8.40  -2
   0   2  -1  117.09    8.40   1
   0   2  -1  126.99    7.40  -2
   0  -2   1  126.99    7.40   1
  -1   2  -1   98.19    7.50   1
  -1   2  -1   99.89    7.30   1
   1  -2   1  104.19    5.50   1
   1  -2   1  102.79    6.20   1
  -2   2  -1   95.09    9.90   1
   2  -2   1   64.89    5.00   1
   2  -2   1   78.89    4.60   1
   2  -2   1   66.19    4.50   1
  -3   2  -1  772.82   41.50   1
  -3   2  -1  804.02   41.30   1
   3  -2   1  782.92   38.40   1
   3  -2   1  749.03   38.60   1
   3  -2   1  777.82   38.30   1
  -4   2  -1  106.69    9.50   1
  -4   2  -1  104.29   10.10   1
  -4   2  -1   98.99    8.20   1
   4  -2   1   88.49    6.80   1
   4  -2   1   91.89    7.10   1
   4  -2   1   97.39    7.20   1
  -5   2  -1   69.09    6.90   1
  -5   2  -1   67.29    7.00   1
  -5   2  -1   85.99   10.70   1
  -5   2  -1   54.29    6.70   1
  -5   2  -1   73.89    8.20   1
   5  -2   1   80.09    7.50   1
   5  -2   1   68.19    6.20   1
   5  -2   1   72.39   10.10   1
  -6   2  -1  129.39    9.80   1
  -6   2  -1  119.99   10.90   1
  -6   2  -1  126.39   12.80   1
  -6   2  -1  138.79   10.10   1
  -6   2  -1  127.29   11.60   1
   6  -2   1  126.09   14.30   1
   6  -2   1  135.29   10.50   1
   6  -2   1  141.19    9.60   1
  -7   2  -1   62.69    6.40   1
  -7   2  -1   58.39    5.70   1
  -7   2  -1   72.59    8.50   1
   7  -2   1   54.49    5.90   1
   7  -2   1   59.09    6.90   1
   7  -2   1   57.99    6.00   1
  -8   2  -1    7.40    2.60   1
   8  -2   1    6.90    2.20   1
   8  -2   1   -0.50    2.80   1
   8  -2   1    4.60    2.30   1
   8  -2   1    5.10    3.10   1
   9   1  -1   22.70    4.40   1
   9   1  -1   23.30    3.30   1
  -9  -1   1   16.50    3.70   1
  -9  -1   1   21.10    3.40   1
   8   1  -1   -1.00    2.60   1
   8   1  -1    2.50    3.90   1
   8   1  -1    2.00    2.60   1
   8   1  -1    2.80    3.20   1
  -8  -1   1    1.10    2.60   1
  -8  -1   1   -0.20    2.80   1
   7   1  -1   93.19    8.50   1
   7   1  -1  114.49   12.00   1
   7   1  -1  105.79    9.50   1
   7   1  -1  114.19    8.30   1
   7   1  -1   90.09    8.40   1
  -7  -1   1  101.09    9.70   1
  -7  -1   1   99.99    9.50   1
  -7  -1   1  107.69    7.40   1
   6   1  -1  183.68   15.30   1
   6   1  -1  182.38   11.60   1
   6   1  -1  183.28   12.60   1
  -6  -1   1  174.08   13.50   1
  -6  -1   1  178.38   11.10   1
  -6  -1   1  185.18   13.30   1
  -6  -1   1  200.68   13.30   1
   5   1  -1  225.18   13.00   1
   5   1  -1  227.18   16.10   1
   5   1  -1  229.68   13.40   1
   5   1  -1  203.58   13.70   1
  -5  -1   1  222.48   14.30   1
  -5  -1   1  217.58   14.60   1
  -5  -1   1  225.48   14.60   1
  -5  -1   1  217.78   15.20   1
  -5  -1   1  240.88   15.60   1
   4   1  -1  774.32   39.30   1
   4   1  -1  764.92   36.90   1
   4   1  -1  666.43   39.30   1
  -4  -1   1  743.03   43.70   1
  -4  -1   1  709.23   36.20   1
  -4  -1   1  758.82   38.80   1
  -4  -1   1  733.03   38.10   1
   3   1  -1  858.61   42.10   1
   3   1  -1  862.61   43.70   1
   3   1  -1  857.01   44.50   1
  -3  -1   1  909.51   43.80   1
  -3  -1   1  864.71   47.00   1
  -3  -1   1  838.22   42.80   1
  -3  -1   1  841.72   41.90   1
   2   1  -1 1282.07   64.79   1
   2   1  -1 1428.96   65.89   1
   2   1  -1 1333.57   66.39   1
  -2  -1   1 1354.96   65.09   1
  -2  -1   1 1397.96   68.09   1
  -2  -1   1 1320.27   65.99   1
   1   1  -1 1690.93   83.99   1
   1   1  -1 1847.52   83.59   1
  -1  -1   1 1709.43   84.29   1
   0  -1   1 7375.96  349.37  -2
   0   1  -1 7375.96  349.37   1
  -1   1  -1  585.84   29.20   1
   1  -1   1  581.24   28.20   1
   1  -1   1  570.54   27.70   1
  -2   1  -1 1139.59   55.69   1
  -2   1  -1 1044.90   52.89   1
   2  -1   1 1052.69   51.49   1
   2  -1   1 1025.20   51.39   1
  -3   1  -1  134.89   13.60   1
  -3   1  -1  143.69   10.40   1
   3  -1   1  135.69    8.10   1
   3  -1   1  129.99    8.60   1
   3  -1   1  127.69    8.50   1
  -4   1  -1  202.58   14.10   1
  -4   1  -1  191.38   12.40   1
  -4   1  -1  194.08   18.50   1
   4  -1   1  190.78   11.30   1
   4  -1   1  181.48   12.10   1
   4  -1   1  193.58   11.10   1
   4  -1   1  181.28   11.60   1
  -5   1  -1  278.07   19.40   1
  -5   1  -1  287.17   16.80   1
  -5   1  -1  307.07   20.10   1
  -5   1  -1  278.57   17.40   1
   5  -1   1  287.37   16.10   1
   5  -1   1  299.97   16.70   1
   5  -1   1  257.07   20.00   1
  -6   1  -1  311.17   17.10   1
  -6   1  -1  298.87   19.40   1
  -6   1  -1  337.47   19.00   1
  -6   1  -1  335.47   20.70   1
  -6   1  -1  301.67   21.80   1
   6  -1   1  325.27   19.00   1
   6  -1   1  299.57   23.00   1
   6  -1   1  332.37   18.20   1
  -7   1  -1   11.90    5.80   1
  -7   1  -1   23.60    5.30   1
  -7   1  -1   21.80    4.50   1
  -7   1  -1   11.40    4.50   1
   7  -1   1   15.60    7.10   1
   7  -1   1   12.50    4.30   1
   7  -1   1   17.30    3.80   1
   7  -1   1   16.90    3.70   1
  -8   1  -1   37.30    4.40   1
   8  -1   1   42.30    5.40   1
   8  -1   1   47.40    5.00   1
   8  -1   1   33.50    5.70   1
   8  -1   1   40.30    4.30   1
   8  -1   1   32.70    6.70   1
   9   0  -1    6.60    3.20   1
   9   0  -1    6.70    2.00   1
  -9   0   1    7.30    1.90   1
   8   0  -1   26.30    4.90   1
   8   0  -1   33.00    4.40   1
   8   0  -1   24.30    5.90   1
  -8   0   1   32.50    5.60   1
  -8   0   1   34.50    4.90   1
   7   0  -1  138.49   15.00   1
   7   0  -1  129.99    9.30   1
   7   0  -1  125.59   13.10   1
   7   0  -1  119.59    9.50   1
  -7   0   1  117.99   11.40   1
  -7   0   1  130.49   11.00   1
  -7   0   1  118.29   10.10   1
   6   0  -1  368.96   20.70   1
   6   0  -1  354.36   19.80   1
   6   0  -1  370.86   25.30   1
   6   0  -1  332.67   20.10   1
  -6   0   1  369.86   24.10   1
  -6   0   1  333.17   23.00   1
  -6   0   1  364.96   21.60   1
  -6   0   1  329.67   22.00   1
   5   0  -1    1.70    4.20   1
   5   0  -1    4.00    2.80   1
   5   0  -1    2.10    2.10   1
   5   0  -1    1.30    2.40   1
  -5   0   1    5.00    3.10   1
  -5   0   1   -4.60    5.30   1
  -5   0   1    1.70    2.90   1
  -5   0   1    4.00    2.90   1
   4   0  -1   34.10    3.70   1
   4   0  -1   43.30    6.90   1
   4   0  -1   32.20    4.00   1
  -4   0   1   31.90    4.90   1
  -4   0   1   32.50    5.00   1
  -4   0   1   33.50    4.80   1
   3   0  -1   73.99    7.60   1
   3   0  -1   58.29    9.80   1
  -3   0   1   57.59    6.00   1
  -3   0   1   76.09   12.60   1
  -3   0   1   61.59    7.10   1
   2   0  -1 3506.85  167.78   1
   1   0  -1  705.33   34.40   1
   1   0  -1  697.93   34.40   1
  -1   0   1  723.83   34.30   1
  -1   0   1  717.53   35.60   1
  -1   0   1  663.63   33.50   1
  -1   0   1  714.53   34.10   1
   0   0   1  273.47   13.70  -2
   0   0  -1  273.47   13.70   1
   0   0  -1  261.27   13.30  -2
   0   0   1  261.27   13.30   1
   0   0  -1  290.77   13.50  -2
   0   0   1  290.77   13.50   1
  -1   0  -1   69.49    6.50   1
  -1   0  -1   66.89    4.10   1
   1   0   1   68.59    5.60   1
   1   0   1   70.79    4.30   1
   1   0   1   72.59    4.10   1
  -2   0  -1  492.65   25.70   1
   2   0   1  464.15   28.00   1
   2   0   1  516.25   25.90   1
   2   0   1  584.14   25.90   1
  -3   0  -1  269.47   15.90   1
  -3   0  -1  279.77   14.70   1
   3   0   1  259.77   15.00   1
   3   0   1  255.37   14.60   1
   3   0   1  260.37   13.20   1
   3   0   1  252.47   13.90   1
  -4   0  -1  968.70   45.10   1
  -4   0  -1  878.61   46.40   1
  -4   0  -1  873.01   51.69   1
  -4   0  -1  876.51   45.10   1
   4   0   1  901.31   46.10   1
   4   0   1  892.41   44.20   1
   4   0   1  866.91   43.90   1
   4   0   1  863.11   46.90   1
   4   0   1  906.31   45.10   1
  -5   0  -1  382.76   22.40   1
  -5   0  -1  339.67   21.80   1
  -5   0  -1  347.17   20.80   1
  -5   0  -1  323.67   20.20   1
   5   0   1  349.57   22.70   1
   5   0   1  371.86   22.20   1
   5   0   1  329.97   19.20   1
  -6   0  -1  586.04   32.70   1
  -6   0  -1  600.24   35.00   1
  -6   0  -1  641.44   32.40   1
  -6   0  -1  613.24   30.60   1
  -6   0  -1  551.04   30.70   1
   6   0   1  602.44   31.20   1
   6   0   1  626.94   36.80   1
   6   0   1  588.14   31.90   1
  -7   0  -1  265.47   17.20   1
  -7   0  -1  238.48   17.10   1
  -7   0  -1  248.28   18.80   1
  -7   0  -1  268.77   14.60   1
  -7   0  -1  282.47   16.60   1
   7   0   1  265.67   15.90   1
   7   0   1  250.57   20.00   1
   7   0   1  284.67   15.80   1
   7   0   1  244.08   16.50   1
  -8   0  -1   19.80    4.30   1
  -8   0  -1   23.80    4.00   1
   8   0   1   17.60    3.20   1
   8   0   1   13.90    4.50   1
   8   0   1   19.80    3.50   1
   8   0   1   12.80    4.80   1
   8   0   1   23.00    4.90   1
  -9   0  -1   31.50    3.80   1
   9   0   1   30.50    3.70   1
   9   0   1   16.30    3.80   1
   9   0   1   23.80    2.80   1
   8  -1  -1   91.49    8.00   1
   8  -1  -1   88.09    7.10   1
  -8   1   1   94.69    7.20   1
  -8   1   1   99.49    8.30   1
   7  -1  -1   -0.40    4.00   1
   7  -1  -1    1.70    3.40   1
   7  -1  -1    7.10    2.90   1
   7  -1  -1    3.90    4.50   1
  -7   1   1    2.80    3.20   1
  -7   1   1    5.30    2.70   1
  -7   1   1    4.80    5.10   1
  -7   1   1    0.10    3.60   1
   6  -1  -1  285.07   16.30   1
   6  -1  -1  256.47   16.60   1
   6  -1  -1  255.47   20.20   1
  -6   1   1  249.78   18.60   1
  -6   1   1  278.47   16.70   1
  -6   1   1  269.87   18.60   1
   5  -1  -1   24.40    6.50   1
   5  -1  -1   15.20    5.90   1
   5  -1  -1   14.30    3.30   1
   5  -1  -1   24.30    4.50   1
  -5   1   1   14.20    3.80   1
  -5   1   1   27.70    4.70   1
  -5   1   1   17.50    4.50   1
  -5   1   1   17.10    3.60   1
  -5   1   1   13.10    5.20   1
  -5   1   1   16.10    4.00   1
   4  -1  -1  252.57   13.90   1
   4  -1  -1  245.88   17.10   1
   4  -1  -1  263.07   14.20   1
  -4   1   1  233.38   15.10   1
  -4   1   1  238.68   16.00   1
   3  -1  -1 1662.93   81.49   1
   3  -1  -1 1714.03   84.19   1
  -3   1   1 1709.93   83.49   1
   2  -1  -1 1515.15   74.89   1
   2  -1  -1 1604.14   74.09   1
  -2   1   1 1506.75   75.19   1
   1  -1  -1  681.43   33.60   1
  -1   1   1  711.83   34.00   1
  -1   1   1  666.03   33.20   1
   0   1   1   15.60    2.00  -2
   0  -1  -1   15.60    2.00   1
   0  -1  -1   10.80    1.50  -2
   0   1   1   10.80    1.50   1
   0  -1  -1   16.80    1.80  -2
   0   1   1   16.80    1.80   1
   0  -1  -1   17.20    1.50  -2
   0   1   1   17.20    1.50   1
  -1  -1  -1  113.49    6.80   1
  -1  -1  -1  123.79    8.10   1
  -1  -1  -1  110.29    7.10   1
   1   1   1  114.39    6.90   1
   1   1   1  112.49    6.60   1
   1   1   1  115.29    6.50   1
  -2  -1  -1 8471.65  402.56   1
  -2  -1  -1 8332.47  400.36   1
  -3  -1  -1  384.66   20.60   1
  -3  -1  -1  370.26   24.60   1
   3   1   1  376.06   19.20   1
   3   1   1  388.76   20.30   1
   3   1   1  387.16   19.30   1
   3   1   1  369.66   20.90   1
   3   1   1  379.46   20.80   1
   3   1   1  352.36   22.70   1
  -4  -1  -1  557.44   28.30   1
  -4  -1  -1  569.74   30.50   1
  -4  -1  -1  569.94   29.90   1
  -4  -1  -1  572.54   30.90   1
  -4  -1  -1  560.24   36.40   1
   4   1   1  578.24   31.30   1
   4   1   1  576.54   29.00   1
   4   1   1  598.94   30.70   1
   4   1   1  565.24   28.70   1
  -5  -1  -1  181.18   13.70   1
  -5  -1  -1  196.88   12.70   1
  -5  -1  -1  180.78   12.40   1
  -5  -1  -1  212.48   13.50   1
  -5  -1  -1  178.28   19.40   1
   5   1   1  186.48   14.50   1
   5   1   1  197.08   11.30   1
  -6  -1  -1  515.05   28.40   1
  -6  -1  -1  491.35   37.20   1
  -6  -1  -1  478.85   27.60   1
  -6  -1  -1  514.15   25.90   1
  -6  -1  -1  493.25   29.40   1
  -6  -1  -1  506.65   27.30   1
   6   1   1  457.85   26.20   1
   6   1   1  484.75   26.70   1
   6   1   1  494.95   30.30   1
   6   1   1  472.05   26.40   1
   6   1   1  520.05   26.10   1
  -7  -1  -1   59.69    7.10   1
  -7  -1  -1   57.39    7.20   1
  -7  -1  -1   60.29    8.70   1
  -7  -1  -1   67.29    5.90   1
   7   1   1   67.99    6.90   1
   7   1   1   66.39    7.50   1
   7   1   1   80.69   11.30   1
   7   1   1   74.19    6.90   1
  -8  -1  -1   80.19    5.60   1
  -8  -1  -1   67.19    7.10   1
  -8  -1  -1   72.19    7.60   1
   8   1   1   74.79   10.20   1
   8   1   1   70.99    6.50   1
   8   1   1   73.99    7.70   1
   8   1   1   71.09    9.70   1
   8   1   1   68.69    6.70   1
  -9  -1  -1   -0.60    1.70   1
   9   1   1   -1.80    2.90   1
   9   1   1    1.50    1.70   1
   8  -2  -1   11.00    2.70   1
   8  -2  -1    8.60    2.30   1
   8  -2  -1   15.00    3.70   1
  -8   2   1    9.30    2.30   1
   7  -2  -1   13.80    3.20   1
   7  -2  -1   16.70    3.50   1
   7  -2  -1   13.70    4.00   1
   7  -2  -1   17.60    6.10   1
  -7   2   1   17.60    3.30   1
  -7   2   1   16.30    3.60   1
  -7   2   1   19.00    4.90   1
   6  -2  -1  389.66   22.00   1
   6  -2  -1  390.76   21.30   1
   6  -2  -1  335.77   25.50   1
  -6   2   1  402.56   21.60   1
  -6   2   1  357.86   23.60   1
  -6   2   1  373.16   20.90   1
  -6   2   1  394.26   22.90   1
  -6   2   1  355.06   24.10   1
   5  -2  -1   45.50    8.10   1
   5  -2  -1   47.70    5.90   1
   5  -2  -1   42.00    5.00   1
  -5   2   1   50.19    5.90   1
  -5   2   1   42.20    5.30   1
  -5   2   1   38.20    6.80   1
  -5   2   1   51.19    7.70   1
  -5   2   1   55.79    7.20   1
   4  -2  -1  221.78   13.00   1
   4  -2  -1  224.48   13.40   1
   4  -2  -1  250.27   17.40   1
  -4   2   1  239.68   14.20   1
  -4   2   1  233.48   14.60   1
  -4   2   1  227.18   15.70   1
  -4   2   1  212.18   15.70   1
   3  -2  -1  233.48   15.40   1
   3  -2  -1  259.47   13.50   1
  -3   2   1  224.88   17.20   1
  -3   2   1  265.77   16.10   1
   2  -2  -1   28.10    3.80   1
   2  -2  -1   25.30    2.40   1
  -2   2   1   21.30    4.90   1
  -2   2   1   30.40    3.50   1
   1  -2  -1  553.24   26.40   1
  -1   2   1  542.55   28.10   1
  -1   2   1  547.25   27.70   1
   0  -2  -1 1181.78   58.09  -2
   0   2   1 1181.78   58.09   1
   0  -2  -1 1200.78   57.59  -2
   0   2   1 1200.78   57.59   1
  -1  -2  -1  199.18   11.40   1
  -1  -2  -1  195.48   10.90   1
   1   2   1  184.48   11.30   1
   1   2   1  196.68   10.70   1
  -2  -2  -1  125.39    9.00   1
   2   2   1  140.99    8.50   1
   2   2   1  135.09    8.90   1
   2   2   1  116.99    8.60   1
   2   2   1  125.19    7.80   1
  -3  -2  -1 1354.96   67.09   1
  -3  -2  -1 1390.16   64.79   1
  -3  -2  -1 1279.67   69.79   1
   3   2   1 1368.66   65.69   1
   3   2   1 1348.67   65.89   1
   3   2   1 1378.86   66.19   1
   3   2   1 1337.47   66.99   1
   3   2   1 1296.57   67.49   1
  -4  -2  -1 1708.33   83.79   1
  -4  -2  -1 1733.23   89.09   1
  -4  -2  -1 1593.84   80.99   1
  -4  -2  -1 1703.93   81.19   1
   4   2   1 1688.03   81.39   1
   4   2   1 1581.24   81.09   1
   4   2   1 1718.43   83.19   1
   4   2   1 1743.03   81.89   1
   4   2   1 1719.83   83.29   1
  -5  -2  -1  765.82   37.40   1
  -5  -2  -1  731.43   39.90   1
  -5  -2  -1  747.13   39.00   1
  -5  -2  -1  768.92   37.10   1
  -5  -2  -1  759.32   47.10   1
  -5  -2  -1  753.22   40.60   1
   5   2   1  742.73   37.90   1
   5   2   1  732.73   38.60   1
   5   2   1  751.62   37.50   1
   5   2   1  768.72   40.50   1
  -6  -2  -1   -0.70    3.20   1
  -6  -2  -1    3.00    2.60   1
  -6  -2  -1    3.70    3.90   1
  -6  -2  -1   -3.20    6.60   1
  -6  -2  -1    0.70    2.80   1
  -6  -2  -1    4.70    4.20   1
   6   2   1    0.60    3.90   1
   6   2   1    1.10    2.60   1
   6   2   1    3.10    2.90   1
   6   2   1    1.60    2.30   1
   6   2   1   -0.50    3.10   1
  -7  -2  -1   96.09   11.90   1
  -7  -2  -1   88.29    7.30   1
  -7  -2  -1   93.59    8.80   1
  -7  -2  -1   94.49    9.70   1
   7   2   1   96.99   10.70   1
   7   2   1   84.49    8.50   1
   7   2   1   80.99    7.70   1
   7   2   1   81.49    7.90   1
  -8  -2  -1   73.99    6.00   1
  -8  -2  -1   69.19    7.80   1
  -8  -2  -1   79.39    7.80   1
   8   2   1   72.49    6.90   1
   8   2   1   82.79    9.10   1
   8   2   1   66.89    9.30   1
   8   2   1   73.79    6.30   1
   8   2   1   69.59    7.50   1
  -9  -2  -1    2.80    2.30   1
  -9  -2  -1    3.00    2.80   1
   9   2   1    7.30    2.40   1
   9   2   1    2.20    3.20   1
   8  -3  -1    2.20    2.50   1
   8  -3  -1    5.70    2.00   1
   8  -3  -1    6.10    1.50   1
   7  -3  -1   17.10    3.30   1
   7  -3  -1   21.10    3.40   1
   7  -3  -1   15.10    4.10   1
   7  -3  -1   20.60    5.90   1
  -7   3   1   26.70    5.30   1
  -7   3   1   22.00    3.70   1
   6  -3  -1   51.49    9.00   1
   6  -3  -1   85.79    7.20   1
  -6   3   1   82.89    8.60   1
  -6   3   1   60.69    8.30   1
  -6   3   1   89.99   11.10   1
  -6   3   1   74.99    7.50   1
  -6   3   1   82.69    7.80   1
   5  -3  -1   19.30    6.90   1
   5  -3  -1   18.50    3.70   1
   5  -3  -1   15.50    3.90   1
  -5   3   1   17.50    4.70   1
  -5   3   1   11.90    5.70   1
  -5   3   1   21.80    4.20   1
  -5   3   1    5.00    4.10   1
  -5   3   1   22.10    4.50   1
   4  -3  -1   53.29    5.50   1
   4  -3  -1   60.79    9.30   1
   4  -3  -1   43.90    5.20   1
  -4   3   1   51.89    7.60   1
  -4   3   1   56.89    6.70   1
  -4   3   1   55.49    6.40   1
  -4   3   1   59.79    6.20   1
  -4   3   1   65.79    7.90   1
  -4   3   1   54.89    6.20   1
   3  -3  -1  571.94   32.70   1
   3  -3  -1  572.34   30.00   1
   3  -3  -1  621.44   30.20   1
  -3   3   1  647.04   33.60   1
  -3   3   1  606.44   31.70   1
   2  -3  -1 1335.47   61.49   1
   2  -3  -1 1187.08   63.09   1
  -2   3   1 1368.36   64.49   1
  -2   3   1 1234.68   62.79   1
   1  -3  -1   28.10    2.80   1
  -1   3   1   23.60    3.90   1
  -1   3   1   25.30    4.00   1
   0  -3  -1 1513.35   73.59  -2
   0   3   1 1513.35   73.59   1
   0  -3  -1 1522.05   74.39  -2
   0   3   1 1522.05   74.39   1
  -1  -3  -1 1260.57   64.29   1
  -1  -3  -1 1370.96   63.99   1
   1   3   1 1305.67   62.69   1
   1   3   1 1261.47   63.99   1
  -2  -3  -1 2233.48  109.79   1
  -2  -3  -1 2555.54  109.39   1
   2   3   1 2092.39  107.59   1
   2   3   1 2322.07  109.69   1
   2   3   1 2102.99  108.39   1
  -3  -3  -1  549.35   28.10   1
  -3  -3  -1  490.95   25.30   1
  -3  -3  -1  454.05   30.10   1
   3   3   1  517.15   25.80   1
   3   3   1  488.95   27.00   1
   3   3   1  532.05   27.10   1
  -4  -3  -1  564.34   34.60   1
  -4  -3  -1  504.75   26.60   1
  -4  -3  -1  542.45   26.90   1
  -4  -3  -1  524.85   29.90   1
   4   3   1  547.85   28.40   1
   4   3   1  525.25   27.80   1
   4   3   1  484.15   26.50   1
   4   3   1  545.45   28.10   1
  -5  -3  -1  214.98   21.20   1
  -5  -3  -1  209.28   15.50   1
  -5  -3  -1  198.98   13.90   1
  -5  -3  -1  197.48   13.10   1
  -5  -3  -1  211.58   12.10   1
  -5  -3  -1  208.68   11.80   1
   5   3   1  203.38   12.20   1
   5   3   1  225.48   14.20   1
   5   3   1  209.08   13.30   1
   5   3   1  211.38   13.00   1
  -6  -3  -1  163.98   12.70   1
  -6  -3  -1  162.28   19.80   1
  -6  -3  -1  197.08   15.30   1
  -6  -3  -1  156.38   12.20   1
  -6  -3  -1  172.38   10.50   1
  -6  -3  -1  169.58   12.20   1
  -6  -3  -1  177.38   10.10   1
   6   3   1  183.68   13.50   1
   6   3   1  170.28   10.30   1
   6   3   1  171.88   12.00   1
   6   3   1  169.68   11.20   1
   6   3   1  164.98   11.10   1
   6   3   1  175.38   12.70   1
  -7  -3  -1   40.70    6.30   1
  -7  -3  -1   32.90    4.70   1
  -7  -3  -1   38.80   22.20   1
  -7  -3  -1   33.50    5.80   1
   7   3   1   34.30    5.20   1
   7   3   1   42.50    7.20   1
   7   3   1   50.89    8.20   1
   7   3   1   39.20    5.10   1
   7   3   1   42.20    4.60   1
   7   3   1   43.30    5.70   1
  -8  -3  -1   32.20    7.50   1
  -8  -3  -1   51.09    5.20   1
  -8  -3  -1   47.10    6.00   1
   8   3   1   43.50    7.30   1
   8   3   1   40.20    6.40   1
   8   3   1   49.00    5.90   1
   8   3   1   41.90    6.10   1
  -9  -3  -1   37.90    3.70   1
  -9  -3  -1   31.40    4.50   1
  -9  -3  -1   32.80    4.70   1
   9   3   1   32.30    4.00   1
   9   3   1   27.20    5.60   1
   7  -4  -1    1.10    2.40   1
   7  -4  -1    0.50    1.70   1
   7  -4  -1   -0.40    1.80   1
  -7   4   1   -1.50    2.10   1
  -7   4   1   -0.20    1.70   1
   6  -4  -1   21.80    4.20   1
   6  -4  -1    8.80    4.90   1
   6  -4  -1   18.50    3.50   1
  -6   4   1   18.10    3.80   1
  -6   4   1   20.80    3.70   1
  -6   4   1   17.10    4.80   1
   5  -4  -1   32.10    8.00   1
   5  -4  -1   45.20    5.10   1
   5  -4  -1   40.70    5.60   1
  -5   4   1   19.90    5.70   1
  -5   4   1   33.60    5.30   1
  -5   4   1   42.20    6.20   1
  -5   4   1   43.20    5.30   1
  -5   4   1   36.80    6.80   1
   4  -4  -1    6.40    2.90   1
   4  -4  -1    8.50    5.90   1
   4  -4  -1    6.70    2.50   1
  -4   4   1    6.00    4.30   1
  -4   4   1    7.80    3.90   1
  -4   4   1    7.20    3.10   1
  -4   4   1    3.50    5.10   1
  -4   4   1    5.80    3.50   1
   3  -4  -1   40.40    7.70   1
   3  -4  -1   38.30    3.80   1
   3  -4  -1   43.80    4.40   1
  -3   4   1   37.30    5.20   1
  -3   4   1   45.20    6.80   1
  -3   4   1   33.40    6.10   1
  -3   4   1   56.89    8.20   1
  -3   4   1   34.40    4.80   1
   2  -4  -1  389.36   22.40   1
   2  -4  -1  392.66   19.80   1
  -2   4   1  401.76   21.80   1
  -2   4   1  387.86   22.50   1
  -2   4   1  450.35   23.80   1
   1  -4  -1  343.97   17.80   1
   1  -4  -1  360.66   21.00   1
  -1   4   1  347.47   20.80   1
  -1   4   1  335.77   19.80   1
   0   4   1   10.20    2.80  -2
   0  -4  -1   10.20    2.80   1
   0   4   1   12.80    3.30  -2
   0  -4  -1   12.80    3.30   1
   0  -4  -1    9.70    3.60  -2
   0   4   1    9.70    3.60   1
   0  -4  -1   16.10    4.70  -2
   0   4   1   16.10    4.70   1
  -1  -4  -1   22.80    3.50   1
  -1  -4  -1   29.00    5.60   1
  -1  -4  -1   23.10    4.30   1
   1   4   1   19.80    4.70   1
   1   4   1   20.20    3.00   1
  -2  -4  -1  640.04   34.30   1
  -2  -4  -1  618.84   31.10   1
  -2  -4  -1  722.93   35.60   1
  -2  -4  -1  691.63   33.00   1
   2   4   1  608.74   32.60   1
   2   4   1  576.44   35.60   1
   2   4   1  617.24   32.20   1
  -3  -4  -1 1269.77   61.59   1
  -3  -4  -1 1090.29   62.89   1
  -3  -4  -1 1210.78   57.99   1
   3   4   1 1230.18   60.89   1
   3   4   1 1193.78   59.29   1
   3   4   1 1200.18   58.29   1
  -4  -4  -1  760.92   38.50   1
  -4  -4  -1  776.52   38.60   1
  -4  -4  -1  847.82   46.50   1
  -4  -4  -1  753.42   42.20   1
   4   4   1  730.13   40.90   1
   4   4   1  809.22   41.20   1
   4   4   1  769.82   39.20   1
   4   4   1  765.62   39.60   1
  -5  -4  -1  223.78   12.60   1
  -5  -4  -1  221.08   16.80   1
  -5  -4  -1  210.68   13.50   1
  -5  -4  -1  216.78   12.90   1
  -5  -4  -1  196.68   20.80   1
   5   4   1  227.28   14.10   1
   5   4   1  235.78   15.00   1
   5   4   1  219.98   16.90   1
   5   4   1  220.48   13.90   1
   5   4   1  217.48   13.10   1
  -6  -4  -1  414.76   23.90   1
  -6  -4  -1  418.46   22.30   1
  -6  -4  -1  388.86   32.30   1
  -6  -4  -1  395.56   23.80   1
  -6  -4  -1  422.46   23.50   1
  -6  -4  -1  418.06   27.40   1
  -6  -4  -1  429.56   21.90   1
   6   4   1  417.06   22.50   1
   6   4   1  412.46   24.20   1
   6   4   1  400.66   22.30   1
   6   4   1  433.76   23.80   1
  -7  -4  -1   13.60    3.90   1
  -7  -4  -1   11.80    2.50   1
  -7  -4  -1    3.70    3.80   1
  -7  -4  -1    8.20    3.00   1
  -7  -4  -1   12.30   15.50   1
  -7  -4  -1   15.60    3.80   1
   7   4   1   11.40    4.40   1
   7   4   1   12.10    3.50   1
   7   4   1    6.10    4.10   1
   7   4   1    8.10    3.70   1
  -8  -4  -1    7.20    3.30   1
  -8  -4  -1    3.00    3.00   1
   8   4   1   -0.10    3.70   1
   8   4   1    5.00    3.30   1
   8   4   1    0.80    3.70   1
   8   4   1    3.30    3.40   1
  -9  -4  -1  130.29    9.30   1
  -9  -4  -1  129.59    9.80   1
  -9  -4  -1  112.99   10.20   1
   9   4   1  129.49    8.50   1
   6  -5  -1   20.30    3.10   1
   6  -5  -1   23.60    3.90   1
   6  -5  -1   20.40    3.30   1
  -6   5   1   25.20    3.80   1
  -6   5   1   26.50    3.30   1
  -6   5   1   22.20    4.50   1
   5  -5  -1  219.68   14.30   1
   5  -5  -1  217.28   18.30   1
   5  -5  -1  245.88   14.00   1
  -5   5   1  240.98   13.80   1
  -5   5   1  208.38   17.30   1
  -5   5   1  234.78   16.00   1
  -5   5   1  234.98   14.80   1
   4  -5  -1  148.99   10.10   1
   4  -5  -1  136.39   14.30   1
  -4   5   1  148.59   13.10   1
  -4   5   1  141.89   10.00   1
  -4   5   1  155.08   13.80   1
  -4   5   1  141.89   11.20   1
   3  -5  -1   47.40    8.30   1
   3  -5  -1   50.89    6.90   1
  -3   5   1   66.29    7.90   1
  -3   5   1   42.20    6.80   1
  -3   5   1   63.49    6.20   1
  -3   5   1   74.49    7.70   1
  -3   5   1   56.99    6.40   1
   2  -5  -1  137.89   12.90   1
   2  -5  -1  139.29    7.60   1
   2  -5  -1  135.09    9.70   1
  -2   5   1  141.09   11.40   1
  -2   5   1  126.19    9.70   1
  -2   5   1  130.19   10.70   1
  -2   5   1  119.99   10.50   1
  -2   5   1  139.59    9.70   1
   1  -5  -1  558.24   31.50   1
   1  -5  -1  556.44   27.70   1
   1  -5  -1  578.24   29.90   1
  -1   5   1  508.65   30.40   1
  -1   5   1  546.25   30.20   1
   0   5   1  938.31   46.10  -2
   0  -5  -1  938.31   46.10   1
   0   5   1  856.71   45.60  -2
   0  -5  -1  856.71   45.60   1
   0  -5  -1  859.51   46.60  -2
   0   5   1  859.51   46.60   1
   0  -5  -1  894.11   45.20  -2
   0   5   1  894.11   45.20   1
  -1  -5  -1  354.96   22.20   1
  -1  -5  -1  386.46   22.00   1
  -1  -5  -1  368.76   20.30   1
   1   5   1  387.76   20.10   1
   1   5   1  334.37   22.00   1
  -2  -5  -1    9.80    4.20   1
  -2  -5  -1   23.90    6.00   1
  -2  -5  -1   10.20    1.80   1
   2   5   1   16.50    3.50   1
   2   5   1   11.00    3.90   1
  -3  -5  -1  470.85   27.50   1
  -3  -5  -1  503.85   23.40   1
   3   5   1  451.35   24.20   1
   3   5   1  442.66   23.40   1
   3   5   1  458.35   26.80   1
   3   5   1  423.26   23.80   1
  -4  -5  -1  316.57   24.20   1
  -4  -5  -1  307.67   16.90   1
  -4  -5  -1  310.67   21.30   1
  -4  -5  -1  324.97   17.20   1
   4   5   1  305.77   17.30   1
   4   5   1  314.17   18.00   1
   4   5   1  323.37   20.40   1
  -5  -5  -1  127.39    8.40   1
  -5  -5  -1  139.89   13.40   1
  -5  -5  -1  116.89    9.80   1
  -5  -5  -1  138.19    9.00   1
  -5  -5  -1  123.59   17.30   1
  -5  -5  -1  122.49    9.30   1
   5   5   1  124.49    8.30   1
   5   5   1  128.69   11.30   1
   5   5   1  121.49    9.10   1
   5   5   1  129.09    9.20   1
   5   5   1  120.79   10.00   1
   5   5   1  118.39    9.10   1
  -6  -5  -1    1.70    8.20   1
  -6  -5  -1    1.40    2.20   1
  -6  -5  -1    3.30    3.80   1
  -6  -5  -1    2.50    2.60   1
   6   5   1    0.50    2.80   1
   6   5   1    1.20    3.80   1
   6   5   1    2.40    2.90   1
   6   5   1   -0.10    3.90   1
   6   5   1    1.10    2.30   1
   6   5   1    0.70    2.70   1
  -7  -5  -1   15.80    3.70   1
  -7  -5  -1   24.00    5.30   1
  -7  -5  -1   24.90   13.70   1
  -7  -5  -1   25.90    3.60   1
  -7  -5  -1   25.60    4.50   1
   7   5   1   15.30    4.90   1
   7   5   1   15.90    4.30   1
   7   5   1   22.80    3.90   1
   7   5   1   27.70    4.20   1
   7   5   1   20.10    5.10   1
  -8  -5  -1   46.60    6.60   1
  -8  -5  -1   55.69    6.30   1
   8   5   1   54.89    5.80   1
   8   5   1   51.39    6.50   1
  -9  -5  -1   58.59    6.20   1
  -9  -5  -1   58.49    5.40   1
   9   5   1   65.89    5.40   1
   9   5   1   46.80    7.20   1
  -6   6   1    2.40    1.90   1
   5  -6  -1    5.20    4.80   1
   5  -6  -1   13.30    4.60   1
   5  -6  -1   17.30    2.90   1
   5  -6  -1    8.60    2.50   1
  -5   6   1   11.20    3.20   1
  -5   6   1    7.40    4.00   1
   4  -6  -1    9.60    2.80   1
   4  -6  -1    5.20    3.00   1
   4  -6  -1   -1.60    6.80   1
  -4   6   1    7.40    2.80   1
  -4   6   1    6.20    4.60   1
  -4   6   1   10.60    6.30   1
  -4   6   1    8.20    3.90   1
   3  -6  -1    7.50    2.80   1
   3  -6  -1   -2.00    4.10   1
   3  -6  -1    8.50    2.60   1
  -3   6   1    0.90    4.70   1
  -3   6   1    7.80    3.30   1
  -3   6   1    6.90    4.50   1
  -3   6   1   16.30    4.40   1
   2  -6  -1   78.99   12.00   1
   2  -6  -1   64.99    4.90   1
  -2   6   1   59.69    8.40   1
  -2   6   1   76.59    7.90   1
  -2   6   1   65.69    6.00   1
  -2   6   1   62.19    7.60   1
   1  -6  -1  120.09   10.90   1
   1  -6  -1  102.69    9.10   1
  -1   6   1  107.49    9.90   1
  -1   6   1   97.49    8.40   1
  -1   6   1  104.19    7.80   1
  -1   6   1   90.79   10.50   1
  -1   6   1  101.29   10.40   1
   0   6   1  234.98   16.20  -2
   0  -6  -1  234.98   16.20   1
   0   6   1  264.97   16.90  -2
   0  -6  -1  264.97   16.90   1
   0  -6  -1  240.78   15.70  -2
   0   6   1  240.78   15.70   1
   0  -6  -1  273.27   18.00  -2
   0   6   1  273.27   18.00   1
  -1  -6  -1  556.14   29.90   1
  -1  -6  -1  582.84   32.10   1
  -1  -6  -1  529.15   32.00   1
   1   6   1  574.34   29.60   1
   1   6   1  535.25   32.10   1
  -2  -6  -1  380.26   24.60   1
  -2  -6  -1  388.46   19.70   1
   2   6   1  384.86   24.70   1
   2   6   1  420.56   21.30   1
  -3  -6  -1  450.25   21.20   1
  -3  -6  -1  379.36   20.90   1
  -3  -6  -1  361.26   26.50   1
  -3  -6  -1  425.16   26.20   1
   3   6   1  405.26   22.10   1
   3   6   1  431.36   25.90   1
  -4  -6  -1   84.59   13.70   1
  -4  -6  -1   78.39    6.20   1
  -4  -6  -1   94.59   11.80   1
  -4  -6  -1   87.89    6.60   1
   4   6   1   81.39    6.90   1
   4   6   1   70.19    7.20   1
   4   6   1   79.19   10.60   1
   4   6   1   80.19    7.10   1
  -5  -6  -1  386.66   30.60   1
  -5  -6  -1  415.86   25.10   1
  -5  -6  -1  391.06   24.20   1
  -5  -6  -1  398.66   21.60   1
  -5  -6  -1  400.86   27.80   1
   5   6   1  407.26   22.90   1
   5   6   1  360.96   24.80   1
   5   6   1  426.06   22.20   1
   5   6   1  425.46   29.90   1
   5   6   1  396.56   22.30   1
   5   6   1  402.46   21.10   1
  -6  -6  -1  194.78   11.90   1
  -6  -6  -1  180.98   12.30   1
  -6  -6  -1  171.68   13.30   1
  -6  -6  -1  169.28   21.70   1
   6   6   1  192.28   12.70   1
   6   6   1  180.38   13.20   1
   6   6   1  196.58   15.10   1
   6   6   1  192.88   12.60   1
   6   6   1  185.98   11.40   1
  -7  -6  -1   23.60    3.80   1
  -7  -6  -1    8.60   10.60   1
  -7  -6  -1   18.90    4.20   1
  -7  -6  -1   14.10    4.90   1
   7   6   1   14.50    5.20   1
   7   6   1   23.20    4.20   1
   7   6   1   28.30    5.30   1
   7   6   1   23.90    3.70   1
  -8  -6  -1   65.09    6.10   1
  -8  -6  -1   67.09    5.40   1
  -8  -6  -1   68.29    7.90   1
  -8  -6  -1   55.29    6.50   1
   8   6   1   66.69    7.70   1
   8   6   1   70.39    6.10   1
  -9  -6  -1   26.10    4.40   1
  -9  -6  -1   25.10    3.60   1
   9   6   1   31.60    3.60   1
   9   6   1   26.10    3.80   1
   5  -7  -1   21.80    4.70   1
   5  -7  -1   20.00    2.70   1
  -5   7   1   18.60    3.10   1
  -5   7   1   10.10    3.20   1
   4  -7  -1   67.79    5.70   1
   4  -7  -1   64.19   14.60   1
  -4   7   1   62.79    7.10   1
  -4   7   1   72.59    7.20   1
   3  -7  -1   23.00    3.70   1
  -3   7   1   19.00    4.70   1
  -3   7   1    7.30    5.00   1
  -3   7   1   14.00    5.00   1
   2  -7  -1   99.59    6.80   1
   2  -7  -1   85.89   11.20   1
  -2   7   1   88.89    9.60   1
  -2   7   1  117.79   11.20   1
  -2   7   1  103.49    9.10   1
  -2   7   1   98.09    7.70   1
  -1   7   1  347.47   20.30   1
  -1   7   1  317.77   19.50   1
  -1   7   1  326.87   21.40   1
  -1   7   1  363.26   18.90   1
  -1   7   1  315.77   22.20   1
   0   7   1  174.48   13.80  -2
   0  -7  -1  174.48   13.80   1
   0   7   1  163.88   13.20  -2
   0  -7  -1  163.88   13.20   1
   0   7   1  170.98   11.10  -2
   0  -7  -1  170.98   11.10   1
   0   7   1  180.68   15.50  -2
   0  -7  -1  180.68   15.50   1
   0  -7  -1  148.49   11.20  -2
   0   7   1  148.49   11.20   1
   0  -7  -1  149.09   11.00  -2
   0   7   1  149.09   11.00   1
   0  -7  -1  149.39   14.10  -2
   0   7   1  149.39   14.10   1
   0  -7  -1  177.68   12.60  -2
   0   7   1  177.68   12.60   1
   0  -7  -1  166.58   10.80  -2
   0   7   1  166.58   10.80   1
  -1  -7  -1   27.70    7.00   1
  -1  -7  -1   24.90    4.90   1
  -1  -7  -1   26.10    5.90   1
   1   7   1   26.40    3.90   1
   1   7   1   16.10    5.60   1
   1   7   1   20.50    4.20   1
   1   7   1   19.30    4.00   1
   1   7   1   32.20    4.50   1
  -2  -7  -1  140.49    8.10   1
  -2  -7  -1  158.38   14.40   1
  -2  -7  -1  130.89   13.20   1
   2   7   1  147.29   13.80   1
   2   7   1  142.39    9.80   1
   2   7   1  127.99    9.50   1
  -3  -7  -1   24.30    3.30   1
  -3  -7  -1   14.40    8.10   1
  -3  -7  -1   20.20    3.00   1
  -3  -7  -1   12.60    5.20   1
   3   7   1   23.40    4.20   1
   3   7   1   15.50    6.30   1
   3   7   1   24.60    4.10   1
   3   7   1   27.10    4.20   1
  -4  -7  -1   48.40   11.30   1
  -4  -7  -1   41.40    5.20   1
  -4  -7  -1   45.30    4.90   1
  -4  -7  -1   38.20    8.10   1
   4   7   1   52.29    6.20   1
   4   7   1   43.00    5.30   1
   4   7   1   52.99    6.00   1
   4   7   1   41.60    7.60   1
   4   7   1   44.60    4.30   1
  -5  -7  -1  207.18   13.10   1
  -5  -7  -1  209.48   12.70   1
  -5  -7  -1  216.18   22.80   1
  -5  -7  -1  187.88   13.70   1
   5   7   1  199.88   17.20   1
   5   7   1  212.48   13.30   1
   5   7   1  211.48   14.00   1
   5   7   1  201.48   13.30   1
   5   7   1  206.68   11.80   1
  -6  -7  -1  109.79   10.80   1
  -6  -7  -1  109.19   10.40   1
  -6  -7  -1  142.99   21.10   1
  -6  -7  -1  115.79    9.40   1
   6   7   1  115.49    8.00   1
   6   7   1  111.59   13.50   1
   6   7   1  111.49    9.20   1
   6   7   1  112.49   12.50   1
   6   7   1  109.59    9.60   1
  -7  -7  -1    4.60    3.90   1
  -7  -7  -1    4.30    4.00   1
  -7  -7  -1    4.00    2.60   1
   7   7   1    1.50    2.10   1
   7   7   1    1.60    2.90   1
   7   7   1   -0.90    3.90   1
   7   7   1   -6.30    2.30   1
  -8  -7  -1    9.60    3.30   1
  -8  -7  -1   10.90    2.80   1
  -8  -7  -1    7.00    3.10   1
  -8  -7  -1    9.80    3.90   1
   8   7   1    9.50    3.80   1
   8   7   1   10.40    2.60   1
  -9  -7  -1    1.10    2.60   1
  -9  -7  -1    1.70    2.50   1
   9   7   1    4.00    2.70   1
   9   7   1    0.80    1.70   1
  -4   8   1   16.70    3.50   1
  -4   8   1   10.90    3.40   1
   3  -8  -1   34.10    3.80   1
  -3   8   1   31.30    4.80   1
  -3   8   1   39.60    6.10   1
  -2   8   1    2.90    4.00   1
  -2   8   1    2.60    2.40   1
  -2   8   1    3.70    5.60   1
  -2   8   1    0.40    4.80   1
  -1   8   1   93.99   10.30   1
  -1   8   1   97.59    9.50   1
  -1   8   1   83.39    8.20   1
  -1   8   1   83.49    7.50   1
   0  -8  -1   64.99    6.90  -2
   0   8   1   64.99    6.90   1
   0  -8  -1   66.59    6.40  -2
   0   8   1   66.59    6.40   1
   0  -8  -1   57.19    7.20  -2
   0   8   1   57.19    7.20   1
   0  -8  -1   65.29   10.00  -2
   0   8   1   65.29   10.00   1
   0  -8  -1   79.79    9.30  -2
   0   8   1   79.79    9.30   1
   1   8   1  178.48   11.90   1
   1   8   1  182.88   11.50   1
   1   8   1  159.18   15.70   1
   1   8   1  147.89   11.10   1
  -2  -8  -1  411.26   27.90   1
  -2  -8  -1  388.26   20.40   1
   2   8   1  397.36   27.20   1
   2   8   1  415.46   22.20   1
   2   8   1  383.26   22.10   1
  -3  -8  -1  138.79    9.20   1
  -3  -8  -1  141.69    9.30   1
   3   8   1  142.19   10.30   1
   3   8   1  139.39   15.00   1
   3   8   1  162.08   10.60   1
   3   8   1  144.49   10.50   1
  -4  -8  -1   34.10    4.40   1
  -4  -8  -1   28.30    4.40   1
   4   8   1   26.90    7.30   1
   4   8   1   29.60    5.20   1
   4   8   1   35.20    3.70   1
   4   8   1   36.00    6.90   1
   4   8   1   38.60    7.90   1
  -5  -8  -1   44.40    5.70   1
  -5  -8  -1   43.60    5.20   1
   5   8   1   41.30    5.40   1
   5   8   1   58.59   10.40   1
   5   8   1   46.60    4.50   1
   5   8   1   33.70    5.10   1
   5   8   1   34.10    6.10   1
  -6  -8  -1  490.65   25.90   1
  -6  -8  -1  444.76   26.70   1
  -6  -8  -1  494.95   26.50   1
   6   8   1  477.85   26.30   1
   6   8   1  442.36   30.60   1
   6   8   1  480.75   24.60   1
   6   8   1  497.65   26.50   1
   6   8   1  490.25   27.30   1
  -7  -8  -1   40.40    5.40   1
  -7  -8  -1   29.40    4.40   1
  -7  -8  -1   41.50    6.20   1
   7   8   1   38.70    3.90   1
   7   8   1   34.80    6.00   1
   7   8   1   44.10    6.10   1
  -8  -8  -1   27.30    4.10   1
  -8  -8  -1   20.50    4.50   1
  -8  -8  -1   28.30    3.50   1
   8   8   1   10.60    5.60   1
   8   8   1   27.40    4.60   1
   8   8   1   16.60    2.70   1
  -9  -8  -1   66.49    5.50   1
  -9  -8  -1   52.19    5.00   1
   9   8   1   61.99    4.30   1
  -3   9   1    5.30    3.80   1
  -3   9   1    1.90    2.30   1
  -2   9   1    1.10    3.80   1
  -2   9   1    3.80    2.90   1
  -1   9   1  211.78   13.20   1
  -1   9   1  199.58   12.20   1
  -1   9   1  189.58   14.00   1
   0  -9  -1   77.79    7.40  -2
   0   9   1   77.79    7.40   1
   0  -9  -1   96.69   13.00  -2
   0   9   1   96.69   13.00   1
   0  -9  -1   81.09    7.70  -2
   0   9   1   81.09    7.70   1
   0  -9  -1   67.59    8.00  -2
   0   9   1   67.59    8.00   1
   1   9   1  104.79    9.20   1
   1   9   1  106.39    8.90   1
   1   9   1   95.49    8.00   1
   1   9   1   96.79   12.90   1
   2   9   1   85.19   13.00   1
   2   9   1  100.79    8.80   1
   2   9   1   83.99    8.30   1
  -3  -9  -1  197.58   11.70   1
  -3  -9  -1  181.98   11.50   1
   3   9   1  173.58   17.70   1
   3   9   1  207.08   13.00   1
   3   9   1  191.88   13.00   1
  -4  -9  -1   15.30    3.70   1
  -4  -9  -1   16.50    3.30   1
   4   9   1   19.90    7.50   1
   4   9   1   13.90    4.40   1
   4   9   1   15.50    3.70   1
  -5  -9  -1   67.29    7.00   1
  -5  -9  -1   56.89    6.10   1
   5   9   1   80.89    8.20   1
   5   9   1   66.69   10.80   1
   5   9   1   44.50    5.70   1
  -6  -9  -1  138.69    9.50   1
  -6  -9  -1  123.69   10.00   1
  -6  -9  -1  131.59    9.90   1
   6   9   1  123.29    7.80   1
   6   9   1   99.19   13.20   1
   6   9   1  143.59   10.70   1
   6   9   1  139.19   13.50   1
  -7  -9  -1   76.39    7.60   1
  -7  -9  -1   67.89    7.10   1
  -7  -9  -1   72.79    7.70   1
   7   9   1   71.29    7.30   1
   7   9   1   80.99    9.00   1
   7   9   1   76.09    5.40   1
  -8  -9  -1   29.10    3.60   1
  -8  -9  -1   23.90    3.90   1
  -8  -9  -1   28.70    4.00   1
  -8  -9  -1   28.90    4.00   1
   8   9   1   24.50    4.60   1
   8   9   1   38.20    5.10   1
   8   9   1   32.30    3.00   1
  -9  -9  -1   37.60    4.00   1
  -2  10   1    5.30    2.30   1
  -1  10   1   55.49    6.30   1
  -1  10   1   54.69    4.90   1
  -1  10   1   61.99    6.80   1
   0 -10  -1  193.78   12.50  -2
   0  10   1  193.78   12.50   1
   0 -10  -1  211.18   12.70  -2
   0  10   1  211.18   12.70   1
   0 -10  -1  214.68   14.10  -2
   0  10   1  214.68   14.10   1
   1  10   1   67.79    6.10   1
   1  10   1   65.99    6.50   1
   1  10   1   55.99    6.90   1
  -2 -10  -1  216.88   12.00   1
   2  10   1  209.28   19.20   1
   2  10   1  210.88   15.20   1
   2  10   1  219.68   14.40   1
  -3 -10  -1   33.30    4.10   1
  -3 -10  -1   28.20    3.90   1
   3  10   1   21.70    6.80   1
   3  10   1   17.40    4.20   1
   3  10   1   19.70    8.70   1
  -4 -10  -1   92.59    7.90   1
  -4 -10  -1  103.49    7.80   1
   4  10   1  105.49    9.50   1
   4  10   1  129.69   16.30   1
  -5 -10  -1   37.70    5.20   1
  -5 -10  -1   43.30    5.10   1
   5  10   1   42.30    5.80   1
   5  10   1   52.49    5.70   1
  -6 -10  -1    3.20    2.80   1
  -6 -10  -1    2.30    2.30   1
   6  10   1    1.50    3.30   1
   6  10   1    5.40    2.80   1
  -7 -10  -1   33.30    4.00   1
  -7 -10  -1   34.60    4.70   1
   7  10   1   22.70    4.60   1
   7  10   1   27.50    3.90   1
  -8 -10  -1    1.00    1.60   1
  -8 -10  -1    2.10    2.30   1
   8  10   1    1.10    2.10   1
   8  10   1   -1.40    3.30   1
  -1  11   1   12.60    2.20   1
   0 -11  -1   15.10    2.50  -2
   0  11   1   15.10    2.50   1
   0 -11  -1   12.70    2.90  -2
   0  11   1   12.70    2.90   1
   0 -11  -1   11.20    4.00  -2
   0  11   1   11.20    4.00   1
   1  11   1   54.39    6.80   1
   1  11   1   52.69    6.10   1
   2  11   1   68.09    6.50   1
   2  11   1   58.09    6.50   1
  -3 -11  -1   41.20    3.80   1
   3  11   1   25.10    4.10   1
   3  11   1   37.30    5.10   1
  -4 -11  -1   37.80    4.20   1
  -4 -11  -1   36.30    4.00   1
   4  11   1   35.00    4.80   1
   4  11   1   22.30    4.10   1
  -5 -11  -1   50.89    5.10   1
  -5 -11  -1   44.60    4.70   1
   5  11   1   50.19    5.90   1
   5  11   1   44.90    5.20   1
  -6 -11  -1   31.70    4.10   1
  -6 -11  -1   21.50    3.20   1
   6  11   1   17.80    3.90   1
   6  11   1   26.10    4.20   1
  -7 -11  -1   -0.40    2.00   1
  -7 -11  -1   -1.00    1.60   1
   7  11   1   -1.40    1.80   1
   7  11   1    0.10    2.90   1
   1  12   1    6.60    2.10   1
   2  12   1   14.50    2.90   1
   2  12   1   10.30    2.90   1
   3  12   1    5.00    2.60   1
   3  12   1    4.30    2.90   1
  -4 -12  -1   10.70    2.40   1
   4  12   1    8.50    3.10   1
   4  12   1   12.50    3.20   1
  -5 -12  -1    2.40    1.50   1
   5  12   1    1.20    2.50   1
   5  12   1   -0.20    2.40   1
  -6 -12  -1    1.70    1.70   1
  -6 -12  -1    3.90    1.60   1
   6  12   1    4.80    2.40   1
   6  12   1    2.90    2.50   1
   5  12  -2   13.70    2.90   1
  -5 -12   2   14.10    2.90   1
   4  12  -2    3.20    2.20   1
   3  12  -2    8.50    2.60   1
   2  12  -2   10.40    2.60   1
   7  11  -2   16.50    2.50   1
   7  11  -2   11.20    2.90   1
  -7 -11   2   18.30    2.70   1
   6  11  -2   22.50    3.70   1
   6  11  -2   19.40    3.00   1
  -6 -11   2   21.20    3.60   1
  -6 -11   2   26.80    3.60   1
   5  11  -2   -0.60    2.20   1
   5  11  -2    2.30    2.70   1
  -5 -11   2    4.00    2.70   1
  -5 -11   2    2.40    2.10   1
   4  11  -2   33.00    4.20   1
  -4 -11   2   29.10    4.10   1
  -4 -11   2   38.00    4.10   1
   3  11  -2   24.70    4.20   1
   3  11  -2   28.70    4.00   1
  -3 -11   2   30.30    5.20   1
  -3 -11   2   35.80    3.90   1
   2  11  -2   72.69    6.80   1
   1  11  -2   15.40    3.40   1
   0 -11   2    1.80    2.10  -2
   0  11  -2    1.80    2.10   1
   8  10  -2    0.60    1.70   1
  -8 -10   2    0.60    1.40   1
   7  10  -2   24.00    4.20   1
   7  10  -2   21.70    3.30   1
   7  10  -2   15.90    3.70   1
  -7 -10   2   18.50    3.60   1
  -7 -10   2   21.70    3.50   1
  -7 -10   2   17.90    3.90   1
   6  10  -2    4.20    3.10   1
   6  10  -2    3.10    3.40   1
   6  10  -2    3.90    2.60   1
   6  10  -2   10.20    3.50   1
  -6 -10   2    9.00    3.50   1
  -6 -10   2    4.80    2.50   1
   5  10  -2    5.70    3.10   1
   5  10  -2   -0.80    2.60   1
   5  10  -2    1.70    2.60   1
  -5 -10   2    2.80    3.00   1
  -5 -10   2    6.70    4.10   1
   4  10  -2   55.19    6.40   1
   4  10  -2   46.40    5.50   1
   4  10  -2   59.29    6.40   1
  -4 -10   2   62.19    6.00   1
  -4 -10   2   59.49    6.20   1
   3  10  -2   49.99    6.00   1
   3  10  -2   67.19    6.60   1
  -3 -10   2   60.29    5.80   1
  -3 -10   2   65.29    6.10   1
   2  10  -2   21.50    4.10   1
   2  10  -2   23.40    4.60   1
  -2 -10   2   30.00    3.80   1
   1  10  -2   32.90    4.90   1
   1  10  -2   41.10    5.40   1
   0 -10   2   19.70    3.90  -2
   0  10  -2   19.70    3.90   1
  -1  10  -2   33.30    4.00   1
  -1  10  -2   38.30    4.20   1
  -2  10  -2    3.20    2.10   1
   8   9  -2    6.60    3.10   1
  -8  -9   2    7.30    2.80   1
  -8  -9   2    8.20    2.50   1
  -8  -9   2    8.80    3.30   1
   7   9  -2   66.69    6.30   1
   7   9  -2   53.69    6.30   1
   7   9  -2   51.89    5.90   1
  -7  -9   2   50.89    6.70   1
  -7  -9   2   50.39    5.60   1
  -7  -9   2   50.09    6.00   1
   6   9  -2   53.29    6.00   1
   6   9  -2   64.49    6.90   1
   6   9  -2   69.89    7.30   1
  -6  -9   2   60.69    6.50   1
  -6  -9   2   73.19    7.60   1
  -6  -9   2   68.29    8.10   1
   5   9  -2   35.90    5.10   1
   5   9  -2   46.30    6.20   1
   5   9  -2   52.79    9.30   1
   5   9  -2   44.70    5.80   1
  -5  -9   2   43.40    5.90   1
  -5  -9   2   49.10    5.60   1
   4   9  -2  221.78   20.00   1
   4   9  -2  248.88   14.80   1
   4   9  -2  237.08   15.20   1
   4   9  -2  231.28   15.20   1
   4   9  -2  245.98   15.40   1
  -4  -9   2  233.68   14.80   1
  -4  -9   2  241.38   14.50   1
   3   9  -2   91.69    8.10   1
   3   9  -2   93.89    8.00   1
   3   9  -2   87.39   12.40   1
   3   9  -2  101.99    8.90   1
  -3  -9   2  104.29    7.90   1
  -3  -9   2   95.79    7.30   1
   2   9  -2  173.88   17.50   1
   2   9  -2  174.28   12.00   1
   2   9  -2  173.58   12.50   1
  -2  -9   2  200.18   11.20   1
   1   9  -2   15.70    4.30   1
   1   9  -2   14.30    4.20   1
  -1  -9   2   16.30    2.80   1
  -1  -9   2   12.20    5.20   1
   0  -9   2    8.00    3.20  -2
   0   9  -2    8.00    3.20   1
   0  -9   2   11.80    5.50  -2
   0   9  -2   11.80    5.50   1
  -1   9  -2  193.58   12.20   1
  -1   9  -2  182.08   12.00   1
  -2   9  -2  152.68   11.00   1
  -2   9  -2  142.99    9.80   1
  -3   9  -2    2.60    2.10   1
   9   8  -2   29.80    3.70   1
  -9  -8   2   29.80    3.40   1
  -9  -8   2   25.80    3.80   1
   8   8  -2  120.19    9.70   1
  -8  -8   2  124.09    8.10   1
  -8  -8   2  129.59    8.90   1
  -8  -8   2  124.29    9.70   1
   7   8  -2  123.19   10.30   1
   7   8  -2  112.79    9.40   1
   7   8  -2  119.29    9.40   1
  -7  -8   2  127.99    9.10   1
  -7  -8   2  117.19    9.70   1
  -7  -8   2  134.59   11.30   1
   6   8  -2   40.40    5.60   1
   6   8  -2   30.00    5.00   1
   6   8  -2   30.90    5.70   1
  -6  -8   2   34.90    4.80   1
  -6  -8   2   33.20    5.80   1
  -6  -8   2   38.70    6.80   1
   5   8  -2  153.28   11.20   1
   5   8  -2  151.98   11.90   1
   5   8  -2  150.78   11.20   1
   5   8  -2  149.39   15.10   1
  -5  -8   2  150.08   11.20   1
  -5  -8   2  149.79   10.60   1
   4   8  -2  200.98   18.30   1
   4   8  -2  201.58   13.80   1
   4   8  -2  204.18   13.60   1
   4   8  -2  205.68   13.50   1
  -4  -8   2  197.08   13.10   1
  -4  -8   2  212.38   12.80   1
   3   8  -2   15.20    3.50   1
   3   8  -2    1.50    5.30   1
   3   8  -2   10.50    4.80   1
   3   8  -2    3.90    3.10   1
   3   8  -2    5.70    3.30   1
  -3  -8   2    4.40    2.30   1
  -3  -8   2   12.90    3.20   1
   2   8  -2  124.89    9.40   1
   2   8  -2  120.39    9.30   1
   2   8  -2  126.29   14.20   1
  -2  -8   2  147.99    8.60   1
   1   8  -2   30.20    4.70   1
   1   8  -2   27.90    4.90   1
   1   8  -2   26.90    4.80   1
   1   8  -2   27.30    7.50   1
   1   8  -2   22.50    4.10   1
  -1  -8   2   32.40    3.30   1
   0  -8   2  982.80   47.20  -2
   0   8  -2  982.80   47.20   1
   0  -8   2  883.81   47.40  -2
   0   8  -2  883.81   47.40   1
   0  -8   2  935.11   47.50  -2
   0   8  -2  935.11   47.50   1
   0  -8   2  965.70   49.30  -2
   0   8  -2  965.70   49.30   1
   0   8  -2  891.81   48.50  -2
   0  -8   2  891.81   48.50   1
  -1   8  -2  106.09    9.00   1
  -1   8  -2  115.79    9.00   1
  -1   8  -2  103.39    9.50   1
  -1   8  -2   95.89   10.10   1
  -2   8  -2   57.99    8.10   1
  -2   8  -2   53.89    5.50   1
  -2   8  -2   46.30    6.30   1
   2  -8   2   58.29    5.10   1
  -3   8  -2   64.69    5.90   1
  -3   8  -2   50.49    5.70   1
   3  -8   2   65.19    5.20   1
  -4   8  -2   15.10    2.90   1
   9   7  -2    0.30    2.40   1
   9   7  -2    2.10    1.70   1
  -9  -7   2   -0.60    2.10   1
  -9  -7   2    0.40    2.00   1
   8   7  -2   52.09    5.30   1
   8   7  -2   44.30    4.20   1
   8   7  -2   51.79    6.60   1
  -8  -7   2   42.10    4.70   1
  -8  -7   2   40.20    5.20   1
  -8  -7   2   44.00    6.60   1
   7   7  -2  210.48   14.30   1
   7   7  -2  226.38   15.00   1
   7   7  -2  212.28   12.20   1
   7   7  -2  201.48   14.60   1
  -7  -7   2  204.48   13.00   1
  -7  -7   2  194.98   15.90   1
  -7  -7   2  205.88   13.70   1
   6   7  -2   25.30    5.30   1
   6   7  -2   30.30    3.60   1
   6   7  -2   22.10    4.60   1
   6   7  -2   19.70    5.50   1
   6   7  -2   26.80    4.90   1
  -6  -7   2   19.20    4.80   1
  -6  -7   2   15.80    5.20   1
  -6  -7   2   19.70    4.10   1
  -6  -7   2   29.60    5.20   1
   5   7  -2    6.00    4.00   1
   5   7  -2    6.80    3.40   1
   5   7  -2   10.90    4.30   1
   5   7  -2    7.80    5.50   1
   5   7  -2    7.30    3.30   1
  -5  -7   2    8.30    3.50   1
  -5  -7   2   10.70    4.00   1
  -5  -7   2   11.10    3.20   1
   4   7  -2   88.39    7.50   1
   4   7  -2   78.39    7.50   1
   4   7  -2   92.59   12.20   1
   4   7  -2   77.09    8.30   1
   4   7  -2   78.29    8.00   1
  -4  -7   2   76.89    6.60   1
  -4  -7   2   91.59    7.30   1
  -4  -7   2   69.99    7.70   1
  -4  -7   2   67.39   10.10   1
   3   7  -2   72.89    7.30   1
   3   7  -2   83.39    7.60   1
   3   7  -2   77.49    7.20   1
   3   7  -2   86.49    7.70   1
   3   7  -2  112.69   12.70   1
  -3  -7   2   82.09    7.50   1
  -3  -7   2   93.19   11.90   1
  -3  -7   2   84.79    6.50   1
  -3  -7   2   79.49    6.20   1
   2   7  -2  202.48   12.80   1
   2   7  -2  210.78   17.00   1
   2   7  -2  198.98   12.50   1
   2   7  -2  201.58   13.00   1
   2   7  -2  200.08   12.30   1
   2   7  -2  189.78   12.10   1
  -2  -7   2  189.48   15.70   1
  -2  -7   2  202.08   11.20   1
   1   7  -2   46.70    5.30   1
   1   7  -2   45.20    5.20   1
   1   7  -2   43.40    8.00   1
   1   7  -2   47.70    5.50   1
   1   7  -2   45.80    5.60   1
   1   7  -2   42.70    4.90   1
  -1  -7   2   42.90    3.60   1
  -1  -7   2   54.99    7.70   1
   0  -7   2  231.78   17.50  -2
   0   7  -2  231.78   17.50   1
   0  -7   2  214.18   14.40  -2
   0   7  -2  214.18   14.40   1
   0  -7   2  217.18   13.40  -2
   0   7  -2  217.18   13.40   1
   0  -7   2  197.78   13.00  -2
   0   7  -2  197.78   13.00   1
   0  -7   2  202.88   12.90  -2
   0   7  -2  202.88   12.90   1
   0   7  -2  203.18   14.00  -2
   0  -7   2  203.18   14.00   1
  -1   7  -2  128.09    9.40   1
  -1   7  -2  115.09   11.20   1
  -1   7  -2  132.89    9.90   1
  -1   7  -2  120.19   10.00   1
   1  -7   2  113.89    7.30   1
   1  -7   2  129.29    9.90   1
  -2   7  -2  177.78   14.10   1
  -2   7  -2  153.28   10.50   1
  -2   7  -2  151.38   11.20   1
  -2   7  -2  130.59   11.40   1
   2  -7   2  149.29    9.30   1
  -3   7  -2  194.88   12.70   1
  -3   7  -2  210.08   17.30   1
  -3   7  -2  170.58   12.40   1
   3  -7   2  171.48   10.80   1
   3  -7   2  180.98   11.30   1
  -4   7  -2   20.30    4.10   1
   4  -7   2   19.30    3.10   1
   4  -7   2   10.90    5.80   1
  -5   7  -2    5.70    2.50   1
   5  -7   2    3.80    4.20   1
   5  -7   2    6.90    3.60   1
   5  -7   2    2.00    1.70   1
   9   6  -2   11.40    3.40   1
   9   6  -2   15.70    2.50   1
  -9  -6   2    9.40    3.40   1
  -9  -6   2   14.30    2.70   1
   8   6  -2   19.20    3.70   1
   8   6  -2    9.80    3.90   1
   8   6  -2   16.00    3.00   1
  -8  -6   2   19.70    2.90   1
  -8  -6   2   21.40    5.40   1
  -8  -6   2   18.50    4.20   1
   7   6  -2    9.00    4.30   1
   7   6  -2   11.70    5.00   1
   7   6  -2   11.60    2.90   1
   7   6  -2    9.40    3.20   1
  -7  -6   2   12.20    5.20   1
  -7  -6   2   10.50    4.10   1
  -7  -6   2   12.40    3.20   1
  -7  -6   2   13.90    5.70   1
   6   6  -2   39.80    6.60   1
   6   6  -2   37.20    7.10   1
   6   6  -2   41.60    5.30   1
   6   6  -2   44.70    5.90   1
  -6  -6   2   34.40    4.70   1
  -6  -6   2   33.00    5.50   1
  -6  -6   2   34.10    5.40   1
  -6  -6   2   27.50    5.90   1
   5   6  -2   38.20    5.30   1
   5   6  -2   42.80    5.30   1
   5   6  -2   39.80    6.20   1
   5   6  -2   47.00    4.60   1
   5   6  -2   50.29    8.00   1
   5   6  -2   43.70    6.60   1
  -5  -6   2   34.90    9.80   1
  -5  -6   2   35.30    5.60   1
  -5  -6   2   41.00    5.50   1
  -5  -6   2   33.50    4.70   1
   4   6  -2    7.90    5.10   1
   4   6  -2   10.30    3.30   1
   4   6  -2   12.20    4.00   1
   4   6  -2    6.10    3.00   1
   4   6  -2    6.80    3.40   1
  -4  -6   2   10.00    4.30   1
  -4  -6   2    9.30    3.40   1
  -4  -6   2   14.20    3.10   1
   3   6  -2  248.88   18.00   1
   3   6  -2  239.78   14.70   1
   3   6  -2  232.38   15.50   1
   3   6  -2  232.18   14.80   1
   3   6  -2  241.38   15.00   1
   3   6  -2  237.58   14.70   1
  -3  -6   2  259.27   18.30   1
  -3  -6   2  276.37   18.50   1
  -3  -6   2  237.58   13.40   1
  -3  -6   2  247.58   13.60   1
   2   6  -2    9.00    3.00   1
   2   6  -2    1.50    4.00   1
  -2  -6   2   -1.00    3.20   1
  -2  -6   2    5.70    1.80   1
   1   6  -2  113.59    7.90   1
   1   6  -2   97.39    7.40   1
   1   6  -2   99.89   11.00   1
  -1  -6   2  110.29    9.70   1
  -1  -6   2  102.09    5.90   1
   0  -6   2  440.56   25.20  -2
   0   6  -2  440.56   25.20   1
   0  -6   2  522.05   29.30  -2
   0   6  -2  522.05   29.30   1
   0  -6   2  497.25   26.70  -2
   0   6  -2  497.25   26.70   1
   0   6  -2  499.95   26.10  -2
   0  -6   2  499.95   26.10   1
   0   6  -2  460.05   26.90  -2
   0  -6   2  460.05   26.90   1
  -1   6  -2  263.17   14.50   1
  -1   6  -2  239.48   14.60   1
  -1   6  -2  242.28   16.40   1
   1  -6   2  240.58   14.80   1
   1  -6   2  225.08   16.30   1
  -2   6  -2  372.46   22.40   1
  -2   6  -2  451.35   25.50   1
  -2   6  -2  418.86   22.40   1
  -2   6  -2  418.76   21.90   1
  -2   6  -2  358.66   21.00   1
  -2   6  -2  397.06   21.60   1
   2  -6   2  327.47   31.70   1
  -3   6  -2  318.17   19.00   1
  -3   6  -2  353.16   23.00   1
  -3   6  -2  351.26   18.60   1
  -3   6  -2  329.37   19.60   1
  -3   6  -2  330.27   20.00   1
   3  -6   2  322.47   18.10   1
   3  -6   2  327.87   17.90   1
  -4   6  -2  138.49   10.30   1
  -4   6  -2  119.39   11.10   1
  -4   6  -2  144.29   14.40   1
   4  -6   2   90.69   16.40   1
   4  -6   2  140.39    9.00   1
   4  -6   2  131.99    9.30   1
  -5   6  -2   44.70    5.20   1
  -5   6  -2   48.40    5.00   1
   5  -6   2   37.80    7.60   1
   5  -6   2   30.70    6.30   1
  -6   6  -2    4.70    2.30   1
   6  -6   2    4.60    1.90   1
   6  -6   2    2.20    2.70   1
   9   5  -2   26.40    3.10   1
   9   5  -2   30.00    5.80   1
  -9  -5   2   27.60    3.10   1
  -9  -5   2   22.60    3.80   1
  -9  -5   2   21.70    4.00   1
   8   5  -2   10.00    2.80   1
   8   5  -2   12.00    4.00   1
   8   5  -2    3.40    3.90   1
  -8  -5   2    8.20    3.10   1
  -8  -5   2    9.20    4.30   1
  -8  -5   2   10.50    4.10   1
   7   5  -2  110.09    8.20   1
   7   5  -2  102.39   10.00   1
   7   5  -2  102.39   10.50   1
   7   5  -2  107.49    8.60   1
  -7  -5   2  108.29    7.80   1
  -7  -5   2   92.59    9.40   1
  -7  -5   2  108.79   10.70   1
  -7  -5   2  105.19    8.50   1
   6   5  -2    9.20    4.20   1
   6   5  -2   15.00    3.20   1
   6   5  -2   17.00    4.60   1
   6   5  -2   22.70    4.30   1
  -6  -5   2   17.10    4.20   1
  -6  -5   2   28.80    4.00   1
  -6  -5   2   28.80    7.40   1
  -6  -5   2   20.40    4.70   1
   5   5  -2   86.59    8.90   1
   5   5  -2   78.69    8.10   1
   5   5  -2   86.79    6.60   1
   5   5  -2   81.19    7.50   1
   5   5  -2   89.19    8.40   1
  -5  -5   2   80.89    7.20   1
  -5  -5   2   83.29    6.80   1
  -5  -5   2   82.79    8.00   1
  -5  -5   2   96.39   11.80   1
  -5  -5   2   89.09   13.00   1
   4   5  -2  365.46   20.90   1
   4   5  -2  342.37   22.20   1
   4   5  -2  358.46   20.70   1
  -4  -5   2  356.76   19.20   1
  -4  -5   2  373.26   19.60   1
  -4  -5   2  357.16   23.50   1
  -4  -5   2  356.56   20.30   1
   3   5  -2  154.08   10.80   1
   3   5  -2  171.18   13.10   1
   3   5  -2  169.48   11.30   1
  -3  -5   2  158.38   12.10   1
  -3  -5   2  160.18    9.60   1
  -3  -5   2  162.48   13.40   1
  -3  -5   2  159.68    9.40   1
   2   5  -2  729.03   37.90   1
   2   5  -2  676.83   35.30   1
   2   5  -2  709.93   36.00   1
  -2  -5   2  691.53   37.40   1
  -2  -5   2  642.94   33.60   1
   1   5  -2  791.62   42.40   1
   1   5  -2  816.72   39.40   1
  -1  -5   2  736.93   37.80   1
  -1  -5   2  811.42   41.30   1
   0  -5   2  148.29   12.30  -2
   0   5  -2  148.29   12.30   1
   0  -5   2  146.49   10.20  -2
   0   5  -2  146.49   10.20   1
   0   5  -2  163.88   10.10  -2
   0  -5   2  163.88   10.10   1
   0   5  -2  148.29   11.40  -2
   0  -5   2  148.29   11.40   1
   0   5  -2  136.99    9.60  -2
   0  -5   2  136.99    9.60   1
  -1   5  -2   99.99   10.00   1
  -1   5  -2  107.19    9.20   1
   1  -5   2  101.09    7.70   1
  -2   5  -2   45.40    7.10   1
  -2   5  -2   46.60    5.00   1
  -2   5  -2   53.99    5.60   1
  -2   5  -2   48.20    5.60   1
   2  -5   2   45.70    4.20   1
   2  -5   2   53.39    6.10   1
  -3   5  -2  166.78   11.60   1
  -3   5  -2  174.08   10.70   1
  -3   5  -2  161.68   14.10   1
  -3   5  -2  165.88   12.40   1
  -3   5  -2  165.08   11.20   1
   3  -5   2  149.49   10.40   1
   3  -5   2  170.28   10.70   1
  -4   5  -2   46.90    6.60   1
  -4   5  -2   40.20    5.50   1
  -4   5  -2   44.00    4.80   1
  -4   5  -2   51.69    9.30   1
  -4   5  -2   49.60    6.40   1
   4  -5   2   54.59    7.70   1
   4  -5   2   44.90    5.40   1
  -5   5  -2   13.20    3.50   1
  -5   5  -2    6.50    4.50   1
  -5   5  -2   14.00    3.90   1
  -5   5  -2   13.00    4.20   1
   5  -5   2   13.40    3.70   1
   5  -5   2   14.10    3.20   1
   5  -5   2   13.10    6.30   1
  -6   5  -2   70.39    8.60   1
  -6   5  -2   62.99    6.00   1
   6  -5   2   66.49    5.50   1
   6  -5   2   53.09    6.10   1
  -7   5  -2    7.90    1.90   1
   9   4  -2    3.00    2.00   1
   9   4  -2    3.00    2.60   1
  -9  -4   2    3.60    2.70   1
  -9  -4   2    0.50    2.30   1
  -9  -4   2    6.10    3.00   1
   8   4  -2   27.50    5.00   1
   8   4  -2   38.10    4.80   1
   8   4  -2   22.40    5.30   1
  -8  -4   2   40.00    4.60   1
  -8  -4   2   30.90    5.00   1
  -8  -4   2   20.50    4.80   1
   7   4  -2   18.30    3.80   1
   7   4  -2   12.70    3.40   1
   7   4  -2   20.50    5.20   1
   7   4  -2   24.10    5.90   1
  -7  -4   2   17.70    3.00   1
  -7  -4   2   16.40    4.70   1
  -7  -4   2   18.10    5.50   1
   6   4  -2   15.90    4.40   1
   6   4  -2   24.70    5.70   1
   6   4  -2   18.60    3.50   1
   6   4  -2   26.40    4.20   1
  -6  -4   2   23.10    5.70   1
  -6  -4   2   20.20    3.20   1
  -6  -4   2   24.70    4.20   1
  -6  -4   2   17.50    4.50   1
   5   4  -2   82.99    7.30   1
   5   4  -2   78.99    8.00   1
   5   4  -2  101.99   11.20   1
   5   4  -2   79.89    6.70   1
  -5  -4   2  103.09   15.30   1
  -5  -4   2   94.39   11.50   1
  -5  -4   2   85.49    7.10   1
  -5  -4   2   86.49    6.90   1
  -5  -4   2   77.69    7.90   1
   4   4  -2  140.69    9.80   1
   4   4  -2  160.98   10.80   1
   4   4  -2  153.48   11.40   1
   4   4  -2  149.59   10.60   1
  -4  -4   2  153.28   14.50   1
  -4  -4   2  147.69    9.50   1
  -4  -4   2  146.19    9.20   1
  -4  -4   2  142.99   13.20   1
   3   4  -2 2985.90  143.09   1
   3   4  -2 3092.99  142.09   1
   3   4  -2 2875.31  141.79   1
  -3  -4   2 2950.30  143.89   1
  -3  -4   2 2718.83  143.59   1
  -3  -4   2 3044.80  140.69   1
   2   4  -2  351.26   19.20   1
   2   4  -2  364.46   20.60   1
  -2  -4   2  316.87   18.70   1
  -2  -4   2  347.17   17.40   1
  -2  -4   2  361.96   20.60   1
   1   4  -2  133.19    7.80   1
   1   4  -2  128.19    9.20   1
   1   4  -2  131.39   10.50   1
  -1  -4   2  118.79    9.40   1
   0  -4   2  448.46   25.60  -2
   0   4  -2  448.46   25.60   1
   0  -4   2  436.86   24.10  -2
   0   4  -2  436.86   24.10   1
   0   4  -2  440.56   24.80  -2
   0  -4   2  440.56   24.80   1
   0   4  -2  496.85   24.00  -2
   0  -4   2  496.85   24.00   1
  -1   4  -2  235.28   14.50   1
  -1   4  -2  214.88   14.70   1
   1  -4   2  225.98   13.80   1
   1  -4   2  211.18   18.20   1
  -2   4  -2  182.48   13.60   1
   2  -4   2  189.78   10.20   1
   2  -4   2  185.98   11.50   1
  -3   4  -2   59.69    6.40   1
  -3   4  -2   66.89    8.80   1
  -3   4  -2   72.29    8.70   1
   3  -4   2   71.49    6.50   1
   3  -4   2   69.49    5.60   1
   3  -4   2   66.59    5.40   1
  -4   4  -2   57.69    7.30   1
  -4   4  -2   58.09    6.30   1
  -4   4  -2   45.30    8.00   1
  -4   4  -2   55.99    6.80   1
  -4   4  -2   51.89    5.30   1
   4  -4   2   54.79    5.50   1
   4  -4   2   68.59    6.60   1
  -5   4  -2  248.58   14.80   1
  -5   4  -2  230.38   15.70   1
  -5   4  -2  266.77   15.30   1
  -5   4  -2  226.38   18.40   1
   5  -4   2  245.38   14.30   1
   5  -4   2  213.38   13.70   1
   5  -4   2  235.68   14.80   1
   5  -4   2  229.98   19.80   1
  -6   4  -2   13.30    3.60   1
  -6   4  -2    7.20    3.00   1
   6  -4   2   -0.80    4.00   1
   6  -4   2    6.30    3.40   1
   6  -4   2    6.60    2.60   1
   6  -4   2   15.40    3.30   1
  -7   4  -2    3.10    2.20   1
  -7   4  -2    5.80    2.30   1
   7  -4   2    3.50    3.00   1
   7  -4   2    5.60    2.90   1
   7  -4   2    4.10    2.20   1
   9   3  -2    0.70    2.10   1
  -9  -3   2    1.90    2.50   1
  -9  -3   2    1.40    2.30   1
   8   3  -2   30.30    4.90   1
   8   3  -2   19.70    5.40   1
   8   3  -2   29.30    4.10   1
   8   3  -2   19.20    5.30   1
  -8  -3   2   32.50    5.80   1
  -8  -3   2   29.10    5.30   1
  -8  -3   2   26.00    3.60   1
   7   3  -2   79.29    7.40   1
   7   3  -2   75.29    8.60   1
   7   3  -2   74.49    9.50   1
  -7  -3   2   80.59    9.50   1
  -7  -3   2   80.29    9.20   1
  -7  -3   2   71.59    6.80   1
   6   3  -2   27.80    4.00   1
   6   3  -2   27.20    5.80   1
   6   3  -2   23.90    4.00   1
   6   3  -2   31.30    4.60   1
   6   3  -2   36.30    4.20   1
   6   3  -2   30.00    5.10   1
  -6  -3   2   26.80    5.00   1
  -6  -3   2   32.20    7.50   1
  -6  -3   2   31.50    4.00   1
  -6  -3   2   27.00    5.80   1
  -6  -3   2   26.20    3.50   1
   5   3  -2  219.18   13.00   1
   5   3  -2  230.18   14.90   1
   5   3  -2  210.28   12.20   1
   5   3  -2  221.68   14.40   1
  -5  -3   2  224.28   14.40   1
  -5  -3   2  202.48   12.70   1
  -5  -3   2  222.48   16.40   1
  -5  -3   2  228.98   12.60   1
  -5  -3   2  215.38   20.10   1
  -5  -3   2  220.58   12.90   1
  -5  -3   2  211.28   14.30   1
   4   3  -2  281.27   16.10   1
   4   3  -2  254.37   18.00   1
   4   3  -2  271.57   16.50   1
   4   3  -2  296.87   16.90   1
  -4  -3   2  275.47   14.40   1
  -4  -3   2  294.97   15.50   1
  -4  -3   2  283.37   18.40   1
  -4  -3   2  291.07   21.10   1
  -4  -3   2  282.67   15.20   1
  -4  -3   2  262.97   16.30   1
   3   3  -2 1284.17   59.29   1
   3   3  -2 1138.49   58.89   1
   3   3  -2 1217.38   59.59   1
  -3  -3   2 1112.39   61.59   1
  -3  -3   2 1242.38   60.89   1
   2   3  -2 1059.89   57.59   1
   2   3  -2 1184.28   56.29   1
   2   3  -2 1182.48   57.19   1
  -2  -3   2 1149.08   57.39   1
   1   3  -2  598.54   31.00   1
   1   3  -2  606.24   30.20   1
   1   3  -2  587.94   28.90   1
   1   3  -2  579.64   30.40   1
  -1  -3   2  585.64   30.50   1
   0  -3   2  603.64   30.10  -2
   0   3  -2  603.64   30.10   1
   0  -3   2  592.24   31.20  -2
   0   3  -2  592.24   31.20   1
   0   3  -2  602.24   29.80  -2
   0  -3   2  602.24   29.80   1
   0   3  -2  581.54   30.80  -2
   0  -3   2  581.54   30.80   1
  -1   3  -2    9.30    3.60   1
  -1   3  -2    8.20    3.10   1
   1  -3   2   11.40    2.50   1
   1  -3   2    4.70    3.50   1
  -2   3  -2   63.49    6.60   1
  -2   3  -2   79.59    8.10   1
   2  -3   2   76.19    6.10   1
   2  -3   2   82.99    5.20   1
  -3   3  -2   12.90    4.20   1
  -3   3  -2   20.50    4.10   1
   3  -3   2   16.60    3.80   1
   3  -3   2    9.10    2.30   1
   3  -3   2   19.40    2.90   1
  -4   3  -2   89.39    8.30   1
  -4   3  -2   88.79    8.80   1
  -4   3  -2   97.79    7.60   1
  -4   3  -2   94.19   10.30   1
  -4   3  -2   77.29    7.70   1
   4  -3   2   81.39    7.10   1
   4  -3   2   74.99    8.20   1
   4  -3   2   90.89    7.10   1
  -5   3  -2   26.00    6.50   1
  -5   3  -2   32.50    5.10   1
  -5   3  -2   30.20    5.50   1
  -5   3  -2   32.70    5.20   1
  -5   3  -2   34.30    4.90   1
  -5   3  -2   25.10    6.00   1
   5  -3   2   15.20    6.70   1
   5  -3   2   31.20    4.40   1
  -6   3  -2   76.99    7.40   1
  -6   3  -2   89.69    8.10   1
   6  -3   2   73.49    6.70   1
   6  -3   2   74.09    7.80   1
   6  -3   2   60.49    6.20   1
  -7   3  -2   59.39    5.90   1
  -7   3  -2   63.79    5.70   1
   7  -3   2   69.49    5.90   1
   7  -3   2   45.50    8.90   1
   7  -3   2   55.99    5.70   1
   7  -3   2   70.49    9.40   1
  -8   3  -2    0.10    2.70   1
   8  -3   2    0.80    1.70   1
   8  -3   2   -1.10    2.30   1
   9   2  -2    3.70    2.10   1
   9   2  -2    3.80    3.30   1
  -9  -2   2    6.30    2.70   1
  -9  -2   2    1.80    2.30   1
   8   2  -2    5.40    2.60   1
   8   2  -2    5.40    2.90   1
   8   2  -2    3.40    4.00   1
   8   2  -2    6.40    5.20   1
   8   2  -2    3.10    3.20   1
  -8  -2   2   13.00    4.10   1
  -8  -2   2    6.20    3.60   1
   7   2  -2   91.89    8.90   1
   7   2  -2  103.99    9.50   1
   7   2  -2  105.89    8.70   1
   7   2  -2   91.79   10.90   1
   7   2  -2  105.79    7.90   1
  -7  -2   2   96.49    7.40   1
  -7  -2   2  104.89    9.90   1
  -7  -2   2  103.89   10.00   1
   6   2  -2    9.00    5.00   1
   6   2  -2   16.50    4.30   1
   6   2  -2   16.10    3.20   1
  -6  -2   2   10.30    4.60   1
  -6  -2   2    8.60    3.90   1
  -6  -2   2   21.20    5.70   1
  -6  -2   2   13.40    3.70   1
   5   2  -2  147.29   10.00   1
   5   2  -2  140.59   10.80   1
   5   2  -2  157.28    9.60   1
   5   2  -2  170.48   12.40   1
  -5  -2   2  149.39   12.40   1
  -5  -2   2  133.69   10.90   1
  -5  -2   2  155.18    9.70   1
  -5  -2   2  141.39   11.10   1
  -5  -2   2  148.49    9.00   1
  -5  -2   2  158.28   10.40   1
   4   2  -2  657.83   32.00   1
   4   2  -2  601.24   29.60   1
   4   2  -2  539.65   31.90   1
  -4  -2   2  601.14   29.60   1
  -4  -2   2  628.34   36.50   1
  -4  -2   2  515.25   31.90   1
  -4  -2   2  570.94   29.90   1
  -4  -2   2  585.64   32.40   1
   3   2  -2  283.17   15.20   1
   3   2  -2  274.67   14.80   1
   3   2  -2  280.67   16.00   1
  -3  -2   2  275.07   14.40   1
  -3  -2   2  275.57   14.80   1
  -3  -2   2  308.67   17.20   1
  -3  -2   2  266.87   18.90   1
   2   2  -2  665.43   32.60   1
   2   2  -2  604.14   33.80   1
   2   2  -2  678.93   32.90   1
  -2  -2   2  674.83   34.30   1
  -2  -2   2  624.04   31.80   1
   1   2  -2  238.58   11.50   1
   1   2  -2  225.58   13.60   1
   1   2  -2  244.48   13.70   1
   1   2  -2  233.48   13.00   1
  -1  -2   2  236.88   13.50   1
   0  -2   2   86.79    6.60  -2
   0   2  -2   86.79    6.60   1
   0  -2   2  103.59    6.10  -2
   0   2  -2  103.59    6.10   1
   0  -2   2   78.49    6.90  -2
   0   2  -2   78.49    6.90   1
   0  -2   2  113.89    7.90  -2
   0   2  -2  113.89    7.90   1
   0   2  -2  100.79    6.80  -2
   0  -2   2  100.79    6.80   1
   0   2  -2  109.29    6.30  -2
   0  -2   2  109.29    6.30   1
  -1   2  -2  543.15   27.90   1
  -1   2  -2  552.64   28.80   1
   1  -2   2  510.25   29.00   1
   1  -2   2  546.05   26.90   1
  -2   2  -2  267.97   18.10   1
  -2   2  -2  261.97   16.10   1
   2  -2   2  272.57   13.70   1
   2  -2   2  234.68   14.00   1
  -3   2  -2  349.27   19.90   1
  -3   2  -2  378.26   22.10   1
   3  -2   2  349.67   19.60   1
   3  -2   2  379.76   19.00   1
  -4   2  -2  578.24   31.50   1
  -4   2  -2  611.44   34.70   1
  -4   2  -2  612.04   32.30   1
  -4   2  -2  613.04   31.50   1
   4  -2   2  617.14   32.00   1
   4  -2   2  597.54   30.90   1
   4  -2   2  638.24   31.30   1
  -5   2  -2  236.08   14.90   1
  -5   2  -2  244.38   13.90   1
  -5   2  -2  251.77   18.60   1
  -5   2  -2  232.58   16.40   1
  -5   2  -2  247.18   15.90   1
  -5   2  -2  259.77   15.20   1
   5  -2   2  255.67   19.90   1
   5  -2   2  262.47   14.70   1
  -6   2  -2  461.55   25.00   1
  -6   2  -2  448.76   29.40   1
  -6   2  -2  495.45   25.60   1
  -6   2  -2  477.95   24.00   1
  -6   2  -2  465.75   26.50   1
   6  -2   2  464.55   31.00   1
   6  -2   2  423.56   24.70   1
   6  -2   2  460.05   25.80   1
   6  -2   2  453.25   24.90   1
  -7   2  -2  125.59    8.80   1
  -7   2  -2  129.49    9.40   1
   7  -2   2  113.29    8.50   1
   7  -2   2  115.59   14.40   1
   7  -2   2  125.49   10.10   1
  -8   2  -2   20.30    3.20   1
   8  -2   2   29.90    3.00   1
   8  -2   2   25.00    5.00   1
   8  -2   2   29.80    3.60   1
   8  -2   2   20.40    4.20   1
   9   1  -2   32.90    3.70   1
   9   1  -2   25.80    4.70   1
  -9  -1   2   36.30    3.80   1
  -9  -1   2   31.50    4.10   1
   8   1  -2   12.00    5.00   1
   8   1  -2    8.20    2.80   1
   8   1  -2    7.30    5.10   1
  -8  -1   2    9.60    5.00   1
  -8  -1   2    8.40    3.20   1
   7   1  -2  336.57   19.80   1
   7   1  -2  310.17   19.10   1
   7   1  -2  303.27   19.40   1
   7   1  -2  337.47   23.10   1
   7   1  -2  355.16   19.00   1
  -7  -1   2  340.97   20.20   1
  -7  -1   2  327.57   20.70   1
   6   1  -2   16.20    3.30   1
   6   1  -2   16.10    4.70   1
   6   1  -2   12.80    5.20   1
   6   1  -2   15.20    4.20   1
  -6  -1   2   12.90    4.60   1
  -6  -1   2   12.30    3.10   1
  -6  -1   2   11.70    4.10   1
  -6  -1   2   10.60    3.60   1
  -6  -1   2    7.60    5.20   1
   5   1  -2   76.29    6.60   1
   5   1  -2   59.09    7.90   1
   5   1  -2   75.39    7.20   1
   5   1  -2   67.29    6.50   1
  -5  -1   2   74.69    7.70   1
  -5  -1   2   77.79    8.10   1
  -5  -1   2   80.59    8.50   1
  -5  -1   2   77.09    8.30   1
  -5  -1   2   75.99    7.20   1
   4   1  -2  102.29    9.40   1
   4   1  -2   97.99    7.10   1
   4   1  -2   99.19    8.10   1
   4   1  -2   98.89    7.50   1
  -4  -1   2  107.29    8.10   1
  -4  -1   2  130.59    8.20   1
  -4  -1   2  106.59    9.20   1
  -4  -1   2  106.99    8.60   1
   3   1  -2  256.17   14.30   1
   3   1  -2  277.77   15.80   1
  -3  -1   2  253.97   14.00   1
  -3  -1   2  258.77   14.60   1
  -3  -1   2  274.97   19.10   1
  -3  -1   2  287.27   16.10   1
   2   1  -2 4175.78  200.08   1
  -1  -1   2 2812.72  137.19   1
   0  -1   2 1583.74   76.29  -2
   0   1  -2 1583.74   76.29   1
   1  -1   2 1418.36   69.79   1
  -2   1  -2  188.28   12.10   1
  -2   1  -2  181.48   14.30   1
   2  -1   2  186.28    9.90   1
   2  -1   2  188.18   10.50   1
   2  -1   2  180.18   14.20   1
  -3   1  -2  504.55   27.70   1
  -3   1  -2  489.25   31.10   1
   3  -1   2  490.85   25.10   1
   3  -1   2  505.55   25.90   1
  -4   1  -2  127.99   15.50   1
  -4   1  -2  137.49    9.70   1
  -4   1  -2  138.79   11.60   1
   4  -1   2  136.69    8.90   1
   4  -1   2  135.89    8.50   1
   4  -1   2  126.99    9.40   1
  -5   1  -2  299.07   17.60   1
  -5   1  -2  279.17   17.90   1
  -5   1  -2  284.47   19.10   1
  -5   1  -2  316.67   16.60   1
  -5   1  -2  316.07   21.10   1
  -5   1  -2  319.17   18.40   1
   5  -1   2  310.47   17.10   1
   5  -1   2  296.67   21.40   1
   5  -1   2  323.87   18.60   1
  -6   1  -2   71.89    7.10   1
  -6   1  -2   69.59   10.30   1
  -6   1  -2   73.89    7.90   1
  -6   1  -2   67.99    7.30   1
   6  -1   2   56.79    6.30   1
   6  -1   2   85.29   12.50   1
   6  -1   2   72.69    7.60   1
   6  -1   2   67.09    6.50   1
  -7   1  -2   34.50    3.80   1
  -7   1  -2   33.40    5.50   1
  -7   1  -2   21.20    6.90   1
  -7   1  -2   36.30    6.50   1
  -7   1  -2   34.70    6.10   1
   7  -1   2   36.60    4.90   1
   7  -1   2   25.30    7.40   1
   7  -1   2   32.50    5.60   1
   7  -1   2   30.10    5.50   1
  -8   1  -2   23.90    3.60   1
   8  -1   2   23.90    4.50   1
   8  -1   2   24.00    5.80   1
   8  -1   2   29.20    3.90   1
   8  -1   2   31.70    3.70   1
   8  -1   2   20.00    4.70   1
   9   0  -2    6.90    3.10   1
   9   0  -2   11.50    2.40   1
  -9   0   2    8.90    2.20   1
   8   0  -2   32.90    4.50   1
   8   0  -2   38.00    5.20   1
   8   0  -2   29.00    9.00   1
  -8   0   2   28.80    4.40   1
  -8   0   2   34.10    5.40   1
   7   0  -2   94.39   12.20   1
   7   0  -2   93.79    8.00   1
   7   0  -2   97.79    9.20   1
  -7   0   2   94.99    9.40   1
  -7   0   2  109.39    9.10   1
   6   0  -2  200.68   12.30   1
   6   0  -2  185.68   13.00   1
   6   0  -2  166.38   12.60   1
   6   0  -2  196.18   16.20   1
  -6   0   2  195.28   14.00   1
  -6   0   2  200.98   15.40   1
  -6   0   2  162.88   13.50   1
  -6   0   2  193.08   14.70   1
   5   0  -2   78.19    7.30   1
   5   0  -2   84.89    6.70   1
   5   0  -2   75.89    7.10   1
   5   0  -2   72.39    9.20   1
  -5   0   2   90.29    8.30   1
  -5   0   2   91.19    9.50   1
  -5   0   2   80.99    9.00   1
  -5   0   2   80.49    8.10   1
  -5   0   2   87.89    8.30   1
   4   0  -2   67.89    5.80   1
   4   0  -2   77.99   12.50   1
   4   0  -2   62.59    5.40   1
   4   0  -2   59.89    6.10   1
  -4   0   2   73.69    7.10   1
  -4   0   2   70.39    6.80   1
  -4   0   2   67.69    7.10   1
   3   0  -2  389.66   21.50   1
   3   0  -2  367.56   22.50   1
  -3   0   2  377.26   20.70   1
  -3   0   2  369.46   20.40   1
   2   0  -2  964.80   44.60   1
   2   0  -2  897.51   44.10   1
   2   0  -2  847.02   42.70   1
  -2   0   2  907.91   43.40   1
  -2   0   2  805.82   43.60   1
   1   0  -2   21.10    3.10   1
   1   0  -2   14.00    2.60   1
  -1   0   2   19.70    2.20   1
  -1   0   2   19.00    2.70   1
   0   0   2 4812.12  229.28  -2
   0   0  -2 4812.12  229.28   1
  -1   0  -2 2416.26  115.59   1
  -1   0  -2 2343.07  114.29   1
  -2   0  -2  325.87   20.30   1
  -2   0  -2  272.27   15.80   1
   2   0   2  312.27   16.40   1
   2   0   2  339.07   19.10   1
  -3   0  -2 1648.04   79.39   1
  -3   0  -2 1650.93   81.49   1
   3   0   2 1673.43   79.69   1
   3   0   2 1595.44   79.79   1
  -4   0  -2  991.50   52.69   1
  -4   0  -2  992.40   50.99   1
  -4   0  -2 1003.90   57.89   1
  -4   0  -2 1067.99   50.59   1
   4   0   2 1020.60   51.29   1
   4   0   2  994.20   49.90   1
   4   0   2 1055.99   50.19   1
   4   0   2 1017.60   51.39   1
  -5   0  -2   35.20    6.50   1
  -5   0  -2   45.40    6.60   1
   5   0   2   38.00    7.00   1
   5   0   2   53.19    5.90   1
   5   0   2   53.89    6.80   1
  -6   0  -2  149.88   10.90   1
  -6   0  -2  127.99   10.10   1
  -6   0  -2  127.29    9.20   1
  -6   0  -2  142.09    8.80   1
  -6   0  -2  137.49   12.80   1
   6   0   2  120.19    9.50   1
   6   0   2  122.49   13.50   1
   6   0   2  126.69   10.20   1
   6   0   2  136.49    9.40   1
  -7   0  -2    0.00    2.60   1
  -7   0  -2    1.20    2.20   1
  -7   0  -2    3.60    3.90   1
  -7   0  -2    2.10    3.30   1
  -7   0  -2    2.10    3.20   1
   7   0   2    0.40    4.70   1
   7   0   2    1.20    2.60   1
   7   0   2    1.40    3.60   1
  -8   0  -2   23.60    4.30   1
  -8   0  -2   23.60    4.80   1
   8   0   2   23.00    3.60   1
   8   0   2   25.00    6.40   1
   8   0   2   24.20    3.80   1
   8   0   2   14.90    4.30   1
   8   0   2   20.10    5.30   1
  -9   0  -2    4.50    2.10   1
   9   0   2    4.10    1.70   1
   9   0   2    3.00    2.90   1
   9   0   2    4.50    2.40   1
   8  -1  -2    5.40    2.60   1
   8  -1  -2    6.00    3.20   1
  -8   1   2    0.90    2.80   1
  -8   1   2    6.30    2.70   1
   7  -1  -2   59.19    7.00   1
   7  -1  -2   58.89    6.30   1
   7  -1  -2   55.69    9.40   1
  -7   1   2   60.89    7.70   1
  -7   1   2   64.09    6.70   1
   6  -1  -2  141.49   13.90   1
   6  -1  -2  128.89   12.30   1
   6  -1  -2  134.09   10.70   1
  -6   1   2  131.19   11.80   1
  -6   1   2  142.39   10.60   1
  -6   1   2  142.29   13.00   1
  -6   1   2  124.59    9.30   1
  -6   1   2  132.29   12.80   1
   5  -1  -2  114.49    9.60   1
   5  -1  -2  136.99    9.40   1
   5  -1  -2  130.99   12.80   1
   5  -1  -2  131.69    9.70   1
  -5   1   2  138.09   10.90   1
  -5   1   2  149.19   12.50   1
  -5   1   2  146.29   10.30   1
  -5   1   2  131.09   12.30   1
  -5   1   2  148.69   11.80   1
  -5   1   2  140.19   10.20   1
   4  -1  -2   98.59    7.80   1
   4  -1  -2  101.89   10.40   1
   4  -1  -2  103.89    7.50   1
   4  -1  -2  102.89    7.20   1
  -4   1   2  103.99    8.70   1
  -4   1   2  103.49    9.00   1
   3  -1  -2  285.87   17.90   1
   3  -1  -2  283.17   15.30   1
  -3   1   2  289.47   16.90   1
  -3   1   2  284.77   16.60   1
   2  -1  -2  507.45   27.30   1
   2  -1  -2  523.35   25.60   1
   2  -1  -2  543.85   28.00   1
  -2   1   2  516.75   27.00   1
   1  -1  -2  210.28   11.70   1
   1  -1  -2  209.08   11.70   1
  -1   1   2  205.38   11.40   1
  -1   1   2  191.68   10.70   1
   1   1   2 1008.80   49.40   1
  -2  -1  -2 1240.88   65.79   1
  -2  -1  -2 1379.76   67.59   1
   2   1   2 1451.45   65.89   1
  -3  -1  -2  838.22   40.60   1
  -3  -1  -2  782.72   44.90   1
  -3  -1  -2  826.02   39.00   1
   3   1   2  812.92   39.20   1
   3   1   2  801.72   40.30   1
   3   1   2  830.42   40.60   1
   3   1   2  797.72   39.60   1
   3   1   2  712.63   42.60   1
  -4  -1  -2  300.87   17.70   1
  -4  -1  -2  314.47   24.30   1
  -4  -1  -2  292.17   17.10   1
  -4  -1  -2  311.07   15.70   1
  -4  -1  -2  312.57   18.80   1
   4   1   2  308.97   18.80   1
   4   1   2  297.37   16.00   1
   4   1   2  298.57   16.20   1
   4   1   2  303.87   17.80   1
   4   1   2  288.57   18.30   1
   4   1   2  313.17   16.50   1
  -5  -1  -2   63.19    6.60   1
  -5  -1  -2   62.59    7.00   1
  -5  -1  -2   67.89   13.60   1
  -5  -1  -2   64.99    6.90   1
  -5  -1  -2   54.69    7.30   1
   5   1   2   49.00    7.30   1
   5   1   2   52.39    5.60   1
   5   1   2   46.50    5.40   1
   5   1   2   55.09    6.90   1
   5   1   2   47.90    5.20   1
   5   1   2   62.09    5.10   1
  -6  -1  -2   12.40    9.00   1
  -6  -1  -2   23.00    3.60   1
  -6  -1  -2   15.50    4.00   1
  -6  -1  -2   18.60    5.20   1
  -6  -1  -2   14.90    4.10   1
   6   1   2   20.20    3.70   1
   6   1   2   17.40    3.70   1
   6   1   2   21.30    4.30   1
   6   1   2   19.90    6.20   1
  -7  -1  -2   11.80    2.90   1
  -7  -1  -2   11.00    3.90   1
  -7  -1  -2    7.80    3.40   1
  -7  -1  -2    6.60    4.10   1
   7   1   2   15.30    4.60   1
   7   1   2   14.50    6.00   1
   7   1   2   15.50    3.40   1
  -8  -1  -2   10.20    2.50   1
  -8  -1  -2    5.10    3.20   1
  -8  -1  -2    7.50    3.20   1
   8   1   2    4.50    3.40   1
   8   1   2   14.10    3.20   1
   8   1   2    5.50    2.90   1
   8   1   2    8.10    4.10   1
   8   1   2    7.00    5.00   1
  -9  -1  -2   75.69    6.10   1
   9   1   2   77.79    5.70   1
   9   1   2   66.39    7.70   1
   8  -2  -2   11.40    2.60   1
   8  -2  -2   12.80    3.70   1
  -8   2   2   14.10    2.40   1
   7  -2  -2  104.79    8.60   1
   7  -2  -2  112.89   11.90   1
   7  -2  -2  128.79    9.30   1
   7  -2  -2  110.39    9.40   1
  -7   2   2  129.49   11.00   1
  -7   2   2  116.29    8.00   1
  -7   2   2  126.69    8.70   1
   6  -2  -2   11.50    4.40   1
   6  -2  -2    8.90    5.90   1
   6  -2  -2    6.40    3.00   1
  -6   2   2    3.10    3.50   1
  -6   2   2    2.10    2.80   1
  -6   2   2    6.60    3.80   1
  -6   2   2   10.40    3.60   1
  -6   2   2    7.20    5.40   1
   5  -2  -2  200.98   12.20   1
   5  -2  -2  188.88   16.20   1
   5  -2  -2  179.88   12.40   1
  -5   2   2  187.08   13.60   1
  -5   2   2  184.08   14.50   1
  -5   2   2  198.38   13.10   1
  -5   2   2  175.98   12.30   1
  -5   2   2  188.78   14.90   1
  -5   2   2  197.88   12.50   1
   4  -2  -2  375.06   21.30   1
   4  -2  -2  370.56   19.40   1
   4  -2  -2  353.76   18.90   1
   4  -2  -2  353.26   23.00   1
  -4   2   2  351.06   20.90   1
  -4   2   2  322.37   20.00   1
  -4   2   2  361.26   21.80   1
  -4   2   2  347.87   21.40   1
  -4   2   2  326.47   21.50   1
   3  -2  -2  177.98   11.80   1
   3  -2  -2  197.88   13.80   1
  -3   2   2  197.18   13.00   1
  -3   2   2  175.78   12.00   1
   2  -2  -2  680.33   36.30   1
   2  -2  -2  723.63   34.50   1
   2  -2  -2  711.73   36.90   1
  -2   2   2  736.83   36.70   1
  -2   2   2  687.53   34.80   1
   1  -2  -2  368.06   18.70   1
  -1   2   2  366.46   18.90   1
  -1   2   2  327.27   18.40   1
   0   2   2  362.16   19.30  -2
   0  -2  -2  362.16   19.30   1
   0  -2  -2  354.26   19.10  -2
   0   2   2  354.26   19.10   1
   0  -2  -2  369.86   18.70  -2
   0   2   2  369.86   18.70   1
  -1  -2  -2 1017.90   50.59   1
   1   2   2 1029.10   49.30   1
   1   2   2  968.30   48.90   1
   2   2   2 2839.62  135.19   1
  -3  -2  -2  375.26   26.10   1
  -3  -2  -2  413.36   20.70   1
   3   2   2  428.56   23.20   1
   3   2   2  404.56   26.20   1
   3   2   2  417.56   22.30   1
   3   2   2  403.66   21.70   1
   3   2   2  427.56   21.90   1
  -4  -2  -2  486.95   27.70   1
  -4  -2  -2  478.45   25.00   1
  -4  -2  -2  520.95   25.40   1
  -4  -2  -2  528.85   33.70   1
   4   2   2  487.55   27.20   1
   4   2   2  533.35   27.60   1
   4   2   2  491.95   25.50   1
   4   2   2  483.45   25.10   1
   4   2   2  503.25   26.30   1
  -5  -2  -2   24.60    5.10   1
  -5  -2  -2   18.30    9.10   1
  -5  -2  -2   22.90    4.00   1
  -5  -2  -2   16.20    4.80   1
  -5  -2  -2   19.20    2.60   1
  -5  -2  -2   24.30    3.00   1
   5   2   2   29.80    5.70   1
   5   2   2   19.40    4.60   1
   5   2   2   22.30    3.60   1
   5   2   2   23.80    3.70   1
   5   2   2   23.10    3.30   1
   5   2   2   20.40    3.70   1
  -6  -2  -2  337.37   29.50   1
  -6  -2  -2  338.07   19.90   1
  -6  -2  -2  325.67   19.70   1
  -6  -2  -2  344.57   18.70   1
  -6  -2  -2  318.27   21.40   1
  -6  -2  -2  337.07   21.90   1
   6   2   2  333.27   18.90   1
   6   2   2  356.86   22.20   1
   6   2   2  351.86   19.30   1
   6   2   2  326.87   19.20   1
  -7  -2  -2    7.50    4.50   1
  -7  -2  -2    8.30    4.20   1
  -7  -2  -2    1.20    8.20   1
  -7  -2  -2   11.30    3.30   1
   7   2   2   10.30    3.60   1
   7   2   2   12.10    4.10   1
   7   2   2    7.60    5.80   1
   7   2   2   10.70    5.30   1
   7   2   2   10.20    3.10   1
  -8  -2  -2   21.40    3.40   1
  -8  -2  -2   21.10    4.60   1
  -8  -2  -2   26.70    4.70   1
   8   2   2   19.00    4.60   1
   8   2   2   21.20    3.80   1
   8   2   2   27.10    7.10   1
   8   2   2   24.50    3.80   1
   8   2   2   26.90    6.00   1
  -9  -2  -2   37.80    4.70   1
  -9  -2  -2   28.90    2.90   1
   9   2   2   33.20    5.30   1
   9   2   2   23.30    3.30   1
   7  -3  -2    1.80    2.90   1
   7  -3  -2    2.00    2.20   1
   7  -3  -2    2.90    2.30   1
   7  -3  -2    4.40    5.60   1
  -7   3   2    3.00    2.20   1
  -7   3   2    0.00    3.10   1
  -7   3   2    1.50    2.20   1
   6  -3  -2  132.09    9.70   1
   6  -3  -2  134.99   10.70   1
   6  -3  -2  137.59   20.90   1
  -6   3   2  115.19   12.00   1
  -6   3   2  147.89   10.90   1
  -6   3   2  140.89   11.40   1
   5  -3  -2   58.59    6.00   1
   5  -3  -2   42.00    8.40   1
   5  -3  -2   57.09    6.40   1
  -5   3   2   54.59    8.30   1
  -5   3   2   39.10    7.10   1
  -5   3   2   65.49    8.00   1
  -5   3   2   59.19    6.80   1
  -5   3   2   60.19    6.40   1
   4  -3  -2  420.66   27.40   1
   4  -3  -2  417.66   26.40   1
   4  -3  -2  434.96   23.10   1
  -4   3   2  420.86   23.90   1
  -4   3   2  451.35   24.90   1
  -4   3   2  440.36   24.50   1
  -4   3   2  427.06   24.10   1
  -4   3   2  461.55   26.00   1
  -4   3   2  458.95   26.60   1
   3  -3  -2  166.28   10.80   1
   3  -3  -2  165.38   10.10   1
   3  -3  -2  186.88   13.80   1
  -3   3   2  174.08   11.60   1
  -3   3   2  171.98   12.80   1
   2  -3  -2  676.53   37.70   1
   2  -3  -2  767.72   35.20   1
  -2   3   2  729.33   36.80   1
   1  -3  -2   50.99    6.50   1
  -1   3   2   46.90    5.30   1
  -1   3   2   50.39    6.00   1
   0   3   2  640.94   33.40  -2
   0  -3  -2  640.94   33.40   1
   0  -3  -2  648.04   33.60  -2
   0   3   2  648.04   33.60   1
   0  -3  -2  665.73   32.80  -2
   0   3   2  665.73   32.80   1
  -1  -3  -2  857.01   44.80   1
  -1  -3  -2  939.11   44.00   1
  -1  -3  -2  863.61   43.40   1
   1   3   2  833.42   43.30   1
   1   3   2  893.71   42.80   1
   1   3   2  843.32   43.80   1
  -2  -3  -2 2184.08  101.69   1
  -2  -3  -2 2190.08  103.49   1
  -2  -3  -2 2041.60  103.69   1
  -2  -3  -2 1951.00   99.49   1
   2   3   2 2045.30  100.99   1
   2   3   2 2038.70  101.39   1
   2   3   2 2163.88  101.09   1
  -3  -3  -2  425.26   28.60   1
  -3  -3  -2  426.46   26.20   1
  -3  -3  -2  496.35   26.10   1
   3   3   2  508.05   25.90   1
   3   3   2  452.65   25.50   1
   3   3   2  474.95   25.20   1
   3   3   2  466.15   23.60   1
  -4  -3  -2   11.30    2.50   1
  -4  -3  -2   12.40    4.30   1
  -4  -3  -2   13.20    2.70   1
  -4  -3  -2   18.80    8.60   1
   4   3   2   17.20    3.60   1
   4   3   2   14.60    4.40   1
   4   3   2   16.40    3.40   1
   4   3   2   17.30    2.80   1
   4   3   2   14.30    3.70   1
  -5  -3  -2  195.28   10.70   1
  -5  -3  -2  194.28   15.70   1
  -5  -3  -2  178.18   20.10   1
  -5  -3  -2  180.38   10.90   1
  -5  -3  -2  185.48   11.90   1
   5   3   2  181.48   11.10   1
   5   3   2  203.88   13.10   1
   5   3   2  182.38   10.50   1
   5   3   2  185.78   12.00   1
   5   3   2  181.58   12.30   1
   5   3   2  176.88   12.50   1
  -6  -3  -2  136.49    8.30   1
  -6  -3  -2  142.99   13.00   1
  -6  -3  -2  146.69    8.90   1
  -6  -3  -2  130.79   10.00   1
  -6  -3  -2  122.09   12.50   1
  -6  -3  -2  133.69   10.50   1
  -6  -3  -2  134.09    9.30   1
  -6  -3  -2  126.49   18.10   1
   6   3   2  145.19   11.70   1
   6   3   2  135.09   10.10   1
   6   3   2  130.89    9.40   1
   6   3   2  139.49   11.10   1
   6   3   2  142.59    8.80   1
   6   3   2  144.99    9.70   1
  -7  -3  -2   32.60    6.90   1
  -7  -3  -2   46.10    5.60   1
  -7  -3  -2   39.00    5.70   1
  -7  -3  -2   36.50    6.10   1
  -7  -3  -2   22.00   18.30   1
   7   3   2   44.00    5.60   1
   7   3   2   46.40    4.70   1
   7   3   2   39.00    5.70   1
   7   3   2   41.70    7.00   1
   7   3   2   25.20    4.20   1
   7   3   2   45.40    7.80   1
  -8  -3  -2   58.29    9.80   1
  -8  -3  -2   64.39    6.90   1
  -8  -3  -2   63.99    6.20   1
   8   3   2   64.49    7.90   1
   8   3   2   66.79    8.90   1
   8   3   2   51.89    6.90   1
  -9  -3  -2    6.70    2.70   1
  -9  -3  -2   10.00    2.30   1
   9   3   2   10.40    3.90   1
   9   3   2    9.80    2.50   1
   7  -4  -2   13.70    2.50   1
   7  -4  -2   21.10    4.90   1
   7  -4  -2   16.50    3.20   1
  -7   4   2   14.60    2.60   1
   6  -4  -2    6.60    3.20   1
   6  -4  -2    8.20    4.90   1
  -6   4   2    6.60    4.50   1
  -6   4   2    7.70    2.70   1
  -6   4   2    8.90    3.00   1
  -6   4   2    5.80    5.10   1
   5  -4  -2  241.18   19.20   1
   5  -4  -2  244.78   14.50   1
   5  -4  -2  236.68   14.90   1
  -5   4   2  232.08   15.10   1
  -5   4   2  229.48   15.80   1
  -5   4   2  246.78   17.30   1
  -5   4   2  233.88   14.20   1
  -5   4   2  237.78   17.80   1
   4  -4  -2   31.90    4.80   1
   4  -4  -2   49.40    9.90   1
   4  -4  -2   45.80    5.00   1
  -4   4   2   55.89    8.40   1
  -4   4   2   51.49    5.70   1
  -4   4   2   48.80    8.00   1
  -4   4   2   48.40    7.80   1
  -4   4   2   41.30    6.10   1
   3  -4  -2  239.08   19.50   1
   3  -4  -2  250.67   14.20   1
   3  -4  -2  252.67   14.00   1
   3  -4  -2  275.97   18.50   1
  -3   4   2  270.87   17.10   1
  -3   4   2  262.07   15.60   1
  -3   4   2  254.37   15.50   1
  -3   4   2  256.07   17.50   1
   2  -4  -2  124.19    6.80   1
  -2   4   2  125.19   10.20   1
  -2   4   2  122.99    8.70   1
  -2   4   2  113.09    9.00   1
   1  -4  -2 1420.96   67.79   1
   1  -4  -2 1461.55   71.99   1
  -1   4   2 1394.96   71.19   1
  -1   4   2 1388.86   70.29   1
   0   4   2  196.68   13.20  -2
   0  -4  -2  196.68   13.20   1
   0  -4  -2  206.48   13.90  -2
   0   4   2  206.48   13.90   1
   0  -4  -2  218.28   12.70  -2
   0   4   2  218.28   12.70   1
  -1  -4  -2   76.89    8.70   1
  -1  -4  -2   77.99    7.30   1
  -1  -4  -2   71.59    6.50   1
   1   4   2   81.69    8.90   1
   1   4   2   73.99    5.90   1
  -2  -4  -2   13.00    3.40   1
  -2  -4  -2    8.10    1.70   1
  -2  -4  -2   10.90    5.10   1
  -2  -4  -2    9.10    3.40   1
   2   4   2   13.60    3.10   1
   2   4   2   10.60    3.80   1
  -3  -4  -2  607.04   32.90   1
  -3  -4  -2  544.35   32.10   1
  -3  -4  -2  592.74   29.40   1
   3   4   2  593.34   31.30   1
   3   4   2  628.34   32.40   1
   3   4   2  584.44   29.20   1
  -4  -4  -2    4.10    2.30   1
  -4  -4  -2    5.90    4.00   1
  -4  -4  -2    5.90    2.00   1
  -4  -4  -2    3.10    7.40   1
   4   4   2    8.40    3.50   1
   4   4   2    5.20    2.80   1
   4   4   2    5.60    2.70   1
  -5  -4  -2  114.49   17.40   1
  -5  -4  -2  112.09    7.90   1
  -5  -4  -2  111.59    8.40   1
  -5  -4  -2  111.69   11.60   1
  -5  -4  -2  111.89    7.60   1
   5   4   2  119.69    8.90   1
   5   4   2  106.59    7.80   1
   5   4   2  120.89    9.10   1
   5   4   2  115.29    9.80   1
   5   4   2  113.39    8.90   1
  -6  -4  -2   12.10    4.50   1
  -6  -4  -2   12.10    2.70   1
  -6  -4  -2   10.70    2.90   1
  -6  -4  -2   11.60    4.30   1
  -6  -4  -2    6.20    9.20   1
  -6  -4  -2    8.80    3.70   1
  -6  -4  -2    7.00    4.90   1
   6   4   2    6.40    3.20   1
   6   4   2   19.50    3.80   1
   6   4   2    7.00    4.50   1
   6   4   2   15.90    3.20   1
   6   4   2   13.30    4.00   1
   6   4   2    8.70    3.90   1
  -7  -4  -2  206.28   12.70   1
  -7  -4  -2  199.88   14.60   1
  -7  -4  -2  135.49   34.10   1
  -7  -4  -2  216.48   14.10   1
  -7  -4  -2  222.48   13.70   1
  -7  -4  -2  233.88   12.30   1
   7   4   2  217.48   15.50   1
   7   4   2  218.88   13.50   1
   7   4   2  228.08   14.50   1
   7   4   2  212.28   15.00   1
  -8  -4  -2   71.29    8.80   1
  -8  -4  -2   76.39    7.90   1
   8   4   2   60.39    7.60   1
   8   4   2   58.89    8.20   1
   8   4   2   65.79    7.10   1
  -9  -4  -2  129.59    9.20   1
  -9  -4  -2  135.79    8.20   1
   9   4   2  108.79    9.10   1
   9   4   2  130.59    8.50   1
   6  -5  -2   51.39    4.90   1
   6  -5  -2   59.69    5.20   1
   6  -5  -2   54.89    5.80   1
  -6   5   2   43.00    6.20   1
  -6   5   2   63.09    6.20   1
   5  -5  -2  134.09    9.20   1
   5  -5  -2  132.29    9.80   1
   5  -5  -2  114.49   12.50   1
  -5   5   2  138.59   10.40   1
  -5   5   2  135.89   12.00   1
  -5   5   2  122.89   12.80   1
  -5   5   2  137.49    8.90   1
   4  -5  -2  158.58   10.70   1
   4  -5  -2  132.99   14.10   1
   4  -5  -2  156.08   10.20   1
  -4   5   2  162.98   10.30   1
  -4   5   2  150.38   13.40   1
  -4   5   2  151.58   13.80   1
  -4   5   2  165.78   12.20   1
   3  -5  -2    5.10    2.40   1
   3  -5  -2    5.00    2.10   1
   3  -5  -2    5.70    4.80   1
  -3   5   2    4.50    3.10   1
  -3   5   2    3.20    3.70   1
  -3   5   2   16.30    5.60   1
  -3   5   2    9.20    4.10   1
  -3   5   2    4.50    3.30   1
   2  -5  -2   61.49    4.50   1
   2  -5  -2   77.29    9.90   1
   2  -5  -2   61.49    8.30   1
  -2   5   2   63.79    6.70   1
  -2   5   2   77.19    8.30   1
  -2   5   2   65.19   12.20   1
  -2   5   2   78.29    8.30   1
  -2   5   2   73.19    6.70   1
  -2   5   2   75.19    6.80   1
   1  -5  -2   69.99    9.20   1
   1  -5  -2   52.79    4.10   1
  -1   5   2   48.40    6.20   1
  -1   5   2   56.99    7.60   1
   0   5   2  421.96   24.70  -2
   0  -5  -2  421.96   24.70   1
   0   5   2  460.35   25.00  -2
   0  -5  -2  460.35   25.00   1
   0  -5  -2  444.86   25.40  -2
   0   5   2  444.86   25.40   1
   0  -5  -2  405.86   23.60  -2
   0   5   2  405.86   23.60   1
  -1  -5  -2  633.04   33.50   1
  -1  -5  -2  603.44   32.30   1
   1   5   2  558.94   33.30   1
   1   5   2  627.24   31.50   1
  -2  -5  -2 1981.00   91.79   1
  -2  -5  -2 1818.22   88.99   1
  -2  -5  -2 1840.32   93.19   1
   2   5   2 1832.52   90.09   1
   2   5   2 1844.92   93.09   1
  -3  -5  -2  332.17   24.20   1
  -3  -5  -2  377.56   18.20   1
  -3  -5  -2  353.26   22.30   1
  -3  -5  -2  310.67   20.60   1
   3   5   2  335.77   19.90   1
   3   5   2  365.86   22.00   1
   3   5   2  354.36   19.10   1
  -4  -5  -2  133.59    8.50   1
  -4  -5  -2  121.89    8.10   1
  -4  -5  -2  112.09   12.20   1
   4   5   2  129.59    9.30   1
   4   5   2  138.29   11.50   1
   4   5   2  126.09    8.00   1
  -5  -5  -2  348.87   29.30   1
  -5  -5  -2  391.26   25.70   1
  -5  -5  -2  386.66   20.60   1
  -5  -5  -2  382.16   20.30   1
   5   5   2  387.76   21.00   1
   5   5   2  361.76   20.10   1
   5   5   2  381.26   20.80   1
   5   5   2  380.36   20.80   1
   5   5   2  389.16   22.60   1
   5   5   2  412.26   24.00   1
   5   5   2  357.16   21.20   1
  -6  -5  -2  346.17   31.30   1
  -6  -5  -2  329.77   21.40   1
  -6  -5  -2  367.76   21.20   1
  -6  -5  -2  359.66   19.80   1
  -6  -5  -2  359.56   19.30   1
   6   5   2  367.86   19.60   1
   6   5   2  365.36   22.30   1
   6   5   2  350.36   20.40   1
   6   5   2  305.37   25.10   1
   6   5   2  362.16   19.90   1
   6   5   2  361.66   20.70   1
   6   5   2  363.46   20.90   1
  -7  -5  -2   59.89    5.60   1
  -7  -5  -2   95.89   20.80   1
  -7  -5  -2   63.59    6.90   1
  -7  -5  -2   64.89    6.30   1
  -7  -5  -2   63.89    8.00   1
   7   5   2   65.29    7.20   1
   7   5   2   61.19    7.80   1
   7   5   2   57.29    7.30   1
   7   5   2   61.69    7.40   1
   7   5   2   62.19    6.20   1
  -8  -5  -2   27.90    4.40   1
  -8  -5  -2   30.20    5.80   1
   8   5   2   30.80    5.60   1
   8   5   2   25.50    4.90   1
   8   5   2   25.40    3.90   1
  -9  -5  -2   42.70    4.60   1
  -9  -5  -2   44.30    5.50   1
   9   5   2   47.10    4.60   1
 -10  -5  -2   13.10    1.80   1
  10   5   2   18.10    2.40   1
   6  -6  -2   16.30    2.50   1
  -6   6   2   18.00    2.90   1
   5  -6  -2    1.20    2.00   1
  -5   6   2    1.70    3.70   1
  -5   6   2    2.60    2.80   1
   4  -6  -2  172.48   10.80   1
   4  -6  -2  167.78   10.40   1
   4  -6  -2  147.69   14.10   1
  -4   6   2  126.79   16.70   1
  -4   6   2  142.19   15.50   1
  -4   6   2  175.08   13.70   1
   3  -6  -2  190.18   15.80   1
   3  -6  -2  186.08   11.30   1
   3  -6  -2  190.58   11.60   1
  -3   6   2  191.08   13.20   1
  -3   6   2  181.88   15.20   1
  -3   6   2  192.68   15.00   1
   2  -6  -2   12.00    5.30   1
   2  -6  -2   13.00    7.20   1
   2  -6  -2   19.20    2.60   1
  -2   6   2   11.60    3.80   1
  -2   6   2    7.50    4.90   1
  -2   6   2   21.80    5.50   1
  -2   6   2   14.20    5.20   1
   1  -6  -2  119.59   10.20   1
   1  -6  -2  100.29   10.50   1
   1  -6  -2  121.29   11.70   1
  -1   6   2  111.49   10.70   1
  -1   6   2  116.89   10.30   1
  -1   6   2  112.89    8.90   1
  -1   6   2  115.69    9.50   1
   0   6   2  162.48   12.30  -2
   0  -6  -2  162.48   12.30   1
   0   6   2  155.28   12.20  -2
   0  -6  -2  155.28   12.20   1
   0  -6  -2  139.59   10.90  -2
   0   6   2  139.59   10.90   1
   0  -6  -2  147.79   12.80  -2
   0   6   2  147.79   12.80   1
   0  -6  -2  138.99   10.60  -2
   0   6   2  138.99   10.60   1
  -1  -6  -2   98.29   11.30   1
  -1  -6  -2   93.69    8.70   1
  -1  -6  -2  110.09   10.40   1
   1   6   2   95.59    8.10   1
   1   6   2   95.39   11.10   1
  -2  -6  -2  376.46   23.20   1
  -2  -6  -2  281.07   22.50   1
  -2  -6  -2  285.77   16.30   1
  -2  -6  -2  338.07   19.80   1
   2   6   2  333.67   17.80   1
  -3  -6  -2  103.29   13.50   1
  -3  -6  -2  124.59   12.20   1
  -3  -6  -2  117.59    7.30   1
  -3  -6  -2  105.69    7.20   1
   3   6   2  108.99    8.40   1
   3   6   2  129.59   11.70   1
  -4  -6  -2  280.27   15.10   1
  -4  -6  -2  276.27   14.90   1
  -4  -6  -2  270.37   20.10   1
  -4  -6  -2  257.07   22.60   1
   4   6   2  253.27   15.50   1
   4   6   2  230.48   16.10   1
   4   6   2  282.87   15.70   1
   4   6   2  269.57   19.10   1
  -5  -6  -2   25.40    7.00   1
  -5  -6  -2   28.70    3.90   1
  -5  -6  -2   22.60    4.80   1
  -5  -6  -2   30.40    5.90   1
  -5  -6  -2   12.50   15.80   1
   5   6   2   27.20    4.50   1
   5   6   2   31.90    3.80   1
   5   6   2   37.20    5.40   1
   5   6   2   30.80    6.90   1
   5   6   2   28.70    4.20   1
  -6  -6  -2  699.83   34.60   1
  -6  -6  -2  606.24   46.10   1
  -6  -6  -2  641.14   35.80   1
  -6  -6  -2  685.03   35.00   1
   6   6   2  676.43   35.00   1
   6   6   2  649.14   38.40   1
   6   6   2  690.53   35.20   1
   6   6   2  699.53   34.50   1
  -7  -6  -2   82.09    7.60   1
  -7  -6  -2   81.49    8.60   1
  -7  -6  -2   84.19    6.90   1
  -7  -6  -2  104.69   19.70   1
   7   6   2   89.09    9.00   1
   7   6   2   81.39    6.90   1
   7   6   2   73.79    8.00   1
  -8  -6  -2   33.70    3.70   1
  -8  -6  -2   22.20    3.90   1
  -8  -6  -2   36.00    5.70   1
  -8  -6  -2   25.40    4.20   1
   8   6   2   29.50    4.60   1
   8   6   2   33.10    4.20   1
  -9  -6  -2    4.40    2.90   1
  -9  -6  -2    7.10    2.80   1
   9   6   2   10.60    2.30   1
   5  -7  -2   27.40    3.20   1
  -5   7   2   30.30    5.30   1
  -5   7   2   28.10    3.70   1
   4  -7  -2   26.80    3.70   1
  -4   7   2   14.10    4.70   1
  -4   7   2   22.50    4.40   1
   3  -7  -2   13.80    5.80   1
   3  -7  -2   21.70    3.40   1
   3  -7  -2   21.00    3.60   1
  -3   7   2   20.30    5.60   1
  -3   7   2   17.50    6.20   1
  -3   7   2   15.00    4.30   1
   2  -7  -2   29.60    6.40   1
   2  -7  -2   25.80    3.50   1
  -2   7   2   18.80    5.60   1
  -2   7   2   22.90    5.60   1
   1  -7  -2  180.08   17.10   1
   1  -7  -2  183.78   14.20   1
  -1   7   2  217.98   13.90   1
  -1   7   2  184.28   15.40   1
  -1   7   2  204.68   12.20   1
  -1   7   2  185.78   14.60   1
  -1   7   2  196.58   14.00   1
   0   7   2  229.28   16.90  -2
   0  -7  -2  229.28   16.90   1
   0   7   2  215.08   16.50  -2
   0  -7  -2  215.08   16.50   1
   0   7   2  219.58   13.70  -2
   0  -7  -2  219.58   13.70   1
   0   7   2  236.18   19.00  -2
   0  -7  -2  236.18   19.00   1
   0  -7  -2  209.18   14.00  -2
   0   7   2  209.18   14.00   1
   0  -7  -2  198.18   13.00  -2
   0   7   2  198.18   13.00   1
   0  -7  -2  225.38   15.20  -2
   0   7   2  225.38   15.20   1
   0  -7  -2  205.18   13.70  -2
   0   7   2  205.18   13.70   1
   0  -7  -2  227.88   17.30  -2
   0   7   2  227.88   17.30   1
  -1  -7  -2  131.89   11.00   1
  -1  -7  -2  124.69   12.50   1
  -1  -7  -2  110.79   13.00   1
   1   7   2  142.89   16.30   1
   1   7   2  117.29   12.50   1
   1   7   2  115.99    9.10   1
   1   7   2  142.49    9.40   1
   1   7   2  121.89    9.00   1
  -2  -7  -2  130.39   13.90   1
  -2  -7  -2  109.49   12.00   1
  -2  -7  -2   98.49    6.60   1
  -2  -7  -2  120.69   10.00   1
   2   7   2   95.89    8.00   1
   2   7   2  107.29    8.30   1
  -3  -7  -2   87.79    6.30   1
  -3  -7  -2   83.19   11.00   1
  -3  -7  -2   85.59   12.70   1
  -3  -7  -2   76.29    6.10   1
   3   7   2   80.09   10.30   1
   3   7   2   79.09    7.30   1
   3   7   2   92.19    7.40   1
   3   7   2   90.49    7.40   1
  -4  -7  -2  277.87   15.70   1
  -4  -7  -2  272.97   21.90   1
  -4  -7  -2  292.27   24.70   1
  -4  -7  -2  280.07   16.40   1
   4   7   2  262.87   16.20   1
   4   7   2  293.07   21.10   1
   4   7   2  273.87   15.10   1
   4   7   2  274.27   16.80   1
   4   7   2  283.87   16.50   1
  -5  -7  -2  132.59   10.90   1
  -5  -7  -2  113.49   18.90   1
  -5  -7  -2  144.09   10.10   1
  -5  -7  -2  148.29    9.80   1
   5   7   2  155.08   14.70   1
   5   7   2  144.79   10.40   1
   5   7   2  152.98    9.10   1
   5   7   2  142.59   11.00   1
   5   7   2  140.89   10.70   1
  -6  -7  -2  335.27   31.60   1
  -6  -7  -2  383.16   21.20   1
  -6  -7  -2  343.27   21.60   1
  -6  -7  -2  374.76   22.70   1
   6   7   2  378.56   21.20   1
   6   7   2  378.96   20.00   1
   6   7   2  375.56   25.40   1
   6   7   2  374.06   21.40   1
   6   7   2  402.66   25.10   1
  -7  -7  -2   61.89    6.20   1
  -7  -7  -2   73.49    7.90   1
  -7  -7  -2   57.89    7.90   1
  -7  -7  -2   87.89   18.10   1
   7   7   2   53.29    7.20   1
   7   7   2   72.69    6.10   1
   7   7   2   89.09    9.00   1
  -8  -7  -2   19.20    4.50   1
  -8  -7  -2   25.10    3.80   1
  -8  -7  -2   21.00    3.90   1
  -8  -7  -2   21.30    4.20   1
   8   7   2   22.40    4.70   1
   8   7   2   26.40    3.40   1
  -9  -7  -2   81.09    7.80   1
  -9  -7  -2   85.69    6.90   1
   9   7   2   93.99    6.20   1
   4  -8  -2   15.00    2.80   1
  -4   8   2    9.40    2.80   1
  -4   8   2   15.70    3.70   1
  -3   8   2   31.80    5.00   1
  -3   8   2   22.50    5.40   1
   2  -8  -2    6.80    2.40   1
  -2   8   2    1.90    4.90   1
  -2   8   2    3.00    4.20   1
  -1   8   2  107.99   13.00   1
  -1   8   2  118.99   11.10   1
  -1   8   2  111.29    9.90   1
  -1   8   2  130.79   11.80   1
  -1   8   2  119.99    8.80   1
   0  -8  -2    2.10    3.30  -2
   0   8   2    2.10    3.30   1
   0  -8  -2    1.60    4.30  -2
   0   8   2    1.60    4.30   1
   0  -8  -2    1.60    2.80  -2
   0   8   2    1.60    2.80   1
   0  -8  -2    1.10    3.10  -2
   0   8   2    1.10    3.10   1
   0  -8  -2    2.20    3.90  -2
   0   8   2    2.20    3.90   1
  -1  -8  -2  168.68   19.40   1
  -1  -8  -2  214.78   18.70   1
   1   8   2  220.18   18.40   1
   1   8   2  242.38   14.50   1
   1   8   2  222.18   13.70   1
   1   8   2  219.38   13.60   1
  -2  -8  -2   26.40    3.10   1
  -2  -8  -2    8.70    6.40   1
  -2  -8  -2   31.40    9.40   1
   2   8   2   22.10    4.40   1
   2   8   2   19.60    5.90   1
   2   8   2   24.40    4.50   1
   2   8   2   39.70    5.30   1
   2   8   2   13.30    5.00   1
  -3  -8  -2  228.88   12.80   1
  -3  -8  -2  219.68   12.70   1
  -3  -8  -2  177.08   20.30   1
   3   8   2  211.38   12.20   1
   3   8   2  237.98   14.00   1
   3   8   2  230.48   14.10   1
   3   8   2  213.68   18.60   1
  -4  -8  -2  138.49    9.40   1
  -4  -8  -2  143.49    9.70   1
  -4  -8  -2  118.99   21.30   1
   4   8   2  134.09   11.30   1
   4   8   2  141.09   10.70   1
   4   8   2  142.09    8.60   1
   4   8   2  143.89   15.30   1
   4   8   2  136.19   12.70   1
  -5  -8  -2   32.40    4.50   1
  -5  -8  -2   37.00    5.30   1
   5   8   2   37.30    5.20   1
   5   8   2   23.40    7.10   1
   5   8   2   27.90    5.10   1
   5   8   2   32.70    3.90   1
   5   8   2   24.70    4.70   1
  -6  -8  -2  328.77   18.60   1
  -6  -8  -2  321.07   19.10   1
  -6  -8  -2  300.67   19.20   1
   6   8   2  330.67   19.90   1
   6   8   2  342.77   17.60   1
   6   8   2  304.37   23.40   1
   6   8   2  333.47   19.30   1
  -7  -8  -2   77.99    6.90   1
  -7  -8  -2   85.29    8.10   1
  -7  -8  -2   69.69    7.40   1
   7   8   2   87.89    6.30   1
   7   8   2   92.99    8.60   1
   7   8   2   80.99    8.10   1
  -8  -8  -2   23.70    3.90   1
  -8  -8  -2   26.40    4.60   1
  -8  -8  -2   20.80    3.20   1
  -8  -8  -2   16.80    3.80   1
   8   8   2   11.90    4.40   1
   8   8   2   22.10    3.00   1
   8   8   2   26.50    4.50   1
  -9  -8  -2   59.19    6.60   1
  -9  -8  -2   72.29    5.90   1
   9   8   2   74.19    4.90   1
  -3   9   2    4.30    3.50   1
  -3   9   2    6.50    2.50   1
  -2   9   2    4.60    4.40   1
  -2   9   2    7.40    3.40   1
  -1   9   2   38.10    5.20   1
  -1   9   2   36.40    6.30   1
  -1   9   2   45.80    4.80   1
   0  -9  -2  205.08   14.90  -2
   0   9   2  205.08   14.90   1
   0  -9  -2  229.68   14.10  -2
   0   9   2  229.68   14.10   1
   0  -9  -2  225.68   19.00  -2
   0   9   2  225.68   19.00   1
   0  -9  -2  211.68   13.50  -2
   0   9   2  211.68   13.50   1
   1   9   2   36.20    5.00   1
   1   9   2   30.20    7.70   1
   1   9   2   29.30    4.70   1
   1   9   2   39.10    6.30   1
  -2  -9  -2   93.29    6.20   1
   2   9   2   74.39   11.90   1
   2   9   2   78.59    8.20   1
   2   9   2   86.89    8.30   1
   2   9   2   83.49    8.10   1
  -3  -9  -2   11.80    2.90   1
  -3  -9  -2   16.90    3.10   1
   3   9   2    4.90    3.40   1
   3   9   2    9.10    3.70   1
   3   9   2   10.00    6.20   1
  -4  -9  -2  424.36   23.00   1
  -4  -9  -2  418.06   22.60   1
   4   9   2  427.66   29.80   1
   4   9   2  428.76   23.90   1
   4   9   2  396.56   21.70   1
   4   9   2  444.16   23.60   1
  -5  -9  -2  186.98   12.10   1
  -5  -9  -2  194.28   12.70   1
   5   9   2  207.08   13.00   1
   5   9   2  187.58   18.20   1
   5   9   2  170.28   13.00   1
   5   9   2  193.08   11.00   1
  -6  -9  -2   74.19    7.30   1
  -6  -9  -2   72.49    6.70   1
   6   9   2   53.79   10.30   1
   6   9   2   72.99   11.40   1
   6   9   2   65.29    5.40   1
   6   9   2   79.79    8.20   1
  -7  -9  -2   38.70    5.20   1
  -7  -9  -2   38.10    5.10   1
   7   9   2   38.80    5.90   1
   7   9   2   38.10    5.60   1
   7   9   2   38.80    3.80   1
  -8  -9  -2    4.90    2.80   1
  -8  -9  -2    4.70    2.50   1
  -8  -9  -2    3.00    1.90   1
   8   9   2    3.20    3.50   1
   8   9   2    5.40    1.90   1
  -9  -9  -2   12.20    2.60   1
   9   9   2    9.30    1.90   1
  -2  10   2   15.10    2.70   1
  -2  10   2   10.20    3.20   1
  -1  10   2    2.90    3.50   1
  -1  10   2    2.50    3.60   1
   0 -10  -2  177.18   13.40  -2
   0  10   2  177.18   13.40   1
   0 -10  -2  183.78   11.70  -2
   0  10   2  183.78   11.70   1
   0 -10  -2  216.78   12.40  -2
   0  10   2  216.78   12.40   1
   1  10   2  111.99   10.50   1
   1  10   2  139.39    9.60   1
   1  10   2  127.29    8.90   1
  -2 -10  -2    5.40    2.00   1
   2  10   2    4.70    3.80   1
   2  10   2    4.90    5.00   1
   2  10   2    3.50    3.90   1
  -3 -10  -2  138.99    9.10   1
  -3 -10  -2  143.19    9.20   1
   3  10   2  146.89   12.00   1
   3  10   2  134.49   11.30   1
  -4 -10  -2  188.78   11.80   1
  -4 -10  -2  191.58   11.70   1
   4  10   2  195.68   13.80   1
   4  10   2  151.58   14.20   1
   4  10   2  211.98   18.90   1
  -5 -10  -2   -0.20    2.30   1
  -5 -10  -2    3.20    2.20   1
   5  10   2    2.80    3.20   1
   5  10   2    0.20    2.60   1
  -6 -10  -2   16.30    3.20   1
  -6 -10  -2   14.30    3.50   1
   6  10   2    6.60    2.90   1
   6  10   2   10.80    3.90   1
  -7 -10  -2   19.40    3.20   1
  -7 -10  -2   23.00    3.90   1
   7  10   2   20.50    3.50   1
   7  10   2   20.00    4.40   1
  -8 -10  -2   32.90    3.60   1
  -8 -10  -2   31.30    4.00   1
  -8 -10  -2   43.60    5.30   1
   8  10   2   28.00    4.10   1
   8  10   2   24.00    3.60   1
  -1  11   2    6.20    1.90   1
   0 -11  -2   24.10    4.40  -2
   0  11   2   24.10    4.40   1
   0 -11  -2   25.30    3.20  -2
   0  11   2   25.30    3.20   1
   0 -11  -2   37.90    5.40  -2
   0  11   2   37.90    5.40   1
   1  11   2   13.60    3.20   1
   1  11   2   16.50    4.30   1
   2  11   2    0.80    2.60   1
   2  11   2    1.60    3.50   1
  -3 -11  -2   69.89    5.10   1
   3  11   2   59.09    6.40   1
   3  11   2   69.59    6.70   1
  -4 -11  -2   30.50    3.70   1
  -4 -11  -2   31.40    3.70   1
   4  11   2   22.10    4.50   1
   4  11   2   22.00    4.10   1
  -5 -11  -2    9.00    2.80   1
  -5 -11  -2   12.70    2.70   1
   5  11   2    5.00    3.10   1
   5  11   2   11.90    3.40   1
  -6 -11  -2   37.70    3.90   1
  -6 -11  -2   35.30    4.10   1
   6  11   2   15.70    4.00   1
   6  11   2   23.00    3.60   1
  -7 -11  -2   14.60    2.80   1
  -7 -11  -2   16.90    3.30   1
  -7 -11  -2   22.40    3.20   1
   7  11   2   15.50    2.90   1
   7  11   2   16.30    3.70   1
   2  12   2    2.20    3.40   1
   2  12   2    0.70    2.30   1
   3  12   2    4.40    2.60   1
   3  12   2    1.70    2.90   1
  -4 -12  -2   15.00    2.60   1
   4  12   2   16.50    3.30   1
   4  12   2   10.50    3.20   1
  -5 -12  -2   25.50    2.70   1
   5  12   2   22.50    3.60   1
   5  12   2   19.50    3.60   1
  -6 -12  -2   37.30    3.30   1
   6  12   2   29.30    4.20   1
   6  12   2   39.70    4.10   1
   5  12  -3    0.00    2.00   1
  -5 -12   3   -0.30    1.50   1
   4  12  -3   17.20    3.10   1
   3  12  -3    4.80    2.30   1
   2  12  -3    9.10    2.30   1
   7  11  -3    6.50    3.00   1
  -7 -11   3   13.30    2.30   1
   6  11  -3    1.70    2.00   1
   6  11  -3    2.10    2.50   1
  -6 -11   3    2.70    3.50   1
  -6 -11   3    5.30    2.60   1
   5  11  -3   13.00    2.90   1
   5  11  -3   21.70    4.40   1
  -5 -11   3   20.20    3.60   1
  -5 -11   3   17.90    3.00   1
   4  11  -3    5.40    2.70   1
   4  11  -3    1.60    3.10   1
  -4 -11   3    2.60    2.00   1
  -4 -11   3    4.70    2.50   1
   3  11  -3   37.40    4.70   1
  -3 -11   3   32.00    3.90   1
  -3 -11   3   32.20    4.00   1
   2  11  -3   17.10    3.40   1
   1  11  -3   24.90    4.40   1
   0 -11   3   -0.10    1.90  -2
   0  11  -3   -0.10    1.90   1
   8  10  -3    8.90    1.90   1
   7  10  -3   33.20    4.70   1
   7  10  -3   27.70    3.50   1
   7  10  -3   28.40    4.80   1
  -7 -10   3   27.40    3.70   1
  -7 -10   3   33.30    4.50   1
  -7 -10   3   26.90    4.20   1
   6  10  -3   24.80    4.40   1
   6  10  -3   31.70    4.50   1
   6  10  -3   20.70    3.70   1
   6  10  -3   36.30    5.00   1
  -6 -10   3   29.00    4.00   1
  -6 -10   3   34.80    5.00   1
  -6 -10   3   18.40    6.60   1
   5  10  -3    4.50    2.70   1
   5  10  -3    4.30    3.10   1
   5  10  -3    4.40    3.00   1
  -5 -10   3    5.70    2.70   1
  -5 -10   3    6.90    4.20   1
  -5 -10   3    4.50    3.00   1
   4  10  -3  210.98   12.50   1
   4  10  -3  202.18   13.10   1
   4  10  -3  201.18   13.40   1
  -4 -10   3  217.18   14.40   1
  -4 -10   3  198.18   13.00   1
   3  10  -3   -0.20    2.50   1
   3  10  -3    1.90    3.40   1
  -3 -10   3   -1.70    2.00   1
   2  10  -3   29.80    4.80   1
  -2 -10   3   39.50    4.40   1
  -2 -10   3   30.90    4.30   1
   1  10  -3  157.88   11.00   1
  -1 -10   3  153.08   10.50   1
   0 -10   3   22.50    3.10  -2
   0  10  -3   22.50    3.10   1
   0 -10   3   10.60    3.20  -2
   0  10  -3   10.60    3.20   1
  -1  10  -3    1.90    2.20   1
  -1  10  -3    0.50    2.10   1
  -2  10  -3    9.60    2.50   1
  -2  10  -3    8.00    3.60   1
   8   9  -3    1.80    2.70   1
  -8  -9   3    3.90    3.10   1
  -8  -9   3    2.30    1.80   1
   7   9  -3   21.80    4.10   1
   7   9  -3   14.00    4.00   1
   7   9  -3   16.20    3.80   1
  -7  -9   3   19.10    3.40   1
  -7  -9   3   18.40    4.00   1
  -7  -9   3   15.50    4.70   1
   6   9  -3    5.40    3.30   1
   6   9  -3    5.10    3.40   1
   6   9  -3    1.70    3.10   1
  -6  -9   3   -0.80    2.80   1
  -6  -9   3    3.10    4.10   1
  -6  -9   3    2.70    2.60   1
   5   9  -3   51.29    6.80   1
   5   9  -3   74.39    8.90   1
   5   9  -3   57.29    7.90   1
   5   9  -3   79.09    7.90   1
  -5  -9   3   76.89    7.80   1
  -5  -9   3   77.69    7.00   1
   4   9  -3  285.27   17.70   1
   4   9  -3  300.07   16.90   1
   4   9  -3  289.77   17.70   1
   4   9  -3  294.57   17.70   1
  -4  -9   3  287.67   17.00   1
   3   9  -3  261.87   16.10   1
   3   9  -3  266.87   15.20   1
   3   9  -3  252.67   15.50   1
  -3  -9   3  246.28   14.80   1
  -3  -9   3  250.17   15.20   1
   2   9  -3  127.29   10.00   1
   2   9  -3  113.09    9.00   1
   2   9  -3  129.49    9.00   1
  -2  -9   3  135.09    8.60   1
  -2  -9   3  110.79    8.00   1
  -2  -9   3  115.09   11.40   1
   1   9  -3  222.08   14.10   1
  -1  -9   3  206.18   15.50   1
   0  -9   3  105.39   11.50  -2
   0   9  -3  105.39   11.50   1
   0  -9   3  137.29    8.90  -2
   0   9  -3  137.29    8.90   1
   0   9  -3  117.89    7.50  -2
   0  -9   3  117.89    7.50   1
  -1   9  -3   51.79    5.60   1
  -1   9  -3   53.69    5.80   1
  -2   9  -3   44.50    5.00   1
  -2   9  -3   41.90    5.60   1
  -3   9  -3    6.70    2.40   1
   9   8  -3    3.20    2.40   1
  -9  -8   3    4.00    2.30   1
  -9  -8   3    0.50    2.00   1
   8   8  -3   20.00    3.80   1
  -8  -8   3   11.10    4.30   1
  -8  -8   3   10.50    3.60   1
  -8  -8   3   14.70    2.70   1
   7   8  -3    9.80    3.10   1
   7   8  -3    9.60    4.10   1
  -7  -8   3   14.30    4.00   1
  -7  -8   3   14.80    4.90   1
  -7  -8   3    8.70    3.00   1
   6   8  -3   73.99    7.50   1
   6   8  -3   63.39    7.80   1
  -6  -8   3   64.19    8.90   1
  -6  -8   3   86.29    7.50   1
  -6  -8   3   83.29    8.40   1
   5   8  -3   29.40    5.60   1
   5   8  -3   34.70    5.50   1
   5   8  -3   26.00    4.80   1
  -5  -8   3   24.60    4.50   1
  -5  -8   3   24.30    4.90   1
   4   8  -3    5.30    3.80   1
   4   8  -3    5.30    6.00   1
   4   8  -3    5.40    3.40   1
   4   8  -3    6.20    3.40   1
  -4  -8   3    2.80    2.90   1
  -4  -8   3    7.90    3.00   1
   3   8  -3  129.19   14.80   1
   3   8  -3  137.89   10.50   1
   3   8  -3  146.59   10.00   1
   3   8  -3  138.69   10.70   1
   3   8  -3  165.28   11.00   1
  -3  -8   3  143.89   10.00   1
  -3  -8   3  149.69    9.70   1
  -3  -8   3  160.98   11.30   1
   2   8  -3  168.68   11.70   1
   2   8  -3  161.48   11.30   1
   2   8  -3  170.98   11.00   1
   2   8  -3  185.88   17.30   1
  -2  -8   3  146.59    9.90   1
  -2  -8   3  183.28   10.50   1
   1   8  -3  117.49    9.30   1
   1   8  -3  138.69    9.80   1
   1   8  -3  142.69   10.50   1
  -1  -8   3  146.59   12.10   1
  -1  -8   3  137.69    8.30   1
   0  -8   3  249.38   16.40  -2
   0   8  -3  249.38   16.40   1
   0  -8   3  296.57   16.20  -2
   0   8  -3  296.57   16.20   1
   0  -8   3  273.87   17.70  -2
   0   8  -3  273.87   17.70   1
   0   8  -3  233.58   18.30  -2
   0  -8   3  233.58   18.30   1
   0   8  -3  286.07   14.60  -2
   0  -8   3  286.07   14.60   1
  -1   8  -3  110.09    9.10   1
  -1   8  -3  110.39   10.80   1
  -1   8  -3  130.99    9.30   1
   1  -8   3  107.59    7.40   1
  -2   8  -3   16.70    6.90   1
  -2   8  -3   18.30    3.70   1
  -2   8  -3   24.60    4.40   1
   2  -8   3   18.40    3.20   1
  -3   8  -3   47.00    5.40   1
   3  -8   3   36.40    4.70   1
   3  -8   3   42.20    4.30   1
  -4   8  -3   16.00    3.00   1
   4  -8   3   16.50    2.80   1
   9   7  -3   15.50    3.10   1
  -9  -7   3   11.60    3.20   1
  -9  -7   3   17.20    2.60   1
   8   7  -3  227.38   14.90   1
   8   7  -3  229.98   13.30   1
   8   7  -3  226.08   12.10   1
  -8  -7   3  228.88   15.00   1
  -8  -7   3  201.08   13.40   1
  -8  -7   3  224.68   12.50   1
   7   7  -3    4.50    2.10   1
   7   7  -3   -0.40    2.40   1
   7   7  -3   -2.50    3.00   1
  -7  -7   3    3.90    3.70   1
  -7  -7   3    2.80    3.20   1
  -7  -7   3    1.00    4.50   1
  -7  -7   3    0.00    2.30   1
   6   7  -3   57.59    6.30   1
   6   7  -3   70.59    7.50   1
   6   7  -3   50.59    7.00   1
   6   7  -3   46.00    7.70   1
   6   7  -3   63.19    6.50   1
  -6  -7   3   64.59    8.60   1
  -6  -7   3   59.09    6.40   1
  -6  -7   3   64.49    7.40   1
  -6  -7   3   50.19    6.60   1
   5   7  -3  140.09   10.70   1
   5   7  -3  122.09   11.80   1
   5   7  -3  149.79   11.80   1
  -5  -7   3  135.89   10.90   1
  -5  -7   3  146.69   10.60   1
  -5  -7   3  139.29   10.10   1
   4   7  -3  121.59    9.10   1
   4   7  -3  118.09   13.00   1
   4   7  -3  110.59   10.80   1
   4   7  -3  116.99   10.00   1
   4   7  -3  114.69    9.40   1
  -4  -7   3  121.19    9.10   1
  -4  -7   3  121.09    8.70   1
  -4  -7   3  117.39    9.80   1
   3   7  -3   28.30    7.40   1
   3   7  -3   34.60    4.80   1
   3   7  -3   31.70    4.70   1
   3   7  -3   27.70    4.70   1
   3   7  -3   31.80    4.60   1
  -3  -7   3   33.50    5.10   1
  -3  -7   3   26.60    6.70   1
  -3  -7   3   29.80    6.00   1
  -3  -7   3   30.30    3.90   1
   2   7  -3  280.27   15.80   1
   2   7  -3  274.37   16.50   1
   2   7  -3  285.67   16.20   1
   2   7  -3  282.07   20.50   1
   2   7  -3  277.27   15.60   1
   2   7  -3  271.87   16.10   1
  -2  -7   3  282.67   14.90   1
  -2  -7   3  257.57   19.00   1
  -2  -7   3  243.88   14.50   1
   1   7  -3  130.49    9.10   1
   1   7  -3  126.99    9.20   1
   1   7  -3  116.39    9.30   1
   1   7  -3  125.79    9.20   1
   1   7  -3  123.39    9.10   1
   1   7  -3  134.19   13.40   1
  -1  -7   3  128.59    7.50   1
  -1  -7   3  118.99   15.90   1
   0  -7   3   22.90    4.50  -2
   0   7  -3   22.90    4.50   1
   0  -7   3   30.30    4.60  -2
   0   7  -3   30.30    4.60   1
   0  -7   3   18.00    3.90  -2
   0   7  -3   18.00    3.90   1
   0  -7   3   28.40    5.10  -2
   0   7  -3   28.40    5.10   1
   0   7  -3   20.20    4.70  -2
   0  -7   3   20.20    4.70   1
   0   7  -3   29.10    3.00  -2
   0  -7   3   29.10    3.00   1
  -1   7  -3  160.98   15.10   1
  -1   7  -3  130.99   11.80   1
  -1   7  -3  138.29   10.10   1
   1  -7   3  133.29   10.90   1
   1  -7   3  138.59    8.40   1
  -2   7  -3  160.48   11.40   1
  -2   7  -3  159.28   13.80   1
  -2   7  -3  144.09   10.60   1
   2  -7   3  149.88    9.70   1
  -3   7  -3  187.18   16.80   1
  -3   7  -3  229.78   13.40   1
  -3   7  -3  267.37   20.00   1
   3  -7   3  217.08   12.80   1
   3  -7   3  214.48   13.00   1
  -4   7  -3   17.10    3.90   1
   4  -7   3   15.70    4.60   1
   4  -7   3    3.30    4.80   1
   4  -7   3   14.90    3.20   1
   4  -7   3   16.90    3.00   1
  -5   7  -3    8.50    2.60   1
   5  -7   3   13.00    2.40   1
   9   6  -3   71.19    6.40   1
   9   6  -3   61.49    4.50   1
  -9  -6   3   60.89    6.10   1
  -9  -6   3   65.69    4.90   1
   8   6  -3    3.00    3.80   1
   8   6  -3    7.80    2.80   1
   8   6  -3    5.90    2.20   1
  -8  -6   3    4.90    3.20   1
  -8  -6   3    4.30    2.10   1
  -8  -6   3    3.00    3.40   1
   7   6  -3    4.00    2.80   1
   7   6  -3    0.20    1.90   1
   7   6  -3   -0.40    3.30   1
   7   6  -3    2.90    4.10   1
  -7  -6   3    1.30    4.40   1
  -7  -6   3    0.60    3.20   1
  -7  -6   3    2.20    2.50   1
  -7  -6   3    0.30    2.80   1
   6   6  -3   23.80    3.50   1
   6   6  -3   23.20    4.30   1
   6   6  -3   19.00    5.30   1
   6   6  -3   13.60    5.40   1
  -6  -6   3   20.50    4.50   1
  -6  -6   3   19.00    4.60   1
  -6  -6   3   23.00    5.90   1
   5   6  -3   24.10    5.30   1
   5   6  -3   24.00    5.20   1
   5   6  -3   25.30    4.40   1
   5   6  -3   21.40    3.20   1
   5   6  -3   25.30    4.10   1
  -5  -6   3   20.40    3.80   1
  -5  -6   3   17.80    4.20   1
  -5  -6   3   26.10    5.00   1
   4   6  -3  239.98   14.90   1
   4   6  -3  220.48   16.00   1
   4   6  -3  272.37   20.50   1
   4   6  -3  240.08   14.80   1
   4   6  -3  232.68   15.40   1
  -4  -6   3  256.97   14.50   1
  -4  -6   3  247.28   14.00   1
  -4  -6   3  225.38   15.20   1
  -4  -6   3  225.78   18.40   1
   3   6  -3  145.49   11.00   1
   3   6  -3  165.38   11.20   1
   3   6  -3  165.18   12.60   1
   3   6  -3  176.98   14.50   1
   3   6  -3  158.18   11.30   1
   3   6  -3  162.58   10.70   1
  -3  -6   3  182.28   14.60   1
  -3  -6   3  164.08   11.30   1
  -3  -6   3  172.58   10.10   1
  -3  -6   3  171.78   10.30   1
   2   6  -3  186.28   12.10   1
   2   6  -3  208.68   15.80   1
   2   6  -3  201.38   12.00   1
   2   6  -3  189.38   11.70   1
  -2  -6   3  195.58   10.70   1
  -2  -6   3  172.08   10.40   1
  -2  -6   3  187.58   14.40   1
   1   6  -3  135.99    9.10   1
   1   6  -3  127.09    9.00   1
   1   6  -3  131.29   12.70   1
   1   6  -3  139.89    9.00   1
  -1  -6   3  148.59    9.60   1
  -1  -6   3  126.09   10.60   1
   0  -6   3   29.90    6.30  -2
   0   6  -3   29.90    6.30   1
   0  -6   3   17.70    3.40  -2
   0   6  -3   17.70    3.40   1
   0  -6   3   32.80    8.20  -2
   0   6  -3   32.80    8.20   1
   0  -6   3   24.30    4.30  -2
   0   6  -3   24.30    4.30   1
   0   6  -3   29.50    4.20  -2
   0  -6   3   29.50    4.20   1
   0   6  -3   24.60    4.70  -2
   0  -6   3   24.60    4.70   1
   0   6  -3   25.30    3.60  -2
   0  -6   3   25.30    3.60   1
  -1   6  -3   65.19    7.90   1
  -1   6  -3   58.99    6.20   1
  -1   6  -3   72.29    6.40   1
   1  -6   3   48.80    6.40   1
   1  -6   3   50.49    4.40   1
   1  -6   3   54.19    7.10   1
  -2   6  -3  205.18   15.40   1
  -2   6  -3  186.38   12.20   1
  -2   6  -3  188.18   11.70   1
  -2   6  -3  197.18   12.50   1
  -2   6  -3  174.58   12.60   1
   2  -6   3  180.48   12.90   1
   2  -6   3  190.38   11.80   1
  -3   6  -3   53.69    6.60   1
  -3   6  -3   50.29    8.20   1
  -3   6  -3   46.80    6.10   1
  -3   6  -3   53.19    5.70   1
  -3   6  -3   57.89    5.60   1
   3  -6   3   54.89    5.70   1
   3  -6   3   54.09    5.50   1
  -4   6  -3  241.18   20.00   1
  -4   6  -3  235.48   13.40   1
  -4   6  -3  229.28   14.50   1
  -4   6  -3  249.97   19.40   1
   4  -6   3  198.68   19.10   1
   4  -6   3  225.68   14.00   1
  -5   6  -3   81.19    6.60   1
  -5   6  -3   85.29    7.20   1
   5  -6   3   82.59    7.00   1
   5  -6   3   82.09    6.20   1
   5  -6   3   65.29    7.60   1
   5  -6   3   71.49   11.00   1
  -6   6  -3    0.00    1.80   1
   6  -6   3   -1.20    2.70   1
   6  -6   3    0.30    1.60   1
   9   5  -3   48.50    4.10   1
   9   5  -3   34.60    4.60   1
  -9  -5   3   43.90    5.00   1
  -9  -5   3   41.20    4.80   1
   8   5  -3   43.80    7.20   1
   8   5  -3   61.59    5.50   1
   8   5  -3   58.59    7.50   1
   8   5  -3   58.89    5.50   1
  -8  -5   3   50.19    5.30   1
  -8  -5   3   48.30    6.50   1
  -8  -5   3   52.79    7.40   1
   7   5  -3   31.30    6.60   1
   7   5  -3   25.60    4.10   1
   7   5  -3   30.50    5.90   1
   7   5  -3   35.90    4.90   1
  -7  -5   3   34.80    4.30   1
  -7  -5   3   37.70    5.00   1
  -7  -5   3   34.90    6.00   1
  -7  -5   3   28.10    6.70   1
   6   5  -3   13.60    5.30   1
   6   5  -3    4.80    2.50   1
   6   5  -3   10.10    5.00   1
   6   5  -3   10.70    4.00   1
  -6  -5   3    8.90    3.00   1
  -6  -5   3   16.10    4.50   1
  -6  -5   3    1.30    3.10   1
  -6  -5   3    4.30    4.80   1
   5   5  -3   82.89    6.70   1
   5   5  -3   92.19    7.90   1
   5   5  -3   94.29    8.90   1
   5   5  -3   95.89    9.10   1
  -5  -5   3  102.99   12.70   1
  -5  -5   3   76.69    7.00   1
  -5  -5   3   93.79    8.70   1
   4   5  -3  187.08   12.00   1
   4   5  -3  175.38   11.70   1
   4   5  -3  168.58   12.20   1
   4   5  -3  185.28   13.90   1
   4   5  -3  179.88   12.70   1
  -4  -5   3  158.28   12.00   1
  -4  -5   3  181.78   10.90   1
  -4  -5   3  180.88   14.90   1
  -4  -5   3  189.88   11.40   1
   3   5  -3  530.25   29.70   1
   3   5  -3  566.44   31.90   1
   3   5  -3  535.15   30.40   1
  -3  -5   3  565.24   28.40   1
  -3  -5   3  577.34   32.90   1
  -3  -5   3  592.94   28.60   1
   2   5  -3  452.35   23.10   1
   2   5  -3  470.45   24.50   1
  -2  -5   3  422.86   24.90   1
  -2  -5   3  377.66   21.50   1
   1   5  -3   53.89    4.80   1
   1   5  -3   57.19    7.80   1
  -1  -5   3   57.79    6.60   1
  -1  -5   3   51.69    3.90   1
   0  -5   3   83.79    9.10  -2
   0   5  -3   83.79    9.10   1
   0  -5   3   59.89    6.30  -2
   0   5  -3   59.89    6.30   1
   0   5  -3   54.09    5.20  -2
   0  -5   3   54.09    5.20   1
   0   5  -3   76.39    4.30  -2
   0  -5   3   76.39    4.30   1
   0   5  -3   65.99    6.20  -2
   0  -5   3   65.99    6.20   1
   0   5  -3   62.59    5.60  -2
   0  -5   3   62.59    5.60   1
  -1   5  -3   24.80    5.00   1
   1  -5   3   21.00    4.00   1
  -2   5  -3  210.88   12.60   1
  -2   5  -3  187.48   12.30   1
  -2   5  -3  174.78   11.40   1
  -2   5  -3  217.48   15.20   1
  -2   5  -3  184.68   14.00   1
   2  -5   3  184.48   12.50   1
  -3   5  -3   95.19    8.10   1
  -3   5  -3   97.19    7.30   1
  -3   5  -3   92.19    7.10   1
  -3   5  -3   88.59    8.40   1
  -3   5  -3   80.59   10.60   1
   3  -5   3   83.39    6.60   1
   3  -5   3   93.59    7.20   1
  -4   5  -3  255.47   14.70   1
  -4   5  -3  234.78   19.20   1
  -4   5  -3  231.08   16.30   1
  -4   5  -3  244.38   15.80   1
  -4   5  -3  263.37   15.70   1
   4  -5   3  249.18   15.10   1
   4  -5   3  268.87   14.70   1
  -5   5  -3    2.20    3.70   1
  -5   5  -3   -1.80    2.60   1
  -5   5  -3    0.40    3.10   1
   5  -5   3   -6.50    3.90   1
   5  -5   3    0.70    2.70   1
  -6   5  -3   13.60    3.30   1
   6  -5   3   13.50    2.80   1
   6  -5   3   12.80    4.40   1
   6  -5   3   11.80    3.40   1
   9   4  -3    6.50    2.80   1
   9   4  -3    8.00    2.10   1
  -9  -4   3    5.30    3.50   1
  -9  -4   3    6.00    2.80   1
   8   4  -3   20.70    4.40   1
   8   4  -3   19.00    3.40   1
   8   4  -3   13.60    4.70   1
  -8  -4   3   23.70    3.50   1
  -8  -4   3   16.90    4.40   1
  -8  -4   3   22.60    5.10   1
   7   4  -3   34.00    4.70   1
   7   4  -3   26.70    6.40   1
   7   4  -3   26.50    5.80   1
   7   4  -3   32.20    4.40   1
  -7  -4   3   36.90    4.00   1
  -7  -4   3   37.90    7.10   1
  -7  -4   3   33.50    6.20   1
   6   4  -3    3.60    3.70   1
   6   4  -3    7.10    4.00   1
   6   4  -3    9.30    3.40   1
   6   4  -3   10.50    3.20   1
  -6  -4   3   20.10    4.80   1
  -6  -4   3    7.40    5.10   1
  -6  -4   3    8.20    3.20   1
  -6  -4   3   12.80    3.10   1
   5   4  -3  153.58   11.60   1
   5   4  -3  140.49   11.40   1
   5   4  -3  140.29    9.50   1
   5   4  -3  149.39   10.50   1
  -5  -4   3  153.88   13.80   1
  -5  -4   3  151.48    9.70   1
  -5  -4   3  149.29   10.10   1
   4   4  -3  184.98   15.20   1
   4   4  -3  183.68   12.90   1
   4   4  -3  176.38   12.40   1
  -4  -4   3  174.88   14.20   1
  -4  -4   3  187.78   11.20   1
  -4  -4   3  181.98   10.90   1
  -4  -4   3  176.68   12.20   1
   3   4  -3  250.37   15.40   1
   3   4  -3  266.67   16.40   1
   3   4  -3  240.58   17.80   1
  -3  -4   3  239.78   14.80   1
  -3  -4   3  253.27   13.80   1
  -3  -4   3  266.87   14.00   1
  -3  -4   3  245.68   17.00   1
   2   4  -3  853.51   42.70   1
   2   4  -3  919.71   44.00   1
  -2  -4   3  771.12   40.60   1
  -2  -4   3  806.82   43.30   1
   1   4  -3  451.15   25.40   1
   1   4  -3  478.05   26.40   1
   1   4  -3  465.55   23.40   1
   1   4  -3  401.46   27.90   1
  -1  -4   3  515.55   24.40   1
   0  -4   3   12.60    3.00  -2
   0   4  -3   12.60    3.00   1
   0  -4   3   15.30    5.10  -2
   0   4  -3   15.30    5.10   1
   0   4  -3   15.10    3.10  -2
   0  -4   3   15.10    3.10   1
   0   4  -3   15.20    2.90  -2
   0  -4   3   15.20    2.90   1
  -1   4  -3  869.91   44.00   1
   1  -4   3  878.01   42.80   1
   1  -4   3  865.41   48.60   1
   1  -4   3  786.22   41.30   1
  -2   4  -3   15.90    4.30   1
   2  -4   3   15.50    3.40   1
  -3   4  -3   43.90    5.20   1
  -3   4  -3   40.80    5.40   1
  -3   4  -3   50.49    5.00   1
  -3   4  -3   58.09    8.50   1
   3  -4   3   52.49    6.30   1
   3  -4   3   43.70    4.40   1
  -4   4  -3   54.99    5.50   1
  -4   4  -3   59.99    5.70   1
  -4   4  -3   62.19    7.80   1
  -4   4  -3   52.79    8.80   1
   4  -4   3   60.49    5.80   1
   4  -4   3   56.09    6.10   1
  -5   4  -3   51.39    6.10   1
  -5   4  -3   44.00    8.40   1
  -5   4  -3   54.79    6.70   1
   5  -4   3   28.10    7.70   1
   5  -4   3   52.39    5.60   1
   5  -4   3   60.59    6.60   1
  -6   4  -3   37.00    4.70   1
  -6   4  -3   53.59    5.80   1
   6  -4   3   45.00    5.80   1
   6  -4   3   27.80    6.70   1
  -7   4  -3   39.80    4.50   1
  -7   4  -3   31.00    3.70   1
   7  -4   3   35.10    4.40   1
   7  -4   3   35.40    4.10   1
   7  -4   3   41.60    6.40   1
   9   3  -3    7.40    2.40   1
  -9  -3   3    4.90    2.80   1
  -9  -3   3    4.30    4.00   1
   8   3  -3   81.69   10.60   1
   8   3  -3   72.49    9.30   1
   8   3  -3   69.39   11.00   1
   8   3  -3   80.79    7.20   1
  -8  -3   3   92.49    6.10   1
  -8  -3   3   82.09    8.40   1
   7   3  -3   33.60    6.90   1
   7   3  -3   29.70    5.60   1
   7   3  -3   22.30    4.30   1
  -7  -3   3   30.50    6.20   1
  -7  -3   3   25.40    4.10   1
  -7  -3   3   26.40    5.60   1
   6   3  -3    3.20    2.90   1
   6   3  -3    6.20    2.80   1
   6   3  -3    4.50    3.10   1
   6   3  -3    5.70    3.70   1
   6   3  -3    2.10    3.80   1
   6   3  -3    5.20    2.60   1
  -6  -3   3   -0.10    2.20   1
  -6  -3   3    3.20    4.50   1
  -6  -3   3    4.00    2.10   1
  -6  -3   3    3.50    3.70   1
   5   3  -3   43.50    6.40   1
   5   3  -3   52.99    8.90   1
   5   3  -3   40.30    4.00   1
  -5  -3   3   38.60    4.70   1
  -5  -3   3   26.10    6.80   1
  -5  -3   3   38.40    4.20   1
  -5  -3   3   28.80    6.40   1
  -5  -3   3   41.00    6.00   1
   4   3  -3  677.73   32.90   1
   4   3  -3  626.94   32.50   1
   4   3  -3  537.15   33.70   1
  -4  -3   3  613.44   32.40   1
  -4  -3   3  607.44   31.20   1
  -4  -3   3  623.54   36.30   1
  -4  -3   3  604.54   30.90   1
   3   3  -3  356.06   20.30   1
   3   3  -3  348.17   20.50   1
   3   3  -3  364.86   20.40   1
   3   3  -3  355.86   18.80   1
   3   3  -3  383.66   20.20   1
  -3  -3   3  379.56   20.10   1
  -3  -3   3  352.96   18.90   1
   2   3  -3 1334.37   61.49   1
   2   3  -3 1303.47   63.19   1
   2   3  -3 1224.48   61.79   1
  -2  -3   3 1216.38   59.89   1
  -2  -3   3 1142.19   61.89   1
   1   3  -3  516.75   26.20   1
   1   3  -3  471.05   26.30   1
   1   3  -3  477.05   25.90   1
   1   3  -3  495.15   23.90   1
  -1  -3   3  480.35   25.60   1
  -1  -3   3  486.75   23.90   1
   0  -3   3  504.15   26.30  -2
   0   3  -3  504.15   26.30   1
   0  -3   3  527.65   27.70  -2
   0   3  -3  527.65   27.70   1
   0   3  -3  522.75   25.80  -2
   0  -3   3  522.75   25.80   1
   0   3  -3  494.95   27.00  -2
   0  -3   3  494.95   27.00   1
  -1   3  -3  500.85   27.20   1
   1  -3   3  476.35   28.40   1
   1  -3   3  551.64   26.30   1
   1  -3   3  498.05   25.80   1
  -2   3  -3  792.52   39.70   1
   2  -3   3  753.92   36.30   1
   2  -3   3  684.03   37.40   1
  -3   3  -3  576.24   29.80   1
  -3   3  -3  558.54   32.10   1
   3  -3   3  505.75   28.70   1
   3  -3   3  569.44   29.60   1
   3  -3   3  590.34   28.50   1
  -4   3  -3  408.36   21.90   1
  -4   3  -3  455.35   23.80   1
  -4   3  -3  393.36   25.50   1
  -4   3  -3  383.36   22.00   1
  -4   3  -3  385.76   22.70   1
   4  -3   3  376.96   22.40   1
   4  -3   3  397.36   21.20   1
  -5   3  -3  100.39    8.50   1
  -5   3  -3   88.59    8.80   1
  -5   3  -3   56.69    9.30   1
  -5   3  -3   90.49    7.90   1
   5  -3   3   90.09    8.30   1
   5  -3   3   86.09    7.20   1
  -6   3  -3   15.80    5.20   1
  -6   3  -3   28.70    4.70   1
  -6   3  -3   21.60    4.30   1
   6  -3   3   21.10    4.70   1
   6  -3   3   22.40    4.00   1
   6  -3   3   23.50    7.50   1
   6  -3   3   28.30    5.40   1
  -7   3  -3   18.20    3.70   1
  -7   3  -3   18.00    3.30   1
   7  -3   3   11.70    4.80   1
   7  -3   3    7.30    3.90   1
   7  -3   3   13.80    2.50   1
   7  -3   3   18.40    3.40   1
   7  -3   3    5.60    3.70   1
  -8   3  -3    2.40    1.70   1
   8  -3   3    3.60    1.90   1
   8  -3   3    2.60    2.90   1
   9   2  -3    8.70    2.50   1
  -9  -2   3    3.80    2.40   1
  -9  -2   3    4.60    2.70   1
   8   2  -3    2.60    3.50   1
   8   2  -3    1.00    3.70   1
   8   2  -3    1.30    2.90   1
   8   2  -3    2.90    2.50   1
   8   2  -3    2.30    2.30   1
  -8  -2   3    2.60    3.70   1
  -8  -2   3    0.50    3.20   1
   7   2  -3   10.60    4.20   1
   7   2  -3    0.70    3.70   1
   7   2  -3    7.90    3.20   1
   7   2  -3    6.00    3.90   1
   7   2  -3   10.30    3.30   1
  -7  -2   3    3.10    3.10   1
  -7  -2   3   11.40    4.80   1
  -7  -2   3    6.80    2.70   1
   6   2  -3  173.68   14.10   1
   6   2  -3  162.18   10.60   1
   6   2  -3  169.78   12.80   1
  -6  -2   3  167.28   12.80   1
  -6  -2   3  154.68   12.70   1
  -6  -2   3  162.58   11.30   1
   5   2  -3  124.49    8.60   1
   5   2  -3  126.99   10.30   1
   5   2  -3  132.99    9.20   1
   5   2  -3  137.59   11.30   1
  -5  -2   3  136.49    8.80   1
  -5  -2   3  135.39   17.70   1
  -5  -2   3   97.49    9.40   1
  -5  -2   3  141.69   12.00   1
  -5  -2   3  140.99    8.20   1
   4   2  -3  264.77   16.50   1
   4   2  -3  258.27   14.70   1
   4   2  -3  259.07   15.90   1
   4   2  -3  261.87   14.40   1
  -4  -2   3  255.27   14.30   1
  -4  -2   3  271.37   14.70   1
  -4  -2   3  265.37   16.10   1
  -4  -2   3  277.07   17.50   1
  -4  -2   3  266.27   14.20   1
   3   2  -3  401.96   20.60   1
  -3  -2   3  370.76   19.30   1
  -3  -2   3  357.16   21.30   1
  -3  -2   3  355.76   18.10   1
   2   2  -3  827.12   40.10   1
   2   2  -3  774.02   40.90   1
   2   2  -3  885.81   41.00   1
   2   2  -3  878.31   42.70   1
  -2  -2   3  749.92   41.60   1
  -2  -2   3  798.22   41.60   1
   1   2  -3 1524.65   74.69   1
   1   2  -3 1574.54   74.19   1
   1   2  -3 1497.65   74.49   1
  -1  -2   3 1515.25   74.19   1
   0  -2   3  380.26   19.20  -2
   0   2  -3  380.26   19.20   1
   0  -2   3  352.06   18.30  -2
   0   2  -3  352.06   18.30   1
   0  -2   3  351.36   18.10  -2
   0   2  -3  351.36   18.10   1
   0   2  -3  342.17   17.90  -2
   0  -2   3  342.17   17.90   1
   0   2  -3  340.47   18.20  -2
   0  -2   3  340.47   18.20   1
  -1   2  -3  772.62   40.10   1
  -1   2  -3  812.62   39.50   1
   1  -2   3  722.83   40.20   1
   1  -2   3  806.52   38.50   1
  -2   2  -3  314.37   18.50   1
  -2   2  -3  333.77   20.70   1
   2  -2   3  295.67   15.80   1
   2  -2   3  294.77   16.80   1
  -3   2  -3    0.30    2.50   1
  -3   2  -3    4.10    3.60   1
  -3   2  -3    0.20    5.40   1
   3  -2   3   -0.80    2.20   1
   3  -2   3    1.20    1.80   1
   3  -2   3    3.30    2.60   1
  -4   2  -3  259.57   14.60   1
  -4   2  -3  260.77   21.60   1
  -4   2  -3  241.28   14.70   1
  -4   2  -3  213.68   16.30   1
   4  -2   3  251.17   13.90   1
   4  -2   3  253.97   15.40   1
  -5   2  -3   16.40    4.90   1
  -5   2  -3   31.20    5.00   1
  -5   2  -3   27.90    3.70   1
  -5   2  -3   40.00    6.00   1
  -5   2  -3   25.50    6.50   1
  -5   2  -3   23.60    4.40   1
   5  -2   3   20.30    3.60   1
   5  -2   3   25.10    5.20   1
   5  -2   3   23.70    4.50   1
   5  -2   3   28.60    4.10   1
  -6   2  -3    7.60    4.60   1
  -6   2  -3   14.50    3.00   1
  -6   2  -3   19.30    5.20   1
  -6   2  -3   17.80    4.00   1
  -6   2  -3   12.60    4.00   1
   6  -2   3    9.20    5.70   1
   6  -2   3   13.10    3.50   1
   6  -2   3   14.40    4.20   1
   6  -2   3   14.70    3.30   1
  -7   2  -3   12.40    3.40   1
  -7   2  -3   19.30    4.10   1
   7  -2   3   13.40    2.90   1
   7  -2   3   10.90    5.70   1
   7  -2   3   11.30    4.80   1
   7  -2   3   18.50    3.60   1
   7  -2   3   13.20    4.10   1
  -8   2  -3    6.30    1.90   1
  -8   2  -3    5.60    2.10   1
   8  -2   3    5.40    3.30   1
   8  -2   3    7.00    2.20   1
   8  -2   3    7.30    2.30   1
   8  -2   3    7.40    3.80   1
   9   1  -3    2.30    2.00   1
  -9  -1   3    3.90    2.50   1
  -9  -1   3    0.10    1.60   1
   8   1  -3  168.48   11.30   1
   8   1  -3  158.78   13.80   1
   8   1  -3  163.98   11.70   1
  -8  -1   3  185.38   12.70   1
  -8  -1   3  171.78   11.60   1
   7   1  -3   96.39    7.90   1
   7   1  -3   94.59   11.80   1
   7   1  -3  100.99   12.70   1
   7   1  -3   89.59    8.80   1
  -7  -1   3  104.99    9.80   1
  -7  -1   3   87.19    9.10   1
   6   1  -3   90.19    8.40   1
   6   1  -3   70.09    8.10   1
   6   1  -3   73.59    6.80   1
   6   1  -3   65.99    9.80   1
  -6  -1   3   62.59    7.10   1
  -6  -1   3   69.69    7.10   1
  -6  -1   3   93.39   12.50   1
  -6  -1   3   76.69    9.00   1
   5   1  -3   29.90    5.10   1
   5   1  -3   28.00    4.30   1
   5   1  -3   35.30    6.70   1
   5   1  -3   26.30    3.90   1
  -5  -1   3   28.40    4.50   1
  -5  -1   3   41.40    8.80   1
  -5  -1   3   30.40    5.20   1
  -5  -1   3   30.50    5.60   1
  -5  -1   3   31.40    6.00   1
  -5  -1   3   29.20    4.50   1
   4   1  -3  587.74   29.50   1
   4   1  -3  533.95   35.10   1
   4   1  -3  594.04   29.80   1
   4   1  -3  553.54   30.50   1
  -4  -1   3  632.14   32.10   1
  -4  -1   3  562.24   31.00   1
  -4  -1   3  590.84   30.10   1
   3   1  -3  155.28   10.60   1
   3   1  -3  153.48    9.30   1
  -3  -1   3  161.18   11.00   1
  -3  -1   3  158.78    9.50   1
  -3  -1   3  147.89    9.00   1
   2   1  -3 2900.01  136.89   1
   2   1  -3 2832.92  138.79   1
   1   1  -3 5163.28  248.38   1
   0  -1   3  725.63   34.90  -2
   0   1  -3  725.63   34.90   1
   0  -1   3  698.83   35.30  -2
   0   1  -3  698.83   35.30   1
   0  -1   3  771.42   35.40  -2
   0   1  -3  771.42   35.40   1
   0  -1   3  681.03   34.90  -2
   0   1  -3  681.03   34.90   1
   0   1  -3  718.73   34.90  -2
   0  -1   3  718.73   34.90   1
   0   1  -3  671.53   34.50  -2
   0  -1   3  671.53   34.50   1
  -1   1  -3 2025.90   95.99   1
   1  -1   3 1891.91   95.19   1
  -2   1  -3 1046.60   55.19   1
   2  -1   3 1076.79   51.69   1
   2  -1   3 1032.40   54.79   1
  -3   1  -3 2521.15  126.39   1
  -3   1  -3 2520.15  122.59   1
  -3   1  -3 2396.26  120.59   1
   3  -1   3 2585.04  121.79   1
  -4   1  -3  349.77   19.70   1
  -4   1  -3  375.86   27.00   1
  -4   1  -3  350.76   22.00   1
   4  -1   3  332.57   19.80   1
   4  -1   3  337.57   18.40   1
  -5   1  -3  260.47   15.60   1
  -5   1  -3  279.07   17.10   1
  -5   1  -3  278.37   14.90   1
  -5   1  -3  271.87   19.50   1
  -5   1  -3  268.27   16.70   1
  -5   1  -3  281.17   16.00   1
  -5   1  -3  280.87   25.10   1
   5  -1   3  283.47   15.40   1
   5  -1   3  232.98   15.20   1
   5  -1   3  257.57   16.90   1
  -6   1  -3  250.97   14.90   1
  -6   1  -3  253.57   14.20   1
  -6   1  -3  265.47   16.50   1
  -6   1  -3  249.58   15.40   1
  -6   1  -3  232.58   18.80   1
   6  -1   3  234.88   15.70   1
   6  -1   3  261.57   14.90   1
   6  -1   3  226.48   19.40   1
   6  -1   3  232.08   14.80   1
  -7   1  -3    7.20    4.40   1
  -7   1  -3    5.10    3.30   1
  -7   1  -3    8.60    4.80   1
  -7   1  -3    9.40    4.20   1
  -7   1  -3    6.80    2.40   1
   7  -1   3    5.30    4.00   1
   7  -1   3    3.40    2.80   1
   7  -1   3    4.60    3.50   1
  -8   1  -3   54.69    5.90   1
  -8   1  -3   51.19    5.20   1
   8  -1   3   50.29    7.30   1
   8  -1   3   33.50   12.20   1
   8  -1   3   45.90    4.90   1
   8  -1   3   51.29    5.20   1
   8  -1   3   39.60    5.30   1
   8   0  -3   26.60    3.90   1
   8   0  -3   10.80    4.00   1
   8   0  -3   21.50    5.60   1
   8   0  -3   22.00    3.60   1
  -8   0   3   29.20    4.50   1
  -8   0   3   33.50    5.50   1
   7   0  -3    9.50    4.70   1
   7   0  -3   16.70    4.40   1
   7   0  -3   17.60    3.60   1
  -7   0   3   14.60    4.40   1
  -7   0   3   15.50    4.40   1
   6   0  -3  321.17   17.90   1
   6   0  -3  299.57   18.40   1
   6   0  -3  288.97   18.60   1
  -6   0   3  320.57   21.00   1
  -6   0   3  303.17   19.70   1
  -6   0   3  287.37   19.10   1
  -6   0   3  311.87   18.90   1
  -6   0   3  304.47   18.30   1
   5   0  -3  111.29   11.00   1
   5   0  -3  113.39    9.10   1
   5   0  -3  105.69    8.40   1
   5   0  -3   98.99    7.70   1
  -5   0   3  107.99    9.10   1
  -5   0   3   98.89    8.80   1
  -5   0   3  101.99    9.50   1
  -5   0   3  107.59    8.50   1
  -5   0   3  110.89   10.70   1
   4   0  -3  237.48   15.80   1
   4   0  -3  230.38   13.30   1
   4   0  -3  210.18   13.70   1
   4   0  -3  228.78   13.00   1
  -4   0   3  236.98   14.60   1
  -4   0   3  214.28   13.90   1
   3   0  -3  359.96   20.90   1
  -3   0   3  375.46   20.40   1
  -3   0   3  353.06   19.60   1
   2   0  -3 1661.03   80.89   1
   2   0  -3 1695.03   83.09   1
   2   0  -3 1761.52   83.09   1
  -2   0   3 1614.24   81.09   1
  -2   0   3 1711.93   81.99   1
   0   0   3 1255.47   58.19  -2
   0   0  -3 1255.47   58.19   1
   0   0   3 1217.68   58.19  -2
   0   0  -3 1217.68   58.19   1
   0   0  -3 1213.38   58.59  -2
   0   0   3 1213.38   58.59   1
   0   0  -3 1147.19   58.19  -2
   0   0   3 1147.19   58.19   1
  -1   0  -3 5692.33  272.37   1
  -2   0  -3  628.64   35.50   1
  -2   0  -3  624.94   31.40   1
   2   0   3  608.94   31.20   1
   2   0   3  682.93   34.50   1
   2   0   3  650.93   32.00   1
  -3   0  -3  251.67   19.70   1
  -3   0  -3  240.38   13.40   1
   3   0   3  247.48   14.40   1
  -4   0  -3   60.89    6.20   1
  -4   0  -3   66.99    8.10   1
  -4   0  -3   65.09    5.40   1
  -4   0  -3   90.39   14.80   1
   4   0   3   71.49    5.90   1
   4   0   3   61.49    5.20   1
   4   0   3   67.49    6.80   1
  -5   0  -3   50.29   13.00   1
  -5   0  -3   39.10    4.40   1
  -5   0  -3   45.80    6.10   1
   5   0   3   40.50    4.30   1
   5   0   3   39.50    4.80   1
   5   0   3   38.40    5.90   1
   5   0   3   42.60    8.00   1
   5   0   3   37.00    4.50   1
  -6   0  -3   44.70    6.30   1
  -6   0  -3   37.30    4.90   1
  -6   0  -3   63.39   15.50   1
  -6   0  -3   37.50    4.40   1
  -6   0  -3   35.30    7.30   1
   6   0   3   42.60    5.10   1
   6   0   3   29.70    9.30   1
   6   0   3   33.10    4.80   1
   6   0   3   36.80    5.50   1
  -7   0  -3   -1.00    2.10   1
  -7   0  -3   -1.20    3.50   1
  -7   0  -3    1.20    3.30   1
  -7   0  -3    1.80    3.30   1
  -7   0  -3    1.10    2.80   1
   7   0   3   -1.30    2.40   1
   7   0   3   -3.70    3.40   1
   7   0   3   -0.50    4.50   1
   7   0   3    1.00    2.60   1
  -8   0  -3   17.20    3.00   1
  -8   0  -3   22.40    3.90   1
   8   0   3    5.60    3.60   1
   8   0   3   13.70    3.20   1
   8   0   3    7.50    4.80   1
   8   0   3   13.60    3.00   1
   8   0   3   19.60    4.60   1
  -9   0  -3   24.10    3.30   1
   9   0   3   20.90    4.50   1
   9   0   3   17.70    3.90   1
   9   0   3   27.30    2.70   1
   8  -1  -3   14.00    3.60   1
   8  -1  -3    7.60    2.80   1
   8  -1  -3   12.00    2.90   1
  -8   1   3   12.30    3.60   1
  -8   1   3   11.80    2.50   1
   7  -1  -3   48.60    5.50   1
   7  -1  -3   39.10    7.40   1
  -7   1   3   55.09    6.10   1
  -7   1   3   46.20    6.40   1
   6  -1  -3   13.10    4.20   1
   6  -1  -3   14.40    3.60   1
   6  -1  -3   18.80    4.70   1
   6  -1  -3   11.40    5.20   1
  -6   1   3   19.70    3.70   1
  -6   1   3   15.90    4.50   1
  -6   1   3   21.90    6.40   1
  -6   1   3   24.80    5.00   1
  -6   1   3   17.50    4.70   1
   5  -1  -3  130.89   10.00   1
   5  -1  -3  142.09   13.00   1
   5  -1  -3  129.59   10.80   1
   5  -1  -3  131.39    9.30   1
  -5   1   3  134.09   12.40   1
  -5   1   3  148.99   11.40   1
  -5   1   3  123.59   10.10   1
  -5   1   3  124.49   10.00   1
  -5   1   3  134.99   10.20   1
  -5   1   3  134.39   11.10   1
   4  -1  -3  201.38   14.90   1
   4  -1  -3  202.08   12.00   1
   4  -1  -3  209.98   11.80   1
   4  -1  -3  175.28   12.30   1
  -4   1   3  208.78   13.50   1
  -4   1   3  205.78   17.10   1
  -4   1   3  183.28   13.20   1
   3  -1  -3 1104.49   51.69   1
   3  -1  -3 1121.19   54.39   1
   3  -1  -3 1004.50   51.49   1
  -3   1   3 1040.00   52.99   1
  -3   1   3 1018.80   52.89   1
   2  -1  -3  758.22   39.00   1
   2  -1  -3  805.92   37.10   1
   2  -1  -3  797.02   39.50   1
  -2   1   3  696.83   36.90   1
  -2   1   3  771.32   38.30   1
   1  -1  -3 3426.56  163.78   1
  -1  -1  -3 2677.03  130.29   1
  -2  -1  -3 4809.72  239.88   1
  -2  -1  -3 5105.39  238.08   1
  -3  -1  -3  445.96   32.70   1
  -3  -1  -3  462.65   24.00   1
  -3  -1  -3  447.76   22.30   1
   3   1   3  444.86   22.80   1
   3   1   3  450.05   24.00   1
  -4  -1  -3  652.03   35.40   1
  -4  -1  -3  694.73   43.20   1
  -4  -1  -3  708.93   36.10   1
  -4  -1  -3  733.93   34.50   1
   4   1   3  674.63   35.00   1
   4   1   3  706.63   36.50   1
   4   1   3  724.23   35.10   1
   4   1   3  670.63   35.20   1
  -5  -1  -3  129.69   10.20   1
  -5  -1  -3  139.09   12.20   1
  -5  -1  -3  152.08   10.30   1
  -5  -1  -3  121.69    9.60   1
  -5  -1  -3  123.49   17.10   1
  -5  -1  -3  136.29    9.70   1
   5   1   3  144.69   11.10   1
   5   1   3  132.99    9.30   1
   5   1   3  118.99    8.90   1
   5   1   3  139.79    8.70   1
   5   1   3  134.09   11.70   1
  -6  -1  -3   89.69    8.20   1
  -6  -1  -3   77.59   10.00   1
  -6  -1  -3   92.79    8.20   1
  -6  -1  -3  115.79   19.60   1
  -6  -1  -3   91.89    7.00   1
  -6  -1  -3   72.79    6.90   1
   6   1   3   90.59    9.40   1
   6   1   3   80.79    7.30   1
   6   1   3   89.79    8.30   1
   6   1   3   92.49   10.70   1
  -7  -1  -3    3.10    3.40   1
  -7  -1  -3    4.70    4.50   1
  -7  -1  -3   -0.20    3.10   1
  -7  -1  -3    2.90    2.40   1
   7   1   3    4.40    3.90   1
   7   1   3    1.60    4.10   1
   7   1   3   -2.70    4.40   1
   7   1   3   -0.40    2.50   1
   7   1   3   -1.10    2.50   1
  -8  -1  -3   25.10    3.40   1
  -8  -1  -3   25.60    4.40   1
  -8  -1  -3   37.40    6.10   1
   8   1   3   24.80    6.50   1
   8   1   3   23.50    4.20   1
   8   1   3   27.20    4.80   1
   8   1   3   26.10    3.80   1
   8   1   3   24.80    6.10   1
  -9  -1  -3   12.00    2.80   1
   9   1   3   15.50    2.50   1
   9   1   3   10.50    3.70   1
   8  -2  -3   -0.30    1.60   1
  -8   2   3    0.40    1.50   1
   7  -2  -3   89.69   10.40   1
   7  -2  -3  110.09    8.30   1
   7  -2  -3  100.49    9.00   1
  -7   2   3  109.19    7.90   1
  -7   2   3  114.99    9.60   1
   6  -2  -3   16.80    4.90   1
   6  -2  -3   21.30    6.60   1
   6  -2  -3   17.30    3.70   1
  -6   2   3   17.20    4.10   1
  -6   2   3   14.60    5.40   1
  -6   2   3   16.30    5.00   1
  -6   2   3   21.30    5.20   1
  -6   2   3   16.50    3.60   1
   5  -2  -3    0.70    2.90   1
   5  -2  -3    0.60    4.20   1
   5  -2  -3    0.10    2.40   1
   5  -2  -3   -0.80    2.90   1
  -5   2   3    1.40    6.00   1
  -5   2   3    4.40    3.60   1
  -5   2   3    1.50    2.90   1
  -5   2   3    0.60    2.60   1
  -5   2   3    1.80    3.80   1
  -5   2   3    3.10    3.20   1
   4  -2  -3  262.37   15.70   1
   4  -2  -3  261.47   16.40   1
   4  -2  -3  308.47   16.40   1
   4  -2  -3  311.67   19.90   1
  -4   2   3  288.57   17.60   1
  -4   2   3  253.57   16.20   1
  -4   2   3  316.87   18.80   1
  -4   2   3  278.87   18.30   1
  -4   2   3  280.27   16.60   1
   3  -2  -3   52.09    4.30   1
   3  -2  -3   37.30    5.30   1
   3  -2  -3   53.69    4.70   1
   3  -2  -3   40.40    6.40   1
  -3   2   3   44.50    5.50   1
  -3   2   3   49.70    6.00   1
   2  -2  -3  574.44   26.90   1
   2  -2  -3  522.75   29.20   1
  -2   2   3  537.55   28.80   1
   1  -2  -3 2257.87  110.39   1
   1  -2  -3 2353.36  110.69   1
  -1   2   3 2313.07  110.39   1
  -1   2   3 2250.27  110.09   1
   0   2   3    4.00    2.50  -2
   0  -2  -3    4.00    2.50   1
   0   2   3    1.50    1.50  -2
   0  -2  -3    1.50    1.50   1
   0  -2  -3    1.60    1.60  -2
   0   2   3    1.60    1.60   1
   0  -2  -3    1.70    2.00  -2
   0   2   3    1.70    2.00   1
   0  -2  -3    1.50    1.70  -2
   0   2   3    1.50    1.70   1
  -1  -2  -3  746.83   38.00   1
  -1  -2  -3  750.62   39.10   1
   1   2   3  724.23   36.90   1
   1   2   3  769.82   37.80   1
   1   2   3  755.42   37.60   1
  -2  -2  -3 1216.88   59.99   1
  -2  -2  -3 1324.07   62.89   1
  -2  -2  -3 1214.58   61.49   1
  -2  -2  -3 1336.17   64.39   1
   2   2   3 1284.77   61.19   1
   2   2   3 1220.98   61.39   1
   2   2   3 1160.48   61.89   1
  -3  -2  -3  479.45   35.50   1
  -3  -2  -3  522.55   27.80   1
  -3  -2  -3  529.95   25.10   1
  -3  -2  -3  477.35   29.10   1
   3   2   3  534.25   27.40   1
   3   2   3  487.55   25.10   1
   3   2   3  523.75   26.50   1
   3   2   3  469.95   28.20   1
  -4  -2  -3 1467.45   80.79   1
  -4  -2  -3 1524.15   75.09   1
  -4  -2  -3 1484.95   72.19   1
   4   2   3 1515.55   74.79   1
   4   2   3 1528.15   74.59   1
   4   2   3 1468.95   72.39   1
   4   2   3 1525.45   73.99   1
  -5  -2  -3   75.19    5.40   1
  -5  -2  -3   66.89    6.70   1
  -5  -2  -3   91.59   16.10   1
  -5  -2  -3   71.99    5.00   1
  -5  -2  -3   71.29    8.20   1
   5   2   3   71.29    6.60   1
   5   2   3   75.49    7.70   1
   5   2   3   57.99    7.50   1
   5   2   3   79.69    6.70   1
   5   2   3   72.09    7.10   1
   5   2   3   74.69    9.80   1
  -6  -2  -3  149.59   20.10   1
  -6  -2  -3  158.78   13.70   1
  -6  -2  -3  168.48   10.60   1
  -6  -2  -3  166.58   11.50   1
  -6  -2  -3  166.28   13.20   1
  -6  -2  -3  160.78   11.30   1
   6   2   3  161.48   10.10   1
   6   2   3  158.08   13.60   1
   6   2   3  167.98   10.80   1
   6   2   3  152.88   12.60   1
   6   2   3  150.88   10.60   1
   6   2   3  168.28   11.10   1
  -7  -2  -3   -2.40    8.70   1
  -7  -2  -3    0.50    3.30   1
  -7  -2  -3    1.00    4.70   1
  -7  -2  -3    2.50    2.60   1
   7   2   3   -0.60    3.80   1
   7   2   3    0.70    2.30   1
   7   2   3    0.20    4.20   1
   7   2   3   -0.10    2.60   1
   7   2   3    6.40    3.90   1
  -8  -2  -3   66.39    7.30   1
  -8  -2  -3   54.69    5.20   1
  -8  -2  -3   48.20    5.90   1
   8   2   3   49.40    5.60   1
   8   2   3   50.99    5.00   1
   8   2   3   46.00    7.80   1
   8   2   3   43.10    7.60   1
   8   2   3   46.60    6.10   1
  -9  -2  -3   12.10    3.20   1
  -9  -2  -3   12.40    2.30   1
   9   2   3   11.70    4.00   1
   9   2   3   20.00    3.10   1
   7  -3  -3   17.90    3.30   1
   7  -3  -3   15.00    3.00   1
   7  -3  -3   23.80    4.10   1
  -7   3   3   23.40    3.10   1
  -7   3   3   19.90    4.60   1
  -7   3   3   25.70    3.20   1
   6  -3  -3   60.49    6.50   1
   6  -3  -3   76.29   10.70   1
   6  -3  -3   83.29    8.00   1
  -6   3   3   65.89    7.90   1
  -6   3   3   45.90    7.20   1
  -6   3   3   53.99    6.10   1
  -6   3   3   64.09    8.60   1
  -6   3   3   65.09    6.00   1
   5  -3  -3  455.45   28.70   1
   5  -3  -3  424.56   24.40   1
   5  -3  -3  483.95   27.90   1
  -5   3   3  461.35   25.10   1
  -5   3   3  430.46   26.80   1
  -5   3   3  432.06   24.30   1
  -5   3   3  368.26   30.50   1
  -5   3   3  446.16   23.80   1
  -5   3   3  436.66   27.40   1
   4  -3  -3   96.89    7.00   1
   4  -3  -3   72.59    7.30   1
   4  -3  -3  109.19   12.30   1
   4  -3  -3   83.29    7.30   1
   4  -3  -3   93.49   13.50   1
  -4   3   3   87.79    8.10   1
  -4   3   3   85.89    7.40   1
  -4   3   3   80.09    9.00   1
  -4   3   3   88.29    8.40   1
  -4   3   3   82.59    9.20   1
  -4   3   3   86.59    7.70   1
   3  -3  -3  386.26   20.20   1
   3  -3  -3  331.67   23.00   1
   3  -3  -3  326.07   17.90   1
   3  -3  -3  340.27   21.40   1
   3  -3  -3  325.87   17.70   1
  -3   3   3  359.66   20.80   1
  -3   3   3  322.87   19.30   1
  -3   3   3  325.37   18.90   1
  -3   3   3  333.57   20.40   1
   2  -3  -3 1637.54   81.99   1
   2  -3  -3 1587.14   83.59   1
   2  -3  -3 1714.23   78.99   1
  -2   3   3 1730.73   81.79   1
  -2   3   3 1588.94   80.39   1
   1  -3  -3   48.90    6.60   1
   1  -3  -3   52.29    5.50   1
  -1   3   3   35.40    4.60   1
  -1   3   3   34.60    4.40   1
   0   3   3  337.57   19.80  -2
   0  -3  -3  337.57   19.80   1
   0  -3  -3  329.77   18.60  -2
   0   3   3  329.77   18.60   1
   0  -3  -3  329.37   17.90  -2
   0   3   3  329.37   17.90   1
  -1  -3  -3  669.73   36.00   1
  -1  -3  -3  688.43   34.60   1
   1   3   3  691.03   34.70   1
   1   3   3  642.34   34.50   1
   1   3   3  658.33   33.60   1
  -2  -3  -3  267.27   17.00   1
  -2  -3  -3  277.47   14.80   1
   2   3   3  286.17   16.80   1
   2   3   3  289.07   17.00   1
   2   3   3  343.77   16.80   1
  -3  -3  -3  650.83   38.50   1
  -3  -3  -3  619.04   35.60   1
  -3  -3  -3  655.23   34.70   1
   3   3   3  625.74   34.70   1
   3   3   3  640.04   32.10   1
   3   3   3  670.73   34.00   1
   3   3   3  672.53   34.20   1
  -4  -3  -3  548.15   27.80   1
  -4  -3  -3  561.04   31.20   1
  -4  -3  -3  486.25   29.90   1
   4   3   3  583.74   29.20   1
   4   3   3  555.54   30.30   1
   4   3   3  573.14   30.60   1
   4   3   3  536.55   28.60   1
   4   3   3  541.75   27.80   1
   4   3   3  588.74   30.00   1
  -5  -3  -3  280.87   24.30   1
  -5  -3  -3  279.17   20.00   1
  -5  -3  -3  333.37   17.30   1
  -5  -3  -3  347.57   17.60   1
  -5  -3  -3  311.17   27.40   1
   5   3   3  362.36   20.00   1
   5   3   3  340.97   19.70   1
   5   3   3  335.37   18.50   1
   5   3   3  351.46   21.00   1
   5   3   3  316.77   17.70   1
   5   3   3  312.17   17.80   1
   5   3   3  324.07   17.20   1
   5   3   3  330.87   19.30   1
  -6  -3  -3    2.80    3.10   1
  -6  -3  -3    2.90    1.90   1
  -6  -3  -3    4.00    2.80   1
  -6  -3  -3    1.50    8.10   1
  -6  -3  -3   -1.10    3.80   1
  -6  -3  -3    5.70    4.20   1
  -6  -3  -3    1.80    2.00   1
  -6  -3  -3    2.50    2.70   1
   6   3   3    3.70    3.40   1
   6   3   3    1.60    2.60   1
   6   3   3    2.80    2.60   1
   6   3   3    3.30    3.80   1
   6   3   3    3.80    2.70   1
   6   3   3    2.90    2.10   1
  -7  -3  -3   53.09    6.60   1
  -7  -3  -3   73.19    7.80   1
  -7  -3  -3   74.49   20.50   1
  -7  -3  -3   52.49    8.20   1
  -7  -3  -3   62.39    6.40   1
   7   3   3   57.19    6.30   1
   7   3   3   57.19    6.00   1
   7   3   3   66.29    8.90   1
   7   3   3   56.39    5.50   1
   7   3   3   65.29    6.80   1
   7   3   3   55.29    8.20   1
  -8  -3  -3   29.80    4.30   1
  -8  -3  -3   36.10    5.40   1
  -8  -3  -3   25.70    5.50   1
   8   3   3   22.10    3.80   1
   8   3   3   25.50    5.80   1
   8   3   3   33.10    6.60   1
  -9  -3  -3   15.80    3.20   1
  -9  -3  -3   21.90    5.20   1
   9   3   3   14.70    2.70   1
   9   3   3   10.80    3.80   1
   7  -4  -3   33.70    4.30   1
   7  -4  -3   26.40    3.20   1
   7  -4  -3   31.10    3.70   1
  -7   4   3   37.20    3.40   1
   6  -4  -3   64.39    9.40   1
   6  -4  -3   85.09    7.00   1
   6  -4  -3  109.39    9.10   1
  -6   4   3   81.59    8.20   1
  -6   4   3   66.29    8.50   1
  -6   4   3   79.79    6.90   1
   5  -4  -3   13.60    3.30   1
   5  -4  -3    7.00    5.40   1
  -5   4   3   11.30    4.50   1
  -5   4   3   13.40    5.90   1
  -5   4   3   10.50    3.20   1
  -5   4   3   17.50    5.30   1
  -5   4   3   20.60    4.60   1
   4  -4  -3  173.08   10.50   1
   4  -4  -3  143.99   15.00   1
   4  -4  -3  158.48   10.90   1
  -4   4   3  154.38   10.40   1
  -4   4   3  177.38   12.30   1
  -4   4   3  151.38   13.90   1
  -4   4   3  152.48   11.80   1
  -4   4   3  143.09   13.30   1
  -4   4   3  164.58   11.70   1
   3  -4  -3   56.29    8.20   1
   3  -4  -3   47.20    4.50   1
   3  -4  -3   55.59   10.80   1
   3  -4  -3   57.39    5.10   1
   3  -4  -3   40.10    5.10   1
  -3   4   3   48.20    5.60   1
  -3   4   3   51.99    7.50   1
  -3   4   3   53.49    7.40   1
  -3   4   3   48.70    5.60   1
  -3   4   3   59.69    6.70   1
   2  -4  -3  451.45   25.70   1
   2  -4  -3  463.45   28.00   1
  -2   4   3  414.46   24.20   1
  -2   4   3  471.25   25.70   1
  -2   4   3  433.06   23.80   1
   1  -4  -3  327.17   18.90   1
   1  -4  -3  357.66   21.00   1
   1  -4  -3  322.77   16.10   1
  -1   4   3  319.07   19.00   1
  -1   4   3  308.37   20.70   1
   0   4   3   88.49    6.70  -2
   0  -4  -3   88.49    6.70   1
   0   4   3  111.89    9.00  -2
   0  -4  -3  111.89    9.00   1
   0  -4  -3  106.49    9.20  -2
   0   4   3  106.49    9.20   1
   0  -4  -3  102.69    7.80  -2
   0   4   3  102.69    7.80   1
  -1  -4  -3   71.19    9.40   1
  -1  -4  -3   77.19    7.80   1
   1   4   3   71.79    7.60   1
   1   4   3   69.79    9.60   1
  -2  -4  -3  704.43   35.90   1
  -2  -4  -3  720.83   39.10   1
  -2  -4  -3  789.02   40.40   1
   2   4   3  747.13   39.00   1
  -3  -4  -3  842.02   47.40   1
  -3  -4  -3  927.41   47.60   1
  -3  -4  -3  860.01   50.19   1
  -3  -4  -3  995.30   44.20   1
   3   4   3  871.11   44.70   1
   3   4   3  924.51   47.00   1
   3   4   3  873.71   46.50   1
  -4  -4  -3   42.20    6.30   1
  -4  -4  -3   51.89    4.60   1
  -4  -4  -3   53.49    4.80   1
  -4  -4  -3   56.59   12.40   1
   4   4   3   49.80    5.30   1
   4   4   3   53.29    6.90   1
   4   4   3   52.79    4.60   1
  -5  -4  -3   65.89    5.90   1
  -5  -4  -3   78.49   10.30   1
  -5  -4  -3   80.49   14.90   1
  -5  -4  -3   72.79    5.70   1
   5   4   3   74.79    7.10   1
   5   4   3   77.79    6.80   1
   5   4   3   66.89    5.90   1
   5   4   3   73.29    8.50   1
   5   4   3   70.49    6.70   1
  -6  -4  -3   97.29   13.80   1
  -6  -4  -3  104.59    9.10   1
  -6  -4  -3   96.59    7.70   1
  -6  -4  -3  125.19    7.50   1
  -6  -4  -3  104.69   10.40   1
  -6  -4  -3   93.59   18.00   1
  -6  -4  -3   96.99    8.30   1
   6   4   3  112.99    9.90   1
   6   4   3  104.69    8.00   1
   6   4   3  113.19    8.80   1
   6   4   3  107.39   11.40   1
   6   4   3  111.29    9.50   1
   6   4   3  104.69    9.60   1
  -7  -4  -3  321.07   18.90   1
  -7  -4  -3  307.47   17.90   1
  -7  -4  -3  316.47   16.50   1
  -7  -4  -3  302.17   18.20   1
  -7  -4  -3  281.37   20.50   1
  -7  -4  -3  311.37   17.20   1
   7   4   3  302.27   18.40   1
   7   4   3  331.07   19.90   1
   7   4   3  311.97   19.90   1
  -8  -4  -3   19.60   15.80   1
  -8  -4  -3   13.10    3.80   1
  -8  -4  -3   22.80    6.30   1
   8   4   3   11.90    6.30   1
   8   4   3   12.50    3.60   1
   8   4   3    7.80    3.90   1
   8   4   3    9.40    3.10   1
  -9  -4  -3   35.70    4.10   1
  -9  -4  -3   34.90    4.50   1
   9   4   3   33.30    5.40   1
   9   4   3   34.20    4.00   1
   6  -5  -3    5.70    2.80   1
   6  -5  -3    4.70    2.20   1
  -6   5   3    5.50    2.50   1
  -6   5   3   -1.70    3.10   1
   5  -5  -3   71.99    7.10   1
   5  -5  -3   63.29    6.10   1
   5  -5  -3   61.39    9.20   1
  -5   5   3   59.39    8.00   1
  -5   5   3   57.89    6.60   1
   4  -5  -3  149.88   10.60   1
   4  -5  -3  165.18   10.30   1
   4  -5  -3  155.68   14.20   1
  -4   5   3  146.89   13.80   1
  -4   5   3  159.08   12.00   1
  -4   5   3  137.49   11.30   1
  -4   5   3  140.79   13.30   1
   3  -5  -3    3.60    4.40   1
   3  -5  -3   15.40    3.20   1
   3  -5  -3    9.40    2.50   1
  -3   5   3   10.00    4.50   1
  -3   5   3   10.40    3.30   1
  -3   5   3   11.70    5.60   1
  -3   5   3   13.10    4.30   1
  -3   5   3   16.50    4.40   1
   2  -5  -3   45.40    7.10   1
   2  -5  -3   52.09    4.00   1
   2  -5  -3   55.49    9.20   1
  -2   5   3   55.29    6.40   1
  -2   5   3   52.09    6.50   1
  -2   5   3   45.30    6.70   1
  -2   5   3   57.99    6.40   1
  -2   5   3   52.49    7.00   1
  -2   5   3   48.20    6.90   1
   1  -5  -3  602.64   33.00   1
   1  -5  -3  610.34   29.80   1
   1  -5  -3  636.74   36.40   1
  -1   5   3  605.44   34.00   1
  -1   5   3  647.14   33.70   1
   0   5   3  509.75   29.40  -2
   0  -5  -3  509.75   29.40   1
   0   5   3  610.74   32.30  -2
   0  -5  -3  610.74   32.30   1
   0  -5  -3  604.14   30.80  -2
   0   5   3  604.14   30.80   1
   0  -5  -3  614.64   32.40  -2
   0   5   3  614.64   32.40   1
   0  -5  -3  550.14   30.60  -2
   0   5   3  550.14   30.60   1
  -1  -5  -3 1014.50   50.99   1
  -1  -5  -3  943.71   52.29   1
  -1  -5  -3  956.80   50.09   1
   1   5   3  991.10   48.90   1
   1   5   3  943.51   50.79   1
  -2  -5  -3  798.82   39.70   1
  -2  -5  -3  658.13   36.00   1
  -2  -5  -3  702.53   40.10   1
  -2  -5  -3  840.22   42.80   1
   2   5   3  713.43   40.10   1
   2   5   3  740.83   37.20   1
  -3  -5  -3   36.40    6.90   1
  -3  -5  -3   39.80    4.10   1
  -3  -5  -3   29.10    6.00   1
  -3  -5  -3   38.20    9.80   1
  -3  -5  -3   34.90    5.30   1
   3   5   3   38.20    4.60   1
   3   5   3   30.30    6.00   1
  -4  -5  -3  252.37   21.60   1
  -4  -5  -3  208.08   12.20   1
  -4  -5  -3  204.28   12.00   1
  -4  -5  -3  208.28   16.40   1
   4   5   3  211.38   15.60   1
   4   5   3  197.18   12.90   1
  -5  -5  -3  203.88   16.80   1
  -5  -5  -3  193.68   11.70   1
  -5  -5  -3  186.78   11.30   1
  -5  -5  -3  158.28   20.80   1
   5   5   3  188.58   14.70   1
   5   5   3  194.48   12.10   1
   5   5   3  186.88   11.90   1
   5   5   3  190.68   13.00   1
   5   5   3  197.78   12.80   1
   5   5   3  191.98   12.30   1
  -6  -5  -3  483.45   39.90   1
  -6  -5  -3  518.95   29.20   1
  -6  -5  -3  554.84   28.20   1
  -6  -5  -3  541.95   27.80   1
   6   5   3  571.04   38.20   1
   6   5   3  550.24   29.30   1
   6   5   3  554.04   29.00   1
   6   5   3  484.25   31.00   1
   6   5   3  551.14   28.00   1
   6   5   3  541.95   29.20   1
  -7  -5  -3   72.19    7.90   1
  -7  -5  -3   53.79    6.40   1
  -7  -5  -3   59.19   15.70   1
  -7  -5  -3   59.79    5.40   1
  -7  -5  -3   61.19    6.10   1
   7   5   3   74.29    7.80   1
   7   5   3   54.99    6.00   1
   7   5   3   66.59    8.00   1
   7   5   3   53.19    7.20   1
  -8  -5  -3   47.70   14.10   1
  -8  -5  -3   41.70    5.20   1
  -8  -5  -3   48.20    6.20   1
   8   5   3   41.70    6.00   1
   8   5   3   48.70    6.00   1
   8   5   3   53.39    5.50   1
  -9  -5  -3   57.39    5.60   1
  -9  -5  -3   45.80    4.70   1
   9   5   3   39.70    4.20   1
 -10  -5  -3    1.10    1.40   1
  10   5   3    3.90    1.60   1
   6  -6  -3    0.70    1.50   1
  -6   6   3    2.10    1.60   1
   5  -6  -3   62.29    6.00   1
   5  -6  -3   50.79    5.20   1
  -5   6   3   55.79    6.20   1
  -5   6   3   49.60    6.90   1
   4  -6  -3  105.49   11.60   1
   4  -6  -3  130.79    8.50   1
   4  -6  -3  112.09    8.60   1
  -4   6   3  131.29   11.10   1
  -4   6   3  112.99   11.50   1
  -4   6   3  100.29   11.10   1
   3  -6  -3   73.69    6.90   1
   3  -6  -3   63.69    9.20   1
   3  -6  -3   74.09    6.50   1
  -3   6   3   86.49    9.60   1
  -3   6   3   84.99    8.50   1
  -3   6   3   87.79   10.40   1
   2  -6  -3   43.40    7.10   1
  -2   6   3   44.90    7.10   1
  -2   6   3   35.40    5.30   1
  -2   6   3   37.90    6.90   1
  -2   6   3   35.20    5.00   1
  -2   6   3   30.20    5.90   1
   1  -6  -3  168.48   14.50   1
   1  -6  -3  160.98   13.00   1
   1  -6  -3  151.88    8.50   1
   1  -6  -3  154.98   11.90   1
  -1   6   3  172.68   12.70   1
  -1   6   3  150.88   10.70   1
  -1   6   3  151.28   11.10   1
  -1   6   3  174.58   11.90   1
  -1   6   3  168.88   13.30   1
   0   6   3  435.06   24.90  -2
   0  -6  -3  435.06   24.90   1
   0   6   3  346.87   21.40  -2
   0  -6  -3  346.87   21.40   1
   0  -6  -3  399.26   22.50  -2
   0   6   3  399.26   22.50   1
   0  -6  -3  355.06   21.00  -2
   0   6   3  355.06   21.00   1
   0  -6  -3  402.46   24.40  -2
   0   6   3  402.46   24.40   1
   0  -6  -3  382.06   21.20  -2
   0   6   3  382.06   21.20   1
  -1  -6  -3  505.45   28.90   1
  -1  -6  -3  505.25   31.60   1
  -1  -6  -3  429.16   37.10   1
   1   6   3  527.85   30.20   1
   1   6   3  474.25   27.10   1
   1   6   3  528.85   27.70   1
  -2  -6  -3  142.39    8.60   1
  -2  -6  -3  170.68   12.50   1
  -2  -6  -3  159.48   15.20   1
  -2  -6  -3  137.79   13.20   1
   2   6   3  151.28   13.30   1
  -3  -6  -3  362.56   27.60   1
  -3  -6  -3  369.16   24.20   1
  -3  -6  -3  409.16   26.30   1
  -3  -6  -3  418.56   20.90   1
   3   6   3  424.86   21.90   1
   3   6   3  422.56   25.80   1
  -4  -6  -3  274.57   15.40   1
  -4  -6  -3  281.57   24.30   1
  -4  -6  -3  258.97   15.00   1
  -4  -6  -3  269.97   20.60   1
   4   6   3  311.77   21.20   1
   4   6   3  268.07   16.10   1
   4   6   3  262.17   16.20   1
   4   6   3  285.77   20.00   1
   4   6   3  264.37   14.70   1
  -5  -6  -3   95.19   17.40   1
  -5  -6  -3   68.99   10.40   1
  -5  -6  -3   90.09    8.40   1
  -5  -6  -3   99.09    7.60   1
  -5  -6  -3   78.89    6.70   1
   5   6   3   85.19    8.00   1
   5   6   3   88.69    8.00   1
   5   6   3   89.89    7.60   1
   5   6   3   85.99    6.40   1
   5   6   3   76.19   10.00   1
  -6  -6  -3   48.20   14.70   1
  -6  -6  -3   67.49    7.50   1
  -6  -6  -3   70.39    6.80   1
  -6  -6  -3   71.69    6.20   1
   6   6   3   71.59    7.50   1
   6   6   3   58.49    6.90   1
   6   6   3   79.19   10.20   1
  -7  -6  -3   18.30    3.80   1
  -7  -6  -3   17.30    4.60   1
  -7  -6  -3   13.20   12.80   1
  -7  -6  -3   12.60    3.00   1
   7   6   3   10.30    5.40   1
   7   6   3   13.90    3.10   1
   7   6   3   14.10    4.20   1
  -8  -6  -3   55.29    4.70   1
  -8  -6  -3   49.20    6.30   1
  -8  -6  -3   57.49    5.60   1
  -8  -6  -3   50.19    6.00   1
   8   6   3   59.19    5.60   1
   8   6   3   53.29    6.30   1
  -9  -6  -3    4.90    3.50   1
  -9  -6  -3    2.70    2.40   1
   9   6   3    1.90    1.90   1
   5  -7  -3    8.90    2.10   1
  -5   7   3    5.10    3.10   1
  -5   7   3    5.80    2.30   1
   4  -7  -3   -0.40    1.90   1
   4  -7  -3    4.30    2.70   1
  -4   7   3    1.50    4.10   1
  -4   7   3    1.10    3.00   1
   3  -7  -3   52.69    5.30   1
   3  -7  -3   54.99    5.30   1
  -3   7   3   41.70    9.50   1
  -3   7   3   41.00    7.80   1
  -3   7   3   49.30    9.10   1
   2  -7  -3  222.38   12.40   1
  -2   7   3  225.48   14.70   1
  -2   7   3  212.28   16.40   1
  -2   7   3  197.88   15.70   1
   1  -7  -3  236.38   12.30   1
  -1   7   3  215.68   17.40   1
  -1   7   3  237.48   22.10   1
  -1   7   3  255.97   17.90   1
  -1   7   3  239.38   14.10   1
  -1   7   3  233.98   16.90   1
   0   7   3   93.99   14.40  -2
   0  -7  -3   93.99   14.40   1
   0   7   3   69.99    9.50  -2
   0  -7  -3   69.99    9.50   1
   0   7   3   73.19    9.70  -2
   0  -7  -3   73.19    9.70   1
   0  -7  -3   62.59    6.90  -2
   0   7   3   62.59    6.90   1
   0  -7  -3   74.19    6.60  -2
   0   7   3   74.19    6.60   1
   0  -7  -3   77.89    8.40  -2
   0   7   3   77.89    8.40   1
   0  -7  -3   84.69   11.30  -2
   0   7   3   84.69   11.30   1
   0  -7  -3   74.69    7.80  -2
   0   7   3   74.69    7.80   1
  -1  -7  -3   53.19   10.50   1
  -1  -7  -3   39.10    7.80   1
  -1  -7  -3   58.69    9.00   1
   1   7   3   50.69    6.50   1
   1   7   3   37.80    7.50   1
   1   7   3   61.59    6.30   1
   1   7   3   48.90    4.70   1
   1   7   3   51.79    5.30   1
  -2  -7  -3   42.70    8.30   1
  -2  -7  -3   53.49    4.30   1
  -2  -7  -3   57.59   10.70   1
  -2  -7  -3   73.49    8.70   1
   2   7   3   44.90    5.20   1
   2   7   3   51.29    8.50   1
   2   7   3   64.49    6.00   1
   2   7   3   44.80    4.60   1
  -3  -7  -3   93.29   11.90   1
  -3  -7  -3  111.29    7.60   1
  -3  -7  -3   99.19   11.00   1
  -3  -7  -3  110.49    7.60   1
  -3  -7  -3   99.19   14.80   1
   3   7   3  118.29    7.40   1
   3   7   3  133.19    8.90   1
   3   7   3  117.19   12.50   1
   3   7   3  125.29    8.60   1
  -4  -7  -3    1.70    5.00   1
  -4  -7  -3    9.30    2.60   1
  -4  -7  -3    0.20    8.60   1
   4   7   3   14.50    2.60   1
   4   7   3    7.40    3.50   1
   4   7   3    9.90    3.50   1
   4   7   3    5.80    4.50   1
   4   7   3   12.10    3.80   1
  -5  -7  -3   64.99    6.60   1
  -5  -7  -3   54.89    5.90   1
  -5  -7  -3   56.99   14.00   1
   5   7   3   66.29   10.30   1
   5   7   3   63.59    5.50   1
   5   7   3   77.69    7.70   1
   5   7   3   78.19    7.20   1
   5   7   3   76.19    8.00   1
  -6  -7  -3    3.80   10.90   1
  -6  -7  -3   13.30    3.70   1
  -6  -7  -3    9.50    4.10   1
   6   7   3   20.80    6.80   1
   6   7   3   17.60    3.40   1
   6   7   3   11.30    4.70   1
   6   7   3   11.10    4.90   1
  -7  -7  -3  142.89   21.80   1
  -7  -7  -3  174.98   10.70   1
  -7  -7  -3  146.79   11.50   1
  -7  -7  -3  165.08   12.50   1
   7   7   3  170.88   12.70   1
   7   7   3  164.68   12.00   1
   7   7   3  161.88   10.30   1
  -8  -7  -3   48.30    5.30   1
  -8  -7  -3   48.40    6.00   1
  -8  -7  -3   49.70    5.30   1
  -8  -7  -3   50.09    5.60   1
   8   7   3   54.19    7.90   1
   8   7   3   52.99    5.00   1
  -9  -7  -3   10.40    3.00   1
  -9  -7  -3    6.50    2.50   1
   9   7   3    3.10    2.00   1
   4  -8  -3    0.60    1.90   1
  -4   8   3    0.80    2.30   1
  -4   8   3    2.30    3.10   1
   3  -8  -3   18.50    3.30   1
  -3   8   3   13.60    5.20   1
  -3   8   3   15.20    3.70   1
   2  -8  -3    9.70    2.70   1
  -2   8   3    9.60    5.10   1
  -2   8   3    8.90    3.70   1
  -2   8   3   15.70    5.10   1
   1  -8  -3  223.88   22.30   1
  -1   8   3  235.98   15.20   1
  -1   8   3  231.28   16.20   1
  -1   8   3  221.58   18.20   1
  -1   8   3  237.48   17.40   1
  -1   8   3  228.98   13.70   1
   0   8   3  346.77   26.70  -2
   0  -8  -3  346.77   26.70   1
   0  -8  -3  349.77   22.20  -2
   0   8   3  349.77   22.20   1
   0  -8  -3  323.77   19.80  -2
   0   8   3  323.77   19.80   1
   0  -8  -3  314.17   18.90  -2
   0   8   3  314.17   18.90   1
   0  -8  -3  347.67   20.70  -2
   0   8   3  347.67   20.70   1
   0  -8  -3  353.66   24.30  -2
   0   8   3  353.66   24.30   1
  -1  -8  -3  438.36   32.90   1
  -1  -8  -3  482.05   25.00   1
   1   8   3  507.95   27.30   1
   1   8   3  556.74   29.80   1
   1   8   3  496.05   32.50   1
   1   8   3  552.24   27.30   1
  -2  -8  -3   13.70    8.20   1
  -2  -8  -3   20.40    3.10   1
   2   8   3   15.10    3.90   1
   2   8   3   14.70    4.10   1
   2   8   3   13.60    3.80   1
   2   8   3   14.60    2.90   1
   2   8   3   22.30    6.70   1
  -3  -8  -3   22.10    3.40   1
  -3  -8  -3   15.60    8.30   1
  -3  -8  -3   17.90    3.10   1
   3   8   3   20.20    3.10   1
   3   8   3   14.70    5.70   1
   3   8   3   20.30    4.10   1
   3   8   3   16.40    4.20   1
  -4  -8  -3   13.60    3.40   1
  -4  -8  -3   18.80    3.30   1
  -4  -8  -3    7.50    9.50   1
   4   8   3   12.20    4.20   1
   4   8   3    6.90    3.60   1
   4   8   3   20.00    2.90   1
   4   8   3    8.10    5.20   1
  -5  -8  -3   68.99   15.90   1
  -5  -8  -3   78.79    7.30   1
  -5  -8  -3   86.59    6.90   1
   5   8   3   46.10    8.30   1
   5   8   3   78.79    8.10   1
   5   8   3   80.49    6.00   1
   5   8   3   58.99   10.20   1
  -6  -8  -3  564.44   29.40   1
  -6  -8  -3  559.34   29.80   1
   6   8   3  537.45   30.10   1
   6   8   3  564.84   30.70   1
   6   8   3  525.25   34.90   1
   6   8   3  574.74   28.60   1
  -7  -8  -3   22.40    3.70   1
  -7  -8  -3   22.50    4.20   1
  -7  -8  -3   18.70    4.10   1
   7   8   3   24.90    5.50   1
   7   8   3   21.70    3.10   1
   7   8   3   22.00    5.10   1
  -8  -8  -3   23.50    5.50   1
  -8  -8  -3   30.30    3.70   1
  -8  -8  -3   27.80    4.30   1
  -8  -8  -3   22.50    3.80   1
   8   8   3   33.20    3.70   1
   8   8   3   26.80    5.10   1
  -9  -8  -3   -1.00    2.00   1
  -9  -8  -3    4.00    2.80   1
   9   8   3    2.20    1.60   1
  -3   9   3    5.20    3.60   1
  -3   9   3    1.30    2.40   1
  -2   9   3   51.49    7.20   1
  -2   9   3   71.79    7.10   1
  -1   9   3   15.90    5.30   1
  -1   9   3   17.50    4.10   1
   0  -9  -3   17.20    7.10  -2
   0   9   3   17.20    7.10   1
   0  -9  -3    7.70    3.20  -2
   0   9   3    7.70    3.20   1
   0  -9  -3   11.90    3.70  -2
   0   9   3   11.90    3.70   1
   0  -9  -3   11.00    4.80  -2
   0   9   3   11.00    4.80   1
   1   9   3   76.29   12.60   1
   1   9   3   69.89    7.20   1
   1   9   3   73.09    7.10   1
   1   9   3   57.09    7.10   1
  -2  -9  -3   67.09    5.40   1
   2   9   3   62.59    6.50   1
   2   9   3   79.99    7.70   1
   2   9   3   75.79   12.50   1
   2   9   3   75.69    7.90   1
  -3  -9  -3  135.49    8.90   1
  -3  -9  -3  130.99    9.00   1
   3   9   3  134.69   15.10   1
   3   9   3  116.89    8.50   1
   3   9   3  142.39   10.40   1
   3   9   3  140.39   10.50   1
  -4  -9  -3  224.78   13.60   1
  -4  -9  -3  229.28   14.00   1
   4   9   3  237.88   20.70   1
   4   9   3  245.38   15.30   1
   4   9   3  242.38   14.80   1
   4   9   3  219.68   13.00   1
  -5  -9  -3   67.99    7.10   1
  -5  -9  -3   61.69    6.20   1
   5   9   3   68.89   11.90   1
   5   9   3   47.70    6.00   1
   5   9   3   67.29    6.90   1
   5   9   3   61.69    5.20   1
  -6  -9  -3  127.59    8.70   1
  -6  -9  -3  107.09    8.70   1
   6   9   3   79.89   12.00   1
   6   9   3  110.59    7.40   1
  -7  -9  -3    4.10    2.70   1
  -7  -9  -3    2.30    2.70   1
   7   9   3    3.10    2.00   1
   7   9   3   -0.20    3.90   1
  -8  -9  -3   78.39    5.70   1
  -8  -9  -3   69.99    6.10   1
  -8  -9  -3   74.49    6.60   1
   8   9   3   78.49    5.20   1
   8   9   3   67.09    6.90   1
  -9  -9  -3   23.10    2.90   1
   9   9   3   27.30    2.40   1
   9   9   3   25.00    3.40   1
  -2  10   3    1.90    2.00   1
  -2  10   3    1.70    3.00   1
  -1  10   3   60.49    7.20   1
  -1  10   3   63.89    8.60   1
   0 -10  -3    5.90    2.90  -2
   0  10   3    5.90    2.90   1
   0 -10  -3    4.70    2.80  -2
   0  10   3    4.70    2.80   1
   0 -10  -3    4.00    4.00  -2
   0  10   3    4.00    4.00   1
   1  10   3   29.40    4.50   1
   1  10   3   28.90    4.30   1
   1  10   3   26.30    5.40   1
  -2 -10  -3   14.50    2.40   1
   2  10   3    4.90    6.00   1
   2  10   3    7.40    3.30   1
   2  10   3    4.50    3.70   1
  -3 -10  -3   47.10    4.70   1
  -3 -10  -3   38.80    4.20   1
   3  10   3   25.70    7.10   1
   3  10   3   44.70   10.50   1
  -4 -10  -3   56.69    5.50   1
  -4 -10  -3   62.49    5.80   1
   4  10   3   35.70    6.00   1
   4  10   3   51.39   11.20   1
   4  10   3   54.29    6.90   1
  -5 -10  -3   32.50    4.30   1
  -5 -10  -3   32.70    4.50   1
   5  10   3   28.30    3.30   1
   5  10   3   17.30    4.40   1
   5  10   3   21.50    4.00   1
  -6 -10  -3   34.40    4.20   1
  -6 -10  -3   23.90    4.10   1
   6  10   3   25.30    3.10   1
   6  10   3   26.30    5.20   1
   6  10   3   32.10    4.90   1
  -7 -10  -3    6.50    2.80   1
  -7 -10  -3    6.10    2.40   1
  -7 -10  -3    4.60    2.70   1
   7  10   3    5.70    1.80   1
   7  10   3    2.10    3.70   1
   7  10   3    2.90    2.60   1
  -8 -10  -3    2.00    2.40   1
  -8 -10  -3    3.80    1.70   1
  -8 -10  -3    2.20    2.30   1
   8  10   3    1.10    1.60   1
   8  10   3    1.30    3.10   1
   8  10   3    2.20    2.00   1
  -1  11   3   -0.20    1.60   1
  -1  11   3    2.90    3.80   1
   0 -11  -3   22.10    4.40  -2
   0  11   3   22.10    4.40   1
   0 -11  -3   20.70    3.60  -2
   0  11   3   20.70    3.60   1
   1  11   3   33.00    6.20   1
   1  11   3   50.89    4.90   1
   1  11   3   51.39    5.60   1
   2  11   3    4.90    3.90   1
   2  11   3    5.00    3.00   1
  -3 -11  -3    1.40    1.70   1
   3  11   3   -2.70    2.70   1
   3  11   3    4.20    3.50   1
  -4 -11  -3   21.70    3.20   1
  -4 -11  -3   26.60    3.40   1
   4  11   3   24.60    4.70   1
   4  11   3   20.60    4.10   1
  -5 -11  -3    1.10    2.10   1
  -5 -11  -3    4.10    2.00   1
   5  11   3   -1.90    2.90   1
   5  11   3   -0.20    2.60   1
  -6 -11  -3   10.60    2.70   1
  -6 -11  -3   10.30    2.70   1
  -6 -11  -3    8.00    2.30   1
   6  11   3    6.50    3.50   1
   6  11   3    2.90    2.50   1
  -7 -11  -3    7.00    2.60   1
  -7 -11  -3    6.50    2.20   1
  -7 -11  -3    1.40    1.80   1
   7  11   3    2.10    3.20   1
   7  11   3    3.70    2.20   1
   1  12   3    0.30    2.70   1
   2  12   3   15.30    3.60   1
   2  12   3   16.40    3.00   1
   3  12   3    0.80    2.50   1
   3  12   3    5.60    3.00   1
  -4 -12  -3   11.50    2.60   1
   4  12   3    6.20    3.00   1
   4  12   3    6.40    3.20   1
   5  12   3   16.30    3.50   1
   5  12   3   19.10    3.40   1
  -6 -12  -3    2.00    1.40   1
   6  12   3   -1.20    2.60   1
   6  12   3    1.10    2.10   1
   4  12  -4    7.50    2.50   1
   3  12  -4   38.10    4.10   1
   6  11  -4    1.20    2.70   1
  -6 -11   4    1.80    1.90   1
  -6 -11   4    3.60    3.40   1
   5  11  -4   28.50    3.90   1
  -5 -11   4   33.90    4.40   1
  -5 -11   4   29.80    4.00   1
  -5 -11   4   20.10    4.30   1
   4  11  -4    0.30    2.60   1
  -4 -11   4   -0.60    2.00   1
  -4 -11   4   -0.40    2.10   1
  -4 -11   4   -1.10    4.10   1
   3  11  -4    6.40    3.00   1
  -3 -11   4    2.10    2.20   1
  -3 -11   4    4.60    2.20   1
   2  11  -4   10.40    3.00   1
   1  11  -4   22.10    3.40   1
   0 -11   4    2.70    1.90  -2
   0  11  -4    2.70    1.90   1
   7  10  -4   12.90    2.50   1
   7  10  -4   17.10    3.40   1
   7  10  -4   14.00    3.10   1
  -7 -10   4    8.40    3.30   1
  -7 -10   4   13.40    3.40   1
   6  10  -4   61.69    5.20   1
   6  10  -4   62.19    5.70   1
   6  10  -4   63.49    6.30   1
   6  10  -4   74.49    6.30   1
  -6 -10   4   43.70    6.30   1
  -6 -10   4   65.39    6.70   1
  -6 -10   4   70.09    6.10   1
   5  10  -4   19.60    3.70   1
   5  10  -4   25.40    4.40   1
   5  10  -4   26.70    4.00   1
  -5 -10   4   18.00    3.60   1
  -5 -10   4   26.20    4.40   1
   4  10  -4   11.80    3.90   1
   4  10  -4    7.50    2.90   1
   4  10  -4   17.70    3.60   1
  -4 -10   4    5.40    3.10   1
  -4 -10   4   14.10    3.20   1
   3  10  -4   11.80    3.60   1
  -3 -10   4    2.50    2.30   1
  -3 -10   4    5.20    2.70   1
   2  10  -4    3.80    3.10   1
  -2 -10   4    4.60    2.50   1
  -2 -10   4    3.80    2.40   1
   1  10  -4   16.80    3.70   1
  -1 -10   4   22.10    3.10   1
   0 -10   4    0.90    2.40  -2
   0  10  -4    0.90    2.40   1
  -1  10  -4   25.30    3.80   1
  -1  10  -4   28.00    3.70   1
  -2  10  -4    7.10    1.80   1
  -2  10  -4    4.00    2.40   1
   8   9  -4   14.50    3.20   1
  -8  -9   4   16.70    3.50   1
  -8  -9   4   16.80    2.40   1
   7   9  -4    8.50    3.80   1
   7   9  -4   11.40    3.20   1
  -7  -9   4   18.50    4.00   1
  -7  -9   4   13.40    4.40   1
  -7  -9   4   13.10    3.10   1
   6   9  -4   29.70    5.00   1
   6   9  -4   32.90    6.00   1
   6   9  -4   28.40    4.40   1
  -6  -9   4   34.60    6.40   1
  -6  -9   4   22.10    4.70   1
  -6  -9   4   31.70    5.10   1
   5   9  -4    1.80    3.20   1
   5   9  -4    2.10    2.70   1
   5   9  -4    2.00    2.60   1
   5   9  -4    2.60    3.10   1
  -5  -9   4    3.80    2.90   1
  -5  -9   4    5.40    3.50   1
   4   9  -4   86.09    8.30   1
   4   9  -4   82.79    7.90   1
   4   9  -4   86.99    7.40   1
   4   9  -4   98.49    8.50   1
  -4  -9   4  100.29    8.50   1
  -4  -9   4   95.89    7.70   1
   3   9  -4   12.30    4.00   1
   3   9  -4    8.00    3.20   1
   3   9  -4   13.10    3.70   1
  -3  -9   4    7.10    2.80   1
   2   9  -4  281.57   16.50   1
   2   9  -4  270.37   15.40   1
  -2  -9   4  230.68   14.50   1
  -2  -9   4  279.77   18.80   1
  -2  -9   4  250.27   17.20   1
   1   9  -4   42.20    5.90   1
  -1  -9   4   45.80    8.10   1
  -1  -9   4   42.00    4.60   1
   0  -9   4   26.10    3.80  -2
   0   9  -4   26.10    3.80   1
   0  -9   4   20.90    4.20  -2
   0   9  -4   20.90    4.20   1
   0   9  -4   26.10    3.30  -2
   0  -9   4   26.10    3.30   1
  -1   9  -4   25.80    4.20   1
  -1   9  -4   24.00    3.80   1
   1  -9   4   29.10    3.20   1
  -2   9  -4   17.60    3.70   1
  -2   9  -4   16.70    3.60   1
  -3   9  -4    4.70    2.20   1
   8   8  -4    3.20    2.40   1
   8   8  -4    4.00    2.90   1
  -8  -8   4    4.50    1.90   1
  -8  -8   4   -0.10    3.30   1
   7   8  -4   11.00    3.30   1
   7   8  -4   14.20    4.00   1
  -7  -8   4   15.80    3.50   1
  -7  -8   4   19.80    4.30   1
  -7  -8   4    8.10    5.00   1
   6   8  -4   48.20    8.30   1
   6   8  -4   39.30    5.30   1
   6   8  -4   39.20    6.40   1
  -6  -8   4   31.80    8.90   1
  -6  -8   4   39.10    5.30   1
  -6  -8   4   48.30    6.30   1
  -6  -8   4   30.90    7.40   1
   5   8  -4  129.89   11.10   1
   5   8  -4  123.49    9.90   1
  -5  -8   4  138.59   10.00   1
  -5  -8   4  126.09   10.60   1
  -5  -8   4  142.19   10.80   1
   4   8  -4   53.29    7.30   1
   4   8  -4   47.80    6.20   1
   4   8  -4   42.20    5.80   1
  -4  -8   4   45.80    5.50   1
  -4  -8   4   48.10    6.80   1
  -4  -8   4   47.20    6.00   1
   3   8  -4   11.20    4.10   1
   3   8  -4   18.20    4.10   1
   3   8  -4   19.10    4.20   1
   3   8  -4   15.50    4.10   1
  -3  -8   4   17.10    3.60   1
  -3  -8   4   18.40    3.40   1
  -3  -8   4   10.50    4.10   1
   2   8  -4  198.98   12.80   1
   2   8  -4  192.28   13.00   1
   2   8  -4  172.98   12.00   1
   2   8  -4  199.78   13.40   1
  -2  -8   4  205.68   12.00   1
  -2  -8   4  195.68   11.50   1
   1   8  -4  299.77   17.60   1
   1   8  -4  280.17   17.40   1
  -1  -8   4  280.67   19.30   1
  -1  -8   4  291.87   15.70   1
   0  -8   4   27.60    4.80  -2
   0   8  -4   27.60    4.80   1
   0  -8   4   31.70    4.40  -2
   0   8  -4   31.70    4.40   1
   0   8  -4   22.40    3.20  -2
   0  -8   4   22.40    3.20   1
   0   8  -4   19.90    5.10  -2
   0  -8   4   19.90    5.10   1
  -1   8  -4   35.30    6.30   1
  -1   8  -4   29.50    4.70   1
  -1   8  -4   38.10    5.20   1
   1  -8   4   30.80    4.60   1
  -2   8  -4   25.70    4.20   1
  -2   8  -4   31.90    4.50   1
   2  -8   4   32.00    4.00   1
  -3   8  -4   25.60    4.10   1
  -3   8  -4   19.00    4.00   1
   3  -8   4   18.60    3.10   1
   3  -8   4   15.90    3.40   1
  -4   8  -4    3.10    2.30   1
   4  -8   4    1.10    1.70   1
   9   7  -4   20.00    3.30   1
  -9  -7   4   17.70    3.70   1
  -9  -7   4   24.90    2.60   1
   8   7  -4   78.59    6.70   1
   8   7  -4   81.09    7.80   1
  -8  -7   4   74.99    8.00   1
  -8  -7   4   75.09    6.00   1
   7   7  -4   70.19    8.40   1
   7   7  -4   55.89    9.50   1
   7   7  -4   70.19    7.10   1
  -7  -7   4   84.19    6.80   1
  -7  -7   4   70.99   11.10   1
  -7  -7   4   74.89    7.50   1
  -7  -7   4   61.89    8.20   1
   6   7  -4    0.80    2.70   1
   6   7  -4    4.60    3.20   1
   6   7  -4    0.10    3.90   1
   6   7  -4    3.40    3.60   1
  -6  -7   4    4.70    3.70   1
  -6  -7   4    1.60    2.70   1
  -6  -7   4   -1.90    4.50   1
  -6  -7   4    0.50    3.20   1
   5   7  -4   97.59    8.80   1
   5   7  -4   88.99    8.10   1
   5   7  -4  103.59   12.90   1
   5   7  -4   90.39   10.10   1
  -5  -7   4  101.19    9.50   1
  -5  -7   4   95.09    8.60   1
  -5  -7   4   82.99   11.30   1
   4   7  -4   61.59    7.20   1
   4   7  -4   72.79    7.10   1
   4   7  -4   88.89    9.70   1
   4   7  -4   73.39    9.20   1
   4   7  -4   48.60    8.00   1
  -4  -7   4   78.89    6.70   1
  -4  -7   4   70.99    8.10   1
  -4  -7   4   69.29    7.20   1
   3   7  -4   96.69    8.40   1
   3   7  -4  105.79   13.40   1
   3   7  -4   92.89    8.40   1
   3   7  -4   89.49    7.90   1
   3   7  -4   87.99    8.40   1
  -3  -7   4   91.89    7.00   1
  -3  -7   4   87.29    7.30   1
  -3  -7   4   90.09    8.50   1
  -3  -7   4   88.49   11.40   1
   2   7  -4   43.30    5.60   1
   2   7  -4   60.09   10.00   1
   2   7  -4   50.49    6.00   1
   2   7  -4   64.89    6.30   1
   2   7  -4   64.19    6.20   1
   2   7  -4   45.70    5.10   1
  -2  -7   4   38.80    7.40   1
  -2  -7   4   50.79    5.40   1
   1   7  -4   69.19    6.70   1
   1   7  -4   80.59    7.10   1
   1   7  -4   62.79    7.90   1
   1   7  -4   75.99    7.30   1
  -1  -7   4   73.29    5.40   1
   0  -7   4  249.97   15.60  -2
   0   7  -4  249.97   15.60   1
   0  -7   4  251.87   16.50  -2
   0   7  -4  251.87   16.50   1
   0  -7   4  288.77   15.60  -2
   0   7  -4  288.77   15.60   1
   0  -7   4  263.77   15.90  -2
   0   7  -4  263.77   15.90   1
   0   7  -4  250.87   17.00  -2
   0  -7   4  250.87   17.00   1
  -1   7  -4  189.28   12.90   1
  -1   7  -4  206.78   14.90   1
  -1   7  -4  200.88   12.60   1
  -1   7  -4  207.68   13.20   1
   1  -7   4  190.98   11.50   1
   1  -7   4  200.88   14.30   1
  -2   7  -4  146.89   12.80   1
  -2   7  -4  140.89    9.90   1
  -2   7  -4  131.19   10.10   1
  -2   7  -4  128.39    9.30   1
   2  -7   4  135.09    8.90   1
   2  -7   4  121.89    8.60   1
  -3   7  -4    2.80    2.40   1
  -3   7  -4    0.10    3.80   1
  -3   7  -4    1.10    2.90   1
   3  -7   4    0.60    2.30   1
   3  -7   4    0.20    2.10   1
  -4   7  -4   17.80    3.00   1
  -4   7  -4   15.30    3.60   1
   4  -7   4   11.10    6.20   1
   4  -7   4   15.70    3.00   1
   4  -7   4   12.80    3.00   1
  -5   7  -4    3.90    2.40   1
   5  -7   4    3.30    1.80   1
   9   6  -4   22.50    2.20   1
   9   6  -4   18.90    3.40   1
  -9  -6   4   14.20    3.30   1
  -9  -6   4   22.00    2.40   1
   8   6  -4   25.20    3.70   1
   8   6  -4   32.40    3.50   1
   8   6  -4   24.60    4.70   1
  -8  -6   4   20.30    4.60   1
  -8  -6   4   23.30    4.50   1
   7   6  -4  235.98   13.20   1
   7   6  -4  227.88   16.10   1
   7   6  -4  209.88   16.90   1
   7   6  -4  204.28   16.30   1
  -7  -6   4  226.28   15.70   1
  -7  -6   4  238.48   13.80   1
  -7  -6   4  236.08   14.50   1
  -7  -6   4  227.48   17.50   1
   6   6  -4  108.69   10.70   1
   6   6  -4  134.99   10.10   1
   6   6  -4  112.09    8.00   1
   6   6  -4  103.29   11.00   1
  -6  -6   4  127.99    9.30   1
  -6  -6   4  128.59   11.90   1
  -6  -6   4  111.69    9.80   1
  -6  -6   4  121.19   12.00   1
   5   6  -4   45.10    7.50   1
   5   6  -4   54.59    5.80   1
   5   6  -4   43.10    6.50   1
   5   6  -4   55.79    6.60   1
  -5  -6   4   39.80    6.40   1
  -5  -6   4   50.09    5.60   1
  -5  -6   4   46.90    6.00   1
   4   6  -4    0.00    3.10   1
   4   6  -4    4.50    3.10   1
   4   6  -4    2.60    3.90   1
   4   6  -4    3.80    2.90   1
   4   6  -4    2.20    2.80   1
  -4  -6   4   -2.60    3.80   1
  -4  -6   4    1.70    2.20   1
  -4  -6   4    3.40    3.40   1
  -4  -6   4    4.40    2.70   1
   3   6  -4  549.35   29.90   1
   3   6  -4  572.94   29.30   1
   3   6  -4  563.44   33.50   1
   3   6  -4  580.14   29.80   1
   3   6  -4  540.55   29.70   1
   3   6  -4  518.65   31.40   1
  -3  -6   4  557.34   30.10   1
  -3  -6   4  558.44   28.80   1
  -3  -6   4  555.94   33.10   1
  -3  -6   4  567.04   28.60   1
   2   6  -4   49.90    5.40   1
   2   6  -4   35.20    4.60   1
   2   6  -4   38.00    5.20   1
   2   6  -4   39.10    5.00   1
  -2  -6   4   38.10    4.10   1
  -2  -6   4   46.00    4.10   1
  -2  -6   4   38.80    7.70   1
   1   6  -4   30.60    4.50   1
   1   6  -4   41.90    8.90   1
   1   6  -4   35.20    6.00   1
   1   6  -4   35.20    4.10   1
   1   6  -4   27.20    4.10   1
  -1  -6   4   30.20    3.60   1
  -1  -6   4   28.10    5.00   1
  -1  -6   4   37.70    3.50   1
   0  -6   4   61.59    6.30  -2
   0   6  -4   61.59    6.30   1
   0  -6   4   70.19    6.40  -2
   0   6  -4   70.19    6.40   1
   0  -6   4   74.99    7.60  -2
   0   6  -4   74.99    7.60   1
   0  -6   4   63.39    6.80  -2
   0   6  -4   63.39    6.80   1
   0   6  -4   68.69    5.00  -2
   0  -6   4   68.69    5.00   1
  -1   6  -4   11.10    3.30   1
  -1   6  -4    7.90    2.80   1
  -1   6  -4   15.80    3.50   1
  -1   6  -4    8.20    3.40   1
  -1   6  -4   10.20    3.90   1
   1  -6   4    9.70    3.80   1
   1  -6   4    3.20    2.00   1
  -2   6  -4  191.28   15.10   1
  -2   6  -4  173.38   13.30   1
  -2   6  -4  195.58   13.70   1
  -2   6  -4  186.18   11.90   1
   2  -6   4  184.68   13.40   1
   2  -6   4  199.08   11.50   1
  -3   6  -4  116.49   12.30   1
  -3   6  -4  100.19    9.40   1
  -3   6  -4  112.29    8.50   1
  -3   6  -4  118.09    9.30   1
  -3   6  -4  117.79    8.90   1
   3  -6   4  121.79    8.70   1
  -4   6  -4   12.00    3.60   1
  -4   6  -4   19.40    3.50   1
  -4   6  -4   19.20    3.90   1
  -4   6  -4   20.80    5.90   1
   4  -6   4   12.60    4.70   1
   4  -6   4   20.90    4.10   1
   4  -6   4   22.60    3.60   1
  -5   6  -4   32.30    4.30   1
   5  -6   4   32.40    5.40   1
   5  -6   4   41.50    4.30   1
   5  -6   4   36.60    4.60   1
  -6   6  -4   17.20    2.70   1
   6  -6   4   17.90    2.60   1
   9   5  -4    6.50    1.80   1
   9   5  -4    6.10    2.80   1
  -9  -5   4    6.30    2.80   1
  -9  -5   4    6.80    2.70   1
   8   5  -4   16.80    3.00   1
   8   5  -4   21.70    3.40   1
   8   5  -4   18.20    4.70   1
   8   5  -4   14.60    5.90   1
  -8  -5   4   17.50    4.70   1
  -8  -5   4   18.60    4.70   1
  -8  -5   4   18.40    3.30   1
   7   5  -4   65.39    9.00   1
   7   5  -4   72.69    7.20   1
   7   5  -4   82.49    9.40   1
   7   5  -4   67.69    6.40   1
  -7  -5   4   82.19    9.50   1
  -7  -5   4   72.19    6.20   1
  -7  -5   4   69.59    8.80   1
  -7  -5   4   79.39    7.20   1
   6   5  -4   24.10    5.70   1
   6   5  -4   29.80    6.10   1
   6   5  -4   29.20    4.00   1
   6   5  -4   23.40    4.60   1
  -6  -5   4   24.60    5.40   1
  -6  -5   4   19.90    5.50   1
  -6  -5   4   24.60    4.70   1
  -6  -5   4   27.50    4.30   1
   5   5  -4   91.69    9.40   1
   5   5  -4   87.39    9.20   1
   5   5  -4   81.99    7.90   1
   5   5  -4   78.59    8.80   1
  -5  -5   4   86.99    7.10   1
  -5  -5   4   81.09    8.70   1
  -5  -5   4   94.19   13.20   1
  -5  -5   4   88.59    7.80   1
   4   5  -4  116.29   10.60   1
   4   5  -4  140.59   11.00   1
   4   5  -4  125.59    9.50   1
   4   5  -4  126.19    9.80   1
  -4  -5   4  135.29    8.80   1
  -4  -5   4  118.49    9.00   1
  -4  -5   4  135.59   12.60   1
  -4  -5   4  128.29   10.30   1
   3   5  -4   48.40    7.10   1
   3   5  -4   38.30    7.10   1
   3   5  -4   39.00    5.70   1
  -3  -5   4   42.00    5.40   1
  -3  -5   4   36.00    6.10   1
  -3  -5   4   45.10    4.40   1
  -3  -5   4   51.49    4.80   1
   2   5  -4  738.03   39.70   1
   2   5  -4  734.83   37.50   1
   2   5  -4  750.02   38.80   1
  -2  -5   4  734.13   35.70   1
  -2  -5   4  662.83   35.40   1
  -2  -5   4  713.13   38.80   1
   1   5  -4  405.16   24.80   1
   1   5  -4  387.86   20.90   1
  -1  -5   4  411.76   22.70   1
  -1  -5   4  407.96   20.40   1
   0  -5   4   55.69    6.10  -2
   0   5  -4   55.69    6.10   1
   0   5  -4   55.49    7.20  -2
   0  -5   4   55.49    7.20   1
   0   5  -4   45.60    4.30  -2
   0  -5   4   45.60    4.30   1
   0   5  -4   49.70    4.40  -2
   0  -5   4   49.70    4.40   1
   0   5  -4   52.39    4.00  -2
   0  -5   4   52.39    4.00   1
   0   5  -4   40.20    5.60  -2
   0  -5   4   40.20    5.60   1
  -1   5  -4  118.29    9.90   1
  -1   5  -4   96.89    8.10   1
  -1   5  -4  115.19    8.20   1
   1  -5   4  105.79    8.70   1
   1  -5   4  115.49    7.00   1
  -2   5  -4  259.87   16.20   1
  -2   5  -4  275.87   15.90   1
  -2   5  -4  262.57   16.20   1
  -2   5  -4  271.57   16.10   1
  -2   5  -4  304.67   19.40   1
   2  -5   4  259.07   16.90   1
   2  -5   4  297.97   15.30   1
  -3   5  -4  139.69   10.20   1
  -3   5  -4  135.19    9.50   1
  -3   5  -4  137.69   13.10   1
  -3   5  -4  124.59    9.10   1
   3  -5   4  123.79    8.50   1
   3  -5   4  137.69    9.20   1
   3  -5   4  131.79   10.70   1
  -4   5  -4  195.48   13.20   1
  -4   5  -4  208.48   17.20   1
  -4   5  -4  202.88   12.10   1
  -4   5  -4  194.88   13.00   1
  -4   5  -4  191.88   12.20   1
   4  -5   4  178.48   12.70   1
  -5   5  -4    6.40    3.50   1
  -5   5  -4    8.40    2.50   1
  -5   5  -4    7.40    3.30   1
   5  -5   4    7.80    3.50   1
   5  -5   4    9.00    2.90   1
   5  -5   4   15.20    4.70   1
   5  -5   4   12.10    7.10   1
  -6   5  -4   64.59    8.50   1
  -6   5  -4   73.19    6.30   1
   6  -5   4   67.19    5.70   1
   6  -5   4   67.79    6.30   1
   6  -5   4   69.89    7.60   1
   9   4  -4   20.30    3.60   1
   9   4  -4   14.70    2.50   1
  -9  -4   4   24.10    3.80   1
  -9  -4   4   10.30    2.80   1
   8   4  -4    4.50    2.40   1
   8   4  -4    0.00    3.30   1
   8   4  -4    2.50    3.60   1
  -8  -4   4    4.20    2.40   1
  -8  -4   4    3.50    3.40   1
  -8  -4   4    3.30    3.10   1
   7   4  -4   97.29   11.00   1
   7   4  -4  110.19   10.60   1
   7   4  -4  111.19    8.50   1
   7   4  -4  107.79    8.30   1
  -7  -4   4   94.49   10.40   1
  -7  -4   4  108.09   10.40   1
   6   4  -4   37.10    6.50   1
   6   4  -4   54.69    6.50   1
   6   4  -4   50.69    6.50   1
   6   4  -4   47.40    7.20   1
  -6  -4   4   35.70    6.70   1
  -6  -4   4   50.99    7.30   1
  -6  -4   4   47.20    5.10   1
  -6  -4   4   54.89    6.00   1
   5   4  -4   74.19    8.40   1
   5   4  -4   76.69    8.60   1
   5   4  -4   85.79    7.60   1
   5   4  -4   88.79    8.80   1
  -5  -4   4   77.69    6.50   1
  -5  -4   4   58.19    9.20   1
  -5  -4   4   73.49    6.90   1
  -5  -4   4   89.19    8.70   1
   4   4  -4   20.30    4.50   1
   4   4  -4   23.00    4.60   1
  -4  -4   4   22.50    4.50   1
  -4  -4   4   15.40    2.90   1
  -4  -4   4   20.10    3.50   1
  -4  -4   4   20.50    5.80   1
   3   4  -4  258.87   16.20   1
   3   4  -4  253.87   15.80   1
   3   4  -4  275.57   17.20   1
  -3  -4   4  266.27   14.30   1
  -3  -4   4  252.17   17.40   1
  -3  -4   4  264.07   14.50   1
  -3  -4   4  254.37   15.50   1
   2   4  -4   30.80    6.00   1
   2   4  -4   33.30    5.20   1
  -2  -4   4   31.20    3.30   1
  -2  -4   4   19.00    4.60   1
   1   4  -4  405.86   20.30   1
   1   4  -4  412.56   23.90   1
   1   4  -4  393.26   22.50   1
   1   4  -4  393.16   22.90   1
  -1  -4   4  406.96   20.20   1
  -1  -4   4  392.96   22.10   1
   0  -4   4    7.60    2.80  -2
   0   4  -4    7.60    2.80   1
   0   4  -4    7.40    2.20  -2
   0  -4   4    7.40    2.20   1
   0   4  -4    8.80    2.50  -2
   0  -4   4    8.80    2.50   1
   0   4  -4    9.40    1.90  -2
   0  -4   4    9.40    1.90   1
  -1   4  -4  259.87   16.70   1
   1  -4   4  276.87   15.80   1
   1  -4   4  267.77   14.00   1
   2  -4   4  101.29    7.00   1
   2  -4   4  123.09    8.90   1
  -3   4  -4   58.39    9.00   1
  -3   4  -4   56.19    6.00   1
  -3   4  -4   50.99    7.40   1
  -3   4  -4   52.79    6.10   1
   3  -4   4   66.39    7.50   1
   3  -4   4   54.09    5.10   1
   3  -4   4   54.19    5.40   1
  -4   4  -4  147.69   11.20   1
  -4   4  -4  153.58   10.90   1
  -4   4  -4  148.89   14.50   1
  -4   4  -4  159.68   10.10   1
   4  -4   4  146.19   10.00   1
   4  -4   4  163.38   10.70   1
  -5   4  -4   87.09    7.10   1
  -5   4  -4   91.69    8.30   1
  -5   4  -4  103.99   13.20   1
  -5   4  -4   89.69    8.50   1
  -5   4  -4   94.39    7.20   1
   5  -4   4  111.49   10.60   1
  -6   4  -4   28.30    4.30   1
  -6   4  -4   30.60    4.50   1
   6  -4   4   27.90    4.80   1
   6  -4   4   28.30    7.30   1
   6  -4   4   22.00    5.50   1
   6  -4   4   32.30    5.50   1
  -7   4  -4   10.70    2.70   1
  -7   4  -4   20.50    3.10   1
   7  -4   4   20.60    4.40   1
   7  -4   4   18.50    3.10   1
   7  -4   4   16.20    4.30   1
   9   3  -4    0.30    1.70   1
  -9  -3   4   -0.50    2.10   1
  -9  -3   4    0.10    2.10   1
   8   3  -4   -0.90    2.40   1
   8   3  -4    3.00    3.90   1
   8   3  -4    7.00    2.90   1
  -8  -3   4    2.50    3.30   1
  -8  -3   4    3.80    3.60   1
   7   3  -4   42.00    7.80   1
   7   3  -4   44.80    7.00   1
   7   3  -4   46.70    7.70   1
   7   3  -4   47.30    5.70   1
  -7  -3   4   43.80    7.00   1
  -7  -3   4   39.40    6.90   1
  -7  -3   4   43.50    5.10   1
   6   3  -4   28.90    6.90   1
   6   3  -4   18.30    3.80   1
   6   3  -4   29.60    4.50   1
   6   3  -4   25.00    3.80   1
   6   3  -4   25.10    4.30   1
   6   3  -4   20.90    5.20   1
  -6  -3   4   22.50    3.70   1
  -6  -3   4   24.50    8.70   1
  -6  -3   4   20.40    5.30   1
  -6  -3   4   25.20    3.30   1
   5   3  -4   59.19    5.30   1
   5   3  -4   65.89    6.70   1
   5   3  -4   68.59    7.90   1
   5   3  -4   65.99    7.90   1
   5   3  -4   77.49    8.30   1
  -5  -3   4   67.59    6.20   1
  -5  -3   4   58.69    8.20   1
  -5  -3   4   67.79    5.60   1
  -5  -3   4   58.49    7.20   1
  -5  -3   4   56.89    7.10   1
   4   3  -4  199.78   12.60   1
   4   3  -4  191.88   13.10   1
   4   3  -4  204.28   13.40   1
   4   3  -4  194.18   11.60   1
   4   3  -4  172.18   11.90   1
   4   3  -4  186.78   14.70   1
  -4  -3   4  207.78   15.00   1
  -4  -3   4  210.18   11.70   1
  -4  -3   4  203.98   13.20   1
  -4  -3   4  189.08   11.80   1
   3   3  -4  214.18   13.20   1
   3   3  -4  209.98   11.40   1
   3   3  -4  180.58   12.50   1
   3   3  -4  195.38   13.00   1
  -3  -3   4  202.28   11.70   1
  -3  -3   4  209.68   12.90   1
  -3  -3   4  215.88   14.60   1
  -3  -3   4  212.18   12.70   1
   2   3  -4  745.23   37.50   1
  -2  -3   4  688.03   35.90   1
  -2  -3   4  761.12   38.20   1
   1   3  -4   74.89    4.70   1
   1   3  -4   88.69    7.20   1
   1   3  -4   76.29    7.00   1
  -1  -3   4   77.49    5.00   1
  -1  -3   4   74.99    6.70   1
   0  -3   4  366.96   20.10  -2
   0   3  -4  366.96   20.10   1
   0  -3   4  377.36   19.70  -2
   0   3  -4  377.36   19.70   1
   0   3  -4  379.16   19.80  -2
   0  -3   4  379.16   19.80   1
   0   3  -4  377.16   19.30  -2
   0  -3   4  377.16   19.30   1
  -1   3  -4  247.88   18.20   1
   1  -3   4  258.87   14.60   1
   1  -3   4  251.37   13.20   1
  -2   3  -4  597.94   32.90   1
   2  -3   4  636.84   29.80   1
   2  -3   4  550.84   31.00   1
  -3   3  -4  185.48   14.50   1
  -3   3  -4  183.78   11.70   1
  -3   3  -4  171.78   11.20   1
   3  -3   4  188.58   11.00   1
   3  -3   4  179.08   12.20   1
   3  -3   4  181.78   10.60   1
  -4   3  -4   65.29    5.60   1
  -4   3  -4   60.09    6.50   1
  -4   3  -4   82.79    7.50   1
  -4   3  -4   59.99    9.40   1
   4  -3   4   57.69    7.40   1
   4  -3   4   67.39    6.40   1
   4  -3   4   65.69    5.80   1
  -5   3  -4  111.69    9.60   1
  -5   3  -4   97.69   15.70   1
  -5   3  -4  126.19    9.50   1
  -5   3  -4  122.79    8.50   1
   5  -3   4  123.09    9.60   1
   5  -3   4  124.19    9.80   1
  -6   3  -4   22.60   10.20   1
  -6   3  -4    8.80    5.30   1
  -6   3  -4   10.40    4.30   1
  -6   3  -4   19.90    3.30   1
   6  -3   4   20.10    3.80   1
   6  -3   4   13.30    2.80   1
   6  -3   4   19.50    4.60   1
  -7   3  -4   34.10    4.40   1
  -7   3  -4   48.50    5.00   1
   7  -3   4   42.40    7.20   1
   7  -3   4   45.90    5.00   1
   7  -3   4   29.00    7.20   1
   7  -3   4   36.90    5.30   1
  -8   3  -4   38.40    3.90   1
   8  -3   4   39.80    5.40   1
   9   2  -4   16.40    2.90   1
  -9  -2   4   10.40    2.80   1
  -9  -2   4    9.60    2.40   1
   8   2  -4    5.20    4.10   1
   8   2  -4    9.20    3.00   1
   8   2  -4    5.40    3.30   1
   8   2  -4    3.50    3.00   1
   8   2  -4    5.40    3.70   1
  -8  -2   4   12.10    4.00   1
  -8  -2   4    4.40    3.30   1
   7   2  -4   19.70    3.80   1
   7   2  -4   14.70    5.10   1
   7   2  -4   18.20    5.10   1
   7   2  -4   16.00    3.70   1
  -7  -2   4   21.30    5.70   1
  -7  -2   4   12.40    4.30   1
   6   2  -4    7.40    3.40   1
   6   2  -4    4.40    4.10   1
   6   2  -4    8.40    4.30   1
   6   2  -4    8.20    3.00   1
  -6  -2   4    3.90    3.20   1
  -6  -2   4    4.50    3.70   1
  -6  -2   4   13.20    6.30   1
   5   2  -4  729.83   35.60   1
   5   2  -4  695.33   37.20   1
   5   2  -4  737.43   38.40   1
   5   2  -4  702.13   35.70   1
   5   2  -4  683.23   39.20   1
  -5  -2   4  685.23   37.60   1
  -5  -2   4  700.03   37.50   1
  -5  -2   4  685.83   37.00   1
  -5  -2   4  668.63   35.10   1
  -5  -2   4  705.93   39.00   1
  -5  -2   4  646.34   34.50   1
   4   2  -4  626.64   32.70   1
   4   2  -4  636.14   31.50   1
   4   2  -4  601.74   32.00   1
   4   2  -4  566.24   32.70   1
   4   2  -4  573.74   30.30   1
  -4  -2   4  584.64   30.30   1
  -4  -2   4  608.84   32.30   1
  -4  -2   4  614.24   33.50   1
  -4  -2   4  579.54   29.50   1
  -4  -2   4  635.24   30.90   1
   3   2  -4   84.09    6.20   1
   3   2  -4   86.89    7.40   1
   3   2  -4   88.99    7.20   1
  -3  -2   4   70.19    5.70   1
  -3  -2   4   83.39    8.30   1
  -3  -2   4   80.79    7.40   1
   2   2  -4 1712.73   81.69   1
   2   2  -4 1697.13   80.69   1
  -2  -2   4 1603.24   80.39   1
  -2  -2   4 1689.63   82.29   1
   1   2  -4   53.59    4.60   1
   1   2  -4   57.49    3.50   1
   1   2  -4   51.89    5.80   1
   1   2  -4   60.79    5.60   1
  -1  -2   4   64.69    4.20   1
  -1  -2   4   54.99    5.40   1
   0  -2   4 2493.25  121.59  -2
   0   2  -4 2493.25  121.59   1
   0  -2   4 2466.95  118.69  -2
   0   2  -4 2466.95  118.69   1
   0  -2   4 2438.56  118.69  -2
   0   2  -4 2438.56  118.69   1
   0   2  -4 2506.25  117.79  -2
   0  -2   4 2506.25  117.79   1
  -1   2  -4  203.88   13.50   1
  -1   2  -4  230.18   14.40   1
   1  -2   4  204.18   13.90   1
   1  -2   4  230.88   11.80   1
   1  -2   4  240.78   12.80   1
  -2   2  -4  855.91   45.20   1
  -2   2  -4  856.51   43.20   1
   2  -2   4  853.01   40.40   1
   2  -2   4  737.03   41.30   1
  -3   2  -4  102.09    8.00   1
  -3   2  -4  101.49    9.90   1
  -3   2  -4   94.09   12.30   1
   3  -2   4   98.89    6.90   1
   3  -2   4   93.59    7.90   1
   3  -2   4   89.89    7.40   1
  -4   2  -4   18.40    3.00   1
  -4   2  -4   38.00    5.60   1
  -4   2  -4   20.20    5.70   1
  -4   2  -4   21.50    4.60   1
   4  -2   4   16.20    4.40   1
   4  -2   4   20.20    3.60   1
   4  -2   4   15.90    3.00   1
  -5   2  -4   30.10    7.40   1
  -5   2  -4   17.20    4.00   1
  -5   2  -4   28.80    5.40   1
  -5   2  -4   25.40    3.60   1
  -5   2  -4   19.10    4.30   1
   5  -2   4   16.70    4.10   1
   5  -2   4   19.50    3.80   1
   5  -2   4   23.20    5.20   1
   5  -2   4   14.50    3.40   1
  -6   2  -4   59.19    6.40   1
  -6   2  -4   49.10    8.90   1
  -6   2  -4   60.79    5.40   1
  -6   2  -4   52.19    6.10   1
   6  -2   4   57.09    5.70   1
   6  -2   4   39.90    9.00   1
   6  -2   4   56.69    6.90   1
  -7   2  -4   44.10    4.20   1
  -7   2  -4   38.00    5.10   1
  -7   2  -4   31.70    4.50   1
   7  -2   4   29.90    5.20   1
   7  -2   4   37.90    7.20   1
   7  -2   4   33.70    7.80   1
   7  -2   4   36.90    4.70   1
   7  -2   4   37.40    4.20   1
  -8   2  -4    5.60    2.60   1
  -8   2  -4    4.20    2.50   1
   8  -2   4    3.20    2.20   1
   8  -2   4   -1.60    2.70   1
   8  -2   4   -0.10    2.60   1
   9   1  -4    9.70    2.30   1
  -9  -1   4    7.60    2.70   1
  -9  -1   4    8.70    2.60   1
   8   1  -4   12.60    5.70   1
   8   1  -4   21.60    4.70   1
   8   1  -4   15.00    3.30   1
  -8  -1   4   20.20    3.90   1
  -8  -1   4   31.90    5.60   1
   7   1  -4  113.59   10.00   1
   7   1  -4  113.29   11.90   1
   7   1  -4  131.69    9.10   1
   7   1  -4  113.69   10.20   1
  -7  -1   4  124.39   10.40   1
  -7  -1   4  119.39   11.00   1
   6   1  -4    2.60    3.60   1
   6   1  -4    4.30    4.60   1
   6   1  -4    5.20    2.80   1
   6   1  -4   -0.70    3.40   1
  -6  -1   4    3.30    3.70   1
  -6  -1   4    2.20    5.10   1
  -6  -1   4   -0.40    3.60   1
  -6  -1   4    2.10    4.50   1
   5   1  -4   42.70    7.10   1
   5   1  -4   42.90    6.30   1
   5   1  -4   41.40    5.20   1
   5   1  -4   43.30    4.80   1
  -5  -1   4   43.40    6.90   1
  -5  -1   4   46.00    5.30   1
  -5  -1   4   37.30    6.20   1
  -5  -1   4   46.50    6.70   1
  -5  -1   4   35.90    5.70   1
   4   1  -4   82.39    6.30   1
   4   1  -4   74.59    8.00   1
   4   1  -4   68.59    7.30   1
   4   1  -4   69.39    6.50   1
  -4  -1   4   80.99    5.90   1
  -4  -1   4  107.29   12.00   1
  -4  -1   4   79.89    7.80   1
  -4  -1   4   84.89    6.30   1
   3   1  -4  201.68   11.60   1
   3   1  -4  192.28   12.80   1
   3   1  -4  208.28   13.30   1
  -3  -1   4  224.98   11.80   1
  -3  -1   4  213.18   13.80   1
  -3  -1   4  208.58   11.40   1
   2   1  -4  437.16   22.10   1
   2   1  -4  435.76   22.20   1
   2   1  -4  383.66   20.90   1
  -2  -1   4  389.86   20.30   1
  -2  -1   4  410.86   21.00   1
  -2  -1   4  434.86   22.50   1
   1   1  -4   67.29    5.30   1
   1   1  -4   57.99    5.30   1
   1   1  -4   64.79    6.30   1
  -1  -1   4   72.49    5.80   1
   0  -1   4  715.23   35.00  -2
   0   1  -4  715.23   35.00   1
   0  -1   4  671.73   34.60  -2
   0   1  -4  671.73   34.60   1
   0  -1   4  784.12   35.30  -2
   0   1  -4  784.12   35.30   1
   0  -1   4  709.53   35.30  -2
   0   1  -4  709.53   35.30   1
   0   1  -4  666.53   34.70  -2
   0  -1   4  666.53   34.70   1
   0   1  -4  641.14   34.40  -2
   0  -1   4  641.14   34.40   1
  -1   1  -4  129.69   10.60   1
  -1   1  -4  149.88    7.60   1
  -1   1  -4  132.39   10.60   1
   1  -1   4  130.59    9.50   1
   1  -1   4  147.59    8.50   1
   1  -1   4  129.69    7.70   1
  -2   1  -4 1688.53   81.49   1
   2  -1   4 1564.04   77.59   1
   2  -1   4 1611.04   76.59   1
   2  -1   4 1515.65   80.29   1
  -3   1  -4  386.16   22.90   1
  -3   1  -4  392.06   26.70   1
  -3   1  -4  376.26   20.60   1
   3  -1   4  400.16   19.90   1
   3  -1   4  378.86   21.10   1
   3  -1   4  355.06   19.50   1
  -4   1  -4  326.47   25.10   1
  -4   1  -4  300.57   20.30   1
  -4   1  -4  294.27   17.70   1
   4  -1   4  300.67   16.50   1
   4  -1   4  312.67   17.00   1
   4  -1   4  311.77   18.60   1
  -5   1  -4  210.88   12.20   1
  -5   1  -4  224.68   14.20   1
  -5   1  -4  220.28   13.30   1
  -5   1  -4  189.08   16.40   1
  -5   1  -4  196.28   21.40   1
  -5   1  -4  204.68   13.00   1
   5  -1   4  197.88   12.60   1
   5  -1   4  233.28   13.60   1
   5  -1   4  214.78   12.70   1
   5  -1   4  205.58   14.60   1
  -6   1  -4  143.49   10.20   1
  -6   1  -4  133.59    8.90   1
  -6   1  -4  130.99   14.30   1
  -6   1  -4  129.29    9.70   1
   6  -1   4  123.69    9.40   1
   6  -1   4  137.19   10.80   1
  -7   1  -4  163.28   13.90   1
  -7   1  -4  149.09    9.30   1
  -7   1  -4  144.49    9.90   1
   7  -1   4  147.39   10.00   1
   7  -1   4  132.59   14.30   1
   7  -1   4  137.39   11.10   1
   7  -1   4  129.79   12.60   1
   7  -1   4  144.29    9.70   1
  -8   1  -4   98.69    7.40   1
  -8   1  -4  100.69    6.30   1
   8  -1   4  101.49    7.20   1
   8  -1   4   87.79    8.00   1
   8  -1   4   98.59    6.60   1
   8   0  -4   18.10    3.30   1
   8   0  -4   21.70    4.40   1
   8   0  -4   24.30    3.60   1
  -8   0   4   16.20    3.60   1
  -8   0   4   24.30    5.80   1
   7   0  -4   58.49    6.30   1
   7   0  -4   60.69    9.50   1
   7   0  -4   57.69    7.00   1
  -7   0   4   46.10    6.50   1
  -7   0   4   49.60    6.20   1
   6   0  -4  278.77   17.00   1
   6   0  -4  264.37   19.70   1
   6   0  -4  253.47   17.20   1
  -6   0   4  275.57   17.30   1
  -6   0   4  255.07   17.30   1
  -6   0   4  269.37   19.30   1
  -6   0   4  279.97   16.70   1
   5   0  -4  134.49   12.40   1
   5   0  -4  139.99   10.90   1
   5   0  -4  143.99    9.70   1
   5   0  -4  156.18   11.20   1
  -5   0   4  137.69   11.00   1
  -5   0   4  144.39   11.70   1
  -5   0   4  144.59   10.60   1
  -5   0   4  160.98   12.80   1
  -5   0   4  144.19   10.50   1
   4   0  -4  139.59    9.60   1
   4   0  -4  145.89   10.30   1
   4   0  -4  141.29    9.20   1
   4   0  -4  136.99   11.60   1
  -4   0   4  146.59   10.00   1
  -4   0   4  147.99   11.00   1
   3   0  -4   59.49    6.30   1
   3   0  -4   62.99    7.00   1
   3   0  -4   63.59    5.10   1
   3   0  -4   57.79    5.20   1
  -3   0   4   59.39    5.50   1
  -3   0   4   64.59    6.60   1
   2   0  -4 1100.79   54.59   1
   2   0  -4 1076.09   56.69   1
   2   0  -4 1140.69   53.29   1
   2   0  -4 1086.79   55.99   1
  -2   0   4 1161.98   54.79   1
  -2   0   4 1045.10   53.49   1
   1   0  -4  288.67   16.30   1
   1   0  -4  309.77   15.80   1
  -1   0   4  292.47   15.10   1
  -1   0   4  293.27   15.10   1
   0   0   4 1027.60   47.40  -2
   0   0  -4 1027.60   47.40   1
   0   0   4 1026.90   48.10  -2
   0   0  -4 1026.90   48.10   1
   0   0   4  959.60   47.40  -2
   0   0  -4  959.60   47.40   1
   0   0  -4  924.31   47.80  -2
   0   0   4  924.31   47.80   1
   0   0  -4  908.91   46.90  -2
   0   0   4  908.91   46.90   1
  -1   0  -4 1217.98   61.49   1
  -1   0  -4 1214.78   61.79   1
   1   0   4 1273.87   59.89   1
   1   0   4 1225.28   60.89   1
  -2   0  -4  760.72   40.40   1
   2   0   4  729.83   36.50   1
   2   0   4  692.03   38.70   1
  -3   0  -4  506.95   33.20   1
  -3   0  -4  544.15   26.90   1
   3   0   4  541.15   28.20   1
  -4   0  -4  178.18   14.00   1
  -4   0  -4  175.38   10.30   1
  -4   0  -4  177.98   11.50   1
  -4   0  -4  207.98   19.60   1
   4   0   4  168.78   10.50   1
   4   0   4  190.48   11.10   1
   4   0   4  177.38   12.40   1
  -5   0  -4  125.79    9.60   1
  -5   0  -4  122.89    9.10   1
  -5   0  -4  116.99    8.70   1
  -5   0  -4  136.89   12.50   1
  -5   0  -4  118.89   16.70   1
   5   0   4  121.19    8.60   1
   5   0   4  122.59   10.50   1
   5   0   4  126.19    9.20   1
   5   0   4  138.49    8.60   1
  -6   0  -4   74.09   11.20   1
  -6   0  -4   66.49    6.60   1
  -6   0  -4   76.59    7.60   1
  -6   0  -4   77.09   17.80   1
  -6   0  -4   84.29    8.60   1
  -6   0  -4   68.69    6.20   1
   6   0   4   73.19   12.00   1
   6   0   4   73.09    7.80   1
   6   0   4   69.59    9.20   1
   6   0   4   71.59    6.90   1
  -7   0  -4  149.19   14.30   1
  -7   0  -4  158.18   11.90   1
  -7   0  -4  146.49    9.90   1
  -7   0  -4  146.59   10.80   1
  -7   0  -4  165.68    9.80   1
   7   0   4  141.19   14.50   1
   7   0   4  135.09   12.90   1
   7   0   4  143.69   13.10   1
   7   0   4  152.38   10.40   1
   7   0   4  135.59   10.00   1
  -8   0  -4   64.69    5.10   1
  -8   0  -4   54.19    6.00   1
   8   0   4   53.69    7.20   1
   8   0   4   39.90   10.00   1
   8   0   4   60.29    8.80   1
   8   0   4   67.79    5.90   1
   8   0   4   66.19    5.50   1
  -9   0  -4   95.89    6.50   1
   9   0   4   85.89    7.50   1
   9   0   4   90.79    6.10   1
   8  -1  -4    5.80    3.60   1
   8  -1  -4   13.90    3.10   1
   8  -1  -4    8.00    2.50   1
  -8   1   4   13.20    3.90   1
  -8   1   4    8.50    2.20   1
   7  -1  -4   39.10    5.10   1
   7  -1  -4   48.70    8.60   1
  -7   1   4   49.20    7.00   1
  -7   1   4   41.30    5.30   1
   6  -1  -4  254.67   15.80   1
   6  -1  -4  251.97   15.00   1
   6  -1  -4  243.58   18.70   1
   6  -1  -4  220.58   15.50   1
  -6   1   4  231.58   16.30   1
  -6   1   4  246.88   17.90   1
  -6   1   4  250.17   15.60   1
  -6   1   4  200.88   14.90   1
  -6   1   4  258.27   17.00   1
  -6   1   4  252.07   15.50   1
   5  -1  -4  151.38   11.90   1
   5  -1  -4  175.78   11.80   1
   5  -1  -4  170.98   14.50   1
   5  -1  -4  180.98   11.30   1
  -5   1   4  171.28   12.70   1
  -5   1   4  154.78   11.60   1
  -5   1   4  163.38   14.00   1
  -5   1   4  162.08   11.80   1
  -5   1   4  165.98   11.10   1
  -5   1   4  177.68   13.20   1
   4  -1  -4   24.80    3.60   1
   4  -1  -4   26.70    3.80   1
   4  -1  -4   26.30    4.30   1
   4  -1  -4   28.50    5.70   1
  -4   1   4   18.20    3.90   1
  -4   1   4   20.50    3.90   1
  -4   1   4   20.30    4.30   1
  -4   1   4   21.30    5.70   1
   3  -1  -4  124.49    9.50   1
   3  -1  -4  109.29    9.70   1
   3  -1  -4  106.29    7.50   1
   3  -1  -4  105.29    8.30   1
  -3   1   4  110.89    8.50   1
  -3   1   4  128.89    9.50   1
   2  -1  -4  815.62   37.00   1
   2  -1  -4  747.13   38.70   1
   2  -1  -4  738.83   39.80   1
  -2   1   4  723.63   37.90   1
   1  -1  -4  351.46   19.40   1
   1  -1  -4  339.77   18.30   1
   1  -1  -4  346.67   17.30   1
  -1   1   4  372.86   18.10   1
  -1   1   4  329.77   17.00   1
   0  -1  -4 2770.22  133.39  -2
   0   1   4 2770.22  133.39   1
  -1  -1  -4 3108.99  151.38   1
  -2  -1  -4 2752.42  128.99   1
  -2  -1  -4 2434.36  123.99   1
   2   1   4 2815.12  126.29   1
   2   1   4 2449.85  127.99   1
  -3  -1  -4  467.05   23.60   1
  -3  -1  -4  451.75   21.90   1
  -3  -1  -4  414.26   28.80   1
   3   1   4  425.66   22.30   1
   3   1   4  424.96   23.70   1
  -4  -1  -4  417.56   19.50   1
  -4  -1  -4  371.36   28.00   1
  -4  -1  -4  343.97   19.90   1
  -4  -1  -4  362.96   20.70   1
   4   1   4  374.76   21.40   1
   4   1   4  344.47   19.60   1
  -5  -1  -4  208.88   16.40   1
  -5  -1  -4  224.98   13.50   1
  -5  -1  -4  213.58   12.50   1
  -5  -1  -4  259.47   29.60   1
  -5  -1  -4  221.68   13.60   1
  -5  -1  -4  228.38   13.90   1
   5   1   4  202.58   15.70   1
   5   1   4  200.18   12.70   1
   5   1   4  214.88   15.10   1
   5   1   4  226.68   13.30   1
   5   1   4  209.28   13.30   1
  -6  -1  -4  146.29    9.90   1
  -6  -1  -4  156.08    9.80   1
  -6  -1  -4  150.18   10.70   1
  -6  -1  -4  154.38   20.40   1
  -6  -1  -4  155.78   11.20   1
  -6  -1  -4  128.19   13.70   1
   6   1   4  156.68   10.00   1
   6   1   4  167.98   13.10   1
   6   1   4  142.39   12.60   1
   6   1   4  133.19   10.00   1
   6   1   4  148.59   13.80   1
   6   1   4  152.18   10.90   1
  -7  -1  -4  213.48   13.70   1
  -7  -1  -4  167.78   15.80   1
  -7  -1  -4  170.08   11.30   1
  -7  -1  -4  195.18   13.00   1
  -7  -1  -4  200.28   11.90   1
   7   1   4  184.38   15.10   1
   7   1   4  188.38   16.40   1
   7   1   4  194.58   12.20   1
   7   1   4  204.88   13.40   1
   7   1   4  202.08   12.50   1
  -8  -1  -4    3.40    2.20   1
  -8  -1  -4    6.60    3.30   1
   8   1   4    3.40    4.00   1
   8   1   4    2.60    2.30   1
   8   1   4    2.30    4.20   1
   8   1   4   -0.50    2.30   1
   8   1   4    3.30    3.30   1
  -9  -1  -4  106.29    6.50   1
   9   1   4  115.19    6.90   1
   9   1   4  100.49    9.90   1
   8  -2  -4   30.50    3.30   1
   7  -2  -4   67.19    6.30   1
   7  -2  -4   54.59   11.00   1
  -7   2   4   73.19    7.60   1
  -7   2   4   73.09    5.90   1
   6  -2  -4    3.70    3.70   1
   6  -2  -4   -0.50    2.40   1
   6  -2  -4    0.50    3.90   1
  -6   2   4    3.30    4.90   1
  -6   2   4    2.50    3.50   1
  -6   2   4    2.20    2.80   1
  -6   2   4   -0.10    2.40   1
  -6   2   4    4.30    3.40   1
   5  -2  -4  164.98   11.00   1
   5  -2  -4  147.89   11.50   1
   5  -2  -4  162.58   11.60   1
   5  -2  -4  148.99   14.40   1
  -5   2   4  160.78   11.10   1
  -5   2   4  165.88   11.30   1
  -5   2   4  163.28   12.80   1
  -5   2   4  178.28   12.10   1
  -5   2   4  166.88   13.10   1
  -5   2   4  157.18   14.10   1
   4  -2  -4  212.38   14.40   1
   4  -2  -4  219.78   16.70   1
   4  -2  -4  236.38   13.50   1
   4  -2  -4  231.88   19.20   1
   4  -2  -4  236.58   13.90   1
  -4   2   4  246.18   16.90   1
  -4   2   4  234.88   15.30   1
  -4   2   4  212.78   14.00   1
  -4   2   4  239.08   14.50   1
  -4   2   4  227.68   14.20   1
  -4   2   4  250.27   16.50   1
   3  -2  -4  282.67   14.90   1
   3  -2  -4  261.37   15.80   1
   3  -2  -4  279.97   19.50   1
   3  -2  -4  277.87   15.00   1
   3  -2  -4  258.47   20.80   1
  -3   2   4  270.77   16.70   1
  -3   2   4  276.97   16.60   1
   2  -2  -4   18.70    4.90   1
   2  -2  -4   22.80    2.70   1
   2  -2  -4   22.90    4.60   1
  -2   2   4   20.40    3.00   1
  -2   2   4   13.10    3.40   1
   1  -2  -4  184.98   12.60   1
   1  -2  -4  189.28    9.70   1
   1  -2  -4  191.08   11.20   1
   1  -2  -4  182.58   11.90   1
  -1   2   4  185.98   11.20   1
  -1   2   4  188.58   11.20   1
   0   2   4  439.86   22.50  -2
   0  -2  -4  439.86   22.50   1
   0   2   4  453.15   24.20  -2
   0  -2  -4  453.15   24.20   1
   0  -2  -4  462.95   23.10  -2
   0   2   4  462.95   23.10   1
   0  -2  -4  441.26   23.60  -2
   0   2   4  441.26   23.60   1
   1   2   4 2705.93  130.69   1
  -2  -2  -4 2191.78  108.79   1
  -2  -2  -4 2334.87  109.19   1
  -2  -2  -4 2063.99  105.99   1
   2   2   4 2163.88  105.69   1
  -3  -2  -4  182.38   11.70   1
  -3  -2  -4  148.69   13.60   1
  -3  -2  -4  156.38   16.10   1
  -3  -2  -4  178.98    9.40   1
   3   2   4  159.88    9.50   1
   3   2   4  163.98   11.30   1
  -4  -2  -4  459.15   25.50   1
  -4  -2  -4  426.16   23.90   1
  -4  -2  -4  462.35   22.60   1
   4   2   4  485.95   25.60   1
   4   2   4  452.35   24.90   1
   4   2   4  416.36   27.20   1
   4   2   4  434.66   22.80   1
  -5  -2  -4   45.90    3.80   1
  -5  -2  -4   53.19    5.70   1
  -5  -2  -4   57.19   13.90   1
  -5  -2  -4   42.80    4.80   1
  -5  -2  -4   46.30    4.40   1
  -5  -2  -4   42.00    6.30   1
   5   2   4   49.20    4.60   1
   5   2   4   47.30    4.90   1
   5   2   4   50.29    7.30   1
   5   2   4   46.10    7.00   1
   5   2   4   54.69    6.30   1
   5   2   4   58.69    5.80   1
   5   2   4   42.50    6.00   1
  -6  -2  -4   97.19    8.40   1
  -6  -2  -4  106.49   10.10   1
  -6  -2  -4  126.19   21.40   1
  -6  -2  -4   84.69   10.50   1
  -6  -2  -4   96.49    7.60   1
  -6  -2  -4   93.39    8.30   1
   6   2   4   92.49    7.50   1
   6   2   4   96.89    8.30   1
   6   2   4   95.99    9.60   1
   6   2   4   88.59   10.50   1
   6   2   4  107.39    7.40   1
   6   2   4   97.19    7.70   1
   6   2   4   85.39   10.10   1
  -7  -2  -4   30.70   12.10   1
  -7  -2  -4   43.10    5.20   1
  -7  -2  -4   51.49    6.70   1
  -7  -2  -4   39.00    5.90   1
  -7  -2  -4   49.50    8.50   1
   7   2   4   39.10    5.10   1
   7   2   4   30.60    5.40   1
   7   2   4   36.10    7.30   1
   7   2   4   36.30    7.10   1
   7   2   4   38.80    4.80   1
  -8  -2  -4   49.99    5.10   1
  -8  -2  -4   44.60    5.90   1
   8   2   4   56.79    5.50   1
   8   2   4   44.90    8.20   1
   8   2   4   39.40    6.90   1
   8   2   4   41.80    6.20   1
   8   2   4   53.99    5.70   1
  -9  -2  -4    4.80    2.50   1
  -9  -2  -4    6.10    2.00   1
   9   2   4    1.90    2.90   1
   7  -3  -4    9.60    2.70   1
   7  -3  -4    7.20    3.20   1
   7  -3  -4   11.30    3.10   1
  -7   3   4   12.00    3.80   1
   6  -3  -4   24.70    4.20   1
   6  -3  -4   18.50    5.60   1
   6  -3  -4   40.80    6.00   1
  -6   3   4   21.10    5.80   1
  -6   3   4   17.70    3.80   1
  -6   3   4   28.40    5.60   1
  -6   3   4   29.70    3.90   1
   5  -3  -4   59.99    6.30   1
   5  -3  -4   77.69    7.80   1
   5  -3  -4   76.09   10.60   1
  -5   3   4   76.09    9.00   1
  -5   3   4   71.59    7.20   1
  -5   3   4   66.79    8.30   1
  -5   3   4   71.59    6.60   1
  -5   3   4   67.09    8.70   1
  -5   3   4   53.39    6.80   1
   4  -3  -4   15.30    3.90   1
   4  -3  -4   22.60    3.70   1
   4  -3  -4   23.50    4.20   1
   4  -3  -4   15.70    5.40   1
  -4   3   4   25.90    4.10   1
  -4   3   4   20.60    4.60   1
  -4   3   4   19.00    4.90   1
  -4   3   4   25.40    4.60   1
  -4   3   4   27.00    5.30   1
  -4   3   4   39.70    6.80   1
   3  -3  -4   66.89    5.40   1
   3  -3  -4   83.49    9.60   1
   3  -3  -4   69.09   10.50   1
   3  -3  -4   68.59    5.80   1
   3  -3  -4   65.69    6.50   1
  -3   3   4   68.19    6.70   1
  -3   3   4   80.39    7.10   1
  -3   3   4   75.59    7.20   1
  -3   3   4   79.89    8.50   1
  -3   3   4   64.39    7.50   1
   2  -3  -4  409.76   24.40   1
   2  -3  -4  408.36   19.40   1
   2  -3  -4  354.16   21.80   1
  -2   3   4  351.36   20.50   1
  -2   3   4  374.76   21.00   1
  -2   3   4  391.06   21.90   1
   1  -3  -4  429.46   21.90   1
   1  -3  -4  478.25   26.00   1
  -1   3   4  454.05   24.20   1
  -1   3   4  439.16   24.20   1
   0   3   4 1390.76   73.19  -2
   0  -3  -4 1390.76   73.19   1
   0   3   4 1607.64   75.69  -2
   0  -3  -4 1607.64   75.69   1
   0  -3  -4 1620.54   74.69  -2
   0   3   4 1620.54   74.69   1
   0  -3  -4 1485.45   74.99  -2
   0   3   4 1485.45   74.99   1
  -1  -3  -4 1128.59   56.09   1
  -1  -3  -4 1107.49   51.69   1
  -1  -3  -4 1053.59   55.89   1
   1   3   4 1056.69   52.89   1
   1   3   4 1053.89   53.99   1
   1   3   4 1061.09   55.09   1
  -2  -3  -4  695.93   34.40   1
  -2  -3  -4  701.43   37.00   1
   2   3   4  730.43   36.80   1
   2   3   4  660.53   36.80   1
   2   3   4  747.63   36.30   1
  -3  -3  -4  353.96   19.60   1
  -3  -3  -4  288.87   23.00   1
  -3  -3  -4  314.47   21.10   1
   3   3   4  331.37   18.80   1
   3   3   4  335.57   18.90   1
   3   3   4  288.87   16.70   1
  -4  -3  -4  292.27   24.80   1
  -4  -3  -4  297.27   19.00   1
  -4  -3  -4  292.97   15.50   1
  -4  -3  -4  304.87   15.80   1
   4   3   4  301.47   16.80   1
   4   3   4  292.17   16.40   1
   4   3   4  282.77   18.00   1
   4   3   4  297.87   17.30   1
   4   3   4  290.77   15.90   1
   4   3   4  293.27   18.50   1
  -5  -3  -4   59.59    4.60   1
  -5  -3  -4   65.89   14.20   1
  -5  -3  -4   65.19    9.10   1
  -5  -3  -4   41.50    4.80   1
  -5  -3  -4   63.79    6.60   1
  -5  -3  -4   59.39    4.90   1
   5   3   4   59.99    7.10   1
   5   3   4   59.39    7.20   1
   5   3   4   49.50    4.70   1
   5   3   4   51.09    7.30   1
   5   3   4   52.79    5.20   1
   5   3   4   66.29    7.00   1
   5   3   4   56.39    5.80   1
   5   3   4   57.09    5.40   1
  -6  -3  -4  221.58   14.40   1
  -6  -3  -4  231.38   13.80   1
  -6  -3  -4  245.98   12.60   1
  -6  -3  -4  216.28   12.90   1
  -6  -3  -4  210.48   17.10   1
  -6  -3  -4  230.68   17.50   1
  -6  -3  -4  230.58   25.50   1
  -6  -3  -4  234.48   14.40   1
   6   3   4  226.48   16.00   1
   6   3   4  222.08   15.60   1
   6   3   4  236.68   13.70   1
   6   3   4  215.48   13.70   1
   6   3   4  242.78   13.10   1
   6   3   4  223.48   13.90   1
  -7  -3  -4  128.19    9.70   1
  -7  -3  -4  111.39    9.20   1
  -7  -3  -4  109.39    8.70   1
  -7  -3  -4  133.79   14.30   1
  -7  -3  -4  110.19   20.80   1
   7   3   4   89.39    9.20   1
   7   3   4  115.99   11.90   1
   7   3   4  103.19   10.90   1
   7   3   4  116.89    8.60   1
   7   3   4  117.39    8.00   1
   7   3   4  112.59    8.60   1
  -8  -3  -4   43.90    4.80   1
  -8  -3  -4   39.80    5.30   1
  -8  -3  -4   47.30   15.20   1
   8   3   4   40.50    4.80   1
   8   3   4   46.80    7.60   1
   8   3   4   50.89    7.60   1
  -9  -3  -4   29.80    4.20   1
  -9  -3  -4   32.70    4.20   1
   9   3   4   44.80    4.30   1
   9   3   4   36.40    5.60   1
   7  -4  -4   13.60    2.70   1
   7  -4  -4    8.70    2.10   1
   6  -4  -4   18.70    4.30   1
   6  -4  -4   10.80    5.00   1
   6  -4  -4   13.00    3.20   1
  -6   4   4   13.90    4.80   1
  -6   4   4   15.30    4.20   1
  -6   4   4   14.80    3.20   1
   5  -4  -4   78.59    7.80   1
   5  -4  -4   82.09   11.20   1
   5  -4  -4   75.59    6.90   1
  -5   4   4   61.29    8.40   1
  -5   4   4   69.29    7.50   1
  -5   4   4   82.79   10.20   1
  -5   4   4   94.59    9.60   1
   4  -4  -4   92.59   11.60   1
   4  -4  -4   91.09    7.30   1
   4  -4  -4   93.19    7.90   1
  -4   4   4   85.89    8.40   1
  -4   4   4   82.09    8.20   1
  -4   4   4   75.59    8.30   1
  -4   4   4   83.29    9.90   1
  -4   4   4   82.69   10.20   1
   3  -4  -4  174.98   12.20   1
   3  -4  -4  205.18   17.70   1
   3  -4  -4  181.38   11.40   1
   3  -4  -4  179.18   12.90   1
   3  -4  -4  201.78   14.90   1
  -3   4   4  201.18   14.70   1
  -3   4   4  201.58   13.10   1
  -3   4   4  198.08   14.40   1
  -3   4   4  189.88   12.70   1
  -3   4   4  194.98   12.80   1
   2  -4  -4  192.68    9.60   1
   2  -4  -4  165.48    9.70   1
   2  -4  -4  167.18   12.40   1
   2  -4  -4  177.48   14.90   1
  -2   4   4  145.39   11.00   1
  -2   4   4  182.28   12.70   1
  -2   4   4  157.98   12.40   1
  -2   4   4  180.38   11.40   1
  -2   4   4  151.58   11.60   1
   1  -4  -4  529.25   29.70   1
   1  -4  -4  480.05   26.90   1
   1  -4  -4  505.45   24.70   1
  -1   4   4  489.75   27.90   1
  -1   4   4  497.95   27.90   1
  -1   4   4  539.45   27.80   1
   0   4   4 1113.29   57.49  -2
   0  -4  -4 1113.29   57.49   1
   0   4   4 1108.09   56.49  -2
   0  -4  -4 1108.09   56.49   1
   0   4   4 1248.88   60.69  -2
   0  -4  -4 1248.88   60.69   1
   0  -4  -4 1204.48   60.09  -2
   0   4   4 1204.48   60.09   1
   0  -4  -4 1271.97   59.09  -2
   0   4   4 1271.97   59.09   1
  -1  -4  -4  112.09    6.30   1
  -1  -4  -4  115.39    9.50   1
  -1  -4  -4  102.89   11.80   1
   1   4   4  110.89    9.50   1
  -2  -4  -4  544.45   31.50   1
  -2  -4  -4  563.94   28.40   1
  -2  -4  -4  607.14   31.90   1
   2   4   4  593.94   31.60   1
   2   4   4  560.74   30.30   1
  -3  -4  -4 1065.69   49.50   1
  -3  -4  -4  961.90   53.59   1
  -3  -4  -4 1051.39   53.19   1
  -3  -4  -4 1051.99   50.49   1
  -3  -4  -4  934.01   55.99   1
   3   4   4  998.90   50.09   1
   3   4   4  984.60   51.69   1
   3   4   4 1056.89   52.69   1
  -4  -4  -4   50.09    4.70   1
  -4  -4  -4   37.00    6.30   1
  -4  -4  -4   46.20   11.10   1
  -4  -4  -4   44.40    4.20   1
   4   4   4   48.00    5.10   1
   4   4   4   40.10    3.90   1
   4   4   4   39.80    4.90   1
   4   4   4   48.70    7.00   1
   4   4   4   58.59    8.00   1
  -5  -4  -4   46.80    7.40   1
  -5  -4  -4   52.49    5.00   1
  -5  -4  -4   51.59    5.10   1
  -5  -4  -4   57.69   14.00   1
   5   4   4   52.59    6.20   1
   5   4   4   51.19    6.30   1
   5   4   4   57.79    7.90   1
   5   4   4   55.99    6.10   1
   5   4   4   58.29    5.40   1
   5   4   4   45.60    8.40   1
   5   4   4   50.19    5.80   1
  -6  -4  -4   30.20    7.30   1
  -6  -4  -4   20.90    4.40   1
  -6  -4  -4   21.30    3.10   1
  -6  -4  -4   17.20    4.20   1
  -6  -4  -4   12.20   10.10   1
  -6  -4  -4   24.60    4.20   1
   6   4   4   21.80    5.10   1
   6   4   4   23.10    4.80   1
   6   4   4   22.70    4.50   1
   6   4   4   20.40    3.40   1
   6   4   4   21.70    4.70   1
   6   4   4   26.50    5.90   1
  -7  -4  -4  135.99    8.00   1
  -7  -4  -4  126.09    9.40   1
  -7  -4  -4  123.99   10.10   1
  -7  -4  -4  126.99   21.00   1
  -7  -4  -4  135.99   12.90   1
  -7  -4  -4  120.49    9.50   1
  -7  -4  -4  114.69    8.30   1
   7   4   4  112.39   10.70   1
   7   4   4  128.69    9.10   1
   7   4   4  129.29    9.70   1
  -8  -4  -4   56.09    6.60   1
  -8  -4  -4   69.69    6.60   1
  -8  -4  -4   64.59   17.40   1
   8   4   4   73.09    8.50   1
   8   4   4   73.69    6.90   1
  -9  -4  -4   56.19    5.50   1
  -9  -4  -4   54.39    4.90   1
   9   4   4   47.90    4.80   1
   9   4   4   46.50    6.20   1
   6  -5  -4   64.79    5.20   1
  -6   5   4   53.39    5.00   1
  -6   5   4   42.60    6.20   1
   5  -5  -4   11.60    3.00   1
   5  -5  -4    7.60    3.40   1
   5  -5  -4   11.40    5.00   1
  -5   5   4    7.40    3.30   1
  -5   5   4    7.50    4.90   1
   4  -5  -4    0.50    2.30   1
   4  -5  -4   -0.80    3.70   1
   4  -5  -4    3.60    3.00   1
  -4   5   4    4.80    3.60   1
  -4   5   4    0.60    4.80   1
  -4   5   4    4.20    3.80   1
  -4   5   4    0.90    3.70   1
  -4   5   4    5.90    4.00   1
   3  -5  -4   45.60    5.00   1
   3  -5  -4   44.00    7.70   1
   3  -5  -4   48.00    4.80   1
   3  -5  -4   43.60    5.90   1
  -3   5   4   42.50    7.80   1
  -3   5   4   45.70    7.90   1
  -3   5   4   67.99    7.50   1
  -3   5   4   52.79    6.50   1
  -3   5   4   38.40    6.60   1
   2  -5  -4  110.49    9.90   1
   2  -5  -4  118.49    6.90   1
   2  -5  -4  107.49   13.10   1
   2  -5  -4   94.69    7.20   1
  -2   5   4   96.19    9.30   1
  -2   5   4   95.29    8.70   1
  -2   5   4  112.69    8.70   1
  -2   5   4  118.99   10.50   1
  -2   5   4  110.19    8.80   1
  -2   5   4  122.89   10.40   1
   1  -5  -4  164.88   13.40   1
   1  -5  -4  142.69    7.90   1
   1  -5  -4  133.99   10.30   1
  -1   5   4  145.59   11.80   1
  -1   5   4  165.58   10.90   1
  -1   5   4  139.09   11.10   1
  -1   5   4  129.69    9.90   1
   0   5   4    4.30    2.30  -2
   0  -5  -4    4.30    2.30   1
   0   5   4    5.00    1.20  -2
   0  -5  -4    5.00    1.20   1
   0   5   4    6.40    4.00  -2
   0  -5  -4    6.40    4.00   1
   0  -5  -4    6.80    3.20  -2
   0   5   4    6.80    3.20   1
   0  -5  -4   14.80    4.40  -2
   0   5   4   14.80    4.40   1
   0  -5  -4    3.50    3.30  -2
   0   5   4    3.50    3.30   1
  -1  -5  -4  622.24   34.10   1
  -1  -5  -4  599.14   29.90   1
  -1  -5  -4  603.04   36.40   1
  -1  -5  -4  640.54   34.50   1
   1   5   4  612.34   32.90   1
   1   5   4  602.84   34.30   1
   1   5   4  618.84   32.30   1
  -2  -5  -4 1041.10   52.89   1
  -2  -5  -4 1135.49   57.49   1
  -2  -5  -4 1037.50   56.59   1
   2   5   4 1183.78   57.49   1
  -3  -5  -4  161.38   17.60   1
  -3  -5  -4  174.58   14.90   1
  -3  -5  -4  202.48   10.90   1
  -3  -5  -4  179.28   10.60   1
  -3  -5  -4  206.68   15.40   1
   3   5   4  192.48   11.50   1
   3   5   4  189.28   14.40   1
  -4  -5  -4   72.59    5.70   1
  -4  -5  -4   71.79   10.80   1
  -4  -5  -4   83.19   10.20   1
  -4  -5  -4   70.39    5.90   1
  -4  -5  -4   81.19   15.20   1
   4   5   4   72.49    9.10   1
   4   5   4   75.39    9.90   1
   4   5   4   72.19    6.70   1
  -5  -5  -4   74.49   16.40   1
  -5  -5  -4   74.89    5.90   1
  -5  -5  -4   73.69   10.10   1
  -5  -5  -4   81.49    6.50   1
   5   5   4   73.99    9.50   1
   5   5   4   75.19    7.30   1
   5   5   4   83.69    7.20   1
   5   5   4   72.69    6.00   1
   5   5   4   71.29    7.10   1
  -6  -5  -4  376.36   21.20   1
  -6  -5  -4  378.26   20.40   1
  -6  -5  -4  372.76   19.80   1
  -6  -5  -4  320.37   32.00   1
   6   5   4  364.66   20.10   1
   6   5   4  356.56   23.60   1
   6   5   4  382.16   21.70   1
   6   5   4  373.16   21.50   1
   6   5   4  374.46   21.20   1
  -7  -5  -4  108.49   21.80   1
  -7  -5  -4  119.59    8.00   1
  -7  -5  -4  112.69    9.30   1
  -7  -5  -4  123.89   10.00   1
  -7  -5  -4   92.29   18.50   1
  -7  -5  -4  121.59    8.60   1
   7   5   4  126.09   11.20   1
   7   5   4  118.09   10.90   1
   7   5   4  121.89    8.80   1
   7   5   4  131.69    9.90   1
  -8  -5  -4    7.30    3.40   1
  -8  -5  -4    9.80   13.50   1
  -8  -5  -4    2.80    2.80   1
   8   5   4    2.90    2.50   1
   8   5   4    3.70    3.10   1
   8   5   4    3.30    3.20   1
  -9  -5  -4  146.69   10.00   1
  -9  -5  -4  147.09    9.50   1
   9   5   4  162.18    9.50   1
   6  -6  -4   52.19    4.50   1
  -6   6   4   41.90    3.80   1
   5  -6  -4   11.80    2.70   1
   5  -6  -4   18.60    3.80   1
  -5   6   4   10.60    3.30   1
  -5   6   4   15.60    4.50   1
   4  -6  -4    2.00    4.00   1
   4  -6  -4    0.30    2.00   1
   4  -6  -4    1.10    2.70   1
  -4   6   4    1.60    4.60   1
  -4   6   4    4.90    3.40   1
  -4   6   4    0.40    3.80   1
   3  -6  -4   35.90    4.40   1
   3  -6  -4   51.79    7.90   1
   3  -6  -4   45.40    5.10   1
  -3   6   4   47.20    6.60   1
  -3   6   4   33.30    6.60   1
  -3   6   4   33.90    7.40   1
   2  -6  -4    5.20    3.90   1
   2  -6  -4   11.80    2.60   1
  -2   6   4    7.50    5.20   1
  -2   6   4    8.60    4.40   1
  -2   6   4    9.90    7.70   1
  -2   6   4    7.60    3.10   1
   1  -6  -4   30.70    6.10   1
   1  -6  -4   24.10    2.50   1
   1  -6  -4   23.60    4.90   1
   1  -6  -4   20.50    6.40   1
  -1   6   4   17.10    4.30   1
  -1   6   4   27.20    4.80   1
  -1   6   4   17.20    4.30   1
  -1   6   4   24.40    5.30   1
  -1   6   4   22.00    5.60   1
   0   6   4  239.48   17.00  -2
   0  -6  -4  239.48   17.00   1
   0   6   4  205.18   11.10  -2
   0  -6  -4  205.18   11.10   1
   0   6   4  253.67   17.10  -2
   0  -6  -4  253.67   17.10   1
   0  -6  -4  234.18   16.80  -2
   0   6   4  234.18   16.80   1
   0  -6  -4  208.68   16.50  -2
   0   6   4  208.68   16.50   1
   0  -6  -4  211.38   18.10  -2
   0   6   4  211.38   18.10   1
   0  -6  -4  201.38   13.50  -2
   0   6   4  201.38   13.50   1
  -1  -6  -4  301.27   20.40   1
  -1  -6  -4  275.27   19.50   1
  -1  -6  -4  293.57   14.90   1
  -1  -6  -4  306.07   22.80   1
   1   6   4  278.27   20.00   1
   1   6   4  283.77   17.70   1
   1   6   4  296.67   17.90   1
   1   6   4  306.07   16.70   1
  -2  -6  -4  533.75   31.20   1
  -2  -6  -4  505.15   26.60   1
  -2  -6  -4  588.94   34.90   1
  -2  -6  -4  547.95   32.40   1
   2   6   4  496.65   28.40   1
   2   6   4  558.24   32.10   1
  -3  -6  -4   93.99   15.60   1
  -3  -6  -4   90.49    6.60   1
  -3  -6  -4  104.29   12.00   1
  -3  -6  -4   99.99    6.80   1
  -3  -6  -4   91.39   10.80   1
   3   6   4  107.09   11.10   1
   3   6   4   94.89    7.80   1
   3   6   4   97.79    7.80   1
   3   6   4  103.09    8.00   1
  -4  -6  -4  712.43   35.00   1
  -4  -6  -4  708.23   35.20   1
  -4  -6  -4  592.34   39.70   1
  -4  -6  -4  645.74   44.40   1
  -4  -6  -4  700.03   41.30   1
   4   6   4  730.73   36.00   1
   4   6   4  667.13   46.40   1
   4   6   4  728.23   35.90   1
   4   6   4  708.13   35.90   1
   4   6   4  704.83   34.60   1
  -5  -6  -4   54.79   14.70   1
  -5  -6  -4   48.00    8.50   1
  -5  -6  -4   60.89    6.00   1
  -5  -6  -4   56.99    5.60   1
   5   6   4   67.19    9.80   1
   5   6   4   70.39    6.70   1
   5   6   4   70.39    7.00   1
   5   6   4   64.89    6.90   1
   5   6   4   58.39    5.30   1
  -6  -6  -4  304.17   16.70   1
  -6  -6  -4  254.37   28.60   1
  -6  -6  -4  301.27   17.20   1
  -6  -6  -4  276.47   17.50   1
   6   6   4  295.47   21.20   1
   6   6   4  291.87   20.50   1
   6   6   4  301.77   17.60   1
   6   6   4  301.97   16.60   1
   6   6   4  298.07   18.00   1
  -7  -6  -4  328.87   18.10   1
  -7  -6  -4  329.37   19.40   1
  -7  -6  -4  287.57   32.00   1
  -7  -6  -4  325.47   18.70   1
  -7  -6  -4  325.47   19.20   1
   7   6   4  329.27   19.70   1
   7   6   4  350.96   20.60   1
   7   6   4  337.67   19.50   1
   7   6   4  350.86   18.60   1
  -8  -6  -4    8.30    3.10   1
  -8  -6  -4   11.90    3.00   1
  -8  -6  -4   10.70    3.60   1
  -8  -6  -4   12.40    3.10   1
   8   6   4   18.60    4.00   1
   8   6   4   11.30    2.80   1
  -9  -6  -4   54.89    5.30   1
  -9  -6  -4   56.49    5.50   1
   9   6   4   60.89    4.90   1
   5  -7  -4   13.60    2.40   1
  -5   7   4   12.50    2.80   1
  -5   7   4   11.30    3.50   1
   4  -7  -4    5.60    2.80   1
   4  -7  -4    2.00    2.10   1
  -4   7   4   -0.80    4.00   1
  -4   7   4    2.30    3.10   1
   3  -7  -4    6.30    2.90   1
   3  -7  -4   12.40    3.10   1
  -3   7   4   20.70    5.90   1
  -3   7   4   15.40    4.70   1
  -3   7   4    7.90    4.70   1
   2  -7  -4   33.60    4.10   1
  -2   7   4   36.00    6.70   1
  -2   7   4   27.70    6.40   1
  -2   7   4   33.80    5.50   1
   1  -7  -4  227.08   12.50   1
  -1   7   4  243.18   16.40   1
  -1   7   4  243.58   18.10   1
  -1   7   4  248.48   15.50   1
  -1   7   4  227.98   17.00   1
   0   7   4  233.38   12.30  -2
   0  -7  -4  233.38   12.30   1
   0   7   4  265.47   22.30  -2
   0  -7  -4  265.47   22.30   1
   0   7   4  233.08   26.80  -2
   0  -7  -4  233.08   26.80   1
   0  -7  -4  222.48   15.10  -2
   0   7   4  222.48   15.10   1
   0  -7  -4  229.38   14.10  -2
   0   7   4  229.38   14.10   1
   0  -7  -4  252.17   15.60  -2
   0   7   4  252.17   15.60   1
   0  -7  -4  240.88   16.70  -2
   0   7   4  240.88   16.70   1
   0  -7  -4  271.57   19.30  -2
   0   7   4  271.57   19.30   1
  -1  -7  -4   79.89   10.50   1
  -1  -7  -4   76.29    9.90   1
  -1  -7  -4   74.09    4.90   1
  -1  -7  -4   94.79   16.40   1
   1   7   4   89.89    7.10   1
   1   7   4   68.19    7.00   1
   1   7   4   67.89    6.00   1
   1   7   4   87.39    7.50   1
   1   7   4   69.99    9.80   1
  -2  -7  -4   67.19   10.80   1
  -2  -7  -4   64.19   12.10   1
  -2  -7  -4   50.89    4.60   1
   2   7   4   58.69    6.00   1
   2   7   4   66.99    6.30   1
   2   7   4   60.99    6.20   1
   2   7   4   71.39    7.80   1
   2   7   4   68.99   10.30   1
  -3  -7  -4  218.28   25.60   1
  -3  -7  -4  167.48   10.40   1
  -3  -7  -4  182.88   10.60   1
  -3  -7  -4  160.98   18.70   1
  -3  -7  -4  155.88   15.00   1
   3   7   4  167.58   15.60   1
   3   7   4  190.38   11.50   1
   3   7   4  180.68   11.70   1
   3   7   4  178.08   10.30   1
  -4  -7  -4  438.36   23.00   1
  -4  -7  -4  436.16   30.30   1
  -4  -7  -4  417.86   23.10   1
  -4  -7  -4  431.86   33.40   1
   4   7   4  447.46   24.00   1
   4   7   4  429.86   24.00   1
   4   7   4  440.66   22.50   1
   4   7   4  427.46   28.80   1
  -5  -7  -4   61.29    6.20   1
  -5  -7  -4   48.30   15.00   1
  -5  -7  -4   75.59    6.90   1
   5   7   4   69.49    5.70   1
   5   7   4   72.19   10.80   1
   5   7   4   79.09    7.90   1
   5   7   4   74.89    7.80   1
  -6  -7  -4   66.09   10.30   1
  -6  -7  -4   63.39   16.80   1
  -6  -7  -4   83.99    7.70   1
  -6  -7  -4   75.49    6.80   1
   6   7   4   83.49    6.60   1
   6   7   4   68.09   10.50   1
   6   7   4   87.89    9.10   1
   6   7   4   86.59    8.50   1
  -7  -7  -4   85.19    6.80   1
  -7  -7  -4   81.19    7.80   1
  -7  -7  -4   91.09    7.60   1
  -7  -7  -4   80.89    7.70   1
  -7  -7  -4   68.29   16.50   1
   7   7   4   77.59    8.60   1
   7   7   4   93.19    6.90   1
   7   7   4   82.79    8.20   1
  -8  -7  -4   93.99    7.40   1
  -8  -7  -4   96.69    6.90   1
  -8  -7  -4   99.29    7.90   1
  -8  -7  -4   95.49    8.10   1
   8   7   4  102.39    7.20   1
  -9  -7  -4   18.60    3.00   1
  -9  -7  -4   19.20    4.20   1
   9   7   4   15.90    2.80   1
   4  -8  -4    8.60    3.00   1
  -4   8   4    5.90    3.50   1
  -4   8   4    8.80    2.80   1
   3  -8  -4   17.70    4.60   1
   3  -8  -4   19.40    3.20   1
  -3   8   4   18.70    5.30   1
  -3   8   4   18.10    4.40   1
   2  -8  -4  107.39    7.50   1
  -2   8   4  109.39   11.60   1
  -2   8   4  100.99   10.60   1
  -2   8   4  125.29   10.00   1
   1  -8  -4   21.90    2.90   1
   1  -8  -4   10.90    9.00   1
  -1   8   4   19.80    4.90   1
  -1   8   4    7.60    5.30   1
  -1   8   4   11.00    4.60   1
   0   8   4  139.19   17.20  -2
   0  -8  -4  139.19   17.20   1
   0   8   4  127.09    7.30  -2
   0  -8  -4  127.09    7.30   1
   0  -8  -4  114.29   10.90  -2
   0   8   4  114.29   10.90   1
   0  -8  -4  126.89    9.40  -2
   0   8   4  126.89    9.40   1
   0  -8  -4  131.79   10.50  -2
   0   8   4  131.79   10.50   1
   0  -8  -4  159.18   16.20  -2
   0   8   4  159.18   16.20   1
  -1  -8  -4   23.50    9.50   1
  -1  -8  -4   19.30    2.50   1
   1   8   4   30.20    7.80   1
   1   8   4   13.60    4.10   1
  -2  -8  -4   33.20   10.20   1
  -2  -8  -4   40.60    4.00   1
   2   8   4   32.60    6.40   1
   2   8   4   37.10    5.10   1
   2   8   4   48.10    5.70   1
   2   8   4   42.90    4.40   1
   2   8   4   35.30    8.00   1
  -3  -8  -4    7.60    8.40   1
  -3  -8  -4   16.30    3.10   1
  -3  -8  -4   15.10    2.90   1
   3   8   4    8.30    3.90   1
   3   8   4   12.30    4.50   1
   3   8   4   16.70    3.00   1
   3   8   4    4.70    4.70   1
  -4  -8  -4    4.30    2.40   1
  -4  -8  -4    7.10    3.00   1
  -4  -8  -4    3.40    9.10   1
   4   8   4    9.30    3.80   1
   4   8   4    6.20    3.20   1
   4   8   4    1.70    4.50   1
   4   8   4    7.50    2.90   1
  -5  -8  -4   68.59   16.40   1
  -5  -8  -4   86.29    7.70   1
   5   8   4  100.59   17.30   1
   5   8   4   94.79    6.80   1
   5   8   4   95.79    8.90   1
  -6  -8  -4  321.17   17.50   1
  -6  -8  -4  239.68   28.70   1
  -6  -8  -4  298.67   17.80   1
   6   8   4  306.67   18.70   1
   6   8   4  315.87   16.70   1
   6   8   4  308.57   23.20   1
  -7  -8  -4   28.20    4.50   1
  -7  -8  -4   32.30    4.30   1
   7   8   4   24.20    5.30   1
   7   8   4   28.10    3.50   1
  -8  -8  -4   19.80    3.90   1
  -8  -8  -4   14.00    3.10   1
  -8  -8  -4   18.50    2.90   1
   8   8   4   13.70    4.40   1
   8   8   4   13.70    2.50   1
  -9  -8  -4   10.10    2.60   1
   9   8   4    9.10    1.80   1
  -3   9   4    7.90    3.70   1
  -3   9   4    6.70    2.90   1
  -2   9   4    2.80    4.40   1
  -2   9   4   12.40    3.50   1
  -1   9   4   30.80    6.30   1
  -1   9   4   27.20    4.50   1
   0  -9  -4  332.77   20.90  -2
   0   9   4  332.77   20.90   1
   0  -9  -4  303.77   20.10  -2
   0   9   4  303.77   20.10   1
   0  -9  -4  378.86   23.40  -2
   0   9   4  378.86   23.40   1
   0  -9  -4  352.76   27.30  -2
   0   9   4  352.76   27.30   1
  -1  -9  -4  201.98   11.00   1
   1   9   4  218.88   14.60   1
   1   9   4  197.08   13.10   1
   1   9   4  197.58   13.40   1
   1   9   4  224.78   18.90   1
  -2  -9  -4  132.29    8.20   1
   2   9   4  122.99   10.00   1
   2   9   4  124.09    9.60   1
   2   9   4  172.98   16.50   1
   2   9   4  136.59   10.70   1
  -3  -9  -4  102.89    8.70   1
  -3  -9  -4  106.19    7.70   1
   3   9   4  113.79    9.30   1
   3   9   4  110.69    7.70   1
   3   9   4  109.49    9.50   1
   3   9   4  121.69   15.70   1
  -4  -9  -4   49.10    5.20   1
  -4  -9  -4   56.69    5.70   1
   4   9   4   51.69    6.60   1
   4   9   4   34.40    8.70   1
   4   9   4   49.99    5.70   1
   4   9   4   54.29    4.90   1
  -5  -9  -4   52.99    5.70   1
   5   9   4   58.69    5.20   1
   5   9   4   67.79    7.60   1
   5   9   4   58.69    6.80   1
   5   9   4   63.19   11.70   1
  -6  -9  -4   33.40    4.50   1
  -6  -9  -4   39.60    5.20   1
   6   9   4   44.30    5.90   1
   6   9   4   23.20    5.20   1
   6   9   4   30.30    8.80   1
   6   9   4   35.40    3.90   1
  -7  -9  -4   21.30    4.00   1
  -7  -9  -4   32.40    4.70   1
  -7  -9  -4   26.80    5.30   1
   7   9   4   30.20    5.50   1
   7   9   4   28.90    3.30   1
  -8  -9  -4   79.29    5.70   1
  -8  -9  -4   76.39    6.60   1
  -8  -9  -4   71.09    6.20   1
   8   9   4   72.29    6.30   1
   8   9   4   80.59    5.40   1
   8   9   4   77.49    7.30   1
  -9  -9  -4    6.50    2.00   1
   9   9   4    2.20    1.40   1
   9   9   4    2.40    1.80   1
  -2  10   4   60.69    5.00   1
  -2  10   4   44.90    5.90   1
  -1  10   4    1.20    4.00   1
  -1  10   4    5.10    3.90   1
   0 -10  -4   17.30    3.50  -2
   0  10   4   17.30    3.50   1
   0 -10  -4   22.80    4.20  -2
   0  10   4   22.80    4.20   1
   0 -10  -4   13.70    4.90  -2
   0  10   4   13.70    4.90   1
   1  10   4   22.30    4.00   1
   1  10   4   18.00    4.80   1
   1  10   4   29.30    4.50   1
  -2 -10  -4   42.70    3.70   1
   2  10   4   30.80    4.70   1
   2  10   4   35.90    4.50   1
   2  10   4   31.70    5.30   1
   2  10   4   34.10    8.70   1
  -3 -10  -4   41.30    4.40   1
  -3 -10  -4   51.89    4.80   1
   3  10   4   42.00    6.10   1
   3  10   4   64.99   12.10   1
   3  10   4   44.10    5.80   1
  -4 -10  -4  140.59    9.30   1
  -4 -10  -4  142.29    9.10   1
   4  10   4  158.68   16.60   1
   4  10   4  145.19   10.60   1
   4  10   4  146.59   10.80   1
   4  10   4  123.39    8.60   1
  -5 -10  -4  169.48   10.20   1
  -5 -10  -4  162.58   10.60   1
   5  10   4  163.78   11.70   1
   5  10   4  141.79    9.30   1
   5  10   4  159.28   11.10   1
  -6 -10  -4   37.80    4.90   1
  -6 -10  -4   45.70    4.70   1
   6  10   4   38.10    3.90   1
   6  10   4   35.90    5.40   1
   6  10   4   47.30    5.50   1
  -7 -10  -4    9.70    2.90   1
  -7 -10  -4    9.50    2.40   1
  -7 -10  -4    5.60    2.80   1
   7  10   4    8.70    3.00   1
   7  10   4    4.10    3.80   1
   7  10   4    8.50    2.10   1
  -8 -10  -4    3.30    2.30   1
  -8 -10  -4    5.80    1.90   1
   8  10   4    3.70    2.00   1
   8  10   4    1.30    3.10   1
   8  10   4    8.80    1.70   1
   0 -11  -4   34.20    5.10  -2
   0  11   4   34.20    5.10   1
   0 -11  -4   49.40    5.10  -2
   0  11   4   49.40    5.10   1
   1  11   4   30.30    3.70   1
   1  11   4   27.90    5.90   1
   1  11   4   25.90    3.40   1
   2  11   4   41.10    5.70   1
   2  11   4   52.09    5.30   1
  -3 -11  -4   16.60    2.40   1
   3  11   4   19.00    4.50   1
   3  11   4   12.30    3.70   1
  -4 -11  -4   48.90    4.50   1
  -4 -11  -4   48.80    4.40   1
   4  11   4   46.40    5.80   1
   4  11   4   49.30    5.80   1
  -5 -11  -4   10.40    2.40   1
  -5 -11  -4    8.00    2.50   1
  -5 -11  -4   10.40    2.60   1
   5  11   4    4.50    2.90   1
   5  11   4    7.10    3.60   1
  -6 -11  -4   35.30    4.10   1
  -6 -11  -4   29.20    3.60   1
  -6 -11  -4   33.80    3.70   1
   6  11   4   27.50    4.20   1
   6  11   4   36.50    5.10   1
  -7 -11  -4    3.80    1.90   1
  -7 -11  -4    2.60    1.70   1
  -7 -11  -4    4.80    2.10   1
   7  11   4    0.10    3.10   1
   7  11   4   -0.30    2.10   1
   2  12   4    4.10    2.40   1
   2  12   4   -1.50    2.80   1
   3  12   4    2.30    2.90   1
   3  12   4    4.30    2.80   1
   4  12   4   27.40    4.20   1
   4  12   4   30.50    4.20   1
  -5 -12  -4   15.80    2.10   1
   5  12   4   15.30    3.40   1
   5  12   4   13.30    3.10   1
  -6 -12  -4    9.50    1.80   1
   6  12   4    4.50    2.80   1
   6  12   4    7.60    2.40   1
   6  11  -5   44.60    4.40   1
  -6 -11   5   55.59    4.40   1
  -6 -11   5   37.30    5.50   1
   5  11  -5   12.80    2.80   1
  -5 -11   5    6.20    3.20   1
  -5 -11   5   10.10    2.50   1
  -5 -11   5   10.00    2.70   1
   4  11  -5    2.50    2.40   1
  -4 -11   5    2.80    3.10   1
  -4 -11   5    2.50    1.90   1
   3  11  -5   19.50    3.80   1
  -3 -11   5   16.60    3.20   1
  -3 -11   5   19.00    3.00   1
   2  11  -5   23.30    3.60   1
  -2 -11   5   12.60    4.10   1
   1  11  -5   26.10    3.60   1
   0 -11   5    3.10    1.90  -2
   0  11  -5    3.10    1.90   1
   7  10  -5   20.90    3.10   1
   7  10  -5   18.70    3.10   1
  -7 -10   5   14.50    3.40   1
  -7 -10   5   22.30    3.10   1
   6  10  -5    4.00    2.70   1
   6  10  -5    1.10    2.30   1
   6  10  -5    0.40    3.30   1
   6  10  -5    3.00    2.70   1
  -6 -10   5    1.70    2.30   1
  -6 -10   5    2.10    3.30   1
  -6 -10   5    4.90    2.80   1
   5  10  -5   13.90    3.50   1
   5  10  -5   14.30    3.50   1
  -5 -10   5   14.30    3.80   1
  -5 -10   5   13.90    3.20   1
   4  10  -5   77.69    7.30   1
   4  10  -5   83.59    7.20   1
  -4 -10   5   85.19    7.00   1
  -4 -10   5   76.59    7.50   1
   3  10  -5   60.99    5.80   1
   3  10  -5   54.19    6.10   1
  -3 -10   5   45.90    5.50   1
  -3 -10   5   53.29    5.40   1
   2  10  -5   12.00    3.60   1
  -2 -10   5    7.80    2.60   1
   1  10  -5   63.19    6.30   1
  -1 -10   5   51.89    5.10   1
  -1 -10   5   68.19    5.50   1
   0 -10   5   31.10    4.40  -2
   0  10  -5   31.10    4.40   1
  -1  10  -5    4.70    2.30   1
  -2  10  -5    4.90    1.90   1
   8   9  -5    8.60    2.00   1
   8   9  -5   14.10    2.90   1
  -8  -9   5    9.10    2.80   1
   7   9  -5   49.70    5.60   1
   7   9  -5   50.79    6.10   1
  -7  -9   5   53.39    5.90   1
  -7  -9   5   60.39    5.30   1
  -7  -9   5   49.60    7.40   1
   6   9  -5    0.30    2.20   1
   6   9  -5    1.60    3.20   1
   6   9  -5    3.60    3.10   1
   6   9  -5    1.10    2.60   1
  -6  -9   5    5.00    2.80   1
  -6  -9   5    1.70    3.70   1
  -6  -9   5    2.30    3.00   1
   5   9  -5  148.09   10.70   1
   5   9  -5  129.39    9.00   1
   5   9  -5  126.49   10.40   1
   5   9  -5  140.99   10.10   1
  -5  -9   5  141.29   10.70   1
  -5  -9   5  146.19   10.20   1
   4   9  -5  182.88   11.80   1
   4   9  -5  187.48   12.80   1
   4   9  -5  165.38   12.50   1
   4   9  -5  151.18   10.30   1
  -4  -9   5  170.18   12.10   1
  -4  -9   5  165.98   11.30   1
   3   9  -5   82.79    7.80   1
   3   9  -5   76.59    7.50   1
  -3  -9   5   88.39    7.50   1
  -3  -9   5   48.90    7.80   1
  -3  -9   5   61.39    7.40   1
  -3  -9   5   71.49    6.40   1
   2   9  -5  377.36   21.20   1
   2   9  -5  397.36   21.80   1
  -2  -9   5  381.76   24.10   1
  -2  -9   5  367.76   20.10   1
  -2  -9   5  340.37   19.80   1
  -2  -9   5  336.57   21.50   1
   1   9  -5  348.07   22.60   1
  -1  -9   5  357.86   19.40   1
  -1  -9   5  348.27   22.80   1
  -1  -9   5  367.66   19.20   1
   0  -9   5   11.30    3.00  -2
   0   9  -5   11.30    3.00   1
   0  -9   5    1.30    2.90  -2
   0   9  -5    1.30    2.90   1
   0   9  -5    8.50    2.40  -2
   0  -9   5    8.50    2.40   1
   0   9  -5    3.80    2.70  -2
   0  -9   5    3.80    2.70   1
  -1   9  -5   11.70    3.00   1
  -1   9  -5   15.70    3.60   1
   1  -9   5   12.20    2.40   1
  -2   9  -5   26.50    3.60   1
  -2   9  -5   32.00    4.00   1
  -3   9  -5   17.10    2.70   1
  -3   9  -5   17.40    3.20   1
   8   8  -5   19.10    4.20   1
   8   8  -5   16.90    3.00   1
  -8  -8   5   17.30    2.50   1
  -8  -8   5    8.40    3.20   1
   7   8  -5    2.50    2.90   1
   7   8  -5    4.60    3.30   1
  -7  -8   5    2.80    3.80   1
  -7  -8   5    6.80    2.70   1
  -7  -8   5    1.90    2.90   1
   6   8  -5   15.30    3.60   1
   6   8  -5   13.60    4.50   1
   6   8  -5   13.10    3.50   1
  -6  -8   5   12.80    3.50   1
  -6  -8   5    7.20    4.70   1
  -6  -8   5   17.40    5.60   1
  -6  -8   5   13.70    4.20   1
   5   8  -5  325.37   20.20   1
   5   8  -5  352.06   20.90   1
   5   8  -5  324.37   19.30   1
  -5  -8   5  348.47   19.80   1
  -5  -8   5  352.66   20.50   1
  -5  -8   5  341.27   21.10   1
   4   8  -5  108.89    9.30   1
   4   8  -5  114.29    9.90   1
   4   8  -5  106.59    9.60   1
  -4  -8   5  131.19    9.20   1
  -4  -8   5  119.69    9.80   1
  -4  -8   5  108.49   10.30   1
   3   8  -5  138.89   10.60   1
   3   8  -5  126.39   10.50   1
   3   8  -5  153.98   11.10   1
   3   8  -5  148.69   11.40   1
   3   8  -5  140.99   10.30   1
  -3  -8   5  152.98   12.20   1
  -3  -8   5  142.89   10.20   1
  -3  -8   5  139.19   11.10   1
   2   8  -5   87.29    7.70   1
   2   8  -5   82.89    8.00   1
   2   8  -5   68.89    7.40   1
  -2  -8   5   81.19    7.00   1
  -2  -8   5   76.29    6.30   1
   1   8  -5  108.89    9.10   1
   1   8  -5  109.19    9.10   1
   1   8  -5   88.89    8.00   1
  -1  -8   5   99.79   10.50   1
  -1  -8   5  110.79    7.50   1
  -1  -8   5   98.69    7.10   1
   0  -8   5   53.49    6.20  -2
   0   8  -5   53.49    6.20   1
   0  -8   5   54.09    6.40  -2
   0   8  -5   54.09    6.40   1
   0  -8   5   62.99    6.20  -2
   0   8  -5   62.99    6.20   1
   0   8  -5   62.99    8.60  -2
   0  -8   5   62.99    8.60   1
   0   8  -5   54.19    5.00  -2
   0  -8   5   54.19    5.00   1
   0   8  -5   54.69    5.00  -2
   0  -8   5   54.69    5.00   1
  -1   8  -5   26.10    4.70   1
  -1   8  -5   35.00    5.40   1
   1  -8   5   29.20    3.70   1
   1  -8   5   23.80    3.50   1
  -2   8  -5   53.09    5.50   1
  -2   8  -5   49.80    5.50   1
   2  -8   5   62.19    5.20   1
   2  -8   5   48.90    4.80   1
  -3   8  -5   52.89    5.40   1
  -3   8  -5   45.80    4.80   1
   3  -8   5   40.80    4.20   1
   3  -8   5   42.30    5.80   1
  -4   8  -5   11.60    2.60   1
   4  -8   5   17.40    2.70   1
   8   7  -5   72.89    7.20   1
   8   7  -5   79.69    6.00   1
  -8  -7   5   70.19    7.40   1
  -8  -7   5   63.59    6.60   1
  -8  -7   5   62.99    6.50   1
   7   7  -5  182.08   12.00   1
   7   7  -5  137.99   19.50   1
   7   7  -5  174.08   13.20   1
  -7  -7   5  170.88   12.60   1
  -7  -7   5  176.98   13.70   1
  -7  -7   5  182.58   12.20   1
  -7  -7   5  186.08   13.10   1
   6   7  -5    1.10    4.20   1
   6   7  -5    4.50    3.10   1
   6   7  -5    3.80    3.60   1
  -6  -7   5    2.40    4.60   1
  -6  -7   5   -4.30    2.90   1
  -6  -7   5    1.00    2.60   1
  -6  -7   5   -2.50    3.10   1
   5   7  -5   88.99   11.40   1
   5   7  -5  104.99    8.40   1
   5   7  -5  108.09   10.10   1
   5   7  -5  106.39    9.20   1
  -5  -7   5   98.89    8.60   1
  -5  -7   5  107.79   10.30   1
  -5  -7   5   98.99    9.70   1
   4   7  -5    4.50    3.60   1
   4   7  -5    2.60    3.10   1
   4   7  -5    7.30    3.60   1
   4   7  -5    7.80    6.50   1
  -4  -7   5    0.30    3.50   1
  -4  -7   5    4.60    2.90   1
  -4  -7   5    2.00    3.20   1
   3   7  -5  197.38   13.50   1
   3   7  -5  215.58   13.20   1
   3   7  -5  208.88   13.50   1
   3   7  -5  183.28   13.20   1
  -3  -7   5  199.58   14.10   1
  -3  -7   5  183.88   17.10   1
  -3  -7   5  202.08   12.30   1
  -3  -7   5  202.08   12.70   1
   2   7  -5   92.79    8.20   1
   2   7  -5   99.99    8.60   1
   2   7  -5   93.39    8.10   1
   2   7  -5   90.09    7.70   1
  -2  -7   5  100.99    6.90   1
  -2  -7   5   82.29   15.20   1
  -2  -7   5   94.19    7.30   1
   1   7  -5   70.59    7.00   1
   1   7  -5   68.09    6.70   1
   1   7  -5   61.39    6.20   1
  -1  -7   5   52.29    7.70   1
  -1  -7   5   59.59    5.10   1
  -1  -7   5   67.59    5.40   1
   0  -7   5   24.70    4.50  -2
   0   7  -5   24.70    4.50   1
   0  -7   5   28.70    4.90  -2
   0   7  -5   28.70    4.90   1
   0  -7   5   27.40    5.00  -2
   0   7  -5   27.40    5.00   1
   0  -7   5   39.60    5.00  -2
   0   7  -5   39.60    5.00   1
   0   7  -5   32.80    6.50  -2
   0  -7   5   32.80    6.50   1
   0   7  -5   32.90    3.80  -2
   0  -7   5   32.90    3.80   1
   0   7  -5   30.60    3.60  -2
   0  -7   5   30.60    3.60   1
  -1   7  -5  226.28   14.30   1
  -1   7  -5  252.67   15.00   1
  -1   7  -5  235.58   14.50   1
  -1   7  -5  222.08   14.10   1
  -1   7  -5  232.78   16.40   1
   1  -7   5  221.98   13.10   1
   1  -7   5  234.58   13.40   1
   1  -7   5  233.58   16.30   1
  -2   7  -5  377.16   19.90   1
  -2   7  -5  324.17   22.20   1
  -2   7  -5  367.16   19.70   1
  -2   7  -5  339.87   19.10   1
   2  -7   5  329.67   18.20   1
   2  -7   5  292.47   18.70   1
  -3   7  -5   16.70    4.10   1
  -3   7  -5   10.90    3.20   1
   3  -7   5    8.60    3.40   1
   3  -7   5   13.50    3.40   1
  -4   7  -5    4.10    2.80   1
  -4   7  -5    0.60    2.00   1
   4  -7   5    1.80    2.40   1
   4  -7   5    0.20    1.80   1
  -5   7  -5   14.30    2.80   1
   5  -7   5   19.00    2.40   1
   9   6  -5   20.20    3.50   1
  -9  -6   5   22.00    3.80   1
   8   6  -5   28.80    3.00   1
   8   6  -5   34.80    4.80   1
   8   6  -5   23.50    4.50   1
  -8  -6   5   23.40    5.30   1
  -8  -6   5   24.40    4.40   1
   7   6  -5    1.20    1.90   1
   7   6  -5    2.80    3.70   1
   7   6  -5    0.80    2.30   1
   7   6  -5    1.90    3.90   1
  -7  -6   5    1.30    2.30   1
  -7  -6   5    2.00    3.00   1
  -7  -6   5    3.70    4.80   1
  -7  -6   5    3.00    3.40   1
   6   6  -5   18.90    5.40   1
   6   6  -5   16.80    5.10   1
   6   6  -5   25.00    4.70   1
  -6  -6   5   14.20    4.60   1
  -6  -6   5   19.00    6.30   1
  -6  -6   5   20.50    4.60   1
  -6  -6   5   13.00    3.60   1
   5   6  -5   74.79    8.60   1
   5   6  -5   80.59    7.90   1
   5   6  -5   63.09    6.40   1
   5   6  -5   56.09    9.40   1
  -5  -6   5   66.19    7.20   1
  -5  -6   5   79.09    7.10   1
  -5  -6   5   66.89    8.10   1
   4   6  -5    5.10    4.20   1
   4   6  -5    2.30    3.00   1
   4   6  -5    0.90    2.50   1
   4   6  -5    0.30    3.10   1
   4   6  -5    4.00    2.80   1
  -4  -6   5    1.70    5.10   1
  -4  -6   5   -0.10    2.30   1
  -4  -6   5    1.90    3.40   1
  -4  -6   5    2.40    2.70   1
   3   6  -5   18.30    4.10   1
   3   6  -5   27.60    5.20   1
   3   6  -5   24.30    5.90   1
   3   6  -5   26.60    4.20   1
   3   6  -5   21.70    4.20   1
  -3  -6   5   23.40    4.70   1
  -3  -6   5   26.30    3.70   1
  -3  -6   5   17.80    3.50   1
  -3  -6   5   20.30    5.60   1
   2   6  -5  307.47   17.30   1
   2   6  -5  279.07   16.60   1
   2   6  -5  306.77   17.10   1
  -2  -6   5  302.07   16.10   1
  -2  -6   5  281.37   19.00   1
  -2  -6   5  272.37   15.60   1
   1   6  -5   83.79    7.20   1
   1   6  -5   84.29    7.40   1
   1   6  -5   80.99    7.10   1
   1   6  -5   90.29    7.20   1
   1   6  -5   71.39    6.20   1
  -1  -6   5   80.09    7.60   1
  -1  -6   5   87.79    5.90   1
  -1  -6   5   74.29    5.60   1
   0  -6   5    3.10    2.90  -2
   0   6  -5    3.10    2.90   1
   0  -6   5    4.90    2.80  -2
   0   6  -5    4.90    2.80   1
   0  -6   5    3.70    2.70  -2
   0   6  -5    3.70    2.70   1
   0  -6   5    4.20    2.90  -2
   0   6  -5    4.20    2.90   1
   0  -6   5    2.40    2.60  -2
   0   6  -5    2.40    2.60   1
   0   6  -5    2.20    2.90  -2
   0  -6   5    2.20    2.90   1
   0   6  -5    3.30    2.10  -2
   0  -6   5    3.30    2.10   1
   0   6  -5    0.70    1.90  -2
   0  -6   5    0.70    1.90   1
  -1   6  -5  122.09    9.20   1
  -1   6  -5  112.09    8.80   1
  -1   6  -5  127.89    9.30   1
  -1   6  -5  114.89   10.50   1
  -1   6  -5  128.59    8.90   1
   1  -6   5  110.99    9.90   1
   1  -6   5  115.29    9.70   1
   1  -6   5  121.59    8.00   1
  -2   6  -5   87.49    7.60   1
  -2   6  -5   72.29    9.40   1
   2  -6   5   64.09    8.50   1
  -3   6  -5  191.08   12.70   1
  -3   6  -5  169.98   12.30   1
  -3   6  -5  196.68   12.00   1
  -3   6  -5  184.88   12.20   1
  -3   6  -5  182.08   15.60   1
   3  -6   5  177.08   13.30   1
   3  -6   5  184.38   11.90   1
   3  -6   5  186.78   11.40   1
  -4   6  -5  197.58   12.00   1
  -4   6  -5  191.08   13.00   1
  -4   6  -5  207.38   12.40   1
  -4   6  -5  206.38   13.00   1
   4  -6   5  203.98   12.20   1
   4  -6   5  195.98   12.70   1
  -5   6  -5   10.30    3.20   1
   5  -6   5    9.10    2.60   1
   5  -6   5   11.20    3.20   1
   5  -6   5    9.40    4.00   1
  -6   6  -5    1.90    1.90   1
   6  -6   5    0.60    1.70   1
   9   5  -5   38.10    4.80   1
   9   5  -5   46.50    3.30   1
  -9  -5   5   40.60    5.80   1
  -9  -5   5   28.00    4.00   1
   8   5  -5    7.90    2.20   1
   8   5  -5    6.60    2.80   1
   8   5  -5    7.00    3.80   1
   8   5  -5    8.60    4.60   1
  -8  -5   5    4.90    3.80   1
  -8  -5   5    4.70    3.30   1
  -8  -5   5    7.30    4.40   1
   7   5  -5    1.10    3.50   1
   7   5  -5    6.40    4.00   1
   7   5  -5    7.70    2.70   1
   7   5  -5    7.70    5.00   1
  -7  -5   5   11.20    2.60   1
  -7  -5   5    2.60    3.70   1
  -7  -5   5    5.10    4.90   1
  -7  -5   5    5.10    3.80   1
   6   5  -5  123.69   11.90   1
   6   5  -5  110.29    8.50   1
   6   5  -5  131.99   10.10   1
   6   5  -5  131.89   11.80   1
  -6  -5   5  115.39    9.80   1
  -6  -5   5  127.39    9.20   1
  -6  -5   5  139.49   12.60   1
   5   5  -5   61.59    7.00   1
   5   5  -5   45.40    7.70   1
   5   5  -5   52.99    7.20   1
   5   5  -5   46.40    5.10   1
  -5  -5   5   52.59    7.40   1
  -5  -5   5   47.80    5.90   1
  -5  -5   5   56.69    6.00   1
   4   5  -5   45.00    5.50   1
   4   5  -5   48.20    6.50   1
   4   5  -5   46.40    5.60   1
   4   5  -5   63.39    8.50   1
  -4  -5   5   51.69    5.90   1
  -4  -5   5   54.49    7.10   1
  -4  -5   5   44.50    5.20   1
  -4  -5   5   46.40    7.90   1
   3   5  -5  242.48   15.00   1
   3   5  -5  239.18   16.60   1
   3   5  -5  252.57   14.90   1
   3   5  -5  230.08   15.30   1
  -3  -5   5  235.38   17.40   1
  -3  -5   5  237.88   15.40   1
  -3  -5   5  247.98   14.10   1
  -3  -5   5  252.87   13.90   1
   2   5  -5   45.70    6.70   1
   2   5  -5   55.79    6.00   1
  -2  -5   5   47.20    6.70   1
  -2  -5   5   50.59    4.70   1
  -2  -5   5   41.90    4.10   1
   1   5  -5    9.10    2.00   1
  -1  -5   5    9.30    2.00   1
  -1  -5   5    6.50    2.10   1
  -1  -5   5    5.60    3.00   1
   0  -5   5  243.78   14.80  -2
   0   5  -5  243.78   14.80   1
   0  -5   5  231.18   14.10  -2
   0   5  -5  231.18   14.10   1
   0   5  -5  221.78   13.10  -2
   0  -5   5  221.78   13.10   1
   0   5  -5  243.98   15.60  -2
   0  -5   5  243.98   15.60   1
   0   5  -5  275.17   13.40  -2
   0  -5   5  275.17   13.40   1
  -1   5  -5   28.10    4.00   1
  -1   5  -5   23.90    5.00   1
  -1   5  -5   27.70    4.30   1
   1  -5   5   30.40    5.30   1
   1  -5   5   27.70    3.50   1
   1  -5   5   20.70    3.10   1
  -2   5  -5   76.09    6.50   1
  -2   5  -5   84.19    7.40   1
  -2   5  -5   71.89    7.00   1
  -2   5  -5   73.09    9.30   1
   2  -5   5   65.29    7.90   1
   2  -5   5   65.99    7.60   1
   2  -5   5   64.59    5.70   1
   2  -5   5   80.89    6.50   1
  -3   5  -5   34.80    5.50   1
  -3   5  -5   33.00    5.30   1
  -3   5  -5   30.30    4.60   1
  -3   5  -5   24.60    6.20   1
   3  -5   5   26.50    4.50   1
   3  -5   5   24.50    3.80   1
   3  -5   5   24.00    5.50   1
  -4   5  -5  199.38   12.50   1
  -4   5  -5  206.28   17.30   1
  -4   5  -5  220.78   12.90   1
  -4   5  -5  200.78   13.50   1
  -4   5  -5  197.98   13.40   1
   4  -5   5  192.58   15.00   1
   4  -5   5  200.18   13.30   1
   4  -5   5  203.28   12.50   1
  -5   5  -5   25.20    4.10   1
  -5   5  -5   34.20    4.00   1
  -5   5  -5   32.50    5.00   1
  -5   5  -5   34.10    4.10   1
   5  -5   5   22.80    6.40   1
   5  -5   5   20.30    4.30   1
   5  -5   5   25.80    7.60   1
   5  -5   5   34.50    4.40   1
  -6   5  -5   11.00    3.20   1
  -6   5  -5    3.20    2.20   1
   6  -5   5    6.00    2.40   1
   6  -5   5    5.00    2.80   1
   9   4  -5   15.10    3.50   1
   9   4  -5   14.70    2.20   1
  -9  -4   5   11.90    3.00   1
  -9  -4   5   10.10    2.90   1
   8   4  -5   49.00    6.40   1
   8   4  -5   51.09    5.30   1
   8   4  -5   35.30    7.50   1
  -8  -4   5   46.80    6.90   1
  -8  -4   5   44.00    6.60   1
   7   4  -5   53.59    8.30   1
   7   4  -5   56.99    7.50   1
   7   4  -5   46.90    5.60   1
   7   4  -5   70.09    6.80   1
  -7  -4   5   51.29    7.10   1
  -7  -4   5   54.29    8.10   1
   6   4  -5   44.40    7.20   1
   6   4  -5   70.49    7.20   1
   6   4  -5   53.59    5.80   1
   6   4  -5   60.19    7.90   1
  -6  -4   5   40.90    6.90   1
  -6  -4   5   51.39    7.50   1
  -6  -4   5   59.29    5.70   1
  -6  -4   5   51.99    6.10   1
   5   4  -5  212.68   15.10   1
   5   4  -5  224.38   15.60   1
   5   4  -5  188.08   12.40   1
   5   4  -5  208.58   13.60   1
  -5  -4   5  215.68   18.00   1
  -5  -4   5  216.38   12.90   1
  -5  -4   5  216.78   15.10   1
  -5  -4   5  183.68   15.90   1
   4   4  -5  137.69   10.20   1
   4   4  -5  140.99   11.30   1
   4   4  -5  136.29   10.50   1
  -4  -4   5  138.59   12.50   1
  -4  -4   5  136.79   12.60   1
  -4  -4   5  145.39   11.10   1
  -4  -4   5  144.69    9.80   1
   3   4  -5   95.99    8.40   1
   3   4  -5   94.69    8.70   1
  -3  -4   5   97.69    6.80   1
  -3  -4   5  107.59   10.40   1
  -3  -4   5   84.79    8.00   1
  -3  -4   5   91.09    6.90   1
   2   4  -5 1079.99   54.39   1
   2   4  -5 1068.99   53.09   1
  -2  -4   5 1036.00   54.29   1
  -2  -4   5 1055.79   51.79   1
   1   4  -5   72.99    5.00   1
   1   4  -5   71.29    8.00   1
  -1  -4   5   72.49    5.30   1
  -1  -4   5   82.19    7.20   1
   0  -4   5   64.19    6.20  -2
   0   4  -5   64.19    6.20   1
   0   4  -5   66.79    5.40  -2
   0  -4   5   66.79    5.40   1
   0   4  -5   59.09    6.50  -2
   0  -4   5   59.09    6.50   1
   0   4  -5   60.49    4.90  -2
   0  -4   5   60.49    4.90   1
   0   4  -5   75.19    5.20  -2
   0  -4   5   75.19    5.20   1
  -1   4  -5  166.98   12.20   1
   1  -4   5  173.18   11.50   1
   1  -4   5  165.58    9.70   1
  -2   4  -5   30.60    4.40   1
  -2   4  -5   30.80    4.00   1
  -2   4  -5   56.49    7.50   1
  -2   4  -5   30.10    4.50   1
   2  -4   5   46.30    4.60   1
   2  -4   5   41.60    5.90   1
  -3   4  -5  216.18   12.60   1
  -3   4  -5  211.78   13.20   1
  -3   4  -5  204.58   13.30   1
  -3   4  -5  203.48   16.30   1
   3  -4   5  205.28   14.50   1
  -4   4  -5    9.80    3.60   1
  -4   4  -5    8.60    3.00   1
  -4   4  -5    8.80    4.20   1
  -4   4  -5    8.00    5.00   1
   4  -4   5    6.20    4.50   1
   4  -4   5    6.80    3.60   1
  -5   4  -5   27.00    3.90   1
  -5   4  -5   26.70    5.10   1
  -5   4  -5   24.00    7.20   1
  -5   4  -5   30.90    4.10   1
  -5   4  -5   29.50    5.30   1
   5  -4   5   23.60    4.00   1
   5  -4   5   25.20    6.20   1
   5  -4   5   29.10    5.10   1
  -6   4  -5    0.70    2.40   1
  -6   4  -5    2.60    2.90   1
  -6   4  -5    2.00    2.60   1
   6  -4   5    1.70    2.30   1
   6  -4   5    1.40    2.90   1
   6  -4   5    6.20    4.10   1
   6  -4   5    0.60    4.20   1
  -7   4  -5   15.20    2.60   1
  -7   4  -5   15.20    2.90   1
   7  -4   5   15.20    3.30   1
   7  -4   5   18.70    3.10   1
   7  -4   5   14.40    3.60   1
   9   3  -5    1.40    1.50   1
  -9  -3   5    1.00    1.90   1
  -9  -3   5    3.30    2.20   1
   8   3  -5   17.80    6.30   1
   8   3  -5   13.20    4.20   1
   8   3  -5   13.30    3.00   1
  -8  -3   5   16.00    4.60   1
  -8  -3   5   16.50    4.20   1
   7   3  -5   70.39    8.70   1
   7   3  -5   72.99    6.80   1
   7   3  -5   73.59    7.00   1
   7   3  -5   53.29    8.10   1
  -7  -3   5   66.09    8.30   1
  -7  -3   5   80.89    9.80   1
  -7  -3   5   70.29    7.60   1
   6   3  -5  164.38   14.30   1
   6   3  -5  164.08   13.60   1
   6   3  -5  169.68   14.10   1
   6   3  -5  164.58   10.30   1
  -6  -3   5  178.98   13.90   1
  -6  -3   5  167.78   13.70   1
  -6  -3   5  170.98   10.20   1
   5   3  -5  407.76   22.90   1
   5   3  -5  370.36   19.80   1
   5   3  -5  395.56   23.30   1
   5   3  -5  365.86   21.20   1
   5   3  -5  376.26   22.60   1
  -5  -3   5  373.16   20.30   1
  -5  -3   5  380.66   22.90   1
  -5  -3   5  349.07   22.20   1
  -5  -3   5  375.26   24.70   1
  -5  -3   5  365.66   20.70   1
   4   3  -5  660.53   34.50   1
   4   3  -5  720.83   37.40   1
   4   3  -5  729.63   37.20   1
   4   3  -5  689.93   35.90   1
   4   3  -5  659.83   35.00   1
  -4  -3   5  743.13   39.10   1
  -4  -3   5  677.13   35.20   1
  -4  -3   5  678.83   35.50   1
  -4  -3   5  728.33   37.20   1
   3   3  -5  563.34   30.10   1
   3   3  -5  560.34   28.40   1
   3   3  -5  573.34   30.40   1
  -3  -3   5  579.04   31.50   1
  -3  -3   5  548.85   28.70   1
  -3  -3   5  547.65   29.90   1
  -3  -3   5  570.34   28.60   1
   2   3  -5  392.76   20.30   1
  -2  -3   5  348.57   20.30   1
  -2  -3   5  311.37   17.80   1
   1   3  -5  149.09   11.10   1
   1   3  -5  156.18   11.10   1
   1   3  -5  143.29    8.20   1
  -1  -3   5  158.68    8.70   1
  -1  -3   5  157.58   10.20   1
   0  -3   5  858.21   42.10  -2
   0   3  -5  858.21   42.10   1
   0  -3   5  818.72   41.80  -2
   0   3  -5  818.72   41.80   1
   0   3  -5  889.11   40.90  -2
   0  -3   5  889.11   40.90   1
   0   3  -5  833.42   41.70  -2
   0  -3   5  833.42   41.70   1
   0   3  -5  791.42   41.00  -2
   0  -3   5  791.42   41.00   1
   0   3  -5  836.12   42.30  -2
   0  -3   5  836.12   42.30   1
  -1   3  -5   77.19    7.90   1
   1  -3   5   77.19    5.60   1
   1  -3   5   71.79    7.80   1
   1  -3   5   87.79    7.10   1
  -2   3  -5  683.43   35.50   1
   2  -3   5  601.54   33.50   1
  -3   3  -5  257.07   18.40   1
  -3   3  -5  237.68   13.70   1
  -3   3  -5  225.38   15.80   1
  -3   3  -5  264.67   14.70   1
   3  -3   5  251.77   14.10   1
   3  -3   5  248.78   13.60   1
   3  -3   5  219.38   15.40   1
  -4   3  -5  121.29   13.00   1
  -4   3  -5  128.49    9.90   1
  -4   3  -5  145.89    9.90   1
  -4   3  -5  133.49    8.90   1
   4  -3   5  131.39    9.00   1
   4  -3   5  135.09   11.30   1
   4  -3   5  129.99    9.90   1
  -5   3  -5   16.30    3.50   1
  -5   3  -5   16.90    4.60   1
  -5   3  -5   15.70    4.20   1
  -5   3  -5   24.10    6.20   1
   5  -3   5   19.10    4.60   1
  -6   3  -5  128.19   15.30   1
  -6   3  -5  107.69    9.10   1
  -6   3  -5  122.79    9.30   1
  -6   3  -5  116.39    8.10   1
  -6   3  -5  111.69    7.90   1
   6  -3   5  117.19    9.80   1
   6  -3   5  124.29    8.90   1
   6  -3   5  110.99   11.40   1
   6  -3   5  115.19   15.30   1
  -7   3  -5   42.70    5.20   1
  -7   3  -5   38.80    4.50   1
   7  -3   5   50.99    5.00   1
   7  -3   5   45.80    5.50   1
   7  -3   5   39.90    6.10   1
   9   2  -5   -2.30    1.40   1
  -9  -2   5   -0.40    2.00   1
  -9  -2   5    0.80    1.80   1
   8   2  -5   -0.10    3.60   1
   8   2  -5    2.20    2.40   1
   8   2  -5    1.00    2.90   1
  -8  -2   5    1.00    2.80   1
  -8  -2   5    1.60    2.60   1
   7   2  -5   63.99    9.30   1
   7   2  -5   66.89    8.10   1
   7   2  -5   53.49    6.30   1
   7   2  -5   61.39    5.70   1
   7   2  -5   37.00    5.30   1
  -7  -2   5   47.00    6.50   1
  -7  -2   5   41.00    6.90   1
   6   2  -5   18.80    5.10   1
   6   2  -5   18.20    5.90   1
   6   2  -5   20.30    5.10   1
   6   2  -5   15.20    3.50   1
   6   2  -5   16.70    4.00   1
  -6  -2   5   17.90    4.70   1
  -6  -2   5   13.90    4.70   1
  -6  -2   5   13.00    5.30   1
   5   2  -5  166.08   13.40   1
   5   2  -5  189.68   11.70   1
   5   2  -5  165.78   14.20   1
   5   2  -5  177.68   10.90   1
   5   2  -5  176.08   13.10   1
  -5  -2   5  179.88   14.70   1
  -5  -2   5  180.18   13.00   1
  -5  -2   5  175.28   13.20   1
  -5  -2   5  164.68   11.40   1
  -5  -2   5  165.58   10.20   1
  -5  -2   5  167.08   10.80   1
   4   2  -5  203.98   14.30   1
   4   2  -5  196.88   12.40   1
   4   2  -5  209.68   12.10   1
   4   2  -5  210.38   14.30   1
   4   2  -5  215.58   14.00   1
  -4  -2   5  218.68   15.30   1
  -4  -2   5  210.48   12.10   1
  -4  -2   5  223.18   14.30   1
  -4  -2   5  200.48   12.40   1
   3   2  -5  146.69   12.70   1
   3   2  -5  168.68   11.30   1
   3   2  -5  159.68   10.20   1
   3   2  -5  168.88   11.20   1
   3   2  -5  166.88   10.00   1
  -3  -2   5  170.48   10.10   1
  -3  -2   5  155.48   11.00   1
  -3  -2   5  166.78   12.20   1
  -3  -2   5  162.38   11.30   1
   2   2  -5 1168.28   55.99   1
   2   2  -5 1173.28   56.89   1
  -2  -2   5 1100.99   55.39   1
  -2  -2   5 1117.39   57.19   1
   1   2  -5  490.25   25.00   1
   1   2  -5  533.65   26.50   1
   1   2  -5  424.96   30.00   1
   1   2  -5  481.35   25.60   1
  -1  -2   5  480.25   28.90   1
  -1  -2   5  538.05   24.80   1
   0  -2   5  320.37   17.60  -2
   0   2  -5  320.37   17.60   1
   0  -2   5  296.17   16.10  -2
   0   2  -5  296.17   16.10   1
   0  -2   5  308.07   16.80  -2
   0   2  -5  308.07   16.80   1
   0  -2   5  299.67   17.60  -2
   0   2  -5  299.67   17.60   1
   0   2  -5  282.57   16.40  -2
   0  -2   5  282.57   16.40   1
   0   2  -5  322.17   15.60  -2
   0  -2   5  322.17   15.60   1
   0   2  -5  291.67   16.60  -2
   0  -2   5  291.67   16.60   1
  -1   2  -5   66.59    7.50   1
  -1   2  -5   68.29    6.90   1
   1  -2   5   62.49    4.90   1
   1  -2   5   61.29    6.60   1
   1  -2   5   66.69    5.90   1
  -2   2  -5   54.79    7.10   1
  -2   2  -5   62.59    9.50   1
   2  -2   5   66.89    5.30   1
   2  -2   5   51.59    6.10   1
  -3   2  -5  550.84   31.70   1
  -3   2  -5  538.55   34.40   1
   3  -2   5  586.24   28.30   1
   3  -2   5  534.65   29.70   1
   3  -2   5  541.25   27.80   1
  -4   2  -5  241.18   14.30   1
  -4   2  -5  239.88   21.80   1
  -4   2  -5  251.77   13.90   1
  -4   2  -5  236.48   14.10   1
  -4   2  -5  228.38   17.70   1
   4  -2   5  217.28   15.60   1
   4  -2   5  237.18   13.60   1
   4  -2   5  230.58   14.20   1
  -5   2  -5   48.00    8.70   1
  -5   2  -5   74.49    8.20   1
  -5   2  -5   54.09    5.40   1
   5  -2   5   56.69    7.90   1
   5  -2   5   52.39    5.30   1
   5  -2   5   49.60    6.40   1
  -6   2  -5   47.30    5.00   1
  -6   2  -5   42.20    5.70   1
  -6   2  -5   57.29    6.50   1
  -6   2  -5   31.00    7.10   1
   6  -2   5   45.70    4.80   1
   6  -2   5   44.10    5.40   1
   6  -2   5   40.00    6.10   1
   6  -2   5   29.60    8.90   1
  -7   2  -5   24.20    4.00   1
  -7   2  -5   24.30    3.20   1
  -7   2  -5   20.80    4.20   1
   7  -2   5   15.20    4.20   1
   7  -2   5   17.70    6.20   1
   7  -2   5   17.90    2.80   1
   7  -2   5   21.80    4.80   1
   7  -2   5    7.70    4.60   1
  -8   2  -5   44.90    4.80   1
  -8   2  -5   43.20    4.20   1
   8  -2   5   39.00    4.40   1
   8  -2   5   38.60    6.90   1
   8  -2   5   33.80    6.90   1
   8   1  -5   22.90    3.80   1
   8   1  -5   23.40    6.10   1
   8   1  -5   27.90    4.40   1
  -8  -1   5   33.10    5.60   1
  -8  -1   5   27.40    4.10   1
   7   1  -5   13.00    6.90   1
   7   1  -5   19.20    4.70   1
   7   1  -5   20.20    3.80   1
  -7  -1   5   21.60    7.50   1
  -7  -1   5   14.40    4.30   1
   6   1  -5   37.30    7.10   1
   6   1  -5   35.20    5.20   1
   6   1  -5   30.30    5.60   1
   6   1  -5   35.30    6.00   1
  -6  -1   5   32.40    8.60   1
  -6  -1   5   46.10    7.60   1
  -6  -1   5   42.40    5.30   1
  -6  -1   5   41.80    6.50   1
   5   1  -5   26.50    5.60   1
   5   1  -5   30.70    5.40   1
   5   1  -5   30.10    7.30   1
   5   1  -5   21.60    3.80   1
   5   1  -5   25.80    4.10   1
   5   1  -5   24.30    4.30   1
  -5  -1   5   33.00    6.10   1
  -5  -1   5   26.40    5.50   1
  -5  -1   5   30.00    5.90   1
  -5  -1   5   29.80    4.80   1
   4   1  -5  317.57   17.60   1
   4   1  -5  312.37   19.40   1
   4   1  -5  307.47   17.10   1
   4   1  -5  313.57   20.50   1
   4   1  -5  310.47   18.60   1
  -4  -1   5  335.27   19.30   1
  -4  -1   5  357.46   20.20   1
  -4  -1   5  276.17   16.30   1
  -4  -1   5  315.67   16.80   1
  -4  -1   5  297.37   16.80   1
   3   1  -5  699.83   35.90   1
   3   1  -5  697.73   35.90   1
   3   1  -5  688.43   37.80   1
   3   1  -5  764.62   37.60   1
  -3  -1   5  728.23   37.90   1
  -3  -1   5  710.53   35.70   1
  -3  -1   5  734.93   40.50   1
  -3  -1   5  714.83   35.20   1
   2   1  -5  174.38   11.00   1
   2   1  -5  180.78   11.20   1
   2   1  -5  174.78   10.00   1
  -2  -1   5  163.58    9.90   1
  -2  -1   5  179.78   11.60   1
   1   1  -5   42.80    4.60   1
   1   1  -5   32.40    6.70   1
   1   1  -5   46.20    4.80   1
  -1  -1   5   42.50    4.10   1
  -1  -1   5   42.90    5.00   1
   0  -1   5 4542.55  217.48  -2
   0   1  -5 4542.55  217.48   1
   0   1  -5 4575.04  216.28  -2
   0  -1   5 4575.04  216.28   1
  -1   1  -5  134.19    7.80   1
  -1   1  -5  133.99   10.90   1
  -1   1  -5  121.69   10.70   1
   1  -1   5  123.69    9.50   1
   1  -1   5  138.39    8.50   1
   1  -1   5  131.79    7.70   1
  -2   1  -5  674.73   37.10   1
   2  -1   5  611.54   33.00   1
  -3   1  -5 1229.08   63.09   1
  -3   1  -5 1200.18   66.69   1
   3  -1   5 1244.08   59.89   1
   3  -1   5 1229.38   61.39   1
  -4   1  -5   80.09    7.40   1
  -4   1  -5   81.89   14.40   1
  -4   1  -5   72.19    7.20   1
  -4   1  -5   76.69    7.20   1
  -4   1  -5   75.69    6.50   1
  -4   1  -5  101.49   11.40   1
   4  -1   5   78.29    6.10   1
   4  -1   5   68.59    8.40   1
   4  -1   5   68.99    6.60   1
  -5   1  -5   13.40    3.50   1
  -5   1  -5   17.10    3.90   1
  -5   1  -5    7.40    4.50   1
  -5   1  -5    8.00    8.50   1
  -5   1  -5   11.40    2.70   1
   5  -1   5   11.70    3.20   1
   5  -1   5   12.00    3.90   1
   5  -1   5   13.00    4.60   1
  -6   1  -5   86.59   12.20   1
  -6   1  -5   74.99    7.80   1
  -6   1  -5   89.99    8.00   1
  -6   1  -5   90.29    7.10   1
   6  -1   5   99.09   13.60   1
   6  -1   5   91.89    7.60   1
   6  -1   5   75.39    8.40   1
   6  -1   5   94.79   11.00   1
   6  -1   5   81.59    7.10   1
   6  -1   5   90.89   11.10   1
  -7   1  -5  126.29   13.90   1
  -7   1  -5  155.78   10.80   1
  -7   1  -5  150.48   10.30   1
  -7   1  -5  160.58    9.80   1
   7  -1   5  163.08   10.50   1
   7  -1   5  130.79   14.70   1
   7  -1   5  148.09    9.60   1
   7  -1   5  145.59   13.10   1
   7  -1   5  157.58   11.40   1
  -8   1  -5   21.50    3.90   1
  -8   1  -5   14.20    2.40   1
  -8   1  -5   18.80    2.60   1
   8  -1   5   15.70    4.00   1
   8  -1   5   15.10    3.10   1
   8  -1   5   17.30    2.50   1
   8  -1   5   17.10    3.80   1
   8   0  -5   14.80    3.70   1
   8   0  -5   21.00    3.60   1
  -8   0   5   12.40    3.40   1
  -8   0   5   23.50    3.40   1
   7   0  -5  135.69    9.60   1
   7   0  -5  106.59   11.10   1
   7   0  -5  141.09   12.70   1
  -7   0   5  144.39   11.50   1
  -7   0   5  128.99   10.00   1
   6   0  -5   75.29   10.80   1
   6   0  -5   73.59    8.00   1
   6   0  -5   66.99    8.10   1
   6   0  -5   65.19    6.70   1
  -6   0   5   82.29   10.00   1
  -6   0   5   64.49    7.80   1
  -6   0   5   79.39    9.70   1
  -6   0   5   59.29    6.90   1
   5   0  -5   27.40    6.50   1
   5   0  -5   30.10    4.20   1
   5   0  -5   29.10    7.50   1
   5   0  -5   32.00    5.10   1
   5   0  -5   23.30    4.90   1
  -5   0   5   23.70    4.40   1
  -5   0   5   31.00    4.80   1
  -5   0   5   30.60    6.50   1
  -5   0   5   38.20    6.40   1
  -5   0   5   26.70    5.20   1
   4   0  -5  163.28   10.10   1
   4   0  -5  166.68   14.10   1
   4   0  -5  163.48   12.60   1
   4   0  -5  155.88   10.50   1
   4   0  -5  157.78   11.40   1
  -4   0   5  125.19   11.20   1
  -4   0   5  165.78   10.60   1
  -4   0   5  145.89   12.40   1
  -4   0   5  170.28   12.10   1
   3   0  -5  416.56   23.30   1
   3   0  -5  417.06   25.10   1
   3   0  -5  460.75   24.20   1
   3   0  -5  398.06   21.90   1
   3   0  -5  429.56   22.30   1
  -3   0   5  464.25   21.70   1
  -3   0   5  405.66   23.60   1
  -3   0   5  408.66   22.30   1
   2   0  -5  183.38   11.60   1
   2   0  -5  202.58   12.70   1
   2   0  -5  208.38   10.60   1
  -2   0   5  166.08   10.40   1
  -2   0   5  182.18   10.10   1
   1   0  -5   41.50    4.50   1
   1   0  -5   38.40    3.90   1
   1   0  -5   42.90    5.00   1
   1   0  -5   47.50    5.50   1
  -1   0   5   55.49    4.00   1
   0   0   5 1070.89   54.19  -2
   0   0  -5 1070.89   54.19   1
   0   0   5 1183.28   54.19  -2
   0   0  -5 1183.28   54.19   1
   0   0   5 1215.38   55.19  -2
   0   0  -5 1215.38   55.19   1
   0   0  -5 1046.50   53.59  -2
   0   0   5 1046.50   53.59   1
   0   0  -5 1008.50   54.59  -2
   0   0   5 1008.50   54.59   1
  -1   0  -5  690.83   35.90   1
  -1   0  -5  629.04   35.90   1
   1   0   5  680.13   35.10   1
   1   0   5  673.93   33.10   1
   1   0   5  705.43   33.90   1
  -2   0  -5 1434.76   69.99   1
  -2   0  -5 1233.68   65.59   1
  -2   0  -5 1311.87   70.19   1
   2   0   5 1458.05   66.79   1
  -3   0  -5  611.54   29.80   1
  -3   0  -5  572.24   36.80   1
   3   0   5  612.44   30.00   1
   3   0   5  581.14   29.60   1
   3   0   5  602.74   31.50   1
   3   0   5  582.44   31.40   1
  -4   0  -5  209.48   13.30   1
  -4   0  -5  216.78   11.60   1
  -4   0  -5  233.68   21.60   1
   4   0   5  219.58   13.00   1
   4   0   5  221.28   14.80   1
  -5   0  -5   33.80   12.20   1
  -5   0  -5   21.10    3.80   1
  -5   0  -5   21.60    3.30   1
  -5   0  -5   31.90    6.80   1
  -5   0  -5   28.80    4.40   1
  -5   0  -5   31.40    5.20   1
   5   0   5   20.60    3.40   1
   5   0   5   28.40    4.60   1
   5   0   5   24.50    4.50   1
   5   0   5   33.30    5.80   1
  -6   0  -5   49.40    6.80   1
  -6   0  -5   35.60    5.40   1
  -6   0  -5   35.40    8.10   1
  -6   0  -5   44.20   14.30   1
  -6   0  -5   39.40    4.60   1
   6   0   5   41.00    5.10   1
   6   0   5   42.90    7.90   1
   6   0   5   34.40    7.20   1
   6   0   5   40.40    6.10   1
   6   0   5   44.00    6.30   1
   6   0   5   28.20    7.20   1
  -7   0  -5    8.70    2.80   1
  -7   0  -5   10.00    3.20   1
  -7   0  -5    3.60    4.10   1
  -7   0  -5   12.30    3.90   1
   7   0   5    3.30    3.90   1
   7   0   5   10.60    3.10   1
   7   0   5   11.60    4.20   1
   7   0   5    4.90    2.80   1
   7   0   5    6.50    5.70   1
  -8   0  -5   20.80    3.10   1
  -8   0  -5   17.20    3.30   1
   8   0   5   13.00    4.90   1
   8   0   5   17.90    5.60   1
   8   0   5   15.60    3.20   1
   8   0   5   19.40    3.00   1
   8   0   5   17.70    4.10   1
  -9   0  -5   14.80    2.50   1
   9   0   5   16.00    3.70   1
   9   0   5   19.40    2.00   1
   8  -1  -5   32.30    3.70   1
   8  -1  -5   33.50    4.10   1
  -8   1   5   35.00    3.20   1
  -8   1   5   26.40    4.40   1
   7  -1  -5   52.59    7.30   1
   7  -1  -5   71.69    9.90   1
  -7   1   5   70.99    6.30   1
   6  -1  -5   42.70    6.40   1
   6  -1  -5   59.29    9.10   1
   6  -1  -5   41.80    5.40   1
   6  -1  -5   47.70    6.60   1
  -6   1   5   37.10    5.50   1
  -6   1   5   43.80    7.10   1
[truncated: 658,852 more chars]
