# Supplementary material for: Total syntheses of Tetrodotoxin and 9-epiTetrodotoxin
Source: Nat Commun. 2024 Jan 23;15:679. doi: 10.1038/s41467-024-45037-0 (PMC10806222; doi:10.1038/s41467-024-45037-0)
Supplement: Supplementary file 4 — Source Data [file 41467_2024_45037_MOESM4_ESM.zip › Surce Data 20231213/Surce Data New/Crystal Structure Source Data/CCDC-2184305/cu_20220627_Zh_Wj_06_24_OMe_0m.fcf]

#
# h,k,l, Fc-squared, Fo-squared, sigma(Fo-squared), status flag
#
data_cu_20220627_zh_wj_06_24_ome_0m
_shelx_title ' cu_20220627_zh_wj_06_24_ome_0m_a.res in P1'
_shelx_refln_list_code          4
_shelx_F_calc_maximum      105.09
_exptl_crystal_F_000       548.00
_reflns_d_resolution_high  0.8292

loop_
 _space_group_symop_operation_xyz
 'x, y, z'

_cell_length_a     8.3171
_cell_length_b    10.4531
_cell_length_c    16.3414
_cell_angle_alpha  84.815
_cell_angle_beta   83.036
_cell_angle_gamma  67.740

_shelx_F_squared_multiplier     1.000

loop_
 _refln_index_h
 _refln_index_k
 _refln_index_l
 _refln_F_squared_calc
 _refln_F_squared_meas
 _refln_F_squared_sigma
 _refln_observed_status
  -1   0   0       2881.45       2374.05       114.81 o
  -1   0   0       2881.45       2359.50       114.49 o
  -2   0   0        303.20        273.19        14.88 o
  -2   0   0        303.20        276.57        15.51 o
  -2   0   0        303.20        301.27        19.10 o
   2   0   0        299.48        257.90        15.09 o
  -3   0   0         99.88        104.47         7.60 o
  -3   0   0         99.88        110.27         8.44 o
   3   0   0         99.53        100.67         8.23 o
   3   0   0         99.53        100.46         8.86 o
   3   0   0         99.53        102.88         6.75 o
   3   0   0         99.53        101.30         7.18 o
  -4   0   0          6.76          3.59         6.75 o
  -4   0   0          6.76          4.96         2.95 o
  -4   0   0          6.76          4.54         2.95 o
  -4   0   0          6.76          4.33         3.48 o
   4   0   0          7.27          5.70         2.32 o
   4   0   0          7.27          5.59         2.74 o
   4   0   0          7.27          6.44         4.54 o
   4   0   0          7.27         10.03         2.85 o
  -5   0   0        403.69        414.18        24.80 o
  -5   0   0        403.69        381.46        23.53 o
  -5   0   0        403.69        423.78        24.27 o
   5   0   0        404.81        436.44        22.37 o
   5   0   0        404.81        429.69        26.17 o
   5   0   0        404.81        351.29        23.22 o
   5   0   0        404.81        417.76        23.01 o
  -6   0   0         15.40         18.26         6.23 o
  -6   0   0         15.40         24.27         6.02 o
  -6   0   0         15.40         23.96         5.49 o
  -6   0   0         15.40         19.00         3.80 o
  -6   0   0         15.40         17.31         3.27 o
  -6   0   0         15.40         15.83         4.43 o
   6   0   0         15.69         15.20         3.38 o
   6   0   0         15.69         16.46         8.13 o
  -7   0   0          7.05          2.53         3.80 o
  -7   0   0          7.05          8.65         3.80 o
  -7   0   0          7.05          6.86         3.69 o
  -7   0   0          7.05         10.66         4.96 o
   7   0   0          6.93          5.49         2.95 o
   7   0   0          6.93         16.57         6.33 o
   7   0   0          6.93          3.27         3.17 o
   7   0   0          6.93          6.75         4.64 o
  -8   0   0         12.42         15.51         3.59 o
  -8   0   0         12.42         14.46         4.43 o
   8   0   0         12.66         13.19         3.17 o
   8   0   0         12.66         11.50         6.23 o
   8   0   0         12.66         10.66         5.38 o
   8   0   0         12.66         13.82         3.27 o
  -9   0   0         18.69         21.63         3.27 o
   9   0   0         18.57         18.05         4.22 o
   9   0   0         18.57         15.94         2.64 o
   8  -1   0         38.63         45.17         4.96 o
   8  -1   0         38.63         28.07         6.97 o
   8  -1   0         38.63         54.87         5.38 o
   8  -1   0         38.63         43.37         5.70 o
  -8   1   0         39.19         48.97         5.70 o
   7  -1   0         42.66         41.90         5.17 o
   7  -1   0         42.66         41.58         6.12 o
   7  -1   0         42.66         44.54         6.44 o
  -7   1   0         42.83         47.81         8.55 o
  -7   1   0         42.83         42.85         6.44 o
  -7   1   0         42.83         47.49         5.38 o
  -7   1   0         42.83         43.90         6.44 o
   6  -1   0          2.11          1.27         2.53 o
   6  -1   0          2.11         -0.21         5.17 o
  -6   1   0          2.21          2.53         3.69 o
  -6   1   0          2.21          2.11         3.48 o
  -6   1   0          2.21          0.53         4.54 o
  -6   1   0          2.21          1.27         3.27 o
   5  -1   0         31.32         28.60         4.12 o
   5  -1   0         31.32         28.81         6.86 o
   5  -1   0         31.32         35.56         5.17 o
  -5   1   0         30.90         29.97         4.75 o
  -5   1   0         30.90         27.54         5.70 o
  -5   1   0         30.90         24.38         5.91 o
  -5   1   0         30.90         31.98         4.85 o
  -5   1   0         30.90         32.93         5.59 o
   4  -1   0        391.03        411.33        21.11 o
   4  -1   0        391.03        421.88        24.91 o
   4  -1   0        391.03        326.49        24.27 o
   4  -1   0        391.03        401.51        20.79 o
  -4   1   0        389.29        403.62        23.64 o
  -4   1   0        389.29        387.48        22.16 o
   3  -1   0       1362.33       1318.71        63.73 o
   3  -1   0       1362.33       1313.24        63.94 o
   3  -1   0       1362.33       1263.43        65.10 o
  -3   1   0       1366.59       1347.21        70.27 o
  -3   1   0       1366.59       1342.99        66.05 o
   2  -1   0       2692.46       2588.05       127.68 o
  -2   1   0       2696.87       2749.93       128.63 o
   1  -1   0        577.88        504.71        24.17 o
   1  -1   0        577.88        501.65        24.38 o
  -1   1   0        575.60        523.92        27.02 o
  -1   1   0        575.60        478.01        25.33 o
  -1   1   0        575.60        486.03        24.59 o
  -1  -1   0       1760.05       1360.82        69.32 o
   1   1   0       1759.24       1452.52        68.38 o
   1   1   0       1759.24       1470.78        68.48 o
  -2  -1   0      11043.24      10552.29       504.50 o
  -3  -1   0        722.13        671.23        38.41 o
  -3  -1   0        722.13        654.88        33.77 o
  -3  -1   0        722.13        682.95        34.19 o
   3   1   0        720.17        653.61        32.08 o
   3   1   0        720.17        633.56        32.61 o
   3   1   0        720.17        655.51        33.56 o
   3   1   0        720.17        665.85        34.72 o
   3   1   0        720.17        660.89        34.30 o
  -4  -1   0         62.15         76.92         7.60 o
  -4  -1   0         62.15         73.97         6.97 o
  -4  -1   0         62.15         72.70         5.17 o
  -4  -1   0         62.15         67.21         7.49 o
  -4  -1   0         62.15         91.17        14.14 o
   4   1   0         63.47         71.54         8.13 o
   4   1   0         63.47         67.85         5.59 o
   4   1   0         63.47         69.54         6.12 o
  -5  -1   0          5.62          6.12         4.54 o
  -5  -1   0          5.62          5.80         7.18 o
  -5  -1   0          5.62          5.07         3.48 o
  -5  -1   0          5.62          7.28         3.59 o
  -5  -1   0          5.62          5.07         2.85 o
  -5  -1   0          5.62          1.27         2.95 o
   5   1   0          5.61          2.01         3.80 o
   5   1   0          5.61          0.63         2.43 o
   5   1   0          5.61          2.22         2.74 o
   5   1   0          5.61          7.18         2.53 o
  -6  -1   0        572.53        581.32        33.67 o
  -6  -1   0        572.53        600.32        32.08 o
  -6  -1   0        572.53        585.23        30.39 o
  -6  -1   0        572.53        606.54        33.45 o
  -6  -1   0        572.53        568.77        32.40 o
   6   1   0        574.07        593.46        30.71 o
   6   1   0        574.07        586.07        31.45 o
   6   1   0        574.07        606.02        35.35 o
   6   1   0        574.07        569.41        31.45 o
  -7  -1   0        176.84        191.73        11.08 o
  -7  -1   0        176.84        174.11        13.40 o
  -7  -1   0        176.84        177.91        14.35 o
   7   1   0        176.65        180.02        12.98 o
   7   1   0        176.65        177.28        11.82 o
   7   1   0        176.65        171.26        12.24 o
   7   1   0        176.65        161.13        15.51 o
  -8  -1   0         72.48         72.07         7.28 o
  -8  -1   0         72.48         69.11         7.92 o
   8   1   0         72.38         57.61         7.18 o
   8   1   0         72.38         61.30         8.44 o
   8   1   0         72.38         72.49         6.97 o
   8   1   0         72.38         70.06        10.24 o
   8   1   0         72.38         81.36         7.07 o
  -9  -1   0         18.61         23.32         3.80 o
   9   1   0         18.91         21.11         4.43 o
   9   1   0         18.91         26.17         3.69 o
   8  -2   0          1.73          0.95         2.11 o
   8  -2   0          1.73          0.00         1.69 o
   8  -2   0          1.73         -2.74         3.06 o
   8  -2   0          1.73          3.17         4.12 o
  -8   2   0          1.67          0.84         1.90 o
   7  -2   0          1.13         -1.27         4.33 o
   7  -2   0          1.13          6.97         2.74 o
   7  -2   0          1.13          3.38         2.74 o
   7  -2   0          1.13          2.11         3.27 o
  -7   2   0          1.04          2.32         2.85 o
  -7   2   0          1.04          0.84         2.74 o
  -7   2   0          1.04         -1.90         3.27 o
   6  -2   0        688.68        723.67        42.64 o
   6  -2   0        688.68        700.67        36.30 o
  -6   2   0        686.99        659.63        40.21 o
  -6   2   0        686.99        673.35        36.09 o
  -6   2   0        686.99        737.29        36.83 o
  -6   2   0        686.99        689.90        37.99 o
  -6   2   0        686.99        687.27        38.63 o
   5  -2   0        132.65        122.20         9.29 o
   5  -2   0        132.65        130.64        14.04 o
   5  -2   0        132.65        133.81         9.92 o
  -5   2   0        131.35        133.81        10.87 o
  -5   2   0        131.35        129.58        10.03 o
  -5   2   0        131.35        143.41        10.24 o
  -5   2   0        131.35        151.54        12.56 o
  -5   2   0        131.35        132.12        12.66 o
   4  -2   0        230.17        207.99        12.56 o
   4  -2   0        230.17        203.34        12.14 o
   4  -2   0        230.17        210.20        16.57 o
  -4   2   0        230.51        214.21        13.40 o
  -4   2   0        230.51        210.31        15.41 o
  -4   2   0        230.51        215.90        13.82 o
   3  -2   0        161.16        168.41         9.81 o
   3  -2   0        161.16        166.93         9.60 o
   3  -2   0        161.16        166.72        10.87 o
  -3   2   0        160.63        142.46        14.46 o
  -3   2   0        160.63        174.43        12.56 o
   2  -2   0        568.47        570.57        29.34 o
   2  -2   0        568.47        649.18        28.71 o
   2  -2   0        568.47        584.38        29.55 o
  -2   2   0        571.39        536.06        31.24 o
   1  -2   0       1298.48       1101.98        53.18 o
  -1   2   0       1292.80       1099.98        54.23 o
  -1   2   0       1292.80       1124.13        54.66 o
  -1  -2   0        109.15         81.36         7.28 o
  -1  -2   0        109.15         86.53         5.70 o
  -1  -2   0        109.15         89.48         7.07 o
   1   2   0        109.26         93.49         6.75 o
   1   2   0        109.26         94.55         5.38 o
   1   2   0        109.26         96.76         7.07 o
   1   2   0        109.26         95.50         5.49 o
  -2  -2   0        728.73        780.87        39.05 o
  -2  -2   0        728.73        704.89        37.04 o
   2   2   0        727.89        711.96        36.41 o
   2   2   0        727.89        649.28        36.30 o
   2   2   0        727.89        794.79        35.99 o
   2   2   0        727.89        722.09        37.15 o
  -3  -2   0         61.51         72.81        11.08 o
  -3  -2   0         61.51         55.29         6.33 o
  -3  -2   0         61.51         58.56         4.54 o
   3   2   0         61.33         45.48         4.85 o
   3   2   0         61.33         49.60         6.86 o
   3   2   0         61.33         55.61         6.75 o
   3   2   0         61.33         67.21         5.80 o
  -4  -2   0        364.05        339.26        17.84 o
  -4  -2   0        364.05        336.73        25.64 o
  -4  -2   0        364.05        366.17        18.15 o
  -4  -2   0        364.05        353.08        19.63 o
  -4  -2   0        364.05        352.98        20.79 o
   4   2   0        367.34        284.28        20.16 o
   4   2   0        367.34        356.46        20.16 o
   4   2   0        367.34        337.46        17.94 o
  -5  -2   0        113.67        107.21         7.18 o
  -5  -2   0        113.67        113.86        15.83 o
  -5  -2   0        113.67        165.88        19.31 o
  -5  -2   0        113.67        113.23         9.50 o
  -5  -2   0        113.67        121.78         9.50 o
  -5  -2   0        113.67        112.28         7.60 o
   5   2   0        115.02        112.38         8.97 o
   5   2   0        115.02        123.57         8.44 o
   5   2   0        115.02        119.45        10.55 o
   5   2   0        115.02        112.59         7.70 o
  -6  -2   0         89.75         87.16         8.65 o
  -6  -2   0         89.75         83.26         8.97 o
  -6  -2   0         89.75        102.15        17.73 o
  -6  -2   0         89.75         88.85         8.97 o
  -6  -2   0         89.75         87.37         7.39 o
  -6  -2   0         89.75         95.92        11.08 o
   6   2   0         90.49         87.16         7.60 o
   6   2   0         90.49         82.20         7.92 o
   6   2   0         90.49         94.55         7.18 o
   6   2   0         90.49         97.71         8.55 o
   6   2   0         90.49         92.54        10.34 o
  -7  -2   0        250.86        253.89        16.89 o
  -7  -2   0        250.86        240.49        18.78 o
  -7  -2   0        250.86        265.28        16.57 o
  -7  -2   0        250.86        262.65        14.77 o
   7   2   0        250.05        218.12        14.99 o
   7   2   0        250.05        234.47        15.62 o
   7   2   0        250.05        251.47        18.89 o
   7   2   0        250.05        222.87        15.62 o
  -8  -2   0         25.05         25.75         5.07 o
  -8  -2   0         25.05         23.96         3.38 o
  -8  -2   0         25.05         23.64         4.85 o
   8   2   0         25.63         20.05         3.80 o
   8   2   0         25.63         15.41         5.80 o
   8   2   0         25.63         27.54         4.96 o
   8   2   0         25.63         18.47         5.17 o
   8   2   0         25.63         30.60         4.22 o
  -9  -2   0         22.99         27.86         4.75 o
  -9  -2   0         22.99         15.09         3.27 o
   9   2   0         22.65         14.77         2.74 o
   9   2   0         22.65         20.16         4.85 o
   8  -3   0          9.17          3.59         2.74 o
   8  -3   0          9.17         10.34         2.43 o
   8  -3   0          9.17          8.55         2.32 o
  -8   3   0          9.23          9.39         1.90 o
   7  -3   0         11.08         16.67         5.70 o
   7  -3   0         11.08         11.08         3.06 o
   7  -3   0         11.08          9.92         2.85 o
  -7   3   0         11.30         11.08         2.95 o
  -7   3   0         11.30         11.50         3.06 o
   6  -3   0         86.33         94.23         7.92 o
   6  -3   0         86.33        102.46        14.04 o
  -6   3   0         86.15         88.74         8.23 o
  -6   3   0         86.15         90.43         9.39 o
  -6   3   0         86.15         92.65         8.23 o
  -6   3   0         86.15         98.03        10.24 o
   5  -3   0        111.17        122.62         8.86 o
   5  -3   0        111.17        115.55        14.77 o
   5  -3   0        111.17        119.98         9.50 o
  -5   3   0        111.14        110.91        12.03 o
  -5   3   0        111.14        102.88        10.24 o
  -5   3   0        111.14        121.04         9.50 o
  -5   3   0        111.14        126.95        11.71 o
  -5   3   0        111.14        102.36         9.39 o
   4  -3   0        351.05        346.33        23.53 o
   4  -3   0        351.05        335.99        18.68 o
   4  -3   0        351.05        319.63        20.90 o
  -4   3   0        351.15        340.42        22.37 o
  -4   3   0        351.15        333.67        19.42 o
  -4   3   0        351.15        328.49        19.84 o
  -4   3   0        351.15        331.34        20.79 o
  -4   3   0        351.15        350.44        19.10 o
   3  -3   0        229.27        232.15        12.45 o
   3  -3   0        229.27        182.66        13.61 o
   3  -3   0        229.27        215.27        12.98 o
  -3   3   0        230.89        224.98        13.82 o
  -3   3   0        230.89        241.02        15.94 o
   2  -3   0         67.04         67.21         5.70 o
   2  -3   0         67.04         66.79         4.96 o
   2  -3   0         67.04         70.38         4.96 o
  -2   3   0         67.63         80.41         7.92 o
  -2   3   0         67.63         69.75         6.75 o
   1  -3   0         68.88         63.94         4.75 o
  -1   3   0         71.48         67.32         6.54 o
  -1   3   0         71.48         75.87         6.65 o
   0  -3   0         89.45         81.36         6.12 o
   0   3   0         88.07         82.41         7.18 o
   0   3   0         88.07         73.12         6.02 o
  -1  -3   0        347.97        298.73        16.67 o
  -1  -3   0        347.97        295.46        14.99 o
   1   3   0        348.25        294.93        16.89 o
   1   3   0        348.25        260.01        16.15 o
   1   3   0        348.25        300.74        15.09 o
  -2  -3   0        894.76        768.53        41.58 o
   2   3   0        903.65        789.00        41.69 o
   2   3   0        903.65        797.96        39.79 o
   2   3   0        903.65        850.09        40.00 o
   2   3   0        903.65        854.74        41.58 o
  -3  -3   0        189.39        178.86        11.82 o
  -3  -3   0        189.39        190.47        12.77 o
  -3  -3   0        189.39        157.55        14.99 o
   3   3   0        188.46        180.65        11.61 o
   3   3   0        188.46        172.53        10.45 o
   3   3   0        188.46        165.88        11.29 o
  -4  -3   0        327.20        296.83        17.52 o
  -4  -3   0        327.20        312.56        17.10 o
  -4  -3   0        327.20        304.64        20.05 o
  -4  -3   0        327.20        353.19        25.01 o
   4   3   0        328.13        326.38        18.36 o
   4   3   0        328.13        313.51        16.78 o
   4   3   0        328.13        294.51        18.05 o
   4   3   0        328.13        337.25        18.47 o
  -5  -3   0         38.19         38.84         4.22 o
  -5  -3   0         38.19         34.83         5.38 o
  -5  -3   0         38.19         35.78         4.33 o
  -5  -3   0         38.19         39.68        11.29 o
  -5  -3   0         38.19         42.42         5.91 o
  -5  -3   0         38.19         36.20         6.75 o
   5   3   0         38.08         39.79         5.70 o
   5   3   0         38.08         42.64         6.54 o
   5   3   0         38.08         49.18         5.17 o
   5   3   0         38.08         40.00         4.12 o
   5   3   0         38.08         40.74         4.75 o
  -6  -3   0          8.10         11.82         4.85 o
  -6  -3   0          8.10          8.13         2.32 o
  -6  -3   0          8.10         16.15         7.81 o
  -6  -3   0          8.10          6.75         2.64 o
  -6  -3   0          8.10         14.46         9.50 o
  -6  -3   0          8.10         11.82         3.80 o
  -6  -3   0          8.10          6.44         3.38 o
   6   3   0          8.58          7.81         3.27 o
   6   3   0          8.58         10.66         4.64 o
   6   3   0          8.58          7.07         4.12 o
   6   3   0          8.58          9.81         3.80 o
   6   3   0          8.58          4.96         2.74 o
  -7  -3   0        462.46        451.75        26.81 o
  -7  -3   0        462.46        441.83        24.06 o
  -7  -3   0        462.46        464.30        25.96 o
   7   3   0        463.33        438.87        23.32 o
   7   3   0        463.33        418.82        26.17 o
   7   3   0        463.33        433.28        24.38 o
   7   3   0        463.33        449.53        25.33 o
   7   3   0        463.33        456.18        27.76 o
   7   3   0        463.33        419.03        24.38 o
  -8  -3   0          6.43          6.23         3.69 o
  -8  -3   0          6.43          8.13         3.06 o
  -8  -3   0          6.43          6.33         4.12 o
   8   3   0          6.76          7.70         3.38 o
   8   3   0          6.76          8.86         4.64 o
   8   3   0          6.76         12.98         4.12 o
   8   3   0          6.76          8.23         4.22 o
  -9  -3   0         30.53         43.59         5.38 o
  -9  -3   0         30.53         28.18         4.12 o
  -9  -3   0         30.53         34.09         3.38 o
   9   3   0         30.67         35.99         4.22 o
   9   3   0         30.67         31.77         4.96 o
   7  -4   0          9.00         10.55         3.17 o
   7  -4   0          9.00          3.17         2.43 o
  -7   4   0          8.82          8.97         2.43 o
  -7   4   0          8.82          8.34         2.53 o
   6  -4   0         55.34         52.76        10.13 o
   6  -4   0         55.34         50.23         6.33 o
   6  -4   0         55.34         50.34         5.28 o
   6  -4   0         55.34         58.45         5.80 o
  -6   4   0         55.34         54.87         6.02 o
  -6   4   0         55.34         48.97         6.75 o
  -6   4   0         55.34         58.77         6.23 o
   5  -4   0        116.44        122.83         9.71 o
   5  -4   0        116.44        115.87         8.76 o
   5  -4   0        116.44        119.88        13.93 o
  -5   4   0        115.69        122.09        11.82 o
  -5   4   0        115.69        118.40        13.72 o
  -5   4   0        115.69        112.17         9.92 o
  -5   4   0        115.69        103.94        10.55 o
  -5   4   0        115.69        115.65         9.18 o
   4  -4   0         64.02         72.70         6.65 o
   4  -4   0         64.02         46.86         8.55 o
   4  -4   0         64.02         62.99         5.91 o
  -4   4   0         64.46         83.15         9.39 o
  -4   4   0         64.46         80.72         8.34 o
  -4   4   0         64.46         67.53         6.86 o
  -4   4   0         64.46         64.47         9.29 o
  -4   4   0         64.46         73.97         7.92 o
   3  -4   0        109.18        110.06         7.49 o
   3  -4   0        109.18        119.98         7.92 o
  -3   4   0        108.80        113.75         9.18 o
  -3   4   0        108.80        118.93        11.29 o
  -3   4   0        108.80        129.16        10.87 o
  -3   4   0        108.80        125.47        12.77 o
  -3   4   0        108.80        115.76         9.92 o
   2  -4   0        434.95        498.38        23.64 o
   2  -4   0        434.95        442.25        24.91 o
   2  -4   0        434.95        481.29        24.48 o
   2  -4   0        434.95        467.79        24.91 o
  -2   4   0        436.28        471.80        25.54 o
  -2   4   0        436.28        476.64        26.59 o
  -2   4   0        436.28        545.56        28.07 o
   1  -4   0         49.90         52.34         4.64 o
   1  -4   0         49.90         55.82         5.38 o
  -1   4   0         49.45         58.03         8.76 o
  -1   4   0         49.45         45.70         5.70 o
   0  -4   0        258.36        306.23        16.36 o
   0  -4   0        258.36        266.97        15.94 o
   0   4   0        258.49        278.89        17.84 o
   0   4   0        258.49        265.38        15.83 o
  -1  -4   0         19.18         20.37         2.85 o
  -1  -4   0         19.18         18.36         4.22 o
  -1  -4   0         19.18         16.36         3.90 o
   1   4   0         17.82         17.52         4.43 o
   1   4   0         17.82         14.46         2.64 o
  -2  -4   0         85.28         99.72         8.97 o
  -2  -4   0         85.28         83.47         5.28 o
  -2  -4   0         85.28         91.49         6.33 o
  -2  -4   0         85.28         87.69         9.29 o
   2   4   0         86.10         83.89         6.12 o
   2   4   0         86.10         87.16         9.71 o
  -3  -4   0        319.56        323.01        19.63 o
  -3  -4   0        319.56        257.27        21.00 o
  -3  -4   0        319.56        308.76        16.15 o
   3   4   0        322.86        328.60        19.00 o
   3   4   0        322.86        300.53        16.67 o
   3   4   0        322.86        308.65        16.57 o
  -4  -4   0        773.00        759.66        38.20 o
  -4  -4   0        773.00        764.62        38.31 o
  -4  -4   0        773.00        790.69        42.42 o
   4   4   0        775.27        753.01        40.63 o
   4   4   0        775.27        784.04        39.26 o
   4   4   0        775.27        744.15        39.36 o
  -5  -4   0        385.81        354.14        20.79 o
  -5  -4   0        385.81        364.90        19.95 o
  -5  -4   0        385.81        395.07        24.48 o
  -5  -4   0        385.81        396.66        19.73 o
  -5  -4   0        385.81        349.92        20.37 o
  -5  -4   0        385.81        348.65        28.39 o
  -5  -4   0        385.81        348.02        21.21 o
   5   4   0        384.42        335.14        20.26 o
   5   4   0        384.42        360.79        24.80 o
   5   4   0        384.42        365.43        21.21 o
   5   4   0        384.42        352.87        20.68 o
   5   4   0        384.42        407.42        21.95 o
  -6  -4   0        172.76        169.15        12.66 o
  -6  -4   0        172.76        172.95        13.40 o
  -6  -4   0        172.76        190.99        11.08 o
  -6  -4   0        172.76        189.09        16.78 o
  -6  -4   0        172.76        174.00        21.00 o
  -6  -4   0        172.76        176.01        11.40 o
   6   4   0        171.63        171.37        11.50 o
   6   4   0        171.63        174.85        11.71 o
   6   4   0        171.63        192.68        13.61 o
   6   4   0        171.63        167.67        12.56 o
   6   4   0        171.63        170.63        12.88 o
  -7  -4   0          5.36          2.64         3.17 o
  -7  -4   0          5.36          4.33         4.54 o
  -7  -4   0          5.36          7.28         2.43 o
  -7  -4   0          5.36          5.07         3.06 o
   7   4   0          5.55          6.02         2.85 o
   7   4   0          5.55          5.07         3.38 o
   7   4   0          5.55          3.59         4.54 o
   7   4   0          5.55          4.01         4.01 o
   7   4   0          5.55          2.32         3.59 o
  -8  -4   0         52.52         58.03         6.12 o
  -8  -4   0         52.52         68.27         9.60 o
  -8  -4   0         52.52         46.54         6.54 o
   8   4   0         52.09         54.34         6.97 o
   8   4   0         52.09         50.23         6.12 o
   8   4   0         52.09         49.39         7.92 o
   8   4   0         52.09         44.22         6.44 o
  -9  -4   0         42.16         42.32         4.22 o
  -9  -4   0         42.16         53.18         6.12 o
  -9  -4   0         42.16         43.90         5.59 o
   9   4   0         42.05         34.30         4.12 o
   9   4   0         42.05         41.16         7.60 o
  -7   5   0          5.32          5.49         1.90 o
   6  -5   0         15.37         24.38         3.59 o
   6  -5   0         15.37         13.72         3.69 o
   6  -5   0         15.37         14.25         2.64 o
  -6   5   0         15.54         13.72         3.17 o
  -6   5   0         15.54         14.25         3.06 o
   5  -5   0         13.82         10.45         3.17 o
   5  -5   0         13.82          9.29         5.91 o
  -5   5   0         14.08         13.93         4.01 o
  -5   5   0         14.08         14.35         3.69 o
  -5   5   0         14.08         20.58         5.07 o
  -5   5   0         14.08          5.49         4.75 o
   4  -5   0        274.77        271.51        16.57 o
   4  -5   0        274.77        259.27        15.62 o
   4  -5   0        274.77        256.53        20.79 o
  -4   5   0        274.60        251.25        18.05 o
  -4   5   0        274.60        268.55        19.73 o
  -4   5   0        274.60        264.54        15.83 o
  -4   5   0        274.60        274.04        16.99 o
   3  -5   0        340.45        315.09        17.20 o
   3  -5   0        340.45        291.66        20.05 o
   3  -5   0        340.45        291.56        23.85 o
  -3   5   0        338.86        316.15        21.53 o
  -3   5   0        338.86        327.76        18.89 o
  -3   5   0        338.86        327.86        19.95 o
  -3   5   0        338.86        320.47        18.05 o
   2  -5   0        108.95        161.66         9.81 o
   2  -5   0        108.95        123.04        12.56 o
  -2   5   0        110.28        145.52        12.24 o
  -2   5   0        110.28        109.11        10.76 o
  -2   5   0        110.28        162.61        12.98 o
   1  -5   0        436.81        364.06        24.69 o
   1  -5   0        436.81        401.20        21.53 o
   1  -5   0        436.81        427.47        23.32 o
   1  -5   0        436.81        407.63        24.59 o
  -1   5   0        436.56        414.92        24.38 o
  -1   5   0        436.56        428.74        23.85 o
   0  -5   0         82.03         79.03         7.39 o
   0  -5   0         82.03         86.63         7.81 o
   0   5   0         82.15         84.42         9.18 o
   0   5   0         82.15         85.89         7.60 o
  -1  -5   0         44.56         53.81         6.97 o
  -1  -5   0         44.56         44.96         4.75 o
  -1  -5   0         44.56         48.76         7.18 o
   1   5   0         44.24         61.41         8.34 o
  -2  -5   0        200.38        220.65        16.25 o
  -2  -5   0        200.38        223.92        12.24 o
  -2  -5   0        200.38        260.22        16.99 o
   2   5   0        198.86        246.08        16.78 o
  -3  -5   0        330.29        321.00        17.31 o
  -3  -5   0        330.29        283.54        21.85 o
  -3  -5   0        330.29        345.27        21.53 o
   3   5   0        330.71        333.03        20.05 o
   3   5   0        330.71        314.77        18.05 o
   3   5   0        330.71        329.34        20.79 o
  -4  -5   0        227.42        211.89        12.66 o
  -4  -5   0        227.42        245.66        17.62 o
  -4  -5   0        227.42        214.63        12.56 o
  -4  -5   0        227.42        210.94        19.52 o
   4   5   0        227.77        209.67        12.56 o
   4   5   0        227.77        220.65        13.40 o
   4   5   0        227.77        232.36        16.15 o
   4   5   0        227.77        207.35        13.72 o
  -5  -5   0        111.18        102.04         9.50 o
  -5  -5   0        111.18        103.62         8.86 o
  -5  -5   0        111.18        117.45        12.45 o
  -5  -5   0        111.18        117.55         8.44 o
  -5  -5   0        111.18        110.80        16.25 o
  -5  -5   0        111.18        109.96         7.92 o
   5   5   0        109.85        108.58        10.03 o
   5   5   0        109.85        120.30        10.66 o
   5   5   0        109.85        100.04         9.08 o
   5   5   0        109.85        102.04         7.60 o
   5   5   0        109.85        125.05         9.71 o
   5   5   0        109.85        116.08         9.50 o
  -6  -5   0        162.45        146.68        10.87 o
  -6  -5   0        162.45        160.71        11.71 o
  -6  -5   0        162.45        165.56        10.55 o
  -6  -5   0        162.45        164.19        12.88 o
  -6  -5   0        162.45        182.02        21.53 o
   6   5   0        162.02        155.02        12.14 o
   6   5   0        162.02        161.23        12.24 o
   6   5   0        162.02        154.91        11.19 o
   6   5   0        162.02        163.24        10.66 o
   6   5   0        162.02        149.53        11.40 o
  -7  -5   0          1.82          2.22         2.85 o
  -7  -5   0          1.82          1.16         2.32 o
  -7  -5   0          1.82         -3.17         4.12 o
  -7  -5   0          1.82          4.85         6.12 o
   7   5   0          1.85          3.38         3.06 o
   7   5   0          1.85          0.00         2.53 o
   7   5   0          1.85          3.90         3.80 o
   7   5   0          1.85          2.01         3.27 o
  -8  -5   0         57.43         53.60         6.02 o
  -8  -5   0         57.43         55.71         7.60 o
  -8  -5   0         57.43         57.72         6.86 o
   8   5   0         56.57         48.76         6.44 o
   8   5   0         56.57         49.39         7.60 o
   8   5   0         56.57         61.09         6.12 o
  -9  -5   0         64.07         65.10         7.81 o
  -9  -5   0         64.07         82.52         7.28 o
   9   5   0         64.06         65.21         6.54 o
   9   5   0         64.06         77.03         6.02 o
   6  -6   0         12.20         11.40         3.59 o
   6  -6   0         12.20          8.55         2.32 o
  -6   6   0         12.38         11.29         2.53 o
   5  -6   0         22.12         29.65         3.90 o
   5  -6   0         22.12         17.73         6.12 o
  -5   6   0         21.92         23.43         4.12 o
  -5   6   0         21.92         17.84         5.38 o
   4  -6   0        307.45        299.89        16.67 o
   4  -6   0        307.45        269.92        23.96 o
  -4   6   0        308.55        284.49        21.42 o
  -4   6   0        308.55        314.77        22.90 o
  -4   6   0        308.55        290.08        18.05 o
   3  -6   0        118.52        107.53         7.60 o
   3  -6   0        118.52        108.27         7.81 o
   3  -6   0        118.52         90.85        11.93 o
  -3   6   0        117.33        109.32         8.76 o
  -3   6   0        117.33        108.37        11.19 o
  -3   6   0        117.33        105.00         9.81 o
  -3   6   0        117.33        101.72        12.77 o
   2  -6   0        290.17        370.59        26.49 o
   2  -6   0        290.17        372.70        17.73 o
  -2   6   0        288.82        286.70        18.47 o
  -2   6   0        288.82        365.54        22.69 o
  -2   6   0        288.82        339.47        19.95 o
  -2   6   0        288.82        302.95        20.37 o
  -2   6   0        288.82        346.96        19.10 o
   1  -6   0         73.74         68.27         6.23 o
   1  -6   0         73.74         69.22         8.65 o
   1  -6   0         73.74         73.65         8.55 o
  -1   6   0         73.17         70.59         6.33 o
  -1   6   0         73.17         79.67         7.60 o
  -1   6   0         73.17         73.76         9.50 o
  -1   6   0         73.17         76.61         8.76 o
  -1   6   0         73.17         75.23         7.60 o
   0  -6   0        210.21        200.49        13.93 o
   0  -6   0        210.21        225.93        14.77 o
   0   6   0        210.33        210.52        16.04 o
   0   6   0        210.33        201.86        13.93 o
  -1  -6   0        484.17        497.22        26.07 o
  -1  -6   0        484.17        445.20        28.18 o
  -1  -6   0        484.17        520.86        29.13 o
   1   6   0        483.96        518.43        26.70 o
   1   6   0        483.96        486.03        29.65 o
  -2  -6   0        229.59        257.48        14.04 o
  -2  -6   0        229.59        319.21        19.73 o
  -2  -6   0        229.59        246.51        18.57 o
   2   6   0        231.30        249.46        19.00 o
   2   6   0        231.30        277.94        15.62 o
  -3  -6   0         15.10         17.62         2.74 o
  -3  -6   0         15.10         15.30         2.74 o
  -3  -6   0         15.10         20.26         7.60 o
  -3  -6   0         15.10         16.46         5.38 o
   3   6   0         14.81         14.56         3.59 o
   3   6   0         14.81          9.39         4.54 o
  -4  -6   0        348.39        347.81        18.89 o
  -4  -6   0        348.39        396.97        26.91 o
  -4  -6   0        348.39        344.64        24.48 o
  -4  -6   0        348.39        341.37        19.00 o
   4   6   0        349.55        344.96        19.31 o
   4   6   0        349.55        351.82        23.32 o
   4   6   0        349.55        322.27        19.63 o
   4   6   0        349.55        356.57        20.90 o
   4   6   0        349.55        326.38        19.63 o
  -5  -6   0        237.23        247.45        14.88 o
  -5  -6   0        237.23        246.72        14.35 o
  -5  -6   0        237.23        204.19        15.41 o
  -5  -6   0        237.23        218.01        22.37 o
  -5  -6   0        237.23        259.49        20.26 o
   5   6   0        237.21        226.88        13.51 o
   5   6   0        237.21        242.81        14.67 o
   5   6   0        237.21        249.25        15.72 o
   5   6   0        237.21        244.08        15.09 o
   5   6   0        237.21        235.11        23.43 o
   5   6   0        237.21        250.30        17.20 o
  -6  -6   0         38.66         43.59         7.81 o
  -6  -6   0         38.66         50.66        14.35 o
  -6  -6   0         38.66         33.67         4.75 o
  -6  -6   0         38.66         42.42         7.81 o
  -6  -6   0         38.66         38.41         5.59 o
   6   6   0         38.72         41.05         7.92 o
   6   6   0         38.72         37.57         7.18 o
   6   6   0         38.72         46.75         5.07 o
   6   6   0         38.72         37.89         6.02 o
   6   6   0         38.72         42.74         5.91 o
   6   6   0         38.72         39.68         6.44 o
  -7  -6   0         20.33         15.83         6.02 o
  -7  -6   0         20.33         15.72         5.17 o
  -7  -6   0         20.33         27.97         4.85 o
  -7  -6   0         20.33         20.37         3.69 o
   7   6   0         20.34         20.47         5.28 o
   7   6   0         20.34         21.63         3.80 o
   7   6   0         20.34         24.27         5.49 o
   7   6   0         20.34         26.70         4.43 o
  -8  -6   0         38.16         52.13         6.12 o
  -8  -6   0         38.16         35.14         5.17 o
  -8  -6   0         38.16         36.41         6.44 o
  -8  -6   0         38.16         35.56         5.17 o
   8   6   0         38.48         34.09         5.49 o
   8   6   0         38.48         50.87         5.17 o
  -9  -6   0          8.53         13.09         3.38 o
  -9  -6   0          8.53         12.35         3.80 o
   9   6   0          8.47         10.34         2.95 o
   9   6   0          8.47         12.98         3.80 o
   5  -7   0         25.56         28.49         4.33 o
   5  -7   0         25.56         27.97         3.17 o
  -5   7   0         25.00         33.77         4.22 o
   4  -7   0         20.04         27.23         3.69 o
   4  -7   0         20.04         12.35         5.80 o
  -4   7   0         20.16         23.22         4.22 o
  -4   7   0         20.16         19.31         4.64 o
   3  -7   0        218.09        164.93        17.31 o
  -3   7   0        218.17        213.37        16.67 o
  -3   7   0        218.17        200.18        15.20 o
  -3   7   0        218.17        195.22        13.61 o
   2  -7   0        230.23        218.75        12.45 o
   2  -7   0        230.23        212.63        17.62 o
  -2   7   0        229.93        227.83        15.09 o
  -2   7   0        229.93        230.36        13.72 o
  -2   7   0        229.93        224.13        15.94 o
  -2   7   0        229.93        241.02        17.73 o
  -1   7   0        127.28        128.32        12.98 o
  -1   7   0        127.28        126.21        11.50 o
  -1   7   0        127.28        132.01        10.76 o
  -1   7   0        127.28        117.03         9.92 o
  -1   7   0        127.28        121.04         9.39 o
   0  -7   0        142.05        169.25        14.88 o
   0  -7   0        142.05        159.02        11.19 o
   0   7   0        142.24        163.13        12.35 o
   0   7   0        142.24        135.60        10.76 o
   0   7   0        142.24        171.58        15.09 o
   0   7   0        142.24        159.76        10.98 o
   0   7   0        142.24        138.77        10.45 o
  -1  -7   0        201.83        209.67        16.04 o
   1   7   0        202.36        197.54        13.72 o
   1   7   0        202.36        206.61        17.10 o
   1   7   0        202.36        198.80        15.83 o
   1   7   0        202.36        213.68        13.09 o
  -2  -7   0        140.42        154.28        14.14 o
  -2  -7   0        140.42        146.89         8.44 o
   2   7   0        140.47        143.73        14.35 o
   2   7   0        140.47        159.76        10.45 o
   2   7   0        140.47        148.69        10.03 o
   2   7   0        140.47        139.61        10.03 o
   2   7   0        140.47        133.38        10.03 o
  -3  -7   0        240.58        250.52        14.04 o
  -3  -7   0        240.58        256.53        14.25 o
  -3  -7   0        240.58        251.99        20.05 o
   3   7   0        240.52        236.58        15.20 o
   3   7   0        240.52        253.68        15.20 o
   3   7   0        240.52        261.91        19.73 o
   3   7   0        240.52        259.38        15.51 o
  -4  -7   0        111.61        121.25        17.62 o
  -4  -7   0        111.61         98.35        11.93 o
  -4  -7   0        111.61        112.17        14.14 o
  -4  -7   0        111.61        111.96         7.92 o
   4   7   0        111.22        105.73         8.97 o
   4   7   0        111.22         95.60         6.97 o
   4   7   0        111.22        103.10         8.65 o
   4   7   0        111.22        102.99         8.65 o
   4   7   0        111.22         97.61        12.24 o
  -5  -7   0        101.35        108.16         8.23 o
  -5  -7   0        101.35        100.46         8.65 o
  -5  -7   0        101.35        112.70        19.95 o
   5   7   0        101.49        102.15         9.39 o
   5   7   0        101.49        111.96        13.09 o
   5   7   0        101.49         98.77         8.76 o
   5   7   0        101.49         95.92         6.97 o
   5   7   0        101.49         96.02         8.76 o
  -6  -7   0        229.14        246.82        15.83 o
  -6  -7   0        229.14        272.67        16.36 o
  -6  -7   0        229.14        237.85        16.78 o
   6   7   0        230.60        216.96        18.68 o
   6   7   0        230.60        242.39        14.14 o
   6   7   0        230.60        250.62        20.05 o
   6   7   0        230.60        247.03        15.72 o
   6   7   0        230.60        265.17        15.94 o
  -7  -7   0          4.01          8.65         3.17 o
  -7  -7   0          4.01         10.66         4.75 o
  -7  -7   0          4.01          3.80         3.38 o
   7   7   0          3.97          2.01         3.17 o
   7   7   0          3.97          9.18         2.53 o
   7   7   0          3.97          4.96         3.27 o
   7   7   0          3.97          9.92         4.64 o
  -8  -7   0          0.16         -2.32         2.32 o
  -8  -7   0          0.16         -0.74         1.79 o
  -8  -7   0          0.16         -1.37         3.06 o
   8   7   0          0.17          0.11         3.59 o
   8   7   0          0.17          0.53         1.90 o
  -9  -7   0          8.55         14.14         3.06 o
  -9  -7   0          8.55          7.39         3.17 o
   9   7   0          8.59         14.99         3.48 o
   9   7   0          8.59         14.99         2.53 o
  -4   8   0          2.14          1.27         2.53 o
   3  -8   0         94.83         89.38         6.44 o
  -3   8   0         96.40        100.14         8.44 o
  -3   8   0         96.40         80.41         8.34 o
  -2   8   0        154.77        145.20        12.56 o
  -2   8   0        154.77        145.52         9.81 o
  -1   8   0         83.39         83.99         8.55 o
  -1   8   0         83.39         97.08         9.60 o
  -1   8   0         83.39         83.36         7.49 o
  -1   8   0         83.39         72.81         9.50 o
   0   8   0          5.81          4.01         3.90 o
   0   8   0          5.81          1.58         3.38 o
   0   8   0          5.81         -2.43         2.53 o
   0   8   0          5.81          1.37         5.59 o
   0   8   0          5.81          7.49         3.48 o
   1   8   0        239.32        245.03        14.99 o
   1   8   0        239.32        237.32        14.56 o
   1   8   0        239.32        229.62        19.31 o
   1   8   0        239.32        237.64        14.88 o
   1   8   0        239.32        224.45        15.83 o
  -2  -8   0         59.80         73.55        11.40 o
  -2  -8   0         59.80         59.93         5.07 o
   2   8   0         60.54         74.71         6.75 o
   2   8   0         60.54         62.47         6.65 o
   2   8   0         60.54         64.36        10.76 o
   2   8   0         60.54         57.51         6.33 o
  -3  -8   0         59.91         51.39         5.28 o
  -3  -8   0         59.91         63.10         5.80 o
   3   8   0         60.36         56.87         6.33 o
   3   8   0         60.36         64.26         6.86 o
   3   8   0         60.36         59.83         6.54 o
   3   8   0         60.36         59.62        11.08 o
   3   8   0         60.36         50.02         5.70 o
  -4  -8   0         17.91         21.74         3.90 o
  -4  -8   0         17.91         12.77         3.59 o
   4   8   0         17.84         14.88         6.75 o
   4   8   0         17.84         15.30         4.54 o
   4   8   0         17.84         23.01         4.96 o
   4   8   0         17.84         16.36         4.22 o
  -5  -8   0         11.38          7.70         3.17 o
  -5  -8   0         11.38         14.14         5.07 o
  -5  -8   0         11.38          6.33         3.59 o
   5   8   0         11.39         10.55         5.91 o
   5   8   0         11.39          8.97         3.48 o
   5   8   0         11.39          9.08         4.33 o
   5   8   0         11.39         10.03         6.54 o
  -6  -8   0          1.16          0.00         2.43 o
  -6  -8   0          1.16         -1.90         4.12 o
  -6  -8   0          1.16          2.32         3.38 o
   6   8   0          1.25         -4.96         4.96 o
   6   8   0          1.25          2.53         3.59 o
   6   8   0          1.25         -1.79         2.64 o
   6   8   0          1.25          1.37         2.01 o
   6   8   0          1.25         -0.74         3.59 o
  -7  -8   0         56.04         57.40         6.23 o
  -7  -8   0         56.04         56.03         7.49 o
  -7  -8   0         56.04         62.25         7.07 o
   7   8   0         55.96         62.99         7.28 o
   7   8   0         55.96         58.03         6.33 o
   7   8   0         55.96         50.66         6.86 o
   7   8   0         55.96         68.59         5.28 o
  -8  -8   0         57.53         69.54         5.80 o
  -8  -8   0         57.53         64.05         6.54 o
  -8  -8   0         57.53         64.58         7.39 o
   8   8   0         57.48         68.38         5.28 o
   8   8   0         57.48         65.42         6.54 o
   8   8   0         57.48         65.21         7.39 o
  -9  -8   0         75.65         89.69         6.54 o
  -9  -8   0         75.65         81.88         6.54 o
   9   8   0         75.80         82.09         5.28 o
  -3   9   0          2.32          2.85         2.43 o
  -2   9   0         48.43         43.80         6.12 o
  -2   9   0         48.43         37.68         4.85 o
  -1   9   0        124.69        119.35        10.55 o
  -1   9   0        124.69        119.45         8.76 o
  -1   9   0        124.69        120.61         9.39 o
   0   9   0        430.40        401.93        24.48 o
   0   9   0        430.40        457.34        26.91 o
   0   9   0        430.40        446.15        23.75 o
   0   9   0        430.40        417.87        23.85 o
   1   9   0        154.46        148.58        11.29 o
   1   9   0        154.46        159.44        16.57 o
   1   9   0        154.46        150.48        10.55 o
   1   9   0        154.46        151.54        11.71 o
  -2  -9   0         17.20         17.73         3.06 o
   2   9   0         17.61         11.19         6.33 o
   2   9   0         17.61         14.77         4.12 o
   2   9   0         17.61         16.15         4.33 o
  -3  -9   0        102.65        102.78         7.70 o
  -3  -9   0        102.65         97.82         7.49 o
   3   9   0        101.93         89.69        13.09 o
   3   9   0        101.93        101.62         8.76 o
   3   9   0        101.93         96.45         9.08 o
  -4  -9   0         92.70         80.41         7.70 o
  -4  -9   0         92.70         96.87         7.70 o
   4   9   0         92.95         81.36        12.66 o
   4   9   0         92.95         90.54         8.55 o
   4   9   0         92.95         95.92         8.34 o
   4   9   0         92.95         95.92         8.44 o
   4   9   0         92.95         93.60         8.86 o
  -5  -9   0         81.47         91.70         7.92 o
  -5  -9   0         81.47         75.66         8.65 o
  -5  -9   0         81.47         90.11        10.55 o
   5   9   0         80.09         89.90         8.34 o
   5   9   0         80.09         75.34        11.50 o
   5   9   0         80.09         97.08         9.60 o
   5   9   0         80.09         93.39         8.97 o
  -6  -9   0         60.17         55.92         6.23 o
  -6  -9   0         60.17         58.35         7.18 o
  -6  -9   0         60.17         49.60         7.07 o
   6   9   0         60.37         51.50         6.86 o
   6   9   0         60.37         69.01         7.49 o
   6   9   0         60.37         56.24        10.87 o
   6   9   0         60.37         63.10         7.70 o
  -7  -9   0         74.30         98.98         8.13 o
  -7  -9   0         74.30         82.83         7.81 o
  -7  -9   0         74.30         77.98         8.44 o
   7   9   0         75.09         87.16        10.13 o
   7   9   0         75.09         79.35         7.81 o
  -8  -9   0         79.33        104.26         6.86 o
  -8  -9   0         79.33         93.39         7.49 o
  -8  -9   0         79.33         88.53         7.49 o
   8   9   0         79.48         77.66         7.28 o
   8   9   0         79.48         93.07         8.13 o
  -9  -9   0         23.72         33.03         3.69 o
  -2  10   0         22.72         19.95         3.17 o
  -1  10   0          0.46          2.43         3.59 o
  -1  10   0          0.46          4.96         3.69 o
  -1  10   0          0.46         -1.37         2.22 o
   0  10   0         69.10         72.17         6.44 o
   0  10   0         69.10         61.73         6.23 o
   0  10   0         69.10         59.30         6.97 o
   1  10   0        125.30        119.45        10.24 o
   1  10   0        125.30        131.70         9.81 o
   1  10   0        125.30        115.02         8.23 o
  -2 -10   0         25.59         29.44         3.69 o
   2  10   0         25.84         29.65         5.28 o
   2  10   0         25.84         35.67         9.60 o
   2  10   0         25.84         29.87         5.07 o
  -3 -10   0        505.21        486.35        25.75 o
  -3 -10   0        505.21        461.98        25.54 o
   3  10   0        503.93        526.35        28.71 o
   3  10   0        503.93        495.95        27.97 o
  -4 -10   0         62.58         63.84         6.33 o
  -4 -10   0         62.58         73.12         6.86 o
   4  10   0         62.61         74.50        12.88 o
   4  10   0         62.61         74.07         8.65 o
   4  10   0         62.61         68.48         7.18 o
  -5 -10   0          9.48          5.17         3.17 o
  -5 -10   0          9.48          5.49         2.85 o
   5  10   0          9.49          5.28         3.38 o
   5  10   0          9.49         13.19         3.69 o
  -6 -10   0         51.29         52.86         6.33 o
  -6 -10   0         51.29         60.46         6.12 o
   6  10   0         50.85         61.09         6.33 o
   6  10   0         50.85         52.24         6.23 o
  -7 -10   0         30.85         37.36         4.85 o
  -7 -10   0         30.85         37.99         4.54 o
   7  10   0         30.45         31.55         5.59 o
   7  10   0         30.45         31.13         4.54 o
  -8 -10   0          8.46          9.39         2.85 o
  -8 -10   0          8.46          6.86         2.11 o
   8  10   0          8.30          3.59         2.32 o
   8  10   0          8.30          5.17         3.06 o
   0  11   0          1.19          2.22         2.32 o
   1  11   0         13.73         10.87         3.69 o
   1  11   0         13.73         10.34         3.27 o
   2  11   0         65.74         66.16         7.60 o
   2  11   0         65.74         50.97         5.80 o
  -3 -11   0         69.99         69.22         5.70 o
   3  11   0         69.21         77.87         7.28 o
   3  11   0         69.21         69.22         7.07 o
  -4 -11   0          5.80          4.96         2.53 o
  -4 -11   0          5.80          5.80         2.53 o
   4  11   0          5.67          7.07         3.59 o
   4  11   0          5.67          7.92         3.27 o
  -5 -11   0         62.52         64.79         6.12 o
  -5 -11   0         62.52         56.66         5.38 o
   5  11   0         62.35         55.92         5.91 o
   5  11   0         62.35         60.46         6.65 o
  -6 -11   0          5.93          6.23         2.43 o
  -6 -11   0          5.93          7.39         2.85 o
   6  11   0          5.95          4.01         2.53 o
  -7 -11   0         19.84         19.73         3.38 o
  -7 -11   0         19.84         22.16         3.06 o
   7  11   0         19.71         17.31         3.69 o
   7  11   0         19.71         20.58         3.17 o
   1  12   0         62.45         69.85         5.07 o
   2  12   0          1.20         -0.32         2.22 o
   3  12   0         34.34         33.24         4.33 o
   3  12   0         34.34         30.60         4.01 o
  -4 -12   0          8.39         10.87         2.43 o
   4  12   0          8.27          3.17         2.64 o
   4  12   0          8.27         16.04         3.90 o
  -5 -12   0          4.57          2.85         1.69 o
   5  12   0          4.58          5.80         2.85 o
   5  12   0          4.58          4.33         2.74 o
  -6 -12   0          3.51          4.96         1.79 o
   6  12   0          3.87          3.48         2.64 o
   6  12   0          3.87          2.53         2.11 o
   6  12  -1         23.74         19.63         3.80 o
   5  12  -1          8.91          6.65         2.43 o
   5  12  -1          8.91          9.50         2.85 o
  -5 -12   1          8.91          5.91         2.01 o
   4  12  -1         32.71         27.76         3.90 o
   4  12  -1         32.71         23.64         3.59 o
  -4 -12   1         31.79         32.61         4.64 o
   3  12  -1         18.77         16.78         3.48 o
   2  12  -1          6.43          6.54         2.64 o
   1  12  -1          9.46          7.81         2.43 o
   7  11  -1          1.25          1.48         2.85 o
   7  11  -1          1.25         -0.95         1.90 o
  -7 -11   1          1.43          0.42         1.90 o
   6  11  -1         53.43         53.92         5.59 o
   6  11  -1         53.43         55.92         5.38 o
  -6 -11   1         53.69         56.77         5.38 o
  -6 -11   1         53.69         62.68         6.02 o
   5  11  -1         53.32         49.18         5.38 o
   5  11  -1         53.32         39.47         5.80 o
  -5 -11   1         53.05         58.24         5.70 o
  -5 -11   1         53.05         57.82         5.28 o
   4  11  -1         41.55         39.15         5.17 o
   4  11  -1         41.55         45.80         5.70 o
  -4 -11   1         41.79         52.56         5.17 o
  -4 -11   1         41.79         46.43         4.96 o
   3  11  -1          4.03          6.12         3.27 o
   3  11  -1          4.03          1.27         3.17 o
  -3 -11   1          3.97          4.75         2.32 o
   2  11  -1         77.97         75.45         7.07 o
   1  11  -1         36.68         26.91         4.01 o
   0  11  -1          2.37          0.63         2.22 o
   8  10  -1         30.17         26.28         3.48 o
  -8 -10   1         29.90         39.47         3.80 o
   7  10  -1         31.51         40.84         5.38 o
   7  10  -1         31.51         32.72         4.43 o
   7  10  -1         31.51         24.17         4.54 o
  -7 -10   1         31.66         23.22         4.33 o
  -7 -10   1         31.66         36.94         4.43 o
  -7 -10   1         31.66         37.78         4.96 o
   6  10  -1         51.90         42.53         4.96 o
   6  10  -1         51.90         52.86         6.44 o
   6  10  -1         51.90         43.69         5.49 o
  -6 -10   1         51.65         47.70         5.80 o
  -6 -10   1         51.65         49.60         5.38 o
  -6 -10   1         51.65         31.77         7.60 o
   5  10  -1         29.01         30.50         5.17 o
   5  10  -1         29.01         21.00         4.12 o
  -5 -10   1         28.19         39.05         4.96 o
  -5 -10   1         28.19         26.38         4.75 o
  -5 -10   1         28.19         25.01         5.38 o
   4  10  -1        104.01        101.62         8.44 o
   4  10  -1        104.01        103.20         8.97 o
   4  10  -1        104.01         96.76        14.67 o
  -4 -10   1        103.45         99.09         8.23 o
  -4 -10   1        103.45         88.53         7.60 o
   3  10  -1        140.16        149.64        12.56 o
   3  10  -1        140.16        144.46        16.25 o
   3  10  -1        140.16        153.01        10.98 o
  -3 -10   1        140.21        148.16         9.81 o
  -3 -10   1        140.21        141.51         9.81 o
   2  10  -1         60.15         77.98        12.56 o
   2  10  -1         60.15         59.83         6.75 o
   2  10  -1         60.15         56.77         6.65 o
  -2 -10   1         59.98         70.17         5.70 o
   1  10  -1        162.97        176.54        12.14 o
   1  10  -1        162.97        172.74        12.14 o
   0  10  -1         56.20         57.51         5.49 o
   0  10  -1         56.20         54.55         8.34 o
   0  10  -1         56.20         51.71         5.70 o
  -1  10  -1         29.16         23.32         3.69 o
  -1  10  -1         29.16         35.46         4.22 o
  -2  10  -1          2.63          1.58         2.11 o
   8   9  -1         13.65         20.68         4.33 o
  -8  -9   1         13.33         18.05         3.80 o
  -8  -9   1         13.33         10.03         3.48 o
  -8  -9   1         13.33         16.78         2.95 o
   7   9  -1          9.03          7.49         4.01 o
   7   9  -1          9.03         15.20         3.80 o
   7   9  -1          9.03         12.45         4.01 o
  -7  -9   1          9.02         17.52         4.96 o
  -7  -9   1          9.02         11.19         3.27 o
  -7  -9   1          9.02         16.46         4.22 o
   6   9  -1         14.55         19.73         4.12 o
   6   9  -1         14.55         26.17         4.85 o
   6   9  -1         14.55          9.81         4.33 o
  -6  -9   1         14.83         16.04         3.69 o
  -6  -9   1         14.83         16.15         4.22 o
  -6  -9   1         14.83         10.13         4.96 o
   5   9  -1         31.76         30.50         4.75 o
   5   9  -1         31.76         33.24         5.70 o
   5   9  -1         31.76         21.74         4.96 o
   5   9  -1         31.76         38.73         9.92 o
  -5  -9   1         31.48         33.56         4.96 o
  -5  -9   1         31.48         38.52         6.54 o
  -5  -9   1         31.48         32.08         6.23 o
   4   9  -1        197.37        182.87        12.98 o
   4   9  -1        197.37        205.77        13.51 o
   4   9  -1        197.37        207.46        13.61 o
   4   9  -1        197.37        179.81        17.94 o
   4   9  -1        197.37        198.80        12.88 o
  -4  -9   1        198.06        180.12        12.56 o
  -4  -9   1        198.06        189.52        12.35 o
   3   9  -1        231.45        219.38        14.25 o
   3   9  -1        231.45        217.80        20.26 o
   3   9  -1        231.45        232.57        14.46 o
   3   9  -1        231.45        227.72        14.88 o
  -3  -9   1        232.10        223.92        13.61 o
   2   9  -1        113.49        138.55        10.66 o
   2   9  -1        113.49        113.23        15.20 o
   2   9  -1        113.49        134.44        10.34 o
  -2  -9   1        112.71        134.97         8.76 o
   1   9  -1        142.23        133.38        10.66 o
   1   9  -1        142.23        138.55        15.30 o
   1   9  -1        142.23        141.62        10.66 o
   1   9  -1        142.23        133.38         9.60 o
  -1  -9   1        142.55        141.51        12.14 o
   0   9  -1        195.59        189.94        14.99 o
   0   9  -1        195.59        200.28        12.56 o
   0   9  -1        195.59        186.35        13.30 o
   0   9  -1        195.59        182.55        12.77 o
  -1   9  -1        125.06        131.06         9.39 o
  -1   9  -1        125.06        114.81        10.03 o
  -1   9  -1        125.06        123.15         9.50 o
  -2   9  -1        108.88        127.68         9.08 o
  -2   9  -1        108.88        112.80         8.44 o
  -3   9  -1         61.96         60.14         5.59 o
   9   8  -1         20.64         35.04         4.33 o
  -9  -8   1         20.47         24.59         3.80 o
  -9  -8   1         20.47         23.75         3.48 o
   8   8  -1         18.59         21.74         4.64 o
   8   8  -1         18.59         22.27         2.74 o
  -8  -8   1         18.51         18.36         3.27 o
  -8  -8   1         18.51         12.35         3.69 o
  -8  -8   1         18.51         12.03         4.33 o
   7   8  -1         19.72         18.47         5.07 o
   7   8  -1         19.72         19.63         2.85 o
   7   8  -1         19.72         20.26         4.64 o
   7   8  -1         19.72         23.75         4.75 o
  -7  -8   1         19.94         23.32         3.90 o
  -7  -8   1         19.94         15.83         4.22 o
  -7  -8   1         19.94         23.32         5.70 o
   6   8  -1         43.55         54.66         7.28 o
   6   8  -1         43.55         57.93        10.24 o
   6   8  -1         43.55         53.71         6.75 o
   6   8  -1         43.55         49.92         4.64 o
   6   8  -1         43.55         40.10         5.38 o
  -6  -8   1         43.29         42.42         5.59 o
  -6  -8   1         43.29         46.65         7.49 o
  -6  -8   1         43.29         51.50         6.97 o
   5   8  -1         59.83         46.54        12.66 o
   5   8  -1         59.83         43.37         5.70 o
   5   8  -1         59.83         49.81         6.23 o
   5   8  -1         59.83         69.01         9.18 o
  -5  -8   1         58.67         47.81         7.39 o
  -5  -8   1         58.67         66.26         6.97 o
   4   8  -1        111.34        106.79        13.82 o
   4   8  -1        111.34        108.06         9.39 o
   4   8  -1        111.34        101.93         9.50 o
   4   8  -1        111.34         99.93         9.08 o
  -4  -8   1        109.89        100.35         8.55 o
  -4  -8   1        109.89        114.07         8.34 o
   3   8  -1        318.23        301.27        17.62 o
   3   8  -1        318.23        287.23        17.84 o
   3   8  -1        318.23        307.60        18.15 o
   3   8  -1        318.23        335.14        24.17 o
   3   8  -1        318.23        301.90        18.15 o
  -3  -8   1        319.41        297.15        16.78 o
  -3  -8   1        319.41        308.97        17.20 o
   2   8  -1        316.37        362.16        20.68 o
   2   8  -1        316.37        380.72        20.90 o
   2   8  -1        316.37        384.21        26.70 o
   2   8  -1        316.37        372.60        21.11 o
  -2  -8   1        316.11        430.43        22.80 o
  -2  -8   1        316.11        293.14        24.91 o
   1   8  -1        189.20        198.07        12.66 o
   1   8  -1        189.20        178.65        12.03 o
   1   8  -1        189.20        200.91        17.62 o
   1   8  -1        189.20        189.31        13.40 o
   1   8  -1        189.20        168.41        14.77 o
  -1  -8   1        189.68        183.92        10.13 o
   0   8  -1          6.07          5.70         6.02 o
   0   8  -1          6.07          4.43         3.48 o
   0   8  -1          6.07          4.01         3.27 o
   0   8  -1          6.07          3.38         3.59 o
   0   8  -1          6.07          8.02         4.22 o
   0  -8   1          5.75          3.69         3.59 o
  -1   8  -1        124.65        106.05         9.18 o
  -1   8  -1        124.65        114.92        10.55 o
  -1   8  -1        124.65        119.66        11.50 o
  -1   8  -1        124.65        118.71         9.60 o
  -2   8  -1         26.62         20.16         5.07 o
  -2   8  -1         26.62         22.37         6.54 o
  -2   8  -1         26.62         26.17         4.22 o
   2  -8   1         27.13         23.85         3.48 o
   2  -8   1         27.13         13.72         6.86 o
  -3   8  -1         47.70         57.72         6.54 o
   3  -8   1         47.54         48.97         4.85 o
  -4   8  -1         22.46         17.20         3.17 o
   4  -8   1         22.37         15.83         3.69 o
   9   7  -1         25.22         23.32         4.22 o
   9   7  -1         25.22         33.03         3.06 o
  -9  -7   1         25.12         31.45         4.75 o
  -9  -7   1         25.12         23.96         3.59 o
   8   7  -1         23.27         23.43         5.28 o
   8   7  -1         23.27         24.91         3.27 o
  -8  -7   1         22.90         26.59         4.43 o
  -8  -7   1         22.90         31.55         6.12 o
  -8  -7   1         22.90         21.53         3.38 o
   7   7  -1        222.24        207.99        15.09 o
   7   7  -1        222.24        207.35        12.35 o
   7   7  -1        222.24        221.07        14.04 o
   7   7  -1        222.24        220.12        14.46 o
  -7  -7   1        222.78        216.32        13.51 o
  -7  -7   1        222.78        201.76        13.93 o
  -7  -7   1        222.78        198.28        15.30 o
   6   7  -1        178.96        195.53        12.77 o
   6   7  -1        178.96        171.58        10.66 o
   6   7  -1        178.96        167.46        13.40 o
   6   7  -1        178.96        183.08        12.45 o
   6   7  -1        178.96        162.39        15.30 o
  -6  -7   1        178.85        163.24        13.51 o
  -6  -7   1        178.85        176.85        12.66 o
  -6  -7   1        178.85        182.02        12.03 o
   5   7  -1         37.19         31.66         5.38 o
   5   7  -1         37.19         26.28         6.97 o
   5   7  -1         37.19         51.71         9.39 o
   5   7  -1         37.19         35.14         5.38 o
   5   7  -1         37.19         31.45         3.69 o
   5   7  -1         37.19         30.39         5.28 o
  -5  -7   1         37.43         35.25         4.85 o
  -5  -7   1         37.43         38.63         5.38 o
   4   7  -1        449.60        437.39        24.91 o
   4   7  -1        449.60        469.37        24.80 o
   4   7  -1        449.60        468.10        29.76 o
   4   7  -1        449.60        432.22        25.22 o
  -4  -7   1        449.40        450.06        30.71 o
  -4  -7   1        449.40        449.53        24.38 o
  -4  -7   1        449.40        446.58        24.06 o
   3   7  -1         49.46         42.32         5.70 o
   3   7  -1         49.46         45.80         8.34 o
   3   7  -1         49.46         49.50         5.59 o
   3   7  -1         49.46         51.61         5.91 o
  -3  -7   1         49.46         50.23         5.07 o
  -3  -7   1         49.46         47.70         4.64 o
  -3  -7   1         49.46         50.34         8.97 o
   2   7  -1         18.43         31.34         4.75 o
   2   7  -1         18.43         24.59         4.12 o
   2   7  -1         18.43         32.50         4.64 o
   2   7  -1         18.43         17.73         6.02 o
   2   7  -1         18.43         31.55         4.43 o
  -2  -7   1         18.43         24.17         3.06 o
  -2  -7   1         18.43         10.13         5.80 o
   1   7  -1        102.38        110.59         8.23 o
   1   7  -1        102.38        113.02         8.44 o
   1   7  -1        102.38        108.90         8.76 o
   1   7  -1        102.38         87.37        11.61 o
   1   7  -1        102.38         94.23         8.13 o
  -1  -7   1        102.37         88.00        10.76 o
   0   7  -1        318.37        299.68        17.94 o
   0   7  -1        318.37        313.40        19.42 o
   0   7  -1        318.37        293.67        17.73 o
   0   7  -1        318.37        312.45        22.06 o
   0   7  -1        318.37        325.75        18.05 o
   0  -7   1        318.34        299.79        19.95 o
  -1   7  -1        291.28        298.63        17.41 o
  -1   7  -1        291.28        274.14        17.62 o
  -1   7  -1        291.28        279.32        19.52 o
  -1   7  -1        291.28        293.14        16.89 o
  -2   7  -1          0.98         -0.53         4.22 o
  -2   7  -1          0.98          2.11         3.69 o
  -2   7  -1          0.98          1.90         2.74 o
  -2   7  -1          0.98          0.42         4.33 o
  -3   7  -1        145.59        150.37        11.19 o
  -3   7  -1        145.59        145.63        13.82 o
  -3   7  -1        145.59        132.12        12.88 o
   3  -7   1        146.04        131.59         9.18 o
   3  -7   1        146.04        145.52        10.55 o
   3  -7   1        146.04        111.01        14.77 o
  -4   7  -1         35.67         38.63         5.59 o
   4  -7   1         36.42         42.32         4.54 o
   4  -7   1         36.42         36.73         9.29 o
  -5   7  -1         15.96         14.77         3.17 o
   5  -7   1         16.11         18.36         3.59 o
   5  -7   1         16.11         14.77         2.53 o
   5  -7   1         16.11         10.66         3.90 o
   9   6  -1         13.59         13.30         2.53 o
   9   6  -1         13.59         16.46         3.69 o
  -9  -6   1         13.22         15.20         3.06 o
  -9  -6   1         13.22         18.57         4.75 o
   8   6  -1        148.13        160.18        12.24 o
   8   6  -1        148.13        161.45        10.13 o
  -8  -6   1        149.16        159.33         9.71 o
  -8  -6   1        149.16        149.32        11.29 o
  -8  -6   1        149.16        157.97        12.24 o
  -8  -6   1        149.16        151.85        10.87 o
   7   6  -1        176.08        199.23        13.19 o
   7   6  -1        176.08        211.05        14.77 o
   7   6  -1        176.08        215.37        12.45 o
   7   6  -1        176.08        192.89        14.99 o
  -7  -6   1        177.21        186.88        13.61 o
  -7  -6   1        177.21        191.10        13.19 o
  -7  -6   1        177.21        186.98        12.35 o
  -7  -6   1        177.21        197.85        14.99 o
   6   6  -1         71.91         81.04         7.70 o
   6   6  -1         71.91         84.73        14.88 o
   6   6  -1         71.91         77.45         7.92 o
   6   6  -1         71.91         72.60         6.75 o
   6   6  -1         71.91         74.71         8.97 o
   6   6  -1         71.91         65.74         8.76 o
  -6  -6   1         72.06         79.14         7.07 o
  -6  -6   1         72.06         90.64        16.46 o
  -6  -6   1         72.06         86.95         8.23 o
  -6  -6   1         72.06         77.24         9.71 o
  -6  -6   1         72.06         78.51         8.13 o
   5   6  -1        363.88        386.00        20.68 o
   5   6  -1        363.88        356.78        19.63 o
   5   6  -1        363.88        381.14        22.06 o
   5   6  -1        363.88        350.55        21.85 o
   5   6  -1        363.88        393.81        25.33 o
   5   6  -1        363.88        364.38        21.00 o
  -5  -6   1        364.72        349.60        21.11 o
  -5  -6   1        364.72        359.52        20.37 o
  -5  -6   1        364.72        371.22        26.28 o
  -5  -6   1        364.72        393.28        21.00 o
  -5  -6   1        364.72        345.91        27.33 o
   4   6  -1        305.74        304.96        19.21 o
   4   6  -1        305.74        311.29        17.52 o
   4   6  -1        305.74        329.13        21.42 o
   4   6  -1        305.74        300.95        18.47 o
   4   6  -1        305.74        298.84        21.21 o
  -4  -6   1        303.23        290.61        22.37 o
  -4  -6   1        303.23        308.65        17.31 o
  -4  -6   1        303.23        311.71        17.10 o
  -4  -6   1        303.23        304.54        22.58 o
   3   6  -1        247.43        220.86        13.93 o
   3   6  -1        247.43        217.91        14.14 o
   3   6  -1        247.43        233.31        17.31 o
  -3  -6   1        251.42        206.30        16.36 o
  -3  -6   1        251.42        231.73        17.62 o
  -3  -6   1        251.42        213.79        12.88 o
  -3  -6   1        251.42        239.86        12.77 o
   2   6  -1        159.83        181.07        14.67 o
   2   6  -1        159.83        184.03        11.08 o
  -2  -6   1        161.87        163.77        13.93 o
  -2  -6   1        161.87        172.21         9.50 o
  -2  -6   1        161.87        155.02        14.88 o
   1   6  -1         19.12         21.11         6.12 o
   1   6  -1         19.12         19.84         3.48 o
   1   6  -1         19.12         24.17         3.69 o
  -1  -6   1         18.47         16.89         4.64 o
  -1  -6   1         18.47         15.51         4.75 o
   0   6  -1        245.93        236.06        15.62 o
   0   6  -1        245.93        235.42        15.20 o
   0   6  -1        245.93        263.18        18.15 o
   0  -6   1        246.16        262.23        15.94 o
   0  -6   1        246.16        252.52        16.57 o
   0  -6   1        246.16        226.98        15.09 o
  -1   6  -1         55.56         51.82         7.18 o
  -1   6  -1         55.56         59.40         6.44 o
  -1   6  -1         55.56         66.48         6.97 o
  -1   6  -1         55.56         71.01         9.50 o
   1  -6   1         55.57         66.05         6.33 o
  -2   6  -1         65.63         53.07         6.97 o
  -2   6  -1         65.63         48.12         7.39 o
  -2   6  -1         65.63         68.27         7.28 o
  -2   6  -1         65.63         80.19         7.07 o
  -2   6  -1         65.63         70.80         6.44 o
   2  -6   1         66.32         68.69         5.28 o
  -3   6  -1         32.31         38.41         5.59 o
  -3   6  -1         32.31         22.58         6.65 o
  -3   6  -1         32.31         34.61         4.54 o
  -3   6  -1         32.31         28.18         5.17 o
  -3   6  -1         32.31         31.24         6.44 o
   3  -6   1         32.85         41.79         4.64 o
   3  -6   1         32.85         29.23         3.90 o
  -4   6  -1         87.90         85.58        11.93 o
  -4   6  -1         87.90         76.71        10.55 o
  -4   6  -1         87.90         94.97         9.08 o
   4  -6   1         87.83         93.49         7.28 o
   4  -6   1         87.83         85.58         7.49 o
   4  -6   1         87.83        104.26        15.41 o
  -5   6  -1         21.31         14.25         4.43 o
  -5   6  -1         21.31         23.53         4.33 o
  -5   6  -1         21.31         20.58         4.12 o
   5  -6   1         21.38         24.27         5.80 o
   5  -6   1         21.38         12.03         6.02 o
   5  -6   1         21.38         31.34         3.90 o
  -6   6  -1         23.16         20.79         3.17 o
   6  -6   1         23.27         17.94         4.33 o
   6  -6   1         23.27         23.96         3.06 o
   9   5  -1         18.94         25.43         3.59 o
   9   5  -1         18.94         21.85         4.22 o
  -9  -5   1         18.85         25.64         3.38 o
  -9  -5   1         18.85         19.31         3.80 o
  -9  -5   1         18.85         22.58         4.54 o
   8   5  -1         12.30          8.65         4.75 o
   8   5  -1         12.30         16.99         3.38 o
   8   5  -1         12.30         13.72         4.12 o
  -8  -5   1         12.18         12.77         4.01 o
  -8  -5   1         12.18         14.04         3.59 o
  -8  -5   1         12.18          7.39         4.12 o
   7   5  -1         20.45         17.73         5.17 o
   7   5  -1         20.45         26.81         4.43 o
   7   5  -1         20.45         25.96         6.02 o
   7   5  -1         20.45         17.84         3.69 o
  -7  -5   1         20.45         26.17         4.96 o
  -7  -5   1         20.45         16.25         5.80 o
  -7  -5   1         20.45         20.05         4.12 o
  -7  -5   1         20.45         25.33         3.80 o
   6   5  -1        232.46        228.46        14.46 o
   6   5  -1        232.46        217.06        15.51 o
   6   5  -1        232.46        234.47        16.04 o
   6   5  -1        232.46        225.82        14.25 o
   6   5  -1        232.46        227.83        13.72 o
  -6  -5   1        233.53        217.91        15.09 o
  -6  -5   1        233.53        226.56        23.75 o
  -6  -5   1        233.53        232.05        16.15 o
  -6  -5   1        233.53        236.80        13.82 o
  -6  -5   1        233.53        212.73        14.25 o
   5   5  -1          3.77          0.74         3.06 o
   5   5  -1          3.77         -0.95         3.69 o
   5   5  -1          3.77          2.85         3.06 o
   5   5  -1          3.77          2.01         2.22 o
   5   5  -1          3.77          2.64         2.85 o
  -5  -5   1          3.78          2.53         2.74 o
  -5  -5   1          3.78          3.38         2.32 o
  -5  -5   1          3.78         -0.53         6.44 o
  -5  -5   1          3.78          3.48         4.22 o
  -5  -5   1          3.78          6.12         2.95 o
   4   5  -1        406.19        414.28        22.37 o
   4   5  -1        406.19        382.94        22.27 o
   4   5  -1        406.19        407.95        24.38 o
  -4  -5   1        407.47        374.07        25.33 o
  -4  -5   1        407.47        387.69        20.90 o
  -4  -5   1        407.47        415.02        21.32 o
  -4  -5   1        407.47        358.25        21.74 o
  -4  -5   1        407.47        414.28        27.33 o
   3   5  -1        181.82        181.29        12.03 o
   3   5  -1        181.82        194.69        14.46 o
   3   5  -1        181.82        182.24        12.03 o
  -3  -5   1        181.51        189.09        14.99 o
  -3  -5   1        181.51        182.55        15.30 o
  -3  -5   1        181.51        179.28        11.40 o
  -3  -5   1        181.51        206.61        11.08 o
   2   5  -1         97.98        117.76         8.86 o
   2   5  -1         97.98        129.48        11.61 o
  -2  -5   1         97.21        126.21        10.98 o
  -2  -5   1         97.21        126.95        10.87 o
  -2  -5   1         97.21        117.76         7.07 o
   1   5  -1        193.58        204.61        11.71 o
   1   5  -1        193.58        204.82        14.77 o
  -1  -5   1        192.94        204.40        13.72 o
  -1  -5   1        192.94        193.53        10.55 o
  -1  -5   1        192.94        173.58        12.45 o
   0   5  -1        210.30        214.32        13.40 o
   0   5  -1        210.30        224.87        15.41 o
   0  -5   1        210.18        198.28        12.98 o
   0  -5   1        210.18        201.13        17.52 o
  -1   5  -1        225.80        249.78        16.78 o
  -1   5  -1        225.80        249.04        16.04 o
   1  -5   1        226.51        242.18        13.72 o
   1  -5   1        226.51        239.75        13.30 o
   1  -5   1        226.51        233.00        14.04 o
  -2   5  -1        128.07        165.77        12.77 o
  -2   5  -1        128.07        124.20        10.24 o
   2  -5   1        128.56        142.14         8.13 o
   2  -5   1        128.56        130.75         9.29 o
  -3   5  -1        111.35        130.64        11.93 o
  -3   5  -1        111.35        116.18        10.55 o
  -3   5  -1        111.35        103.62         9.39 o
  -3   5  -1        111.35        105.63         8.13 o
  -3   5  -1        111.35        105.63         8.65 o
   3  -5   1        111.38         99.82         8.76 o
  -4   5  -1         71.86         70.06        10.66 o
  -4   5  -1         71.86         71.33         7.18 o
  -4   5  -1         71.86         67.32         8.55 o
  -4   5  -1         71.86         70.17         7.92 o
   4  -5   1         71.80         68.69         8.02 o
   4  -5   1         71.80         90.33         7.92 o
   4  -5   1         71.80         72.39        12.03 o
  -5   5  -1         26.34         17.94         5.07 o
  -5   5  -1         26.34         30.29         4.54 o
  -5   5  -1         26.34         28.07         5.49 o
  -5   5  -1         26.34         34.09         5.70 o
   5  -5   1         26.19         24.38         7.81 o
   5  -5   1         26.19         24.38         3.69 o
   5  -5   1         26.19         35.25         5.07 o
   5  -5   1         26.19         32.19         4.33 o
  -6   5  -1         19.26         17.84         3.38 o
  -6   5  -1         19.26         13.61         3.27 o
   6  -5   1         19.42         18.57         3.90 o
  -7   5  -1          0.94          0.32         1.69 o
   7  -5   1          0.81         -0.84         2.43 o
   9   4  -1         34.45         35.35         4.12 o
   9   4  -1         34.45         30.71         4.43 o
  -9  -4   1         34.38         34.93         4.96 o
  -9  -4   1         34.38         32.50         5.28 o
  -9  -4   1         34.38         34.61         3.59 o
   8   4  -1         18.21         18.89         5.17 o
   8   4  -1         18.21         18.15         4.75 o
   8   4  -1         18.21         22.37         4.22 o
  -8  -4   1         18.55         11.71         4.22 o
  -8  -4   1         18.55         14.04         3.48 o
  -8  -4   1         18.55         24.06         5.17 o
   7   4  -1        171.26        190.89        14.67 o
   7   4  -1        171.26        157.97        12.77 o
   7   4  -1        171.26        198.70        12.35 o
   7   4  -1        171.26        192.26        13.93 o
   7   4  -1        171.26        176.85        11.71 o
  -7  -4   1        171.67        183.71        14.04 o
  -7  -4   1        171.67        148.69        11.19 o
  -7  -4   1        171.67        185.40        11.40 o
  -7  -4   1        171.67        183.29        15.51 o
   6   4  -1         78.29         74.39         7.28 o
   6   4  -1         78.29         69.96         8.55 o
   6   4  -1         78.29         85.58         8.86 o
   6   4  -1         78.29         76.08         7.07 o
   6   4  -1         78.29         68.59         8.02 o
  -6  -4   1         78.14         89.17        10.87 o
  -6  -4   1         78.14         75.23         9.39 o
  -6  -4   1         78.14         71.86         8.34 o
  -6  -4   1         78.14         81.04         6.54 o
  -6  -4   1         78.14         81.88        12.66 o
  -6  -4   1         78.14         87.16        16.25 o
   5   4  -1         52.36         42.95         4.96 o
   5   4  -1         52.36         63.52         7.18 o
   5   4  -1         52.36         56.13         6.54 o
   5   4  -1         52.36         59.51         7.07 o
  -5  -4   1         52.48         48.55         5.07 o
  -5  -4   1         52.48         51.71         5.49 o
  -5  -4   1         52.48         57.29        12.14 o
  -5  -4   1         52.48         45.80         6.54 o
  -5  -4   1         52.48         47.38         6.12 o
  -5  -4   1         52.48         42.95         7.39 o
   4   4  -1         64.32         70.17         6.33 o
   4   4  -1         64.32         56.03         6.44 o
   4   4  -1         64.32         53.60         6.12 o
   4   4  -1         64.32         56.66         7.07 o
  -4  -4   1         63.25         66.69         5.49 o
  -4  -4   1         63.25         54.66         6.33 o
  -4  -4   1         63.25         39.68         6.44 o
  -4  -4   1         63.25         68.38        11.82 o
  -4  -4   1         63.25         56.24         5.17 o
   3   4  -1        154.44        136.97        10.03 o
   3   4  -1        154.44        149.95         8.13 o
   3   4  -1        154.44        144.46         9.71 o
   3   4  -1        154.44        145.10        11.40 o
  -3  -4   1        153.89        153.01         8.97 o
  -3  -4   1        153.89        135.49        13.61 o
  -3  -4   1        153.89        137.92        12.14 o
   2   4  -1        249.37        238.27        19.10 o
   2   4  -1        249.37        302.43        16.25 o
  -2  -4   1        249.28        310.34        17.94 o
  -2  -4   1        249.28        293.03        16.04 o
  -2  -4   1        249.28        268.13        17.62 o
   1   4  -1         55.43         48.86         9.18 o
   1   4  -1         55.43         62.57         4.64 o
  -1  -4   1         56.23         56.87         6.12 o
  -1  -4   1         56.23         52.24         3.69 o
  -1  -4   1         56.23         46.12         5.38 o
   0   4  -1          3.02          7.92         4.01 o
   0   4  -1          3.02          9.60         2.85 o
   0  -4   1          3.01          7.07         2.53 o
   0  -4   1          3.01          7.70         2.53 o
  -1   4  -1        113.68        119.45         9.71 o
  -1   4  -1        113.68        116.81        10.13 o
   1  -4   1        114.53        123.78         8.02 o
   1  -4   1        114.53        131.91         8.34 o
  -2   4  -1        210.45        253.79        16.78 o
  -2   4  -1        210.45        220.33        14.56 o
   2  -4   1        211.60        261.07        12.88 o
   2  -4   1        211.60        252.10        14.14 o
  -3   4  -1         97.36         97.82         9.60 o
  -3   4  -1         97.36         99.19        10.24 o
  -3   4  -1         97.36        106.68         7.81 o
  -3   4  -1         97.36         88.85         8.13 o
   3  -4   1         95.73         93.91         6.75 o
   3  -4   1         95.73         95.92         6.97 o
  -4   4  -1         87.55         84.73        11.08 o
  -4   4  -1         87.55         83.78         8.55 o
  -4   4  -1         87.55         97.08         8.02 o
  -4   4  -1         87.55         86.53         9.29 o
  -4   4  -1         87.55         85.47         8.65 o
   4  -4   1         89.40         92.44         7.07 o
   4  -4   1         89.40         86.42         7.60 o
  -5   4  -1          2.09         -3.06         3.06 o
  -5   4  -1          2.09          0.63         3.06 o
  -5   4  -1          2.09         -1.27         4.01 o
  -5   4  -1          2.09          0.32         3.48 o
   5  -4   1          2.06          1.27         5.80 o
   5  -4   1          2.06          0.63         2.43 o
  -6   4  -1         90.89         79.25         7.28 o
  -6   4  -1         90.89         79.77         7.60 o
   6  -4   1         90.75         84.84        12.56 o
   6  -4   1         90.75         86.74         8.02 o
   6  -4   1         90.75         81.25         6.65 o
   6  -4   1         90.75         82.31         7.07 o
  -7   4  -1         19.65         18.26         3.17 o
  -7   4  -1         19.65         19.10         3.38 o
   7  -4   1         19.23         18.26         3.17 o
   7  -4   1         19.23         16.78         4.96 o
   7  -4   1         19.23         17.62         3.69 o
   9   3  -1         73.80         86.10         6.54 o
  -9  -3   1         74.05         74.71         6.97 o
  -9  -3   1         74.05         73.65         6.75 o
   8   3  -1         18.15         10.45         4.64 o
   8   3  -1         18.15         19.21         4.01 o
   8   3  -1         18.15         18.26         4.54 o
   8   3  -1         18.15         13.09         5.28 o
  -8  -3   1         18.94         10.55         3.90 o
  -8  -3   1         18.94         11.71         3.17 o
  -8  -3   1         18.94         14.14         4.12 o
   7   3  -1         51.13         49.18         7.70 o
   7   3  -1         51.13         45.59         6.12 o
   7   3  -1         51.13         52.76         6.65 o
   7   3  -1         51.13         50.44         8.02 o
   7   3  -1         51.13         53.39         5.28 o
  -7  -3   1         50.63         48.76         7.18 o
  -7  -3   1         50.63         61.94         6.44 o
  -7  -3   1         50.63         49.39         7.39 o
   6   3  -1        233.63        244.82        16.99 o
   6   3  -1        233.63        222.65        14.25 o
   6   3  -1        233.63        231.20        15.62 o
   6   3  -1        233.63        230.46        14.25 o
   6   3  -1        233.63        237.11        14.46 o
   6   3  -1        233.63        245.66        13.61 o
  -6  -3   1        234.54        233.31        13.30 o
  -6  -3   1        234.54        231.73        18.36 o
  -6  -3   1        234.54        227.61        15.83 o
  -6  -3   1        234.54        255.26        16.04 o
  -6  -3   1        234.54        220.44        13.61 o
   5   3  -1         67.46         67.74         7.70 o
   5   3  -1         67.46         60.04         5.38 o
   5   3  -1         67.46         60.25         6.75 o
   5   3  -1         67.46         64.58         6.02 o
  -5  -3   1         68.53         84.31        14.14 o
  -5  -3   1         68.53         64.36         7.28 o
  -5  -3   1         68.53         62.47         8.34 o
  -5  -3   1         68.53         62.99         6.12 o
  -5  -3   1         68.53         67.11         6.02 o
  -5  -3   1         68.53         70.49         7.60 o
  -5  -3   1         68.53         71.65         5.59 o
   4   3  -1        920.29        916.04        44.85 o
   4   3  -1        920.29        812.84        48.12 o
   4   3  -1        920.29        982.84        46.75 o
   4   3  -1        920.29        923.32        46.12 o
  -4  -3   1        917.72        974.30        52.34 o
  -4  -3   1        917.72        945.27        48.55 o
  -4  -3   1        917.72        881.65        47.38 o
  -4  -3   1        917.72        933.77        45.06 o
  -4  -3   1        917.72        841.44        46.33 o
  -4  -3   1        917.72        905.07        45.27 o
   3   3  -1        799.95        792.58        39.05 o
   3   3  -1        799.95        729.80        38.41 o
   3   3  -1        799.95        812.21        38.31 o
  -3  -3   1        799.74        680.94        41.47 o
  -3  -3   1        799.74        769.79        40.21 o
   2   3  -1        111.01        129.16        12.98 o
   2   3  -1        111.01        138.77         7.81 o
   2   3  -1        111.01        106.68         6.33 o
   2   3  -1        111.01        115.76         8.86 o
  -2  -3   1        110.61        116.71         9.81 o
  -2  -3   1        110.61        112.70         6.75 o
   1   3  -1        464.45        392.75        19.31 o
   1   3  -1        464.45        396.97        20.05 o
   1   3  -1        464.45        390.01        21.32 o
   1   3  -1        464.45        397.29        20.58 o
  -1  -3   1        466.86        341.79        19.84 o
  -1  -3   1        466.86        374.50        20.68 o
   0   3  -1        361.80        413.65        22.58 o
   0   3  -1        361.80        394.65        21.42 o
   0  -3   1        361.75        426.00        21.42 o
  -1   3  -1         14.58         14.67         3.59 o
  -1   3  -1         14.58         12.35         3.80 o
   1  -3   1         14.97         12.45         2.11 o
   1  -3   1         14.97         13.40         2.53 o
  -2   3  -1        207.22        233.31        14.46 o
  -2   3  -1        207.22        272.46        16.36 o
   2  -3   1        206.20        244.92        13.72 o
  -3   3  -1        132.65        139.82        10.24 o
  -3   3  -1        132.65        161.55        12.45 o
   3  -3   1        134.13        148.26         9.29 o
   3  -3   1        134.13        129.27         9.08 o
   3  -3   1        134.13        147.21         8.97 o
  -4   3  -1         64.35         58.77         6.75 o
  -4   3  -1         64.35         56.66         7.39 o
  -4   3  -1         64.35         60.67         6.33 o
  -4   3  -1         64.35         65.42         6.75 o
  -4   3  -1         64.35         58.35         8.13 o
   4  -3   1         64.08         68.27         6.33 o
   4  -3   1         64.08         66.90         8.65 o
  -5   3  -1         33.02         36.41         5.59 o
  -5   3  -1         33.02         25.33         6.12 o
  -5   3  -1         33.02         39.79         6.54 o
  -5   3  -1         33.02         22.58         8.34 o
  -5   3  -1         33.02         35.67         5.28 o
   5  -3   1         32.23         37.57         4.75 o
   5  -3   1         32.23         35.67         5.59 o
   5  -3   1         32.23         22.37         6.75 o
  -6   3  -1        155.75        163.77        11.08 o
  -6   3  -1        155.75        146.26        12.24 o
  -6   3  -1        155.75        142.04        13.93 o
  -6   3  -1        155.75        151.64        12.14 o
  -6   3  -1        155.75        150.80        10.87 o
   6  -3   1        156.20        126.63         9.92 o
   6  -3   1        156.20        143.94        11.40 o
   6  -3   1        156.20        154.07        10.45 o
   6  -3   1        156.20        159.76        15.94 o
  -7   3  -1         44.78         48.02         4.96 o
  -7   3  -1         44.78         38.31         4.85 o
   7  -3   1         45.31         48.12         6.86 o
   7  -3   1         45.31         48.97         4.85 o
  -8   3  -1         14.33         15.62         2.53 o
   8  -3   1         14.56         14.56         2.64 o
   8  -3   1         14.56         20.58         4.43 o
   9   2  -1         12.41         10.76         3.90 o
   9   2  -1         12.41         16.67         3.59 o
  -9  -2   1         12.21         16.99         3.90 o
  -9  -2   1         12.21         17.10         4.85 o
   8   2  -1         50.80         44.54         7.07 o
   8   2  -1         50.80         45.70         5.80 o
   8   2  -1         50.80         41.79         5.17 o
   8   2  -1         50.80         56.77         6.54 o
   8   2  -1         50.80         61.30         8.97 o
   8   2  -1         50.80         46.86         6.97 o
  -8  -2   1         50.93         57.08         4.85 o
  -8  -2   1         50.93         55.71         7.39 o
  -8  -2   1         50.93         47.49         6.33 o
   7   2  -1         30.89         43.90         4.96 o
   7   2  -1         30.89         29.97         7.18 o
   7   2  -1         30.89         28.18         4.96 o
   7   2  -1         30.89         33.35         5.59 o
  -7  -2   1         31.55         35.25         6.23 o
  -7  -2   1         31.55         34.61         4.43 o
  -7  -2   1         31.55         27.76         5.59 o
   6   2  -1         17.79         18.89         3.48 o
   6   2  -1         17.79         16.04         4.85 o
   6   2  -1         17.79         19.10         4.22 o
   6   2  -1         17.79         19.95         4.64 o
  -6  -2   1         17.65         17.31         3.69 o
  -6  -2   1         17.65         18.15         4.43 o
  -6  -2   1         17.65         17.20         4.43 o
  -6  -2   1         17.65         20.79         4.85 o
   5   2  -1        126.87        132.86        11.29 o
   5   2  -1        126.87        127.79         8.55 o
   5   2  -1        126.87        134.76        10.03 o
  -5  -2   1        126.37        121.67        15.94 o
  -5  -2   1        126.37        129.80         7.92 o
  -5  -2   1        126.37        130.75        11.61 o
  -5  -2   1        126.37        122.30         9.60 o
  -5  -2   1        126.37        123.99        10.13 o
  -5  -2   1        126.37        127.68        10.34 o
  -5  -2   1        126.37        132.96         8.34 o
   4   2  -1       1419.19       1368.42        67.00 o
   4   2  -1       1419.19       1463.71        69.43 o
   4   2  -1       1419.19       1338.45        68.27 o
  -4  -2   1       1419.92       1416.54        70.06 o
  -4  -2   1       1419.92       1351.54        68.38 o
  -4  -2   1       1419.92       1345.73        67.95 o
  -4  -2   1       1419.92       1420.77        74.50 o
  -4  -2   1       1419.92       1368.42        67.00 o
   3   2  -1       1567.17       1344.04        69.96 o
   3   2  -1       1567.17       1389.53        70.59 o
   3   2  -1       1567.17       1414.12        67.85 o
   3   2  -1       1567.17       1345.73        67.21 o
   3   2  -1       1567.17       1441.97        68.59 o
  -3  -2   1       1572.17       1451.68        69.54 o
  -3  -2   1       1572.17       1353.75        67.53 o
  -3  -2   1       1572.17       1430.89        67.32 o
  -3  -2   1       1572.17       1377.07        72.17 o
   2   2  -1        303.12        292.40        17.20 o
   2   2  -1        303.12        337.68        16.99 o
   2   2  -1        303.12        294.41        18.15 o
   2   2  -1        303.12        324.80        17.41 o
  -2  -2   1        300.42        315.62        18.05 o
  -2  -2   1        300.42        355.51        19.84 o
   1   2  -1       2826.73       2395.79       115.13 o
   0   2  -1        122.23        127.47         8.02 o
   0   2  -1        122.23        123.57         8.86 o
   0  -2   1        122.08        134.02         7.81 o
  -1   2  -1        138.93        103.62         7.92 o
  -1   2  -1        138.93        105.42         7.70 o
   1  -2   1        140.24        109.96         5.80 o
   1  -2   1        140.24        108.48         6.54 o
  -2   2  -1         67.18        100.35        10.45 o
   2  -2   1         68.45         68.48         5.28 o
   2  -2   1         68.45         83.26         4.85 o
   2  -2   1         68.45         69.85         4.75 o
  -3   2  -1        812.12        815.58        43.80 o
  -3   2  -1        812.12        848.51        43.59 o
   3  -2   1        806.99        826.24        40.52 o
   3  -2   1        806.99        790.48        40.74 o
   3  -2   1        806.99        820.86        40.42 o
  -4   2  -1        101.02        112.59        10.03 o
  -4   2  -1        101.02        110.06        10.66 o
  -4   2  -1        101.02        104.47         8.65 o
   4  -2   1        100.54         93.39         7.18 o
   4  -2   1        100.54         96.97         7.49 o
   4  -2   1        100.54        102.78         7.60 o
  -5   2  -1         65.22         72.91         7.28 o
  -5   2  -1         65.22         71.01         7.39 o
  -5   2  -1         65.22         90.75        11.29 o
  -5   2  -1         65.22         57.29         7.07 o
  -5   2  -1         65.22         77.98         8.65 o
   5  -2   1         64.69         84.52         7.92 o
   5  -2   1         64.69         71.96         6.54 o
   5  -2   1         64.69         76.40        10.66 o
  -6   2  -1        128.46        136.55        10.34 o
  -6   2  -1        128.46        126.63        11.50 o
  -6   2  -1        128.46        133.38        13.51 o
  -6   2  -1        128.46        146.47        10.66 o
  -6   2  -1        128.46        134.33        12.24 o
   6  -2   1        128.33        133.07        15.09 o
   6  -2   1        128.33        142.78        11.08 o
   6  -2   1        128.33        149.00        10.13 o
  -7   2  -1         62.96         66.16         6.75 o
  -7   2  -1         62.96         61.62         6.02 o
  -7   2  -1         62.96         76.61         8.97 o
   7  -2   1         62.96         57.51         6.23 o
   7  -2   1         62.96         62.36         7.28 o
   7  -2   1         62.96         61.20         6.33 o
  -8   2  -1          6.15          7.81         2.74 o
   8  -2   1          6.05          7.28         2.32 o
   8  -2   1          6.05         -0.53         2.95 o
   8  -2   1          6.05          4.85         2.43 o
   8  -2   1          6.05          5.38         3.27 o
   9   1  -1         20.86         23.96         4.64 o
   9   1  -1         20.86         24.59         3.48 o
  -9  -1   1         20.94         17.41         3.90 o
  -9  -1   1         20.94         22.27         3.59 o
   8   1  -1          1.21         -1.06         2.74 o
   8   1  -1          1.21          2.64         4.12 o
   8   1  -1          1.21          2.11         2.74 o
   8   1  -1          1.21          2.95         3.38 o
  -8  -1   1          1.37          1.16         2.74 o
  -8  -1   1          1.37         -0.21         2.95 o
   7   1  -1        108.63         98.35         8.97 o
   7   1  -1        108.63        120.83        12.66 o
   7   1  -1        108.63        111.64        10.03 o
   7   1  -1        108.63        120.51         8.76 o
   7   1  -1        108.63         95.08         8.86 o
  -7  -1   1        108.60        106.68        10.24 o
  -7  -1   1        108.60        105.52        10.03 o
  -7  -1   1        108.60        113.65         7.81 o
   6   1  -1        186.47        193.84        16.15 o
   6   1  -1        186.47        192.47        12.24 o
   6   1  -1        186.47        193.42        13.30 o
  -6  -1   1        187.61        183.71        14.25 o
  -6  -1   1        187.61        188.25        11.71 o
  -6  -1   1        187.61        195.43        14.04 o
  -6  -1   1        187.61        211.78        14.04 o
   5   1  -1        239.16        237.64        13.72 o
   5   1  -1        239.16        239.75        16.99 o
   5   1  -1        239.16        242.39        14.14 o
   5   1  -1        239.16        214.84        14.46 o
  -5  -1   1        238.63        234.79        15.09 o
  -5  -1   1        238.63        229.62        15.41 o
  -5  -1   1        238.63        237.96        15.41 o
  -5  -1   1        238.63        229.83        16.04 o
  -5  -1   1        238.63        254.21        16.46 o
   4   1  -1        804.90        817.17        41.47 o
   4   1  -1        804.90        807.25        38.94 o
   4   1  -1        804.90        703.31        41.47 o
  -4  -1   1        800.99        784.15        46.12 o
  -4  -1   1        800.99        748.47        38.20 o
  -4  -1   1        800.99        800.81        40.95 o
  -4  -1   1        800.99        773.59        40.21 o
   3   1  -1        959.98        906.12        44.43 o
   3   1  -1        959.98        910.34        46.12 o
   3   1  -1        959.98        904.43        46.96 o
  -3  -1   1        957.43        959.84        46.22 o
  -3  -1   1        957.43        912.56        49.60 o
  -3  -1   1        957.43        884.60        45.17 o
  -3  -1   1        957.43        888.30        44.22 o
   2   1  -1       1622.10       1353.01        68.38 o
   2   1  -1       1622.10       1508.03        69.54 o
   2   1  -1       1622.10       1407.36        70.06 o
  -2  -1   1       1630.88       1429.94        68.69 o
  -2  -1   1       1630.88       1475.32        71.86 o
  -2  -1   1       1630.88       1393.33        69.64 o
   1   1  -1       2171.47       1784.50        88.64 o
   1   1  -1       2171.47       1949.75        88.22 o
  -1  -1   1       2172.83       1804.02        88.95 o
   0   1  -1       8794.97       7784.10       368.70 o
  -1   1  -1        704.83        618.26        30.82 o
   1  -1   1        702.17        613.40        29.76 o
   1  -1   1        702.17        602.11        29.23 o
  -2   1  -1       1158.03       1202.65        58.77 o
  -2   1  -1       1158.03       1102.72        55.82 o
   2  -1   1       1167.39       1110.94        54.34 o
   2  -1   1       1167.39       1081.93        54.23 o
  -3   1  -1        148.29        142.35        14.35 o
  -3   1  -1        148.29        151.64        10.98 o
   3  -1   1        147.13        143.20         8.55 o
   3  -1   1        147.13        137.18         9.08 o
   3  -1   1        147.13        134.76         8.97 o
  -4   1  -1        214.03        213.79        14.88 o
  -4   1  -1        214.03        201.97        13.09 o
  -4   1  -1        214.03        204.82        19.52 o
   4  -1   1        213.75        201.34        11.93 o
   4  -1   1        213.75        191.52        12.77 o
   4  -1   1        213.75        204.29        11.71 o
   4  -1   1        213.75        191.31        12.24 o
  -5   1  -1        289.51        293.46        20.47 o
  -5   1  -1        289.51        303.06        17.73 o
  -5   1  -1        289.51        324.06        21.21 o
  -5   1  -1        289.51        293.98        18.36 o
   5  -1   1        290.03        303.27        16.99 o
   5  -1   1        290.03        316.57        17.62 o
   5  -1   1        290.03        271.29        21.11 o
  -6   1  -1        331.76        328.39        18.05 o
  -6   1  -1        331.76        315.41        20.47 o
  -6   1  -1        331.76        356.14        20.05 o
  -6   1  -1        331.76        354.03        21.85 o
  -6   1  -1        331.76        318.36        23.01 o
   6  -1   1        332.83        343.27        20.05 o
   6  -1   1        332.83        316.15        24.27 o
   6  -1   1        332.83        350.76        19.21 o
  -7   1  -1         17.73         12.56         6.12 o
  -7   1  -1         17.73         24.91         5.59 o
  -7   1  -1         17.73         23.01         4.75 o
  -7   1  -1         17.73         12.03         4.75 o
   7  -1   1         17.50         16.46         7.49 o
   7  -1   1         17.50         13.19         4.54 o
   7  -1   1         17.50         18.26         4.01 o
   7  -1   1         17.50         17.84         3.90 o
  -8   1  -1         40.69         39.36         4.64 o
   8  -1   1         40.02         44.64         5.70 o
   8  -1   1         40.02         50.02         5.28 o
   8  -1   1         40.02         35.35         6.02 o
   8  -1   1         40.02         42.53         4.54 o
   8  -1   1         40.02         34.51         7.07 o
   9   0  -1          9.50          6.97         3.38 o
   9   0  -1          9.50          7.07         2.11 o
  -9   0   1          9.76          7.70         2.01 o
   8   0  -1         30.92         27.76         5.17 o
   8   0  -1         30.92         34.83         4.64 o
   8   0  -1         30.92         25.64         6.23 o
  -8   0   1         31.34         34.30         5.91 o
  -8   0   1         31.34         36.41         5.17 o
   7   0  -1        134.35        146.15        15.83 o
   7   0  -1        134.35        137.18         9.81 o
   7   0  -1        134.35        132.54        13.82 o
   7   0  -1        134.35        126.21        10.03 o
  -7   0   1        134.59        124.52        12.03 o
  -7   0   1        134.59        137.71        11.61 o
  -7   0   1        134.59        124.84        10.66 o
   6   0  -1        392.68        389.38        21.85 o
   6   0  -1        392.68        373.97        20.90 o
   6   0  -1        392.68        391.38        26.70 o
   6   0  -1        392.68        351.08        21.21 o
  -6   0   1        393.66        390.33        25.43 o
  -6   0   1        393.66        351.61        24.27 o
  -6   0   1        393.66        385.15        22.80 o
  -6   0   1        393.66        347.91        23.22 o
   5   0  -1          2.82          1.79         4.43 o
   5   0  -1          2.82          4.22         2.95 o
   5   0  -1          2.82          2.22         2.22 o
   5   0  -1          2.82          1.37         2.53 o
  -5   0   1          3.00          5.28         3.27 o
  -5   0   1          3.00         -4.85         5.59 o
  -5   0   1          3.00          1.79         3.06 o
  -5   0   1          3.00          4.22         3.06 o
   4   0  -1         36.98         35.99         3.90 o
   4   0  -1         36.98         45.70         7.28 o
   4   0  -1         36.98         33.98         4.22 o
  -4   0   1         35.89         33.67         5.17 o
  -4   0   1         35.89         34.30         5.28 o
  -4   0   1         35.89         35.35         5.07 o
   3   0  -1         66.04         78.08         8.02 o
   3   0  -1         66.04         61.52        10.34 o
  -3   0   1         66.38         60.78         6.33 o
  -3   0   1         66.38         80.30        13.30 o
  -3   0   1         66.38         65.00         7.49 o
   2   0  -1       3805.74       3700.90       177.06 o
   1   0  -1        905.74        744.36        36.30 o
   1   0  -1        905.74        736.55        36.30 o
  -1   0   1        902.54        763.88        36.20 o
  -1   0   1        902.54        757.23        37.57 o
  -1   0   1        902.54        700.35        35.35 o
  -1   0   1        902.54        754.07        35.99 o
   0   0  -1        319.70        288.60        14.46 o
   0   0   1        319.78        275.73        14.04 o
   0   0   1        319.78        306.86        14.25 o
  -1   0  -1         86.75         73.34         6.86 o
  -1   0  -1         86.75         70.59         4.33 o
   1   0   1         86.74         72.39         5.91 o
   1   0   1         86.74         74.71         4.54 o
   1   0   1         86.74         76.61         4.33 o
  -2   0  -1        549.86        519.91        27.12 o
   2   0   1        549.58        489.83        29.55 o
   2   0   1        549.58        544.82        27.33 o
   2   0   1        549.58        616.46        27.33 o
  -3   0  -1        273.02        284.38        16.78 o
  -3   0  -1        273.02        295.25        15.51 o
   3   0   1        275.42        274.14        15.83 o
   3   0   1        275.42        269.50        15.41 o
   3   0   1        275.42        274.78        13.93 o
   3   0   1        275.42        266.44        14.67 o
  -4   0  -1        958.90       1022.30        47.60 o
  -4   0  -1        958.90        927.23        48.97 o
  -4   0  -1        958.90        921.32        54.55 o
  -4   0  -1        958.90        925.01        47.60 o
   4   0   1        962.49        951.18        48.65 o
   4   0   1        962.49        941.79        46.65 o
   4   0   1        962.49        914.88        46.33 o
   4   0   1        962.49        910.87        49.50 o
   4   0   1        962.49        956.46        47.60 o
  -5   0  -1        380.24        403.94        23.64 o
  -5   0  -1        380.24        358.47        23.01 o
  -5   0  -1        380.24        366.38        21.95 o
  -5   0  -1        380.24        341.58        21.32 o
   5   0   1        376.48        368.91        23.96 o
   5   0   1        376.48        392.44        23.43 o
   5   0   1        376.48        348.23        20.26 o
  -6   0  -1        634.74        618.47        34.51 o
  -6   0  -1        634.74        633.45        36.94 o
  -6   0  -1        634.74        676.93        34.19 o
  -6   0  -1        634.74        647.17        32.29 o
  -6   0  -1        634.74        581.53        32.40 o
   6   0   1        634.81        635.78        32.93 o
   6   0   1        634.81        661.63        38.84 o
   6   0   1        634.81        620.68        33.67 o
  -7   0  -1        279.51        280.16        18.15 o
  -7   0  -1        279.51        251.68        18.05 o
  -7   0  -1        279.51        262.02        19.84 o
  -7   0  -1        279.51        283.64        15.41 o
  -7   0  -1        279.51        298.10        17.52 o
   7   0   1        279.42        280.37        16.78 o
   7   0   1        279.42        264.44        21.11 o
   7   0   1        279.42        300.42        16.67 o
   7   0   1        279.42        257.59        17.41 o
  -8   0  -1         22.00         20.90         4.54 o
  -8   0  -1         22.00         25.12         4.22 o
   8   0   1         22.16         18.57         3.38 o
   8   0   1         22.16         14.67         4.75 o
   8   0   1         22.16         20.90         3.69 o
   8   0   1         22.16         13.51         5.07 o
   8   0   1         22.16         24.27         5.17 o
  -9   0  -1         24.85         33.24         4.01 o
   9   0   1         24.40         32.19         3.90 o
   9   0   1         24.40         17.20         4.01 o
   9   0   1         24.40         25.12         2.95 o
   8  -1  -1         84.74         96.55         8.44 o
   8  -1  -1         84.74         92.96         7.49 o
  -8   1   1         85.03         99.93         7.60 o
  -8   1   1         85.03        105.00         8.76 o
   7  -1  -1          5.31         -0.42         4.22 o
   7  -1  -1          5.31          1.79         3.59 o
   7  -1  -1          5.31          7.49         3.06 o
   7  -1  -1          5.31          4.12         4.75 o
  -7   1   1          5.37          2.95         3.38 o
  -7   1   1          5.37          5.59         2.85 o
  -7   1   1          5.37          5.07         5.38 o
  -7   1   1          5.37          0.11         3.80 o
   6  -1  -1        275.76        300.84        17.20 o
   6  -1  -1        275.76        270.66        17.52 o
   6  -1  -1        275.76        269.61        21.32 o
  -6   1   1        274.29        263.60        19.63 o
  -6   1   1        274.29        293.88        17.62 o
  -6   1   1        274.29        284.80        19.63 o
   5  -1  -1         22.47         25.75         6.86 o
   5  -1  -1         22.47         16.04         6.23 o
   5  -1  -1         22.47         15.09         3.48 o
   5  -1  -1         22.47         25.64         4.75 o
  -5   1   1         22.06         14.99         4.01 o
  -5   1   1         22.06         29.23         4.96 o
  -5   1   1         22.06         18.47         4.75 o
  -5   1   1         22.06         18.05         3.80 o
  -5   1   1         22.06         13.82         5.49 o
  -5   1   1         22.06         16.99         4.22 o
   4  -1  -1        269.13        266.55        14.67 o
   4  -1  -1        269.13        259.49        18.05 o
   4  -1  -1        269.13        277.63        14.99 o
  -4   1   1        264.38        246.29        15.94 o
  -4   1   1        264.38        251.89        16.89 o
   3  -1  -1       1831.10       1754.95        86.00 o
   3  -1  -1       1831.10       1808.87        88.85 o
  -3   1   1       1834.26       1804.55        88.11 o
   2  -1  -1       1449.39       1598.99        79.03 o
   2  -1  -1       1449.39       1692.90        78.19 o
  -2   1   1       1461.85       1590.12        79.35 o
   1  -1  -1        821.05        719.14        35.46 o
  -1   1   1        818.80        751.22        35.88 o
  -1   1   1        818.80        702.88        35.04 o
   0  -1  -1         18.34         16.46         2.11 o
   0   1   1         18.65         11.40         1.58 o
   0   1   1         18.65         17.73         1.90 o
   0   1   1         18.65         18.15         1.58 o
  -1  -1  -1        132.67        119.77         7.18 o
  -1  -1  -1        132.67        130.64         8.55 o
  -1  -1  -1        132.67        116.39         7.49 o
   1   1   1        132.09        120.72         7.28 o
   1   1   1        132.09        118.71         6.97 o
   1   1   1        132.09        121.67         6.86 o
  -2  -1  -1       8936.52       8940.42       424.84 o
  -2  -1  -1       8936.52       8793.54       422.51 o
  -3  -1  -1        449.10        405.94        21.74 o
  -3  -1  -1        449.10        390.75        25.96 o
   3   1   1        447.54        396.87        20.26 o
   3   1   1        447.54        410.27        21.42 o
   3   1   1        447.54        408.58        20.37 o
   3   1   1        447.54        390.11        22.06 o
   3   1   1        447.54        400.46        21.95 o
   3   1   1        447.54        371.86        23.96 o
  -4  -1  -1        615.85        588.29        29.87 o
  -4  -1  -1        615.85        601.27        32.19 o
  -4  -1  -1        615.85        601.48        31.55 o
  -4  -1  -1        615.85        604.22        32.61 o
  -4  -1  -1        615.85        591.24        38.41 o
   4   1   1        612.92        610.24        33.03 o
   4   1   1        612.92        608.44        30.60 o
   4   1   1        612.92        632.08        32.40 o
   4   1   1        612.92        596.52        30.29 o
  -5  -1  -1        220.05        191.21        14.46 o
  -5  -1  -1        220.05        207.77        13.40 o
  -5  -1  -1        220.05        190.78        13.09 o
  -5  -1  -1        220.05        224.24        14.25 o
  -5  -1  -1        220.05        188.15        20.47 o
   5   1   1        220.84        196.80        15.30 o
   5   1   1        220.84        207.99        11.93 o
  -6  -1  -1        529.38        543.55        29.97 o
  -6  -1  -1        529.38        518.54        39.26 o
  -6  -1  -1        529.38        505.35        29.13 o
  -6  -1  -1        529.38        542.60        27.33 o
  -6  -1  -1        529.38        520.54        31.03 o
  -6  -1  -1        529.38        534.69        28.81 o
   6   1   1        526.31        483.18        27.65 o
   6   1   1        526.31        511.57        28.18 o
   6   1   1        526.31        522.34        31.98 o
   6   1   1        526.31        498.17        27.86 o
   6   1   1        526.31        548.83        27.54 o
  -7  -1  -1         72.08         62.99         7.49 o
  -7  -1  -1         72.08         60.57         7.60 o
  -7  -1  -1         72.08         63.63         9.18 o
  -7  -1  -1         72.08         71.01         6.23 o
   7   1   1         71.48         71.75         7.28 o
   7   1   1         71.48         70.06         7.92 o
   7   1   1         71.48         85.15        11.93 o
   7   1   1         71.48         78.30         7.28 o
  -8  -1  -1         74.95         84.63         5.91 o
  -8  -1  -1         74.95         70.91         7.49 o
  -8  -1  -1         74.95         76.18         8.02 o
   8   1   1         74.75         78.93        10.76 o
   8   1   1         74.75         74.92         6.86 o
   8   1   1         74.75         78.08         8.13 o
   8   1   1         74.75         75.02        10.24 o
   8   1   1         74.75         72.49         7.07 o
  -9  -1  -1          0.18         -0.63         1.79 o
   9   1   1          0.20         -1.90         3.06 o
   9   1   1          0.20          1.58         1.79 o
   8  -2  -1          8.08         11.61         2.85 o
   8  -2  -1          8.08          9.08         2.43 o
   8  -2  -1          8.08         15.83         3.90 o
  -8   2   1          8.22          9.81         2.43 o
   7  -2  -1         16.77         14.56         3.38 o
   7  -2  -1         16.77         17.62         3.69 o
   7  -2  -1         16.77         14.46         4.22 o
   7  -2  -1         16.77         18.57         6.44 o
  -7   2   1         16.32         18.57         3.48 o
  -7   2   1         16.32         17.20         3.80 o
  -7   2   1         16.32         20.05         5.17 o
   6  -2  -1        385.48        411.22        23.22 o
   6  -2  -1        385.48        412.38        22.48 o
   6  -2  -1        385.48        354.35        26.91 o
  -6   2   1        387.12        424.84        22.80 o
  -6   2   1        387.12        377.66        24.91 o
  -6   2   1        387.12        393.81        22.06 o
  -6   2   1        387.12        416.08        24.17 o
  -6   2   1        387.12        374.71        25.43 o
   5  -2  -1         43.98         48.02         8.55 o
   5  -2  -1         43.98         50.34         6.23 o
   5  -2  -1         43.98         44.32         5.28 o
  -5   2   1         44.66         52.97         6.23 o
  -5   2   1         44.66         44.54         5.59 o
  -5   2   1         44.66         40.31         7.18 o
  -5   2   1         44.66         54.02         8.13 o
  -5   2   1         44.66         58.88         7.60 o
   4  -2  -1        244.65        234.05        13.72 o
   4  -2  -1        244.65        236.90        14.14 o
   4  -2  -1        244.65        264.12        18.36 o
  -4   2   1        245.03        252.94        14.99 o
  -4   2   1        245.03        246.40        15.41 o
  -4   2   1        245.03        239.75        16.57 o
  -4   2   1        245.03        223.92        16.57 o
   3  -2  -1        284.80        246.40        16.25 o
   3  -2  -1        284.80        273.83        14.25 o
  -3   2   1        284.75        237.32        18.15 o
  -3   2   1        284.75        280.48        16.99 o
   2  -2  -1         28.48         29.65         4.01 o
   2  -2  -1         28.48         26.70         2.53 o
  -2   2   1         28.26         22.48         5.17 o
  -2   2   1         28.26         32.08         3.69 o
   1  -2  -1        662.10        583.85        27.86 o
  -1   2   1        658.16        572.57        29.65 o
  -1   2   1        658.16        577.53        29.23 o
   0   2   1       1373.53       1247.17        61.30 o
   0   2   1       1373.53       1267.22        60.78 o
  -1  -2  -1        224.43        210.20        12.03 o
  -1  -2  -1        224.43        206.30        11.50 o
   1   2   1        224.47        194.69        11.93 o
   1   2   1        224.47        207.56        11.29 o
  -2  -2  -1        142.14        132.33         9.50 o
   2   2   1        139.85        148.79         8.97 o
   2   2   1        139.85        142.57         9.39 o
   2   2   1        139.85        123.46         9.08 o
   2   2   1        139.85        132.12         8.23 o
  -3  -2  -1       1546.08       1429.94        70.80 o
  -3  -2  -1       1546.08       1467.08        68.38 o
  -3  -2  -1       1546.08       1350.48        73.65 o
   3   2   1       1542.74       1444.39        69.32 o
   3   2   1       1542.74       1423.30        69.54 o
   3   2   1       1542.74       1455.16        69.85 o
   3   2   1       1542.74       1411.48        70.70 o
   3   2   1       1542.74       1368.31        71.22 o
  -4  -2  -1       1885.78       1802.86        88.43 o
  -4  -2  -1       1885.78       1829.14        94.02 o
  -4  -2  -1       1885.78       1682.03        85.47 o
  -4  -2  -1       1885.78       1798.22        85.68 o
   4   2   1       1892.62       1781.44        85.89 o
   4   2   1       1892.62       1668.74        85.58 o
   4   2   1       1892.62       1813.52        87.79 o
   4   2   1       1892.62       1839.48        86.42 o
   4   2   1       1892.62       1815.00        87.90 o
  -5  -2  -1        846.68        808.20        39.47 o
  -5  -2  -1        846.68        771.90        42.11 o
  -5  -2  -1        846.68        788.47        41.16 o
  -5  -2  -1        846.68        811.47        39.15 o
  -5  -2  -1        846.68        801.34        49.71 o
  -5  -2  -1        846.68        794.90        42.85 o
   5   2   1        845.99        783.83        40.00 o
   5   2   1        845.99        773.28        40.74 o
   5   2   1        845.99        793.21        39.58 o
   5   2   1        845.99        811.26        42.74 o
  -6  -2  -1          3.18         -0.74         3.38 o
  -6  -2  -1          3.18          3.17         2.74 o
  -6  -2  -1          3.18          3.90         4.12 o
  -6  -2  -1          3.18         -3.38         6.97 o
  -6  -2  -1          3.18          0.74         2.95 o
  -6  -2  -1          3.18          4.96         4.43 o
   6   2   1          3.39          0.63         4.12 o
   6   2   1          3.39          1.16         2.74 o
   6   2   1          3.39          3.27         3.06 o
   6   2   1          3.39          1.69         2.43 o
   6   2   1          3.39         -0.53         3.27 o
  -7  -2  -1         99.91        101.41        12.56 o
  -7  -2  -1         99.91         93.18         7.70 o
  -7  -2  -1         99.91         98.77         9.29 o
  -7  -2  -1         99.91         99.72        10.24 o
   7   2   1        100.23        102.36        11.29 o
   7   2   1        100.23         89.17         8.97 o
   7   2   1        100.23         85.47         8.13 o
   7   2   1        100.23         86.00         8.34 o
  -8  -2  -1         74.17         78.08         6.33 o
  -8  -2  -1         74.17         73.02         8.23 o
  -8  -2  -1         74.17         83.78         8.23 o
   8   2   1         74.91         76.50         7.28 o
   8   2   1         74.91         87.37         9.60 o
   8   2   1         74.91         70.59         9.81 o
   8   2   1         74.91         77.87         6.65 o
   8   2   1         74.91         73.44         7.92 o
  -9  -2  -1          2.50          2.95         2.43 o
  -9  -2  -1          2.50          3.17         2.95 o
   9   2   1          2.54          7.70         2.53 o
   9   2   1          2.54          2.32         3.38 o
   8  -3  -1          5.70          2.32         2.64 o
   8  -3  -1          5.70          6.02         2.11 o
   8  -3  -1          5.70          6.44         1.58 o
   7  -3  -1         23.23         18.05         3.48 o
   7  -3  -1         23.23         22.27         3.59 o
   7  -3  -1         23.23         15.94         4.33 o
   7  -3  -1         23.23         21.74         6.23 o
  -7   3   1         22.86         28.18         5.59 o
  -7   3   1         22.86         23.22         3.90 o
   6  -3  -1         75.52         54.34         9.50 o
   6  -3  -1         75.52         90.54         7.60 o
  -6   3   1         75.27         87.48         9.08 o
  -6   3   1         75.27         64.05         8.76 o
  -6   3   1         75.27         94.97        11.71 o
  -6   3   1         75.27         79.14         7.92 o
  -6   3   1         75.27         87.27         8.23 o
   5  -3  -1         16.13         20.37         7.28 o
   5  -3  -1         16.13         19.52         3.90 o
   5  -3  -1         16.13         16.36         4.12 o
  -5   3   1         16.78         18.47         4.96 o
  -5   3   1         16.78         12.56         6.02 o
  -5   3   1         16.78         23.01         4.43 o
  -5   3   1         16.78          5.28         4.33 o
  -5   3   1         16.78         23.32         4.75 o
   4  -3  -1         53.82         56.24         5.80 o
   4  -3  -1         53.82         64.15         9.81 o
   4  -3  -1         53.82         46.33         5.49 o
  -4   3   1         55.09         54.76         8.02 o
  -4   3   1         55.09         60.04         7.07 o
  -4   3   1         55.09         58.56         6.75 o
  -4   3   1         55.09         63.10         6.54 o
  -4   3   1         55.09         69.43         8.34 o
  -4   3   1         55.09         57.93         6.54 o
   3  -3  -1        615.87        603.59        34.51 o
   3  -3  -1        615.87        604.01        31.66 o
   3  -3  -1        615.87        655.83        31.87 o
  -3   3   1        617.76        682.84        35.46 o
  -3   3   1        617.76        640.00        33.45 o
   2  -3  -1       1066.73       1409.37        64.89 o
   2  -3  -1       1066.73       1252.77        66.58 o
  -2   3   1       1075.93       1444.08        68.06 o
  -2   3   1       1075.93       1303.00        66.26 o
   1  -3  -1         24.68         29.65         2.95 o
  -1   3   1         24.14         24.91         4.12 o
  -1   3   1         24.14         26.70         4.22 o
   0   3   1       1675.61       1597.09        77.66 o
   0   3   1       1675.61       1606.27        78.51 o
  -1  -3  -1       1540.92       1330.32        67.85 o
  -1  -3  -1       1540.92       1446.82        67.53 o
   1   3   1       1551.34       1377.92        66.16 o
   1   3   1       1551.34       1331.27        67.53 o
  -2  -3  -1       2446.90       2357.07       115.87 o
  -2  -3  -1       2446.90       2696.95       115.44 o
   2   3   1       2444.12       2208.17       113.54 o
   2   3   1       2444.12       2450.56       115.76 o
   2   3   1       2444.12       2219.36       114.39 o
  -3  -3  -1        589.06        579.75        29.65 o
  -3  -3  -1        589.06        518.12        26.70 o
  -3  -3  -1        589.06        479.17        31.77 o
   3   3   1        593.47        545.77        27.23 o
   3   3   1        593.47        516.01        28.49 o
   3   3   1        593.47        561.49        28.60 o
  -4  -3  -1        561.39        595.57        36.51 o
  -4  -3  -1        561.39        532.68        28.07 o
  -4  -3  -1        561.39        572.47        28.39 o
  -4  -3  -1        561.39        553.89        31.55 o
   4   3   1        558.82        578.16        29.97 o
   4   3   1        558.82        554.31        29.34 o
   4   3   1        558.82        510.94        27.97 o
   4   3   1        558.82        575.63        29.65 o
  -5  -3  -1        228.82        226.88        22.37 o
  -5  -3  -1        228.82        220.86        16.36 o
  -5  -3  -1        228.82        209.99        14.67 o
  -5  -3  -1        228.82        208.41        13.82 o
  -5  -3  -1        228.82        223.29        12.77 o
  -5  -3  -1        228.82        220.23        12.45 o
   5   3   1        228.56        214.63        12.88 o
   5   3   1        228.56        237.96        14.99 o
   5   3   1        228.56        220.65        14.04 o
   5   3   1        228.56        223.08        13.72 o
  -6  -3  -1        180.92        173.05        13.40 o
  -6  -3  -1        180.92        171.26        20.90 o
  -6  -3  -1        180.92        207.99        16.15 o
  -6  -3  -1        180.92        165.03        12.88 o
  -6  -3  -1        180.92        181.92        11.08 o
  -6  -3  -1        180.92        178.96        12.88 o
  -6  -3  -1        180.92        187.20        10.66 o
   6   3   1        182.00        193.84        14.25 o
   6   3   1        182.00        179.70        10.87 o
   6   3   1        182.00        181.39        12.66 o
   6   3   1        182.00        179.07        11.82 o
   6   3   1        182.00        174.11        11.71 o
   6   3   1        182.00        185.08        13.40 o
  -7  -3  -1         39.21         42.95         6.65 o
  -7  -3  -1         39.21         34.72         4.96 o
  -7  -3  -1         39.21         40.95        23.43 o
  -7  -3  -1         39.21         35.35         6.12 o
   7   3   1         39.61         36.20         5.49 o
   7   3   1         39.61         44.85         7.60 o
   7   3   1         39.61         53.71         8.65 o
   7   3   1         39.61         41.37         5.38 o
   7   3   1         39.61         44.54         4.85 o
   7   3   1         39.61         45.70         6.02 o
  -8  -3  -1         49.64         33.98         7.92 o
  -8  -3  -1         49.64         53.92         5.49 o
  -8  -3  -1         49.64         49.71         6.33 o
   8   3   1         49.63         45.91         7.70 o
   8   3   1         49.63         42.42         6.75 o
   8   3   1         49.63         51.71         6.23 o
   8   3   1         49.63         44.22         6.44 o
  -9  -3  -1         37.77         40.00         3.90 o
  -9  -3  -1         37.77         33.14         4.75 o
  -9  -3  -1         37.77         34.61         4.96 o
   9   3   1         37.64         34.09         4.22 o
   9   3   1         37.64         28.71         5.91 o
   7  -4  -1          0.01          1.16         2.53 o
   7  -4  -1          0.01          0.53         1.79 o
   7  -4  -1          0.01         -0.42         1.90 o
  -7   4   1          0.01         -1.58         2.22 o
  -7   4   1          0.01         -0.21         1.79 o
   6  -4  -1         15.68         23.01         4.43 o
   6  -4  -1         15.68          9.29         5.17 o
   6  -4  -1         15.68         19.52         3.69 o
  -6   4   1         16.13         19.10         4.01 o
  -6   4   1         16.13         21.95         3.90 o
  -6   4   1         16.13         18.05         5.07 o
   5  -4  -1         42.45         33.88         8.44 o
   5  -4  -1         42.45         47.70         5.38 o
   5  -4  -1         42.45         42.95         5.91 o
  -5   4   1         42.41         21.00         6.02 o
  -5   4   1         42.41         35.46         5.59 o
  -5   4   1         42.41         44.54         6.54 o
  -5   4   1         42.41         45.59         5.59 o
  -5   4   1         42.41         38.84         7.18 o
   4  -4  -1          6.05          6.75         3.06 o
   4  -4  -1          6.05          8.97         6.23 o
   4  -4  -1          6.05          7.07         2.64 o
  -4   4   1          6.17          6.33         4.54 o
  -4   4   1          6.17          8.23         4.12 o
  -4   4   1          6.17          7.60         3.27 o
  -4   4   1          6.17          3.69         5.38 o
  -4   4   1          6.17          6.12         3.69 o
   3  -4  -1         40.73         42.64         8.13 o
   3  -4  -1         40.73         40.42         4.01 o
   3  -4  -1         40.73         46.22         4.64 o
  -3   4   1         40.92         39.36         5.49 o
  -3   4   1         40.92         47.70         7.18 o
  -3   4   1         40.92         35.25         6.44 o
  -3   4   1         40.92         60.04         8.65 o
  -3   4   1         40.92         36.30         5.07 o
   2  -4  -1        372.34        410.90        23.64 o
   2  -4  -1        372.34        414.39        20.90 o
  -2   4   1        375.80        423.99        23.01 o
  -2   4   1        375.80        409.32        23.75 o
  -2   4   1        375.80        475.27        25.12 o
   1  -4  -1        385.83        363.00        18.78 o
   1  -4  -1        385.83        380.62        22.16 o
  -1   4   1        384.31        366.70        21.95 o
  -1   4   1        384.31        354.35        20.90 o
   0  -4  -1         13.47         10.76         2.95 o
   0  -4  -1         13.47         13.51         3.48 o
   0   4   1         13.76         10.24         3.80 o
   0   4   1         13.76         16.99         4.96 o
  -1  -4  -1         18.02         24.06         3.69 o
  -1  -4  -1         18.02         30.60         5.91 o
  -1  -4  -1         18.02         24.38         4.54 o
   1   4   1         17.62         20.90         4.96 o
   1   4   1         17.62         21.32         3.17 o
  -2  -4  -1        641.27        675.46        36.20 o
  -2  -4  -1        641.27        653.08        32.82 o
  -2  -4  -1        641.27        762.93        37.57 o
  -2  -4  -1        641.27        729.90        34.83 o
   2   4   1        637.58        642.42        34.40 o
   2   4   1        637.58        608.34        37.57 o
   2   4   1        637.58        651.39        33.98 o
  -3  -4  -1       1333.94       1340.03        65.00 o
  -3  -4  -1       1333.94       1150.62        66.37 o
  -3  -4  -1       1333.94       1277.78        61.20 o
   3   4   1       1331.83       1298.25        64.26 o
   3   4   1       1331.83       1259.84        62.57 o
   3   4   1       1331.83       1266.59        61.52 o
  -4  -4  -1        816.64        803.03        40.63 o
  -4  -4  -1        816.64        819.49        40.74 o
  -4  -4  -1        816.64        894.73        49.07 o
  -4  -4  -1        816.64        795.11        44.54 o
   4   4   1        821.19        770.53        43.16 o
   4   4   1        821.19        854.00        43.48 o
   4   4   1        821.19        812.42        41.37 o
   4   4   1        821.19        807.99        41.79 o
  -5  -4  -1        248.63        236.16        13.30 o
  -5  -4  -1        248.63        233.31        17.73 o
  -5  -4  -1        248.63        222.34        14.25 o
  -5  -4  -1        248.63        228.78        13.61 o
  -5  -4  -1        248.63        207.56        21.95 o
   5   4   1        249.32        239.86        14.88 o
   5   4   1        249.32        248.83        15.83 o
   5   4   1        249.32        232.15        17.84 o
   5   4   1        249.32        232.68        14.67 o
   5   4   1        249.32        229.51        13.82 o
  -6  -4  -1        431.25        437.71        25.22 o
  -6  -4  -1        431.25        441.62        23.53 o
  -6  -4  -1        431.25        410.38        34.09 o
  -6  -4  -1        431.25        417.45        25.12 o
  -6  -4  -1        431.25        445.84        24.80 o
  -6  -4  -1        431.25        441.19        28.92 o
  -6  -4  -1        431.25        453.33        23.11 o
   6   4   1        429.88        440.14        23.75 o
   6   4   1        429.88        435.28        25.54 o
   6   4   1        429.88        422.83        23.53 o
   6   4   1        429.88        457.76        25.12 o
  -7  -4  -1         11.04         14.35         4.12 o
  -7  -4  -1         11.04         12.45         2.64 o
  -7  -4  -1         11.04          3.90         4.01 o
  -7  -4  -1         11.04          8.65         3.17 o
  -7  -4  -1         11.04         12.98        16.36 o
  -7  -4  -1         11.04         16.46         4.01 o
   7   4   1         11.31         12.03         4.64 o
   7   4   1         11.31         12.77         3.69 o
   7   4   1         11.31          6.44         4.33 o
   7   4   1         11.31          8.55         3.90 o
  -8  -4  -1          5.77          7.60         3.48 o
  -8  -4  -1          5.77          3.17         3.17 o
   8   4   1          5.57         -0.11         3.90 o
   8   4   1          5.57          5.28         3.48 o
   8   4   1          5.57          0.84         3.90 o
   8   4   1          5.57          3.48         3.59 o
  -9  -4  -1        123.51        137.50         9.81 o
  -9  -4  -1        123.51        136.76        10.34 o
  -9  -4  -1        123.51        119.24        10.76 o
   9   4   1        123.97        136.66         8.97 o
   6  -5  -1         21.35         21.42         3.27 o
   6  -5  -1         21.35         24.91         4.12 o
   6  -5  -1         21.35         21.53         3.48 o
  -6   5   1         20.90         26.59         4.01 o
  -6   5   1         20.90         27.97         3.48 o
  -6   5   1         20.90         23.43         4.75 o
   5  -5  -1        244.89        231.84        15.09 o
   5  -5  -1        244.89        229.30        19.31 o
   5  -5  -1        244.89        259.49        14.77 o
  -5   5   1        244.27        254.31        14.56 o
  -5   5   1        244.27        219.91        18.26 o
  -5   5   1        244.27        247.77        16.89 o
  -5   5   1        244.27        247.98        15.62 o
   4  -5  -1        169.83        157.23        10.66 o
   4  -5  -1        169.83        143.94        15.09 o
  -4   5   1        168.62        156.81        13.82 o
  -4   5   1        168.62        149.74        10.55 o
  -4   5   1        168.62        163.66        14.56 o
  -4   5   1        168.62        149.74        11.82 o
   3  -5  -1         62.21         50.02         8.76 o
   3  -5  -1         62.21         53.71         7.28 o
  -3   5   1         62.92         69.96         8.34 o
  -3   5   1         62.92         44.54         7.18 o
  -3   5   1         62.92         67.00         6.54 o
  -3   5   1         62.92         78.61         8.13 o
  -3   5   1         62.92         60.14         6.75 o
   2  -5  -1        130.38        145.52        13.61 o
   2  -5  -1        130.38        147.00         8.02 o
   2  -5  -1        130.38        142.57        10.24 o
  -2   5   1        128.90        148.90        12.03 o
  -2   5   1        128.90        133.17        10.24 o
  -2   5   1        128.90        137.39        11.29 o
  -2   5   1        128.90        126.63        11.08 o
  -2   5   1        128.90        147.31        10.24 o
   1  -5  -1        589.90        589.13        33.24 o
   1  -5  -1        589.90        587.23        29.23 o
   1  -5  -1        589.90        610.24        31.55 o
  -1   5   1        589.11        536.80        32.08 o
  -1   5   1        589.11        576.48        31.87 o
   0  -5  -1        882.31        990.23        48.65 o
   0  -5  -1        882.31        904.12        48.12 o
   0   5   1        881.95        907.07        49.18 o
   0   5   1        881.95        943.58        47.70 o
  -1  -5  -1        375.64        374.60        23.43 o
  -1  -5  -1        375.64        407.84        23.22 o
  -1  -5  -1        375.64        389.17        21.42 o
   1   5   1        377.53        409.22        21.21 o
   1   5   1        377.53        352.87        23.22 o
  -2  -5  -1         14.82         10.34         4.43 o
  -2  -5  -1         14.82         25.22         6.33 o
  -2  -5  -1         14.82         10.76         1.90 o
   2   5   1         14.68         17.41         3.69 o
   2   5   1         14.68         11.61         4.12 o
  -3  -5  -1        476.25        496.90        29.02 o
  -3  -5  -1        476.25        531.73        24.69 o
   3   5   1        472.40        476.33        25.54 o
   3   5   1        472.40        467.15        24.69 o
   3   5   1        472.40        483.71        28.28 o
   3   5   1        472.40        446.68        25.12 o
  -4  -5  -1        343.22        334.09        25.54 o
  -4  -5  -1        343.22        324.69        17.84 o
  -4  -5  -1        343.22        327.86        22.48 o
  -4  -5  -1        343.22        342.95        18.15 o
   4   5   1        344.09        322.69        18.26 o
   4   5   1        344.09        331.55        19.00 o
   4   5   1        344.09        341.26        21.53 o
  -5  -5  -1        134.52        134.44         8.86 o
  -5  -5  -1        134.52        147.63        14.14 o
  -5  -5  -1        134.52        123.36        10.34 o
  -5  -5  -1        134.52        145.84         9.50 o
  -5  -5  -1        134.52        130.43        18.26 o
  -5  -5  -1        134.52        129.27         9.81 o
   5   5   1        133.80        131.38         8.76 o
   5   5   1        133.80        135.81        11.93 o
   5   5   1        133.80        128.21         9.60 o
   5   5   1        133.80        136.23         9.71 o
   5   5   1        133.80        127.47        10.55 o
   5   5   1        133.80        124.94         9.60 o
  -6  -5  -1          0.13          1.79         8.65 o
  -6  -5  -1          0.13          1.48         2.32 o
  -6  -5  -1          0.13          3.48         4.01 o
  -6  -5  -1          0.13          2.64         2.74 o
   6   5   1          0.07          0.53         2.95 o
   6   5   1          0.07          1.27         4.01 o
   6   5   1          0.07          2.53         3.06 o
   6   5   1          0.07         -0.11         4.12 o
   6   5   1          0.07          1.16         2.43 o
   6   5   1          0.07          0.74         2.85 o
  -7  -5  -1         21.70         16.67         3.90 o
  -7  -5  -1         21.70         25.33         5.59 o
  -7  -5  -1         21.70         26.28        14.46 o
  -7  -5  -1         21.70         27.33         3.80 o
  -7  -5  -1         21.70         27.02         4.75 o
   7   5   1         21.87         16.15         5.17 o
   7   5   1         21.87         16.78         4.54 o
   7   5   1         21.87         24.06         4.12 o
   7   5   1         21.87         29.23         4.43 o
   7   5   1         21.87         21.21         5.38 o
  -8  -5  -1         48.47         49.18         6.97 o
  -8  -5  -1         48.47         58.77         6.65 o
   8   5   1         48.50         57.93         6.12 o
   8   5   1         48.50         54.23         6.86 o
  -9  -5  -1         53.02         61.83         6.54 o
  -9  -5  -1         53.02         61.73         5.70 o
   9   5   1         52.61         69.54         5.70 o
   9   5   1         52.61         49.39         7.60 o
  -6   6   1          0.66          2.53         2.01 o
   5  -6  -1         11.49          5.49         5.07 o
   5  -6  -1         11.49         14.04         4.85 o
   5  -6  -1         11.49         18.26         3.06 o
   5  -6  -1         11.49          9.08         2.64 o
  -5   6   1         11.55         11.82         3.38 o
  -5   6   1         11.55          7.81         4.22 o
   4  -6  -1          8.36         10.13         2.95 o
   4  -6  -1          8.36          5.49         3.17 o
   4  -6  -1          8.36         -1.69         7.18 o
  -4   6   1          8.07          7.81         2.95 o
  -4   6   1          8.07          6.54         4.85 o
  -4   6   1          8.07         11.19         6.65 o
  -4   6   1          8.07          8.65         4.12 o
   3  -6  -1          8.55          7.92         2.95 o
   3  -6  -1          8.55         -2.11         4.33 o
   3  -6  -1          8.55          8.97         2.74 o
  -3   6   1          8.23          0.95         4.96 o
  -3   6   1          8.23          8.23         3.48 o
  -3   6   1          8.23          7.28         4.75 o
  -3   6   1          8.23         17.20         4.64 o
   2  -6  -1         63.43         83.36        12.66 o
   2  -6  -1         63.43         68.59         5.17 o
  -2   6   1         63.51         62.99         8.86 o
  -2   6   1         63.51         80.83         8.34 o
  -2   6   1         63.51         69.32         6.33 o
  -2   6   1         63.51         65.63         8.02 o
   1  -6  -1        111.44        126.74        11.50 o
   1  -6  -1        111.44        108.37         9.60 o
  -1   6   1        111.58        113.44        10.45 o
  -1   6   1        111.58        102.88         8.86 o
  -1   6   1        111.58        109.96         8.23 o
  -1   6   1        111.58         95.81        11.08 o
  -1   6   1        111.58        106.89        10.98 o
   0  -6  -1        246.74        247.98        17.10 o
   0  -6  -1        246.74        279.63        17.84 o
   0   6   1        247.31        254.10        16.57 o
   0   6   1        247.31        288.39        19.00 o
  -1  -6  -1        609.00        586.91        31.55 o
  -1  -6  -1        609.00        615.09        33.88 o
  -1  -6  -1        609.00        558.43        33.77 o
   1   6   1        609.50        606.12        31.24 o
   1   6   1        609.50        564.87        33.88 o
  -2  -6  -1        369.37        401.30        25.96 o
  -2  -6  -1        369.37        409.96        20.79 o
   2   6   1        367.82        406.16        26.07 o
   2   6   1        367.82        443.83        22.48 o
  -3  -6  -1        406.86        475.16        22.37 o
  -3  -6  -1        406.86        400.35        22.06 o
  -3  -6  -1        406.86        381.25        27.97 o
  -3  -6  -1        406.86        448.69        27.65 o
   3   6   1        405.00        427.68        23.32 o
   3   6   1        405.00        455.23        27.33 o
  -4  -6  -1         81.68         89.27        14.46 o
  -4  -6  -1         81.68         82.73         6.54 o
  -4  -6  -1         81.68         99.82        12.45 o
  -4  -6  -1         81.68         92.75         6.97 o
   4   6   1         81.64         85.89         7.28 o
   4   6   1         81.64         74.07         7.60 o
   4   6   1         81.64         83.57        11.19 o
   4   6   1         81.64         84.63         7.49 o
  -5  -6  -1        433.86        408.06        32.29 o
  -5  -6  -1        433.86        438.87        26.49 o
  -5  -6  -1        433.86        412.70        25.54 o
  -5  -6  -1        433.86        420.72        22.80 o
  -5  -6  -1        433.86        423.04        29.34 o
   5   6   1        434.43        429.80        24.17 o
   5   6   1        434.43        380.93        26.17 o
   5   6   1        434.43        449.64        23.43 o
   5   6   1        434.43        449.00        31.55 o
   5   6   1        434.43        418.50        23.53 o
   5   6   1        434.43        424.73        22.27 o
  -6  -6  -1        189.10        205.56        12.56 o
  -6  -6  -1        189.10        190.99        12.98 o
  -6  -6  -1        189.10        181.18        14.04 o
  -6  -6  -1        189.10        178.65        22.90 o
   6   6   1        187.81        202.92        13.40 o
   6   6   1        187.81        190.36        13.93 o
   6   6   1        187.81        207.46        15.94 o
   6   6   1        187.81        203.55        13.30 o
   6   6   1        187.81        196.27        12.03 o
  -7  -6  -1         20.36         24.91         4.01 o
  -7  -6  -1         20.36          9.08        11.19 o
  -7  -6  -1         20.36         19.95         4.43 o
  -7  -6  -1         20.36         14.88         5.17 o
   7   6   1         19.96         15.30         5.49 o
   7   6   1         19.96         24.48         4.43 o
   7   6   1         19.96         29.87         5.59 o
   7   6   1         19.96         25.22         3.90 o
  -8  -6  -1         71.39         68.69         6.44 o
  -8  -6  -1         71.39         70.80         5.70 o
  -8  -6  -1         71.39         72.07         8.34 o
  -8  -6  -1         71.39         58.35         6.86 o
   8   6   1         70.79         70.38         8.13 o
   8   6   1         70.79         74.28         6.44 o
  -9  -6  -1         29.55         27.54         4.64 o
  -9  -6  -1         29.55         26.49         3.80 o
   9   6   1         29.32         33.35         3.80 o
   9   6   1         29.32         27.54         4.01 o
   5  -7  -1         19.24         23.01         4.96 o
   5  -7  -1         19.24         21.11         2.85 o
  -5   7   1         19.50         19.63         3.27 o
  -5   7   1         19.50         10.66         3.38 o
   4  -7  -1         72.61         71.54         6.02 o
   4  -7  -1         72.61         67.74        15.41 o
  -4   7   1         72.94         66.26         7.49 o
  -4   7   1         72.94         76.61         7.60 o
   3  -7  -1         15.57         24.27         3.90 o
  -3   7   1         15.61         20.05         4.96 o
  -3   7   1         15.61          7.70         5.28 o
  -3   7   1         15.61         14.77         5.28 o
   2  -7  -1        107.05        105.10         7.18 o
   2  -7  -1        107.05         90.64        11.82 o
  -2   7   1        108.27         93.81        10.13 o
  -2   7   1        108.27        124.31        11.82 o
  -2   7   1        108.27        109.22         9.60 o
  -2   7   1        108.27        103.52         8.13 o
  -1   7   1        380.59        366.70        21.42 o
  -1   7   1        380.59        335.35        20.58 o
  -1   7   1        380.59        344.96        22.58 o
  -1   7   1        380.59        383.36        19.95 o
  -1   7   1        380.59        333.24        23.43 o
   0  -7  -1        170.94        184.13        14.56 o
   0  -7  -1        170.94        172.95        13.93 o
   0  -7  -1        170.94        180.44        11.71 o
   0  -7  -1        170.94        190.68        16.36 o
   0   7   1        170.87        156.71        11.82 o
   0   7   1        170.87        157.34        11.61 o
   0   7   1        170.87        157.66        14.88 o
   0   7   1        170.87        187.51        13.30 o
   0   7   1        170.87        175.80        11.40 o
  -1  -7  -1         27.05         29.23         7.39 o
  -1  -7  -1         27.05         26.28         5.17 o
  -1  -7  -1         27.05         27.54         6.23 o
   1   7   1         27.16         27.86         4.12 o
   1   7   1         27.16         16.99         5.91 o
   1   7   1         27.16         21.63         4.43 o
   1   7   1         27.16         20.37         4.22 o
   1   7   1         27.16         33.98         4.75 o
  -2  -7  -1        137.84        148.26         8.55 o
  -2  -7  -1        137.84        167.14        15.20 o
  -2  -7  -1        137.84        138.13        13.93 o
   2   7   1        136.66        155.44        14.56 o
   2   7   1        136.66        150.27        10.34 o
   2   7   1        136.66        135.07        10.03 o
  -3  -7  -1         17.38         25.64         3.48 o
  -3  -7  -1         17.38         15.20         8.55 o
  -3  -7  -1         17.38         21.32         3.17 o
  -3  -7  -1         17.38         13.30         5.49 o
   3   7   1         17.73         24.69         4.43 o
   3   7   1         17.73         16.36         6.65 o
   3   7   1         17.73         25.96         4.33 o
   3   7   1         17.73         28.60         4.43 o
  -4  -7  -1         50.38         51.08        11.93 o
  -4  -7  -1         50.38         43.69         5.49 o
  -4  -7  -1         50.38         47.81         5.17 o
  -4  -7  -1         50.38         40.31         8.55 o
   4   7   1         50.04         55.18         6.54 o
   4   7   1         50.04         45.38         5.59 o
   4   7   1         50.04         55.92         6.33 o
   4   7   1         50.04         43.90         8.02 o
   4   7   1         50.04         47.07         4.54 o
  -5  -7  -1        206.70        218.64        13.82 o
  -5  -7  -1        206.70        221.07        13.40 o
  -5  -7  -1        206.70        228.14        24.06 o
  -5  -7  -1        206.70        198.28        14.46 o
   5   7   1        206.23        210.94        18.15 o
   5   7   1        206.23        224.24        14.04 o
   5   7   1        206.23        223.18        14.77 o
   5   7   1        206.23        212.63        14.04 o
   5   7   1        206.23        218.12        12.45 o
  -6  -7  -1        125.60        115.87        11.40 o
  -6  -7  -1        125.60        115.23        10.98 o
  -6  -7  -1        125.60        150.90        22.27 o
  -6  -7  -1        125.60        122.20         9.92 o
   6   7   1        126.38        121.88         8.44 o
   6   7   1        126.38        117.76        14.25 o
   6   7   1        126.38        117.66         9.71 o
   6   7   1        126.38        118.71        13.19 o
   6   7   1        126.38        115.65        10.13 o
  -7  -7  -1          0.30          4.85         4.12 o
  -7  -7  -1          0.30          4.54         4.22 o
  -7  -7  -1          0.30          4.22         2.74 o
   7   7   1          0.25          1.58         2.22 o
   7   7   1          0.25          1.69         3.06 o
   7   7   1          0.25         -0.95         4.12 o
   7   7   1          0.25         -2.43         2.43 o
  -8  -7  -1         11.91         10.13         3.48 o
  -8  -7  -1         11.91         11.50         2.95 o
  -8  -7  -1         11.91          7.39         3.27 o
  -8  -7  -1         11.91         10.34         4.12 o
   8   7   1         11.81         10.03         4.01 o
   8   7   1         11.81         10.98         2.74 o
  -9  -7  -1          1.55          1.16         2.74 o
  -9  -7  -1          1.55          1.79         2.64 o
   9   7   1          1.40          4.22         2.85 o
   9   7   1          1.40          0.84         1.79 o
  -4   8   1         14.27         17.62         3.69 o
  -4   8   1         14.27         11.50         3.59 o
   3  -8  -1         30.97         35.99         4.01 o
  -3   8   1         30.50         33.03         5.07 o
  -3   8   1         30.50         41.79         6.44 o
  -2   8   1          0.87          3.06         4.22 o
  -2   8   1          0.87          2.74         2.53 o
  -2   8   1          0.87          3.90         5.91 o
  -2   8   1          0.87          0.42         5.07 o
  -1   8   1         95.54         99.19        10.87 o
  -1   8   1         95.54        102.99        10.03 o
  -1   8   1         95.54         88.00         8.65 o
  -1   8   1         95.54         88.11         7.92 o
   0   8   1         76.43         68.59         7.28 o
   0   8   1         76.43         70.27         6.75 o
   0   8   1         76.43         60.35         7.60 o
   0   8   1         76.43         68.90        10.55 o
   0   8   1         76.43         84.21         9.81 o
   1   8   1        192.29        188.36        12.56 o
   1   8   1        192.29        193.00        12.14 o
   1   8   1        192.29        167.99        16.57 o
   1   8   1        192.29        156.07        11.71 o
  -2  -8  -1        388.98        434.02        29.44 o
  -2  -8  -1        388.98        409.74        21.53 o
   2   8   1        390.44        419.35        28.71 o
   2   8   1        390.44        438.45        23.43 o
   2   8   1        390.44        404.47        23.32 o
  -3  -8  -1        166.14        146.47         9.71 o
  -3  -8  -1        166.14        149.53         9.81 o
   3   8   1        165.82        150.06        10.87 o
   3   8   1        165.82        147.10        15.83 o
   3   8   1        165.82        171.05        11.19 o
   3   8   1        165.82        152.49        11.08 o
  -4  -8  -1         33.83         35.99         4.64 o
  -4  -8  -1         33.83         29.87         4.64 o
   4   8   1         35.01         28.39         7.70 o
   4   8   1         35.01         31.24         5.49 o
   4   8   1         35.01         37.15         3.90 o
   4   8   1         35.01         37.99         7.28 o
   4   8   1         35.01         40.74         8.34 o
  -5  -8  -1         47.64         46.86         6.02 o
  -5  -8  -1         47.64         46.01         5.49 o
   5   8   1         47.61         43.59         5.70 o
   5   8   1         47.61         61.83        10.98 o
   5   8   1         47.61         49.18         4.75 o
   5   8   1         47.61         35.56         5.38 o
   5   8   1         47.61         35.99         6.44 o
  -6  -8  -1        501.01        517.80        27.33 o
  -6  -8  -1        501.01        469.37        28.18 o
  -6  -8  -1        501.01        522.34        27.97 o
   6   8   1        501.40        504.29        27.76 o
   6   8   1        501.40        466.84        32.29 o
   6   8   1        501.40        507.35        25.96 o
   6   8   1        501.40        525.19        27.97 o
   6   8   1        501.40        517.38        28.81 o
  -7  -8  -1         39.47         42.64         5.70 o
  -7  -8  -1         39.47         31.03         4.64 o
  -7  -8  -1         39.47         43.80         6.54 o
   7   8   1         39.18         40.84         4.12 o
   7   8   1         39.18         36.73         6.33 o
   7   8   1         39.18         46.54         6.44 o
  -8  -8  -1         19.57         28.81         4.33 o
  -8  -8  -1         19.57         21.63         4.75 o
  -8  -8  -1         19.57         29.87         3.69 o
   8   8   1         19.13         11.19         5.91 o
   8   8   1         19.13         28.92         4.85 o
   8   8   1         19.13         17.52         2.85 o
  -9  -8  -1         59.14         70.17         5.80 o
  -9  -8  -1         59.14         55.08         5.28 o
   9   8   1         59.25         65.42         4.54 o
  -3   9   1          5.12          5.59         4.01 o
  -3   9   1          5.12          2.01         2.43 o
  -2   9   1          4.34          1.16         4.01 o
  -2   9   1          4.34          4.01         3.06 o
  -1   9   1        221.88        223.50        13.93 o
  -1   9   1        221.88        210.62        12.88 o
  -1   9   1        221.88        200.07        14.77 o
   0   9   1         78.09         82.09         7.81 o
   0   9   1         78.09        102.04        13.72 o
   0   9   1         78.09         85.58         8.13 o
   0   9   1         78.09         71.33         8.44 o
   1   9   1        104.37        110.59         9.71 o
   1   9   1        104.37        112.28         9.39 o
   1   9   1        104.37        100.77         8.44 o
   1   9   1        104.37        102.15        13.61 o
   2   9   1         78.12         89.90        13.72 o
   2   9   1         78.12        106.37         9.29 o
   2   9   1         78.12         88.64         8.76 o
  -3  -9  -1        212.16        208.51        12.35 o
  -3  -9  -1        212.16        192.05        12.14 o
   3   9   1        214.90        183.18        18.68 o
   3   9   1        214.90        218.54        13.72 o
   3   9   1        214.90        202.50        13.72 o
  -4  -9  -1         11.94         16.15         3.90 o
  -4  -9  -1         11.94         17.41         3.48 o
   4   9   1         12.25         21.00         7.92 o
   4   9   1         12.25         14.67         4.64 o
   4   9   1         12.25         16.36         3.90 o
  -5  -9  -1         62.11         71.01         7.39 o
  -5  -9  -1         62.11         60.04         6.44 o
   5   9   1         63.27         85.37         8.65 o
   5   9   1         63.27         70.38        11.40 o
   5   9   1         63.27         46.96         6.02 o
  -6  -9  -1        135.95        146.36        10.03 o
  -6  -9  -1        135.95        130.53        10.55 o
  -6  -9  -1        135.95        138.87        10.45 o
   6   9   1        136.38        130.11         8.23 o
   6   9   1        136.38        104.68        13.93 o
   6   9   1        136.38        151.54        11.29 o
   6   9   1        136.38        146.89        14.25 o
  -7  -9  -1         74.74         80.62         8.02 o
  -7  -9  -1         74.74         71.65         7.49 o
  -7  -9  -1         74.74         76.82         8.13 o
   7   9   1         75.04         75.23         7.70 o
   7   9   1         75.04         85.47         9.50 o
   7   9   1         75.04         80.30         5.70 o
  -8  -9  -1         30.78         30.71         3.80 o
  -8  -9  -1         30.78         25.22         4.12 o
  -8  -9  -1         30.78         30.29         4.22 o
  -8  -9  -1         30.78         30.50         4.22 o
   8   9   1         31.22         25.86         4.85 o
   8   9   1         31.22         40.31         5.38 o
   8   9   1         31.22         34.09         3.17 o
  -9  -9  -1         32.90         39.68         4.22 o
  -2  10   1          0.78          5.59         2.43 o
  -1  10   1         61.61         58.56         6.65 o
  -1  10   1         61.61         57.72         5.17 o
  -1  10   1         61.61         65.42         7.18 o
   0  10   1        215.86        204.50        13.19 o
   0  10   1        215.86        222.87        13.40 o
   0  10   1        215.86        226.56        14.88 o
   1  10   1         66.62         71.54         6.44 o
   1  10   1         66.62         69.64         6.86 o
   1  10   1         66.62         59.09         7.28 o
  -2 -10  -1        236.06        228.88        12.66 o
   2  10   1        233.75        220.86        20.26 o
   2  10   1        233.75        222.55        16.04 o
   2  10   1        233.75        231.84        15.20 o
  -3 -10  -1         27.48         35.14         4.33 o
  -3 -10  -1         27.48         29.76         4.12 o
   3  10   1         27.25         22.90         7.18 o
   3  10   1         27.25         18.36         4.43 o
   3  10   1         27.25         20.79         9.18 o
  -4 -10  -1         99.78         97.71         8.34 o
  -4 -10  -1         99.78        109.22         8.23 o
   4  10   1         99.67        111.33        10.03 o
   4  10   1         99.67        136.87        17.20 o
  -5 -10  -1         45.68         39.79         5.49 o
  -5 -10  -1         45.68         45.70         5.38 o
   5  10   1         45.89         44.64         6.12 o
   5  10   1         45.89         55.39         6.02 o
  -6 -10  -1          6.17          3.38         2.95 o
  -6 -10  -1          6.17          2.43         2.43 o
   6  10   1          5.98          1.58         3.48 o
   6  10   1          5.98          5.70         2.95 o
  -7 -10  -1         29.46         35.14         4.22 o
  -7 -10  -1         29.46         36.51         4.96 o
   7  10   1         28.96         23.96         4.85 o
   7  10   1         28.96         29.02         4.12 o
  -8 -10  -1          0.74          1.06         1.69 o
  -8 -10  -1          0.74          2.22         2.43 o
   8  10   1          0.74          1.16         2.22 o
   8  10   1          0.74         -1.48         3.48 o
  -1  11   1         12.16         13.30         2.32 o
   0  11   1         14.75         15.94         2.64 o
   0  11   1         14.75         13.40         3.06 o
   0  11   1         14.75         11.82         4.22 o
   1  11   1         52.54         57.40         7.18 o
   1  11   1         52.54         55.61         6.44 o
   2  11   1         76.87         71.86         6.86 o
   2  11   1         76.87         61.30         6.86 o
  -3 -11  -1         44.44         43.48         4.01 o
   3  11   1         44.04         26.49         4.33 o
   3  11   1         44.04         39.36         5.38 o
  -4 -11  -1         36.34         39.89         4.43 o
  -4 -11  -1         36.34         38.31         4.22 o
   4  11   1         37.14         36.94         5.07 o
   4  11   1         37.14         23.53         4.33 o
  -5 -11  -1         49.09         53.71         5.38 o
  -5 -11  -1         49.09         47.07         4.96 o
   5  11   1         49.60         52.97         6.23 o
   5  11   1         49.60         47.38         5.49 o
  -6 -11  -1         23.87         33.45         4.33 o
  -6 -11  -1         23.87         22.69         3.38 o
   6  11   1         24.05         18.78         4.12 o
   6  11   1         24.05         27.54         4.43 o
  -7 -11  -1          0.36         -0.42         2.11 o
  -7 -11  -1          0.36         -1.06         1.69 o
   7  11   1          0.30         -1.48         1.90 o
   7  11   1          0.30          0.11         3.06 o
   1  12   1          9.98          6.97         2.22 o
   2  12   1         13.27         15.30         3.06 o
   2  12   1         13.27         10.87         3.06 o
   3  12   1          4.35          5.28         2.74 o
   3  12   1          4.35          4.54         3.06 o
  -4 -12  -1         16.59         11.29         2.53 o
   4  12   1         16.48          8.97         3.27 o
   4  12   1         16.48         13.19         3.38 o
  -5 -12  -1          2.09          2.53         1.58 o
   5  12   1          2.23          1.27         2.64 o
   5  12   1          2.23         -0.21         2.53 o
  -6 -12  -1          4.24          1.79         1.79 o
  -6 -12  -1          4.24          4.12         1.69 o
   6  12   1          3.99          5.07         2.53 o
   6  12   1          3.99          3.06         2.64 o
   5  12  -2         14.04         14.46         3.06 o
  -5 -12   2         14.60         14.88         3.06 o
   4  12  -2          3.88          3.38         2.32 o
   3  12  -2         15.92          8.97         2.74 o
   2  12  -2          9.31         10.98         2.74 o
   7  11  -2         18.47         17.41         2.64 o
   7  11  -2         18.47         11.82         3.06 o
  -7 -11   2         18.71         19.31         2.85 o
   6  11  -2         22.08         23.75         3.90 o
   6  11  -2         22.08         20.47         3.17 o
  -6 -11   2         21.73         22.37         3.80 o
  -6 -11   2         21.73         28.28         3.80 o
   5  11  -2          2.41         -0.63         2.32 o
   5  11  -2          2.41          2.43         2.85 o
  -5 -11   2          2.50          4.22         2.85 o
  -5 -11   2          2.50          2.53         2.22 o
   4  11  -2         31.62         34.83         4.43 o
  -4 -11   2         31.75         30.71         4.33 o
  -4 -11   2         31.75         40.10         4.33 o
   3  11  -2         37.22         26.07         4.43 o
   3  11  -2         37.22         30.29         4.22 o
  -3 -11   2         38.02         31.98         5.49 o
  -3 -11   2         38.02         37.78         4.12 o
   2  11  -2         67.54         76.71         7.18 o
   1  11  -2         13.35         16.25         3.59 o
   0  11  -2          1.90          1.90         2.22 o
   8  10  -2          2.14          0.63         1.79 o
  -8 -10   2          2.17          0.63         1.48 o
   7  10  -2         21.97         25.33         4.43 o
   7  10  -2         21.97         22.90         3.48 o
   7  10  -2         21.97         16.78         3.90 o
  -7 -10   2         21.94         19.52         3.80 o
  -7 -10   2         21.94         22.90         3.69 o
  -7 -10   2         21.94         18.89         4.12 o
   6  10  -2          7.89          4.43         3.27 o
   6  10  -2          7.89          3.27         3.59 o
   6  10  -2          7.89          4.12         2.74 o
   6  10  -2          7.89         10.76         3.69 o
  -6 -10   2          8.23          9.50         3.69 o
  -6 -10   2          8.23          5.07         2.64 o
   5  10  -2          2.51          6.02         3.27 o
   5  10  -2          2.51         -0.84         2.74 o
   5  10  -2          2.51          1.79         2.74 o
  -5 -10   2          2.36          2.95         3.17 o
  -5 -10   2          2.36          7.07         4.33 o
   4  10  -2         53.69         58.24         6.75 o
   4  10  -2         53.69         48.97         5.80 o
   4  10  -2         53.69         62.57         6.75 o
  -4 -10   2         54.53         65.63         6.33 o
  -4 -10   2         54.53         62.78         6.54 o
   3  10  -2         66.25         52.76         6.33 o
   3  10  -2         66.25         70.91         6.97 o
  -3 -10   2         66.49         63.63         6.12 o
  -3 -10   2         66.49         68.90         6.44 o
   2  10  -2         25.71         22.69         4.33 o
   2  10  -2         25.71         24.69         4.85 o
  -2 -10   2         25.98         31.66         4.01 o
   1  10  -2         45.19         34.72         5.17 o
   1  10  -2         45.19         43.37         5.70 o
   0  10  -2         21.71         20.79         4.12 o
  -1  10  -2         38.86         35.14         4.22 o
  -1  10  -2         38.86         40.42         4.43 o
  -2  10  -2          6.04          3.38         2.22 o
   8   9  -2          8.46          6.97         3.27 o
  -8  -9   2          8.39          7.70         2.95 o
  -8  -9   2          8.39          8.65         2.64 o
  -8  -9   2          8.39          9.29         3.48 o
   7   9  -2         55.06         70.38         6.65 o
   7   9  -2         55.06         56.66         6.65 o
   7   9  -2         55.06         54.76         6.23 o
  -7  -9   2         55.16         53.71         7.07 o
  -7  -9   2         55.16         53.18         5.91 o
  -7  -9   2         55.16         52.86         6.33 o
   6   9  -2         63.86         56.24         6.33 o
   6   9  -2         63.86         68.06         7.28 o
   6   9  -2         63.86         73.76         7.70 o
  -6  -9   2         64.15         64.05         6.86 o
  -6  -9   2         64.15         77.24         8.02 o
  -6  -9   2         64.15         72.07         8.55 o
   5   9  -2         52.20         37.89         5.38 o
   5   9  -2         52.20         48.86         6.54 o
   5   9  -2         52.20         55.71         9.81 o
   5   9  -2         52.20         47.17         6.12 o
  -5  -9   2         51.66         45.80         6.23 o
  -5  -9   2         51.66         51.82         5.91 o
   4   9  -2        250.52        234.05        21.11 o
   4   9  -2        250.52        262.65        15.62 o
   4   9  -2        250.52        250.20        16.04 o
   4   9  -2        250.52        244.08        16.04 o
   4   9  -2        250.52        259.59        16.25 o
  -4  -9   2        249.79        246.61        15.62 o
  -4  -9   2        249.79        254.74        15.30 o
   3   9  -2         98.52         96.76         8.55 o
   3   9  -2         98.52         99.09         8.44 o
   3   9  -2         98.52         92.23        13.09 o
   3   9  -2         98.52        107.63         9.39 o
  -3  -9   2         97.80        110.06         8.34 o
  -3  -9   2         97.80        101.09         7.70 o
   2   9  -2        170.60        183.50        18.47 o
   2   9  -2        170.60        183.92        12.66 o
   2   9  -2        170.60        183.18        13.19 o
  -2  -9   2        169.95        211.26        11.82 o
   1   9  -2         15.46         16.57         4.54 o
   1   9  -2         15.46         15.09         4.43 o
  -1  -9   2         15.37         17.20         2.95 o
  -1  -9   2         15.37         12.88         5.49 o
   0   9  -2          8.80          8.44         3.38 o
   0   9  -2          8.80         12.45         5.80 o
  -1   9  -2        198.18        204.29        12.88 o
  -1   9  -2        198.18        192.16        12.66 o
  -2   9  -2        153.22        161.13        11.61 o
  -2   9  -2        153.22        150.90        10.34 o
  -3   9  -2          1.83          2.74         2.22 o
   9   8  -2         34.41         31.45         3.90 o
  -9  -8   2         34.52         31.45         3.59 o
  -9  -8   2         34.52         27.23         4.01 o
   8   8  -2        120.50        126.84        10.24 o
  -8  -8   2        120.21        130.96         8.55 o
  -8  -8   2        120.21        136.76         9.39 o
  -8  -8   2        120.21        131.17        10.24 o
   7   8  -2        133.23        130.01        10.87 o
   7   8  -2        133.23        119.03         9.92 o
   7   8  -2        133.23        125.89         9.92 o
  -7  -8   2        134.19        135.07         9.60 o
  -7  -8   2        134.19        123.67        10.24 o
  -7  -8   2        134.19        142.04        11.93 o
   6   8  -2         41.12         42.64         5.91 o
   6   8  -2         41.12         31.66         5.28 o
   6   8  -2         41.12         32.61         6.02 o
  -6  -8   2         41.76         36.83         5.07 o
  -6  -8   2         41.76         35.04         6.12 o
  -6  -8   2         41.76         40.84         7.18 o
   5   8  -2        153.48        161.76        11.82 o
   5   8  -2        153.48        160.39        12.56 o
   5   8  -2        153.48        159.12        11.82 o
   5   8  -2        153.48        157.66        15.94 o
  -5  -8   2        152.71        158.38        11.82 o
  -5  -8   2        152.71        158.08        11.19 o
   4   8  -2        221.61        212.10        19.31 o
   4   8  -2        221.61        212.73        14.56 o
   4   8  -2        221.61        215.48        14.35 o
   4   8  -2        221.61        217.06        14.25 o
  -4  -8   2        219.42        207.99        13.82 o
  -4  -8   2        219.42        224.13        13.51 o
   3   8  -2          9.28         16.04         3.69 o
   3   8  -2          9.28          1.58         5.59 o
   3   8  -2          9.28         11.08         5.07 o
   3   8  -2          9.28          4.12         3.27 o
   3   8  -2          9.28          6.02         3.48 o
  -3  -8   2          9.18          4.64         2.43 o
  -3  -8   2          9.18         13.61         3.38 o
   2   8  -2        122.34        131.80         9.92 o
   2   8  -2        122.34        127.05         9.81 o
   2   8  -2        122.34        133.28        14.99 o
  -2  -8   2        123.64        156.18         9.08 o
   1   8  -2         28.54         31.87         4.96 o
   1   8  -2         28.54         29.44         5.17 o
   1   8  -2         28.54         28.39         5.07 o
   1   8  -2         28.54         28.81         7.92 o
   1   8  -2         28.54         23.75         4.33 o
  -1  -8   2         28.74         34.19         3.48 o
   0   8  -2       1023.28       1037.18        49.81 o
   0   8  -2       1023.28        932.72        50.02 o
   0   8  -2       1023.28        986.85        50.13 o
   0   8  -2       1023.28       1019.14        52.03 o
   0  -8   2       1023.43        941.16        51.18 o
  -1   8  -2        118.14        111.96         9.50 o
  -1   8  -2        118.14        122.20         9.50 o
  -1   8  -2        118.14        109.11        10.03 o
  -1   8  -2        118.14        101.20        10.66 o
  -2   8  -2         58.83         61.20         8.55 o
  -2   8  -2         58.83         56.87         5.80 o
  -2   8  -2         58.83         48.86         6.65 o
   2  -8   2         58.90         61.52         5.38 o
  -3   8  -2         68.98         68.27         6.23 o
  -3   8  -2         68.98         53.28         6.02 o
   3  -8   2         68.10         68.80         5.49 o
  -4   8  -2         20.84         15.94         3.06 o
   9   7  -2          0.06          0.32         2.53 o
   9   7  -2          0.06          2.22         1.79 o
  -9  -7   2          0.04         -0.63         2.22 o
  -9  -7   2          0.04          0.42         2.11 o
   8   7  -2         41.27         54.97         5.59 o
   8   7  -2         41.27         46.75         4.43 o
   8   7  -2         41.27         54.66         6.97 o
  -8  -7   2         40.72         44.43         4.96 o
  -8  -7   2         40.72         42.42         5.49 o
  -8  -7   2         40.72         46.43         6.97 o
   7   7  -2        228.86        222.13        15.09 o
   7   7  -2        228.86        238.91        15.83 o
   7   7  -2        228.86        224.03        12.88 o
   7   7  -2        228.86        212.63        15.41 o
  -7  -7   2        228.78        215.79        13.72 o
  -7  -7   2        228.78        205.77        16.78 o
  -7  -7   2        228.78        217.27        14.46 o
   6   7  -2         22.63         26.70         5.59 o
   6   7  -2         22.63         31.98         3.80 o
   6   7  -2         22.63         23.32         4.85 o
   6   7  -2         22.63         20.79         5.80 o
   6   7  -2         22.63         28.28         5.17 o
  -6  -7   2         22.64         20.26         5.07 o
  -6  -7   2         22.64         16.67         5.49 o
  -6  -7   2         22.64         20.79         4.33 o
  -6  -7   2         22.64         31.24         5.49 o
   5   7  -2          7.29          6.33         4.22 o
   5   7  -2          7.29          7.18         3.59 o
   5   7  -2          7.29         11.50         4.54 o
   5   7  -2          7.29          8.23         5.80 o
   5   7  -2          7.29          7.70         3.48 o
  -5  -7   2          7.30          8.76         3.69 o
  -5  -7   2          7.30         11.29         4.22 o
  -5  -7   2          7.30         11.71         3.38 o
   4   7  -2         84.65         93.28         7.92 o
   4   7  -2         84.65         82.73         7.92 o
   4   7  -2         84.65         97.71        12.88 o
   4   7  -2         84.65         81.36         8.76 o
   4   7  -2         84.65         82.62         8.44 o
  -4  -7   2         84.61         81.14         6.97 o
  -4  -7   2         84.61         96.66         7.70 o
  -4  -7   2         84.61         73.86         8.13 o
  -4  -7   2         84.61         71.12        10.66 o
   3   7  -2         85.58         76.92         7.70 o
   3   7  -2         85.58         88.00         8.02 o
   3   7  -2         85.58         81.78         7.60 o
   3   7  -2         85.58         91.28         8.13 o
   3   7  -2         85.58        118.93        13.40 o
  -3  -7   2         86.50         86.63         7.92 o
  -3  -7   2         86.50         98.35        12.56 o
  -3  -7   2         86.50         89.48         6.86 o
  -3  -7   2         86.50         83.89         6.54 o
   2   7  -2        190.91        213.68        13.51 o
   2   7  -2        190.91        222.44        17.94 o
   2   7  -2        190.91        209.99        13.19 o
   2   7  -2        190.91        212.73        13.72 o
   2   7  -2        190.91        211.15        12.98 o
   2   7  -2        190.91        200.28        12.77 o
  -2  -7   2        190.26        199.96        16.57 o
  -2  -7   2        190.26        213.26        11.82 o
   1   7  -2         40.04         49.28         5.59 o
   1   7  -2         40.04         47.70         5.49 o
   1   7  -2         40.04         45.80         8.44 o
   1   7  -2         40.04         50.34         5.80 o
   1   7  -2         40.04         48.33         5.91 o
   1   7  -2         40.04         45.06         5.17 o
  -1  -7   2         40.82         45.27         3.80 o
  -1  -7   2         40.82         58.03         8.13 o
   0   7  -2        224.78        244.61        18.47 o
   0   7  -2        224.78        226.03        15.20 o
   0   7  -2        224.78        229.20        14.14 o
   0   7  -2        224.78        208.72        13.72 o
   0   7  -2        224.78        214.11        13.61 o
   0  -7   2        225.14        214.42        14.77 o
  -1   7  -2        130.16        135.18         9.92 o
  -1   7  -2        130.16        121.46        11.82 o
  -1   7  -2        130.16        140.24        10.45 o
  -1   7  -2        130.16        126.84        10.55 o
   1  -7   2        128.98        120.19         7.70 o
   1  -7   2        128.98        136.44        10.45 o
  -2   7  -2        153.41        187.62        14.88 o
  -2   7  -2        153.41        161.76        11.08 o
  -2   7  -2        153.41        159.76        11.82 o
  -2   7  -2        153.41        137.82        12.03 o
   2  -7   2        153.88        157.55         9.81 o
  -3   7  -2        207.40        205.66        13.40 o
  -3   7  -2        207.40        221.70        18.26 o
  -3   7  -2        207.40        180.02        13.09 o
   3  -7   2        205.87        180.97        11.40 o
   3  -7   2        205.87        190.99        11.93 o
  -4   7  -2         20.61         21.42         4.33 o
   4  -7   2         20.15         20.37         3.27 o
   4  -7   2         20.15         11.50         6.12 o
  -5   7  -2          4.13          6.02         2.64 o
   5  -7   2          4.06          4.01         4.43 o
   5  -7   2          4.06          7.28         3.80 o
   5  -7   2          4.06          2.11         1.79 o
   9   6  -2         14.78         12.03         3.59 o
   9   6  -2         14.78         16.57         2.64 o
  -9  -6   2         15.26          9.92         3.59 o
  -9  -6   2         15.26         15.09         2.85 o
   8   6  -2         14.66         20.26         3.90 o
   8   6  -2         14.66         10.34         4.12 o
   8   6  -2         14.66         16.89         3.17 o
  -8  -6   2         14.82         20.79         3.06 o
  -8  -6   2         14.82         22.58         5.70 o
  -8  -6   2         14.82         19.52         4.43 o
   7   6  -2         11.80          9.50         4.54 o
   7   6  -2         11.80         12.35         5.28 o
   7   6  -2         11.80         12.24         3.06 o
   7   6  -2         11.80          9.92         3.38 o
  -7  -6   2         11.84         12.88         5.49 o
  -7  -6   2         11.84         11.08         4.33 o
  -7  -6   2         11.84         13.09         3.38 o
  -7  -6   2         11.84         14.67         6.02 o
   6   6  -2         39.10         42.00         6.97 o
   6   6  -2         39.10         39.26         7.49 o
   6   6  -2         39.10         43.90         5.59 o
   6   6  -2         39.10         47.17         6.23 o
  -6  -6   2         38.64         36.30         4.96 o
  -6  -6   2         38.64         34.83         5.80 o
  -6  -6   2         38.64         35.99         5.70 o
  -6  -6   2         38.64         29.02         6.23 o
   5   6  -2         41.40         40.31         5.59 o
   5   6  -2         41.40         45.17         5.59 o
   5   6  -2         41.40         42.00         6.54 o
   5   6  -2         41.40         49.60         4.85 o
   5   6  -2         41.40         53.07         8.44 o
   5   6  -2         41.40         46.12         6.97 o
  -5  -6   2         41.69         36.83        10.34 o
  -5  -6   2         41.69         37.25         5.91 o
  -5  -6   2         41.69         43.27         5.80 o
  -5  -6   2         41.69         35.35         4.96 o
   4   6  -2         10.38          8.34         5.38 o
   4   6  -2         10.38         10.87         3.48 o
   4   6  -2         10.38         12.88         4.22 o
   4   6  -2         10.38          6.44         3.17 o
   4   6  -2         10.38          7.18         3.59 o
  -4  -6   2         10.12         10.55         4.54 o
  -4  -6   2         10.12          9.81         3.59 o
  -4  -6   2         10.12         14.99         3.27 o
   3   6  -2        263.20        262.65        19.00 o
   3   6  -2        263.20        253.05        15.51 o
   3   6  -2        263.20        245.24        16.36 o
   3   6  -2        263.20        245.03        15.62 o
   3   6  -2        263.20        254.74        15.83 o
   3   6  -2        263.20        250.73        15.51 o
  -3  -6   2        263.83        273.62        19.31 o
  -3  -6   2        263.83        291.66        19.52 o
  -3  -6   2        263.83        250.73        14.14 o
  -3  -6   2        263.83        261.28        14.35 o
   2   6  -2          4.37          9.50         3.17 o
   2   6  -2          4.37          1.58         4.22 o
  -2  -6   2          4.28         -1.06         3.38 o
  -2  -6   2          4.28          6.02         1.90 o
   1   6  -2        110.70        119.88         8.34 o
   1   6  -2        110.70        102.78         7.81 o
   1   6  -2        110.70        105.42        11.61 o
  -1  -6   2        109.67        116.39        10.24 o
  -1  -6   2        109.67        107.74         6.23 o
   0   6  -2        467.51        464.94        26.59 o
   0   6  -2        467.51        550.94        30.92 o
   0   6  -2        467.51        524.77        28.18 o
   0  -6   2        467.09        527.61        27.54 o
   0  -6   2        467.09        485.51        28.39 o
  -1   6  -2        257.26        277.73        15.30 o
  -1   6  -2        257.26        252.73        15.41 o
  -1   6  -2        257.26        255.69        17.31 o
   1  -6   2        256.43        253.89        15.62 o
   1  -6   2        256.43        237.53        17.20 o
  -2   6  -2        386.12        393.07        23.64 o
  -2   6  -2        386.12        476.33        26.91 o
  -2   6  -2        386.12        442.04        23.64 o
  -2   6  -2        386.12        441.93        23.11 o
  -2   6  -2        386.12        378.51        22.16 o
  -2   6  -2        386.12        419.03        22.80 o
   2  -6   2        386.33        345.59        33.45 o
  -3   6  -2        360.23        335.78        20.05 o
  -3   6  -2        360.23        372.70        24.27 o
  -3   6  -2        360.23        370.70        19.63 o
  -3   6  -2        360.23        347.60        20.68 o
  -3   6  -2        360.23        348.55        21.11 o
   3  -6   2        360.24        340.31        19.10 o
   3  -6   2        360.24        346.01        18.89 o
  -4   6  -2        141.08        146.15        10.87 o
  -4   6  -2        141.08        126.00        11.71 o
  -4   6  -2        141.08        152.27        15.20 o
   4  -6   2        141.42         95.71        17.31 o
   4  -6   2        141.42        148.16         9.50 o
   4  -6   2        141.42        139.29         9.81 o
  -5   6  -2         49.84         47.17         5.49 o
  -5   6  -2         49.84         51.08         5.28 o
   5  -6   2         50.52         39.89         8.02 o
   5  -6   2         50.52         32.40         6.65 o
  -6   6  -2          4.39          4.96         2.43 o
   6  -6   2          4.13          4.85         2.01 o
   6  -6   2          4.13          2.32         2.85 o
   9   5  -2         22.30         27.86         3.27 o
   9   5  -2         22.30         31.66         6.12 o
  -9  -5   2         22.49         29.13         3.27 o
  -9  -5   2         22.49         23.85         4.01 o
  -9  -5   2         22.49         22.90         4.22 o
   8   5  -2          8.43         10.55         2.95 o
   8   5  -2          8.43         12.66         4.22 o
   8   5  -2          8.43          3.59         4.12 o
  -8  -5   2          8.30          8.65         3.27 o
  -8  -5   2          8.30          9.71         4.54 o
  -8  -5   2          8.30         11.08         4.33 o
   7   5  -2        122.35        116.18         8.65 o
   7   5  -2        122.35        108.06        10.55 o
   7   5  -2        122.35        108.06        11.08 o
   7   5  -2        122.35        113.44         9.08 o
  -7  -5   2        121.94        114.28         8.23 o
  -7  -5   2        121.94         97.71         9.92 o
  -7  -5   2        121.94        114.81        11.29 o
  -7  -5   2        121.94        111.01         8.97 o
   6   5  -2         20.15          9.71         4.43 o
   6   5  -2         20.15         15.83         3.38 o
   6   5  -2         20.15         17.94         4.85 o
   6   5  -2         20.15         23.96         4.54 o
  -6  -5   2         19.95         18.05         4.43 o
  -6  -5   2         19.95         30.39         4.22 o
  -6  -5   2         19.95         30.39         7.81 o
  -6  -5   2         19.95         21.53         4.96 o
   5   5  -2         88.31         91.38         9.39 o
   5   5  -2         88.31         83.04         8.55 o
   5   5  -2         88.31         91.59         6.97 o
   5   5  -2         88.31         85.68         7.92 o
   5   5  -2         88.31         94.13         8.86 o
  -5  -5   2         88.02         85.37         7.60 o
  -5  -5   2         88.02         87.90         7.18 o
  -5  -5   2         88.02         87.37         8.44 o
  -5  -5   2         88.02        101.72        12.45 o
  -5  -5   2         88.02         94.02        13.72 o
   4   5  -2        388.31        385.68        22.06 o
   4   5  -2        388.31        361.31        23.43 o
   4   5  -2        388.31        378.30        21.85 o
  -4  -5   2        390.67        376.50        20.26 o
  -4  -5   2        390.67        393.91        20.68 o
  -4  -5   2        390.67        376.92        24.80 o
  -4  -5   2        390.67        376.29        21.42 o
   3   5  -2        179.17        162.61        11.40 o
   3   5  -2        179.17        180.65        13.82 o
   3   5  -2        179.17        178.86        11.93 o
  -3  -5   2        180.28        167.14        12.77 o
  -3  -5   2        180.28        169.04        10.13 o
  -3  -5   2        180.28        171.47        14.14 o
  -3  -5   2        180.28        168.52         9.92 o
   2   5  -2        654.76        769.37        40.00 o
   2   5  -2        654.76        714.28        37.25 o
   2   5  -2        654.76        749.21        37.99 o
  -2  -5   2        650.60        729.80        39.47 o
  -2  -5   2        650.60        678.52        35.46 o
   1   5  -2        812.25        835.42        44.75 o
   1   5  -2        812.25        861.91        41.58 o
  -1  -5   2        818.16        777.71        39.89 o
  -1  -5   2        818.16        856.32        43.59 o
   0   5  -2        136.89        156.50        12.98 o
   0   5  -2        136.89        154.60        10.76 o
   0  -5   2        136.78        172.95        10.66 o
   0  -5   2        136.78        156.50        12.03 o
   0  -5   2        136.78        144.57        10.13 o
  -1   5  -2        116.07        105.52        10.55 o
  -1   5  -2        116.07        113.12         9.71 o
   1  -5   2        117.09        106.68         8.13 o
  -2   5  -2         43.72         47.91         7.49 o
  -2   5  -2         43.72         49.18         5.28 o
  -2   5  -2         43.72         56.98         5.91 o
  -2   5  -2         43.72         50.87         5.91 o
   2  -5   2         43.80         48.23         4.43 o
   2  -5   2         43.80         56.34         6.44 o
  -3   5  -2        192.72        176.01        12.24 o
  -3   5  -2        192.72        183.71        11.29 o
  -3   5  -2        192.72        170.63        14.88 o
  -3   5  -2        192.72        175.06        13.09 o
  -3   5  -2        192.72        174.21        11.82 o
   3  -5   2        192.72        157.76        10.98 o
   3  -5   2        192.72        179.70        11.29 o
  -4   5  -2         49.06         49.50         6.97 o
  -4   5  -2         49.06         42.42         5.80 o
  -4   5  -2         49.06         46.43         5.07 o
  -4   5  -2         49.06         54.55         9.81 o
  -4   5  -2         49.06         52.34         6.75 o
   4  -5   2         49.69         57.61         8.13 o
   4  -5   2         49.69         47.38         5.70 o
  -5   5  -2         15.63         13.93         3.69 o
  -5   5  -2         15.63          6.86         4.75 o
  -5   5  -2         15.63         14.77         4.12 o
  -5   5  -2         15.63         13.72         4.43 o
   5  -5   2         15.69         14.14         3.90 o
   5  -5   2         15.69         14.88         3.38 o
   5  -5   2         15.69         13.82         6.65 o
  -6   5  -2         68.68         74.28         9.08 o
  -6   5  -2         68.68         66.48         6.33 o
   6  -5   2         69.13         70.17         5.80 o
   6  -5   2         69.13         56.03         6.44 o
  -7   5  -2          8.76          8.34         2.01 o
   9   4  -2          6.55          3.17         2.11 o
   9   4  -2          6.55          3.17         2.74 o
  -9  -4   2          6.66          3.80         2.85 o
  -9  -4   2          6.66          0.53         2.43 o
  -9  -4   2          6.66          6.44         3.17 o
   8   4  -2         31.40         29.02         5.28 o
   8   4  -2         31.40         40.21         5.07 o
   8   4  -2         31.40         23.64         5.59 o
  -8  -4   2         32.33         42.21         4.85 o
  -8  -4   2         32.33         32.61         5.28 o
  -8  -4   2         32.33         21.63         5.07 o
   7   4  -2         17.09         19.31         4.01 o
   7   4  -2         17.09         13.40         3.59 o
   7   4  -2         17.09         21.63         5.49 o
   7   4  -2         17.09         25.43         6.23 o
  -7  -4   2         17.09         18.68         3.17 o
  -7  -4   2         17.09         17.31         4.96 o
  -7  -4   2         17.09         19.10         5.80 o
   6   4  -2         19.95         16.78         4.64 o
   6   4  -2         19.95         26.07         6.02 o
   6   4  -2         19.95         19.63         3.69 o
   6   4  -2         19.95         27.86         4.43 o
  -6  -4   2         20.02         24.38         6.02 o
  -6  -4   2         20.02         21.32         3.38 o
  -6  -4   2         20.02         26.07         4.43 o
  -6  -4   2         20.02         18.47         4.75 o
   5   4  -2         86.63         87.58         7.70 o
   5   4  -2         86.63         83.36         8.44 o
   5   4  -2         86.63        107.63        11.82 o
   5   4  -2         86.63         84.31         7.07 o
  -5  -4   2         86.02        108.79        16.15 o
  -5  -4   2         86.02         99.61        12.14 o
  -5  -4   2         86.02         90.22         7.49 o
  -5  -4   2         86.02         91.28         7.28 o
  -5  -4   2         86.02         81.99         8.34 o
   4   4  -2        153.77        148.47        10.34 o
   4   4  -2        153.77        169.89        11.40 o
   4   4  -2        153.77        161.97        12.03 o
   4   4  -2        153.77        157.87        11.19 o
  -4  -4   2        153.64        161.76        15.30 o
  -4  -4   2        153.64        155.86        10.03 o
  -4  -4   2        153.64        154.28         9.71 o
  -4  -4   2        153.64        150.90        13.93 o
   3   4  -2       3134.33       3151.12       151.01 o
   3   4  -2       3134.33       3264.14       149.95 o
   3   4  -2       3134.33       3034.41       149.64 o
  -3  -4   2       3126.35       3113.55       151.85 o
  -3  -4   2       3126.35       2869.27       151.54 o
  -3  -4   2       3126.35       3213.28       148.47 o
   2   4  -2        326.53        370.70        20.26 o
   2   4  -2        326.53        384.63        21.74 o
  -2  -4   2        330.41        334.40        19.73 o
  -2  -4   2        330.41        366.38        18.36 o
  -2  -4   2        330.41        381.99        21.74 o
   1   4  -2        122.24        140.56         8.23 o
   1   4  -2        122.24        135.28         9.71 o
   1   4  -2        122.24        138.66        11.08 o
  -1  -4   2        121.38        125.36         9.92 o
   0   4  -2        454.28        473.28        27.02 o
   0   4  -2        454.28        461.03        25.43 o
   0  -4   2        454.60        464.94        26.17 o
   0  -4   2        454.60        524.34        25.33 o
  -1   4  -2        262.48        248.30        15.30 o
  -1   4  -2        262.48        226.77        15.51 o
   1  -4   2        258.47        238.48        14.56 o
   1  -4   2        258.47        222.87        19.21 o
  -2   4  -2        163.25        192.58        14.35 o
   2  -4   2        161.56        200.28        10.76 o
   2  -4   2        161.56        196.27        12.14 o
  -3   4  -2         63.37         62.99         6.75 o
  -3   4  -2         63.37         70.59         9.29 o
  -3   4  -2         63.37         76.29         9.18 o
   3  -4   2         63.82         75.45         6.86 o
   3  -4   2         63.82         73.34         5.91 o
   3  -4   2         63.82         70.27         5.70 o
  -4   4  -2         58.08         60.88         7.70 o
  -4   4  -2         58.08         61.30         6.65 o
  -4   4  -2         58.08         47.81         8.44 o
  -4   4  -2         58.08         59.09         7.18 o
  -4   4  -2         58.08         54.76         5.59 o
   4  -4   2         58.02         57.82         5.80 o
   4  -4   2         58.02         72.39         6.97 o
  -5   4  -2        260.13        262.34        15.62 o
  -5   4  -2        260.13        243.13        16.57 o
  -5   4  -2        260.13        281.53        16.15 o
  -5   4  -2        260.13        238.91        19.42 o
   5  -4   2        259.58        258.96        15.09 o
   5  -4   2        259.58        225.19        14.46 o
   5  -4   2        259.58        248.72        15.62 o
   5  -4   2        259.58        242.71        20.90 o
  -6   4  -2          9.61         14.04         3.80 o
  -6   4  -2          9.61          7.60         3.17 o
   6  -4   2          9.50         -0.84         4.22 o
   6  -4   2          9.50          6.65         3.59 o
   6  -4   2          9.50          6.97         2.74 o
   6  -4   2          9.50         16.25         3.48 o
  -7   4  -2          3.58          3.27         2.32 o
  -7   4  -2          3.58          6.12         2.43 o
   7  -4   2          3.58          3.69         3.17 o
   7  -4   2          3.58          5.91         3.06 o
   7  -4   2          3.58          4.33         2.32 o
   9   3  -2          2.95          0.74         2.22 o
  -9  -3   2          2.81          2.01         2.64 o
  -9  -3   2          2.81          1.48         2.43 o
   8   3  -2         29.32         31.98         5.17 o
   8   3  -2         29.32         20.79         5.70 o
   8   3  -2         29.32         30.92         4.33 o
   8   3  -2         29.32         20.26         5.59 o
  -8  -3   2         29.47         34.30         6.12 o
  -8  -3   2         29.47         30.71         5.59 o
  -8  -3   2         29.47         27.44         3.80 o
   7   3  -2         72.85         83.68         7.81 o
   7   3  -2         72.85         79.46         9.08 o
   7   3  -2         72.85         78.61        10.03 o
  -7  -3   2         72.88         85.05        10.03 o
  -7  -3   2         72.88         84.73         9.71 o
  -7  -3   2         72.88         75.55         7.18 o
   6   3  -2         28.76         29.34         4.22 o
   6   3  -2         28.76         28.71         6.12 o
   6   3  -2         28.76         25.22         4.22 o
   6   3  -2         28.76         33.03         4.85 o
   6   3  -2         28.76         38.31         4.43 o
   6   3  -2         28.76         31.66         5.38 o
  -6  -3   2         28.49         28.28         5.28 o
  -6  -3   2         28.49         33.98         7.92 o
  -6  -3   2         28.49         33.24         4.22 o
  -6  -3   2         28.49         28.49         6.12 o
  -6  -3   2         28.49         27.65         3.69 o
   5   3  -2        231.83        231.31        13.72 o
   5   3  -2        231.83        242.92        15.72 o
   5   3  -2        231.83        221.92        12.88 o
   5   3  -2        231.83        233.95        15.20 o
  -5  -3   2        231.11        236.69        15.20 o
  -5  -3   2        231.11        213.68        13.40 o
  -5  -3   2        231.11        234.79        17.31 o
  -5  -3   2        231.11        241.65        13.30 o
  -5  -3   2        231.11        227.30        21.21 o
  -5  -3   2        231.11        232.79        13.61 o
  -5  -3   2        231.11        222.97        15.09 o
   4   3  -2        282.09        296.83        16.99 o
   4   3  -2        282.09        268.45        19.00 o
   4   3  -2        282.09        286.60        17.41 o
   4   3  -2        282.09        313.30        17.84 o
  -4  -3   2        279.37        290.71        15.20 o
  -4  -3   2        279.37        311.29        16.36 o
  -4  -3   2        279.37        299.05        19.42 o
  -4  -3   2        279.37        307.18        22.27 o
  -4  -3   2        279.37        298.31        16.04 o
  -4  -3   2        279.37        277.52        17.20 o
   3   3  -2       1294.57       1355.23        62.57 o
   3   3  -2       1294.57       1201.49        62.15 o
   3   3  -2       1294.57       1284.74        62.89 o
  -3  -3   2       1289.17       1173.94        65.00 o
  -3  -3   2       1289.17       1311.13        64.26 o
   2   3  -2       1069.17       1118.54        60.78 o
   2   3  -2       1069.17       1249.81        59.40 o
   2   3  -2       1069.17       1247.91        60.35 o
  -2  -3   2       1064.14       1212.66        60.57 o
   1   3  -2        657.94        631.66        32.72 o
   1   3  -2        657.94        639.79        31.87 o
   1   3  -2        657.94        620.47        30.50 o
   1   3  -2        657.94        611.71        32.08 o
  -1  -3   2        666.44        618.05        32.19 o
   0   3  -2        588.22        637.04        31.77 o
   0   3  -2        588.22        625.01        32.93 o
   0  -3   2        588.16        635.56        31.45 o
   0  -3   2        588.16        613.72        32.50 o
  -1   3  -2         12.64          9.81         3.80 o
  -1   3  -2         12.64          8.65         3.27 o
   1  -3   2         12.14         12.03         2.64 o
   1  -3   2         12.14          4.96         3.69 o
  -2   3  -2         52.19         67.00         6.97 o
  -2   3  -2         52.19         83.99         8.55 o
   2  -3   2         53.29         80.41         6.44 o
   2  -3   2         53.29         87.58         5.49 o
  -3   3  -2         20.31         13.61         4.43 o
  -3   3  -2         20.31         21.63         4.33 o
   3  -3   2         20.38         17.52         4.01 o
   3  -3   2         20.38          9.60         2.43 o
   3  -3   2         20.38         20.47         3.06 o
  -4   3  -2         91.43         94.34         8.76 o
  -4   3  -2         91.43         93.70         9.29 o
  -4   3  -2         91.43        103.20         8.02 o
  -4   3  -2         91.43         99.40        10.87 o
  -4   3  -2         91.43         81.57         8.13 o
   4  -3   2         91.19         85.89         7.49 o
   4  -3   2         91.19         79.14         8.65 o
   4  -3   2         91.19         95.92         7.49 o
  -5   3  -2         29.11         27.44         6.86 o
  -5   3  -2         29.11         34.30         5.38 o
  -5   3  -2         29.11         31.87         5.80 o
  -5   3  -2         29.11         34.51         5.49 o
  -5   3  -2         29.11         36.20         5.17 o
  -5   3  -2         29.11         26.49         6.33 o
   5  -3   2         29.33         16.04         7.07 o
   5  -3   2         29.33         32.93         4.64 o
  -6   3  -2         74.04         81.25         7.81 o
  -6   3  -2         74.04         94.65         8.55 o
   6  -3   2         73.97         77.56         7.07 o
   6  -3   2         73.97         78.19         8.23 o
   6  -3   2         73.97         63.84         6.54 o
  -7   3  -2         58.62         62.68         6.23 o
  -7   3  -2         58.62         67.32         6.02 o
   7  -3   2         58.12         73.34         6.23 o
   7  -3   2         58.12         48.02         9.39 o
   7  -3   2         58.12         59.09         6.02 o
   7  -3   2         58.12         74.39         9.92 o
  -8   3  -2          0.26          0.11         2.85 o
   8  -3   2          0.25          0.84         1.79 o
   8  -3   2          0.25         -1.16         2.43 o
   9   2  -2          4.47          3.90         2.22 o
   9   2  -2          4.47          4.01         3.48 o
  -9  -2   2          4.25          6.65         2.85 o
  -9  -2   2          4.25          1.90         2.43 o
   8   2  -2          8.82          5.70         2.74 o
   8   2  -2          8.82          5.70         3.06 o
   8   2  -2          8.82          3.59         4.22 o
   8   2  -2          8.82          6.75         5.49 o
   8   2  -2          8.82          3.27         3.38 o
  -8  -2   2          9.59         13.72         4.33 o
  -8  -2   2          9.59          6.54         3.80 o
   7   2  -2        103.08         96.97         9.39 o
   7   2  -2        103.08        109.74        10.03 o
   7   2  -2        103.08        111.75         9.18 o
   7   2  -2        103.08         96.87        11.50 o
   7   2  -2        103.08        111.64         8.34 o
  -7  -2   2        103.39        101.83         7.81 o
  -7  -2   2        103.39        110.69        10.45 o
  -7  -2   2        103.39        109.64        10.55 o
   6   2  -2         17.22          9.50         5.28 o
   6   2  -2         17.22         17.41         4.54 o
   6   2  -2         17.22         16.99         3.38 o
  -6  -2   2         16.78         10.87         4.85 o
  -6  -2   2         16.78          9.08         4.12 o
  -6  -2   2         16.78         22.37         6.02 o
  -6  -2   2         16.78         14.14         3.90 o
   5   2  -2        157.44        155.44        10.55 o
   5   2  -2        157.44        148.37        11.40 o
   5   2  -2        157.44        165.98        10.13 o
   5   2  -2        157.44        179.91        13.09 o
  -5  -2   2        157.46        157.66        13.09 o
  -5  -2   2        157.46        141.09        11.50 o
  -5  -2   2        157.46        163.77        10.24 o
  -5  -2   2        157.46        149.21        11.71 o
  -5  -2   2        157.46        156.71         9.50 o
  -5  -2   2        157.46        167.04        10.98 o
   4   2  -2        666.48        694.23        33.77 o
   4   2  -2        666.48        634.51        31.24 o
   4   2  -2        666.48        569.51        33.67 o
  -4  -2   2        660.80        634.40        31.24 o
  -4  -2   2        660.80        663.11        38.52 o
  -4  -2   2        660.80        543.76        33.67 o
  -4  -2   2        660.80        602.53        31.55 o
  -4  -2   2        660.80        618.05        34.19 o
   3   2  -2        330.09        298.84        16.04 o
   3   2  -2        330.09        289.87        15.62 o
   3   2  -2        330.09        296.20        16.89 o
  -3  -2   2        328.74        290.29        15.20 o
  -3  -2   2        328.74        290.82        15.62 o
  -3  -2   2        328.74        325.75        18.15 o
  -3  -2   2        328.74        281.64        19.95 o
   2   2  -2        671.16        702.25        34.40 o
   2   2  -2        671.16        637.57        35.67 o
   2   2  -2        671.16        716.50        34.72 o
  -2  -2   2        682.41        712.17        36.20 o
  -2  -2   2        682.41        658.57        33.56 o
   1   2  -2        282.08        251.78        12.14 o
   1   2  -2        282.08        238.06        14.35 o
   1   2  -2        282.08        258.01        14.46 o
   1   2  -2        282.08        246.40        13.72 o
  -1  -2   2        279.54        249.99        14.25 o
   0   2  -2        111.60         91.59         6.97 o
   0   2  -2        111.60        109.32         6.44 o
   0   2  -2        111.60         82.83         7.28 o
   0   2  -2        111.60        120.19         8.34 o
   0  -2   2        111.64        106.37         7.18 o
   0  -2   2        111.64        115.34         6.65 o
  -1   2  -2        643.83        573.20        29.44 o
  -1   2  -2        643.83        583.22        30.39 o
   1  -2   2        632.93        538.48        30.60 o
   1  -2   2        632.93        576.27        28.39 o
  -2   2  -2        214.25        282.80        19.10 o
  -2   2  -2        214.25        276.47        16.99 o
   2  -2   2        214.45        287.65        14.46 o
   2  -2   2        214.45        247.67        14.77 o
  -3   2  -2        370.38        368.60        21.00 o
  -3   2  -2        370.38        399.19        23.32 o
   3  -2   2        371.11        369.02        20.68 o
   3  -2   2        371.11        400.77        20.05 o
  -4   2  -2        661.48        610.24        33.24 o
  -4   2  -2        661.48        645.27        36.62 o
  -4   2  -2        661.48        645.91        34.09 o
  -4   2  -2        661.48        646.96        33.24 o
   4  -2   2        662.89        651.29        33.77 o
   4  -2   2        662.89        630.60        32.61 o
   4  -2   2        662.89        673.56        33.03 o
  -5   2  -2        267.70        249.14        15.72 o
  -5   2  -2        267.70        257.90        14.67 o
  -5   2  -2        267.70        265.70        19.63 o
  -5   2  -2        267.70        245.45        17.31 o
  -5   2  -2        267.70        260.86        16.78 o
  -5   2  -2        267.70        274.14        16.04 o
   5  -2   2        267.42        269.82        21.00 o
   5  -2   2        267.42        276.99        15.51 o
  -6   2  -2        484.31        487.09        26.38 o
  -6   2  -2        484.31        473.59        31.03 o
  -6   2  -2        484.31        522.87        27.02 o
  -6   2  -2        484.31        504.40        25.33 o
  -6   2  -2        484.31        491.52        27.97 o
   6  -2   2        484.89        490.26        32.72 o
   6  -2   2        484.89        447.00        26.07 o
   6  -2   2        484.89        485.51        27.23 o
   6  -2   2        484.89        478.33        26.28 o
  -7   2  -2        121.93        132.54         9.29 o
  -7   2  -2        121.93        136.66         9.92 o
   7  -2   2        122.40        119.56         8.97 o
   7  -2   2        122.40        121.99        15.20 o
   7  -2   2        122.40        132.43        10.66 o
  -8   2  -2         27.62         21.42         3.38 o
   8  -2   2         27.80         31.55         3.17 o
   8  -2   2         27.80         26.38         5.28 o
   8  -2   2         27.80         31.45         3.80 o
   8  -2   2         27.80         21.53         4.43 o
   9   1  -2         34.76         34.72         3.90 o
   9   1  -2         34.76         27.23         4.96 o
  -9  -1   2         34.38         38.31         4.01 o
  -9  -1   2         34.38         33.24         4.33 o
   8   1  -2         10.98         12.66         5.28 o
   8   1  -2         10.98          8.65         2.95 o
   8   1  -2         10.98          7.70         5.38 o
  -8  -1   2         10.69         10.13         5.28 o
  -8  -1   2         10.69          8.86         3.38 o
   7   1  -2        339.78        355.19        20.90 o
   7   1  -2        339.78        327.33        20.16 o
   7   1  -2        339.78        320.05        20.47 o
   7   1  -2        339.78        356.14        24.38 o
   7   1  -2        339.78        374.81        20.05 o
  -7  -1   2        339.31        359.84        21.32 o
  -7  -1   2        339.31        345.70        21.85 o
   6   1  -2         13.74         17.10         3.48 o
   6   1  -2         13.74         16.99         4.96 o
   6   1  -2         13.74         13.51         5.49 o
   6   1  -2         13.74         16.04         4.43 o
  -6  -1   2         14.10         13.61         4.85 o
  -6  -1   2         14.10         12.98         3.27 o
  -6  -1   2         14.10         12.35         4.33 o
  -6  -1   2         14.10         11.19         3.80 o
  -6  -1   2         14.10          8.02         5.49 o
   5   1  -2         75.22         80.51         6.97 o
   5   1  -2         75.22         62.36         8.34 o
   5   1  -2         75.22         79.56         7.60 o
   5   1  -2         75.22         71.01         6.86 o
  -5  -1   2         77.15         78.82         8.13 o
  -5  -1   2         77.15         82.09         8.55 o
  -5  -1   2         77.15         85.05         8.97 o
  -5  -1   2         77.15         81.36         8.76 o
  -5  -1   2         77.15         80.19         7.60 o
   4   1  -2        104.47        107.95         9.92 o
   4   1  -2        104.47        103.41         7.49 o
   4   1  -2        104.47        104.68         8.55 o
   4   1  -2        104.47        104.36         7.92 o
  -4  -1   2        106.73        113.23         8.55 o
  -4  -1   2        106.73        137.82         8.65 o
  -4  -1   2        106.73        112.49         9.71 o
  -4  -1   2        106.73        112.91         9.08 o
   3   1  -2        302.31        270.35        15.09 o
   3   1  -2        302.31        293.14        16.67 o
  -3  -1   2        305.07        268.02        14.77 o
  -3  -1   2        305.07        273.09        15.41 o
  -3  -1   2        305.07        290.19        20.16 o
  -3  -1   2        305.07        303.17        16.99 o
   2   1  -2       4989.07       4406.84       211.15 o
  -1  -1   2       3291.72       2968.36       144.78 o
   0   1  -2       1863.68       1671.38        80.51 o
   1  -1   2       1821.07       1496.84        73.65 o
  -2   1  -2        202.93        198.70        12.77 o
  -2   1  -2        202.93        191.52        15.09 o
   2  -1   2        204.19        196.59        10.45 o
   2  -1   2        204.19        198.59        11.08 o
   2  -1   2        204.19        190.15        14.99 o
  -3   1  -2        533.78        532.47        29.23 o
  -3   1  -2        533.78        516.32        32.82 o
   3  -1   2        535.32        518.01        26.49 o
   3  -1   2        535.32        533.52        27.33 o
  -4   1  -2        147.24        135.07        16.36 o
  -4   1  -2        147.24        145.10        10.24 o
  -4   1  -2        147.24        146.47        12.24 o
   4  -1   2        147.68        144.25         9.39 o
   4  -1   2        147.68        143.41         8.97 o
   4  -1   2        147.68        134.02         9.92 o
  -5   1  -2        336.56        315.62        18.57 o
  -5   1  -2        336.56        294.62        18.89 o
  -5   1  -2        336.56        300.21        20.16 o
  -5   1  -2        336.56        334.19        17.52 o
  -5   1  -2        336.56        333.56        22.27 o
  -5   1  -2        336.56        336.83        19.42 o
   5  -1   2        336.03        327.65        18.05 o
   5  -1   2        336.03        313.09        22.58 o
   5  -1   2        336.03        341.79        19.63 o
  -6   1  -2         72.18         75.87         7.49 o
  -6   1  -2         72.18         73.44        10.87 o
  -6   1  -2         72.18         77.98         8.34 o
  -6   1  -2         72.18         71.75         7.70 o
   6  -1   2         72.88         59.93         6.65 o
   6  -1   2         72.88         90.01        13.19 o
   6  -1   2         72.88         76.71         8.02 o
   6  -1   2         72.88         70.80         6.86 o
  -7   1  -2         31.13         36.41         4.01 o
  -7   1  -2         31.13         35.25         5.80 o
  -7   1  -2         31.13         22.37         7.28 o
  -7   1  -2         31.13         38.31         6.86 o
  -7   1  -2         31.13         36.62         6.44 o
   7  -1   2         31.40         38.63         5.17 o
   7  -1   2         31.40         26.70         7.81 o
   7  -1   2         31.40         34.30         5.91 o
   7  -1   2         31.40         31.77         5.80 o
  -8   1  -2         30.42         25.22         3.80 o
   8  -1   2         30.26         25.22         4.75 o
   8  -1   2         30.26         25.33         6.12 o
   8  -1   2         30.26         30.82         4.12 o
   8  -1   2         30.26         33.45         3.90 o
   8  -1   2         30.26         21.11         4.96 o
   9   0  -2          9.14          7.28         3.27 o
   9   0  -2          9.14         12.14         2.53 o
  -9   0   2          9.54          9.39         2.32 o
   8   0  -2         33.68         34.72         4.75 o
   8   0  -2         33.68         40.10         5.49 o
   8   0  -2         33.68         30.60         9.50 o
  -8   0   2         34.69         30.39         4.64 o
  -8   0   2         34.69         35.99         5.70 o
   7   0  -2         98.27         99.61        12.88 o
   7   0  -2         98.27         98.98         8.44 o
   7   0  -2         98.27        103.20         9.71 o
  -7   0   2         98.84        100.25         9.92 o
  -7   0   2         98.84        115.44         9.60 o
   6   0  -2        190.19        211.78        12.98 o
   6   0  -2        190.19        195.95        13.72 o
   6   0  -2        190.19        175.59        13.30 o
   6   0  -2        190.19        207.04        17.10 o
  -6   0   2        190.54        206.09        14.77 o
  -6   0   2        190.54        212.10        16.25 o
  -6   0   2        190.54        171.89        14.25 o
  -6   0   2        190.54        203.76        15.51 o
   5   0  -2         96.06         82.52         7.70 o
   5   0  -2         96.06         89.59         7.07 o
   5   0  -2         96.06         80.09         7.49 o
   5   0  -2         96.06         76.40         9.71 o
  -5   0   2         95.76         95.29         8.76 o
  -5   0   2         95.76         96.24        10.03 o
  -5   0   2         95.76         85.47         9.50 o
  -5   0   2         95.76         84.94         8.55 o
  -5   0   2         95.76         92.75         8.76 o
   4   0  -2         67.85         71.65         6.12 o
   4   0  -2         67.85         82.31        13.19 o
   4   0  -2         67.85         66.05         5.70 o
   4   0  -2         67.85         63.20         6.44 o
  -4   0   2         68.04         77.77         7.49 o
  -4   0   2         68.04         74.28         7.18 o
  -4   0   2         68.04         71.44         7.49 o
   3   0  -2        407.48        411.22        22.69 o
   3   0  -2        407.48        387.90        23.75 o
  -3   0   2        404.63        398.14        21.85 o
  -3   0   2        404.63        389.90        21.53 o
   2   0  -2        860.43       1018.19        47.07 o
   2   0  -2        860.43        947.17        46.54 o
   2   0  -2        860.43        893.89        45.06 o
  -2   0   2        865.74        958.15        45.80 o
  -2   0   2        865.74        850.41        46.01 o
   1   0  -2         23.13         22.27         3.27 o
   1   0  -2         23.13         14.77         2.74 o
  -1   0   2         23.85         20.79         2.32 o
  -1   0   2         23.85         20.05         2.85 o
   0   0  -2       6261.68       5078.40       241.97 o
  -1   0  -2       2934.85       2549.96       121.99 o
  -1   0  -2       2934.85       2472.72       120.61 o
  -2   0  -2        306.01        343.90        21.42 o
  -2   0  -2        306.01        287.34        16.67 o
   2   0   2        308.29        329.55        17.31 o
   2   0   2        308.29        357.83        20.16 o
  -3   0  -2       1753.37       1739.23        83.78 o
  -3   0  -2       1753.37       1742.28        86.00 o
   3   0   2       1754.05       1766.03        84.10 o
   3   0   2       1754.05       1683.72        84.21 o
  -4   0  -2       1100.72       1046.36        55.61 o
  -4   0  -2       1100.72       1047.31        53.81 o
  -4   0  -2       1100.72       1059.45        61.09 o
  -4   0  -2       1100.72       1127.09        53.39 o
   4   0   2       1104.47       1077.07        54.13 o
   4   0   2       1104.47       1049.21        52.66 o
   4   0   2       1104.47       1114.42        52.97 o
   4   0   2       1104.47       1073.91        54.23 o
  -5   0  -2         51.01         37.15         6.86 o
  -5   0  -2         51.01         47.91         6.97 o
   5   0   2         51.20         40.10         7.39 o
   5   0   2         51.20         56.13         6.23 o
   5   0   2         51.20         56.87         7.18 o
  -6   0  -2        144.14        158.17        11.50 o
  -6   0  -2        144.14        135.07        10.66 o
  -6   0  -2        144.14        134.33         9.71 o
  -6   0  -2        144.14        149.95         9.29 o
  -6   0  -2        144.14        145.10        13.51 o
   6   0   2        142.88        126.84        10.03 o
   6   0   2        142.88        129.27        14.25 o
   6   0   2        142.88        133.70        10.76 o
   6   0   2        142.88        144.04         9.92 o
  -7   0  -2          0.56          0.00         2.74 o
  -7   0  -2          0.56          1.27         2.32 o
  -7   0  -2          0.56          3.80         4.12 o
  -7   0  -2          0.56          2.22         3.48 o
  -7   0  -2          0.56          2.22         3.38 o
   7   0   2          0.49          0.42         4.96 o
   7   0   2          0.49          1.27         2.74 o
   7   0   2          0.49          1.48         3.80 o
  -8   0  -2         24.09         24.91         4.54 o
  -8   0  -2         24.09         24.91         5.07 o
   8   0   2         24.53         24.27         3.80 o
   8   0   2         24.53         26.38         6.75 o
   8   0   2         24.53         25.54         4.01 o
   8   0   2         24.53         15.72         4.54 o
   8   0   2         24.53         21.21         5.59 o
  -9   0  -2          5.89          4.75         2.22 o
   9   0   2          5.78          4.33         1.79 o
   9   0   2          5.78          3.17         3.06 o
   9   0   2          5.78          4.75         2.53 o
   8  -1  -2          3.15          5.70         2.74 o
   8  -1  -2          3.15          6.33         3.38 o
  -8   1   2          3.26          0.95         2.95 o
  -8   1   2          3.26          6.65         2.85 o
   7  -1  -2         59.20         62.47         7.39 o
   7  -1  -2         59.20         62.15         6.65 o
   7  -1  -2         59.20         58.77         9.92 o
  -7   1   2         58.26         64.26         8.13 o
  -7   1   2         58.26         67.64         7.07 o
   6  -1  -2        141.49        149.32        14.67 o
   6  -1  -2        141.49        136.02        12.98 o
   6  -1  -2        141.49        141.51        11.29 o
  -6   1   2        141.32        138.45        12.45 o
  -6   1   2        141.32        150.27        11.19 o
  -6   1   2        141.32        150.16        13.72 o
  -6   1   2        141.32        131.48         9.81 o
  -6   1   2        141.32        139.61        13.51 o
   5  -1  -2        143.52        120.83        10.13 o
   5  -1  -2        143.52        144.57         9.92 o
   5  -1  -2        143.52        138.24        13.51 o
   5  -1  -2        143.52        138.98        10.24 o
  -5   1   2        144.19        145.73        11.50 o
  -5   1   2        144.19        157.45        13.19 o
  -5   1   2        144.19        154.38        10.87 o
  -5   1   2        144.19        138.34        12.98 o
  -5   1   2        144.19        156.92        12.45 o
  -5   1   2        144.19        147.95        10.76 o
   4  -1  -2        113.48        104.05         8.23 o
   4  -1  -2        113.48        107.53        10.98 o
   4  -1  -2        113.48        109.64         7.92 o
   4  -1  -2        113.48        108.58         7.60 o
  -4   1   2        112.80        109.74         9.18 o
  -4   1   2        112.80        109.22         9.50 o
   3  -1  -2        341.56        301.69        18.89 o
   3  -1  -2        341.56        298.84        16.15 o
  -3   1   2        342.81        305.49        17.84 o
  -3   1   2        342.81        300.53        17.52 o
   2  -1  -2        552.89        535.53        28.81 o
   2  -1  -2        552.89        552.31        27.02 o
   2  -1  -2        552.89        573.94        29.55 o
  -2   1   2        550.44        545.34        28.49 o
   1  -1  -2        247.74        221.92        12.35 o
   1  -1  -2        247.74        220.65        12.35 o
  -1   1   2        245.21        216.74        12.03 o
  -1   1   2        245.21        202.29        11.29 o
   1   1   2       1217.84       1064.62        52.13 o
  -2  -1  -2       1531.72       1309.54        69.43 o
  -2  -1  -2       1531.72       1456.11        71.33 o
   2   1   2       1523.35       1531.77        69.54 o
  -3  -1  -2        950.84        884.60        42.85 o
  -3  -1  -2        950.84        826.03        47.38 o
  -3  -1  -2        950.84        871.73        41.16 o
   3   1   2        944.65        857.90        41.37 o
   3   1   2        944.65        846.08        42.53 o
   3   1   2        944.65        876.37        42.85 o
   3   1   2        944.65        841.86        41.79 o
   3   1   2        944.65        752.06        44.96 o
  -4  -1  -2        338.76        317.52        18.68 o
  -4  -1  -2        338.76        331.87        25.64 o
  -4  -1  -2        338.76        308.34        18.05 o
  -4  -1  -2        338.76        328.28        16.57 o
  -4  -1  -2        338.76        329.87        19.84 o
   4   1   2        339.23        326.07        19.84 o
   4   1   2        339.23        313.82        16.89 o
   4   1   2        339.23        315.09        17.10 o
   4   1   2        339.23        320.68        18.78 o
   4   1   2        339.23        304.54        19.31 o
   4   1   2        339.23        330.50        17.41 o
  -5  -1  -2         60.98         66.69         6.97 o
  -5  -1  -2         60.98         66.05         7.39 o
  -5  -1  -2         60.98         71.65        14.35 o
  -5  -1  -2         60.98         68.59         7.28 o
  -5  -1  -2         60.98         57.72         7.70 o
   5   1   2         60.02         51.71         7.70 o
   5   1   2         60.02         55.29         5.91 o
   5   1   2         60.02         49.07         5.70 o
   5   1   2         60.02         58.14         7.28 o
   5   1   2         60.02         50.55         5.49 o
   5   1   2         60.02         65.53         5.38 o
  -6  -1  -2         16.00         13.09         9.50 o
  -6  -1  -2         16.00         24.27         3.80 o
  -6  -1  -2         16.00         16.36         4.22 o
  -6  -1  -2         16.00         19.63         5.49 o
  -6  -1  -2         16.00         15.72         4.33 o
   6   1   2         15.35         21.32         3.90 o
   6   1   2         15.35         18.36         3.90 o
   6   1   2         15.35         22.48         4.54 o
   6   1   2         15.35         21.00         6.54 o
  -7  -1  -2         14.37         12.45         3.06 o
  -7  -1  -2         14.37         11.61         4.12 o
  -7  -1  -2         14.37          8.23         3.59 o
  -7  -1  -2         14.37          6.97         4.33 o
   7   1   2         14.64         16.15         4.85 o
   7   1   2         14.64         15.30         6.33 o
   7   1   2         14.64         16.36         3.59 o
  -8  -1  -2          7.64         10.76         2.64 o
  -8  -1  -2          7.64          5.38         3.38 o
  -8  -1  -2          7.64          7.92         3.38 o
   8   1   2          7.73          4.75         3.59 o
   8   1   2          7.73         14.88         3.38 o
   8   1   2          7.73          5.80         3.06 o
   8   1   2          7.73          8.55         4.33 o
   8   1   2          7.73          7.39         5.28 o
  -9  -1  -2         74.26         79.88         6.44 o
   9   1   2         73.85         82.09         6.02 o
   9   1   2         73.85         70.06         8.13 o
   8  -2  -2         14.03         12.03         2.74 o
   8  -2  -2         14.03         13.51         3.90 o
  -8   2   2         14.13         14.88         2.53 o
   7  -2  -2        118.60        110.59         9.08 o
   7  -2  -2        118.60        119.14        12.56 o
   7  -2  -2        118.60        135.92         9.81 o
   7  -2  -2        118.60        116.50         9.92 o
  -7   2   2        118.78        136.66        11.61 o
  -7   2   2        118.78        122.72         8.44 o
  -7   2   2        118.78        133.70         9.18 o
   6  -2  -2          7.13         12.14         4.64 o
   6  -2  -2          7.13          9.39         6.23 o
   6  -2  -2          7.13          6.75         3.17 o
  -6   2   2          6.94          3.27         3.69 o
  -6   2   2          6.94          2.22         2.95 o
  -6   2   2          6.94          6.97         4.01 o
  -6   2   2          6.94         10.98         3.80 o
  -6   2   2          6.94          7.60         5.70 o
   5  -2  -2        203.59        212.10        12.88 o
   5  -2  -2        203.59        199.33        17.10 o
   5  -2  -2        203.59        189.83        13.09 o
  -5   2   2        202.20        197.43        14.35 o
  -5   2   2        202.20        194.27        15.30 o
  -5   2   2        202.20        209.36        13.82 o
  -5   2   2        202.20        185.72        12.98 o
  -5   2   2        202.20        199.23        15.72 o
  -5   2   2        202.20        208.83        13.19 o
   4  -2  -2        380.83        395.81        22.48 o
   4  -2  -2        380.83        391.06        20.47 o
   4  -2  -2        380.83        373.34        19.95 o
   4  -2  -2        380.83        372.81        24.27 o
  -4   2   2        382.86        370.49        22.06 o
  -4   2   2        382.86        340.21        21.11 o
  -4   2   2        382.86        381.25        23.01 o
  -4   2   2        382.86        367.12        22.58 o
  -4   2   2        382.86        344.54        22.69 o
   3  -2  -2        191.56        187.83        12.45 o
   3  -2  -2        191.56        208.83        14.56 o
  -3   2   2        193.27        208.09        13.72 o
  -3   2   2        193.27        185.51        12.66 o
   2  -2  -2        687.86        717.98        38.31 o
   2  -2  -2        687.86        763.67        36.41 o
   2  -2  -2        687.86        751.11        38.94 o
  -2   2   2        694.79        777.60        38.73 o
  -2   2   2        694.79        725.57        36.73 o
   1  -2  -2        421.42        388.43        19.73 o
  -1   2   2        418.58        386.74        19.95 o
  -1   2   2        418.58        345.38        19.42 o
   0  -2  -2        442.84        382.20        20.37 o
   0   2   2        442.14        373.86        20.16 o
   0   2   2        442.14        390.33        19.73 o
  -1  -2  -2       1194.44       1074.22        53.39 o
   1   2   2       1202.43       1086.04        52.03 o
   1   2   2       1202.43       1021.88        51.61 o
   2   2   2       3444.18       2996.75       142.67 o
  -3  -2  -2        456.75        396.02        27.54 o
  -3  -2  -2        456.75        436.23        21.85 o
   3   2   2        457.32        452.27        24.48 o
   3   2   2        457.32        426.95        27.65 o
   3   2   2        457.32        440.67        23.53 o
   3   2   2        457.32        426.00        22.90 o
   3   2   2        457.32        451.22        23.11 o
  -4  -2  -2        568.70        513.90        29.23 o
  -4  -2  -2        568.70        504.92        26.38 o
  -4  -2  -2        568.70        549.78        26.81 o
  -4  -2  -2        568.70        558.11        35.56 o
   4   2   2        573.60        514.53        28.71 o
   4   2   2        573.60        562.86        29.13 o
   4   2   2        573.60        519.17        26.91 o
   4   2   2        573.60        510.20        26.49 o
   4   2   2        573.60        531.10        27.76 o
  -5  -2  -2         23.00         25.96         5.38 o
  -5  -2  -2         23.00         19.31         9.60 o
  -5  -2  -2         23.00         24.17         4.22 o
  -5  -2  -2         23.00         17.10         5.07 o
  -5  -2  -2         23.00         20.26         2.74 o
  -5  -2  -2         23.00         25.64         3.17 o
   5   2   2         23.20         31.45         6.02 o
   5   2   2         23.20         20.47         4.85 o
   5   2   2         23.20         23.53         3.80 o
   5   2   2         23.20         25.12         3.90 o
   5   2   2         23.20         24.38         3.48 o
   5   2   2         23.20         21.53         3.90 o
  -6  -2  -2        350.93        356.04        31.13 o
  -6  -2  -2        350.93        356.78        21.00 o
  -6  -2  -2        350.93        343.69        20.79 o
  -6  -2  -2        350.93        363.64        19.73 o
  -6  -2  -2        350.93        335.88        22.58 o
  -6  -2  -2        350.93        355.72        23.11 o
   6   2   2        349.71        351.71        19.95 o
   6   2   2        349.71        376.61        23.43 o
   6   2   2        349.71        371.33        20.37 o
   6   2   2        349.71        344.96        20.26 o
  -7  -2  -2          8.77          7.92         4.75 o
  -7  -2  -2          8.77          8.76         4.43 o
  -7  -2  -2          8.77          1.27         8.65 o
  -7  -2  -2          8.77         11.93         3.48 o
   7   2   2          9.16         10.87         3.80 o
   7   2   2          9.16         12.77         4.33 o
   7   2   2          9.16          8.02         6.12 o
   7   2   2          9.16         11.29         5.59 o
   7   2   2          9.16         10.76         3.27 o
  -8  -2  -2         24.28         22.58         3.59 o
  -8  -2  -2         24.28         22.27         4.85 o
  -8  -2  -2         24.28         28.18         4.96 o
   8   2   2         24.28         20.05         4.85 o
   8   2   2         24.28         22.37         4.01 o
   8   2   2         24.28         28.60         7.49 o
   8   2   2         24.28         25.86         4.01 o
   8   2   2         24.28         28.39         6.33 o
  -9  -2  -2         31.56         39.89         4.96 o
  -9  -2  -2         31.56         30.50         3.06 o
   9   2   2         30.77         35.04         5.59 o
   9   2   2         30.77         24.59         3.48 o
   7  -3  -2          4.17          1.90         3.06 o
   7  -3  -2          4.17          2.11         2.32 o
   7  -3  -2          4.17          3.06         2.43 o
   7  -3  -2          4.17          4.64         5.91 o
  -7   3   2          4.03          3.17         2.32 o
  -7   3   2          4.03          0.00         3.27 o
  -7   3   2          4.03          1.58         2.32 o
   6  -3  -2        139.58        139.40        10.24 o
   6  -3  -2        139.58        142.46        11.29 o
   6  -3  -2        139.58        145.20        22.06 o
  -6   3   2        139.54        121.56        12.66 o
  -6   3   2        139.54        156.07        11.50 o
  -6   3   2        139.54        148.69        12.03 o
   5  -3  -2         56.32         61.83         6.33 o
   5  -3  -2         56.32         44.32         8.86 o
   5  -3  -2         56.32         60.25         6.75 o
  -5   3   2         55.04         57.61         8.76 o
  -5   3   2         55.04         41.26         7.49 o
  -5   3   2         55.04         69.11         8.44 o
  -5   3   2         55.04         62.47         7.18 o
  -5   3   2         55.04         63.52         6.75 o
   4  -3  -2        481.76        443.94        28.92 o
   4  -3  -2        481.76        440.77        27.86 o
   4  -3  -2        481.76        459.03        24.38 o
  -4   3   2        484.37        444.15        25.22 o
  -4   3   2        484.37        476.33        26.28 o
  -4   3   2        484.37        464.73        25.86 o
  -4   3   2        484.37        450.69        25.43 o
  -4   3   2        484.37        487.09        27.44 o
  -4   3   2        484.37        484.35        28.07 o
   3  -3  -2        189.72        175.48        11.40 o
   3  -3  -2        189.72        174.53        10.66 o
   3  -3  -2        189.72        197.22        14.56 o
  -3   3   2        191.18        183.71        12.24 o
  -3   3   2        191.18        181.50        13.51 o
   2  -3  -2        686.44        713.97        39.79 o
   2  -3  -2        686.44        810.20        37.15 o
  -2   3   2        689.24        769.69        38.84 o
   1  -3  -2         44.32         53.81         6.86 o
  -1   3   2         44.91         49.50         5.59 o
  -1   3   2         44.91         53.18         6.33 o
   0  -3  -2        756.52        676.41        35.25 o
   0   3   2        760.42        683.90        35.46 o
   0   3   2        760.42        702.57        34.61 o
  -1  -3  -2       1030.11        904.43        47.28 o
  -1  -3  -2       1030.11        991.08        46.43 o
  -1  -3  -2       1030.11        911.40        45.80 o
   1   3   2       1035.90        879.54        45.70 o
   1   3   2       1035.90        943.16        45.17 o
   1   3   2       1035.90        889.98        46.22 o
  -2  -3  -2       2234.60       2304.93       107.32 o
  -2  -3  -2       2234.60       2311.27       109.22 o
  -2  -3  -2       2234.60       2154.57       109.43 o
  -2  -3  -2       2234.60       2058.96       105.00 o
   2   3   2       2221.34       2158.48       106.58 o
   2   3   2       2221.34       2151.51       107.00 o
   2   3   2       2221.34       2283.62       106.68 o
  -3  -3  -2        503.38        448.79        30.18 o
  -3  -3  -2        503.38        450.06        27.65 o
  -3  -3  -2        503.38        523.82        27.54 o
   3   3   2        505.38        536.16        27.33 o
   3   3   2        505.38        477.70        26.91 o
   3   3   2        505.38        501.23        26.59 o
   3   3   2        505.38        491.94        24.91 o
  -4  -3  -2         11.61         11.93         2.64 o
  -4  -3  -2         11.61         13.09         4.54 o
  -4  -3  -2         11.61         13.93         2.85 o
  -4  -3  -2         11.61         19.84         9.08 o
   4   3   2         12.27         18.15         3.80 o
   4   3   2         12.27         15.41         4.64 o
   4   3   2         12.27         17.31         3.59 o
   4   3   2         12.27         18.26         2.95 o
   4   3   2         12.27         15.09         3.90 o
  -5  -3  -2        216.13        206.09        11.29 o
  -5  -3  -2        216.13        205.03        16.57 o
  -5  -3  -2        216.13        188.04        21.21 o
  -5  -3  -2        216.13        190.36        11.50 o
  -5  -3  -2        216.13        195.74        12.56 o
   5   3   2        216.72        191.52        11.71 o
   5   3   2        216.72        215.16        13.82 o
   5   3   2        216.72        192.47        11.08 o
   5   3   2        216.72        196.06        12.66 o
   5   3   2        216.72        191.63        12.98 o
   5   3   2        216.72        186.67        13.19 o
  -6  -3  -2        144.02        144.04         8.76 o
  -6  -3  -2        144.02        150.90        13.72 o
  -6  -3  -2        144.02        154.81         9.39 o
  -6  -3  -2        144.02        138.03        10.55 o
  -6  -3  -2        144.02        128.85        13.19 o
  -6  -3  -2        144.02        141.09        11.08 o
  -6  -3  -2        144.02        141.51         9.81 o
  -6  -3  -2        144.02        133.49        19.10 o
   6   3   2        144.19        153.22        12.35 o
   6   3   2        144.19        142.57        10.66 o
   6   3   2        144.19        138.13         9.92 o
   6   3   2        144.19        147.21        11.71 o
   6   3   2        144.19        150.48         9.29 o
   6   3   2        144.19        153.01        10.24 o
  -7  -3  -2         39.50         34.40         7.28 o
  -7  -3  -2         39.50         48.65         5.91 o
  -7  -3  -2         39.50         41.16         6.02 o
  -7  -3  -2         39.50         38.52         6.44 o
  -7  -3  -2         39.50         23.22        19.31 o
   7   3   2         39.26         46.43         5.91 o
   7   3   2         39.26         48.97         4.96 o
   7   3   2         39.26         41.16         6.02 o
   7   3   2         39.26         44.01         7.39 o
   7   3   2         39.26         26.59         4.43 o
   7   3   2         39.26         47.91         8.23 o
  -8  -3  -2         74.02         61.52        10.34 o
  -8  -3  -2         74.02         67.95         7.28 o
  -8  -3  -2         74.02         67.53         6.54 o
   8   3   2         73.86         68.06         8.34 o
   8   3   2         73.86         70.49         9.39 o
   8   3   2         73.86         54.76         7.28 o
  -9  -3  -2         11.72          7.07         2.85 o
  -9  -3  -2         11.72         10.55         2.43 o
   9   3   2         11.73         10.98         4.12 o
   9   3   2         11.73         10.34         2.64 o
   7  -4  -2         16.49         14.46         2.64 o
   7  -4  -2         16.49         22.27         5.17 o
   7  -4  -2         16.49         17.41         3.38 o
  -7   4   2         15.83         15.41         2.74 o
   6  -4  -2          8.22          6.97         3.38 o
   6  -4  -2          8.22          8.65         5.17 o
  -6   4   2          8.73          6.97         4.75 o
  -6   4   2          8.73          8.13         2.85 o
  -6   4   2          8.73          9.39         3.17 o
  -6   4   2          8.73          6.12         5.38 o
   5  -4  -2        250.45        254.53        20.26 o
   5  -4  -2        250.45        258.32        15.30 o
   5  -4  -2        250.45        249.78        15.72 o
  -5   4   2        250.10        244.92        15.94 o
  -5   4   2        250.10        242.18        16.67 o
  -5   4   2        250.10        260.44        18.26 o
  -5   4   2        250.10        246.82        14.99 o
  -5   4   2        250.10        250.94        18.78 o
   4  -4  -2         43.50         33.67         5.07 o
   4  -4  -2         43.50         52.13        10.45 o
   4  -4  -2         43.50         48.33         5.28 o
  -4   4   2         42.82         58.98         8.86 o
  -4   4   2         42.82         54.34         6.02 o
  -4   4   2         42.82         51.50         8.44 o
  -4   4   2         42.82         51.08         8.23 o
  -4   4   2         42.82         43.59         6.44 o
   3  -4  -2        282.98        252.31        20.58 o
   3  -4  -2        282.98        264.54        14.99 o
   3  -4  -2        282.98        266.65        14.77 o
   3  -4  -2        282.98        291.24        19.52 o
  -3   4   2        283.50        285.86        18.05 o
  -3   4   2        283.50        276.57        16.46 o
  -3   4   2        283.50        268.45        16.36 o
  -3   4   2        283.50        270.24        18.47 o
   2  -4  -2        109.97        131.06         7.18 o
  -2   4   2        112.05        132.12        10.76 o
  -2   4   2        112.05        129.80         9.18 o
  -2   4   2        112.05        119.35         9.50 o
   1  -4  -2       1427.62       1499.59        71.54 o
   1  -4  -2       1427.62       1542.42        75.97 o
  -1   4   2       1429.35       1472.15        75.13 o
  -1   4   2       1429.35       1465.71        74.18 o
   0  -4  -2        229.56        207.56        13.93 o
   0   4   2        228.99        217.91        14.67 o
   0   4   2        228.99        230.36        13.40 o
  -1  -4  -2         73.34         81.14         9.18 o
  -1  -4  -2         73.34         82.31         7.70 o
  -1  -4  -2         73.34         75.55         6.86 o
   1   4   2         72.88         86.21         9.39 o
   1   4   2         72.88         78.08         6.23 o
  -2  -4  -2         12.19         13.72         3.59 o
  -2  -4  -2         12.19          8.55         1.79 o
  -2  -4  -2         12.19         11.50         5.38 o
  -2  -4  -2         12.19          9.60         3.59 o
   2   4   2         12.13         14.35         3.27 o
   2   4   2         12.13         11.19         4.01 o
  -3  -4  -2        650.26        640.63        34.72 o
  -3  -4  -2        650.26        574.47        33.88 o
  -3  -4  -2        650.26        625.54        31.03 o
   3   4   2        647.12        626.17        33.03 o
   3   4   2        647.12        663.11        34.19 o
   3   4   2        647.12        616.78        30.82 o
  -4  -4  -2          7.81          4.33         2.43 o
  -4  -4  -2          7.81          6.23         4.22 o
  -4  -4  -2          7.81          6.23         2.11 o
  -4  -4  -2          7.81          3.27         7.81 o
   4   4   2          7.31          8.86         3.69 o
   4   4   2          7.31          5.49         2.95 o
   4   4   2          7.31          5.91         2.85 o
  -5  -4  -2        108.42        120.83        18.36 o
  -5  -4  -2        108.42        118.29         8.34 o
  -5  -4  -2        108.42        117.76         8.86 o
  -5  -4  -2        108.42        117.87        12.24 o
  -5  -4  -2        108.42        118.08         8.02 o
   5   4   2        108.68        126.31         9.39 o
   5   4   2        108.68        112.49         8.23 o
   5   4   2        108.68        127.58         9.60 o
   5   4   2        108.68        121.67        10.34 o
   5   4   2        108.68        119.66         9.39 o
  -6  -4  -2         12.98         12.77         4.75 o
  -6  -4  -2         12.98         12.77         2.85 o
  -6  -4  -2         12.98         11.29         3.06 o
  -6  -4  -2         12.98         12.24         4.54 o
  -6  -4  -2         12.98          6.54         9.71 o
  -6  -4  -2         12.98          9.29         3.90 o
  -6  -4  -2         12.98          7.39         5.17 o
   6   4   2         12.97          6.75         3.38 o
   6   4   2         12.97         20.58         4.01 o
   6   4   2         12.97          7.39         4.75 o
   6   4   2         12.97         16.78         3.38 o
   6   4   2         12.97         14.04         4.22 o
   6   4   2         12.97          9.18         4.12 o
  -7  -4  -2        237.73        217.69        13.40 o
  -7  -4  -2        237.73        210.94        15.41 o
  -7  -4  -2        237.73        142.99        35.99 o
  -7  -4  -2        237.73        228.46        14.88 o
  -7  -4  -2        237.73        234.79        14.46 o
  -7  -4  -2        237.73        246.82        12.98 o
   7   4   2        238.72        229.51        16.36 o
   7   4   2        238.72        230.99        14.25 o
   7   4   2        238.72        240.70        15.30 o
   7   4   2        238.72        224.03        15.83 o
  -8  -4  -2         57.64         75.23         9.29 o
  -8  -4  -2         57.64         80.62         8.34 o
   8   4   2         57.58         63.73         8.02 o
   8   4   2         57.58         62.15         8.65 o
   8   4   2         57.58         69.43         7.49 o
  -9  -4  -2        124.84        136.76         9.71 o
  -9  -4  -2        124.84        143.30         8.65 o
   9   4   2        125.41        114.81         9.60 o
   9   4   2        125.41        137.82         8.97 o
   6  -5  -2         56.60         54.23         5.17 o
   6  -5  -2         56.60         62.99         5.49 o
   6  -5  -2         56.60         57.93         6.12 o
  -6   5   2         57.51         45.38         6.54 o
  -6   5   2         57.51         66.58         6.54 o
   5  -5  -2        141.98        141.51         9.71 o
   5  -5  -2        141.98        139.61        10.34 o
   5  -5  -2        141.98        120.83        13.19 o
  -5   5   2        142.82        146.26        10.98 o
  -5   5   2        142.82        143.41        12.66 o
  -5   5   2        142.82        129.69        13.51 o
  -5   5   2        142.82        145.10         9.39 o
   4  -5  -2        167.26        167.35        11.29 o
   4  -5  -2        167.26        140.35        14.88 o
   4  -5  -2        167.26        164.72        10.76 o
  -4   5   2        168.71        172.00        10.87 o
  -4   5   2        168.71        158.70        14.14 o
  -4   5   2        168.71        159.97        14.56 o
  -4   5   2        168.71        174.95        12.88 o
   3  -5  -2          3.98          5.38         2.53 o
   3  -5  -2          3.98          5.28         2.22 o
   3  -5  -2          3.98          6.02         5.07 o
  -3   5   2          3.90          4.75         3.27 o
  -3   5   2          3.90          3.38         3.90 o
  -3   5   2          3.90         17.20         5.91 o
  -3   5   2          3.90          9.71         4.33 o
  -3   5   2          3.90          4.75         3.48 o
   2  -5  -2         64.18         64.89         4.75 o
   2  -5  -2         64.18         81.57        10.45 o
   2  -5  -2         64.18         64.89         8.76 o
  -2   5   2         64.17         67.32         7.07 o
  -2   5   2         64.17         81.46         8.76 o
  -2   5   2         64.17         68.80        12.88 o
  -2   5   2         64.17         82.62         8.76 o
  -2   5   2         64.17         77.24         7.07 o
  -2   5   2         64.17         79.35         7.18 o
   1  -5  -2         58.44         73.86         9.71 o
   1  -5  -2         58.44         55.71         4.33 o
  -1   5   2         58.80         51.08         6.54 o
  -1   5   2         58.80         60.14         8.02 o
   0  -5  -2        402.86        445.31        26.07 o
   0  -5  -2        402.86        485.82        26.38 o
   0   5   2        402.95        469.48        26.81 o
   0   5   2        402.95        428.32        24.91 o
  -1  -5  -2        575.21        668.07        35.35 o
  -1  -5  -2        575.21        636.83        34.09 o
   1   5   2        572.28        589.87        35.14 o
   1   5   2        572.28        661.95        33.24 o
  -2  -5  -2       1795.57       2090.62        96.87 o
  -2  -5  -2       1795.57       1918.83        93.91 o
  -2  -5  -2       1795.57       1942.15        98.35 o
   2   5   2       1783.26       1933.92        95.08 o
   2   5   2       1783.26       1947.01        98.24 o
  -3  -5  -2        365.28        350.55        25.54 o
  -3  -5  -2        365.28        398.45        19.21 o
  -3  -5  -2        365.28        372.81        23.53 o
  -3  -5  -2        365.28        327.86        21.74 o
   3   5   2        366.09        354.35        21.00 o
   3   5   2        366.09        386.10        23.22 o
   3   5   2        366.09        373.97        20.16 o
  -4  -5  -2        130.72        140.98         8.97 o
  -4  -5  -2        130.72        128.63         8.55 o
  -4  -5  -2        130.72        118.29        12.88 o
   4   5   2        131.34        136.76         9.81 o
   4   5   2        131.34        145.94        12.14 o
   4   5   2        131.34        133.07         8.44 o
  -5  -5  -2        396.40        368.17        30.92 o
  -5  -5  -2        396.40        412.91        27.12 o
  -5  -5  -2        396.40        408.06        21.74 o
  -5  -5  -2        396.40        403.31        21.42 o
   5   5   2        395.04        409.22        22.16 o
   5   5   2        395.04        381.78        21.21 o
   5   5   2        395.04        402.36        21.95 o
   5   5   2        395.04        401.41        21.95 o
   5   5   2        395.04        410.69        23.85 o
   5   5   2        395.04        435.07        25.33 o
   5   5   2        395.04        376.92        22.37 o
  -6  -5  -2        384.18        365.33        33.03 o
  -6  -5  -2        384.18        348.02        22.58 o
  -6  -5  -2        384.18        388.11        22.37 o
  -6  -5  -2        384.18        379.56        20.90 o
  -6  -5  -2        384.18        379.46        20.37 o
   6   5   2        381.47        388.22        20.68 o
   6   5   2        381.47        385.58        23.53 o
   6   5   2        381.47        369.75        21.53 o
   6   5   2        381.47        322.27        26.49 o
   6   5   2        381.47        382.20        21.00 o
   6   5   2        381.47        381.67        21.85 o
   6   5   2        381.47        383.57        22.06 o
  -7  -5  -2         65.70         63.20         5.91 o
  -7  -5  -2         65.70        101.20        21.95 o
  -7  -5  -2         65.70         67.11         7.28 o
  -7  -5  -2         65.70         68.48         6.65 o
  -7  -5  -2         65.70         67.43         8.44 o
   7   5   2         65.28         68.90         7.60 o
   7   5   2         65.28         64.58         8.23 o
   7   5   2         65.28         60.46         7.70 o
   7   5   2         65.28         65.10         7.81 o
   7   5   2         65.28         65.63         6.54 o
  -8  -5  -2         30.90         29.44         4.64 o
  -8  -5  -2         30.90         31.87         6.12 o
   8   5   2         30.93         32.50         5.91 o
   8   5   2         30.93         26.91         5.17 o
   8   5   2         30.93         26.81         4.12 o
  -9  -5  -2         43.23         45.06         4.85 o
  -9  -5  -2         43.23         46.75         5.80 o
   9   5   2         43.51         49.71         4.85 o
 -10  -5  -2         13.16         13.82         1.90 o
  10   5   2         13.31         19.10         2.53 o
   6  -6  -2         19.80         17.20         2.64 o
  -6   6   2         19.63         19.00         3.06 o
   5  -6  -2          2.80          1.27         2.11 o
  -5   6   2          2.51          1.79         3.90 o
  -5   6   2          2.51          2.74         2.95 o
   4  -6  -2        177.25        182.02        11.40 o
   4  -6  -2        177.25        177.06        10.98 o
   4  -6  -2        177.25        155.86        14.88 o
  -4   6   2        176.09        133.81        17.62 o
  -4   6   2        176.09        150.06        16.36 o
  -4   6   2        176.09        184.77        14.46 o
   3  -6  -2        217.79        200.70        16.67 o
   3  -6  -2        217.79        196.38        11.93 o
   3  -6  -2        217.79        201.13        12.24 o
  -3   6   2        216.82        201.65        13.93 o
  -3   6   2        216.82        191.94        16.04 o
  -3   6   2        216.82        203.34        15.83 o
   2  -6  -2         19.54         12.66         5.59 o
   2  -6  -2         19.54         13.72         7.60 o
   2  -6  -2         19.54         20.26         2.74 o
  -2   6   2         19.58         12.24         4.01 o
  -2   6   2         19.58          7.92         5.17 o
  -2   6   2         19.58         23.01         5.80 o
  -2   6   2         19.58         14.99         5.49 o
   1  -6  -2        121.60        126.21        10.76 o
   1  -6  -2        121.60        105.84        11.08 o
   1  -6  -2        121.60        128.00        12.35 o
  -1   6   2        121.92        117.66        11.29 o
  -1   6   2        121.92        123.36        10.87 o
  -1   6   2        121.92        119.14         9.39 o
  -1   6   2        121.92        122.09        10.03 o
   0  -6  -2        145.23        171.47        12.98 o
   0  -6  -2        145.23        163.87        12.88 o
   0   6   2        144.20        147.31        11.50 o
   0   6   2        144.20        155.97        13.51 o
   0   6   2        144.20        146.68        11.19 o
  -1  -6  -2        109.45        103.73        11.93 o
  -1  -6  -2        109.45         98.87         9.18 o
  -1  -6  -2        109.45        116.18        10.98 o
   1   6   2        108.94        100.88         8.55 o
   1   6   2        108.94        100.67        11.71 o
  -2  -6  -2        243.87        397.29        24.48 o
  -2  -6  -2        243.87        296.62        23.75 o
  -2  -6  -2        243.87        301.58        17.20 o
  -2  -6  -2        243.87        356.78        20.90 o
   2   6   2        241.44        352.13        18.78 o
  -3  -6  -2        114.40        109.01        14.25 o
  -3  -6  -2        114.40        131.48        12.88 o
  -3  -6  -2        114.40        124.10         7.70 o
  -3  -6  -2        114.40        111.54         7.60 o
   3   6   2        115.47        115.02         8.86 o
   3   6   2        115.47        136.76        12.35 o
  -4  -6  -2        294.68        295.78        15.94 o
  -4  -6  -2        294.68        291.56        15.72 o
  -4  -6  -2        294.68        285.33        21.21 o
  -4  -6  -2        294.68        271.29        23.85 o
   4   6   2        293.00        267.28        16.36 o
   4   6   2        293.00        243.23        16.99 o
   4   6   2        293.00        298.52        16.57 o
   4   6   2        293.00        284.49        20.16 o
  -5  -6  -2         28.75         26.81         7.39 o
  -5  -6  -2         28.75         30.29         4.12 o
  -5  -6  -2         28.75         23.85         5.07 o
  -5  -6  -2         28.75         32.08         6.23 o
  -5  -6  -2         28.75         13.19        16.67 o
   5   6   2         28.39         28.71         4.75 o
   5   6   2         28.39         33.67         4.01 o
   5   6   2         28.39         39.26         5.70 o
   5   6   2         28.39         32.50         7.28 o
   5   6   2         28.39         30.29         4.43 o
  -6  -6  -2        702.47        738.55        36.51 o
  -6  -6  -2        702.47        639.79        48.65 o
  -6  -6  -2        702.47        676.62        37.78 o
  -6  -6  -2        702.47        722.94        36.94 o
   6   6   2        702.50        713.86        36.94 o
   6   6   2        702.50        685.06        40.52 o
   6   6   2        702.50        728.74        37.15 o
   6   6   2        702.50        738.24        36.41 o
  -7  -6  -2         86.48         86.63         8.02 o
  -7  -6  -2         86.48         86.00         9.08 o
  -7  -6  -2         86.48         88.85         7.28 o
  -7  -6  -2         86.48        110.48        20.79 o
   7   6   2         85.93         94.02         9.50 o
   7   6   2         85.93         85.89         7.28 o
   7   6   2         85.93         77.87         8.44 o
  -8  -6  -2         31.41         35.56         3.90 o
  -8  -6  -2         31.41         23.43         4.12 o
  -8  -6  -2         31.41         37.99         6.02 o
  -8  -6  -2         31.41         26.81         4.43 o
   8   6   2         31.39         31.13         4.85 o
   8   6   2         31.39         34.93         4.43 o
  -9  -6  -2          8.15          4.64         3.06 o
  -9  -6  -2          8.15          7.49         2.95 o
   9   6   2          8.44         11.19         2.43 o
   5  -7  -2         25.05         28.92         3.38 o
  -5   7   2         24.82         31.98         5.59 o
  -5   7   2         24.82         29.65         3.90 o
   4  -7  -2         25.77         28.28         3.90 o
  -4   7   2         25.78         14.88         4.96 o
  -4   7   2         25.78         23.75         4.64 o
   3  -7  -2         16.65         14.56         6.12 o
   3  -7  -2         16.65         22.90         3.59 o
   3  -7  -2         16.65         22.16         3.80 o
  -3   7   2         16.93         21.42         5.91 o
  -3   7   2         16.93         18.47         6.54 o
  -3   7   2         16.93         15.83         4.54 o
   2  -7  -2         26.33         31.24         6.75 o
   2  -7  -2         26.33         27.23         3.69 o
  -2   7   2         25.95         19.84         5.91 o
  -2   7   2         25.95         24.17         5.91 o
   1  -7  -2        210.87        190.04        18.05 o
   1  -7  -2        210.87        193.95        14.99 o
  -1   7   2        209.70        230.04        14.67 o
  -1   7   2        209.70        194.48        16.25 o
  -1   7   2        209.70        216.01        12.88 o
  -1   7   2        209.70        196.06        15.41 o
  -1   7   2        209.70        207.46        14.77 o
   0  -7  -2        218.82        241.97        17.84 o
   0  -7  -2        218.82        226.98        17.41 o
   0  -7  -2        218.82        231.73        14.46 o
   0  -7  -2        218.82        249.25        20.05 o
   0   7   2        218.99        220.75        14.77 o
   0   7   2        218.99        209.15        13.72 o
   0   7   2        218.99        237.85        16.04 o
   0   7   2        218.99        216.53        14.46 o
   0   7   2        218.99        240.49        18.26 o
  -1  -7  -2        127.41        139.19        11.61 o
  -1  -7  -2        127.41        131.59        13.19 o
  -1  -7  -2        127.41        116.92        13.72 o
   1   7   2        127.21        150.80        17.20 o
   1   7   2        127.21        123.78        13.19 o
   1   7   2        127.21        122.41         9.60 o
   1   7   2        127.21        150.37         9.92 o
   1   7   2        127.21        128.63         9.50 o
  -2  -7  -2         96.37        137.61        14.67 o
  -2  -7  -2         96.37        115.55        12.66 o
  -2  -7  -2         96.37        103.94         6.97 o
  -2  -7  -2         96.37        127.37        10.55 o
   2   7   2         98.24        101.20         8.44 o
   2   7   2         98.24        113.23         8.76 o
  -3  -7  -2         91.45         92.65         6.65 o
  -3  -7  -2         91.45         87.79        11.61 o
  -3  -7  -2         91.45         90.33        13.40 o
  -3  -7  -2         91.45         80.51         6.44 o
   3   7   2         91.25         84.52        10.87 o
   3   7   2         91.25         83.47         7.70 o
   3   7   2         91.25         97.29         7.81 o
   3   7   2         91.25         95.50         7.81 o
  -4  -7  -2        297.30        293.25        16.57 o
  -4  -7  -2        297.30        288.07        23.11 o
  -4  -7  -2        297.30        308.44        26.07 o
  -4  -7  -2        297.30        295.57        17.31 o
   4   7   2        297.04        277.42        17.10 o
   4   7   2        297.04        309.29        22.27 o
   4   7   2        297.04        289.02        15.94 o
   4   7   2        297.04        289.45        17.73 o
   4   7   2        297.04        299.58        17.41 o
  -5  -7  -2        157.18        139.93        11.50 o
  -5  -7  -2        157.18        119.77        19.95 o
  -5  -7  -2        157.18        152.06        10.66 o
  -5  -7  -2        157.18        156.50        10.34 o
   5   7   2        158.60        163.66        15.51 o
   5   7   2        158.60        152.80        10.98 o
   5   7   2        158.60        161.45         9.60 o
   5   7   2        158.60        150.48        11.61 o
   5   7   2        158.60        148.69        11.29 o
  -6  -7  -2        405.51        353.82        33.35 o
  -6  -7  -2        405.51        404.36        22.37 o
  -6  -7  -2        405.51        362.26        22.80 o
  -6  -7  -2        405.51        395.50        23.96 o
   6   7   2        407.06        399.51        22.37 o
   6   7   2        407.06        399.93        21.11 o
   6   7   2        407.06        396.34        26.81 o
   6   7   2        407.06        394.76        22.58 o
   6   7   2        407.06        424.94        26.49 o
  -7  -7  -2         65.99         65.31         6.54 o
  -7  -7  -2         65.99         77.56         8.34 o
  -7  -7  -2         65.99         61.09         8.34 o
  -7  -7  -2         65.99         92.75        19.10 o
   7   7   2         66.50         56.24         7.60 o
   7   7   2         66.50         76.71         6.44 o
   7   7   2         66.50         94.02         9.50 o
  -8  -7  -2         23.52         20.26         4.75 o
  -8  -7  -2         23.52         26.49         4.01 o
  -8  -7  -2         23.52         22.16         4.12 o
  -8  -7  -2         23.52         22.48         4.43 o
   8   7   2         23.91         23.64         4.96 o
   8   7   2         23.91         27.86         3.59 o
  -9  -7  -2         85.01         85.58         8.23 o
  -9  -7  -2         85.01         90.43         7.28 o
   9   7   2         83.86         99.19         6.54 o
   4  -8  -2         16.67         15.83         2.95 o
  -4   8   2         16.45          9.92         2.95 o
  -4   8   2         16.45         16.57         3.90 o
  -3   8   2         32.63         33.56         5.28 o
  -3   8   2         32.63         23.75         5.70 o
   2  -8  -2          6.43          7.18         2.53 o
  -2   8   2          6.33          2.01         5.17 o
  -2   8   2          6.33          3.17         4.43 o
  -1   8   2        123.04        113.97        13.72 o
  -1   8   2        123.04        125.57        11.71 o
  -1   8   2        123.04        117.45        10.45 o
  -1   8   2        123.04        138.03        12.45 o
  -1   8   2        123.04        126.63         9.29 o
   0   8   2          3.06          2.22         3.48 o
   0   8   2          3.06          1.69         4.54 o
   0   8   2          3.06          1.69         2.95 o
   0   8   2          3.06          1.16         3.27 o
   0   8   2          3.06          2.32         4.12 o
  -1  -8  -2        242.92        178.01        20.47 o
  -1  -8  -2        242.92        226.66        19.73 o
   1   8   2        242.90        232.36        19.42 o
   1   8   2        242.90        255.79        15.30 o
   1   8   2        242.90        234.47        14.46 o
   1   8   2        242.90        231.52        14.35 o
  -2  -8  -2         19.54         27.86         3.27 o
  -2  -8  -2         19.54          9.18         6.75 o
  -2  -8  -2         19.54         33.14         9.92 o
   2   8   2         19.45         23.32         4.64 o
   2   8   2         19.45         20.68         6.23 o
   2   8   2         19.45         25.75         4.75 o
   2   8   2         19.45         41.90         5.59 o
   2   8   2         19.45         14.04         5.28 o
  -3  -8  -2        235.80        241.54        13.51 o
  -3  -8  -2        235.80        231.84        13.40 o
  -3  -8  -2        235.80        186.88        21.42 o
   3   8   2        237.29        223.08        12.88 o
   3   8   2        237.29        251.15        14.77 o
   3   8   2        237.29        243.23        14.88 o
   3   8   2        237.29        225.50        19.63 o
  -4  -8  -2        151.40        146.15         9.92 o
  -4  -8  -2        151.40        151.43        10.24 o
  -4  -8  -2        151.40        125.57        22.48 o
   4   8   2        150.91        141.51        11.93 o
   4   8   2        150.91        148.90        11.29 o
   4   8   2        150.91        149.95         9.08 o
   4   8   2        150.91        151.85        16.15 o
   4   8   2        150.91        143.73        13.40 o
  -5  -8  -2         28.52         34.19         4.75 o
  -5  -8  -2         28.52         39.05         5.59 o
   5   8   2         28.24         39.36         5.49 o
   5   8   2         28.24         24.69         7.49 o
   5   8   2         28.24         29.44         5.38 o
   5   8   2         28.24         34.51         4.12 o
   5   8   2         28.24         26.07         4.96 o
  -6  -8  -2        327.50        346.96        19.63 o
  -6  -8  -2        327.50        338.84        20.16 o
  -6  -8  -2        327.50        317.31        20.26 o
   6   8   2        327.07        348.97        21.00 o
   6   8   2        327.07        361.74        18.57 o
   6   8   2        327.07        321.21        24.69 o
   6   8   2        327.07        351.92        20.37 o
  -7  -8  -2         84.72         82.31         7.28 o
  -7  -8  -2         84.72         90.01         8.55 o
  -7  -8  -2         84.72         73.55         7.81 o
   7   8   2         84.97         92.75         6.65 o
   7   8   2         84.97         98.14         9.08 o
   7   8   2         84.97         85.47         8.55 o
  -8  -8  -2         22.82         25.01         4.12 o
  -8  -8  -2         22.82         27.86         4.85 o
  -8  -8  -2         22.82         21.95         3.38 o
  -8  -8  -2         22.82         17.73         4.01 o
   8   8   2         23.21         12.56         4.64 o
   8   8   2         23.21         23.32         3.17 o
   8   8   2         23.21         27.97         4.75 o
  -9  -8  -2         66.70         62.47         6.97 o
  -9  -8  -2         66.70         76.29         6.23 o
   9   8   2         66.67         78.30         5.17 o
  -3   9   2          4.09          4.54         3.69 o
  -3   9   2          4.09          6.86         2.64 o
  -2   9   2          7.28          4.85         4.64 o
  -2   9   2          7.28          7.81         3.59 o
  -1   9   2         44.84         40.21         5.49 o
  -1   9   2         44.84         38.41         6.65 o
  -1   9   2         44.84         48.33         5.07 o
   0   9   2        249.45        216.43        15.72 o
   0   9   2        249.45        242.39        14.88 o
   0   9   2        249.45        238.17        20.05 o
   0   9   2        249.45        223.39        14.25 o
   1   9   2         39.29         38.20         5.28 o
   1   9   2         39.29         31.87         8.13 o
   1   9   2         39.29         30.92         4.96 o
   1   9   2         39.29         41.26         6.65 o
  -2  -9  -2         93.74         98.45         6.54 o
   2   9   2         92.42         78.51        12.56 o
   2   9   2         92.42         82.94         8.65 o
   2   9   2         92.42         91.70         8.76 o
   2   9   2         92.42         88.11         8.55 o
  -3  -9  -2         12.22         12.45         3.06 o
  -3  -9  -2         12.22         17.84         3.27 o
   3   9   2         12.25          5.17         3.59 o
   3   9   2         12.25          9.60         3.90 o
   3   9   2         12.25         10.55         6.54 o
  -4  -9  -2        445.14        447.84        24.27 o
  -4  -9  -2        445.14        441.19        23.85 o
   4   9   2        445.43        451.32        31.45 o
   4   9   2        445.43        452.49        25.22 o
   4   9   2        445.43        418.50        22.90 o
   4   9   2        445.43        468.74        24.91 o
  -5  -9  -2        201.48        197.33        12.77 o
  -5  -9  -2        201.48        205.03        13.40 o
   5   9   2        201.86        218.54        13.72 o
   5   9   2        201.86        197.96        19.21 o
   5   9   2        201.86        179.70        13.72 o
   5   9   2        201.86        203.76        11.61 o
  -6  -9  -2         80.36         78.30         7.70 o
  -6  -9  -2         80.36         76.50         7.07 o
   6   9   2         80.36         56.77        10.87 o
   6   9   2         80.36         77.03        12.03 o
   6   9   2         80.36         68.90         5.70 o
   6   9   2         80.36         84.21         8.65 o
  -7  -9  -2         42.70         40.84         5.49 o
  -7  -9  -2         42.70         40.21         5.38 o
   7   9   2         43.13         40.95         6.23 o
   7   9   2         43.13         40.21         5.91 o
   7   9   2         43.13         40.95         4.01 o
  -8  -9  -2          5.75          5.17         2.95 o
  -8  -9  -2          5.75          4.96         2.64 o
  -8  -9  -2          5.75          3.17         2.01 o
   8   9   2          5.68          3.38         3.69 o
   8   9   2          5.68          5.70         2.01 o
  -9  -9  -2          9.29         12.88         2.74 o
   9   9   2          9.53          9.81         2.01 o
  -2  10   2         16.28         15.94         2.85 o
  -2  10   2         16.28         10.76         3.38 o
  -1  10   2          2.34          3.06         3.69 o
  -1  10   2          2.34          2.64         3.80 o
   0  10   2        205.25        186.98        14.14 o
   0  10   2        205.25        193.95        12.35 o
   0  10   2        205.25        228.78        13.09 o
   1  10   2        144.41        118.19        11.08 o
   1  10   2        144.41        147.10        10.13 o
   1  10   2        144.41        134.33         9.39 o
  -2 -10  -2          9.51          5.70         2.11 o
   2  10   2          9.66          4.96         4.01 o
   2  10   2          9.66          5.17         5.28 o
   2  10   2          9.66          3.69         4.12 o
  -3 -10  -2        153.02        146.68         9.60 o
  -3 -10  -2        153.02        151.11         9.71 o
   3  10   2        154.17        155.02        12.66 o
   3  10   2        154.17        141.93        11.93 o
  -4 -10  -2        208.52        199.23        12.45 o
  -4 -10  -2        208.52        202.18        12.35 o
   4  10   2        207.33        206.51        14.56 o
   4  10   2        207.33        159.97        14.99 o
   4  10   2        207.33        223.71        19.95 o
  -5 -10  -2          0.09         -0.21         2.43 o
  -5 -10  -2          0.09          3.38         2.32 o
   5  10   2          0.12          2.95         3.38 o
   5  10   2          0.12          0.21         2.74 o
  -6 -10  -2         18.12         17.20         3.38 o
  -6 -10  -2         18.12         15.09         3.69 o
   6  10   2         18.34          6.97         3.06 o
   6  10   2         18.34         11.40         4.12 o
  -7 -10  -2         23.89         20.47         3.38 o
  -7 -10  -2         23.89         24.27         4.12 o
   7  10   2         23.87         21.63         3.69 o
   7  10   2         23.87         21.11         4.64 o
  -8 -10  -2         31.51         34.72         3.80 o
  -8 -10  -2         31.51         33.03         4.22 o
  -8 -10  -2         31.51         46.01         5.59 o
   8  10   2         31.49         29.55         4.33 o
   8  10   2         31.49         25.33         3.80 o
  -1  11   2          8.39          6.54         2.01 o
   0  11   2         28.33         25.43         4.64 o
   0  11   2         28.33         26.70         3.38 o
   0  11   2         28.33         40.00         5.70 o
   1  11   2         15.10         14.35         3.38 o
   1  11   2         15.10         17.41         4.54 o
   2  11   2          1.15          0.84         2.74 o
   2  11   2          1.15          1.69         3.69 o
  -3 -11  -2         68.03         73.76         5.38 o
   3  11   2         68.28         62.36         6.75 o
   3  11   2         68.28         73.44         7.07 o
  -4 -11  -2         28.58         32.19         3.90 o
  -4 -11  -2         28.58         33.14         3.90 o
   4  11   2         28.26         23.32         4.75 o
   4  11   2         28.26         23.22         4.33 o
  -5 -11  -2         10.75          9.50         2.95 o
  -5 -11  -2         10.75         13.40         2.85 o
   5  11   2         10.90          5.28         3.27 o
   5  11   2         10.90         12.56         3.59 o
  -6 -11  -2         33.28         39.79         4.12 o
  -6 -11  -2         33.28         37.25         4.33 o
   6  11   2         33.05         16.57         4.22 o
   6  11   2         33.05         24.27         3.80 o
  -7 -11  -2         15.40         15.41         2.95 o
  -7 -11  -2         15.40         17.84         3.48 o
  -7 -11  -2         15.40         23.64         3.38 o
   7  11   2         15.22         16.36         3.06 o
   7  11   2         15.22         17.20         3.90 o
   2  12   2          2.62          2.32         3.59 o
   2  12   2          2.62          0.74         2.43 o
   3  12   2          5.03          4.64         2.74 o
   3  12   2          5.03          1.79         3.06 o
  -4 -12  -2         15.00         15.83         2.74 o
   4  12   2         15.35         17.41         3.48 o
   4  12   2         15.35         11.08         3.38 o
  -5 -12  -2         23.90         26.91         2.85 o
   5  12   2         24.53         23.75         3.80 o
   5  12   2         24.53         20.58         3.80 o
  -6 -12  -2         39.69         39.36         3.48 o
   6  12   2         39.90         30.92         4.43 o
   6  12   2         39.90         41.90         4.33 o
   5  12  -3          1.29          0.00         2.11 o
  -5 -12   3          1.40         -0.32         1.58 o
   4  12  -3         15.62         18.15         3.27 o
   3  12  -3          6.44          5.07         2.43 o
   2  12  -3         11.91          9.60         2.43 o
   7  11  -3         12.16          6.86         3.17 o
  -7 -11   3         12.67         14.04         2.43 o
   6  11  -3          3.04          1.79         2.11 o
   6  11  -3          3.04          2.22         2.64 o
  -6 -11   3          3.00          2.85         3.69 o
  -6 -11   3          3.00          5.59         2.74 o
   5  11  -3         16.15         13.72         3.06 o
   5  11  -3         16.15         22.90         4.64 o
  -5 -11   3         15.58         21.32         3.80 o
  -5 -11   3         15.58         18.89         3.17 o
   4  11  -3          4.59          5.70         2.85 o
   4  11  -3          4.59          1.69         3.27 o
  -4 -11   3          4.37          2.74         2.11 o
  -4 -11   3          4.37          4.96         2.64 o
   3  11  -3         39.97         39.47         4.96 o
  -3 -11   3         39.59         33.77         4.12 o
  -3 -11   3         39.59         33.98         4.22 o
   2  11  -3         19.93         18.05         3.59 o
   1  11  -3         20.79         26.28         4.64 o
   0  11  -3          1.57         -0.11         2.01 o
   8  10  -3          7.93          9.39         2.01 o
   7  10  -3         26.82         35.04         4.96 o
   7  10  -3         26.82         29.23         3.69 o
   7  10  -3         26.82         29.97         5.07 o
  -7 -10   3         27.15         28.92         3.90 o
  -7 -10   3         27.15         35.14         4.75 o
  -7 -10   3         27.15         28.39         4.43 o
   6  10  -3         28.38         26.17         4.64 o
   6  10  -3         28.38         33.45         4.75 o
   6  10  -3         28.38         21.85         3.90 o
   6  10  -3         28.38         38.31         5.28 o
  -6 -10   3         28.35         30.60         4.22 o
  -6 -10   3         28.35         36.73         5.28 o
  -6 -10   3         28.35         19.42         6.97 o
   5  10  -3          8.77          4.75         2.85 o
   5  10  -3          8.77          4.54         3.27 o
   5  10  -3          8.77          4.64         3.17 o
  -5 -10   3          8.77          6.02         2.85 o
  -5 -10   3          8.77          7.28         4.43 o
  -5 -10   3          8.77          4.75         3.17 o
   4  10  -3        211.31        222.65        13.19 o
   4  10  -3        211.31        213.37        13.82 o
   4  10  -3        211.31        212.31        14.14 o
  -4 -10   3        213.15        229.20        15.20 o
  -4 -10   3        213.15        209.15        13.72 o
   3  10  -3          0.12         -0.21         2.64 o
   3  10  -3          0.12          2.01         3.59 o
  -3 -10   3          0.14         -1.79         2.11 o
   2  10  -3         37.78         31.45         5.07 o
  -2 -10   3         37.60         41.69         4.64 o
  -2 -10   3         37.60         32.61         4.54 o
   1  10  -3        161.89        166.62        11.61 o
  -1 -10   3        161.39        161.55        11.08 o
   0  10  -3         19.78         23.75         3.27 o
   0  10  -3         19.78         11.19         3.38 o
  -1  10  -3          2.40          2.01         2.32 o
  -1  10  -3          2.40          0.53         2.22 o
  -2  10  -3          9.26         10.13         2.64 o
  -2  10  -3          9.26          8.44         3.80 o
   8   9  -3          3.13          1.90         2.85 o
  -8  -9   3          3.47          4.12         3.27 o
  -8  -9   3          3.47          2.43         1.90 o
   7   9  -3         13.50         23.01         4.33 o
   7   9  -3         13.50         14.77         4.22 o
   7   9  -3         13.50         17.10         4.01 o
  -7  -9   3         13.65         20.16         3.59 o
  -7  -9   3         13.65         19.42         4.22 o
  -7  -9   3         13.65         16.36         4.96 o
   6   9  -3          2.73          5.70         3.48 o
   6   9  -3          2.73          5.38         3.59 o
   6   9  -3          2.73          1.79         3.27 o
  -6  -9   3          2.81         -0.84         2.95 o
  -6  -9   3          2.81          3.27         4.33 o
  -6  -9   3          2.81          2.85         2.74 o
   5   9  -3         74.90         54.13         7.18 o
   5   9  -3         74.90         78.51         9.39 o
   5   9  -3         74.90         60.46         8.34 o
   5   9  -3         74.90         83.47         8.34 o
  -5  -9   3         74.64         81.14         8.23 o
  -5  -9   3         74.64         81.99         7.39 o
   4   9  -3        318.48        301.06        18.68 o
   4   9  -3        318.48        316.67        17.84 o
   4   9  -3        318.48        305.80        18.68 o
   4   9  -3        318.48        310.87        18.68 o
  -4  -9   3        318.52        303.59        17.94 o
   3   9  -3        281.99        276.36        16.99 o
   3   9  -3        281.99        281.64        16.04 o
   3   9  -3        281.99        266.65        16.36 o
  -3  -9   3        281.71        259.91        15.62 o
  -3  -9   3        281.71        264.01        16.04 o
   2   9  -3        118.02        134.33        10.55 o
   2   9  -3        118.02        119.35         9.50 o
   2   9  -3        118.02        136.66         9.50 o
  -2  -9   3        117.99        142.57         9.08 o
  -2  -9   3        117.99        116.92         8.44 o
  -2  -9   3        117.99        121.46        12.03 o
   1   9  -3        224.70        234.37        14.88 o
  -1  -9   3        225.22        217.59        16.36 o
   0   9  -3        128.43        111.22        12.14 o
   0   9  -3        128.43        144.89         9.39 o
   0  -9   3        128.55        124.41         7.92 o
  -1   9  -3         55.24         54.66         5.91 o
  -1   9  -3         55.24         56.66         6.12 o
  -2   9  -3         36.69         46.96         5.28 o
  -2   9  -3         36.69         44.22         5.91 o
  -3   9  -3         11.12          7.07         2.53 o
   9   8  -3          3.43          3.38         2.53 o
  -9  -8   3          3.29          4.22         2.43 o
  -9  -8   3          3.29          0.53         2.11 o
   8   8  -3         18.56         21.11         4.01 o
  -8  -8   3         18.14         11.71         4.54 o
  -8  -8   3         18.14         11.08         3.80 o
  -8  -8   3         18.14         15.51         2.85 o
   7   8  -3         10.10         10.34         3.27 o
   7   8  -3         10.10         10.13         4.33 o
  -7  -8   3         10.14         15.09         4.22 o
  -7  -8   3         10.14         15.62         5.17 o
  -7  -8   3         10.14          9.18         3.17 o
   6   8  -3         76.48         78.08         7.92 o
   6   8  -3         76.48         66.90         8.23 o
  -6  -8   3         76.23         67.74         9.39 o
  -6  -8   3         76.23         91.06         7.92 o
  -6  -8   3         76.23         87.90         8.86 o
   5   8  -3         25.28         31.03         5.91 o
   5   8  -3         25.28         36.62         5.80 o
   5   8  -3         25.28         27.44         5.07 o
  -5  -8   3         25.60         25.96         4.75 o
  -5  -8   3         25.60         25.64         5.17 o
   4   8  -3          4.62          5.59         4.01 o
   4   8  -3          4.62          5.59         6.33 o
   4   8  -3          4.62          5.70         3.59 o
   4   8  -3          4.62          6.54         3.59 o
  -4  -8   3          4.61          2.95         3.06 o
  -4  -8   3          4.61          8.34         3.17 o
   3   8  -3        148.16        136.34        15.62 o
   3   8  -3        148.16        145.52        11.08 o
   3   8  -3        148.16        154.70        10.55 o
   3   8  -3        148.16        146.36        11.29 o
   3   8  -3        148.16        174.43        11.61 o
  -3  -8   3        150.09        151.85        10.55 o
  -3  -8   3        150.09        157.97        10.24 o
  -3  -8   3        150.09        169.89        11.93 o
   2   8  -3        155.27        178.01        12.35 o
   2   8  -3        155.27        170.42        11.93 o
   2   8  -3        155.27        180.44        11.61 o
   2   8  -3        155.27        196.17        18.26 o
  -2  -8   3        153.26        154.70        10.45 o
  -2  -8   3        153.26        193.42        11.08 o
   1   8  -3        146.71        123.99         9.81 o
   1   8  -3        146.71        146.36        10.34 o
   1   8  -3        146.71        150.59        11.08 o
  -1  -8   3        147.84        154.70        12.77 o
  -1  -8   3        147.84        145.31         8.76 o
   0   8  -3        290.82        263.18        17.31 o
   0   8  -3        290.82        312.98        17.10 o
   0   8  -3        290.82        289.02        18.68 o
   0  -8   3        291.11        246.51        19.31 o
   0  -8   3        291.11        301.90        15.41 o
  -1   8  -3        120.57        116.18         9.60 o
  -1   8  -3        120.57        116.50        11.40 o
  -1   8  -3        120.57        138.24         9.81 o
   1  -8   3        120.48        113.54         7.81 o
  -2   8  -3         18.36         17.62         7.28 o
  -2   8  -3         18.36         19.31         3.90 o
  -2   8  -3         18.36         25.96         4.64 o
   2  -8   3         18.05         19.42         3.38 o
  -3   8  -3         47.22         49.60         5.70 o
   3  -8   3         46.77         38.41         4.96 o
   3  -8   3         46.77         44.54         4.54 o
  -4   8  -3         24.51         16.89         3.17 o
   4  -8   3         25.19         17.41         2.95 o
   9   7  -3         11.16         16.36         3.27 o
  -9  -7   3         10.95         12.24         3.38 o
  -9  -7   3         10.95         18.15         2.74 o
   8   7  -3        230.14        239.96        15.72 o
   8   7  -3        230.14        242.71        14.04 o
   8   7  -3        230.14        238.59        12.77 o
  -8  -7   3        230.96        241.54        15.83 o
  -8  -7   3        230.96        212.21        14.14 o
  -8  -7   3        230.96        237.11        13.19 o
   7   7  -3          2.76          4.75         2.22 o
   7   7  -3          2.76         -0.42         2.53 o
   7   7  -3          2.76         -2.64         3.17 o
  -7  -7   3          2.74          4.12         3.90 o
  -7  -7   3          2.74          2.95         3.38 o
  -7  -7   3          2.74          1.06         4.75 o
  -7  -7   3          2.74          0.00         2.43 o
   6   7  -3         64.91         60.78         6.65 o
   6   7  -3         64.91         74.50         7.92 o
   6   7  -3         64.91         53.39         7.39 o
   6   7  -3         64.91         48.55         8.13 o
   6   7  -3         64.91         66.69         6.86 o
  -6  -7   3         64.85         68.16         9.08 o
  -6  -7   3         64.85         62.36         6.75 o
  -6  -7   3         64.85         68.06         7.81 o
  -6  -7   3         64.85         52.97         6.97 o
   5   7  -3        156.66        147.84        11.29 o
   5   7  -3        156.66        128.85        12.45 o
   5   7  -3        156.66        158.08        12.45 o
  -5  -7   3        157.21        143.41        11.50 o
  -5  -7   3        157.21        154.81        11.19 o
  -5  -7   3        157.21        147.00        10.66 o
   4   7  -3        116.53        128.32         9.60 o
   4   7  -3        116.53        124.62        13.72 o
   4   7  -3        116.53        116.71        11.40 o
   4   7  -3        116.53        123.46        10.55 o
   4   7  -3        116.53        121.04         9.92 o
  -4  -7   3        116.57        127.90         9.60 o
  -4  -7   3        116.57        127.79         9.18 o
  -4  -7   3        116.57        123.89        10.34 o
   3   7  -3         27.12         29.87         7.81 o
   3   7  -3         27.12         36.51         5.07 o
   3   7  -3         27.12         33.45         4.96 o
   3   7  -3         27.12         29.23         4.96 o
   3   7  -3         27.12         33.56         4.85 o
  -3  -7   3         27.41         35.35         5.38 o
  -3  -7   3         27.41         28.07         7.07 o
  -3  -7   3         27.41         31.45         6.33 o
  -3  -7   3         27.41         31.98         4.12 o
   2   7  -3        260.33        295.78        16.67 o
   2   7  -3        260.33        289.55        17.41 o
   2   7  -3        260.33        301.48        17.10 o
   2   7  -3        260.33        297.68        21.63 o
   2   7  -3        260.33        292.61        16.46 o
   2   7  -3        260.33        286.91        16.99 o
  -2  -7   3        260.91        298.31        15.72 o
  -2  -7   3        260.91        271.82        20.05 o
  -2  -7   3        260.91        257.37        15.30 o
   1   7  -3        132.34        137.71         9.60 o
   1   7  -3        132.34        134.02         9.71 o
   1   7  -3        132.34        122.83         9.81 o
   1   7  -3        132.34        132.75         9.71 o
   1   7  -3        132.34        130.22         9.60 o
   1   7  -3        132.34        141.62        14.14 o
  -1  -7   3        130.06        135.71         7.92 o
  -1  -7   3        130.06        125.57        16.78 o
   0   7  -3         25.97         24.17         4.75 o
   0   7  -3         25.97         31.98         4.85 o
   0   7  -3         25.97         19.00         4.12 o
   0   7  -3         25.97         29.97         5.38 o
   0  -7   3         25.57         21.32         4.96 o
   0  -7   3         25.57         30.71         3.17 o
  -1   7  -3        149.48        169.89        15.94 o
  -1   7  -3        149.48        138.24        12.45 o
  -1   7  -3        149.48        145.94        10.66 o
   1  -7   3        149.23        140.67        11.50 o
   1  -7   3        149.23        146.26         8.86 o
  -2   7  -3        148.20        169.36        12.03 o
  -2   7  -3        148.20        168.09        14.56 o
  -2   7  -3        148.20        152.06        11.19 o
   2  -7   3        149.99        158.17        10.24 o
  -3   7  -3        237.90        197.54        17.73 o
  -3   7  -3        237.90        242.49        14.14 o
  -3   7  -3        237.90        282.16        21.11 o
   3  -7   3        238.88        229.09        13.51 o
   3  -7   3        238.88        226.35        13.72 o
  -4   7  -3         15.98         18.05         4.12 o
   4  -7   3         15.78         16.57         4.85 o
   4  -7   3         15.78          3.48         5.07 o
   4  -7   3         15.78         15.72         3.38 o
   4  -7   3         15.78         17.84         3.17 o
  -5   7  -3          9.29          8.97         2.74 o
   5  -7   3          9.69         13.72         2.53 o
   9   6  -3         60.87         75.13         6.75 o
   9   6  -3         60.87         64.89         4.75 o
  -9  -6   3         60.41         64.26         6.44 o
  -9  -6   3         60.41         69.32         5.17 o
   8   6  -3          5.52          3.17         4.01 o
   8   6  -3          5.52          8.23         2.95 o
   8   6  -3          5.52          6.23         2.32 o
  -8  -6   3          5.47          5.17         3.38 o
  -8  -6   3          5.47          4.54         2.22 o
  -8  -6   3          5.47          3.17         3.59 o
   7   6  -3          0.64          4.22         2.95 o
   7   6  -3          0.64          0.21         2.01 o
   7   6  -3          0.64         -0.42         3.48 o
   7   6  -3          0.64          3.06         4.33 o
  -7  -6   3          0.61          1.37         4.64 o
  -7  -6   3          0.61          0.63         3.38 o
  -7  -6   3          0.61          2.32         2.64 o
  -7  -6   3          0.61          0.32         2.95 o
   6   6  -3         26.41         25.12         3.69 o
   6   6  -3         26.41         24.48         4.54 o
   6   6  -3         26.41         20.05         5.59 o
   6   6  -3         26.41         14.35         5.70 o
  -6  -6   3         26.61         21.63         4.75 o
  -6  -6   3         26.61         20.05         4.85 o
  -6  -6   3         26.61         24.27         6.23 o
   5   6  -3         25.14         25.43         5.59 o
   5   6  -3         25.14         25.33         5.49 o
   5   6  -3         25.14         26.70         4.64 o
   5   6  -3         25.14         22.58         3.38 o
   5   6  -3         25.14         26.70         4.33 o
  -5  -6   3         24.71         21.53         4.01 o
  -5  -6   3         24.71         18.78         4.43 o
  -5  -6   3         24.71         27.54         5.28 o
   4   6  -3        243.32        253.26        15.72 o
   4   6  -3        243.32        232.68        16.89 o
   4   6  -3        243.32        287.44        21.63 o
   4   6  -3        243.32        253.36        15.62 o
   4   6  -3        243.32        245.56        16.25 o
  -4  -6   3        243.40        271.19        15.30 o
  -4  -6   3        243.40        260.96        14.77 o
  -4  -6   3        243.40        237.85        16.04 o
  -4  -6   3        243.40        238.27        19.42 o
   3   6  -3        168.74        153.54        11.61 o
   3   6  -3        168.74        174.53        11.82 o
   3   6  -3        168.74        174.32        13.30 o
   3   6  -3        168.74        186.77        15.30 o
   3   6  -3        168.74        166.93        11.93 o
   3   6  -3        168.74        171.58        11.29 o
  -3  -6   3        170.19        192.37        15.41 o
  -3  -6   3        170.19        173.16        11.93 o
  -3  -6   3        170.19        182.13        10.66 o
  -3  -6   3        170.19        181.29        10.87 o
   2   6  -3        189.55        196.59        12.77 o
   2   6  -3        189.55        220.23        16.67 o
   2   6  -3        189.55        212.52        12.66 o
   2   6  -3        189.55        199.86        12.35 o
  -2  -6   3        192.05        206.40        11.29 o
  -2  -6   3        192.05        181.60        10.98 o
  -2  -6   3        192.05        197.96        15.20 o
   1   6  -3        137.38        143.51         9.60 o
   1   6  -3        137.38        134.12         9.50 o
   1   6  -3        137.38        138.55        13.40 o
   1   6  -3        137.38        147.63         9.50 o
  -1  -6   3        136.22        156.81        10.13 o
  -1  -6   3        136.22        133.07        11.19 o
   0   6  -3         23.11         31.55         6.65 o
   0   6  -3         23.11         18.68         3.59 o
   0   6  -3         23.11         34.61         8.65 o
   0   6  -3         23.11         25.64         4.54 o
   0  -6   3         23.16         31.13         4.43 o
   0  -6   3         23.16         25.96         4.96 o
   0  -6   3         23.16         26.70         3.80 o
  -1   6  -3         59.19         68.80         8.34 o
  -1   6  -3         59.19         62.25         6.54 o
  -1   6  -3         59.19         76.29         6.75 o
   1  -6   3         60.54         51.50         6.75 o
   1  -6   3         60.54         53.28         4.64 o
   1  -6   3         60.54         57.19         7.49 o
  -2   6  -3        191.12        216.53        16.25 o
  -2   6  -3        191.12        196.69        12.88 o
  -2   6  -3        191.12        198.59        12.35 o
  -2   6  -3        191.12        208.09        13.19 o
  -2   6  -3        191.12        184.24        13.30 o
   2  -6   3        189.97        190.47        13.61 o
   2  -6   3        189.97        200.91        12.45 o
  -3   6  -3         61.09         56.66         6.97 o
  -3   6  -3         61.09         53.07         8.65 o
  -3   6  -3         61.09         49.39         6.44 o
  -3   6  -3         61.09         56.13         6.02 o
  -3   6  -3         61.09         61.09         5.91 o
   3  -6   3         61.13         57.93         6.02 o
   3  -6   3         61.13         57.08         5.80 o
  -4   6  -3        259.20        254.53        21.11 o
  -4   6  -3        259.20        248.51        14.14 o
  -4   6  -3        259.20        241.97        15.30 o
  -4   6  -3        259.20        263.80        20.47 o
   4  -6   3        259.25        209.67        20.16 o
   4  -6   3        259.25        238.17        14.77 o
  -5   6  -3         86.13         85.68         6.97 o
  -5   6  -3         86.13         90.01         7.60 o
   5  -6   3         86.07         87.16         7.39 o
   5  -6   3         86.07         86.63         6.54 o
   5  -6   3         86.07         68.90         8.02 o
   5  -6   3         86.07         75.45        11.61 o
  -6   6  -3          0.77          0.00         1.90 o
   6  -6   3          0.67         -1.27         2.85 o
   6  -6   3          0.67          0.32         1.69 o
   9   5  -3         38.72         51.18         4.33 o
   9   5  -3         38.72         36.51         4.85 o
  -9  -5   3         38.91         46.33         5.28 o
  -9  -5   3         38.91         43.48         5.07 o
   8   5  -3         52.88         46.22         7.60 o
   8   5  -3         52.88         65.00         5.80 o
   8   5  -3         52.88         61.83         7.92 o
   8   5  -3         52.88         62.15         5.80 o
  -8  -5   3         53.08         52.97         5.59 o
  -8  -5   3         53.08         50.97         6.86 o
  -8  -5   3         53.08         55.71         7.81 o
   7   5  -3         34.51         33.03         6.97 o
   7   5  -3         34.51         27.02         4.33 o
   7   5  -3         34.51         32.19         6.23 o
   7   5  -3         34.51         37.89         5.17 o
  -7  -5   3         34.09         36.73         4.54 o
  -7  -5   3         34.09         39.79         5.28 o
  -7  -5   3         34.09         36.83         6.33 o
  -7  -5   3         34.09         29.65         7.07 o
   6   5  -3          9.80         14.35         5.59 o
   6   5  -3          9.80          5.07         2.64 o
   6   5  -3          9.80         10.66         5.28 o
   6   5  -3          9.80         11.29         4.22 o
  -6  -5   3          9.78          9.39         3.17 o
  -6  -5   3          9.78         16.99         4.75 o
  -6  -5   3          9.78          1.37         3.27 o
  -6  -5   3          9.78          4.54         5.07 o
   5   5  -3         86.68         87.48         7.07 o
   5   5  -3         86.68         97.29         8.34 o
   5   5  -3         86.68         99.51         9.39 o
   5   5  -3         86.68        101.20         9.60 o
  -5  -5   3         86.47        108.69        13.40 o
  -5  -5   3         86.47         80.93         7.39 o
  -5  -5   3         86.47         98.98         9.18 o
   4   5  -3        195.87        197.43        12.66 o
   4   5  -3        195.87        185.08        12.35 o
   4   5  -3        195.87        177.91        12.88 o
   4   5  -3        195.87        195.53        14.67 o
   4   5  -3        195.87        189.83        13.40 o
  -4  -5   3        195.30        167.04        12.66 o
  -4  -5   3        195.30        191.84        11.50 o
  -4  -5   3        195.30        190.89        15.72 o
  -4  -5   3        195.30        200.39        12.03 o
   3   5  -3        571.03        559.59        31.34 o
   3   5  -3        571.03        597.78        33.67 o
   3   5  -3        571.03        564.76        32.08 o
  -3  -5   3        577.20        596.52        29.97 o
  -3  -5   3        577.20        609.29        34.72 o
  -3  -5   3        577.20        625.75        30.18 o
   2   5  -3        367.05        477.38        24.38 o
   2   5  -3        367.05        496.48        25.86 o
  -2  -5   3        369.71        446.26        26.28 o
  -2  -5   3        369.71        398.56        22.69 o
   1   5  -3         51.94         56.87         5.07 o
   1   5  -3         51.94         60.35         8.23 o
  -1  -5   3         53.02         60.99         6.97 o
  -1  -5   3         53.02         54.55         4.12 o
   0   5  -3         66.63         88.43         9.60 o
   0   5  -3         66.63         63.20         6.65 o
   0  -5   3         66.71         57.08         5.49 o
   0  -5   3         66.71         80.62         4.54 o
   0  -5   3         66.71         69.64         6.54 o
   0  -5   3         66.71         66.05         5.91 o
  -1   5  -3         25.25         26.17         5.28 o
   1  -5   3         25.53         22.16         4.22 o
  -2   5  -3        185.92        222.55        13.30 o
  -2   5  -3        185.92        197.85        12.98 o
  -2   5  -3        185.92        184.45        12.03 o
  -2   5  -3        185.92        229.51        16.04 o
  -2   5  -3        185.92        194.90        14.77 o
   2  -5   3        186.70        194.69        13.19 o
  -3   5  -3         92.10        100.46         8.55 o
  -3   5  -3         92.10        102.57         7.70 o
  -3   5  -3         92.10         97.29         7.49 o
  -3   5  -3         92.10         93.49         8.86 o
  -3   5  -3         92.10         85.05        11.19 o
   3  -5   3         91.83         88.00         6.97 o
   3  -5   3         91.83         98.77         7.60 o
  -4   5  -3        272.41        269.61        15.51 o
  -4   5  -3        272.41        247.77        20.26 o
  -4   5  -3        272.41        243.87        17.20 o
  -4   5  -3        272.41        257.90        16.67 o
  -4   5  -3        272.41        277.94        16.57 o
   4  -5   3        271.52        262.97        15.94 o
   4  -5   3        271.52        283.75        15.51 o
  -5   5  -3          1.15          2.32         3.90 o
  -5   5  -3          1.15         -1.90         2.74 o
  -5   5  -3          1.15          0.42         3.27 o
   5  -5   3          1.20         -4.12         4.12 o
   5  -5   3          1.20          0.74         2.85 o
  -6   5  -3         14.22         14.35         3.48 o
   6  -5   3         14.15         14.25         2.95 o
   6  -5   3         14.15         13.51         4.64 o
   6  -5   3         14.15         12.45         3.59 o
   9   4  -3          6.58          6.86         2.95 o
   9   4  -3          6.58          8.44         2.22 o
  -9  -4   3          6.58          5.59         3.69 o
  -9  -4   3          6.58          6.33         2.95 o
   8   4  -3         18.66         21.85         4.64 o
   8   4  -3         18.66         20.05         3.59 o
   8   4  -3         18.66         14.35         4.96 o
  -8  -4   3         18.98         25.01         3.69 o
  -8  -4   3         18.98         17.84         4.64 o
  -8  -4   3         18.98         23.85         5.38 o
   7   4  -3         32.36         35.88         4.96 o
   7   4  -3         32.36         28.18         6.75 o
   7   4  -3         32.36         27.97         6.12 o
   7   4  -3         32.36         33.98         4.64 o
  -7  -4   3         32.00         38.94         4.22 o
  -7  -4   3         32.00         40.00         7.49 o
  -7  -4   3         32.00         35.35         6.54 o
   6   4  -3         13.44          3.80         3.90 o
   6   4  -3         13.44          7.49         4.22 o
   6   4  -3         13.44          9.81         3.59 o
   6   4  -3         13.44         11.08         3.38 o
  -6  -4   3         13.62         21.21         5.07 o
  -6  -4   3         13.62          7.81         5.38 o
  -6  -4   3         13.62          8.65         3.38 o
  -6  -4   3         13.62         13.51         3.27 o
   5   4  -3        156.75        162.08        12.24 o
   5   4  -3        156.75        148.26        12.03 o
   5   4  -3        156.75        148.05        10.03 o
   5   4  -3        156.75        157.66        11.08 o
  -5  -4   3        157.12        162.39        14.56 o
  -5  -4   3        157.12        159.86        10.24 o
  -5  -4   3        157.12        157.55        10.66 o
   4   4  -3        213.03        195.22        16.04 o
   4   4  -3        213.03        193.84        13.61 o
   4   4  -3        213.03        186.14        13.09 o
  -4  -4   3        210.94        184.56        14.99 o
  -4  -4   3        210.94        198.17        11.82 o
  -4  -4   3        210.94        192.05        11.50 o
  -4  -4   3        210.94        186.46        12.88 o
   3   4  -3        280.44        264.22        16.25 o
   3   4  -3        280.44        281.43        17.31 o
   3   4  -3        280.44        253.89        18.78 o
  -3  -4   3        280.83        253.05        15.62 o
  -3  -4   3        280.83        267.28        14.56 o
  -3  -4   3        280.83        281.64        14.77 o
  -3  -4   3        280.83        259.27        17.94 o
   2   4  -3        751.27        900.74        45.06 o
   2   4  -3        751.27        970.60        46.43 o
  -2  -4   3        749.08        813.79        42.85 o
  -2  -4   3        749.08        851.46        45.70 o
   1   4  -3        480.97        476.11        26.81 o
   1   4  -3        480.97        504.50        27.86 o
   1   4  -3        480.97        491.31        24.69 o
   1   4  -3        480.97        423.67        29.44 o
  -1  -4   3        483.56        544.08        25.75 o
   0   4  -3         11.70         13.30         3.17 o
   0   4  -3         11.70         16.15         5.38 o
   0  -4   3         11.22         15.94         3.27 o
   0  -4   3         11.22         16.04         3.06 o
  -1   4  -3        890.17        918.05        46.43 o
   1  -4   3        885.54        926.59        45.17 o
   1  -4   3        885.54        913.30        51.29 o
   1  -4   3        885.54        829.72        43.59 o
  -2   4  -3         11.00         16.78         4.54 o
   2  -4   3         11.16         16.36         3.59 o
  -3   4  -3         50.59         46.33         5.49 o
  -3   4  -3         50.59         43.06         5.70 o
  -3   4  -3         50.59         53.28         5.28 o
  -3   4  -3         50.59         61.30         8.97 o
   3  -4   3         50.32         55.39         6.65 o
   3  -4   3         50.32         46.12         4.64 o
  -4   4  -3         52.73         58.03         5.80 o
  -4   4  -3         52.73         63.31         6.02 o
  -4   4  -3         52.73         65.63         8.23 o
  -4   4  -3         52.73         55.71         9.29 o
   4  -4   3         53.26         63.84         6.12 o
   4  -4   3         53.26         59.19         6.44 o
  -5   4  -3         53.14         54.23         6.44 o
  -5   4  -3         53.14         46.43         8.86 o
  -5   4  -3         53.14         57.82         7.07 o
   5  -4   3         54.63         29.65         8.13 o
   5  -4   3         54.63         55.29         5.91 o
   5  -4   3         54.63         63.94         6.97 o
  -6   4  -3         46.12         39.05         4.96 o
  -6   4  -3         46.12         56.56         6.12 o
   6  -4   3         45.49         47.49         6.12 o
   6  -4   3         45.49         29.34         7.07 o
  -7   4  -3         36.34         42.00         4.75 o
  -7   4  -3         36.34         32.72         3.90 o
   7  -4   3         36.11         37.04         4.64 o
   7  -4   3         36.11         37.36         4.33 o
   7  -4   3         36.11         43.90         6.75 o
   9   3  -3          7.47          7.81         2.53 o
  -9  -3   3          7.69          5.17         2.95 o
  -9  -3   3          7.69          4.54         4.22 o
   8   3  -3         87.87         86.21        11.19 o
   8   3  -3         87.87         76.50         9.81 o
   8   3  -3         87.87         73.23        11.61 o
   8   3  -3         87.87         85.26         7.60 o
  -8  -3   3         88.33         97.61         6.44 o
  -8  -3   3         88.33         86.63         8.86 o
   7   3  -3         26.25         35.46         7.28 o
   7   3  -3         26.25         31.34         5.91 o
   7   3  -3         26.25         23.53         4.54 o
  -7  -3   3         26.28         32.19         6.54 o
  -7  -3   3         26.28         26.81         4.33 o
  -7  -3   3         26.28         27.86         5.91 o
   6   3  -3          3.98          3.38         3.06 o
   6   3  -3          3.98          6.54         2.95 o
   6   3  -3          3.98          4.75         3.27 o
   6   3  -3          3.98          6.02         3.90 o
   6   3  -3          3.98          2.22         4.01 o
   6   3  -3          3.98          5.49         2.74 o
  -6  -3   3          3.89         -0.11         2.32 o
  -6  -3   3          3.89          3.38         4.75 o
  -6  -3   3          3.89          4.22         2.22 o
  -6  -3   3          3.89          3.69         3.90 o
   5   3  -3         40.69         45.91         6.75 o
   5   3  -3         40.69         55.92         9.39 o
   5   3  -3         40.69         42.53         4.22 o
  -5  -3   3         40.90         40.74         4.96 o
  -5  -3   3         40.90         27.54         7.18 o
  -5  -3   3         40.90         40.52         4.43 o
  -5  -3   3         40.90         30.39         6.75 o
  -5  -3   3         40.90         43.27         6.33 o
   4   3  -3        687.75        715.23        34.72 o
   4   3  -3        687.75        661.63        34.30 o
   4   3  -3        687.75        566.87        35.56 o
  -4  -3   3        684.37        647.38        34.19 o
  -4  -3   3        684.37        641.05        32.93 o
  -4  -3   3        684.37        658.04        38.31 o
  -4  -3   3        684.37        637.99        32.61 o
   3   3  -3        390.78        375.76        21.42 o
   3   3  -3        390.78        367.44        21.63 o
   3   3  -3        390.78        385.05        21.53 o
   3   3  -3        390.78        375.55        19.84 o
   3   3  -3        390.78        404.89        21.32 o
  -3  -3   3        388.92        400.56        21.21 o
  -3  -3   3        388.92        372.49        19.95 o
   2   3  -3       1227.43       1408.21        64.89 o
   2   3  -3       1227.43       1375.60        66.69 o
   2   3  -3       1227.43       1292.24        65.21 o
  -2  -3   3       1225.82       1283.69        63.20 o
  -2  -3   3       1225.82       1205.39        65.31 o
   1   3  -3        546.46        545.34        27.65 o
   1   3  -3        546.46        497.12        27.76 o
   1   3  -3        546.46        503.45        27.33 o
   1   3  -3        546.46        522.55        25.22 o
  -1  -3   3        546.97        506.93        27.02 o
  -1  -3   3        546.97        513.68        25.22 o
   0   3  -3        572.20        532.05        27.76 o
   0   3  -3        572.20        556.85        29.23 o
   0  -3   3        572.46        551.68        27.23 o
   0  -3   3        572.46        522.34        28.49 o
  -1   3  -3        541.61        528.56        28.71 o
   1  -3   3        541.93        502.71        29.97 o
   1  -3   3        541.93        582.16        27.76 o
   1  -3   3        541.93        525.61        27.23 o
  -2   3  -3        691.70        836.37        41.90 o
   2  -3   3        696.36        795.64        38.31 o
   2  -3   3        696.36        721.88        39.47 o
  -3   3  -3        629.47        608.13        31.45 o
  -3   3  -3        629.47        589.45        33.88 o
   3  -3   3        623.89        533.74        30.29 o
   3  -3   3        623.89        600.95        31.24 o
   3  -3   3        623.89        623.01        30.08 o
  -4   3  -3        408.69        430.96        23.11 o
  -4   3  -3        408.69        480.55        25.12 o
  -4   3  -3        408.69        415.13        26.91 o
  -4   3  -3        408.69        404.57        23.22 o
  -4   3  -3        408.69        407.11        23.96 o
   4  -3   3        407.92        397.82        23.64 o
   4  -3   3        407.92        419.35        22.37 o
  -5   3  -3         97.62        105.95         8.97 o
  -5   3  -3         97.62         93.49         9.29 o
  -5   3  -3         97.62         59.83         9.81 o
  -5   3  -3         97.62         95.50         8.34 o
   5  -3   3         98.92         95.08         8.76 o
   5  -3   3         98.92         90.85         7.60 o
  -6   3  -3         27.17         16.67         5.49 o
  -6   3  -3         27.17         30.29         4.96 o
  -6   3  -3         27.17         22.80         4.54 o
   6  -3   3         27.29         22.27         4.96 o
   6  -3   3         27.29         23.64         4.22 o
   6  -3   3         27.29         24.80         7.92 o
   6  -3   3         27.29         29.87         5.70 o
  -7   3  -3         14.50         19.21         3.90 o
  -7   3  -3         14.50         19.00         3.48 o
   7  -3   3         14.51         12.35         5.07 o
   7  -3   3         14.51          7.70         4.12 o
   7  -3   3         14.51         14.56         2.64 o
   7  -3   3         14.51         19.42         3.59 o
   7  -3   3         14.51          5.91         3.90 o
  -8   3  -3          4.58          2.53         1.79 o
   8  -3   3          4.46          3.80         2.01 o
   8  -3   3          4.46          2.74         3.06 o
   9   2  -3          6.20          9.18         2.64 o
  -9  -2   3          6.17          4.01         2.53 o
  -9  -2   3          6.17          4.85         2.85 o
   8   2  -3          2.58          2.74         3.69 o
   8   2  -3          2.58          1.06         3.90 o
   8   2  -3          2.58          1.37         3.06 o
   8   2  -3          2.58          3.06         2.64 o
   8   2  -3          2.58          2.43         2.43 o
  -8  -2   3          2.44          2.74         3.90 o
  -8  -2   3          2.44          0.53         3.38 o
   7   2  -3          7.89         11.19         4.43 o
   7   2  -3          7.89          0.74         3.90 o
   7   2  -3          7.89          8.34         3.38 o
   7   2  -3          7.89          6.33         4.12 o
   7   2  -3          7.89         10.87         3.48 o
  -7  -2   3          7.88          3.27         3.27 o
  -7  -2   3          7.88         12.03         5.07 o
  -7  -2   3          7.88          7.18         2.85 o
   6   2  -3        163.54        183.29        14.88 o
   6   2  -3        163.54        171.15        11.19 o
   6   2  -3        163.54        179.17        13.51 o
  -6  -2   3        162.78        176.54        13.51 o
  -6  -2   3        162.78        163.24        13.40 o
  -6  -2   3        162.78        171.58        11.93 o
   5   2  -3        145.16        131.38         9.08 o
   5   2  -3        145.16        134.02        10.87 o
   5   2  -3        145.16        140.35         9.71 o
   5   2  -3        145.16        145.20        11.93 o
  -5  -2   3        145.91        144.04         9.29 o
  -5  -2   3        145.91        142.88        18.68 o
  -5  -2   3        145.91        102.88         9.92 o
  -5  -2   3        145.91        149.53        12.66 o
  -5  -2   3        145.91        148.79         8.65 o
   4   2  -3        279.60        279.42        17.41 o
   4   2  -3        279.60        272.56        15.51 o
   4   2  -3        279.60        273.41        16.78 o
   4   2  -3        279.60        276.36        15.20 o
  -4  -2   3        282.35        269.40        15.09 o
  -4  -2   3        282.35        286.39        15.51 o
  -4  -2   3        282.35        280.05        16.99 o
  -4  -2   3        282.35        292.40        18.47 o
  -4  -2   3        282.35        281.00        14.99 o
   3   2  -3        402.80        424.20        21.74 o
  -3  -2   3        401.07        391.28        20.37 o
  -3  -2   3        401.07        376.92        22.48 o
  -3  -2   3        401.07        375.45        19.10 o
   2   2  -3        872.90        872.89        42.32 o
   2   2  -3        872.90        816.85        43.16 o
   2   2  -3        872.90        934.83        43.27 o
   2   2  -3        872.90        926.91        45.06 o
  -2  -2   3        872.82        791.42        43.90 o
  -2  -2   3        872.82        842.39        43.90 o
   1   2  -3       1855.75       1609.02        78.82 o
   1   2  -3       1855.75       1661.67        78.30 o
   1   2  -3       1855.75       1580.52        78.61 o
  -1  -2   3       1855.33       1599.10        78.30 o
   0   2  -3        365.29        401.30        20.26 o
   0   2  -3        365.29        371.54        19.31 o
   0   2  -3        365.29        370.80        19.10 o
   0  -2   3        365.38        361.10        18.89 o
   0  -2   3        365.38        359.31        19.21 o
  -1   2  -3        932.91        815.37        42.32 o
  -1   2  -3        932.91        857.59        41.69 o
   1  -2   3        930.33        762.83        42.42 o
   1  -2   3        930.33        851.15        40.63 o
  -2   2  -3        285.29        331.77        19.52 o
  -2   2  -3        285.29        352.24        21.85 o
   2  -2   3        281.83        312.03        16.67 o
   2  -2   3        281.83        311.08        17.73 o
  -3   2  -3          0.87          0.32         2.64 o
  -3   2  -3          0.87          4.33         3.80 o
  -3   2  -3          0.87          0.21         5.70 o
   3  -2   3          0.79         -0.84         2.32 o
   3  -2   3          0.79          1.27         1.90 o
   3  -2   3          0.79          3.48         2.74 o
  -4   2  -3        276.47        273.93        15.41 o
  -4   2  -3        276.47        275.20        22.80 o
  -4   2  -3        276.47        254.63        15.51 o
  -4   2  -3        276.47        225.50        17.20 o
   4  -2   3        278.19        265.07        14.67 o
   4  -2   3        278.19        268.02        16.25 o
  -5   2  -3         23.28         17.31         5.17 o
  -5   2  -3         23.28         32.93         5.28 o
  -5   2  -3         23.28         29.44         3.90 o
  -5   2  -3         23.28         42.21         6.33 o
  -5   2  -3         23.28         26.91         6.86 o
  -5   2  -3         23.28         24.91         4.64 o
   5  -2   3         23.44         21.42         3.80 o
   5  -2   3         23.44         26.49         5.49 o
   5  -2   3         23.44         25.01         4.75 o
   5  -2   3         23.44         30.18         4.33 o
  -6   2  -3         13.04          8.02         4.85 o
  -6   2  -3         13.04         15.30         3.17 o
  -6   2  -3         13.04         20.37         5.49 o
  -6   2  -3         13.04         18.78         4.22 o
  -6   2  -3         13.04         13.30         4.22 o
   6  -2   3         12.90          9.71         6.02 o
   6  -2   3         12.90         13.82         3.69 o
   6  -2   3         12.90         15.20         4.43 o
   6  -2   3         12.90         15.51         3.48 o
  -7   2  -3         15.33         13.09         3.59 o
  -7   2  -3         15.33         20.37         4.33 o
   7  -2   3         15.72         14.14         3.06 o
   7  -2   3         15.72         11.50         6.02 o
   7  -2   3         15.72         11.93         5.07 o
   7  -2   3         15.72         19.52         3.80 o
   7  -2   3         15.72         13.93         4.33 o
  -8   2  -3          6.62          6.65         2.01 o
  -8   2  -3          6.62          5.91         2.22 o
   8  -2   3          6.86          5.70         3.48 o
   8  -2   3          6.86          7.39         2.32 o
   8  -2   3          6.86          7.70         2.43 o
   8  -2   3          6.86          7.81         4.01 o
   9   1  -3          1.12          2.43         2.11 o
  -9  -1   3          1.07          4.12         2.64 o
  -9  -1   3          1.07          0.11         1.69 o
   8   1  -3        165.30        177.80        11.93 o
   8   1  -3        165.30        167.57        14.56 o
   8   1  -3        165.30        173.05        12.35 o
  -8  -1   3        166.50        195.64        13.40 o
  -8  -1   3        166.50        181.29        12.24 o
   7   1  -3         99.63        101.72         8.34 o
   7   1  -3         99.63         99.82        12.45 o
   7   1  -3         99.63        106.58        13.40 o
   7   1  -3         99.63         94.55         9.29 o
  -7  -1   3        100.29        110.80        10.34 o
  -7  -1   3        100.29         92.01         9.60 o
   6   1  -3         72.90         95.18         8.86 o
   6   1  -3         72.90         73.97         8.55 o
   6   1  -3         72.90         77.66         7.18 o
   6   1  -3         72.90         69.64        10.34 o
  -6  -1   3         73.01         66.05         7.49 o
  -6  -1   3         73.01         73.55         7.49 o
  -6  -1   3         73.01         98.56        13.19 o
  -6  -1   3         73.01         80.93         9.50 o
   5   1  -3         28.92         31.55         5.38 o
   5   1  -3         28.92         29.55         4.54 o
   5   1  -3         28.92         37.25         7.07 o
   5   1  -3         28.92         27.76         4.12 o
  -5  -1   3         29.23         29.97         4.75 o
  -5  -1   3         29.23         43.69         9.29 o
  -5  -1   3         29.23         32.08         5.49 o
  -5  -1   3         29.23         32.19         5.91 o
  -5  -1   3         29.23         33.14         6.33 o
  -5  -1   3         29.23         30.82         4.75 o
   4   1  -3        601.92        620.26        31.13 o
   4   1  -3        601.92        563.50        37.04 o
   4   1  -3        601.92        626.91        31.45 o
   4   1  -3        601.92        584.17        32.19 o
  -4  -1   3        605.66        667.12        33.88 o
  -4  -1   3        605.66        593.35        32.72 o
  -4  -1   3        605.66        623.53        31.77 o
   3   1  -3        156.24        163.87        11.19 o
   3   1  -3        156.24        161.97         9.81 o
  -3  -1   3        156.49        170.10        11.61 o
  -3  -1   3        156.49        167.57        10.03 o
  -3  -1   3        156.49        156.07         9.50 o
   2   1  -3       3191.22       3060.48       144.46 o
   2   1  -3       3191.22       2989.68       146.47 o
   1   1  -3       6617.59       5448.99       262.12 o
   0   1  -3        748.23        765.78        36.83 o
   0   1  -3        748.23        737.50        37.25 o
   0   1  -3        748.23        814.11        37.36 o
   0   1  -3        748.23        718.71        36.83 o
   0  -1   3        748.17        758.50        36.83 o
   0  -1   3        748.17        708.69        36.41 o
  -1   1  -3       2572.55       2138.00       101.30 o
   1  -1   3       2566.19       1996.60       100.46 o
  -2   1  -3        962.36       1104.51        58.24 o
   2  -1   3        966.99       1136.37        54.55 o
   2  -1   3        966.99       1089.53        57.82 o
  -3   1  -3       2780.53       2660.66       133.38 o
  -3   1  -3       2780.53       2659.60       129.37 o
  -3   1  -3       2780.53       2528.86       127.26 o
   3  -1   3       2790.58       2728.08       128.53 o
  -4   1  -3        381.76        369.12        20.79 o
  -4   1  -3        381.76        396.66        28.49 o
  -4   1  -3        381.76        370.17        23.22 o
   4  -1   3        379.95        350.97        20.90 o
   4  -1   3        379.95        356.25        19.42 o
  -5   1  -3        286.72        274.88        16.46 o
  -5   1  -3        286.72        294.51        18.05 o
  -5   1  -3        286.72        293.77        15.72 o
  -5   1  -3        286.72        286.91        20.58 o
  -5   1  -3        286.72        283.11        17.62 o
  -5   1  -3        286.72        296.73        16.89 o
  -5   1  -3        286.72        296.41        26.49 o
   5  -1   3        286.60        299.16        16.25 o
   5  -1   3        286.60        245.87        16.04 o
   5  -1   3        286.60        271.82        17.84 o
  -6   1  -3        249.95        264.86        15.72 o
  -6   1  -3        249.95        267.60        14.99 o
  -6   1  -3        249.95        280.16        17.41 o
  -6   1  -3        249.95        263.39        16.25 o
  -6   1  -3        249.95        245.45        19.84 o
   6  -1   3        251.10        247.88        16.57 o
   6  -1   3        251.10        276.04        15.72 o
   6  -1   3        251.10        239.01        20.47 o
   6  -1   3        251.10        244.92        15.62 o
  -7   1  -3          6.52          7.60         4.64 o
  -7   1  -3          6.52          5.38         3.48 o
  -7   1  -3          6.52          9.08         5.07 o
  -7   1  -3          6.52          9.92         4.43 o
  -7   1  -3          6.52          7.18         2.53 o
   7  -1   3          6.59          5.59         4.22 o
   7  -1   3          6.59          3.59         2.95 o
   7  -1   3          6.59          4.85         3.69 o
  -8   1  -3         47.05         57.72         6.23 o
  -8   1  -3         47.05         54.02         5.49 o
   8  -1   3         47.28         53.07         7.70 o
   8  -1   3         47.28         35.35        12.88 o
   8  -1   3         47.28         48.44         5.17 o
   8  -1   3         47.28         54.13         5.49 o
   8  -1   3         47.28         41.79         5.59 o
   8   0  -3         25.20         28.07         4.12 o
   8   0  -3         25.20         11.40         4.22 o
   8   0  -3         25.20         22.69         5.91 o
   8   0  -3         25.20         23.22         3.80 o
  -8   0   3         25.93         30.82         4.75 o
  -8   0   3         25.93         35.35         5.80 o
   7   0  -3         14.90         10.03         4.96 o
   7   0  -3         14.90         17.62         4.64 o
   7   0  -3         14.90         18.57         3.80 o
  -7   0   3         14.87         15.41         4.64 o
  -7   0   3         14.87         16.36         4.64 o
   6   0  -3        315.18        338.94        18.89 o
   6   0  -3        315.18        316.15        19.42 o
   6   0  -3        315.18        304.96        19.63 o
  -6   0   3        316.82        338.31        22.16 o
  -6   0   3        316.82        319.95        20.79 o
  -6   0   3        316.82        303.27        20.16 o
  -6   0   3        316.82        329.13        19.95 o
  -6   0   3        316.82        321.32        19.31 o
   5   0  -3        109.18        117.45        11.61 o
   5   0  -3        109.18        119.66         9.60 o
   5   0  -3        109.18        111.54         8.86 o
   5   0  -3        109.18        104.47         8.13 o
  -5   0   3        109.46        113.97         9.60 o
  -5   0   3        109.46        104.36         9.29 o
  -5   0   3        109.46        107.63        10.03 o
  -5   0   3        109.46        113.54         8.97 o
  -5   0   3        109.46        117.03        11.29 o
   4   0  -3        220.25        250.62        16.67 o
   4   0  -3        220.25        243.13        14.04 o
   4   0  -3        220.25        221.81        14.46 o
   4   0  -3        220.25        241.44        13.72 o
  -4   0   3        219.58        250.09        15.41 o
  -4   0   3        219.58        226.14        14.67 o
   3   0  -3        383.81        379.88        22.06 o
  -3   0   3        382.25        396.24        21.53 o
  -3   0   3        382.25        372.60        20.68 o
   2   0  -3       1707.58       1752.94        85.37 o
   2   0  -3       1707.58       1788.82        87.69 o
   2   0  -3       1707.58       1858.99        87.69 o
  -2   0   3       1715.69       1703.56        85.58 o
  -2   0   3       1715.69       1806.66        86.53 o
   0   0  -3       1419.65       1324.94        61.41 o
   0   0  -3       1419.65       1285.06        61.41 o
   0   0   3       1419.29       1280.52        61.83 o
   0   0   3       1419.29       1210.67        61.41 o
  -1   0  -3       6676.69       6007.31       287.44 o
  -2   0  -3        735.59        663.43        37.46 o
  -2   0  -3        735.59        659.52        33.14 o
   2   0   3        724.64        642.64        32.93 o
   2   0   3        724.64        720.72        36.41 o
   2   0   3        724.64        686.95        33.77 o
  -3   0  -3        269.57        265.60        20.79 o
  -3   0  -3        269.57        253.68        14.14 o
   3   0   3        271.87        261.17        15.20 o
  -4   0  -3         75.29         64.26         6.54 o
  -4   0  -3         75.29         70.70         8.55 o
  -4   0  -3         75.29         68.69         5.70 o
  -4   0  -3         75.29         95.39        15.62 o
   4   0   3         76.50         75.45         6.23 o
   4   0   3         76.50         64.89         5.49 o
   4   0   3         76.50         71.22         7.18 o
  -5   0  -3         44.32         53.07        13.72 o
  -5   0  -3         44.32         41.26         4.64 o
  -5   0  -3         44.32         48.33         6.44 o
   5   0   3         43.27         42.74         4.54 o
   5   0   3         43.27         41.69         5.07 o
   5   0   3         43.27         40.52         6.23 o
   5   0   3         43.27         44.96         8.44 o
   5   0   3         43.27         39.05         4.75 o
  -6   0  -3         33.33         47.17         6.65 o
  -6   0  -3         33.33         39.36         5.17 o
  -6   0  -3         33.33         66.90        16.36 o
  -6   0  -3         33.33         39.58         4.64 o
  -6   0  -3         33.33         37.25         7.70 o
   6   0   3         33.10         44.96         5.38 o
   6   0   3         33.10         31.34         9.81 o
   6   0   3         33.10         34.93         5.07 o
   6   0   3         33.10         38.84         5.80 o
  -7   0  -3          0.19         -1.06         2.22 o
  -7   0  -3          0.19         -1.27         3.69 o
  -7   0  -3          0.19          1.27         3.48 o
  -7   0  -3          0.19          1.90         3.48 o
  -7   0  -3          0.19          1.16         2.95 o
   7   0   3          0.17         -1.37         2.53 o
   7   0   3          0.17         -3.59         3.59 o
   7   0   3          0.17         -0.53         4.75 o
   7   0   3          0.17          1.06         2.74 o
  -8   0  -3         16.16         18.15         3.17 o
  -8   0  -3         16.16         23.64         4.12 o
   8   0   3         15.92          5.91         3.80 o
   8   0   3         15.92         14.46         3.38 o
   8   0   3         15.92          7.92         5.07 o
   8   0   3         15.92         14.35         3.17 o
   8   0   3         15.92         20.68         4.85 o
  -9   0  -3         19.13         25.43         3.48 o
   9   0   3         19.56         22.06         4.75 o
   9   0   3         19.56         18.68         4.12 o
   9   0   3         19.56         28.81         2.85 o
   8  -1  -3         10.91         14.77         3.80 o
   8  -1  -3         10.91          8.02         2.95 o
   8  -1  -3         10.91         12.66         3.06 o
  -8   1   3         10.79         12.98         3.80 o
  -8   1   3         10.79         12.45         2.64 o
   7  -1  -3         56.38         51.29         5.80 o
   7  -1  -3         56.38         41.26         7.81 o
  -7   1   3         56.54         58.14         6.44 o
  -7   1   3         56.54         48.76         6.75 o
   6  -1  -3         17.42         13.82         4.43 o
   6  -1  -3         17.42         15.20         3.80 o
   6  -1  -3         17.42         19.84         4.96 o
   6  -1  -3         17.42         12.03         5.49 o
  -6   1   3         17.42         20.79         3.90 o
  -6   1   3         17.42         16.78         4.75 o
  -6   1   3         17.42         23.11         6.75 o
  -6   1   3         17.42         26.17         5.28 o
  -6   1   3         17.42         18.47         4.96 o
   5  -1  -3        144.78        138.13        10.55 o
   5  -1  -3        144.78        149.95        13.72 o
   5  -1  -3        144.78        136.76        11.40 o
   5  -1  -3        144.78        138.66         9.81 o
  -5   1   3        143.60        141.51        13.09 o
  -5   1   3        143.60        157.23        12.03 o
  -5   1   3        143.60        130.43        10.66 o
  -5   1   3        143.60        131.38        10.55 o
  -5   1   3        143.60        142.46        10.76 o
  -5   1   3        143.60        141.83        11.71 o
   4  -1  -3        214.35        212.52        15.72 o
   4  -1  -3        214.35        213.26        12.66 o
   4  -1  -3        214.35        221.60        12.45 o
   4  -1  -3        214.35        184.98        12.98 o
  -4   1   3        216.03        220.33        14.25 o
  -4   1   3        216.03        217.17        18.05 o
  -4   1   3        216.03        193.42        13.93 o
   3  -1  -3       1147.79       1165.61        54.55 o
   3  -1  -3       1147.79       1183.23        57.40 o
   3  -1  -3       1147.79       1060.08        54.34 o
  -3   1   3       1147.59       1097.55        55.92 o
  -3   1   3       1147.59       1075.17        55.82 o
   2  -1  -3        776.88        800.18        41.16 o
   2  -1  -3        776.88        850.52        39.15 o
   2  -1  -3        776.88        841.12        41.69 o
  -2   1   3        773.51        735.39        38.94 o
  -2   1   3        773.51        814.00        40.42 o
   1  -1  -3       4067.63       3616.17       172.84 o
  -1  -1  -3       3267.18       2825.16       137.50 o
  -2  -1  -3       5380.27       5075.86       253.15 o
  -2  -1  -3       5380.27       5387.89       251.25 o
  -3  -1  -3        505.95        470.64        34.51 o
  -3  -1  -3        505.95        488.25        25.33 o
  -3  -1  -3        505.95        472.54        23.53 o
   3   1   3        509.53        469.48        24.06 o
   3   1   3        509.53        474.95        25.33 o
  -4  -1  -3        729.93        688.11        37.36 o
  -4  -1  -3        729.93        733.17        45.59 o
  -4  -1  -3        729.93        748.16        38.10 o
  -4  -1  -3        729.93        774.54        36.41 o
   4   1   3        732.00        711.96        36.94 o
   4   1   3        732.00        745.73        38.52 o
   4   1   3        732.00        764.30        37.04 o
   4   1   3        732.00        707.74        37.15 o
  -5  -1  -3        138.32        136.87        10.76 o
  -5  -1  -3        138.32        146.79        12.88 o
  -5  -1  -3        138.32        160.50        10.87 o
  -5  -1  -3        138.32        128.42        10.13 o
  -5  -1  -3        138.32        130.32        18.05 o
  -5  -1  -3        138.32        143.83        10.24 o
   5   1   3        139.41        152.70        11.71 o
   5   1   3        139.41        140.35         9.81 o
   5   1   3        139.41        125.57         9.39 o
   5   1   3        139.41        147.53         9.18 o
   5   1   3        139.41        141.51        12.35 o
  -6  -1  -3         87.54         94.65         8.65 o
  -6  -1  -3         87.54         81.88        10.55 o
  -6  -1  -3         87.54         97.92         8.65 o
  -6  -1  -3         87.54        122.20        20.68 o
  -6  -1  -3         87.54         96.97         7.39 o
  -6  -1  -3         87.54         76.82         7.28 o
   6   1   3         87.68         95.60         9.92 o
   6   1   3         87.68         85.26         7.70 o
   6   1   3         87.68         94.76         8.76 o
   6   1   3         87.68         97.61        11.29 o
  -7  -1  -3          2.32          3.27         3.59 o
  -7  -1  -3          2.32          4.96         4.75 o
  -7  -1  -3          2.32         -0.21         3.27 o
  -7  -1  -3          2.32          3.06         2.53 o
   7   1   3          2.26          4.64         4.12 o
   7   1   3          2.26          1.69         4.33 o
   7   1   3          2.26         -2.85         4.64 o
   7   1   3          2.26         -0.42         2.64 o
   7   1   3          2.26         -1.16         2.64 o
  -8  -1  -3         27.18         26.49         3.59 o
  -8  -1  -3         27.18         27.02         4.64 o
  -8  -1  -3         27.18         39.47         6.44 o
   8   1   3         26.95         26.17         6.86 o
   8   1   3         26.95         24.80         4.43 o
   8   1   3         26.95         28.71         5.07 o
   8   1   3         26.95         27.54         4.01 o
   8   1   3         26.95         26.17         6.44 o
  -9  -1  -3         15.30         12.66         2.95 o
   9   1   3         15.16         16.36         2.64 o
   9   1   3         15.16         11.08         3.90 o
   8  -2  -3          1.35         -0.32         1.69 o
  -8   2   3          1.25          0.42         1.58 o
   7  -2  -3         99.58         94.65        10.98 o
   7  -2  -3         99.58        116.18         8.76 o
   7  -2  -3         99.58        106.05         9.50 o
  -7   2   3         98.57        115.23         8.34 o
  -7   2   3         98.57        121.35        10.13 o
   6  -2  -3         18.07         17.73         5.17 o
   6  -2  -3         18.07         22.48         6.97 o
   6  -2  -3         18.07         18.26         3.90 o
  -6   2   3         18.89         18.15         4.33 o
  -6   2   3         18.89         15.41         5.70 o
  -6   2   3         18.89         17.20         5.28 o
  -6   2   3         18.89         22.48         5.49 o
  -6   2   3         18.89         17.41         3.80 o
   5  -2  -3          1.47          0.74         3.06 o
   5  -2  -3          1.47          0.63         4.43 o
   5  -2  -3          1.47          0.11         2.53 o
   5  -2  -3          1.47         -0.84         3.06 o
  -5   2   3          1.56          1.48         6.33 o
  -5   2   3          1.56          4.64         3.80 o
  -5   2   3          1.56          1.58         3.06 o
  -5   2   3          1.56          0.63         2.74 o
  -5   2   3          1.56          1.90         4.01 o
  -5   2   3          1.56          3.27         3.38 o
   4  -2  -3        285.93        276.89        16.57 o
   4  -2  -3        285.93        275.94        17.31 o
   4  -2  -3        285.93        325.54        17.31 o
   4  -2  -3        285.93        328.92        21.00 o
  -4   2   3        283.93        304.54        18.57 o
  -4   2   3        283.93        267.60        17.10 o
  -4   2   3        283.93        334.40        19.84 o
  -4   2   3        283.93        294.30        19.31 o
  -4   2   3        283.93        295.78        17.52 o
   3  -2  -3         47.33         54.97         4.54 o
   3  -2  -3         47.33         39.36         5.59 o
   3  -2  -3         47.33         56.66         4.96 o
   3  -2  -3         47.33         42.64         6.75 o
  -3   2   3         47.29         46.96         5.80 o
  -3   2   3         47.29         52.45         6.33 o
   2  -2  -3        468.53        606.23        28.39 o
   2  -2  -3        468.53        551.68        30.82 o
  -2   2   3        471.29        567.29        30.39 o
   1  -2  -3       2577.40       2382.81       116.50 o
   1  -2  -3       2577.40       2483.58       116.81 o
  -1   2   3       2574.15       2441.06       116.50 o
  -1   2   3       2574.15       2374.79       116.18 o
   0  -2  -3          1.55          4.22         2.64 o
   0  -2  -3          1.55          1.58         1.58 o
   0   2   3          1.39          1.69         1.69 o
   0   2   3          1.39          1.79         2.11 o
   0   2   3          1.39          1.58         1.79 o
  -1  -2  -3        888.26        788.16        40.10 o
  -1  -2  -3        888.26        792.16        41.26 o
   1   2   3        890.89        764.30        38.94 o
   1   2   3        890.89        812.42        39.89 o
   1   2   3        890.89        797.22        39.68 o
  -2  -2  -3       1321.94       1284.22        63.31 o
  -2  -2  -3       1321.94       1397.34        66.37 o
  -2  -2  -3       1321.94       1281.79        64.89 o
  -2  -2  -3       1321.94       1410.11        67.95 o
   2   2   3       1315.83       1355.86        64.58 o
   2   2   3       1315.83       1288.54        64.79 o
   2   2   3       1315.83       1224.69        65.31 o
  -3  -2  -3        590.34        505.98        37.46 o
  -3  -2  -3        590.34        551.46        29.34 o
  -3  -2  -3        590.34        559.27        26.49 o
  -3  -2  -3        590.34        503.76        30.71 o
   3   2   3        590.40        563.81        28.92 o
   3   2   3        590.40        514.53        26.49 o
   3   2   3        590.40        552.73        27.97 o
   3   2   3        590.40        495.95        29.76 o
  -4  -2  -3       1631.52       1548.65        85.26 o
  -4  -2  -3       1631.52       1608.49        79.25 o
  -4  -2  -3       1631.52       1567.12        76.18 o
   4   2   3       1631.44       1599.41        78.93 o
   4   2   3       1631.44       1612.71        78.72 o
   4   2   3       1631.44       1550.23        76.40 o
   4   2   3       1631.44       1609.86        78.08 o
  -5  -2  -3         81.94         79.35         5.70 o
  -5  -2  -3         81.94         70.59         7.07 o
  -5  -2  -3         81.94         96.66        16.99 o
  -5  -2  -3         81.94         75.97         5.28 o
  -5  -2  -3         81.94         75.23         8.65 o
   5   2   3         81.08         75.23         6.97 o
   5   2   3         81.08         79.67         8.13 o
   5   2   3         81.08         61.20         7.92 o
   5   2   3         81.08         84.10         7.07 o
   5   2   3         81.08         76.08         7.49 o
   5   2   3         81.08         78.82        10.34 o
  -6  -2  -3        167.17        157.87        21.21 o
  -6  -2  -3        167.17        167.57        14.46 o
  -6  -2  -3        167.17        177.80        11.19 o
  -6  -2  -3        167.17        175.80        12.14 o
  -6  -2  -3        167.17        175.48        13.93 o
  -6  -2  -3        167.17        169.68        11.93 o
   6   2   3        165.84        170.42        10.66 o
   6   2   3        165.84        166.83        14.35 o
   6   2   3        165.84        177.28        11.40 o
   6   2   3        165.84        161.34        13.30 o
   6   2   3        165.84        159.23        11.19 o
   6   2   3        165.84        177.59        11.71 o
  -7  -2  -3          1.21         -2.53         9.18 o
  -7  -2  -3          1.21          0.53         3.48 o
  -7  -2  -3          1.21          1.06         4.96 o
  -7  -2  -3          1.21          2.64         2.74 o
   7   2   3          1.17         -0.63         4.01 o
   7   2   3          1.17          0.74         2.43 o
   7   2   3          1.17          0.21         4.43 o
   7   2   3          1.17         -0.11         2.74 o
   7   2   3          1.17          6.75         4.12 o
  -8  -2  -3         53.25         70.06         7.70 o
  -8  -2  -3         53.25         57.72         5.49 o
  -8  -2  -3         53.25         50.87         6.23 o
   8   2   3         52.69         52.13         5.91 o
   8   2   3         52.69         53.81         5.28 o
   8   2   3         52.69         48.55         8.23 o
   8   2   3         52.69         45.48         8.02 o
   8   2   3         52.69         49.18         6.44 o
  -9  -2  -3         14.84         12.77         3.38 o
  -9  -2  -3         14.84         13.09         2.43 o
   9   2   3         15.16         12.35         4.22 o
   9   2   3         15.16         21.11         3.27 o
   7  -3  -3         20.25         18.89         3.48 o
   7  -3  -3         20.25         15.83         3.17 o
   7  -3  -3         20.25         25.12         4.33 o
  -7   3   3         20.20         24.69         3.27 o
  -7   3   3         20.20         21.00         4.85 o
  -7   3   3         20.20         27.12         3.38 o
   6  -3  -3         63.86         63.84         6.86 o
   6  -3  -3         63.86         80.51        11.29 o
   6  -3  -3         63.86         87.90         8.44 o
  -6   3   3         63.07         69.54         8.34 o
  -6   3   3         63.07         48.44         7.60 o
  -6   3   3         63.07         56.98         6.44 o
  -6   3   3         63.07         67.64         9.08 o
  -6   3   3         63.07         68.69         6.33 o
   5  -3  -3        474.67        480.65        30.29 o
   5  -3  -3        474.67        448.05        25.75 o
   5  -3  -3        474.67        510.73        29.44 o
  -5   3   3        471.87        486.88        26.49 o
  -5   3   3        471.87        454.28        28.28 o
  -5   3   3        471.87        455.97        25.64 o
  -5   3   3        471.87        388.64        32.19 o
  -5   3   3        471.87        470.85        25.12 o
  -5   3   3        471.87        460.82        28.92 o
   4  -3  -3         90.46        102.25         7.39 o
   4  -3  -3         90.46         76.61         7.70 o
   4  -3  -3         90.46        115.23        12.98 o
   4  -3  -3         90.46         87.90         7.70 o
   4  -3  -3         90.46         98.66        14.25 o
  -4   3   3         92.33         92.65         8.55 o
  -4   3   3         92.33         90.64         7.81 o
  -4   3   3         92.33         84.52         9.50 o
  -4   3   3         92.33         93.18         8.86 o
  -4   3   3         92.33         87.16         9.71 o
  -4   3   3         92.33         91.38         8.13 o
   3  -3  -3        377.79        407.63        21.32 o
   3  -3  -3        377.79        350.02        24.27 o
   3  -3  -3        377.79        344.11        18.89 o
   3  -3  -3        377.79        359.10        22.58 o
   3  -3  -3        377.79        343.90        18.68 o
  -3   3   3        379.49        379.56        21.95 o
  -3   3   3        379.49        340.74        20.37 o
  -3   3   3        379.49        343.37        19.95 o
  -3   3   3        379.49        352.03        21.53 o
   2  -3  -3       1614.10       1728.15        86.53 o
   2  -3  -3       1614.10       1674.96        88.22 o
   2  -3  -3       1614.10       1809.09        83.36 o
  -2   3   3       1612.76       1826.50        86.32 o
  -2   3   3       1612.76       1676.86        84.84 o
   1  -3  -3         32.90         51.61         6.97 o
   1  -3  -3         32.90         55.18         5.80 o
  -1   3   3         31.84         37.36         4.85 o
  -1   3   3         31.84         36.51         4.64 o
   0  -3  -3        375.22        356.25        20.90 o
   0   3   3        374.52        348.02        19.63 o
   0   3   3        374.52        347.60        18.89 o
  -1  -3  -3        758.90        706.79        37.99 o
  -1  -3  -3        758.90        726.52        36.51 o
   1   3   3        758.96        729.27        36.62 o
   1   3   3        758.96        677.88        36.41 o
   1   3   3        758.96        694.76        35.46 o
  -2  -3  -3        264.70        282.06        17.94 o
  -2  -3  -3        264.70        292.82        15.62 o
   2   3   3        267.21        302.01        17.73 o
   2   3   3        267.21        305.07        17.94 o
   2   3   3        267.21        362.79        17.73 o
  -3  -3  -3        759.72        686.84        40.63 o
  -3  -3  -3        759.72        653.29        37.57 o
  -3  -3  -3        759.72        691.49        36.62 o
   3   3   3        758.55        660.36        36.62 o
   3   3   3        758.55        675.46        33.88 o
   3   3   3        758.55        707.84        35.88 o
   3   3   3        758.55        709.74        36.09 o
  -4  -3  -3        613.61        578.48        29.34 o
  -4  -3  -3        613.61        592.08        32.93 o
  -4  -3  -3        613.61        513.16        31.55 o
   4   3   3        616.69        616.04        30.82 o
   4   3   3        616.69        586.28        31.98 o
   4   3   3        616.69        604.85        32.29 o
   4   3   3        616.69        566.24        30.18 o
   4   3   3        616.69        571.73        29.34 o
   4   3   3        616.69        621.32        31.66 o
  -5  -3  -3        342.86        296.41        25.64 o
  -5  -3  -3        342.86        294.62        21.11 o
  -5  -3  -3        342.86        351.82        18.26 o
  -5  -3  -3        342.86        366.80        18.57 o
  -5  -3  -3        342.86        328.39        28.92 o
   5   3   3        344.52        382.41        21.11 o
   5   3   3        344.52        359.84        20.79 o
   5   3   3        344.52        353.93        19.52 o
   5   3   3        344.52        370.91        22.16 o
   5   3   3        344.52        334.30        18.68 o
   5   3   3        344.52        329.44        18.78 o
   5   3   3        344.52        342.00        18.15 o
   5   3   3        344.52        349.18        20.37 o
  -6  -3  -3          3.01          2.95         3.27 o
  -6  -3  -3          3.01          3.06         2.01 o
  -6  -3  -3          3.01          4.22         2.95 o
  -6  -3  -3          3.01          1.58         8.55 o
  -6  -3  -3          3.01         -1.16         4.01 o
  -6  -3  -3          3.01          6.02         4.43 o
  -6  -3  -3          3.01          1.90         2.11 o
  -6  -3  -3          3.01          2.64         2.85 o
   6   3   3          3.35          3.90         3.59 o
   6   3   3          3.35          1.69         2.74 o
   6   3   3          3.35          2.95         2.74 o
   6   3   3          3.35          3.48         4.01 o
   6   3   3          3.35          4.01         2.85 o
   6   3   3          3.35          3.06         2.22 o
  -7  -3  -3         65.29         56.03         6.97 o
  -7  -3  -3         65.29         77.24         8.23 o
  -7  -3  -3         65.29         78.61        21.63 o
  -7  -3  -3         65.29         55.39         8.65 o
  -7  -3  -3         65.29         65.84         6.75 o
   7   3   3         65.69         60.35         6.65 o
   7   3   3         65.69         60.35         6.33 o
   7   3   3         65.69         69.96         9.39 o
   7   3   3         65.69         59.51         5.80 o
   7   3   3         65.69         68.90         7.18 o
   7   3   3         65.69         58.35         8.65 o
  -8  -3  -3         29.69         31.45         4.54 o
  -8  -3  -3         29.69         38.10         5.70 o
  -8  -3  -3         29.69         27.12         5.80 o
   8   3   3         29.53         23.32         4.01 o
   8   3   3         29.53         26.91         6.12 o
   8   3   3         29.53         34.93         6.97 o
  -9  -3  -3         18.76         16.67         3.38 o
  -9  -3  -3         18.76         23.11         5.49 o
   9   3   3         18.39         15.51         2.85 o
   9   3   3         18.39         11.40         4.01 o
   7  -4  -3         32.59         35.56         4.54 o
   7  -4  -3         32.59         27.86         3.38 o
   7  -4  -3         32.59         32.82         3.90 o
  -7   4   3         32.44         39.26         3.59 o
   6  -4  -3         77.96         67.95         9.92 o
   6  -4  -3         77.96         89.80         7.39 o
   6  -4  -3         77.96        115.44         9.60 o
  -6   4   3         78.29         86.10         8.65 o
  -6   4   3         78.29         69.96         8.97 o
  -6   4   3         78.29         84.21         7.28 o
   5  -4  -3         13.53         14.35         3.48 o
   5  -4  -3         13.53          7.39         5.70 o
  -5   4   3         13.40         11.93         4.75 o
  -5   4   3         13.40         14.14         6.23 o
  -5   4   3         13.40         11.08         3.38 o
  -5   4   3         13.40         18.47         5.59 o
  -5   4   3         13.40         21.74         4.85 o
   4  -4  -3        171.03        182.66        11.08 o
   4  -4  -3        171.03        151.96        15.83 o
   4  -4  -3        171.03        167.25        11.50 o
  -4   4   3        168.60        162.92        10.98 o
  -4   4   3        168.60        187.20        12.98 o
  -4   4   3        168.60        159.76        14.67 o
  -4   4   3        168.60        160.92        12.45 o
  -4   4   3        168.60        151.01        14.04 o
  -4   4   3        168.60        173.69        12.35 o
   3  -4  -3         50.19         59.40         8.65 o
   3  -4  -3         50.19         49.81         4.75 o
   3  -4  -3         50.19         58.67        11.40 o
   3  -4  -3         50.19         60.57         5.38 o
   3  -4  -3         50.19         42.32         5.38 o
  -3   4   3         50.34         50.87         5.91 o
  -3   4   3         50.34         54.87         7.92 o
  -3   4   3         50.34         56.45         7.81 o
  -3   4   3         50.34         51.39         5.91 o
  -3   4   3         50.34         62.99         7.07 o
   2  -4  -3        393.87        476.43        27.12 o
   2  -4  -3        393.87        489.09        29.55 o
  -2   4   3        402.32        437.39        25.54 o
  -2   4   3        402.32        497.33        27.12 o
  -2   4   3        402.32        457.02        25.12 o
   1  -4  -3        370.39        345.27        19.95 o
   1  -4  -3        370.39        377.45        22.16 o
   1  -4  -3        370.39        340.63        16.99 o
  -1   4   3        368.59        336.73        20.05 o
  -1   4   3        368.59        325.43        21.85 o
   0  -4  -3        116.18         93.39         7.07 o
   0  -4  -3        116.18        118.08         9.50 o
   0   4   3        116.30        112.38         9.71 o
   0   4   3        116.30        108.37         8.23 o
  -1  -4  -3         67.90         75.13         9.92 o
  -1  -4  -3         67.90         81.46         8.23 o
   1   4   3         67.32         75.76         8.02 o
   1   4   3         67.32         73.65        10.13 o
  -2  -4  -3        723.88        743.41        37.89 o
  -2  -4  -3        723.88        760.72        41.26 o
  -2  -4  -3        723.88        832.68        42.64 o
   2   4   3        717.51        788.47        41.16 o
  -3  -4  -3       1011.28        888.61        50.02 o
  -3  -4  -3       1011.28        978.73        50.23 o
  -3  -4  -3       1011.28        907.60        52.97 o
  -3  -4  -3       1011.28       1050.37        46.65 o
   3   4   3       1006.62        919.31        47.17 o
   3   4   3       1006.62        975.67        49.60 o
   3   4   3       1006.62        922.06        49.07 o
  -4  -4  -3         62.21         44.54         6.65 o
  -4  -4  -3         62.21         54.76         4.85 o
  -4  -4  -3         62.21         56.45         5.07 o
  -4  -4  -3         62.21         59.72        13.09 o
   4   4   3         63.28         52.56         5.59 o
   4   4   3         63.28         56.24         7.28 o
   4   4   3         63.28         55.71         4.85 o
  -5  -4  -3         75.71         69.54         6.23 o
  -5  -4  -3         75.71         82.83        10.87 o
  -5  -4  -3         75.71         84.94        15.72 o
  -5  -4  -3         75.71         76.82         6.02 o
   5   4   3         75.87         78.93         7.49 o
   5   4   3         75.87         82.09         7.18 o
   5   4   3         75.87         70.59         6.23 o
   5   4   3         75.87         77.35         8.97 o
   5   4   3         75.87         74.39         7.07 o
  -6  -4  -3        108.17        102.67        14.56 o
  -6  -4  -3        108.17        110.38         9.60 o
  -6  -4  -3        108.17        101.93         8.13 o
  -6  -4  -3        108.17        132.12         7.92 o
  -6  -4  -3        108.17        110.48        10.98 o
  -6  -4  -3        108.17         98.77        19.00 o
  -6  -4  -3        108.17        102.36         8.76 o
   6   4   3        108.81        119.24        10.45 o
   6   4   3        108.81        110.48         8.44 o
   6   4   3        108.81        119.45         9.29 o
   6   4   3        108.81        113.33        12.03 o
   6   4   3        108.81        117.45        10.03 o
   6   4   3        108.81        110.48        10.13 o
  -7  -4  -3        337.10        338.84        19.95 o
  -7  -4  -3        337.10        324.48        18.89 o
  -7  -4  -3        337.10        333.98        17.41 o
  -7  -4  -3        337.10        318.89        19.21 o
  -7  -4  -3        337.10        296.94        21.63 o
  -7  -4  -3        337.10        328.60        18.15 o
   7   4   3        336.80        319.00        19.42 o
   7   4   3        336.80        349.39        21.00 o
   7   4   3        336.80        329.23        21.00 o
  -8  -4  -3         15.04         20.68        16.67 o
  -8  -4  -3         15.04         13.82         4.01 o
  -8  -4  -3         15.04         24.06         6.65 o
   8   4   3         15.04         12.56         6.65 o
   8   4   3         15.04         13.19         3.80 o
   8   4   3         15.04          8.23         4.12 o
   8   4   3         15.04          9.92         3.27 o
  -9  -4  -3         35.63         37.68         4.33 o
  -9  -4  -3         35.63         36.83         4.75 o
   9   4   3         35.61         35.14         5.70 o
   9   4   3         35.61         36.09         4.22 o
   6  -5  -3          5.54          6.02         2.95 o
   6  -5  -3          5.54          4.96         2.32 o
  -6   5   3          5.69          5.80         2.64 o
  -6   5   3          5.69         -1.79         3.27 o
   5  -5  -3         72.49         75.97         7.49 o
   5  -5  -3         72.49         66.79         6.44 o
   5  -5  -3         72.49         64.79         9.71 o
  -5   5   3         71.37         62.68         8.44 o
  -5   5   3         71.37         61.09         6.97 o
   4  -5  -3        167.22        158.17        11.19 o
   4  -5  -3        167.22        174.32        10.87 o
   4  -5  -3        167.22        164.29        14.99 o
  -4   5   3        164.80        155.02        14.56 o
  -4   5   3        164.80        167.88        12.66 o
  -4   5   3        164.80        145.10        11.93 o
  -4   5   3        164.80        148.58        14.04 o
   3  -5  -3          7.00          3.80         4.64 o
   3  -5  -3          7.00         16.25         3.38 o
   3  -5  -3          7.00          9.92         2.64 o
  -3   5   3          6.82         10.55         4.75 o
  -3   5   3          6.82         10.98         3.48 o
  -3   5   3          6.82         12.35         5.91 o
  -3   5   3          6.82         13.82         4.54 o
  -3   5   3          6.82         17.41         4.64 o
   2  -5  -3         53.65         47.91         7.49 o
   2  -5  -3         53.65         54.97         4.22 o
   2  -5  -3         53.65         58.56         9.71 o
  -2   5   3         54.35         58.35         6.75 o
  -2   5   3         54.35         54.97         6.86 o
  -2   5   3         54.35         47.81         7.07 o
  -2   5   3         54.35         61.20         6.75 o
  -2   5   3         54.35         55.39         7.39 o
  -2   5   3         54.35         50.87         7.28 o
   1  -5  -3        667.56        635.99        34.83 o
   1  -5  -3        667.56        644.11        31.45 o
   1  -5  -3        667.56        671.97        38.41 o
  -1   5   3        667.48        638.94        35.88 o
  -1   5   3        667.48        682.95        35.56 o
   0  -5  -3        561.01        537.96        31.03 o
   0  -5  -3        561.01        644.53        34.09 o
   0   5   3        560.95        637.57        32.50 o
   0   5   3        560.95        648.65        34.19 o
   0   5   3        560.95        580.58        32.29 o
  -1  -5  -3        995.06       1070.64        53.81 o
  -1  -5  -3        995.06        995.93        55.18 o
  -1  -5  -3        995.06       1009.74        52.86 o
   1   5   3        997.53       1045.94        51.61 o
   1   5   3        997.53        995.72        53.60 o
  -2  -5  -3        642.05        843.02        41.90 o
  -2  -5  -3        642.05        694.55        37.99 o
  -2  -5  -3        642.05        741.40        42.32 o
  -2  -5  -3        642.05        886.71        45.17 o
   2   5   3        640.20        752.91        42.32 o
   2   5   3        640.20        781.82        39.26 o
  -3  -5  -3         37.48         38.41         7.28 o
  -3  -5  -3         37.48         42.00         4.33 o
  -3  -5  -3         37.48         30.71         6.33 o
  -3  -5  -3         37.48         40.31        10.34 o
  -3  -5  -3         37.48         36.83         5.59 o
   3   5   3         37.88         40.31         4.85 o
   3   5   3         37.88         31.98         6.33 o
  -4  -5  -3        212.83        266.33        22.80 o
  -4  -5  -3        212.83        219.59        12.88 o
  -4  -5  -3        212.83        215.58        12.66 o
  -4  -5  -3        212.83        219.81        17.31 o
   4   5   3        216.96        223.08        16.46 o
   4   5   3        216.96        208.09        13.61 o
  -5  -5  -3        192.06        215.16        17.73 o
  -5  -5  -3        192.06        204.40        12.35 o
  -5  -5  -3        192.06        197.12        11.93 o
  -5  -5  -3        192.06        167.04        21.95 o
   5   5   3        191.79        199.01        15.51 o
   5   5   3        191.79        205.24        12.77 o
   5   5   3        191.79        197.22        12.56 o
   5   5   3        191.79        201.23        13.72 o
   5   5   3        191.79        208.72        13.51 o
   5   5   3        191.79        202.60        12.98 o
  -6  -5  -3        578.82        510.20        42.11 o
  -6  -5  -3        578.82        547.67        30.82 o
  -6  -5  -3        578.82        585.54        29.76 o
  -6  -5  -3        578.82        571.94        29.34 o
   6   5   3        580.09        602.64        40.31 o
   6   5   3        580.09        580.69        30.92 o
   6   5   3        580.09        584.70        30.60 o
   6   5   3        580.09        511.05        32.72 o
   6   5   3        580.09        581.64        29.55 o
   6   5   3        580.09        571.94        30.82 o
  -7  -5  -3         66.05         76.18         8.34 o
  -7  -5  -3         66.05         56.77         6.75 o
  -7  -5  -3         66.05         62.47        16.57 o
  -7  -5  -3         66.05         63.10         5.70 o
  -7  -5  -3         66.05         64.58         6.44 o
   7   5   3         65.74         78.40         8.23 o
   7   5   3         65.74         58.03         6.33 o
   7   5   3         65.74         70.27         8.44 o
   7   5   3         65.74         56.13         7.60 o
  -8  -5  -3         45.76         50.34        14.88 o
  -8  -5  -3         45.76         44.01         5.49 o
  -8  -5  -3         45.76         50.87         6.54 o
   8   5   3         45.76         44.01         6.33 o
   8   5   3         45.76         51.39         6.33 o
   8   5   3         45.76         56.34         5.80 o
  -9  -5  -3         47.79         60.57         5.91 o
  -9  -5  -3         47.79         48.33         4.96 o
   9   5   3         47.28         41.90         4.43 o
 -10  -5  -3          3.79          1.16         1.48 o
  10   5   3          3.76          4.12         1.69 o
   6  -6  -3          2.08          0.74         1.58 o
  -6   6   3          1.96          2.22         1.69 o
   5  -6  -3         47.71         65.74         6.33 o
   5  -6  -3         47.71         53.60         5.49 o
  -5   6   3         48.03         58.88         6.54 o
  -5   6   3         48.03         52.34         7.28 o
   4  -6  -3        135.88        111.33        12.24 o
   4  -6  -3        135.88        138.03         8.97 o
   4  -6  -3        135.88        118.29         9.08 o
  -4   6   3        134.44        138.55        11.71 o
  -4   6   3        134.44        119.24        12.14 o
  -4   6   3        134.44        105.84        11.71 o
   3  -6  -3         73.50         77.77         7.28 o
   3  -6  -3         73.50         67.21         9.71 o
   3  -6  -3         73.50         78.19         6.86 o
  -3   6   3         74.11         91.28        10.13 o
  -3   6   3         74.11         89.69         8.97 o
  -3   6   3         74.11         92.65        10.98 o
   2  -6  -3         43.09         45.80         7.49 o
  -2   6   3         41.32         47.38         7.49 o
  -2   6   3         41.32         37.36         5.59 o
  -2   6   3         41.32         40.00         7.28 o
  -2   6   3         41.32         37.15         5.28 o
  -2   6   3         41.32         31.87         6.23 o
   1  -6  -3        159.05        177.80        15.30 o
   1  -6  -3        159.05        169.89        13.72 o
   1  -6  -3        159.05        160.28         8.97 o
   1  -6  -3        159.05        163.56        12.56 o
  -1   6   3        159.25        182.24        13.40 o
  -1   6   3        159.25        159.23        11.29 o
  -1   6   3        159.25        159.65        11.71 o
  -1   6   3        159.25        184.24        12.56 o
  -1   6   3        159.25        178.22        14.04 o
   0  -6  -3        388.41        459.13        26.28 o
   0  -6  -3        388.41        366.06        22.58 o
   0   6   3        389.00        421.35        23.75 o
   0   6   3        389.00        374.71        22.16 o
   0   6   3        389.00        424.73        25.75 o
   0   6   3        389.00        403.20        22.37 o
  -1  -6  -3        533.27        533.42        30.50 o
  -1  -6  -3        533.27        533.21        33.35 o
  -1  -6  -3        533.27        452.91        39.15 o
   1   6   3        536.15        557.06        31.87 o
   1   6   3        536.15        500.49        28.60 o
   1   6   3        536.15        558.11        29.23 o
  -2  -6  -3        145.21        150.27         9.08 o
  -2  -6  -3        145.21        180.12        13.19 o
  -2  -6  -3        145.21        168.30        16.04 o
  -2  -6  -3        145.21        145.41        13.93 o
   2   6   3        143.71        159.65        14.04 o
  -3  -6  -3        446.78        382.62        29.13 o
  -3  -6  -3        446.78        389.59        25.54 o
  -3  -6  -3        446.78        431.80        27.76 o
  -3  -6  -3        446.78        441.72        22.06 o
   3   6   3        443.42        448.37        23.11 o
   3   6   3        443.42        445.94        27.23 o
  -4  -6  -3        285.79        289.76        16.25 o
  -4  -6  -3        285.79        297.15        25.64 o
  -4  -6  -3        285.80        273.30        15.83 o
  -4  -6  -3        285.80        284.91        21.74 o
   4   6   3        285.26        329.02        22.37 o
   4   6   3        285.26        282.90        16.99 o
   4   6   3        285.26        276.68        17.10 o
   4   6   3        285.26        301.58        21.11 o
   4   6   3        285.26        279.00        15.51 o
  -5  -6  -3         93.53        100.46        18.36 o
  -5  -6  -3         93.53         72.81        10.98 o
  -5  -6  -3         93.53         95.08         8.86 o
  -5  -6  -3         93.53        104.57         8.02 o
  -5  -6  -3         93.53         83.26         7.07 o
   5   6   3         93.92         89.90         8.44 o
   5   6   3         93.92         93.60         8.44 o
   5   6   3         93.92         94.86         8.02 o
   5   6   3         93.92         90.75         6.75 o
   5   6   3         93.92         80.41        10.55 o
  -6  -6  -3         72.24         50.87        15.51 o
  -6  -6  -3         72.24         71.22         7.92 o
  -6  -6  -3         72.24         74.28         7.18 o
  -6  -6  -3         72.24         75.66         6.54 o
   6   6   3         73.81         75.55         7.92 o
   6   6   3         73.81         61.73         7.28 o
   6   6   3         73.81         83.57        10.76 o
  -7  -6  -3         12.52         19.31         4.01 o
  -7  -6  -3         12.52         18.26         4.85 o
  -7  -6  -3         12.52         13.93        13.51 o
  -7  -6  -3         12.52         13.30         3.17 o
   7   6   3         12.65         10.87         5.70 o
   7   6   3         12.65         14.67         3.27 o
   7   6   3         12.65         14.88         4.43 o
  -8  -6  -3         54.27         58.35         4.96 o
  -8  -6  -3         54.27         51.92         6.65 o
  -8  -6  -3         54.27         60.67         5.91 o
  -8  -6  -3         54.27         52.97         6.33 o
   8   6   3         54.70         62.47         5.91 o
   8   6   3         54.70         56.24         6.65 o
  -9  -6  -3          3.77          5.17         3.69 o
  -9  -6  -3          3.77          2.85         2.53 o
   9   6   3          3.86          2.01         2.01 o
   5  -7  -3          7.86          9.39         2.22 o
  -5   7   3          7.65          5.38         3.27 o
  -5   7   3          7.65          6.12         2.43 o
   4  -7  -3          1.71         -0.42         2.01 o
   4  -7  -3          1.71          4.54         2.85 o
  -4   7   3          1.85          1.58         4.33 o
  -4   7   3          1.85          1.16         3.17 o
   3  -7  -3         61.97         55.61         5.59 o
   3  -7  -3         61.97         58.03         5.59 o
  -3   7   3         61.72         44.01        10.03 o
  -3   7   3         61.72         43.27         8.23 o
  -3   7   3         61.72         52.03         9.60 o
   2  -7  -3        216.39        234.69        13.09 o
  -2   7   3        215.55        237.96        15.51 o
  -2   7   3        215.55        224.03        17.31 o
  -2   7   3        215.55        208.83        16.57 o
   1  -7  -3        255.97        249.46        12.98 o
  -1   7   3        256.09        227.61        18.36 o
  -1   7   3        256.09        250.62        23.32 o
  -1   7   3        256.09        270.13        18.89 o
  -1   7   3        256.09        252.63        14.88 o
  -1   7   3        256.09        246.93        17.84 o
   0  -7  -3         85.87         99.19        15.20 o
   0  -7  -3         85.87         73.86        10.03 o
   0  -7  -3         85.87         77.24        10.24 o
   0   7   3         85.85         66.05         7.28 o
   0   7   3         85.85         78.30         6.97 o
   0   7   3         85.85         82.20         8.86 o
   0   7   3         85.85         89.38        11.93 o
   0   7   3         85.85         78.82         8.23 o
  -1  -7  -3         54.80         56.13        11.08 o
  -1  -7  -3         54.80         41.26         8.23 o
  -1  -7  -3         54.80         61.94         9.50 o
   1   7   3         54.78         53.49         6.86 o
   1   7   3         54.78         39.89         7.92 o
   1   7   3         54.78         65.00         6.65 o
   1   7   3         54.78         51.61         4.96 o
   1   7   3         54.78         54.66         5.59 o
  -2  -7  -3         46.17         45.06         8.76 o
  -2  -7  -3         46.17         56.45         4.54 o
  -2  -7  -3         46.17         60.78        11.29 o
  -2  -7  -3         46.17         77.56         9.18 o
   2   7   3         46.00         47.38         5.49 o
   2   7   3         46.00         54.13         8.97 o
   2   7   3         46.00         68.06         6.33 o
   2   7   3         46.00         47.28         4.85 o
  -3  -7  -3        117.29         98.45        12.56 o
  -3  -7  -3        117.29        117.45         8.02 o
  -3  -7  -3        117.29        104.68        11.61 o
  -3  -7  -3        117.29        116.60         8.02 o
  -3  -7  -3        117.29        104.68        15.62 o
   3   7   3        117.59        124.84         7.81 o
   3   7   3        117.59        140.56         9.39 o
   3   7   3        117.59        123.67        13.19 o
   3   7   3        117.59        132.22         9.08 o
  -4  -7  -3          9.54          1.79         5.28 o
  -4  -7  -3          9.54          9.81         2.74 o
  -4  -7  -3          9.54          0.21         9.08 o
   4   7   3          9.00         15.30         2.74 o
   4   7   3          9.00          7.81         3.69 o
   4   7   3          9.00         10.45         3.69 o
   4   7   3          9.00          6.12         4.75 o
   4   7   3          9.00         12.77         4.01 o
  -5  -7  -3         60.87         68.59         6.97 o
  -5  -7  -3         60.87         57.93         6.23 o
  -5  -7  -3         60.87         60.14        14.77 o
   5   7   3         60.71         69.96        10.87 o
   5   7   3         60.71         67.11         5.80 o
   5   7   3         60.71         81.99         8.13 o
   5   7   3         60.71         82.52         7.60 o
   5   7   3         60.71         80.41         8.44 o
  -6  -7  -3         10.98          4.01        11.50 o
  -6  -7  -3         10.98         14.04         3.90 o
  -6  -7  -3         10.98         10.03         4.33 o
   6   7   3         10.88         21.95         7.18 o
   6   7   3         10.88         18.57         3.59 o
   6   7   3         10.88         11.93         4.96 o
   6   7   3         10.88         11.71         5.17 o
  -7  -7  -3        168.91        150.80        23.01 o
  -7  -7  -3        168.91        184.66        11.29 o
  -7  -7  -3        168.91        154.91        12.14 o
  -7  -7  -3        168.91        174.21        13.19 o
   7   7   3        168.11        180.34        13.40 o
   7   7   3        168.11        173.79        12.66 o
   7   7   3        168.11        170.84        10.87 o
  -8  -7  -3         47.18         50.97         5.59 o
  -8  -7  -3         47.18         51.08         6.33 o
  -8  -7  -3         47.18         52.45         5.59 o
  -8  -7  -3         47.18         52.86         5.91 o
   8   7   3         47.33         57.19         8.34 o
   8   7   3         47.33         55.92         5.28 o
  -9  -7  -3          6.40         10.98         3.17 o
  -9  -7  -3          6.40          6.86         2.64 o
   9   7   3          6.18          3.27         2.11 o
   4  -8  -3          3.58          0.63         2.01 o
  -4   8   3          3.51          0.84         2.43 o
  -4   8   3          3.51          2.43         3.27 o
   3  -8  -3         17.64         19.52         3.48 o
  -3   8   3         17.16         14.35         5.49 o
  -3   8   3         17.16         16.04         3.90 o
   2  -8  -3         14.81         10.24         2.85 o
  -2   8   3         14.95         10.13         5.38 o
  -2   8   3         14.95          9.39         3.90 o
  -2   8   3         14.95         16.57         5.38 o
   1  -8  -3        242.66        236.27        23.53 o
  -1   8   3        243.01        249.04        16.04 o
  -1   8   3        243.01        244.08        17.10 o
  -1   8   3        243.01        233.84        19.21 o
  -1   8   3        243.01        250.62        18.36 o
  -1   8   3        243.01        241.65        14.46 o
   0  -8  -3        367.84        365.96        28.18 o
   0   8   3        368.04        369.12        23.43 o
   0   8   3        368.04        341.69        20.90 o
   0   8   3        368.04        331.55        19.95 o
   0   8   3        368.04        366.91        21.85 o
   0   8   3        368.04        373.23        25.64 o
  -1  -8  -3        584.99        462.62        34.72 o
  -1  -8  -3        584.99        508.72        26.38 o
   1   8   3        585.00        536.06        28.81 o
   1   8   3        585.00        587.55        31.45 o
   1   8   3        585.00        523.50        34.30 o
   1   8   3        585.00        582.80        28.81 o
  -2  -8  -3         16.86         14.46         8.65 o
  -2  -8  -3         16.86         21.53         3.27 o
   2   8   3         16.85         15.94         4.12 o
   2   8   3         16.85         15.51         4.33 o
   2   8   3         16.85         14.35         4.01 o
   2   8   3         16.85         15.41         3.06 o
   2   8   3         16.85         23.53         7.07 o
  -3  -8  -3         15.56         23.32         3.59 o
  -3  -8  -3         15.56         16.46         8.76 o
  -3  -8  -3         15.56         18.89         3.27 o
   3   8   3         15.59         21.32         3.27 o
   3   8   3         15.59         15.51         6.02 o
   3   8   3         15.59         21.42         4.33 o
   3   8   3         15.59         17.31         4.43 o
  -4  -8  -3         13.26         14.35         3.59 o
  -4  -8  -3         13.26         19.84         3.48 o
  -4  -8  -3         13.26          7.92        10.03 o
   4   8   3         13.13         12.88         4.43 o
   4   8   3         13.13          7.28         3.80 o
   4   8   3         13.13         21.11         3.06 o
   4   8   3         13.13          8.55         5.49 o
  -5  -8  -3         81.91         72.81        16.78 o
  -5  -8  -3         81.91         83.15         7.70 o
  -5  -8  -3         81.91         91.38         7.28 o
   5   8   3         81.56         48.65         8.76 o
   5   8   3         81.56         83.15         8.55 o
   5   8   3         81.56         84.94         6.33 o
   5   8   3         81.56         62.25        10.76 o
  -6  -8  -3        589.19        595.67        31.03 o
  -6  -8  -3        589.19        590.29        31.45 o
   6   8   3        589.54        567.19        31.77 o
   6   8   3        589.54        596.10        32.40 o
   6   8   3        589.54        554.31        36.83 o
   6   8   3        589.54        606.54        30.18 o
  -7  -8  -3         22.43         23.64         3.90 o
  -7  -8  -3         22.43         23.75         4.43 o
  -7  -8  -3         22.43         19.73         4.33 o
   7   8   3         22.43         26.28         5.80 o
   7   8   3         22.43         22.90         3.27 o
   7   8   3         22.43         23.22         5.38 o
  -8  -8  -3         28.04         24.80         5.80 o
  -8  -8  -3         28.04         31.98         3.90 o
  -8  -8  -3         28.04         29.34         4.54 o
  -8  -8  -3         28.04         23.75         4.01 o
   8   8   3         28.16         35.04         3.90 o
   8   8   3         28.16         28.28         5.38 o
  -9  -8  -3          1.43         -1.06         2.11 o
  -9  -8  -3          1.43          4.22         2.95 o
   9   8   3          1.42          2.32         1.69 o
  -3   9   3          5.11          5.49         3.80 o
  -3   9   3          5.11          1.37         2.53 o
  -2   9   3         56.60         54.34         7.60 o
  -2   9   3         56.60         75.76         7.49 o
  -1   9   3         21.71         16.78         5.59 o
  -1   9   3         21.71         18.47         4.33 o
   0   9   3         16.53         18.15         7.49 o
   0   9   3         16.53          8.13         3.38 o
   0   9   3         16.53         12.56         3.90 o
   0   9   3         16.53         11.61         5.07 o
   1   9   3         61.69         80.51        13.30 o
   1   9   3         61.69         73.76         7.60 o
   1   9   3         61.69         77.13         7.49 o
   1   9   3         61.69         60.25         7.49 o
  -2  -9  -3         65.31         70.80         5.70 o
   2   9   3         65.29         66.05         6.86 o
   2   9   3         65.29         84.42         8.13 o
   2   9   3         65.29         79.98        13.19 o
   2   9   3         65.29         79.88         8.34 o
  -3  -9  -3        150.10        142.99         9.39 o
  -3  -9  -3        150.10        138.24         9.50 o
   3   9   3        151.82        142.14        15.94 o
   3   9   3        151.82        123.36         8.97 o
   3   9   3        151.82        150.27        10.98 o
   3   9   3        151.82        148.16        11.08 o
  -4  -9  -3        252.91        237.22        14.35 o
  -4  -9  -3        252.91        241.97        14.77 o
   4   9   3        253.33        251.04        21.85 o
   4   9   3        253.33        258.96        16.15 o
   4   9   3        253.33        255.79        15.62 o
   4   9   3        253.33        231.84        13.72 o
  -5  -9  -3         72.19         71.75         7.49 o
  -5  -9  -3         72.19         65.10         6.54 o
   5   9   3         71.37         72.70        12.56 o
   5   9   3         71.37         50.34         6.33 o
   5   9   3         71.37         71.01         7.28 o
   5   9   3         71.37         65.10         5.49 o
  -6  -9  -3        120.55        134.65         9.18 o
  -6  -9  -3        120.55        113.02         9.18 o
   6   9   3        121.23         84.31        12.66 o
   6   9   3        121.23        116.71         7.81 o
  -7  -9  -3          2.83          4.33         2.85 o
  -7  -9  -3          2.83          2.43         2.85 o
   7   9   3          2.75          3.27         2.11 o
   7   9   3          2.75         -0.21         4.12 o
  -8  -9  -3         74.86         82.73         6.02 o
  -8  -9  -3         74.86         73.86         6.44 o
  -8  -9  -3         74.86         78.61         6.97 o
   8   9   3         73.90         82.83         5.49 o
   8   9   3         73.90         70.80         7.28 o
  -9  -9  -3         22.26         24.38         3.06 o
   9   9   3         22.01         28.81         2.53 o
   9   9   3         22.01         26.38         3.59 o
  -2  10   3          2.68          2.01         2.11 o
  -2  10   3          2.68          1.79         3.17 o
  -1  10   3         76.56         63.84         7.60 o
  -1  10   3         76.56         67.43         9.08 o
   0  10   3          3.72          6.23         3.06 o
   0  10   3          3.72          4.96         2.95 o
   0  10   3          3.72          4.22         4.22 o
   1  10   3         29.41         31.03         4.75 o
   1  10   3         29.41         30.50         4.54 o
   1  10   3         29.41         27.76         5.70 o
  -2 -10  -3         13.77         15.30         2.53 o
   2  10   3         13.91          5.17         6.33 o
   2  10   3         13.91          7.81         3.48 o
   2  10   3         13.91          4.75         3.90 o
  -3 -10  -3         42.58         49.71         4.96 o
  -3 -10  -3         42.58         40.95         4.43 o
   3  10   3         42.12         27.12         7.49 o
   3  10   3         42.12         47.17        11.08 o
  -4 -10  -3         56.90         59.83         5.80 o
  -4 -10  -3         56.90         65.95         6.12 o
   4  10   3         57.31         37.68         6.33 o
   4  10   3         57.31         54.23        11.82 o
   4  10   3         57.31         57.29         7.28 o
  -5 -10  -3         27.30         34.30         4.54 o
  -5 -10  -3         27.30         34.51         4.75 o
   5  10   3         26.81         29.87         3.48 o
   5  10   3         26.81         18.26         4.64 o
   5  10   3         26.81         22.69         4.22 o
  -6 -10  -3         35.29         36.30         4.43 o
  -6 -10  -3         35.29         25.22         4.33 o
   6  10   3         35.32         26.70         3.27 o
   6  10   3         35.32         27.76         5.49 o
   6  10   3         35.32         33.88         5.17 o
  -7 -10  -3          7.96          6.86         2.95 o
  -7 -10  -3          7.96          6.44         2.53 o
  -7 -10  -3          7.96          4.85         2.85 o
   7  10   3          8.31          6.02         1.90 o
   7  10   3          8.31          2.22         3.90 o
   7  10   3          8.31          3.06         2.74 o
  -8 -10  -3          3.46          2.11         2.53 o
  -8 -10  -3          3.46          4.01         1.79 o
  -8 -10  -3          3.46          2.32         2.43 o
   8  10   3          3.33          1.16         1.69 o
   8  10   3          3.33          1.37         3.27 o
   8  10   3          3.33          2.32         2.11 o
  -1  11   3          0.90         -0.21         1.69 o
  -1  11   3          0.90          3.06         4.01 o
   0  11   3         19.48         23.32         4.64 o
   0  11   3         19.48         21.85         3.80 o
   1  11   3         48.51         34.83         6.54 o
   1  11   3         48.51         53.71         5.17 o
   1  11   3         48.51         54.23         5.91 o
   2  11   3          9.98          5.17         4.12 o
   2  11   3          9.98          5.28         3.17 o
  -3 -11  -3          0.54          1.48         1.79 o
   3  11   3          0.47         -2.85         2.85 o
   3  11   3          0.47          4.43         3.69 o
  -4 -11  -3         24.81         22.90         3.38 o
  -4 -11  -3         24.81         28.07         3.59 o
   4  11   3         24.75         25.96         4.96 o
   4  11   3         24.75         21.74         4.33 o
  -5 -11  -3          1.74          1.16         2.22 o
  -5 -11  -3          1.74          4.33         2.11 o
   5  11   3          1.79         -2.01         3.06 o
   5  11   3          1.79         -0.21         2.74 o
  -6 -11  -3          9.75         11.19         2.85 o
  -6 -11  -3          9.75         10.87         2.85 o
  -6 -11  -3          9.75          8.44         2.43 o
   6  11   3          9.92          6.86         3.69 o
   6  11   3          9.92          3.06         2.64 o
  -7 -11  -3          5.60          7.39         2.74 o
  -7 -11  -3          5.60          6.86         2.32 o
  -7 -11  -3          5.60          1.48         1.90 o
   7  11   3          5.76          2.22         3.38 o
   7  11   3          5.76          3.90         2.32 o
   1  12   3          1.49          0.32         2.85 o
   2  12   3         23.45         16.15         3.80 o
   2  12   3         23.45         17.31         3.17 o
   3  12   3          4.36          0.84         2.64 o
   3  12   3          4.36          5.91         3.17 o
  -4 -12  -3          7.16         12.14         2.74 o
   4  12   3          7.37          6.54         3.17 o
   4  12   3          7.37          6.75         3.38 o
   5  12   3         28.48         17.20         3.69 o
   5  12   3         28.48         20.16         3.59 o
  -6 -12  -3          3.03          2.11         1.48 o
   6  12   3          2.91         -1.27         2.74 o
   6  12   3          2.91          1.16         2.22 o
   4  12  -4         11.70          7.92         2.64 o
   3  12  -4         35.28         40.21         4.33 o
   6  11  -4          2.84          1.27         2.85 o
  -6 -11   4          2.73          1.90         2.01 o
  -6 -11   4          2.73          3.80         3.59 o
   5  11  -4         29.28         30.08         4.12 o
  -5 -11   4         29.27         35.78         4.64 o
  -5 -11   4         29.27         31.45         4.22 o
  -5 -11   4         29.27         21.21         4.54 o
   4  11  -4          0.37          0.32         2.74 o
  -4 -11   4          0.38         -0.63         2.11 o
  -4 -11   4          0.38         -0.42         2.22 o
  -4 -11   4          0.38         -1.16         4.33 o
   3  11  -4          6.28          6.75         3.17 o
  -3 -11   4          6.09          2.22         2.32 o
  -3 -11   4          6.09          4.85         2.32 o
   2  11  -4         16.73         10.98         3.17 o
   1  11  -4         17.72         23.32         3.59 o
   0  11  -4          1.74          2.85         2.01 o
   7  10  -4         11.02         13.61         2.64 o
   7  10  -4         11.02         18.05         3.59 o
   7  10  -4         11.02         14.77         3.27 o
  -7 -10   4         11.06          8.86         3.48 o
  -7 -10   4         11.06         14.14         3.59 o
   6  10  -4         61.48         65.10         5.49 o
   6  10  -4         61.48         65.63         6.02 o
   6  10  -4         61.48         67.00         6.65 o
   6  10  -4         61.48         78.61         6.65 o
  -6 -10   4         60.41         46.12         6.65 o
  -6 -10   4         60.41         69.01         7.07 o
  -6 -10   4         60.41         73.97         6.44 o
   5  10  -4         27.59         20.68         3.90 o
   5  10  -4         27.59         26.81         4.64 o
   5  10  -4         27.59         28.18         4.22 o
  -5 -10   4         27.74         19.00         3.80 o
  -5 -10   4         27.74         27.65         4.64 o
   4  10  -4         12.33         12.45         4.12 o
   4  10  -4         12.33          7.92         3.06 o
   4  10  -4         12.33         18.68         3.80 o
  -4 -10   4         12.44          5.70         3.27 o
  -4 -10   4         12.44         14.88         3.38 o
   3  10  -4          5.69         12.45         3.80 o
  -3 -10   4          5.59          2.64         2.43 o
  -3 -10   4          5.59          5.49         2.85 o
   2  10  -4          3.72          4.01         3.27 o
  -2 -10   4          3.64          4.85         2.64 o
  -2 -10   4          3.64          4.01         2.53 o
   1  10  -4         21.92         17.73         3.90 o
  -1 -10   4         21.51         23.32         3.27 o
   0  10  -4          5.13          0.95         2.53 o
  -1  10  -4         25.94         26.70         4.01 o
  -1  10  -4         25.94         29.55         3.90 o
  -2  10  -4          6.69          7.49         1.90 o
  -2  10  -4          6.69          4.22         2.53 o
   8   9  -4         17.41         15.30         3.38 o
  -8  -9   4         17.13         17.62         3.69 o
  -8  -9   4         17.13         17.73         2.53 o
   7   9  -4         12.90          8.97         4.01 o
   7   9  -4         12.90         12.03         3.38 o
  -7  -9   4         13.10         19.52         4.22 o
  -7  -9   4         13.10         14.14         4.64 o
  -7  -9   4         13.10         13.82         3.27 o
   6   9  -4         24.52         31.34         5.28 o
   6   9  -4         24.52         34.72         6.33 o
   6   9  -4         24.52         29.97         4.64 o
  -6  -9   4         25.27         36.51         6.75 o
  -6  -9   4         25.27         23.32         4.96 o
  -6  -9   4         25.27         33.45         5.38 o
   5   9  -4          3.42          1.90         3.38 o
   5   9  -4          3.42          2.22         2.85 o
   5   9  -4          3.42          2.11         2.74 o
   5   9  -4          3.42          2.74         3.27 o
  -5  -9   4          3.38          4.01         3.06 o
  -5  -9   4          3.38          5.70         3.69 o
   4   9  -4         92.72         90.85         8.76 o
   4   9  -4         92.72         87.37         8.34 o
   4   9  -4         92.72         91.80         7.81 o
   4   9  -4         92.72        103.94         8.97 o
  -4  -9   4         93.90        105.84         8.97 o
  -4  -9   4         93.90        101.20         8.13 o
   3   9  -4         11.87         12.98         4.22 o
   3   9  -4         11.87          8.44         3.38 o
   3   9  -4         11.87         13.82         3.90 o
  -3  -9   4         11.65          7.49         2.95 o
   2   9  -4        260.42        297.15        17.41 o
   2   9  -4        260.42        285.33        16.25 o
  -2  -9   4        261.93        243.44        15.30 o
  -2  -9   4        261.93        295.25        19.84 o
  -2  -9   4        261.93        264.12        18.15 o
   1   9  -4         37.90         44.54         6.23 o
  -1  -9   4         37.83         48.33         8.55 o
  -1  -9   4         37.83         44.32         4.85 o
   0   9  -4         26.16         27.54         4.01 o
   0   9  -4         26.16         22.06         4.43 o
   0  -9   4         26.36         27.54         3.48 o
  -1   9  -4         28.82         27.23         4.43 o
  -1   9  -4         28.82         25.33         4.01 o
   1  -9   4         29.17         30.71         3.38 o
  -2   9  -4         20.77         18.57         3.90 o
  -2   9  -4         20.77         17.62         3.80 o
  -3   9  -4          7.13          4.96         2.32 o
   8   8  -4          5.25          3.38         2.53 o
   8   8  -4          5.25          4.22         3.06 o
  -8  -8   4          5.47          4.75         2.01 o
  -8  -8   4          5.47         -0.11         3.48 o
   7   8  -4         10.39         11.61         3.48 o
   7   8  -4         10.39         14.99         4.22 o
  -7  -8   4         10.44         16.67         3.69 o
  -7  -8   4         10.44         20.90         4.54 o
  -7  -8   4         10.44          8.55         5.28 o
   6   8  -4         48.48         50.87         8.76 o
   6   8  -4         48.48         41.47         5.59 o
   6   8  -4         48.48         41.37         6.75 o
  -6  -8   4         48.74         33.56         9.39 o
  -6  -8   4         48.74         41.26         5.59 o
  -6  -8   4         48.74         50.97         6.65 o
  -6  -8   4         48.74         32.61         7.81 o
   5   8  -4        138.92        137.08        11.71 o
   5   8  -4        138.92        130.32        10.45 o
  -5  -8   4        138.65        146.26        10.55 o
  -5  -8   4        138.65        133.07        11.19 o
  -5  -8   4        138.65        150.06        11.40 o
   4   8  -4         54.41         56.24         7.70 o
   4   8  -4         54.41         50.44         6.54 o
   4   8  -4         54.41         44.54         6.12 o
  -4  -8   4         55.09         48.33         5.80 o
  -4  -8   4         55.09         50.76         7.18 o
  -4  -8   4         55.09         49.81         6.33 o
   3   8  -4         15.04         11.82         4.33 o
   3   8  -4         15.04         19.21         4.33 o
   3   8  -4         15.04         20.16         4.43 o
   3   8  -4         15.04         16.36         4.33 o
  -3  -8   4         15.48         18.05         3.80 o
  -3  -8   4         15.48         19.42         3.59 o
  -3  -8   4         15.48         11.08         4.33 o
   2   8  -4        211.63        209.99        13.51 o
   2   8  -4        211.63        202.92        13.72 o
   2   8  -4        211.63        182.55        12.66 o
   2   8  -4        211.63        210.83        14.14 o
  -2  -8   4        213.50        217.06        12.66 o
  -2  -8   4        213.50        206.51        12.14 o
   1   8  -4        301.40        316.36        18.57 o
   1   8  -4        301.40        295.67        18.36 o
  -1  -8   4        302.03        296.20        20.37 o
  -1  -8   4        302.03        308.02        16.57 o
   0   8  -4         25.29         29.13         5.07 o
   0   8  -4         25.29         33.45         4.64 o
   0  -8   4         25.16         23.64         3.38 o
   0  -8   4         25.16         21.00         5.38 o
  -1   8  -4         30.26         37.25         6.65 o
  -1   8  -4         30.26         31.13         4.96 o
  -1   8  -4         30.26         40.21         5.49 o
   1  -8   4         30.02         32.50         4.85 o
  -2   8  -4         32.62         27.12         4.43 o
  -2   8  -4         32.62         33.67         4.75 o
   2  -8   4         32.36         33.77         4.22 o
  -3   8  -4         21.31         27.02         4.33 o
  -3   8  -4         21.31         20.05         4.22 o
   3  -8   4         21.23         19.63         3.27 o
   3  -8   4         21.23         16.78         3.59 o
  -4   8  -4          3.42          3.27         2.43 o
   4  -8   4          3.48          1.16         1.79 o
   9   7  -4         23.40         21.11         3.48 o
  -9  -7   4         22.94         18.68         3.90 o
  -9  -7   4         22.94         26.28         2.74 o
   8   7  -4         80.15         82.94         7.07 o
   8   7  -4         80.15         85.58         8.23 o
  -8  -7   4         80.33         79.14         8.44 o
  -8  -7   4         80.33         79.25         6.33 o
   7   7  -4         90.78         74.07         8.86 o
   7   7  -4         90.78         58.98        10.03 o
   7   7  -4         90.78         74.07         7.49 o
  -7  -7   4         91.28         88.85         7.18 o
  -7  -7   4         91.28         74.92        11.71 o
  -7  -7   4         91.28         79.03         7.92 o
  -7  -7   4         91.28         65.31         8.65 o
   6   7  -4          4.82          0.84         2.85 o
   6   7  -4          4.82          4.85         3.38 o
   6   7  -4          4.82          0.11         4.12 o
   6   7  -4          4.82          3.59         3.80 o
  -6  -7   4          5.26          4.96         3.90 o
  -6  -7   4          5.26          1.69         2.85 o
  -6  -7   4          5.26         -2.01         4.75 o
  -6  -7   4          5.26          0.53         3.38 o
   5   7  -4         96.96        102.99         9.29 o
   5   7  -4         96.96         93.91         8.55 o
   5   7  -4         96.96        109.32        13.61 o
   5   7  -4         96.96         95.39        10.66 o
  -5  -7   4         97.65        106.79        10.03 o
  -5  -7   4         97.65        100.35         9.08 o
  -5  -7   4         97.65         87.58        11.93 o
   4   7  -4         71.95         65.00         7.60 o
   4   7  -4         71.95         76.82         7.49 o
   4   7  -4         71.95         93.81        10.24 o
   4   7  -4         71.95         77.45         9.71 o
   4   7  -4         71.95         51.29         8.44 o
  -4  -7   4         72.55         83.26         7.07 o
  -4  -7   4         72.55         74.92         8.55 o
  -4  -7   4         72.55         73.12         7.60 o
   3   7  -4         99.78        102.04         8.86 o
   3   7  -4         99.78        111.64        14.14 o
   3   7  -4         99.78         98.03         8.86 o
   3   7  -4         99.78         94.44         8.34 o
   3   7  -4         99.78         92.86         8.86 o
  -3  -7   4         99.47         96.97         7.39 o
  -3  -7   4         99.47         92.12         7.70 o
  -3  -7   4         99.47         95.08         8.97 o
  -3  -7   4         99.47         93.39        12.03 o
   2   7  -4         45.96         45.70         5.91 o
[truncated: 1,192,290 more chars]
