# Supplementary material for: Total syntheses of Tetrodotoxin and 9-epiTetrodotoxin
Source: Nat Commun. 2024 Jan 23;15:679. doi: 10.1038/s41467-024-45037-0 (PMC10806222; doi:10.1038/s41467-024-45037-0)
Supplement: Supplementary file 4 — Source Data [file 41467_2024_45037_MOESM4_ESM.zip › Surce Data 20231213/Surce Data New/Crystal Structure Source Data/CCDC-2184305/cu_20220627_Zh_Wj_06_24_OMe_0m.hkl]

  -1   0   0 2249.57  108.79
  -1   0   0 2235.78  108.49
  -2   0   0  258.87   14.10
  -2   0   0  262.07   14.70
  -2   0   0  285.47   18.10
   2   0   0  244.38   14.30
  -3   0   0   98.99    7.20
  -3   0   0  104.49    8.00
   3   0   0   95.39    7.80
   3   0   0   95.19    8.40
   3   0   0   97.49    6.40
   3   0   0   95.99    6.80
  -4   0   0    3.40    6.40
  -4   0   0    4.70    2.80
  -4   0   0    4.30    2.80
  -4   0   0    4.10    3.30
   4   0   0    5.40    2.20
   4   0   0    5.30    2.60
   4   0   0    6.10    4.30
   4   0   0    9.50    2.70
  -5   0   0  392.46   23.50
  -5   0   0  361.46   22.30
  -5   0   0  401.56   23.00
   5   0   0  413.56   21.20
   5   0   0  407.16   24.80
   5   0   0  332.87   22.00
   5   0   0  395.86   21.80
  -6   0   0   17.30    5.90
  -6   0   0   23.00    5.70
  -6   0   0   22.70    5.20
  -6   0   0   18.00    3.60
  -6   0   0   16.40    3.10
  -6   0   0   15.00    4.20
   6   0   0   14.40    3.20
   6   0   0   15.60    7.70
  -7   0   0    2.40    3.60
  -7   0   0    8.20    3.60
  -7   0   0    6.50    3.50
  -7   0   0   10.10    4.70
   7   0   0    5.20    2.80
   7   0   0   15.70    6.00
   7   0   0    3.10    3.00
   7   0   0    6.40    4.40
  -8   0   0   14.70    3.40
  -8   0   0   13.70    4.20
   8   0   0   12.50    3.00
   8   0   0   10.90    5.90
   8   0   0   10.10    5.10
   8   0   0   13.10    3.10
  -9   0   0   20.50    3.10
   9   0   0   17.10    4.00
   9   0   0   15.10    2.50
   8  -1   0   42.80    4.70
   8  -1   0   26.60    6.60
   8  -1   0   51.99    5.10
   8  -1   0   41.10    5.40
  -8   1   0   46.40    5.40
   7  -1   0   39.70    4.90
   7  -1   0   39.40    5.80
   7  -1   0   42.20    6.10
  -7   1   0   45.30    8.10
  -7   1   0   40.60    6.10
  -7   1   0   45.00    5.10
  -7   1   0   41.60    6.10
   6  -1   0    1.20    2.40
   6  -1   0   -0.20    4.90
  -6   1   0    2.40    3.50
  -6   1   0    2.00    3.30
  -6   1   0    0.50    4.30
  -6   1   0    1.20    3.10
   5  -1   0   27.10    3.90
   5  -1   0   27.30    6.50
   5  -1   0   33.70    4.90
  -5   1   0   28.40    4.50
  -5   1   0   26.10    5.40
  -5   1   0   23.10    5.60
  -5   1   0   30.30    4.60
  -5   1   0   31.20    5.30
   4  -1   0  389.76   20.00
   4  -1   0  399.76   23.60
   4  -1   0  309.37   23.00
   4  -1   0  380.46   19.70
  -4   1   0  382.46   22.40
  -4   1   0  367.16   21.00
   3  -1   0 1249.57   60.39
   3  -1   0 1244.38   60.59
   3  -1   0 1197.18   61.69
  -3   1   0 1276.57   66.59
  -3   1   0 1272.57   62.59
   2  -1   0 2452.35  120.99
  -2   1   0 2605.74  121.89
   1  -1   0  478.25   22.90
   1  -1   0  475.35   23.10
  -1   1   0  496.45   25.60
  -1   1   0  452.95   24.00
  -1   1   0  460.55   23.30
  -1  -1   0 1289.47   65.69
   1   1   0 1376.36   64.79
   1   1   0 1393.66   64.89
  -2  -1   0 9999.00  478.05
  -3  -1   0  636.04   36.40
  -3  -1   0  620.54   32.00
  -3  -1   0  647.14   32.40
   3   1   0  619.34   30.40
   3   1   0  600.34   30.90
   3   1   0  621.14   31.80
   3   1   0  630.94   32.90
   3   1   0  626.24   32.50
  -4  -1   0   72.89    7.20
  -4  -1   0   70.09    6.60
  -4  -1   0   68.89    4.90
  -4  -1   0   63.69    7.10
  -4  -1   0   86.39   13.40
   4   1   0   67.79    7.70
   4   1   0   64.29    5.30
   4   1   0   65.89    5.80
  -5  -1   0    5.80    4.30
  -5  -1   0    5.50    6.80
  -5  -1   0    4.80    3.30
  -5  -1   0    6.90    3.40
  -5  -1   0    4.80    2.70
  -5  -1   0    1.20    2.80
   5   1   0    1.90    3.60
   5   1   0    0.60    2.30
   5   1   0    2.10    2.60
   5   1   0    6.80    2.40
  -6  -1   0  550.84   31.90
  -6  -1   0  568.84   30.40
  -6  -1   0  554.54   28.80
  -6  -1   0  574.74   31.70
  -6  -1   0  538.95   30.70
   6   1   0  562.34   29.10
   6   1   0  555.34   29.80
   6   1   0  574.24   33.50
   6   1   0  539.55   29.80
  -7  -1   0  181.68   10.50
  -7  -1   0  164.98   12.70
  -7  -1   0  168.58   13.60
   7   1   0  170.58   12.30
   7   1   0  167.98   11.20
   7   1   0  162.28   11.60
   7   1   0  152.68   14.70
  -8  -1   0   68.29    6.90
  -8  -1   0   65.49    7.50
   8   1   0   54.59    6.80
   8   1   0   58.09    8.00
   8   1   0   68.69    6.60
   8   1   0   66.39    9.70
   8   1   0   77.09    6.70
  -9  -1   0   22.10    3.60
   9   1   0   20.00    4.20
   9   1   0   24.80    3.50
   8  -2   0    0.90    2.00
   8  -2   0    0.00    1.60
   8  -2   0   -2.60    2.90
   8  -2   0    3.00    3.90
  -8   2   0    0.80    1.80
   7  -2   0   -1.20    4.10
   7  -2   0    6.60    2.60
   7  -2   0    3.20    2.60
   7  -2   0    2.00    3.10
  -7   2   0    2.20    2.70
  -7   2   0    0.80    2.60
  -7   2   0   -1.80    3.10
   6  -2   0  685.73   40.40
   6  -2   0  663.93   34.40
  -6   2   0  625.04   38.10
  -6   2   0  638.04   34.20
  -6   2   0  698.63   34.90
  -6   2   0  653.73   36.00
  -6   2   0  651.23   36.60
   5  -2   0  115.79    8.80
   5  -2   0  123.79   13.30
   5  -2   0  126.79    9.40
  -5   2   0  126.79   10.30
  -5   2   0  122.79    9.50
  -5   2   0  135.89    9.70
  -5   2   0  143.59   11.90
  -5   2   0  125.19   12.00
   4  -2   0  197.08   11.90
   4  -2   0  192.68   11.50
   4  -2   0  199.18   15.70
  -4   2   0  202.98   12.70
  -4   2   0  199.28   14.60
  -4   2   0  204.58   13.10
   3  -2   0  159.58    9.30
   3  -2   0  158.18    9.10
   3  -2   0  157.98   10.30
  -3   2   0  134.99   13.70
  -3   2   0  165.28   11.90
   2  -2   0  540.65   27.80
   2  -2   0  615.14   27.20
   2  -2   0  553.74   28.00
  -2   2   0  507.95   29.60
   1  -2   0 1044.20   50.39
  -1   2   0 1042.30   51.39
  -1   2   0 1065.19   51.79
  -1  -2   0   77.09    6.90
  -1  -2   0   81.99    5.40
  -1  -2   0   84.79    6.70
   1   2   0   88.59    6.40
   1   2   0   89.59    5.10
   1   2   0   91.69    6.70
   1   2   0   90.49    5.20
  -2  -2   0  739.93   37.00
  -2  -2   0  667.93   35.10
   2   2   0  674.63   34.50
   2   2   0  615.24   34.40
   2   2   0  753.12   34.10
   2   2   0  684.23   35.20
  -3  -2   0   68.99   10.50
  -3  -2   0   52.39    6.00
  -3  -2   0   55.49    4.30
   3   2   0   43.10    4.60
   3   2   0   47.00    6.50
   3   2   0   52.69    6.40
   3   2   0   63.69    5.50
  -4  -2   0  321.47   16.90
  -4  -2   0  319.07   24.30
  -4  -2   0  346.97   17.20
  -4  -2   0  334.57   18.60
  -4  -2   0  334.47   19.70
   4   2   0  269.37   19.10
   4   2   0  337.77   19.10
   4   2   0  319.77   17.00
  -5  -2   0  101.59    6.80
  -5  -2   0  107.89   15.00
  -5  -2   0  157.18   18.30
  -5  -2   0  107.29    9.00
  -5  -2   0  115.39    9.00
  -5  -2   0  106.39    7.20
   5   2   0  106.49    8.50
   5   2   0  117.09    8.00
   5   2   0  113.19   10.00
   5   2   0  106.69    7.30
  -6  -2   0   82.59    8.20
  -6  -2   0   78.89    8.50
  -6  -2   0   96.79   16.80
  -6  -2   0   84.19    8.50
  -6  -2   0   82.79    7.00
  -6  -2   0   90.89   10.50
   6   2   0   82.59    7.20
   6   2   0   77.89    7.50
   6   2   0   89.59    6.80
   6   2   0   92.59    8.10
   6   2   0   87.69    9.80
  -7  -2   0  240.58   16.00
  -7  -2   0  227.88   17.80
  -7  -2   0  251.37   15.70
  -7  -2   0  248.88   14.00
   7   2   0  206.68   14.20
   7   2   0  222.18   14.80
   7   2   0  238.28   17.90
   7   2   0  211.18   14.80
  -8  -2   0   24.40    4.80
  -8  -2   0   22.70    3.20
  -8  -2   0   22.40    4.60
   8   2   0   19.00    3.60
   8   2   0   14.60    5.50
   8   2   0   26.10    4.70
   8   2   0   17.50    4.90
   8   2   0   29.00    4.00
  -9  -2   0   26.40    4.50
  -9  -2   0   14.30    3.10
   9   2   0   14.00    2.60
   9   2   0   19.10    4.60
   8  -3   0    3.40    2.60
   8  -3   0    9.80    2.30
   8  -3   0    8.10    2.20
  -8   3   0    8.90    1.80
   7  -3   0   15.80    5.40
   7  -3   0   10.50    2.90
   7  -3   0    9.40    2.70
  -7   3   0   10.50    2.80
  -7   3   0   10.90    2.90
   6  -3   0   89.29    7.50
   6  -3   0   97.09   13.30
  -6   3   0   84.09    7.80
  -6   3   0   85.69    8.90
  -6   3   0   87.79    7.80
  -6   3   0   92.89    9.70
   5  -3   0  116.19    8.40
   5  -3   0  109.49   14.00
   5  -3   0  113.69    9.00
  -5   3   0  105.09   11.40
  -5   3   0   97.49    9.70
  -5   3   0  114.69    9.00
  -5   3   0  120.29   11.10
  -5   3   0   96.99    8.90
   4  -3   0  328.17   22.30
   4  -3   0  318.37   17.70
   4  -3   0  302.87   19.80
  -4   3   0  322.57   21.20
  -4   3   0  316.17   18.40
  -4   3   0  311.27   18.80
  -4   3   0  313.97   19.70
  -4   3   0  332.07   18.10
   3  -3   0  219.98   11.80
   3  -3   0  173.08   12.90
   3  -3   0  203.98   12.30
  -3   3   0  213.18   13.10
  -3   3   0  228.38   15.10
   2  -3   0   63.69    5.40
   2  -3   0   63.29    4.70
   2  -3   0   66.69    4.70
  -2   3   0   76.19    7.50
  -2   3   0   66.09    6.40
   1  -3   0   60.59    4.50
  -1   3   0   63.79    6.20
  -1   3   0   71.89    6.30
   0  -3   0   77.09    5.80
   0   3   0   78.09    6.80
   0   3   0   69.29    5.70
  -1  -3   0  283.07   15.80
  -1  -3   0  279.97   14.20
   1   3   0  279.47   16.00
   1   3   0  246.38   15.30
   1   3   0  284.97   14.30
  -2  -3   0  728.23   39.40
   2   3   0  747.63   39.50
   2   3   0  756.12   37.70
   2   3   0  805.52   37.90
   2   3   0  809.92   39.40
  -3  -3   0  169.48   11.20
  -3  -3   0  180.48   12.10
  -3  -3   0  149.29   14.20
   3   3   0  171.18   11.00
   3   3   0  163.48    9.90
   3   3   0  157.18   10.70
  -4  -3   0  281.27   16.60
  -4  -3   0  296.17   16.20
  -4  -3   0  288.67   19.00
  -4  -3   0  334.67   23.70
   4   3   0  309.27   17.40
   4   3   0  297.07   15.90
   4   3   0  279.07   17.10
   4   3   0  319.57   17.50
  -5  -3   0   36.80    4.00
  -5  -3   0   33.00    5.10
  -5  -3   0   33.90    4.10
  -5  -3   0   37.60   10.70
  -5  -3   0   40.20    5.60
  -5  -3   0   34.30    6.40
   5   3   0   37.70    5.40
   5   3   0   40.40    6.20
   5   3   0   46.60    4.90
   5   3   0   37.90    3.90
   5   3   0   38.60    4.50
  -6  -3   0   11.20    4.60
  -6  -3   0    7.70    2.20
  -6  -3   0   15.30    7.40
  -6  -3   0    6.40    2.50
  -6  -3   0   13.70    9.00
  -6  -3   0   11.20    3.60
  -6  -3   0    6.10    3.20
   6   3   0    7.40    3.10
   6   3   0   10.10    4.40
   6   3   0    6.70    3.90
   6   3   0    9.30    3.60
   6   3   0    4.70    2.60
  -7  -3   0  428.06   25.40
  -7  -3   0  418.66   22.80
  -7  -3   0  439.96   24.60
   7   3   0  415.86   22.10
   7   3   0  396.86   24.80
   7   3   0  410.56   23.10
   7   3   0  425.96   24.00
   7   3   0  432.26   26.30
   7   3   0  397.06   23.10
  -8  -3   0    5.90    3.50
  -8  -3   0    7.70    2.90
  -8  -3   0    6.00    3.90
   8   3   0    7.30    3.20
   8   3   0    8.40    4.40
   8   3   0   12.30    3.90
   8   3   0    7.80    4.00
  -9  -3   0   41.30    5.10
  -9  -3   0   26.70    3.90
  -9  -3   0   32.30    3.20
   9   3   0   34.10    4.00
   9   3   0   30.10    4.70
   7  -4   0   10.00    3.00
   7  -4   0    3.00    2.30
  -7   4   0    8.50    2.30
  -7   4   0    7.90    2.40
   6  -4   0   49.99    9.60
   6  -4   0   47.60    6.00
   6  -4   0   47.70    5.00
   6  -4   0   55.39    5.50
  -6   4   0   51.99    5.70
  -6   4   0   46.40    6.40
  -6   4   0   55.69    5.90
   5  -4   0  116.39    9.20
   5  -4   0  109.79    8.30
   5  -4   0  113.59   13.20
  -5   4   0  115.69   11.20
  -5   4   0  112.19   13.00
  -5   4   0  106.29    9.40
  -5   4   0   98.49   10.00
  -5   4   0  109.59    8.70
   4  -4   0   68.89    6.30
   4  -4   0   44.40    8.10
   4  -4   0   59.69    5.60
  -4   4   0   78.79    8.90
  -4   4   0   76.49    7.90
  -4   4   0   63.99    6.50
  -4   4   0   61.09    8.80
  -4   4   0   70.09    7.50
   3  -4   0  104.29    7.10
   3  -4   0  113.69    7.50
  -3   4   0  107.79    8.70
  -3   4   0  112.69   10.70
  -3   4   0  122.39   10.30
  -3   4   0  118.89   12.10
  -3   4   0  109.69    9.40
   2  -4   0  472.25   22.40
   2  -4   0  419.06   23.60
   2  -4   0  456.05   23.20
   2  -4   0  443.26   23.60
  -2   4   0  447.06   24.20
  -2   4   0  451.65   25.20
  -2   4   0  516.95   26.60
   1  -4   0   49.60    4.40
   1  -4   0   52.89    5.10
  -1   4   0   54.99    8.30
  -1   4   0   43.30    5.40
   0  -4   0  290.17   15.50
   0  -4   0  252.97   15.10
   0   4   0  264.27   16.90
   0   4   0  251.47   15.00
  -1  -4   0   19.30    2.70
  -1  -4   0   17.40    4.00
  -1  -4   0   15.50    3.70
   1   4   0   16.60    4.20
   1   4   0   13.70    2.50
  -2  -4   0   94.49    8.50
  -2  -4   0   79.09    5.00
  -2  -4   0   86.69    6.00
  -2  -4   0   83.09    8.80
   2   4   0   79.49    5.80
   2   4   0   82.59    9.20
  -3  -4   0  306.07   18.60
  -3  -4   0  243.78   19.90
  -3  -4   0  292.57   15.30
   3   4   0  311.37   18.00
   3   4   0  284.77   15.80
   3   4   0  292.47   15.70
  -4  -4   0  719.83   36.20
  -4  -4   0  724.53   36.30
  -4  -4   0  749.23   40.20
   4   4   0  713.53   38.50
   4   4   0  742.93   37.20
   4   4   0  705.13   37.30
  -5  -4   0  335.57   19.70
  -5  -4   0  345.77   18.90
  -5  -4   0  374.36   23.20
  -5  -4   0  375.86   18.70
  -5  -4   0  331.57   19.30
  -5  -4   0  330.37   26.90
  -5  -4   0  329.77   20.10
   5   4   0  317.57   19.20
   5   4   0  341.87   23.50
   5   4   0  346.27   20.10
   5   4   0  334.37   19.60
   5   4   0  386.06   20.80
  -6  -4   0  160.28   12.00
  -6  -4   0  163.88   12.70
  -6  -4   0  180.98   10.50
  -6  -4   0  179.18   15.90
  -6  -4   0  164.88   19.90
  -6  -4   0  166.78   10.80
   6   4   0  162.38   10.90
   6   4   0  165.68   11.10
   6   4   0  182.58   12.90
   6   4   0  158.88   11.90
   6   4   0  161.68   12.20
  -7  -4   0    2.50    3.00
  -7  -4   0    4.10    4.30
  -7  -4   0    6.90    2.30
  -7  -4   0    4.80    2.90
   7   4   0    5.70    2.70
   7   4   0    4.80    3.20
   7   4   0    3.40    4.30
   7   4   0    3.80    3.80
   7   4   0    2.20    3.40
  -8  -4   0   54.99    5.80
  -8  -4   0   64.69    9.10
  -8  -4   0   44.10    6.20
   8   4   0   51.49    6.60
   8   4   0   47.60    5.80
   8   4   0   46.80    7.50
   8   4   0   41.90    6.10
  -9  -4   0   40.10    4.00
  -9  -4   0   50.39    5.80
  -9  -4   0   41.60    5.30
   9   4   0   32.50    3.90
   9   4   0   39.00    7.20
  -7   5   0    5.20    1.80
   6  -5   0   23.10    3.40
   6  -5   0   13.00    3.50
   6  -5   0   13.50    2.50
  -6   5   0   13.00    3.00
  -6   5   0   13.50    2.90
   5  -5   0    9.90    3.00
   5  -5   0    8.80    5.60
  -5   5   0   13.20    3.80
  -5   5   0   13.60    3.50
  -5   5   0   19.50    4.80
  -5   5   0    5.20    4.50
   4  -5   0  257.27   15.70
   4  -5   0  245.68   14.80
   4  -5   0  243.08   19.70
  -4   5   0  238.08   17.10
  -4   5   0  254.47   18.70
  -4   5   0  250.67   15.00
  -4   5   0  259.67   16.10
   3  -5   0  298.57   16.30
   3  -5   0  276.37   19.00
   3  -5   0  276.27   22.60
  -3   5   0  299.57   20.40
  -3   5   0  310.57   17.90
  -3   5   0  310.67   18.90
  -3   5   0  303.67   17.10
   2  -5   0  153.18    9.30
   2  -5   0  116.59   11.90
  -2   5   0  137.89   11.60
  -2   5   0  103.39   10.20
  -2   5   0  154.08   12.30
   1  -5   0  344.97   23.40
   1  -5   0  380.16   20.40
   1  -5   0  405.06   22.10
   1  -5   0  386.26   23.30
  -1   5   0  393.16   23.10
  -1   5   0  406.26   22.60
   0  -5   0   74.89    7.00
   0  -5   0   82.09    7.40
   0   5   0   79.99    8.70
   0   5   0   81.39    7.20
  -1  -5   0   50.99    6.60
  -1  -5   0   42.60    4.50
  -1  -5   0   46.20    6.80
   1   5   0   58.19    7.90
  -2  -5   0  209.08   15.40
  -2  -5   0  212.18   11.60
  -2  -5   0  246.58   16.10
   2   5   0  233.18   15.90
  -3  -5   0  304.17   16.40
  -3  -5   0  268.67   20.70
  -3  -5   0  327.17   20.40
   3   5   0  315.57   19.00
   3   5   0  298.27   17.10
   3   5   0  312.07   19.70
  -4  -5   0  200.78   12.00
  -4  -5   0  232.78   16.70
  -4  -5   0  203.38   11.90
  -4  -5   0  199.88   18.50
   4   5   0  198.68   11.90
   4   5   0  209.08   12.70
   4   5   0  220.18   15.30
   4   5   0  196.48   13.00
  -5  -5   0   96.69    9.00
  -5  -5   0   98.19    8.40
  -5  -5   0  111.29   11.80
  -5  -5   0  111.39    8.00
  -5  -5   0  104.99   15.40
  -5  -5   0  104.19    7.50
   5   5   0  102.89    9.50
   5   5   0  113.99   10.10
   5   5   0   94.79    8.60
   5   5   0   96.69    7.20
   5   5   0  118.49    9.20
   5   5   0  109.99    9.00
  -6  -5   0  138.99   10.30
  -6  -5   0  152.28   11.10
  -6  -5   0  156.88   10.00
  -6  -5   0  155.58   12.20
  -6  -5   0  172.48   20.40
   6   5   0  146.89   11.50
   6   5   0  152.78   11.60
   6   5   0  146.79   10.60
   6   5   0  154.68   10.10
   6   5   0  141.69   10.80
  -7  -5   0    2.10    2.70
  -7  -5   0    1.10    2.20
  -7  -5   0   -3.00    3.90
  -7  -5   0    4.60    5.80
   7   5   0    3.20    2.90
   7   5   0    0.00    2.40
   7   5   0    3.70    3.60
   7   5   0    1.90    3.10
  -8  -5   0   50.79    5.70
  -8  -5   0   52.79    7.20
  -8  -5   0   54.69    6.50
   8   5   0   46.20    6.10
   8   5   0   46.80    7.20
   8   5   0   57.89    5.80
  -9  -5   0   61.69    7.40
  -9  -5   0   78.19    6.90
   9   5   0   61.79    6.20
   9   5   0   72.99    5.70
   6  -6   0   10.80    3.40
   6  -6   0    8.10    2.20
  -6   6   0   10.70    2.40
   5  -6   0   28.10    3.70
   5  -6   0   16.80    5.80
  -5   6   0   22.20    3.90
  -5   6   0   16.90    5.10
   4  -6   0  284.17   15.80
   4  -6   0  255.77   22.70
  -4   6   0  269.57   20.30
  -4   6   0  298.27   21.70
  -4   6   0  274.87   17.10
   3  -6   0  101.89    7.20
   3  -6   0  102.59    7.40
   3  -6   0   86.09   11.30
  -3   6   0  103.59    8.30
  -3   6   0  102.69   10.60
  -3   6   0   99.49    9.30
  -3   6   0   96.39   12.10
   2  -6   0  351.16   25.10
   2  -6   0  353.16   16.80
  -2   6   0  271.67   17.50
  -2   6   0  346.37   21.50
  -2   6   0  321.67   18.90
  -2   6   0  287.07   19.30
  -2   6   0  328.77   18.10
   1  -6   0   64.69    5.90
   1  -6   0   65.59    8.20
   1  -6   0   69.79    8.10
  -1   6   0   66.89    6.00
  -1   6   0   75.49    7.20
  -1   6   0   69.89    9.00
  -1   6   0   72.59    8.30
  -1   6   0   71.29    7.20
   0  -6   0  189.98   13.20
   0  -6   0  214.08   14.00
   0   6   0  199.48   15.20
   0   6   0  191.28   13.20
  -1  -6   0  471.15   24.70
  -1  -6   0  421.86   26.70
  -1  -6   0  493.55   27.60
   1   6   0  491.25   25.30
   1   6   0  460.55   28.10
  -2  -6   0  243.98   13.30
  -2  -6   0  302.47   18.70
  -2  -6   0  233.58   17.60
   2   6   0  236.38   18.00
   2   6   0  263.37   14.80
  -3  -6   0   16.70    2.60
  -3  -6   0   14.50    2.60
  -3  -6   0   19.20    7.20
  -3  -6   0   15.60    5.10
   3   6   0   13.80    3.40
   3   6   0    8.90    4.30
  -4  -6   0  329.57   17.90
  -4  -6   0  376.16   25.50
  -4  -6   0  326.57   23.20
  -4  -6   0  323.47   18.00
   4   6   0  326.87   18.30
   4   6   0  333.37   22.10
   4   6   0  305.37   18.60
   4   6   0  337.87   19.80
   4   6   0  309.27   18.60
  -5  -6   0  234.48   14.10
  -5  -6   0  233.78   13.60
  -5  -6   0  193.48   14.60
  -5  -6   0  206.58   21.20
  -5  -6   0  245.88   19.20
   5   6   0  214.98   12.80
   5   6   0  230.08   13.90
   5   6   0  236.18   14.90
   5   6   0  231.28   14.30
   5   6   0  222.78   22.20
   5   6   0  237.18   16.30
  -6  -6   0   41.30    7.40
  -6  -6   0   48.00   13.60
  -6  -6   0   31.90    4.50
  -6  -6   0   40.20    7.40
  -6  -6   0   36.40    5.30
   6   6   0   38.90    7.50
   6   6   0   35.60    6.80
   6   6   0   44.30    4.80
   6   6   0   35.90    5.70
   6   6   0   40.50    5.60
   6   6   0   37.60    6.10
  -7  -6   0   15.00    5.70
  -7  -6   0   14.90    4.90
  -7  -6   0   26.50    4.60
  -7  -6   0   19.30    3.50
   7   6   0   19.40    5.00
   7   6   0   20.50    3.60
   7   6   0   23.00    5.20
   7   6   0   25.30    4.20
  -8  -6   0   49.40    5.80
  -8  -6   0   33.30    4.90
  -8  -6   0   34.50    6.10
  -8  -6   0   33.70    4.90
   8   6   0   32.30    5.20
   8   6   0   48.20    4.90
  -9  -6   0   12.40    3.20
  -9  -6   0   11.70    3.60
   9   6   0    9.80    2.80
   9   6   0   12.30    3.60
   5  -7   0   27.00    4.10
   5  -7   0   26.50    3.00
  -5   7   0   32.00    4.00
   4  -7   0   25.80    3.50
   4  -7   0   11.70    5.50
  -4   7   0   22.00    4.00
  -4   7   0   18.30    4.40
   3  -7   0  156.28   16.40
  -3   7   0  202.18   15.80
  -3   7   0  189.68   14.40
  -3   7   0  184.98   12.90
   2  -7   0  207.28   11.80
   2  -7   0  201.48   16.70
  -2   7   0  215.88   14.30
  -2   7   0  218.28   13.00
  -2   7   0  212.38   15.10
  -2   7   0  228.38   16.80
  -1   7   0  121.59   12.30
  -1   7   0  119.59   10.90
  -1   7   0  125.09   10.20
  -1   7   0  110.89    9.40
  -1   7   0  114.69    8.90
   0  -7   0  160.38   14.10
   0  -7   0  150.68   10.60
   0   7   0  154.58   11.70
   0   7   0  128.49   10.20
   0   7   0  162.58   14.30
   0   7   0  151.38   10.40
   0   7   0  131.49    9.90
  -1  -7   0  198.68   15.20
   1   7   0  187.18   13.00
   1   7   0  195.78   16.20
   1   7   0  188.38   15.00
   1   7   0  202.48   12.40
  -2  -7   0  146.19   13.40
  -2  -7   0  139.19    8.00
   2   7   0  136.19   13.60
   2   7   0  151.38    9.90
   2   7   0  140.89    9.50
   2   7   0  132.29    9.50
   2   7   0  126.39    9.50
  -3  -7   0  237.38   13.30
  -3  -7   0  243.08   13.50
  -3  -7   0  238.78   19.00
   3   7   0  224.18   14.40
   3   7   0  240.38   14.40
   3   7   0  248.18   18.70
   3   7   0  245.78   14.70
  -4  -7   0  114.89   16.70
  -4  -7   0   93.19   11.30
  -4  -7   0  106.29   13.40
  -4  -7   0  106.09    7.50
   4   7   0  100.19    8.50
   4   7   0   90.59    6.60
   4   7   0   97.69    8.20
   4   7   0   97.59    8.20
   4   7   0   92.49   11.60
  -5  -7   0  102.49    7.80
  -5  -7   0   95.19    8.20
  -5  -7   0  106.79   18.90
   5   7   0   96.79    8.90
   5   7   0  106.09   12.40
   5   7   0   93.59    8.30
   5   7   0   90.89    6.60
   5   7   0   90.99    8.30
  -6  -7   0  233.88   15.00
  -6  -7   0  258.37   15.50
  -6  -7   0  225.38   15.90
   6   7   0  205.58   17.70
   6   7   0  229.68   13.40
   6   7   0  237.48   19.00
   6   7   0  234.08   14.90
   6   7   0  251.27   15.10
  -7  -7   0    8.20    3.00
  -7  -7   0   10.10    4.50
  -7  -7   0    3.60    3.20
   7   7   0    1.90    3.00
   7   7   0    8.70    2.40
   7   7   0    4.70    3.10
   7   7   0    9.40    4.40
  -8  -7   0   -3.90    2.20
  -8  -7   0   -0.70    1.70
  -8  -7   0   -1.30    2.90
   8   7   0    0.10    3.40
   8   7   0    0.50    1.80
  -9  -7   0   13.40    2.90
  -9  -7   0    7.00    3.00
   9   7   0   14.20    3.30
   9   7   0   14.20    2.40
  -4   8   0    1.20    2.40
   3  -8   0   84.69    6.10
  -3   8   0   94.89    8.00
  -3   8   0   76.19    7.90
  -2   8   0  137.59   11.90
  -2   8   0  137.89    9.30
  -1   8   0   79.59    8.10
  -1   8   0   91.99    9.10
  -1   8   0   78.99    7.10
  -1   8   0   68.99    9.00
   0   8   0    3.80    3.70
   0   8   0    1.50    3.20
   0   8   0   -2.30    2.40
   0   8   0    1.30    5.30
   0   8   0    7.10    3.30
   1   8   0  232.18   14.20
   1   8   0  224.88   13.80
   1   8   0  217.58   18.30
   1   8   0  225.18   14.10
   1   8   0  212.68   15.00
  -2  -8   0   69.69   10.80
  -2  -8   0   56.79    4.80
   2   8   0   70.79    6.40
   2   8   0   59.19    6.30
   2   8   0   60.99   10.20
   2   8   0   54.49    6.00
  -3  -8   0   48.70    5.00
  -3  -8   0   59.79    5.50
   3   8   0   53.89    6.00
   3   8   0   60.89    6.50
   3   8   0   56.69    6.20
   3   8   0   56.49   10.50
   3   8   0   47.40    5.40
  -4  -8   0   20.60    3.70
  -4  -8   0   12.10    3.40
   4   8   0   14.10    6.40
   4   8   0   14.50    4.30
   4   8   0   21.80    4.70
   4   8   0   15.50    4.00
  -5  -8   0    7.30    3.00
  -5  -8   0   13.40    4.80
  -5  -8   0    6.00    3.40
   5   8   0   10.00    5.60
   5   8   0    8.50    3.30
   5   8   0    8.60    4.10
   5   8   0    9.50    6.20
  -6  -8   0    0.00    2.30
  -6  -8   0   -1.80    3.90
  -6  -8   0    2.20    3.20
   6   8   0   -6.10    4.70
   6   8   0    2.40    3.40
   6   8   0   -1.70    2.50
   6   8   0    1.30    1.90
   6   8   0   -0.70    3.40
  -7  -8   0   54.39    5.90
  -7  -8   0   53.09    7.10
  -7  -8   0   58.99    6.70
   7   8   0   59.69    6.90
   7   8   0   54.99    6.00
   7   8   0   48.00    6.50
   7   8   0   64.99    5.00
  -8  -8   0   65.89    5.50
  -8  -8   0   60.69    6.20
  -8  -8   0   61.19    7.00
   8   8   0   64.79    5.00
   8   8   0   61.99    6.20
   8   8   0   61.79    7.00
  -9  -8   0   84.99    6.20
  -9  -8   0   77.59    6.20
   9   8   0   77.79    5.00
  -3   9   0    2.70    2.30
  -2   9   0   41.50    5.80
  -2   9   0   35.70    4.60
  -1   9   0  113.09   10.00
  -1   9   0  113.19    8.30
  -1   9   0  114.29    8.90
   0   9   0  380.86   23.20
   0   9   0  433.36   25.50
   0   9   0  422.76   22.50
   0   9   0  395.96   22.60
   1   9   0  140.79   10.70
   1   9   0  151.08   15.70
   1   9   0  142.59   10.00
   1   9   0  143.59   11.10
  -2  -9   0   16.80    2.90
   2   9   0   10.60    6.00
   2   9   0   14.00    3.90
   2   9   0   15.30    4.10
  -3  -9   0   97.39    7.30
  -3  -9   0   92.69    7.10
   3   9   0   84.99   12.40
   3   9   0   96.29    8.30
   3   9   0   91.39    8.60
  -4  -9   0   76.19    7.30
  -4  -9   0   91.79    7.30
   4   9   0   77.09   12.00
   4   9   0   85.79    8.10
   4   9   0   90.89    7.90
   4   9   0   90.89    8.00
   4   9   0   88.69    8.40
  -5  -9   0   86.89    7.50
  -5  -9   0   71.69    8.20
  -5  -9   0   85.39   10.00
   5   9   0   85.19    7.90
   5   9   0   71.39   10.90
   5   9   0   91.99    9.10
   5   9   0   88.49    8.50
  -6  -9   0   52.99    5.90
  -6  -9   0   55.29    6.80
  -6  -9   0   47.00    6.70
   6   9   0   48.80    6.50
   6   9   0   65.39    7.10
   6   9   0   53.29   10.30
   6   9   0   59.79    7.30
  -7  -9   0   93.79    7.70
  -7  -9   0   78.49    7.40
  -7  -9   0   73.89    8.00
   7   9   0   82.59    9.60
   7   9   0   75.19    7.40
  -8  -9   0   98.79    6.50
  -8  -9   0   88.49    7.10
  -8  -9   0   83.89    7.10
   8   9   0   73.59    6.90
   8   9   0   88.19    7.70
  -9  -9   0   31.30    3.50
  -2  10   0   18.90    3.00
  -1  10   0    2.30    3.40
  -1  10   0    4.70    3.50
  -1  10   0   -1.30    2.10
   0  10   0   68.39    6.10
   0  10   0   58.49    5.90
   0  10   0   56.19    6.60
   1  10   0  113.19    9.70
   1  10   0  124.79    9.30
   1  10   0  108.99    7.80
  -2 -10   0   27.90    3.50
   2  10   0   28.10    5.00
   2  10   0   33.80    9.10
   2  10   0   28.30    4.80
  -3 -10   0  460.85   24.40
  -3 -10   0  437.76   24.20
   3  10   0  498.75   27.20
   3  10   0  469.95   26.50
  -4 -10   0   60.49    6.00
  -4 -10   0   69.29    6.50
   4  10   0   70.59   12.20
   4  10   0   70.19    8.20
   4  10   0   64.89    6.80
  -5 -10   0    4.90    3.00
  -5 -10   0    5.20    2.70
   5  10   0    5.00    3.20
   5  10   0   12.50    3.50
  -6 -10   0   50.09    6.00
  -6 -10   0   57.29    5.80
   6  10   0   57.89    6.00
   6  10   0   49.50    5.90
  -7 -10   0   35.40    4.60
  -7 -10   0   36.00    4.30
   7  10   0   29.90    5.30
   7  10   0   29.50    4.30
  -8 -10   0    8.90    2.70
  -8 -10   0    6.50    2.00
   8  10   0    3.40    2.20
   8  10   0    4.90    2.90
   0  11   0    2.10    2.20
   1  11   0   10.30    3.50
   1  11   0    9.80    3.10
   2  11   0   62.69    7.20
   2  11   0   48.30    5.50
  -3 -11   0   65.59    5.40
   3  11   0   73.79    6.90
   3  11   0   65.59    6.70
  -4 -11   0    4.70    2.40
  -4 -11   0    5.50    2.40
   4  11   0    6.70    3.40
   4  11   0    7.50    3.10
  -5 -11   0   61.39    5.80
  -5 -11   0   53.69    5.10
   5  11   0   52.99    5.60
   5  11   0   57.29    6.30
  -6 -11   0    5.90    2.30
  -6 -11   0    7.00    2.70
   6  11   0    3.80    2.40
  -7 -11   0   18.70    3.20
  -7 -11   0   21.00    2.90
   7  11   0   16.40    3.50
   7  11   0   19.50    3.00
   1  12   0   66.19    4.80
   2  12   0   -0.30    2.10
   3  12   0   31.50    4.10
   3  12   0   29.00    3.80
  -4 -12   0   10.30    2.30
   4  12   0    3.00    2.50
   4  12   0   15.20    3.70
  -5 -12   0    2.70    1.60
   5  12   0    5.50    2.70
   5  12   0    4.10    2.60
  -6 -12   0    4.70    1.70
   6  12   0    3.30    2.50
   6  12   0    2.40    2.00
   6  12  -1   18.60    3.60
   5  12  -1    6.30    2.30
   5  12  -1    9.00    2.70
  -5 -12   1    5.60    1.90
   4  12  -1   26.30    3.70
   4  12  -1   22.40    3.40
  -4 -12   1   30.90    4.40
   3  12  -1   15.90    3.30
   2  12  -1    6.20    2.50
   1  12  -1    7.40    2.30
   7  11  -1    1.40    2.70
   7  11  -1   -0.90    1.80
  -7 -11   1    0.40    1.80
   6  11  -1   51.09    5.30
   6  11  -1   52.99    5.10
  -6 -11   1   53.79    5.10
  -6 -11   1   59.39    5.70
   5  11  -1   46.60    5.10
   5  11  -1   37.40    5.50
  -5 -11   1   55.19    5.40
  -5 -11   1   54.79    5.00
   4  11  -1   37.10    4.90
   4  11  -1   43.40    5.40
  -4 -11   1   49.80    4.90
  -4 -11   1   44.00    4.70
   3  11  -1    5.80    3.10
   3  11  -1    1.20    3.00
  -3 -11   1    4.50    2.20
   2  11  -1   71.49    6.70
   1  11  -1   25.50    3.80
   0  11  -1    0.60    2.10
   8  10  -1   24.90    3.30
  -8 -10   1   37.40    3.60
   7  10  -1   38.70    5.10
   7  10  -1   31.00    4.20
   7  10  -1   22.90    4.30
  -7 -10   1   22.00    4.10
  -7 -10   1   35.00    4.20
  -7 -10   1   35.80    4.70
   6  10  -1   40.30    4.70
   6  10  -1   50.09    6.10
   6  10  -1   41.40    5.20
  -6 -10   1   45.20    5.50
  -6 -10   1   47.00    5.10
  -6 -10   1   30.10    7.20
   5  10  -1   28.90    4.90
   5  10  -1   19.90    3.90
  -5 -10   1   37.00    4.70
  -5 -10   1   25.00    4.50
  -5 -10   1   23.70    5.10
   4  10  -1   96.29    8.00
   4  10  -1   97.79    8.50
   4  10  -1   91.69   13.90
  -4 -10   1   93.89    7.80
  -4 -10   1   83.89    7.20
   3  10  -1  141.79   11.90
   3  10  -1  136.89   15.40
   3  10  -1  144.99   10.40
  -3 -10   1  140.39    9.30
  -3 -10   1  134.09    9.30
   2  10  -1   73.89   11.90
   2  10  -1   56.69    6.40
   2  10  -1   53.79    6.30
  -2 -10   1   66.49    5.40
   1  10  -1  167.28   11.50
   1  10  -1  163.68   11.50
   0  10  -1   54.49    5.20
   0  10  -1   51.69    7.90
   0  10  -1   49.00    5.40
  -1  10  -1   22.10    3.50
  -1  10  -1   33.60    4.00
  -2  10  -1    1.50    2.00
   8   9  -1   19.60    4.10
  -8  -9   1   17.10    3.60
  -8  -9   1    9.50    3.30
  -8  -9   1   15.90    2.80
   7   9  -1    7.10    3.80
   7   9  -1   14.40    3.60
   7   9  -1   11.80    3.80
  -7  -9   1   16.60    4.70
  -7  -9   1   10.60    3.10
  -7  -9   1   15.60    4.00
   6   9  -1   18.70    3.90
   6   9  -1   24.80    4.60
   6   9  -1    9.30    4.10
  -6  -9   1   15.20    3.50
  -6  -9   1   15.30    4.00
  -6  -9   1    9.60    4.70
   5   9  -1   28.90    4.50
   5   9  -1   31.50    5.40
   5   9  -1   20.60    4.70
   5   9  -1   36.70    9.40
  -5  -9   1   31.80    4.70
  -5  -9   1   36.50    6.20
  -5  -9   1   30.40    5.90
   4   9  -1  173.28   12.30
   4   9  -1  194.98   12.80
   4   9  -1  196.58   12.90
   4   9  -1  170.38   17.00
   4   9  -1  188.38   12.20
  -4  -9   1  170.68   11.90
  -4  -9   1  179.58   11.70
   3   9  -1  207.88   13.50
   3   9  -1  206.38   19.20
   3   9  -1  220.38   13.70
   3   9  -1  215.78   14.10
  -3  -9   1  212.18   12.90
   2   9  -1  131.29   10.10
   2   9  -1  107.29   14.40
   2   9  -1  127.39    9.80
  -2  -9   1  127.89    8.30
   1   9  -1  126.39   10.10
   1   9  -1  131.29   14.50
   1   9  -1  134.19   10.10
   1   9  -1  126.39    9.10
  -1  -9   1  134.09   11.50
   0   9  -1  179.98   14.20
   0   9  -1  189.78   11.90
   0   9  -1  176.58   12.60
   0   9  -1  172.98   12.10
  -1   9  -1  124.19    8.90
  -1   9  -1  108.79    9.50
  -1   9  -1  116.69    9.00
  -2   9  -1  120.99    8.60
  -2   9  -1  106.89    8.00
  -3   9  -1   56.99    5.30
   9   8  -1   33.20    4.10
  -9  -8   1   23.30    3.60
  -9  -8   1   22.50    3.30
   8   8  -1   20.60    4.40
   8   8  -1   21.10    2.60
  -8  -8   1   17.40    3.10
  -8  -8   1   11.70    3.50
  -8  -8   1   11.40    4.10
   7   8  -1   17.50    4.80
   7   8  -1   18.60    2.70
   7   8  -1   19.20    4.40
   7   8  -1   22.50    4.50
  -7  -8   1   22.10    3.70
  -7  -8   1   15.00    4.00
  -7  -8   1   22.10    5.40
   6   8  -1   51.79    6.90
   6   8  -1   54.89    9.70
   6   8  -1   50.89    6.40
   6   8  -1   47.30    4.40
   6   8  -1   38.00    5.10
  -6  -8   1   40.20    5.30
  -6  -8   1   44.20    7.10
  -6  -8   1   48.80    6.60
   5   8  -1   44.10   12.00
   5   8  -1   41.10    5.40
   5   8  -1   47.20    5.90
   5   8  -1   65.39    8.70
  -5  -8   1   45.30    7.00
  -5  -8   1   62.79    6.60
   4   8  -1  101.19   13.10
   4   8  -1  102.39    8.90
   4   8  -1   96.59    9.00
   4   8  -1   94.69    8.60
  -4  -8   1   95.09    8.10
  -4  -8   1  108.09    7.90
   3   8  -1  285.47   16.70
   3   8  -1  272.17   16.90
   3   8  -1  291.47   17.20
   3   8  -1  317.57   22.90
   3   8  -1  286.07   17.20
  -3  -8   1  281.57   15.90
  -3  -8   1  292.77   16.30
   2   8  -1  343.17   19.60
   2   8  -1  360.76   19.80
   2   8  -1  364.06   25.30
   2   8  -1  353.06   20.00
  -2  -8   1  407.86   21.60
  -2  -8   1  277.77   23.60
   1   8  -1  187.68   12.00
   1   8  -1  169.28   11.40
   1   8  -1  190.38   16.70
   1   8  -1  179.38   12.70
   1   8  -1  159.58   14.00
  -1  -8   1  174.28    9.60
   0   8  -1    5.40    5.70
   0   8  -1    4.20    3.30
   0   8  -1    3.80    3.10
   0   8  -1    3.20    3.40
   0   8  -1    7.60    4.00
   0  -8   1    3.50    3.40
  -1   8  -1  100.49    8.70
  -1   8  -1  108.89   10.00
  -1   8  -1  113.39   10.90
  -1   8  -1  112.49    9.10
  -2   8  -1   19.10    4.80
  -2   8  -1   21.20    6.20
  -2   8  -1   24.80    4.00
   2  -8   1   22.60    3.30
   2  -8   1   13.00    6.50
  -3   8  -1   54.69    6.20
   3  -8   1   46.40    4.60
  -4   8  -1   16.30    3.00
   4  -8   1   15.00    3.50
   9   7  -1   22.10    4.00
   9   7  -1   31.30    2.90
  -9  -7   1   29.80    4.50
  -9  -7   1   22.70    3.40
   8   7  -1   22.20    5.00
   8   7  -1   23.60    3.10
  -8  -7   1   25.20    4.20
  -8  -7   1   29.90    5.80
  -8  -7   1   20.40    3.20
   7   7  -1  197.08   14.30
   7   7  -1  196.48   11.70
   7   7  -1  209.48   13.30
   7   7  -1  208.58   13.70
  -7  -7   1  204.98   12.80
  -7  -7   1  191.18   13.20
  -7  -7   1  187.88   14.50
   6   7  -1  185.28   12.10
   6   7  -1  162.58   10.10
   6   7  -1  158.68   12.70
   6   7  -1  173.48   11.80
   6   7  -1  153.88   14.50
  -6  -7   1  154.68   12.80
  -6  -7   1  167.58   12.00
  -6  -7   1  172.48   11.40
   5   7  -1   30.00    5.10
   5   7  -1   24.90    6.60
   5   7  -1   49.00    8.90
   5   7  -1   33.30    5.10
   5   7  -1   29.80    3.50
   5   7  -1   28.80    5.00
  -5  -7   1   33.40    4.60
  -5  -7   1   36.60    5.10
   4   7  -1  414.46   23.60
   4   7  -1  444.76   23.50
   4   7  -1  443.56   28.20
   4   7  -1  409.56   23.90
  -4  -7   1  426.46   29.10
  -4  -7   1  425.96   23.10
  -4  -7   1  423.16   22.80
   3   7  -1   40.10    5.40
   3   7  -1   43.40    7.90
   3   7  -1   46.90    5.30
   3   7  -1   48.90    5.60
  -3  -7   1   47.60    4.80
  -3  -7   1   45.20    4.40
  -3  -7   1   47.70    8.50
   2   7  -1   29.70    4.50
   2   7  -1   23.30    3.90
   2   7  -1   30.80    4.40
   2   7  -1   16.80    5.70
   2   7  -1   29.90    4.20
  -2  -7   1   22.90    2.90
  -2  -7   1    9.60    5.50
   1   7  -1  104.79    7.80
   1   7  -1  107.09    8.00
   1   7  -1  103.19    8.30
   1   7  -1   82.79   11.00
   1   7  -1   89.29    7.70
  -1  -7   1   83.39   10.20
   0   7  -1  283.97   17.00
   0   7  -1  296.97   18.40
   0   7  -1  278.27   16.80
   0   7  -1  296.07   20.90
   0   7  -1  308.67   17.10
   0  -7   1  284.07   18.90
  -1   7  -1  282.97   16.50
  -1   7  -1  259.77   16.70
  -1   7  -1  264.67   18.50
  -1   7  -1  277.77   16.00
  -2   7  -1   -0.50    4.00
  -2   7  -1    2.00    3.50
  -2   7  -1    1.80    2.60
  -2   7  -1    0.40    4.10
  -3   7  -1  142.49   10.60
  -3   7  -1  137.99   13.10
  -3   7  -1  125.19   12.20
   3  -7   1  124.69    8.70
   3  -7   1  137.89   10.00
   3  -7   1  105.19   14.00
  -4   7  -1   36.60    5.30
   4  -7   1   40.10    4.30
   4  -7   1   34.80    8.80
  -5   7  -1   14.00    3.00
   5  -7   1   17.40    3.40
   5  -7   1   14.00    2.40
   5  -7   1   10.10    3.70
   9   6  -1   12.60    2.40
   9   6  -1   15.60    3.50
  -9  -6   1   14.40    2.90
  -9  -6   1   17.60    4.50
   8   6  -1  151.78   11.60
   8   6  -1  152.98    9.60
  -8  -6   1  150.98    9.20
  -8  -6   1  141.49   10.70
  -8  -6   1  149.69   11.60
  -8  -6   1  143.89   10.30
   7   6  -1  188.78   12.50
   7   6  -1  199.98   14.00
   7   6  -1  204.08   11.80
   7   6  -1  182.78   14.20
  -7  -6   1  177.08   12.90
  -7  -6   1  181.08   12.50
  -7  -6   1  177.18   11.70
  -7  -6   1  187.48   14.20
   6   6  -1   76.79    7.30
   6   6  -1   80.29   14.10
   6   6  -1   73.39    7.50
   6   6  -1   68.79    6.40
   6   6  -1   70.79    8.50
   6   6  -1   62.29    8.30
  -6  -6   1   74.99    6.70
  -6  -6   1   85.89   15.60
  -6  -6   1   82.39    7.80
  -6  -6   1   73.19    9.20
  -6  -6   1   74.39    7.70
   5   6  -1  365.76   19.60
   5   6  -1  338.07   18.60
   5   6  -1  361.16   20.90
   5   6  -1  332.17   20.70
   5   6  -1  373.16   24.00
   5   6  -1  345.27   19.90
  -5  -6   1  331.27   20.00
  -5  -6   1  340.67   19.30
  -5  -6   1  351.76   24.90
  -5  -6   1  372.66   19.90
  -5  -6   1  327.77   25.90
   4   6  -1  288.97   18.20
   4   6  -1  294.97   16.60
   4   6  -1  311.87   20.30
   4   6  -1  285.17   17.50
   4   6  -1  283.17   20.10
  -4  -6   1  275.37   21.20
  -4  -6   1  292.47   16.40
  -4  -6   1  295.37   16.20
  -4  -6   1  288.57   21.40
   3   6  -1  209.28   13.20
   3   6  -1  206.48   13.40
   3   6  -1  221.08   16.40
  -3  -6   1  195.48   15.50
  -3  -6   1  219.58   16.70
  -3  -6   1  202.58   12.20
  -3  -6   1  227.28   12.10
   2   6  -1  171.58   13.90
   2   6  -1  174.38   10.50
  -2  -6   1  155.18   13.20
  -2  -6   1  163.18    9.00
  -2  -6   1  146.89   14.10
   1   6  -1   20.00    5.80
   1   6  -1   18.80    3.30
   1   6  -1   22.90    3.50
  -1  -6   1   16.00    4.40
  -1  -6   1   14.70    4.50
   0   6  -1  223.68   14.80
   0   6  -1  223.08   14.40
   0   6  -1  249.38   17.20
   0  -6   1  248.48   15.10
   0  -6   1  239.28   15.70
   0  -6   1  215.08   14.30
  -1   6  -1   49.10    6.80
  -1   6  -1   56.29    6.10
  -1   6  -1   62.99    6.60
  -1   6  -1   67.29    9.00
   1  -6   1   62.59    6.00
  -2   6  -1   50.29    6.60
  -2   6  -1   45.60    7.00
  -2   6  -1   64.69    6.90
  -2   6  -1   75.99    6.70
  -2   6  -1   67.09    6.10
   2  -6   1   65.09    5.00
  -3   6  -1   36.40    5.30
  -3   6  -1   21.40    6.30
  -3   6  -1   32.80    4.30
  -3   6  -1   26.70    4.90
  -3   6  -1   29.60    6.10
   3  -6   1   39.60    4.40
   3  -6   1   27.70    3.70
  -4   6  -1   81.09   11.30
  -4   6  -1   72.69   10.00
  -4   6  -1   89.99    8.60
   4  -6   1   88.59    6.90
   4  -6   1   81.09    7.10
   4  -6   1   98.79   14.60
  -5   6  -1   13.50    4.20
  -5   6  -1   22.30    4.10
  -5   6  -1   19.50    3.90
   5  -6   1   23.00    5.50
   5  -6   1   11.40    5.70
   5  -6   1   29.70    3.70
  -6   6  -1   19.70    3.00
   6  -6   1   17.00    4.10
   6  -6   1   22.70    2.90
   9   5  -1   24.10    3.40
   9   5  -1   20.70    4.00
  -9  -5   1   24.30    3.20
  -9  -5   1   18.30    3.60
  -9  -5   1   21.40    4.30
   8   5  -1    8.20    4.50
   8   5  -1   16.10    3.20
   8   5  -1   13.00    3.90
  -8  -5   1   12.10    3.80
  -8  -5   1   13.30    3.40
  -8  -5   1    7.00    3.90
   7   5  -1   16.80    4.90
   7   5  -1   25.40    4.20
   7   5  -1   24.60    5.70
   7   5  -1   16.90    3.50
  -7  -5   1   24.80    4.70
  -7  -5   1   15.40    5.50
  -7  -5   1   19.00    3.90
  -7  -5   1   24.00    3.60
   6   5  -1  216.48   13.70
   6   5  -1  205.68   14.70
   6   5  -1  222.18   15.20
   6   5  -1  213.98   13.50
   6   5  -1  215.88   13.00
  -6  -5   1  206.48   14.30
  -6  -5   1  214.68   22.50
  -6  -5   1  219.88   15.30
  -6  -5   1  224.38   13.10
  -6  -5   1  201.58   13.50
   5   5  -1    0.70    2.90
   5   5  -1   -0.90    3.50
   5   5  -1    2.70    2.90
   5   5  -1    1.90    2.10
   5   5  -1    2.50    2.70
  -5  -5   1    2.40    2.60
  -5  -5   1    3.20    2.20
  -5  -5   1   -0.50    6.10
  -5  -5   1    3.30    4.00
  -5  -5   1    5.80    2.80
   4   5  -1  392.56   21.20
   4   5  -1  362.86   21.10
   4   5  -1  386.56   23.10
  -4  -5   1  354.46   24.00
  -4  -5   1  367.36   19.80
  -4  -5   1  393.26   20.20
  -4  -5   1  339.47   20.60
  -4  -5   1  392.56   25.90
   3   5  -1  171.78   11.40
   3   5  -1  184.48   13.70
   3   5  -1  172.68   11.40
  -3  -5   1  179.18   14.20
  -3  -5   1  172.98   14.50
  -3  -5   1  169.88   10.80
  -3  -5   1  195.78   10.50
   2   5  -1  111.59    8.40
   2   5  -1  122.69   11.00
  -2  -5   1  119.59   10.40
  -2  -5   1  120.29   10.30
  -2  -5   1  111.59    6.70
   1   5  -1  193.88   11.10
   1   5  -1  194.08   14.00
  -1  -5   1  193.68   13.00
  -1  -5   1  183.38   10.00
  -1  -5   1  164.48   11.80
   0   5  -1  203.08   12.70
   0   5  -1  213.08   14.60
   0  -5   1  187.88   12.30
   0  -5   1  190.58   16.60
  -1   5  -1  236.68   15.90
  -1   5  -1  235.98   15.20
   1  -5   1  229.48   13.00
   1  -5   1  227.18   12.60
   1  -5   1  220.78   13.30
  -2   5  -1  157.08   12.10
  -2   5  -1  117.69    9.70
   2  -5   1  134.69    7.70
   2  -5   1  123.89    8.80
  -3   5  -1  123.79   11.30
  -3   5  -1  110.09   10.00
  -3   5  -1   98.19    8.90
  -3   5  -1  100.09    7.70
  -3   5  -1  100.09    8.20
   3  -5   1   94.59    8.30
  -4   5  -1   66.39   10.10
  -4   5  -1   67.59    6.80
  -4   5  -1   63.79    8.10
  -4   5  -1   66.49    7.50
   4  -5   1   65.09    7.60
   4  -5   1   85.59    7.50
   4  -5   1   68.59   11.40
  -5   5  -1   17.00    4.80
  -5   5  -1   28.70    4.30
  -5   5  -1   26.60    5.20
  -5   5  -1   32.30    5.40
   5  -5   1   23.10    7.40
   5  -5   1   23.10    3.50
   5  -5   1   33.40    4.80
   5  -5   1   30.50    4.10
  -6   5  -1   16.90    3.20
  -6   5  -1   12.90    3.10
   6  -5   1   17.60    3.70
  -7   5  -1    0.30    1.60
   7  -5   1   -0.80    2.30
   9   4  -1   33.50    3.90
   9   4  -1   29.10    4.20
  -9  -4   1   33.10    4.70
  -9  -4   1   30.80    5.00
  -9  -4   1   32.80    3.40
   8   4  -1   17.90    4.90
   8   4  -1   17.20    4.50
   8   4  -1   21.20    4.00
  -8  -4   1   11.10    4.00
  -8  -4   1   13.30    3.30
  -8  -4   1   22.80    4.90
   7   4  -1  180.88   13.90
   7   4  -1  149.69   12.10
   7   4  -1  188.28   11.70
   7   4  -1  182.18   13.20
   7   4  -1  167.58   11.10
  -7  -4   1  174.08   13.30
  -7  -4   1  140.89   10.60
  -7  -4   1  175.68   10.80
  -7  -4   1  173.68   14.70
   6   4  -1   70.49    6.90
   6   4  -1   66.29    8.10
   6   4  -1   81.09    8.40
   6   4  -1   72.09    6.70
   6   4  -1   64.99    7.60
  -6  -4   1   84.49   10.30
  -6  -4   1   71.29    8.90
  -6  -4   1   68.09    7.90
  -6  -4   1   76.79    6.20
  -6  -4   1   77.59   12.00
  -6  -4   1   82.59   15.40
   5   4  -1   40.70    4.70
   5   4  -1   60.19    6.80
   5   4  -1   53.19    6.20
   5   4  -1   56.39    6.70
  -5  -4   1   46.00    4.80
  -5  -4   1   49.00    5.20
  -5  -4   1   54.29   11.50
  -5  -4   1   43.40    6.20
  -5  -4   1   44.90    5.80
  -5  -4   1   40.70    7.00
   4   4  -1   66.49    6.00
   4   4  -1   53.09    6.10
   4   4  -1   50.79    5.80
   4   4  -1   53.69    6.70
  -4  -4   1   63.19    5.20
  -4  -4   1   51.79    6.00
  -4  -4   1   37.60    6.10
  -4  -4   1   64.79   11.20
  -4  -4   1   53.29    4.90
   3   4  -1  129.79    9.50
   3   4  -1  142.09    7.70
   3   4  -1  136.89    9.20
   3   4  -1  137.49   10.80
  -3  -4   1  144.99    8.50
  -3  -4   1  128.39   12.90
  -3  -4   1  130.69   11.50
   2   4  -1  225.78   18.10
   2   4  -1  286.57   15.40
  -2  -4   1  294.07   17.00
  -2  -4   1  277.67   15.20
  -2  -4   1  254.07   16.70
   1   4  -1   46.30    8.70
   1   4  -1   59.29    4.40
  -1  -4   1   53.89    5.80
  -1  -4   1   49.50    3.50
  -1  -4   1   43.70    5.10
   0   4  -1    7.50    3.80
   0   4  -1    9.10    2.70
   0  -4   1    6.70    2.40
   0  -4   1    7.30    2.40
  -1   4  -1  113.19    9.20
  -1   4  -1  110.69    9.60
   1  -4   1  117.29    7.60
   1  -4   1  124.99    7.90
  -2   4  -1  240.48   15.90
  -2   4  -1  208.78   13.80
   2  -4   1  247.38   12.20
   2  -4   1  238.88   13.40
  -3   4  -1   92.69    9.10
  -3   4  -1   93.99    9.70
  -3   4  -1  101.09    7.40
  -3   4  -1   84.19    7.70
   3  -4   1   88.99    6.40
   3  -4   1   90.89    6.60
  -4   4  -1   80.29   10.50
  -4   4  -1   79.39    8.10
  -4   4  -1   91.99    7.60
  -4   4  -1   81.99    8.80
  -4   4  -1   80.99    8.20
   4  -4   1   87.59    6.70
   4  -4   1   81.89    7.20
  -5   4  -1   -4.70    2.90
  -5   4  -1    0.60    2.90
  -5   4  -1   -1.20    3.80
  -5   4  -1    0.30    3.30
   5  -4   1    1.20    5.50
   5  -4   1    0.60    2.30
  -6   4  -1   75.09    6.90
  -6   4  -1   75.59    7.20
   6  -4   1   80.39   11.90
   6  -4   1   82.19    7.60
   6  -4   1   76.99    6.30
   6  -4   1   77.99    6.70
  -7   4  -1   17.30    3.00
  -7   4  -1   18.10    3.20
   7  -4   1   17.30    3.00
   7  -4   1   15.90    4.70
   7  -4   1   16.70    3.50
   9   3  -1   81.59    6.20
  -9  -3   1   70.79    6.60
  -9  -3   1   69.79    6.40
   8   3  -1    9.90    4.40
   8   3  -1   18.20    3.80
   8   3  -1   17.30    4.30
   8   3  -1   12.40    5.00
  -8  -3   1   10.00    3.70
  -8  -3   1   11.10    3.00
  -8  -3   1   13.40    3.90
   7   3  -1   46.60    7.30
   7   3  -1   43.20    5.80
   7   3  -1   49.99    6.30
   7   3  -1   47.80    7.60
   7   3  -1   50.59    5.00
  -7  -3   1   46.20    6.80
  -7  -3   1   58.69    6.10
  -7  -3   1   46.80    7.00
   6   3  -1  231.98   16.10
   6   3  -1  210.98   13.50
   6   3  -1  219.08   14.80
   6   3  -1  218.38   13.50
   6   3  -1  224.68   13.70
   6   3  -1  232.78   12.90
  -6  -3   1  221.08   12.60
  -6  -3   1  219.58   17.40
  -6  -3   1  215.68   15.00
  -6  -3   1  241.88   15.20
  -6  -3   1  208.88   12.90
   5   3  -1   64.19    7.30
   5   3  -1   56.89    5.10
   5   3  -1   57.09    6.40
   5   3  -1   61.19    5.70
  -5  -3   1   79.89   13.40
  -5  -3   1   60.99    6.90
  -5  -3   1   59.19    7.90
  -5  -3   1   59.69    5.80
  -5  -3   1   63.59    5.70
  -5  -3   1   66.79    7.20
  -5  -3   1   67.89    5.30
   4   3  -1  868.01   42.50
   4   3  -1  770.22   45.60
   4   3  -1  931.31   44.30
   4   3  -1  874.91   43.70
  -4  -3   1  923.21   49.60
  -4  -3   1  895.71   46.00
  -4  -3   1  835.42   44.90
  -4  -3   1  884.81   42.70
  -4  -3   1  797.32   43.90
  -4  -3   1  857.61   42.90
   3   3  -1  751.02   37.00
   3   3  -1  691.53   36.40
   3   3  -1  769.62   36.30
  -3  -3   1  645.24   39.30
  -3  -3   1  729.43   38.10
   2   3  -1  122.39   12.30
   2   3  -1  131.49    7.40
   2   3  -1  101.09    6.00
   2   3  -1  109.69    8.40
  -2  -3   1  110.59    9.30
  -2  -3   1  106.79    6.40
   1   3  -1  372.16   18.30
   1   3  -1  376.16   19.00
   1   3  -1  369.56   20.20
   1   3  -1  376.46   19.50
  -1  -3   1  323.87   18.80
  -1  -3   1  354.86   19.60
   0   3  -1  391.96   21.40
   0   3  -1  373.96   20.30
   0  -3   1  403.66   20.30
  -1   3  -1   13.90    3.40
  -1   3  -1   11.70    3.60
   1  -3   1   11.80    2.00
   1  -3   1   12.70    2.40
  -2   3  -1  221.08   13.70
  -2   3  -1  258.17   15.50
   2  -3   1  232.08   13.00
  -3   3  -1  132.49    9.70
  -3   3  -1  153.08   11.80
   3  -3   1  140.49    8.80
   3  -3   1  122.49    8.60
   3  -3   1  139.49    8.50
  -4   3  -1   55.69    6.40
  -4   3  -1   53.69    7.00
  -4   3  -1   57.49    6.00
  -4   3  -1   61.99    6.40
  -4   3  -1   55.29    7.70
   4  -3   1   64.69    6.00
   4  -3   1   63.39    8.20
  -5   3  -1   34.50    5.30
  -5   3  -1   24.00    5.80
  -5   3  -1   37.70    6.20
  -5   3  -1   21.40    7.90
  -5   3  -1   33.80    5.00
   5  -3   1   35.60    4.50
   5  -3   1   33.80    5.30
   5  -3   1   21.20    6.40
  -6   3  -1  155.18   10.50
  -6   3  -1  138.59   11.60
  -6   3  -1  134.59   13.20
  -6   3  -1  143.69   11.50
  -6   3  -1  142.89   10.30
   6  -3   1  119.99    9.40
   6  -3   1  136.39   10.80
   6  -3   1  145.99    9.90
   6  -3   1  151.38   15.10
  -7   3  -1   45.50    4.70
  -7   3  -1   36.30    4.60
   7  -3   1   45.60    6.50
   7  -3   1   46.40    4.60
  -8   3  -1   14.80    2.40
   8  -3   1   13.80    2.50
   8  -3   1   19.50    4.20
   9   2  -1   10.20    3.70
   9   2  -1   15.80    3.40
  -9  -2   1   16.10    3.70
  -9  -2   1   16.20    4.60
   8   2  -1   42.20    6.70
   8   2  -1   43.30    5.50
   8   2  -1   39.60    4.90
   8   2  -1   53.79    6.20
   8   2  -1   58.09    8.50
   8   2  -1   44.40    6.60
  -8  -2   1   54.09    4.60
  -8  -2   1   52.79    7.00
  -8  -2   1   45.00    6.00
   7   2  -1   41.60    4.70
   7   2  -1   28.40    6.80
   7   2  -1   26.70    4.70
   7   2  -1   31.60    5.30
  -7  -2   1   33.40    5.90
  -7  -2   1   32.80    4.20
  -7  -2   1   26.30    5.30
   6   2  -1   17.90    3.30
   6   2  -1   15.20    4.60
   6   2  -1   18.10    4.00
   6   2  -1   18.90    4.40
  -6  -2   1   16.40    3.50
  -6  -2   1   17.20    4.20
  -6  -2   1   16.30    4.20
  -6  -2   1   19.70    4.60
   5   2  -1  125.89   10.70
   5   2  -1  121.09    8.10
   5   2  -1  127.69    9.50
  -5  -2   1  115.29   15.10
  -5  -2   1  122.99    7.50
  -5  -2   1  123.89   11.00
  -5  -2   1  115.89    9.10
  -5  -2   1  117.49    9.60
  -5  -2   1  120.99    9.80
  -5  -2   1  125.99    7.90
   4   2  -1 1296.67   63.49
   4   2  -1 1386.96   65.79
   4   2  -1 1268.27   64.69
  -4  -2   1 1342.27   66.39
  -4  -2   1 1280.67   64.79
  -4  -2   1 1275.17   64.39
  -4  -2   1 1346.27   70.59
  -4  -2   1 1296.67   63.49
   3   2  -1 1273.57   66.29
   3   2  -1 1316.67   66.89
   3   2  -1 1339.97   64.29
   3   2  -1 1275.17   63.69
   3   2  -1 1366.36   64.99
  -3  -2   1 1375.56   65.89
  -3  -2   1 1282.77   63.99
  -3  -2   1 1355.86   63.79
  -3  -2   1 1304.87   68.39
   2   2  -1  277.07   16.30
   2   2  -1  319.97   16.10
   2   2  -1  278.97   17.20
   2   2  -1  307.77   16.50
  -2  -2   1  299.07   17.10
  -2  -2   1  336.87   18.80
   1   2  -1 2270.17  109.09
   0   2  -1  120.79    7.60
   0   2  -1  117.09    8.40
   0  -2   1  126.99    7.40
  -1   2  -1   98.19    7.50
  -1   2  -1   99.89    7.30
   1  -2   1  104.19    5.50
   1  -2   1  102.79    6.20
  -2   2  -1   95.09    9.90
   2  -2   1   64.89    5.00
   2  -2   1   78.89    4.60
   2  -2   1   66.19    4.50
  -3   2  -1  772.82   41.50
  -3   2  -1  804.02   41.30
   3  -2   1  782.92   38.40
   3  -2   1  749.03   38.60
   3  -2   1  777.82   38.30
  -4   2  -1  106.69    9.50
  -4   2  -1  104.29   10.10
  -4   2  -1   98.99    8.20
   4  -2   1   88.49    6.80
   4  -2   1   91.89    7.10
   4  -2   1   97.39    7.20
  -5   2  -1   69.09    6.90
  -5   2  -1   67.29    7.00
  -5   2  -1   85.99   10.70
  -5   2  -1   54.29    6.70
  -5   2  -1   73.89    8.20
   5  -2   1   80.09    7.50
   5  -2   1   68.19    6.20
   5  -2   1   72.39   10.10
  -6   2  -1  129.39    9.80
  -6   2  -1  119.99   10.90
  -6   2  -1  126.39   12.80
  -6   2  -1  138.79   10.10
  -6   2  -1  127.29   11.60
   6  -2   1  126.09   14.30
   6  -2   1  135.29   10.50
   6  -2   1  141.19    9.60
  -7   2  -1   62.69    6.40
  -7   2  -1   58.39    5.70
  -7   2  -1   72.59    8.50
   7  -2   1   54.49    5.90
   7  -2   1   59.09    6.90
   7  -2   1   57.99    6.00
  -8   2  -1    7.40    2.60
   8  -2   1    6.90    2.20
   8  -2   1   -0.50    2.80
   8  -2   1    4.60    2.30
   8  -2   1    5.10    3.10
   9   1  -1   22.70    4.40
   9   1  -1   23.30    3.30
  -9  -1   1   16.50    3.70
  -9  -1   1   21.10    3.40
   8   1  -1   -1.00    2.60
   8   1  -1    2.50    3.90
   8   1  -1    2.00    2.60
   8   1  -1    2.80    3.20
  -8  -1   1    1.10    2.60
  -8  -1   1   -0.20    2.80
   7   1  -1   93.19    8.50
   7   1  -1  114.49   12.00
   7   1  -1  105.79    9.50
   7   1  -1  114.19    8.30
   7   1  -1   90.09    8.40
  -7  -1   1  101.09    9.70
  -7  -1   1   99.99    9.50
  -7  -1   1  107.69    7.40
   6   1  -1  183.68   15.30
   6   1  -1  182.38   11.60
   6   1  -1  183.28   12.60
  -6  -1   1  174.08   13.50
  -6  -1   1  178.38   11.10
  -6  -1   1  185.18   13.30
  -6  -1   1  200.68   13.30
   5   1  -1  225.18   13.00
   5   1  -1  227.18   16.10
   5   1  -1  229.68   13.40
   5   1  -1  203.58   13.70
  -5  -1   1  222.48   14.30
  -5  -1   1  217.58   14.60
  -5  -1   1  225.48   14.60
  -5  -1   1  217.78   15.20
  -5  -1   1  240.88   15.60
   4   1  -1  774.32   39.30
   4   1  -1  764.92   36.90
   4   1  -1  666.43   39.30
  -4  -1   1  743.03   43.70
  -4  -1   1  709.23   36.20
  -4  -1   1  758.82   38.80
  -4  -1   1  733.03   38.10
   3   1  -1  858.61   42.10
   3   1  -1  862.61   43.70
   3   1  -1  857.01   44.50
  -3  -1   1  909.51   43.80
  -3  -1   1  864.71   47.00
  -3  -1   1  838.22   42.80
  -3  -1   1  841.72   41.90
   2   1  -1 1282.07   64.79
   2   1  -1 1428.96   65.89
   2   1  -1 1333.57   66.39
  -2  -1   1 1354.96   65.09
  -2  -1   1 1397.96   68.09
  -2  -1   1 1320.27   65.99
   1   1  -1 1690.93   83.99
   1   1  -1 1847.52   83.59
  -1  -1   1 1709.43   84.29
   0   1  -1 7375.96  349.37
  -1   1  -1  585.84   29.20
   1  -1   1  581.24   28.20
   1  -1   1  570.54   27.70
  -2   1  -1 1139.59   55.69
  -2   1  -1 1044.90   52.89
   2  -1   1 1052.69   51.49
   2  -1   1 1025.20   51.39
  -3   1  -1  134.89   13.60
  -3   1  -1  143.69   10.40
   3  -1   1  135.69    8.10
   3  -1   1  129.99    8.60
   3  -1   1  127.69    8.50
  -4   1  -1  202.58   14.10
  -4   1  -1  191.38   12.40
  -4   1  -1  194.08   18.50
   4  -1   1  190.78   11.30
   4  -1   1  181.48   12.10
   4  -1   1  193.58   11.10
   4  -1   1  181.28   11.60
  -5   1  -1  278.07   19.40
  -5   1  -1  287.17   16.80
  -5   1  -1  307.07   20.10
  -5   1  -1  278.57   17.40
   5  -1   1  287.37   16.10
   5  -1   1  299.97   16.70
   5  -1   1  257.07   20.00
  -6   1  -1  311.17   17.10
  -6   1  -1  298.87   19.40
  -6   1  -1  337.47   19.00
  -6   1  -1  335.47   20.70
  -6   1  -1  301.67   21.80
   6  -1   1  325.27   19.00
   6  -1   1  299.57   23.00
   6  -1   1  332.37   18.20
  -7   1  -1   11.90    5.80
  -7   1  -1   23.60    5.30
  -7   1  -1   21.80    4.50
  -7   1  -1   11.40    4.50
   7  -1   1   15.60    7.10
   7  -1   1   12.50    4.30
   7  -1   1   17.30    3.80
   7  -1   1   16.90    3.70
  -8   1  -1   37.30    4.40
   8  -1   1   42.30    5.40
   8  -1   1   47.40    5.00
   8  -1   1   33.50    5.70
   8  -1   1   40.30    4.30
   8  -1   1   32.70    6.70
   9   0  -1    6.60    3.20
   9   0  -1    6.70    2.00
  -9   0   1    7.30    1.90
   8   0  -1   26.30    4.90
   8   0  -1   33.00    4.40
   8   0  -1   24.30    5.90
  -8   0   1   32.50    5.60
  -8   0   1   34.50    4.90
   7   0  -1  138.49   15.00
   7   0  -1  129.99    9.30
   7   0  -1  125.59   13.10
   7   0  -1  119.59    9.50
  -7   0   1  117.99   11.40
  -7   0   1  130.49   11.00
  -7   0   1  118.29   10.10
   6   0  -1  368.96   20.70
   6   0  -1  354.36   19.80
   6   0  -1  370.86   25.30
   6   0  -1  332.67   20.10
  -6   0   1  369.86   24.10
  -6   0   1  333.17   23.00
  -6   0   1  364.96   21.60
  -6   0   1  329.67   22.00
   5   0  -1    1.70    4.20
   5   0  -1    4.00    2.80
   5   0  -1    2.10    2.10
   5   0  -1    1.30    2.40
  -5   0   1    5.00    3.10
  -5   0   1   -4.60    5.30
  -5   0   1    1.70    2.90
  -5   0   1    4.00    2.90
   4   0  -1   34.10    3.70
   4   0  -1   43.30    6.90
   4   0  -1   32.20    4.00
  -4   0   1   31.90    4.90
  -4   0   1   32.50    5.00
  -4   0   1   33.50    4.80
   3   0  -1   73.99    7.60
   3   0  -1   58.29    9.80
  -3   0   1   57.59    6.00
  -3   0   1   76.09   12.60
  -3   0   1   61.59    7.10
   2   0  -1 3506.85  167.78
   1   0  -1  705.33   34.40
   1   0  -1  697.93   34.40
  -1   0   1  723.83   34.30
  -1   0   1  717.53   35.60
  -1   0   1  663.63   33.50
  -1   0   1  714.53   34.10
   0   0  -1  273.47   13.70
   0   0   1  261.27   13.30
   0   0   1  290.77   13.50
  -1   0  -1   69.49    6.50
  -1   0  -1   66.89    4.10
   1   0   1   68.59    5.60
   1   0   1   70.79    4.30
   1   0   1   72.59    4.10
  -2   0  -1  492.65   25.70
   2   0   1  464.15   28.00
   2   0   1  516.25   25.90
   2   0   1  584.14   25.90
  -3   0  -1  269.47   15.90
  -3   0  -1  279.77   14.70
   3   0   1  259.77   15.00
   3   0   1  255.37   14.60
   3   0   1  260.37   13.20
   3   0   1  252.47   13.90
  -4   0  -1  968.70   45.10
  -4   0  -1  878.61   46.40
  -4   0  -1  873.01   51.69
  -4   0  -1  876.51   45.10
   4   0   1  901.31   46.10
   4   0   1  892.41   44.20
   4   0   1  866.91   43.90
   4   0   1  863.11   46.90
   4   0   1  906.31   45.10
  -5   0  -1  382.76   22.40
  -5   0  -1  339.67   21.80
  -5   0  -1  347.17   20.80
  -5   0  -1  323.67   20.20
   5   0   1  349.57   22.70
   5   0   1  371.86   22.20
   5   0   1  329.97   19.20
  -6   0  -1  586.04   32.70
  -6   0  -1  600.24   35.00
  -6   0  -1  641.44   32.40
  -6   0  -1  613.24   30.60
  -6   0  -1  551.04   30.70
   6   0   1  602.44   31.20
   6   0   1  626.94   36.80
   6   0   1  588.14   31.90
  -7   0  -1  265.47   17.20
  -7   0  -1  238.48   17.10
  -7   0  -1  248.28   18.80
  -7   0  -1  268.77   14.60
  -7   0  -1  282.47   16.60
   7   0   1  265.67   15.90
   7   0   1  250.57   20.00
   7   0   1  284.67   15.80
   7   0   1  244.08   16.50
  -8   0  -1   19.80    4.30
  -8   0  -1   23.80    4.00
   8   0   1   17.60    3.20
   8   0   1   13.90    4.50
   8   0   1   19.80    3.50
   8   0   1   12.80    4.80
   8   0   1   23.00    4.90
  -9   0  -1   31.50    3.80
   9   0   1   30.50    3.70
   9   0   1   16.30    3.80
   9   0   1   23.80    2.80
   8  -1  -1   91.49    8.00
   8  -1  -1   88.09    7.10
  -8   1   1   94.69    7.20
  -8   1   1   99.49    8.30
   7  -1  -1   -0.40    4.00
   7  -1  -1    1.70    3.40
   7  -1  -1    7.10    2.90
   7  -1  -1    3.90    4.50
  -7   1   1    2.80    3.20
  -7   1   1    5.30    2.70
  -7   1   1    4.80    5.10
  -7   1   1    0.10    3.60
   6  -1  -1  285.07   16.30
   6  -1  -1  256.47   16.60
   6  -1  -1  255.47   20.20
  -6   1   1  249.78   18.60
  -6   1   1  278.47   16.70
  -6   1   1  269.87   18.60
   5  -1  -1   24.40    6.50
   5  -1  -1   15.20    5.90
   5  -1  -1   14.30    3.30
   5  -1  -1   24.30    4.50
  -5   1   1   14.20    3.80
  -5   1   1   27.70    4.70
  -5   1   1   17.50    4.50
  -5   1   1   17.10    3.60
  -5   1   1   13.10    5.20
  -5   1   1   16.10    4.00
   4  -1  -1  252.57   13.90
   4  -1  -1  245.88   17.10
   4  -1  -1  263.07   14.20
  -4   1   1  233.38   15.10
  -4   1   1  238.68   16.00
   3  -1  -1 1662.93   81.49
   3  -1  -1 1714.03   84.19
  -3   1   1 1709.93   83.49
   2  -1  -1 1515.15   74.89
   2  -1  -1 1604.14   74.09
  -2   1   1 1506.75   75.19
   1  -1  -1  681.43   33.60
  -1   1   1  711.83   34.00
  -1   1   1  666.03   33.20
   0  -1  -1   15.60    2.00
   0   1   1   10.80    1.50
   0   1   1   16.80    1.80
   0   1   1   17.20    1.50
  -1  -1  -1  113.49    6.80
  -1  -1  -1  123.79    8.10
  -1  -1  -1  110.29    7.10
   1   1   1  114.39    6.90
   1   1   1  112.49    6.60
   1   1   1  115.29    6.50
  -2  -1  -1 8471.65  402.56
  -2  -1  -1 8332.47  400.36
  -3  -1  -1  384.66   20.60
  -3  -1  -1  370.26   24.60
   3   1   1  376.06   19.20
   3   1   1  388.76   20.30
   3   1   1  387.16   19.30
   3   1   1  369.66   20.90
   3   1   1  379.46   20.80
   3   1   1  352.36   22.70
  -4  -1  -1  557.44   28.30
  -4  -1  -1  569.74   30.50
  -4  -1  -1  569.94   29.90
  -4  -1  -1  572.54   30.90
  -4  -1  -1  560.24   36.40
   4   1   1  578.24   31.30
   4   1   1  576.54   29.00
   4   1   1  598.94   30.70
   4   1   1  565.24   28.70
  -5  -1  -1  181.18   13.70
  -5  -1  -1  196.88   12.70
  -5  -1  -1  180.78   12.40
  -5  -1  -1  212.48   13.50
  -5  -1  -1  178.28   19.40
   5   1   1  186.48   14.50
   5   1   1  197.08   11.30
  -6  -1  -1  515.05   28.40
  -6  -1  -1  491.35   37.20
  -6  -1  -1  478.85   27.60
  -6  -1  -1  514.15   25.90
  -6  -1  -1  493.25   29.40
  -6  -1  -1  506.65   27.30
   6   1   1  457.85   26.20
   6   1   1  484.75   26.70
   6   1   1  494.95   30.30
   6   1   1  472.05   26.40
   6   1   1  520.05   26.10
  -7  -1  -1   59.69    7.10
  -7  -1  -1   57.39    7.20
  -7  -1  -1   60.29    8.70
  -7  -1  -1   67.29    5.90
   7   1   1   67.99    6.90
   7   1   1   66.39    7.50
   7   1   1   80.69   11.30
   7   1   1   74.19    6.90
  -8  -1  -1   80.19    5.60
  -8  -1  -1   67.19    7.10
  -8  -1  -1   72.19    7.60
   8   1   1   74.79   10.20
   8   1   1   70.99    6.50
   8   1   1   73.99    7.70
   8   1   1   71.09    9.70
   8   1   1   68.69    6.70
  -9  -1  -1   -0.60    1.70
   9   1   1   -1.80    2.90
   9   1   1    1.50    1.70
   8  -2  -1   11.00    2.70
   8  -2  -1    8.60    2.30
   8  -2  -1   15.00    3.70
  -8   2   1    9.30    2.30
   7  -2  -1   13.80    3.20
   7  -2  -1   16.70    3.50
   7  -2  -1   13.70    4.00
   7  -2  -1   17.60    6.10
  -7   2   1   17.60    3.30
  -7   2   1   16.30    3.60
  -7   2   1   19.00    4.90
   6  -2  -1  389.66   22.00
   6  -2  -1  390.76   21.30
   6  -2  -1  335.77   25.50
  -6   2   1  402.56   21.60
  -6   2   1  357.86   23.60
  -6   2   1  373.16   20.90
  -6   2   1  394.26   22.90
  -6   2   1  355.06   24.10
   5  -2  -1   45.50    8.10
   5  -2  -1   47.70    5.90
   5  -2  -1   42.00    5.00
  -5   2   1   50.19    5.90
  -5   2   1   42.20    5.30
  -5   2   1   38.20    6.80
  -5   2   1   51.19    7.70
  -5   2   1   55.79    7.20
   4  -2  -1  221.78   13.00
   4  -2  -1  224.48   13.40
   4  -2  -1  250.27   17.40
  -4   2   1  239.68   14.20
  -4   2   1  233.48   14.60
  -4   2   1  227.18   15.70
  -4   2   1  212.18   15.70
   3  -2  -1  233.48   15.40
   3  -2  -1  259.47   13.50
  -3   2   1  224.88   17.20
  -3   2   1  265.77   16.10
   2  -2  -1   28.10    3.80
   2  -2  -1   25.30    2.40
  -2   2   1   21.30    4.90
  -2   2   1   30.40    3.50
   1  -2  -1  553.24   26.40
  -1   2   1  542.55   28.10
  -1   2   1  547.25   27.70
   0   2   1 1181.78   58.09
   0   2   1 1200.78   57.59
  -1  -2  -1  199.18   11.40
  -1  -2  -1  195.48   10.90
   1   2   1  184.48   11.30
   1   2   1  196.68   10.70
  -2  -2  -1  125.39    9.00
   2   2   1  140.99    8.50
   2   2   1  135.09    8.90
   2   2   1  116.99    8.60
   2   2   1  125.19    7.80
  -3  -2  -1 1354.96   67.09
  -3  -2  -1 1390.16   64.79
  -3  -2  -1 1279.67   69.79
   3   2   1 1368.66   65.69
   3   2   1 1348.67   65.89
   3   2   1 1378.86   66.19
   3   2   1 1337.47   66.99
   3   2   1 1296.57   67.49
  -4  -2  -1 1708.33   83.79
  -4  -2  -1 1733.23   89.09
  -4  -2  -1 1593.84   80.99
  -4  -2  -1 1703.93   81.19
   4   2   1 1688.03   81.39
   4   2   1 1581.24   81.09
   4   2   1 1718.43   83.19
   4   2   1 1743.03   81.89
   4   2   1 1719.83   83.29
  -5  -2  -1  765.82   37.40
  -5  -2  -1  731.43   39.90
  -5  -2  -1  747.13   39.00
  -5  -2  -1  768.92   37.10
  -5  -2  -1  759.32   47.10
  -5  -2  -1  753.22   40.60
   5   2   1  742.73   37.90
   5   2   1  732.73   38.60
   5   2   1  751.62   37.50
   5   2   1  768.72   40.50
  -6  -2  -1   -0.70    3.20
  -6  -2  -1    3.00    2.60
  -6  -2  -1    3.70    3.90
  -6  -2  -1   -3.20    6.60
  -6  -2  -1    0.70    2.80
  -6  -2  -1    4.70    4.20
   6   2   1    0.60    3.90
   6   2   1    1.10    2.60
   6   2   1    3.10    2.90
   6   2   1    1.60    2.30
   6   2   1   -0.50    3.10
  -7  -2  -1   96.09   11.90
  -7  -2  -1   88.29    7.30
  -7  -2  -1   93.59    8.80
  -7  -2  -1   94.49    9.70
   7   2   1   96.99   10.70
   7   2   1   84.49    8.50
   7   2   1   80.99    7.70
   7   2   1   81.49    7.90
  -8  -2  -1   73.99    6.00
  -8  -2  -1   69.19    7.80
  -8  -2  -1   79.39    7.80
   8   2   1   72.49    6.90
   8   2   1   82.79    9.10
   8   2   1   66.89    9.30
   8   2   1   73.79    6.30
   8   2   1   69.59    7.50
  -9  -2  -1    2.80    2.30
  -9  -2  -1    3.00    2.80
   9   2   1    7.30    2.40
   9   2   1    2.20    3.20
   8  -3  -1    2.20    2.50
   8  -3  -1    5.70    2.00
   8  -3  -1    6.10    1.50
   7  -3  -1   17.10    3.30
   7  -3  -1   21.10    3.40
   7  -3  -1   15.10    4.10
   7  -3  -1   20.60    5.90
  -7   3   1   26.70    5.30
  -7   3   1   22.00    3.70
   6  -3  -1   51.49    9.00
   6  -3  -1   85.79    7.20
  -6   3   1   82.89    8.60
  -6   3   1   60.69    8.30
  -6   3   1   89.99   11.10
  -6   3   1   74.99    7.50
  -6   3   1   82.69    7.80
   5  -3  -1   19.30    6.90
   5  -3  -1   18.50    3.70
   5  -3  -1   15.50    3.90
  -5   3   1   17.50    4.70
  -5   3   1   11.90    5.70
  -5   3   1   21.80    4.20
  -5   3   1    5.00    4.10
  -5   3   1   22.10    4.50
   4  -3  -1   53.29    5.50
   4  -3  -1   60.79    9.30
   4  -3  -1   43.90    5.20
  -4   3   1   51.89    7.60
  -4   3   1   56.89    6.70
  -4   3   1   55.49    6.40
  -4   3   1   59.79    6.20
  -4   3   1   65.79    7.90
  -4   3   1   54.89    6.20
   3  -3  -1  571.94   32.70
   3  -3  -1  572.34   30.00
   3  -3  -1  621.44   30.20
  -3   3   1  647.04   33.60
  -3   3   1  606.44   31.70
   2  -3  -1 1335.47   61.49
   2  -3  -1 1187.08   63.09
  -2   3   1 1368.36   64.49
  -2   3   1 1234.68   62.79
   1  -3  -1   28.10    2.80
  -1   3   1   23.60    3.90
  -1   3   1   25.30    4.00
   0   3   1 1513.35   73.59
   0   3   1 1522.05   74.39
  -1  -3  -1 1260.57   64.29
  -1  -3  -1 1370.96   63.99
   1   3   1 1305.67   62.69
   1   3   1 1261.47   63.99
  -2  -3  -1 2233.48  109.79
  -2  -3  -1 2555.54  109.39
   2   3   1 2092.39  107.59
   2   3   1 2322.07  109.69
   2   3   1 2102.99  108.39
  -3  -3  -1  549.35   28.10
  -3  -3  -1  490.95   25.30
  -3  -3  -1  454.05   30.10
   3   3   1  517.15   25.80
   3   3   1  488.95   27.00
   3   3   1  532.05   27.10
  -4  -3  -1  564.34   34.60
  -4  -3  -1  504.75   26.60
  -4  -3  -1  542.45   26.90
  -4  -3  -1  524.85   29.90
   4   3   1  547.85   28.40
   4   3   1  525.25   27.80
   4   3   1  484.15   26.50
   4   3   1  545.45   28.10
  -5  -3  -1  214.98   21.20
  -5  -3  -1  209.28   15.50
  -5  -3  -1  198.98   13.90
  -5  -3  -1  197.48   13.10
  -5  -3  -1  211.58   12.10
  -5  -3  -1  208.68   11.80
   5   3   1  203.38   12.20
   5   3   1  225.48   14.20
   5   3   1  209.08   13.30
   5   3   1  211.38   13.00
  -6  -3  -1  163.98   12.70
  -6  -3  -1  162.28   19.80
  -6  -3  -1  197.08   15.30
  -6  -3  -1  156.38   12.20
  -6  -3  -1  172.38   10.50
  -6  -3  -1  169.58   12.20
  -6  -3  -1  177.38   10.10
   6   3   1  183.68   13.50
   6   3   1  170.28   10.30
   6   3   1  171.88   12.00
   6   3   1  169.68   11.20
   6   3   1  164.98   11.10
   6   3   1  175.38   12.70
  -7  -3  -1   40.70    6.30
  -7  -3  -1   32.90    4.70
  -7  -3  -1   38.80   22.20
  -7  -3  -1   33.50    5.80
   7   3   1   34.30    5.20
   7   3   1   42.50    7.20
   7   3   1   50.89    8.20
   7   3   1   39.20    5.10
   7   3   1   42.20    4.60
   7   3   1   43.30    5.70
  -8  -3  -1   32.20    7.50
  -8  -3  -1   51.09    5.20
  -8  -3  -1   47.10    6.00
   8   3   1   43.50    7.30
   8   3   1   40.20    6.40
   8   3   1   49.00    5.90
   8   3   1   41.90    6.10
  -9  -3  -1   37.90    3.70
  -9  -3  -1   31.40    4.50
  -9  -3  -1   32.80    4.70
   9   3   1   32.30    4.00
   9   3   1   27.20    5.60
   7  -4  -1    1.10    2.40
   7  -4  -1    0.50    1.70
   7  -4  -1   -0.40    1.80
  -7   4   1   -1.50    2.10
  -7   4   1   -0.20    1.70
   6  -4  -1   21.80    4.20
   6  -4  -1    8.80    4.90
   6  -4  -1   18.50    3.50
  -6   4   1   18.10    3.80
  -6   4   1   20.80    3.70
  -6   4   1   17.10    4.80
   5  -4  -1   32.10    8.00
   5  -4  -1   45.20    5.10
   5  -4  -1   40.70    5.60
  -5   4   1   19.90    5.70
  -5   4   1   33.60    5.30
  -5   4   1   42.20    6.20
  -5   4   1   43.20    5.30
  -5   4   1   36.80    6.80
   4  -4  -1    6.40    2.90
   4  -4  -1    8.50    5.90
   4  -4  -1    6.70    2.50
  -4   4   1    6.00    4.30
  -4   4   1    7.80    3.90
  -4   4   1    7.20    3.10
  -4   4   1    3.50    5.10
  -4   4   1    5.80    3.50
   3  -4  -1   40.40    7.70
   3  -4  -1   38.30    3.80
   3  -4  -1   43.80    4.40
  -3   4   1   37.30    5.20
  -3   4   1   45.20    6.80
  -3   4   1   33.40    6.10
  -3   4   1   56.89    8.20
  -3   4   1   34.40    4.80
   2  -4  -1  389.36   22.40
   2  -4  -1  392.66   19.80
  -2   4   1  401.76   21.80
  -2   4   1  387.86   22.50
  -2   4   1  450.35   23.80
   1  -4  -1  343.97   17.80
   1  -4  -1  360.66   21.00
  -1   4   1  347.47   20.80
  -1   4   1  335.77   19.80
   0  -4  -1   10.20    2.80
   0  -4  -1   12.80    3.30
   0   4   1    9.70    3.60
   0   4   1   16.10    4.70
  -1  -4  -1   22.80    3.50
  -1  -4  -1   29.00    5.60
  -1  -4  -1   23.10    4.30
   1   4   1   19.80    4.70
   1   4   1   20.20    3.00
  -2  -4  -1  640.04   34.30
  -2  -4  -1  618.84   31.10
  -2  -4  -1  722.93   35.60
  -2  -4  -1  691.63   33.00
   2   4   1  608.74   32.60
   2   4   1  576.44   35.60
   2   4   1  617.24   32.20
  -3  -4  -1 1269.77   61.59
  -3  -4  -1 1090.29   62.89
  -3  -4  -1 1210.78   57.99
   3   4   1 1230.18   60.89
   3   4   1 1193.78   59.29
   3   4   1 1200.18   58.29
  -4  -4  -1  760.92   38.50
  -4  -4  -1  776.52   38.60
  -4  -4  -1  847.82   46.50
  -4  -4  -1  753.42   42.20
   4   4   1  730.13   40.90
   4   4   1  809.22   41.20
   4   4   1  769.82   39.20
   4   4   1  765.62   39.60
  -5  -4  -1  223.78   12.60
  -5  -4  -1  221.08   16.80
  -5  -4  -1  210.68   13.50
  -5  -4  -1  216.78   12.90
  -5  -4  -1  196.68   20.80
   5   4   1  227.28   14.10
   5   4   1  235.78   15.00
   5   4   1  219.98   16.90
   5   4   1  220.48   13.90
   5   4   1  217.48   13.10
  -6  -4  -1  414.76   23.90
  -6  -4  -1  418.46   22.30
  -6  -4  -1  388.86   32.30
  -6  -4  -1  395.56   23.80
  -6  -4  -1  422.46   23.50
  -6  -4  -1  418.06   27.40
  -6  -4  -1  429.56   21.90
   6   4   1  417.06   22.50
   6   4   1  412.46   24.20
   6   4   1  400.66   22.30
   6   4   1  433.76   23.80
  -7  -4  -1   13.60    3.90
  -7  -4  -1   11.80    2.50
  -7  -4  -1    3.70    3.80
  -7  -4  -1    8.20    3.00
  -7  -4  -1   12.30   15.50
  -7  -4  -1   15.60    3.80
   7   4   1   11.40    4.40
   7   4   1   12.10    3.50
   7   4   1    6.10    4.10
   7   4   1    8.10    3.70
  -8  -4  -1    7.20    3.30
  -8  -4  -1    3.00    3.00
   8   4   1   -0.10    3.70
   8   4   1    5.00    3.30
   8   4   1    0.80    3.70
   8   4   1    3.30    3.40
  -9  -4  -1  130.29    9.30
  -9  -4  -1  129.59    9.80
  -9  -4  -1  112.99   10.20
   9   4   1  129.49    8.50
   6  -5  -1   20.30    3.10
   6  -5  -1   23.60    3.90
   6  -5  -1   20.40    3.30
  -6   5   1   25.20    3.80
  -6   5   1   26.50    3.30
  -6   5   1   22.20    4.50
   5  -5  -1  219.68   14.30
   5  -5  -1  217.28   18.30
   5  -5  -1  245.88   14.00
  -5   5   1  240.98   13.80
  -5   5   1  208.38   17.30
  -5   5   1  234.78   16.00
  -5   5   1  234.98   14.80
   4  -5  -1  148.99   10.10
   4  -5  -1  136.39   14.30
  -4   5   1  148.59   13.10
  -4   5   1  141.89   10.00
  -4   5   1  155.08   13.80
  -4   5   1  141.89   11.20
   3  -5  -1   47.40    8.30
   3  -5  -1   50.89    6.90
  -3   5   1   66.29    7.90
  -3   5   1   42.20    6.80
  -3   5   1   63.49    6.20
  -3   5   1   74.49    7.70
  -3   5   1   56.99    6.40
   2  -5  -1  137.89   12.90
   2  -5  -1  139.29    7.60
   2  -5  -1  135.09    9.70
  -2   5   1  141.09   11.40
  -2   5   1  126.19    9.70
  -2   5   1  130.19   10.70
  -2   5   1  119.99   10.50
  -2   5   1  139.59    9.70
   1  -5  -1  558.24   31.50
   1  -5  -1  556.44   27.70
   1  -5  -1  578.24   29.90
  -1   5   1  508.65   30.40
  -1   5   1  546.25   30.20
   0  -5  -1  938.31   46.10
   0  -5  -1  856.71   45.60
   0   5   1  859.51   46.60
   0   5   1  894.11   45.20
  -1  -5  -1  354.96   22.20
  -1  -5  -1  386.46   22.00
  -1  -5  -1  368.76   20.30
   1   5   1  387.76   20.10
   1   5   1  334.37   22.00
  -2  -5  -1    9.80    4.20
  -2  -5  -1   23.90    6.00
  -2  -5  -1   10.20    1.80
   2   5   1   16.50    3.50
   2   5   1   11.00    3.90
  -3  -5  -1  470.85   27.50
  -3  -5  -1  503.85   23.40
   3   5   1  451.35   24.20
   3   5   1  442.66   23.40
   3   5   1  458.35   26.80
   3   5   1  423.26   23.80
  -4  -5  -1  316.57   24.20
  -4  -5  -1  307.67   16.90
  -4  -5  -1  310.67   21.30
  -4  -5  -1  324.97   17.20
   4   5   1  305.77   17.30
   4   5   1  314.17   18.00
   4   5   1  323.37   20.40
  -5  -5  -1  127.39    8.40
  -5  -5  -1  139.89   13.40
  -5  -5  -1  116.89    9.80
  -5  -5  -1  138.19    9.00
  -5  -5  -1  123.59   17.30
  -5  -5  -1  122.49    9.30
   5   5   1  124.49    8.30
   5   5   1  128.69   11.30
   5   5   1  121.49    9.10
   5   5   1  129.09    9.20
   5   5   1  120.79   10.00
   5   5   1  118.39    9.10
  -6  -5  -1    1.70    8.20
  -6  -5  -1    1.40    2.20
  -6  -5  -1    3.30    3.80
  -6  -5  -1    2.50    2.60
   6   5   1    0.50    2.80
   6   5   1    1.20    3.80
   6   5   1    2.40    2.90
   6   5   1   -0.10    3.90
   6   5   1    1.10    2.30
   6   5   1    0.70    2.70
  -7  -5  -1   15.80    3.70
  -7  -5  -1   24.00    5.30
  -7  -5  -1   24.90   13.70
  -7  -5  -1   25.90    3.60
  -7  -5  -1   25.60    4.50
   7   5   1   15.30    4.90
   7   5   1   15.90    4.30
   7   5   1   22.80    3.90
   7   5   1   27.70    4.20
   7   5   1   20.10    5.10
  -8  -5  -1   46.60    6.60
  -8  -5  -1   55.69    6.30
   8   5   1   54.89    5.80
   8   5   1   51.39    6.50
  -9  -5  -1   58.59    6.20
  -9  -5  -1   58.49    5.40
   9   5   1   65.89    5.40
   9   5   1   46.80    7.20
  -6   6   1    2.40    1.90
   5  -6  -1    5.20    4.80
   5  -6  -1   13.30    4.60
   5  -6  -1   17.30    2.90
   5  -6  -1    8.60    2.50
  -5   6   1   11.20    3.20
  -5   6   1    7.40    4.00
   4  -6  -1    9.60    2.80
   4  -6  -1    5.20    3.00
   4  -6  -1   -1.60    6.80
  -4   6   1    7.40    2.80
  -4   6   1    6.20    4.60
  -4   6   1   10.60    6.30
  -4   6   1    8.20    3.90
   3  -6  -1    7.50    2.80
   3  -6  -1   -2.00    4.10
   3  -6  -1    8.50    2.60
  -3   6   1    0.90    4.70
  -3   6   1    7.80    3.30
  -3   6   1    6.90    4.50
  -3   6   1   16.30    4.40
   2  -6  -1   78.99   12.00
   2  -6  -1   64.99    4.90
  -2   6   1   59.69    8.40
  -2   6   1   76.59    7.90
  -2   6   1   65.69    6.00
  -2   6   1   62.19    7.60
   1  -6  -1  120.09   10.90
   1  -6  -1  102.69    9.10
  -1   6   1  107.49    9.90
  -1   6   1   97.49    8.40
  -1   6   1  104.19    7.80
  -1   6   1   90.79   10.50
  -1   6   1  101.29   10.40
   0  -6  -1  234.98   16.20
   0  -6  -1  264.97   16.90
   0   6   1  240.78   15.70
   0   6   1  273.27   18.00
  -1  -6  -1  556.14   29.90
  -1  -6  -1  582.84   32.10
  -1  -6  -1  529.15   32.00
   1   6   1  574.34   29.60
   1   6   1  535.25   32.10
  -2  -6  -1  380.26   24.60
  -2  -6  -1  388.46   19.70
   2   6   1  384.86   24.70
   2   6   1  420.56   21.30
  -3  -6  -1  450.25   21.20
  -3  -6  -1  379.36   20.90
  -3  -6  -1  361.26   26.50
  -3  -6  -1  425.16   26.20
   3   6   1  405.26   22.10
   3   6   1  431.36   25.90
  -4  -6  -1   84.59   13.70
  -4  -6  -1   78.39    6.20
  -4  -6  -1   94.59   11.80
  -4  -6  -1   87.89    6.60
   4   6   1   81.39    6.90
   4   6   1   70.19    7.20
   4   6   1   79.19   10.60
   4   6   1   80.19    7.10
  -5  -6  -1  386.66   30.60
  -5  -6  -1  415.86   25.10
  -5  -6  -1  391.06   24.20
  -5  -6  -1  398.66   21.60
  -5  -6  -1  400.86   27.80
   5   6   1  407.26   22.90
   5   6   1  360.96   24.80
   5   6   1  426.06   22.20
   5   6   1  425.46   29.90
   5   6   1  396.56   22.30
   5   6   1  402.46   21.10
  -6  -6  -1  194.78   11.90
  -6  -6  -1  180.98   12.30
  -6  -6  -1  171.68   13.30
  -6  -6  -1  169.28   21.70
   6   6   1  192.28   12.70
   6   6   1  180.38   13.20
   6   6   1  196.58   15.10
   6   6   1  192.88   12.60
   6   6   1  185.98   11.40
  -7  -6  -1   23.60    3.80
  -7  -6  -1    8.60   10.60
  -7  -6  -1   18.90    4.20
  -7  -6  -1   14.10    4.90
   7   6   1   14.50    5.20
   7   6   1   23.20    4.20
   7   6   1   28.30    5.30
   7   6   1   23.90    3.70
  -8  -6  -1   65.09    6.10
  -8  -6  -1   67.09    5.40
  -8  -6  -1   68.29    7.90
  -8  -6  -1   55.29    6.50
   8   6   1   66.69    7.70
   8   6   1   70.39    6.10
  -9  -6  -1   26.10    4.40
  -9  -6  -1   25.10    3.60
   9   6   1   31.60    3.60
   9   6   1   26.10    3.80
   5  -7  -1   21.80    4.70
   5  -7  -1   20.00    2.70
  -5   7   1   18.60    3.10
  -5   7   1   10.10    3.20
   4  -7  -1   67.79    5.70
   4  -7  -1   64.19   14.60
  -4   7   1   62.79    7.10
  -4   7   1   72.59    7.20
   3  -7  -1   23.00    3.70
  -3   7   1   19.00    4.70
  -3   7   1    7.30    5.00
  -3   7   1   14.00    5.00
   2  -7  -1   99.59    6.80
   2  -7  -1   85.89   11.20
  -2   7   1   88.89    9.60
  -2   7   1  117.79   11.20
  -2   7   1  103.49    9.10
  -2   7   1   98.09    7.70
  -1   7   1  347.47   20.30
  -1   7   1  317.77   19.50
  -1   7   1  326.87   21.40
  -1   7   1  363.26   18.90
  -1   7   1  315.77   22.20
   0  -7  -1  174.48   13.80
   0  -7  -1  163.88   13.20
   0  -7  -1  170.98   11.10
   0  -7  -1  180.68   15.50
   0   7   1  148.49   11.20
   0   7   1  149.09   11.00
   0   7   1  149.39   14.10
   0   7   1  177.68   12.60
   0   7   1  166.58   10.80
  -1  -7  -1   27.70    7.00
  -1  -7  -1   24.90    4.90
  -1  -7  -1   26.10    5.90
   1   7   1   26.40    3.90
   1   7   1   16.10    5.60
   1   7   1   20.50    4.20
   1   7   1   19.30    4.00
   1   7   1   32.20    4.50
  -2  -7  -1  140.49    8.10
  -2  -7  -1  158.38   14.40
  -2  -7  -1  130.89   13.20
   2   7   1  147.29   13.80
   2   7   1  142.39    9.80
   2   7   1  127.99    9.50
  -3  -7  -1   24.30    3.30
  -3  -7  -1   14.40    8.10
  -3  -7  -1   20.20    3.00
  -3  -7  -1   12.60    5.20
   3   7   1   23.40    4.20
   3   7   1   15.50    6.30
   3   7   1   24.60    4.10
   3   7   1   27.10    4.20
  -4  -7  -1   48.40   11.30
  -4  -7  -1   41.40    5.20
  -4  -7  -1   45.30    4.90
  -4  -7  -1   38.20    8.10
   4   7   1   52.29    6.20
   4   7   1   43.00    5.30
   4   7   1   52.99    6.00
   4   7   1   41.60    7.60
   4   7   1   44.60    4.30
  -5  -7  -1  207.18   13.10
  -5  -7  -1  209.48   12.70
  -5  -7  -1  216.18   22.80
  -5  -7  -1  187.88   13.70
   5   7   1  199.88   17.20
   5   7   1  212.48   13.30
   5   7   1  211.48   14.00
   5   7   1  201.48   13.30
   5   7   1  206.68   11.80
  -6  -7  -1  109.79   10.80
  -6  -7  -1  109.19   10.40
  -6  -7  -1  142.99   21.10
  -6  -7  -1  115.79    9.40
   6   7   1  115.49    8.00
   6   7   1  111.59   13.50
   6   7   1  111.49    9.20
   6   7   1  112.49   12.50
   6   7   1  109.59    9.60
  -7  -7  -1    4.60    3.90
  -7  -7  -1    4.30    4.00
  -7  -7  -1    4.00    2.60
   7   7   1    1.50    2.10
   7   7   1    1.60    2.90
   7   7   1   -0.90    3.90
   7   7   1   -6.30    2.30
  -8  -7  -1    9.60    3.30
  -8  -7  -1   10.90    2.80
  -8  -7  -1    7.00    3.10
  -8  -7  -1    9.80    3.90
   8   7   1    9.50    3.80
   8   7   1   10.40    2.60
  -9  -7  -1    1.10    2.60
  -9  -7  -1    1.70    2.50
   9   7   1    4.00    2.70
   9   7   1    0.80    1.70
  -4   8   1   16.70    3.50
  -4   8   1   10.90    3.40
   3  -8  -1   34.10    3.80
  -3   8   1   31.30    4.80
  -3   8   1   39.60    6.10
  -2   8   1    2.90    4.00
  -2   8   1    2.60    2.40
  -2   8   1    3.70    5.60
  -2   8   1    0.40    4.80
  -1   8   1   93.99   10.30
  -1   8   1   97.59    9.50
  -1   8   1   83.39    8.20
  -1   8   1   83.49    7.50
   0   8   1   64.99    6.90
   0   8   1   66.59    6.40
   0   8   1   57.19    7.20
   0   8   1   65.29   10.00
   0   8   1   79.79    9.30
   1   8   1  178.48   11.90
   1   8   1  182.88   11.50
   1   8   1  159.18   15.70
   1   8   1  147.89   11.10
  -2  -8  -1  411.26   27.90
  -2  -8  -1  388.26   20.40
   2   8   1  397.36   27.20
   2   8   1  415.46   22.20
   2   8   1  383.26   22.10
  -3  -8  -1  138.79    9.20
  -3  -8  -1  141.69    9.30
   3   8   1  142.19   10.30
   3   8   1  139.39   15.00
   3   8   1  162.08   10.60
   3   8   1  144.49   10.50
  -4  -8  -1   34.10    4.40
  -4  -8  -1   28.30    4.40
   4   8   1   26.90    7.30
   4   8   1   29.60    5.20
   4   8   1   35.20    3.70
   4   8   1   36.00    6.90
   4   8   1   38.60    7.90
  -5  -8  -1   44.40    5.70
  -5  -8  -1   43.60    5.20
   5   8   1   41.30    5.40
   5   8   1   58.59   10.40
   5   8   1   46.60    4.50
   5   8   1   33.70    5.10
   5   8   1   34.10    6.10
  -6  -8  -1  490.65   25.90
  -6  -8  -1  444.76   26.70
  -6  -8  -1  494.95   26.50
   6   8   1  477.85   26.30
   6   8   1  442.36   30.60
   6   8   1  480.75   24.60
   6   8   1  497.65   26.50
   6   8   1  490.25   27.30
  -7  -8  -1   40.40    5.40
  -7  -8  -1   29.40    4.40
  -7  -8  -1   41.50    6.20
   7   8   1   38.70    3.90
   7   8   1   34.80    6.00
   7   8   1   44.10    6.10
  -8  -8  -1   27.30    4.10
  -8  -8  -1   20.50    4.50
  -8  -8  -1   28.30    3.50
   8   8   1   10.60    5.60
   8   8   1   27.40    4.60
   8   8   1   16.60    2.70
  -9  -8  -1   66.49    5.50
  -9  -8  -1   52.19    5.00
   9   8   1   61.99    4.30
  -3   9   1    5.30    3.80
  -3   9   1    1.90    2.30
  -2   9   1    1.10    3.80
  -2   9   1    3.80    2.90
  -1   9   1  211.78   13.20
  -1   9   1  199.58   12.20
  -1   9   1  189.58   14.00
   0   9   1   77.79    7.40
   0   9   1   96.69   13.00
   0   9   1   81.09    7.70
   0   9   1   67.59    8.00
   1   9   1  104.79    9.20
   1   9   1  106.39    8.90
   1   9   1   95.49    8.00
   1   9   1   96.79   12.90
   2   9   1   85.19   13.00
   2   9   1  100.79    8.80
   2   9   1   83.99    8.30
  -3  -9  -1  197.58   11.70
  -3  -9  -1  181.98   11.50
   3   9   1  173.58   17.70
   3   9   1  207.08   13.00
   3   9   1  191.88   13.00
  -4  -9  -1   15.30    3.70
  -4  -9  -1   16.50    3.30
   4   9   1   19.90    7.50
   4   9   1   13.90    4.40
   4   9   1   15.50    3.70
  -5  -9  -1   67.29    7.00
  -5  -9  -1   56.89    6.10
   5   9   1   80.89    8.20
   5   9   1   66.69   10.80
   5   9   1   44.50    5.70
  -6  -9  -1  138.69    9.50
  -6  -9  -1  123.69   10.00
  -6  -9  -1  131.59    9.90
   6   9   1  123.29    7.80
   6   9   1   99.19   13.20
   6   9   1  143.59   10.70
   6   9   1  139.19   13.50
  -7  -9  -1   76.39    7.60
  -7  -9  -1   67.89    7.10
  -7  -9  -1   72.79    7.70
   7   9   1   71.29    7.30
   7   9   1   80.99    9.00
   7   9   1   76.09    5.40
  -8  -9  -1   29.10    3.60
  -8  -9  -1   23.90    3.90
  -8  -9  -1   28.70    4.00
  -8  -9  -1   28.90    4.00
   8   9   1   24.50    4.60
   8   9   1   38.20    5.10
   8   9   1   32.30    3.00
  -9  -9  -1   37.60    4.00
  -2  10   1    5.30    2.30
  -1  10   1   55.49    6.30
  -1  10   1   54.69    4.90
  -1  10   1   61.99    6.80
   0  10   1  193.78   12.50
   0  10   1  211.18   12.70
   0  10   1  214.68   14.10
   1  10   1   67.79    6.10
   1  10   1   65.99    6.50
   1  10   1   55.99    6.90
  -2 -10  -1  216.88   12.00
   2  10   1  209.28   19.20
   2  10   1  210.88   15.20
   2  10   1  219.68   14.40
  -3 -10  -1   33.30    4.10
  -3 -10  -1   28.20    3.90
   3  10   1   21.70    6.80
   3  10   1   17.40    4.20
   3  10   1   19.70    8.70
  -4 -10  -1   92.59    7.90
  -4 -10  -1  103.49    7.80
   4  10   1  105.49    9.50
   4  10   1  129.69   16.30
  -5 -10  -1   37.70    5.20
  -5 -10  -1   43.30    5.10
   5  10   1   42.30    5.80
   5  10   1   52.49    5.70
  -6 -10  -1    3.20    2.80
  -6 -10  -1    2.30    2.30
   6  10   1    1.50    3.30
   6  10   1    5.40    2.80
  -7 -10  -1   33.30    4.00
  -7 -10  -1   34.60    4.70
   7  10   1   22.70    4.60
   7  10   1   27.50    3.90
  -8 -10  -1    1.00    1.60
  -8 -10  -1    2.10    2.30
   8  10   1    1.10    2.10
   8  10   1   -1.40    3.30
  -1  11   1   12.60    2.20
   0  11   1   15.10    2.50
   0  11   1   12.70    2.90
   0  11   1   11.20    4.00
   1  11   1   54.39    6.80
   1  11   1   52.69    6.10
   2  11   1   68.09    6.50
   2  11   1   58.09    6.50
  -3 -11  -1   41.20    3.80
   3  11   1   25.10    4.10
   3  11   1   37.30    5.10
  -4 -11  -1   37.80    4.20
  -4 -11  -1   36.30    4.00
   4  11   1   35.00    4.80
   4  11   1   22.30    4.10
  -5 -11  -1   50.89    5.10
  -5 -11  -1   44.60    4.70
   5  11   1   50.19    5.90
   5  11   1   44.90    5.20
  -6 -11  -1   31.70    4.10
  -6 -11  -1   21.50    3.20
   6  11   1   17.80    3.90
   6  11   1   26.10    4.20
  -7 -11  -1   -0.40    2.00
  -7 -11  -1   -1.00    1.60
   7  11   1   -1.40    1.80
   7  11   1    0.10    2.90
   1  12   1    6.60    2.10
   2  12   1   14.50    2.90
   2  12   1   10.30    2.90
   3  12   1    5.00    2.60
   3  12   1    4.30    2.90
  -4 -12  -1   10.70    2.40
   4  12   1    8.50    3.10
   4  12   1   12.50    3.20
  -5 -12  -1    2.40    1.50
   5  12   1    1.20    2.50
   5  12   1   -0.20    2.40
  -6 -12  -1    1.70    1.70
  -6 -12  -1    3.90    1.60
   6  12   1    4.80    2.40
   6  12   1    2.90    2.50
   5  12  -2   13.70    2.90
  -5 -12   2   14.10    2.90
   4  12  -2    3.20    2.20
   3  12  -2    8.50    2.60
   2  12  -2   10.40    2.60
   7  11  -2   16.50    2.50
   7  11  -2   11.20    2.90
  -7 -11   2   18.30    2.70
   6  11  -2   22.50    3.70
   6  11  -2   19.40    3.00
  -6 -11   2   21.20    3.60
  -6 -11   2   26.80    3.60
   5  11  -2   -0.60    2.20
   5  11  -2    2.30    2.70
  -5 -11   2    4.00    2.70
  -5 -11   2    2.40    2.10
   4  11  -2   33.00    4.20
  -4 -11   2   29.10    4.10
  -4 -11   2   38.00    4.10
   3  11  -2   24.70    4.20
   3  11  -2   28.70    4.00
  -3 -11   2   30.30    5.20
  -3 -11   2   35.80    3.90
   2  11  -2   72.69    6.80
   1  11  -2   15.40    3.40
   0  11  -2    1.80    2.10
   8  10  -2    0.60    1.70
  -8 -10   2    0.60    1.40
   7  10  -2   24.00    4.20
   7  10  -2   21.70    3.30
   7  10  -2   15.90    3.70
  -7 -10   2   18.50    3.60
  -7 -10   2   21.70    3.50
  -7 -10   2   17.90    3.90
   6  10  -2    4.20    3.10
   6  10  -2    3.10    3.40
   6  10  -2    3.90    2.60
   6  10  -2   10.20    3.50
  -6 -10   2    9.00    3.50
  -6 -10   2    4.80    2.50
   5  10  -2    5.70    3.10
   5  10  -2   -0.80    2.60
   5  10  -2    1.70    2.60
  -5 -10   2    2.80    3.00
  -5 -10   2    6.70    4.10
   4  10  -2   55.19    6.40
   4  10  -2   46.40    5.50
   4  10  -2   59.29    6.40
  -4 -10   2   62.19    6.00
  -4 -10   2   59.49    6.20
   3  10  -2   49.99    6.00
   3  10  -2   67.19    6.60
  -3 -10   2   60.29    5.80
  -3 -10   2   65.29    6.10
   2  10  -2   21.50    4.10
   2  10  -2   23.40    4.60
  -2 -10   2   30.00    3.80
   1  10  -2   32.90    4.90
   1  10  -2   41.10    5.40
   0  10  -2   19.70    3.90
  -1  10  -2   33.30    4.00
  -1  10  -2   38.30    4.20
  -2  10  -2    3.20    2.10
   8   9  -2    6.60    3.10
  -8  -9   2    7.30    2.80
  -8  -9   2    8.20    2.50
  -8  -9   2    8.80    3.30
   7   9  -2   66.69    6.30
   7   9  -2   53.69    6.30
   7   9  -2   51.89    5.90
  -7  -9   2   50.89    6.70
  -7  -9   2   50.39    5.60
  -7  -9   2   50.09    6.00
   6   9  -2   53.29    6.00
   6   9  -2   64.49    6.90
   6   9  -2   69.89    7.30
  -6  -9   2   60.69    6.50
  -6  -9   2   73.19    7.60
  -6  -9   2   68.29    8.10
   5   9  -2   35.90    5.10
   5   9  -2   46.30    6.20
   5   9  -2   52.79    9.30
   5   9  -2   44.70    5.80
  -5  -9   2   43.40    5.90
  -5  -9   2   49.10    5.60
   4   9  -2  221.78   20.00
   4   9  -2  248.88   14.80
   4   9  -2  237.08   15.20
   4   9  -2  231.28   15.20
   4   9  -2  245.98   15.40
  -4  -9   2  233.68   14.80
  -4  -9   2  241.38   14.50
   3   9  -2   91.69    8.10
   3   9  -2   93.89    8.00
   3   9  -2   87.39   12.40
   3   9  -2  101.99    8.90
  -3  -9   2  104.29    7.90
  -3  -9   2   95.79    7.30
   2   9  -2  173.88   17.50
   2   9  -2  174.28   12.00
   2   9  -2  173.58   12.50
  -2  -9   2  200.18   11.20
   1   9  -2   15.70    4.30
   1   9  -2   14.30    4.20
  -1  -9   2   16.30    2.80
  -1  -9   2   12.20    5.20
   0   9  -2    8.00    3.20
   0   9  -2   11.80    5.50
  -1   9  -2  193.58   12.20
  -1   9  -2  182.08   12.00
  -2   9  -2  152.68   11.00
  -2   9  -2  142.99    9.80
  -3   9  -2    2.60    2.10
   9   8  -2   29.80    3.70
  -9  -8   2   29.80    3.40
  -9  -8   2   25.80    3.80
   8   8  -2  120.19    9.70
  -8  -8   2  124.09    8.10
  -8  -8   2  129.59    8.90
  -8  -8   2  124.29    9.70
   7   8  -2  123.19   10.30
   7   8  -2  112.79    9.40
   7   8  -2  119.29    9.40
  -7  -8   2  127.99    9.10
  -7  -8   2  117.19    9.70
  -7  -8   2  134.59   11.30
   6   8  -2   40.40    5.60
   6   8  -2   30.00    5.00
   6   8  -2   30.90    5.70
  -6  -8   2   34.90    4.80
  -6  -8   2   33.20    5.80
  -6  -8   2   38.70    6.80
   5   8  -2  153.28   11.20
   5   8  -2  151.98   11.90
   5   8  -2  150.78   11.20
   5   8  -2  149.39   15.10
  -5  -8   2  150.08   11.20
  -5  -8   2  149.79   10.60
   4   8  -2  200.98   18.30
   4   8  -2  201.58   13.80
   4   8  -2  204.18   13.60
   4   8  -2  205.68   13.50
  -4  -8   2  197.08   13.10
  -4  -8   2  212.38   12.80
   3   8  -2   15.20    3.50
   3   8  -2    1.50    5.30
   3   8  -2   10.50    4.80
   3   8  -2    3.90    3.10
   3   8  -2    5.70    3.30
  -3  -8   2    4.40    2.30
  -3  -8   2   12.90    3.20
   2   8  -2  124.89    9.40
   2   8  -2  120.39    9.30
   2   8  -2  126.29   14.20
  -2  -8   2  147.99    8.60
   1   8  -2   30.20    4.70
   1   8  -2   27.90    4.90
   1   8  -2   26.90    4.80
   1   8  -2   27.30    7.50
   1   8  -2   22.50    4.10
  -1  -8   2   32.40    3.30
   0   8  -2  982.80   47.20
   0   8  -2  883.81   47.40
   0   8  -2  935.11   47.50
   0   8  -2  965.70   49.30
   0  -8   2  891.81   48.50
  -1   8  -2  106.09    9.00
  -1   8  -2  115.79    9.00
  -1   8  -2  103.39    9.50
  -1   8  -2   95.89   10.10
  -2   8  -2   57.99    8.10
  -2   8  -2   53.89    5.50
  -2   8  -2   46.30    6.30
   2  -8   2   58.29    5.10
  -3   8  -2   64.69    5.90
  -3   8  -2   50.49    5.70
   3  -8   2   65.19    5.20
  -4   8  -2   15.10    2.90
   9   7  -2    0.30    2.40
   9   7  -2    2.10    1.70
  -9  -7   2   -0.60    2.10
  -9  -7   2    0.40    2.00
   8   7  -2   52.09    5.30
   8   7  -2   44.30    4.20
   8   7  -2   51.79    6.60
  -8  -7   2   42.10    4.70
  -8  -7   2   40.20    5.20
  -8  -7   2   44.00    6.60
   7   7  -2  210.48   14.30
   7   7  -2  226.38   15.00
   7   7  -2  212.28   12.20
   7   7  -2  201.48   14.60
  -7  -7   2  204.48   13.00
  -7  -7   2  194.98   15.90
  -7  -7   2  205.88   13.70
   6   7  -2   25.30    5.30
   6   7  -2   30.30    3.60
   6   7  -2   22.10    4.60
   6   7  -2   19.70    5.50
   6   7  -2   26.80    4.90
  -6  -7   2   19.20    4.80
  -6  -7   2   15.80    5.20
  -6  -7   2   19.70    4.10
  -6  -7   2   29.60    5.20
   5   7  -2    6.00    4.00
   5   7  -2    6.80    3.40
   5   7  -2   10.90    4.30
   5   7  -2    7.80    5.50
   5   7  -2    7.30    3.30
  -5  -7   2    8.30    3.50
  -5  -7   2   10.70    4.00
  -5  -7   2   11.10    3.20
   4   7  -2   88.39    7.50
   4   7  -2   78.39    7.50
   4   7  -2   92.59   12.20
   4   7  -2   77.09    8.30
   4   7  -2   78.29    8.00
  -4  -7   2   76.89    6.60
  -4  -7   2   91.59    7.30
  -4  -7   2   69.99    7.70
  -4  -7   2   67.39   10.10
   3   7  -2   72.89    7.30
   3   7  -2   83.39    7.60
   3   7  -2   77.49    7.20
   3   7  -2   86.49    7.70
   3   7  -2  112.69   12.70
  -3  -7   2   82.09    7.50
  -3  -7   2   93.19   11.90
  -3  -7   2   84.79    6.50
  -3  -7   2   79.49    6.20
   2   7  -2  202.48   12.80
   2   7  -2  210.78   17.00
   2   7  -2  198.98   12.50
   2   7  -2  201.58   13.00
   2   7  -2  200.08   12.30
   2   7  -2  189.78   12.10
  -2  -7   2  189.48   15.70
  -2  -7   2  202.08   11.20
   1   7  -2   46.70    5.30
   1   7  -2   45.20    5.20
   1   7  -2   43.40    8.00
   1   7  -2   47.70    5.50
   1   7  -2   45.80    5.60
   1   7  -2   42.70    4.90
  -1  -7   2   42.90    3.60
  -1  -7   2   54.99    7.70
   0   7  -2  231.78   17.50
   0   7  -2  214.18   14.40
   0   7  -2  217.18   13.40
   0   7  -2  197.78   13.00
   0   7  -2  202.88   12.90
   0  -7   2  203.18   14.00
  -1   7  -2  128.09    9.40
  -1   7  -2  115.09   11.20
  -1   7  -2  132.89    9.90
  -1   7  -2  120.19   10.00
   1  -7   2  113.89    7.30
   1  -7   2  129.29    9.90
  -2   7  -2  177.78   14.10
  -2   7  -2  153.28   10.50
  -2   7  -2  151.38   11.20
  -2   7  -2  130.59   11.40
   2  -7   2  149.29    9.30
  -3   7  -2  194.88   12.70
  -3   7  -2  210.08   17.30
  -3   7  -2  170.58   12.40
   3  -7   2  171.48   10.80
   3  -7   2  180.98   11.30
  -4   7  -2   20.30    4.10
   4  -7   2   19.30    3.10
   4  -7   2   10.90    5.80
  -5   7  -2    5.70    2.50
   5  -7   2    3.80    4.20
   5  -7   2    6.90    3.60
   5  -7   2    2.00    1.70
   9   6  -2   11.40    3.40
   9   6  -2   15.70    2.50
  -9  -6   2    9.40    3.40
  -9  -6   2   14.30    2.70
   8   6  -2   19.20    3.70
   8   6  -2    9.80    3.90
   8   6  -2   16.00    3.00
  -8  -6   2   19.70    2.90
  -8  -6   2   21.40    5.40
  -8  -6   2   18.50    4.20
   7   6  -2    9.00    4.30
   7   6  -2   11.70    5.00
   7   6  -2   11.60    2.90
   7   6  -2    9.40    3.20
  -7  -6   2   12.20    5.20
  -7  -6   2   10.50    4.10
  -7  -6   2   12.40    3.20
  -7  -6   2   13.90    5.70
   6   6  -2   39.80    6.60
   6   6  -2   37.20    7.10
   6   6  -2   41.60    5.30
   6   6  -2   44.70    5.90
  -6  -6   2   34.40    4.70
  -6  -6   2   33.00    5.50
  -6  -6   2   34.10    5.40
  -6  -6   2   27.50    5.90
   5   6  -2   38.20    5.30
   5   6  -2   42.80    5.30
   5   6  -2   39.80    6.20
   5   6  -2   47.00    4.60
   5   6  -2   50.29    8.00
   5   6  -2   43.70    6.60
  -5  -6   2   34.90    9.80
  -5  -6   2   35.30    5.60
  -5  -6   2   41.00    5.50
  -5  -6   2   33.50    4.70
   4   6  -2    7.90    5.10
   4   6  -2   10.30    3.30
   4   6  -2   12.20    4.00
   4   6  -2    6.10    3.00
   4   6  -2    6.80    3.40
  -4  -6   2   10.00    4.30
  -4  -6   2    9.30    3.40
  -4  -6   2   14.20    3.10
   3   6  -2  248.88   18.00
   3   6  -2  239.78   14.70
   3   6  -2  232.38   15.50
   3   6  -2  232.18   14.80
   3   6  -2  241.38   15.00
   3   6  -2  237.58   14.70
  -3  -6   2  259.27   18.30
  -3  -6   2  276.37   18.50
  -3  -6   2  237.58   13.40
  -3  -6   2  247.58   13.60
   2   6  -2    9.00    3.00
   2   6  -2    1.50    4.00
  -2  -6   2   -1.00    3.20
  -2  -6   2    5.70    1.80
   1   6  -2  113.59    7.90
   1   6  -2   97.39    7.40
   1   6  -2   99.89   11.00
  -1  -6   2  110.29    9.70
  -1  -6   2  102.09    5.90
   0   6  -2  440.56   25.20
   0   6  -2  522.05   29.30
   0   6  -2  497.25   26.70
   0  -6   2  499.95   26.10
   0  -6   2  460.05   26.90
  -1   6  -2  263.17   14.50
  -1   6  -2  239.48   14.60
  -1   6  -2  242.28   16.40
   1  -6   2  240.58   14.80
   1  -6   2  225.08   16.30
  -2   6  -2  372.46   22.40
  -2   6  -2  451.35   25.50
  -2   6  -2  418.86   22.40
  -2   6  -2  418.76   21.90
  -2   6  -2  358.66   21.00
  -2   6  -2  397.06   21.60
   2  -6   2  327.47   31.70
  -3   6  -2  318.17   19.00
  -3   6  -2  353.16   23.00
  -3   6  -2  351.26   18.60
  -3   6  -2  329.37   19.60
  -3   6  -2  330.27   20.00
   3  -6   2  322.47   18.10
   3  -6   2  327.87   17.90
  -4   6  -2  138.49   10.30
  -4   6  -2  119.39   11.10
  -4   6  -2  144.29   14.40
   4  -6   2   90.69   16.40
   4  -6   2  140.39    9.00
   4  -6   2  131.99    9.30
  -5   6  -2   44.70    5.20
  -5   6  -2   48.40    5.00
   5  -6   2   37.80    7.60
   5  -6   2   30.70    6.30
  -6   6  -2    4.70    2.30
   6  -6   2    4.60    1.90
   6  -6   2    2.20    2.70
   9   5  -2   26.40    3.10
   9   5  -2   30.00    5.80
  -9  -5   2   27.60    3.10
  -9  -5   2   22.60    3.80
  -9  -5   2   21.70    4.00
   8   5  -2   10.00    2.80
   8   5  -2   12.00    4.00
   8   5  -2    3.40    3.90
  -8  -5   2    8.20    3.10
  -8  -5   2    9.20    4.30
  -8  -5   2   10.50    4.10
   7   5  -2  110.09    8.20
   7   5  -2  102.39   10.00
   7   5  -2  102.39   10.50
   7   5  -2  107.49    8.60
  -7  -5   2  108.29    7.80
  -7  -5   2   92.59    9.40
  -7  -5   2  108.79   10.70
  -7  -5   2  105.19    8.50
   6   5  -2    9.20    4.20
   6   5  -2   15.00    3.20
   6   5  -2   17.00    4.60
   6   5  -2   22.70    4.30
  -6  -5   2   17.10    4.20
  -6  -5   2   28.80    4.00
  -6  -5   2   28.80    7.40
  -6  -5   2   20.40    4.70
   5   5  -2   86.59    8.90
   5   5  -2   78.69    8.10
   5   5  -2   86.79    6.60
   5   5  -2   81.19    7.50
   5   5  -2   89.19    8.40
  -5  -5   2   80.89    7.20
  -5  -5   2   83.29    6.80
  -5  -5   2   82.79    8.00
  -5  -5   2   96.39   11.80
  -5  -5   2   89.09   13.00
   4   5  -2  365.46   20.90
   4   5  -2  342.37   22.20
   4   5  -2  358.46   20.70
  -4  -5   2  356.76   19.20
  -4  -5   2  373.26   19.60
  -4  -5   2  357.16   23.50
  -4  -5   2  356.56   20.30
   3   5  -2  154.08   10.80
   3   5  -2  171.18   13.10
   3   5  -2  169.48   11.30
  -3  -5   2  158.38   12.10
  -3  -5   2  160.18    9.60
  -3  -5   2  162.48   13.40
  -3  -5   2  159.68    9.40
   2   5  -2  729.03   37.90
   2   5  -2  676.83   35.30
   2   5  -2  709.93   36.00
  -2  -5   2  691.53   37.40
  -2  -5   2  642.94   33.60
   1   5  -2  791.62   42.40
   1   5  -2  816.72   39.40
  -1  -5   2  736.93   37.80
  -1  -5   2  811.42   41.30
   0   5  -2  148.29   12.30
   0   5  -2  146.49   10.20
   0  -5   2  163.88   10.10
   0  -5   2  148.29   11.40
   0  -5   2  136.99    9.60
  -1   5  -2   99.99   10.00
  -1   5  -2  107.19    9.20
   1  -5   2  101.09    7.70
  -2   5  -2   45.40    7.10
  -2   5  -2   46.60    5.00
  -2   5  -2   53.99    5.60
  -2   5  -2   48.20    5.60
   2  -5   2   45.70    4.20
   2  -5   2   53.39    6.10
  -3   5  -2  166.78   11.60
  -3   5  -2  174.08   10.70
  -3   5  -2  161.68   14.10
  -3   5  -2  165.88   12.40
  -3   5  -2  165.08   11.20
   3  -5   2  149.49   10.40
   3  -5   2  170.28   10.70
  -4   5  -2   46.90    6.60
  -4   5  -2   40.20    5.50
  -4   5  -2   44.00    4.80
  -4   5  -2   51.69    9.30
  -4   5  -2   49.60    6.40
   4  -5   2   54.59    7.70
   4  -5   2   44.90    5.40
  -5   5  -2   13.20    3.50
  -5   5  -2    6.50    4.50
  -5   5  -2   14.00    3.90
  -5   5  -2   13.00    4.20
   5  -5   2   13.40    3.70
   5  -5   2   14.10    3.20
   5  -5   2   13.10    6.30
  -6   5  -2   70.39    8.60
  -6   5  -2   62.99    6.00
   6  -5   2   66.49    5.50
   6  -5   2   53.09    6.10
  -7   5  -2    7.90    1.90
   9   4  -2    3.00    2.00
   9   4  -2    3.00    2.60
  -9  -4   2    3.60    2.70
  -9  -4   2    0.50    2.30
  -9  -4   2    6.10    3.00
   8   4  -2   27.50    5.00
   8   4  -2   38.10    4.80
   8   4  -2   22.40    5.30
  -8  -4   2   40.00    4.60
  -8  -4   2   30.90    5.00
  -8  -4   2   20.50    4.80
   7   4  -2   18.30    3.80
   7   4  -2   12.70    3.40
   7   4  -2   20.50    5.20
   7   4  -2   24.10    5.90
  -7  -4   2   17.70    3.00
  -7  -4   2   16.40    4.70
  -7  -4   2   18.10    5.50
   6   4  -2   15.90    4.40
   6   4  -2   24.70    5.70
   6   4  -2   18.60    3.50
   6   4  -2   26.40    4.20
  -6  -4   2   23.10    5.70
  -6  -4   2   20.20    3.20
  -6  -4   2   24.70    4.20
  -6  -4   2   17.50    4.50
   5   4  -2   82.99    7.30
   5   4  -2   78.99    8.00
   5   4  -2  101.99   11.20
   5   4  -2   79.89    6.70
  -5  -4   2  103.09   15.30
  -5  -4   2   94.39   11.50
  -5  -4   2   85.49    7.10
  -5  -4   2   86.49    6.90
  -5  -4   2   77.69    7.90
   4   4  -2  140.69    9.80
   4   4  -2  160.98   10.80
   4   4  -2  153.48   11.40
   4   4  -2  149.59   10.60
  -4  -4   2  153.28   14.50
  -4  -4   2  147.69    9.50
  -4  -4   2  146.19    9.20
  -4  -4   2  142.99   13.20
   3   4  -2 2985.90  143.09
   3   4  -2 3092.99  142.09
   3   4  -2 2875.31  141.79
  -3  -4   2 2950.30  143.89
  -3  -4   2 2718.83  143.59
  -3  -4   2 3044.80  140.69
   2   4  -2  351.26   19.20
   2   4  -2  364.46   20.60
  -2  -4   2  316.87   18.70
  -2  -4   2  347.17   17.40
  -2  -4   2  361.96   20.60
   1   4  -2  133.19    7.80
   1   4  -2  128.19    9.20
   1   4  -2  131.39   10.50
  -1  -4   2  118.79    9.40
   0   4  -2  448.46   25.60
   0   4  -2  436.86   24.10
   0  -4   2  440.56   24.80
   0  -4   2  496.85   24.00
  -1   4  -2  235.28   14.50
  -1   4  -2  214.88   14.70
   1  -4   2  225.98   13.80
   1  -4   2  211.18   18.20
  -2   4  -2  182.48   13.60
   2  -4   2  189.78   10.20
   2  -4   2  185.98   11.50
  -3   4  -2   59.69    6.40
  -3   4  -2   66.89    8.80
  -3   4  -2   72.29    8.70
   3  -4   2   71.49    6.50
   3  -4   2   69.49    5.60
   3  -4   2   66.59    5.40
  -4   4  -2   57.69    7.30
  -4   4  -2   58.09    6.30
  -4   4  -2   45.30    8.00
  -4   4  -2   55.99    6.80
  -4   4  -2   51.89    5.30
   4  -4   2   54.79    5.50
   4  -4   2   68.59    6.60
  -5   4  -2  248.58   14.80
  -5   4  -2  230.38   15.70
  -5   4  -2  266.77   15.30
  -5   4  -2  226.38   18.40
   5  -4   2  245.38   14.30
   5  -4   2  213.38   13.70
   5  -4   2  235.68   14.80
   5  -4   2  229.98   19.80
  -6   4  -2   13.30    3.60
  -6   4  -2    7.20    3.00
   6  -4   2   -0.80    4.00
   6  -4   2    6.30    3.40
   6  -4   2    6.60    2.60
   6  -4   2   15.40    3.30
  -7   4  -2    3.10    2.20
  -7   4  -2    5.80    2.30
   7  -4   2    3.50    3.00
   7  -4   2    5.60    2.90
   7  -4   2    4.10    2.20
   9   3  -2    0.70    2.10
  -9  -3   2    1.90    2.50
  -9  -3   2    1.40    2.30
   8   3  -2   30.30    4.90
   8   3  -2   19.70    5.40
   8   3  -2   29.30    4.10
   8   3  -2   19.20    5.30
  -8  -3   2   32.50    5.80
  -8  -3   2   29.10    5.30
  -8  -3   2   26.00    3.60
   7   3  -2   79.29    7.40
   7   3  -2   75.29    8.60
   7   3  -2   74.49    9.50
  -7  -3   2   80.59    9.50
  -7  -3   2   80.29    9.20
  -7  -3   2   71.59    6.80
   6   3  -2   27.80    4.00
   6   3  -2   27.20    5.80
   6   3  -2   23.90    4.00
   6   3  -2   31.30    4.60
   6   3  -2   36.30    4.20
   6   3  -2   30.00    5.10
  -6  -3   2   26.80    5.00
  -6  -3   2   32.20    7.50
  -6  -3   2   31.50    4.00
  -6  -3   2   27.00    5.80
  -6  -3   2   26.20    3.50
   5   3  -2  219.18   13.00
   5   3  -2  230.18   14.90
   5   3  -2  210.28   12.20
   5   3  -2  221.68   14.40
  -5  -3   2  224.28   14.40
  -5  -3   2  202.48   12.70
  -5  -3   2  222.48   16.40
  -5  -3   2  228.98   12.60
  -5  -3   2  215.38   20.10
  -5  -3   2  220.58   12.90
  -5  -3   2  211.28   14.30
   4   3  -2  281.27   16.10
   4   3  -2  254.37   18.00
   4   3  -2  271.57   16.50
   4   3  -2  296.87   16.90
  -4  -3   2  275.47   14.40
  -4  -3   2  294.97   15.50
  -4  -3   2  283.37   18.40
  -4  -3   2  291.07   21.10
  -4  -3   2  282.67   15.20
  -4  -3   2  262.97   16.30
   3   3  -2 1284.17   59.29
   3   3  -2 1138.49   58.89
   3   3  -2 1217.38   59.59
  -3  -3   2 1112.39   61.59
  -3  -3   2 1242.38   60.89
   2   3  -2 1059.89   57.59
   2   3  -2 1184.28   56.29
   2   3  -2 1182.48   57.19
  -2  -3   2 1149.08   57.39
   1   3  -2  598.54   31.00
   1   3  -2  606.24   30.20
   1   3  -2  587.94   28.90
   1   3  -2  579.64   30.40
  -1  -3   2  585.64   30.50
   0   3  -2  603.64   30.10
   0   3  -2  592.24   31.20
   0  -3   2  602.24   29.80
   0  -3   2  581.54   30.80
  -1   3  -2    9.30    3.60
  -1   3  -2    8.20    3.10
   1  -3   2   11.40    2.50
   1  -3   2    4.70    3.50
  -2   3  -2   63.49    6.60
  -2   3  -2   79.59    8.10
   2  -3   2   76.19    6.10
   2  -3   2   82.99    5.20
  -3   3  -2   12.90    4.20
  -3   3  -2   20.50    4.10
   3  -3   2   16.60    3.80
   3  -3   2    9.10    2.30
   3  -3   2   19.40    2.90
  -4   3  -2   89.39    8.30
  -4   3  -2   88.79    8.80
  -4   3  -2   97.79    7.60
  -4   3  -2   94.19   10.30
  -4   3  -2   77.29    7.70
   4  -3   2   81.39    7.10
   4  -3   2   74.99    8.20
   4  -3   2   90.89    7.10
  -5   3  -2   26.00    6.50
  -5   3  -2   32.50    5.10
  -5   3  -2   30.20    5.50
  -5   3  -2   32.70    5.20
  -5   3  -2   34.30    4.90
  -5   3  -2   25.10    6.00
   5  -3   2   15.20    6.70
   5  -3   2   31.20    4.40
  -6   3  -2   76.99    7.40
  -6   3  -2   89.69    8.10
   6  -3   2   73.49    6.70
   6  -3   2   74.09    7.80
   6  -3   2   60.49    6.20
  -7   3  -2   59.39    5.90
  -7   3  -2   63.79    5.70
   7  -3   2   69.49    5.90
   7  -3   2   45.50    8.90
   7  -3   2   55.99    5.70
   7  -3   2   70.49    9.40
  -8   3  -2    0.10    2.70
   8  -3   2    0.80    1.70
   8  -3   2   -1.10    2.30
   9   2  -2    3.70    2.10
   9   2  -2    3.80    3.30
  -9  -2   2    6.30    2.70
  -9  -2   2    1.80    2.30
   8   2  -2    5.40    2.60
   8   2  -2    5.40    2.90
   8   2  -2    3.40    4.00
   8   2  -2    6.40    5.20
   8   2  -2    3.10    3.20
  -8  -2   2   13.00    4.10
  -8  -2   2    6.20    3.60
   7   2  -2   91.89    8.90
   7   2  -2  103.99    9.50
   7   2  -2  105.89    8.70
   7   2  -2   91.79   10.90
   7   2  -2  105.79    7.90
  -7  -2   2   96.49    7.40
  -7  -2   2  104.89    9.90
  -7  -2   2  103.89   10.00
   6   2  -2    9.00    5.00
   6   2  -2   16.50    4.30
   6   2  -2   16.10    3.20
  -6  -2   2   10.30    4.60
  -6  -2   2    8.60    3.90
  -6  -2   2   21.20    5.70
  -6  -2   2   13.40    3.70
   5   2  -2  147.29   10.00
   5   2  -2  140.59   10.80
   5   2  -2  157.28    9.60
   5   2  -2  170.48   12.40
  -5  -2   2  149.39   12.40
  -5  -2   2  133.69   10.90
  -5  -2   2  155.18    9.70
  -5  -2   2  141.39   11.10
  -5  -2   2  148.49    9.00
  -5  -2   2  158.28   10.40
   4   2  -2  657.83   32.00
   4   2  -2  601.24   29.60
   4   2  -2  539.65   31.90
  -4  -2   2  601.14   29.60
  -4  -2   2  628.34   36.50
  -4  -2   2  515.25   31.90
  -4  -2   2  570.94   29.90
  -4  -2   2  585.64   32.40
   3   2  -2  283.17   15.20
   3   2  -2  274.67   14.80
   3   2  -2  280.67   16.00
  -3  -2   2  275.07   14.40
  -3  -2   2  275.57   14.80
  -3  -2   2  308.67   17.20
  -3  -2   2  266.87   18.90
   2   2  -2  665.43   32.60
   2   2  -2  604.14   33.80
   2   2  -2  678.93   32.90
  -2  -2   2  674.83   34.30
  -2  -2   2  624.04   31.80
   1   2  -2  238.58   11.50
   1   2  -2  225.58   13.60
   1   2  -2  244.48   13.70
   1   2  -2  233.48   13.00
  -1  -2   2  236.88   13.50
   0   2  -2   86.79    6.60
   0   2  -2  103.59    6.10
   0   2  -2   78.49    6.90
   0   2  -2  113.89    7.90
   0  -2   2  100.79    6.80
   0  -2   2  109.29    6.30
  -1   2  -2  543.15   27.90
  -1   2  -2  552.64   28.80
   1  -2   2  510.25   29.00
   1  -2   2  546.05   26.90
  -2   2  -2  267.97   18.10
  -2   2  -2  261.97   16.10
   2  -2   2  272.57   13.70
   2  -2   2  234.68   14.00
  -3   2  -2  349.27   19.90
  -3   2  -2  378.26   22.10
   3  -2   2  349.67   19.60
   3  -2   2  379.76   19.00
  -4   2  -2  578.24   31.50
  -4   2  -2  611.44   34.70
  -4   2  -2  612.04   32.30
  -4   2  -2  613.04   31.50
   4  -2   2  617.14   32.00
   4  -2   2  597.54   30.90
   4  -2   2  638.24   31.30
  -5   2  -2  236.08   14.90
  -5   2  -2  244.38   13.90
  -5   2  -2  251.77   18.60
  -5   2  -2  232.58   16.40
  -5   2  -2  247.18   15.90
  -5   2  -2  259.77   15.20
   5  -2   2  255.67   19.90
   5  -2   2  262.47   14.70
  -6   2  -2  461.55   25.00
  -6   2  -2  448.76   29.40
  -6   2  -2  495.45   25.60
  -6   2  -2  477.95   24.00
  -6   2  -2  465.75   26.50
   6  -2   2  464.55   31.00
   6  -2   2  423.56   24.70
   6  -2   2  460.05   25.80
   6  -2   2  453.25   24.90
  -7   2  -2  125.59    8.80
  -7   2  -2  129.49    9.40
   7  -2   2  113.29    8.50
   7  -2   2  115.59   14.40
   7  -2   2  125.49   10.10
  -8   2  -2   20.30    3.20
   8  -2   2   29.90    3.00
   8  -2   2   25.00    5.00
   8  -2   2   29.80    3.60
   8  -2   2   20.40    4.20
   9   1  -2   32.90    3.70
   9   1  -2   25.80    4.70
  -9  -1   2   36.30    3.80
  -9  -1   2   31.50    4.10
   8   1  -2   12.00    5.00
   8   1  -2    8.20    2.80
   8   1  -2    7.30    5.10
  -8  -1   2    9.60    5.00
  -8  -1   2    8.40    3.20
   7   1  -2  336.57   19.80
   7   1  -2  310.17   19.10
   7   1  -2  303.27   19.40
   7   1  -2  337.47   23.10
   7   1  -2  355.16   19.00
  -7  -1   2  340.97   20.20
  -7  -1   2  327.57   20.70
   6   1  -2   16.20    3.30
   6   1  -2   16.10    4.70
   6   1  -2   12.80    5.20
   6   1  -2   15.20    4.20
  -6  -1   2   12.90    4.60
  -6  -1   2   12.30    3.10
  -6  -1   2   11.70    4.10
  -6  -1   2   10.60    3.60
  -6  -1   2    7.60    5.20
   5   1  -2   76.29    6.60
   5   1  -2   59.09    7.90
   5   1  -2   75.39    7.20
   5   1  -2   67.29    6.50
  -5  -1   2   74.69    7.70
  -5  -1   2   77.79    8.10
  -5  -1   2   80.59    8.50
  -5  -1   2   77.09    8.30
  -5  -1   2   75.99    7.20
   4   1  -2  102.29    9.40
   4   1  -2   97.99    7.10
   4   1  -2   99.19    8.10
   4   1  -2   98.89    7.50
  -4  -1   2  107.29    8.10
  -4  -1   2  130.59    8.20
  -4  -1   2  106.59    9.20
  -4  -1   2  106.99    8.60
   3   1  -2  256.17   14.30
   3   1  -2  277.77   15.80
  -3  -1   2  253.97   14.00
  -3  -1   2  258.77   14.60
  -3  -1   2  274.97   19.10
  -3  -1   2  287.27   16.10
   2   1  -2 4175.78  200.08
  -1  -1   2 2812.72  137.19
   0   1  -2 1583.74   76.29
   1  -1   2 1418.36   69.79
  -2   1  -2  188.28   12.10
  -2   1  -2  181.48   14.30
   2  -1   2  186.28    9.90
   2  -1   2  188.18   10.50
   2  -1   2  180.18   14.20
  -3   1  -2  504.55   27.70
  -3   1  -2  489.25   31.10
   3  -1   2  490.85   25.10
   3  -1   2  505.55   25.90
  -4   1  -2  127.99   15.50
  -4   1  -2  137.49    9.70
  -4   1  -2  138.79   11.60
   4  -1   2  136.69    8.90
   4  -1   2  135.89    8.50
   4  -1   2  126.99    9.40
  -5   1  -2  299.07   17.60
  -5   1  -2  279.17   17.90
  -5   1  -2  284.47   19.10
  -5   1  -2  316.67   16.60
  -5   1  -2  316.07   21.10
  -5   1  -2  319.17   18.40
   5  -1   2  310.47   17.10
   5  -1   2  296.67   21.40
   5  -1   2  323.87   18.60
  -6   1  -2   71.89    7.10
  -6   1  -2   69.59   10.30
  -6   1  -2   73.89    7.90
  -6   1  -2   67.99    7.30
   6  -1   2   56.79    6.30
   6  -1   2   85.29   12.50
   6  -1   2   72.69    7.60
   6  -1   2   67.09    6.50
  -7   1  -2   34.50    3.80
  -7   1  -2   33.40    5.50
  -7   1  -2   21.20    6.90
  -7   1  -2   36.30    6.50
  -7   1  -2   34.70    6.10
   7  -1   2   36.60    4.90
   7  -1   2   25.30    7.40
   7  -1   2   32.50    5.60
   7  -1   2   30.10    5.50
  -8   1  -2   23.90    3.60
   8  -1   2   23.90    4.50
   8  -1   2   24.00    5.80
   8  -1   2   29.20    3.90
   8  -1   2   31.70    3.70
   8  -1   2   20.00    4.70
   9   0  -2    6.90    3.10
   9   0  -2   11.50    2.40
  -9   0   2    8.90    2.20
   8   0  -2   32.90    4.50
   8   0  -2   38.00    5.20
   8   0  -2   29.00    9.00
  -8   0   2   28.80    4.40
  -8   0   2   34.10    5.40
   7   0  -2   94.39   12.20
   7   0  -2   93.79    8.00
   7   0  -2   97.79    9.20
  -7   0   2   94.99    9.40
  -7   0   2  109.39    9.10
   6   0  -2  200.68   12.30
   6   0  -2  185.68   13.00
   6   0  -2  166.38   12.60
   6   0  -2  196.18   16.20
  -6   0   2  195.28   14.00
  -6   0   2  200.98   15.40
  -6   0   2  162.88   13.50
  -6   0   2  193.08   14.70
   5   0  -2   78.19    7.30
   5   0  -2   84.89    6.70
   5   0  -2   75.89    7.10
   5   0  -2   72.39    9.20
  -5   0   2   90.29    8.30
  -5   0   2   91.19    9.50
  -5   0   2   80.99    9.00
  -5   0   2   80.49    8.10
  -5   0   2   87.89    8.30
   4   0  -2   67.89    5.80
   4   0  -2   77.99   12.50
   4   0  -2   62.59    5.40
   4   0  -2   59.89    6.10
  -4   0   2   73.69    7.10
  -4   0   2   70.39    6.80
  -4   0   2   67.69    7.10
   3   0  -2  389.66   21.50
   3   0  -2  367.56   22.50
  -3   0   2  377.26   20.70
  -3   0   2  369.46   20.40
   2   0  -2  964.80   44.60
   2   0  -2  897.51   44.10
   2   0  -2  847.02   42.70
  -2   0   2  907.91   43.40
  -2   0   2  805.82   43.60
   1   0  -2   21.10    3.10
   1   0  -2   14.00    2.60
  -1   0   2   19.70    2.20
  -1   0   2   19.00    2.70
   0   0  -2 4812.12  229.28
  -1   0  -2 2416.26  115.59
  -1   0  -2 2343.07  114.29
  -2   0  -2  325.87   20.30
  -2   0  -2  272.27   15.80
   2   0   2  312.27   16.40
   2   0   2  339.07   19.10
  -3   0  -2 1648.04   79.39
  -3   0  -2 1650.93   81.49
   3   0   2 1673.43   79.69
   3   0   2 1595.44   79.79
  -4   0  -2  991.50   52.69
  -4   0  -2  992.40   50.99
  -4   0  -2 1003.90   57.89
  -4   0  -2 1067.99   50.59
   4   0   2 1020.60   51.29
   4   0   2  994.20   49.90
   4   0   2 1055.99   50.19
   4   0   2 1017.60   51.39
  -5   0  -2   35.20    6.50
  -5   0  -2   45.40    6.60
   5   0   2   38.00    7.00
   5   0   2   53.19    5.90
   5   0   2   53.89    6.80
  -6   0  -2  149.88   10.90
  -6   0  -2  127.99   10.10
  -6   0  -2  127.29    9.20
  -6   0  -2  142.09    8.80
  -6   0  -2  137.49   12.80
   6   0   2  120.19    9.50
   6   0   2  122.49   13.50
   6   0   2  126.69   10.20
   6   0   2  136.49    9.40
  -7   0  -2    0.00    2.60
  -7   0  -2    1.20    2.20
  -7   0  -2    3.60    3.90
  -7   0  -2    2.10    3.30
  -7   0  -2    2.10    3.20
   7   0   2    0.40    4.70
   7   0   2    1.20    2.60
   7   0   2    1.40    3.60
  -8   0  -2   23.60    4.30
  -8   0  -2   23.60    4.80
   8   0   2   23.00    3.60
   8   0   2   25.00    6.40
   8   0   2   24.20    3.80
   8   0   2   14.90    4.30
   8   0   2   20.10    5.30
  -9   0  -2    4.50    2.10
   9   0   2    4.10    1.70
   9   0   2    3.00    2.90
   9   0   2    4.50    2.40
   8  -1  -2    5.40    2.60
   8  -1  -2    6.00    3.20
  -8   1   2    0.90    2.80
  -8   1   2    6.30    2.70
   7  -1  -2   59.19    7.00
   7  -1  -2   58.89    6.30
   7  -1  -2   55.69    9.40
  -7   1   2   60.89    7.70
  -7   1   2   64.09    6.70
   6  -1  -2  141.49   13.90
   6  -1  -2  128.89   12.30
   6  -1  -2  134.09   10.70
  -6   1   2  131.19   11.80
  -6   1   2  142.39   10.60
  -6   1   2  142.29   13.00
  -6   1   2  124.59    9.30
  -6   1   2  132.29   12.80
   5  -1  -2  114.49    9.60
   5  -1  -2  136.99    9.40
   5  -1  -2  130.99   12.80
   5  -1  -2  131.69    9.70
  -5   1   2  138.09   10.90
  -5   1   2  149.19   12.50
  -5   1   2  146.29   10.30
  -5   1   2  131.09   12.30
  -5   1   2  148.69   11.80
  -5   1   2  140.19   10.20
   4  -1  -2   98.59    7.80
   4  -1  -2  101.89   10.40
   4  -1  -2  103.89    7.50
   4  -1  -2  102.89    7.20
  -4   1   2  103.99    8.70
  -4   1   2  103.49    9.00
   3  -1  -2  285.87   17.90
   3  -1  -2  283.17   15.30
  -3   1   2  289.47   16.90
  -3   1   2  284.77   16.60
   2  -1  -2  507.45   27.30
   2  -1  -2  523.35   25.60
   2  -1  -2  543.85   28.00
  -2   1   2  516.75   27.00
   1  -1  -2  210.28   11.70
   1  -1  -2  209.08   11.70
  -1   1   2  205.38   11.40
  -1   1   2  191.68   10.70
   1   1   2 1008.80   49.40
  -2  -1  -2 1240.88   65.79
  -2  -1  -2 1379.76   67.59
   2   1   2 1451.45   65.89
  -3  -1  -2  838.22   40.60
  -3  -1  -2  782.72   44.90
  -3  -1  -2  826.02   39.00
   3   1   2  812.92   39.20
   3   1   2  801.72   40.30
   3   1   2  830.42   40.60
   3   1   2  797.72   39.60
   3   1   2  712.63   42.60
  -4  -1  -2  300.87   17.70
  -4  -1  -2  314.47   24.30
  -4  -1  -2  292.17   17.10
  -4  -1  -2  311.07   15.70
  -4  -1  -2  312.57   18.80
   4   1   2  308.97   18.80
   4   1   2  297.37   16.00
   4   1   2  298.57   16.20
   4   1   2  303.87   17.80
   4   1   2  288.57   18.30
   4   1   2  313.17   16.50
  -5  -1  -2   63.19    6.60
  -5  -1  -2   62.59    7.00
  -5  -1  -2   67.89   13.60
  -5  -1  -2   64.99    6.90
  -5  -1  -2   54.69    7.30
   5   1   2   49.00    7.30
   5   1   2   52.39    5.60
   5   1   2   46.50    5.40
   5   1   2   55.09    6.90
   5   1   2   47.90    5.20
   5   1   2   62.09    5.10
  -6  -1  -2   12.40    9.00
  -6  -1  -2   23.00    3.60
  -6  -1  -2   15.50    4.00
  -6  -1  -2   18.60    5.20
  -6  -1  -2   14.90    4.10
   6   1   2   20.20    3.70
   6   1   2   17.40    3.70
   6   1   2   21.30    4.30
   6   1   2   19.90    6.20
  -7  -1  -2   11.80    2.90
  -7  -1  -2   11.00    3.90
  -7  -1  -2    7.80    3.40
  -7  -1  -2    6.60    4.10
   7   1   2   15.30    4.60
   7   1   2   14.50    6.00
   7   1   2   15.50    3.40
  -8  -1  -2   10.20    2.50
  -8  -1  -2    5.10    3.20
  -8  -1  -2    7.50    3.20
   8   1   2    4.50    3.40
   8   1   2   14.10    3.20
   8   1   2    5.50    2.90
   8   1   2    8.10    4.10
   8   1   2    7.00    5.00
  -9  -1  -2   75.69    6.10
   9   1   2   77.79    5.70
   9   1   2   66.39    7.70
   8  -2  -2   11.40    2.60
   8  -2  -2   12.80    3.70
  -8   2   2   14.10    2.40
   7  -2  -2  104.79    8.60
   7  -2  -2  112.89   11.90
   7  -2  -2  128.79    9.30
   7  -2  -2  110.39    9.40
  -7   2   2  129.49   11.00
  -7   2   2  116.29    8.00
  -7   2   2  126.69    8.70
   6  -2  -2   11.50    4.40
   6  -2  -2    8.90    5.90
   6  -2  -2    6.40    3.00
  -6   2   2    3.10    3.50
  -6   2   2    2.10    2.80
  -6   2   2    6.60    3.80
  -6   2   2   10.40    3.60
  -6   2   2    7.20    5.40
   5  -2  -2  200.98   12.20
   5  -2  -2  188.88   16.20
   5  -2  -2  179.88   12.40
  -5   2   2  187.08   13.60
  -5   2   2  184.08   14.50
  -5   2   2  198.38   13.10
  -5   2   2  175.98   12.30
  -5   2   2  188.78   14.90
  -5   2   2  197.88   12.50
   4  -2  -2  375.06   21.30
   4  -2  -2  370.56   19.40
   4  -2  -2  353.76   18.90
   4  -2  -2  353.26   23.00
  -4   2   2  351.06   20.90
  -4   2   2  322.37   20.00
  -4   2   2  361.26   21.80
  -4   2   2  347.87   21.40
  -4   2   2  326.47   21.50
   3  -2  -2  177.98   11.80
   3  -2  -2  197.88   13.80
  -3   2   2  197.18   13.00
  -3   2   2  175.78   12.00
   2  -2  -2  680.33   36.30
   2  -2  -2  723.63   34.50
   2  -2  -2  711.73   36.90
  -2   2   2  736.83   36.70
  -2   2   2  687.53   34.80
   1  -2  -2  368.06   18.70
  -1   2   2  366.46   18.90
  -1   2   2  327.27   18.40
   0  -2  -2  362.16   19.30
   0   2   2  354.26   19.10
   0   2   2  369.86   18.70
  -1  -2  -2 1017.90   50.59
   1   2   2 1029.10   49.30
   1   2   2  968.30   48.90
   2   2   2 2839.62  135.19
  -3  -2  -2  375.26   26.10
  -3  -2  -2  413.36   20.70
   3   2   2  428.56   23.20
   3   2   2  404.56   26.20
   3   2   2  417.56   22.30
   3   2   2  403.66   21.70
   3   2   2  427.56   21.90
  -4  -2  -2  486.95   27.70
  -4  -2  -2  478.45   25.00
  -4  -2  -2  520.95   25.40
  -4  -2  -2  528.85   33.70
   4   2   2  487.55   27.20
   4   2   2  533.35   27.60
   4   2   2  491.95   25.50
   4   2   2  483.45   25.10
   4   2   2  503.25   26.30
  -5  -2  -2   24.60    5.10
  -5  -2  -2   18.30    9.10
  -5  -2  -2   22.90    4.00
  -5  -2  -2   16.20    4.80
  -5  -2  -2   19.20    2.60
  -5  -2  -2   24.30    3.00
   5   2   2   29.80    5.70
   5   2   2   19.40    4.60
   5   2   2   22.30    3.60
   5   2   2   23.80    3.70
   5   2   2   23.10    3.30
   5   2   2   20.40    3.70
  -6  -2  -2  337.37   29.50
  -6  -2  -2  338.07   19.90
  -6  -2  -2  325.67   19.70
  -6  -2  -2  344.57   18.70
  -6  -2  -2  318.27   21.40
  -6  -2  -2  337.07   21.90
   6   2   2  333.27   18.90
   6   2   2  356.86   22.20
   6   2   2  351.86   19.30
   6   2   2  326.87   19.20
  -7  -2  -2    7.50    4.50
  -7  -2  -2    8.30    4.20
  -7  -2  -2    1.20    8.20
  -7  -2  -2   11.30    3.30
   7   2   2   10.30    3.60
   7   2   2   12.10    4.10
   7   2   2    7.60    5.80
   7   2   2   10.70    5.30
   7   2   2   10.20    3.10
  -8  -2  -2   21.40    3.40
  -8  -2  -2   21.10    4.60
  -8  -2  -2   26.70    4.70
   8   2   2   19.00    4.60
   8   2   2   21.20    3.80
   8   2   2   27.10    7.10
   8   2   2   24.50    3.80
   8   2   2   26.90    6.00
  -9  -2  -2   37.80    4.70
  -9  -2  -2   28.90    2.90
   9   2   2   33.20    5.30
   9   2   2   23.30    3.30
   7  -3  -2    1.80    2.90
   7  -3  -2    2.00    2.20
   7  -3  -2    2.90    2.30
   7  -3  -2    4.40    5.60
  -7   3   2    3.00    2.20
  -7   3   2    0.00    3.10
  -7   3   2    1.50    2.20
   6  -3  -2  132.09    9.70
   6  -3  -2  134.99   10.70
   6  -3  -2  137.59   20.90
  -6   3   2  115.19   12.00
  -6   3   2  147.89   10.90
  -6   3   2  140.89   11.40
   5  -3  -2   58.59    6.00
   5  -3  -2   42.00    8.40
   5  -3  -2   57.09    6.40
  -5   3   2   54.59    8.30
  -5   3   2   39.10    7.10
  -5   3   2   65.49    8.00
  -5   3   2   59.19    6.80
  -5   3   2   60.19    6.40
   4  -3  -2  420.66   27.40
   4  -3  -2  417.66   26.40
   4  -3  -2  434.96   23.10
  -4   3   2  420.86   23.90
  -4   3   2  451.35   24.90
  -4   3   2  440.36   24.50
  -4   3   2  427.06   24.10
  -4   3   2  461.55   26.00
  -4   3   2  458.95   26.60
   3  -3  -2  166.28   10.80
   3  -3  -2  165.38   10.10
   3  -3  -2  186.88   13.80
  -3   3   2  174.08   11.60
  -3   3   2  171.98   12.80
   2  -3  -2  676.53   37.70
   2  -3  -2  767.72   35.20
  -2   3   2  729.33   36.80
   1  -3  -2   50.99    6.50
  -1   3   2   46.90    5.30
  -1   3   2   50.39    6.00
   0  -3  -2  640.94   33.40
   0   3   2  648.04   33.60
   0   3   2  665.73   32.80
  -1  -3  -2  857.01   44.80
  -1  -3  -2  939.11   44.00
  -1  -3  -2  863.61   43.40
   1   3   2  833.42   43.30
   1   3   2  893.71   42.80
   1   3   2  843.32   43.80
  -2  -3  -2 2184.08  101.69
  -2  -3  -2 2190.08  103.49
  -2  -3  -2 2041.60  103.69
  -2  -3  -2 1951.00   99.49
   2   3   2 2045.30  100.99
   2   3   2 2038.70  101.39
   2   3   2 2163.88  101.09
  -3  -3  -2  425.26   28.60
  -3  -3  -2  426.46   26.20
  -3  -3  -2  496.35   26.10
   3   3   2  508.05   25.90
   3   3   2  452.65   25.50
   3   3   2  474.95   25.20
   3   3   2  466.15   23.60
  -4  -3  -2   11.30    2.50
  -4  -3  -2   12.40    4.30
  -4  -3  -2   13.20    2.70
  -4  -3  -2   18.80    8.60
   4   3   2   17.20    3.60
   4   3   2   14.60    4.40
   4   3   2   16.40    3.40
   4   3   2   17.30    2.80
   4   3   2   14.30    3.70
  -5  -3  -2  195.28   10.70
  -5  -3  -2  194.28   15.70
  -5  -3  -2  178.18   20.10
  -5  -3  -2  180.38   10.90
  -5  -3  -2  185.48   11.90
   5   3   2  181.48   11.10
   5   3   2  203.88   13.10
   5   3   2  182.38   10.50
   5   3   2  185.78   12.00
   5   3   2  181.58   12.30
   5   3   2  176.88   12.50
  -6  -3  -2  136.49    8.30
  -6  -3  -2  142.99   13.00
  -6  -3  -2  146.69    8.90
  -6  -3  -2  130.79   10.00
  -6  -3  -2  122.09   12.50
  -6  -3  -2  133.69   10.50
  -6  -3  -2  134.09    9.30
  -6  -3  -2  126.49   18.10
   6   3   2  145.19   11.70
   6   3   2  135.09   10.10
   6   3   2  130.89    9.40
   6   3   2  139.49   11.10
   6   3   2  142.59    8.80
   6   3   2  144.99    9.70
  -7  -3  -2   32.60    6.90
  -7  -3  -2   46.10    5.60
  -7  -3  -2   39.00    5.70
  -7  -3  -2   36.50    6.10
  -7  -3  -2   22.00   18.30
   7   3   2   44.00    5.60
   7   3   2   46.40    4.70
   7   3   2   39.00    5.70
   7   3   2   41.70    7.00
   7   3   2   25.20    4.20
   7   3   2   45.40    7.80
  -8  -3  -2   58.29    9.80
  -8  -3  -2   64.39    6.90
  -8  -3  -2   63.99    6.20
   8   3   2   64.49    7.90
   8   3   2   66.79    8.90
   8   3   2   51.89    6.90
  -9  -3  -2    6.70    2.70
  -9  -3  -2   10.00    2.30
   9   3   2   10.40    3.90
   9   3   2    9.80    2.50
   7  -4  -2   13.70    2.50
   7  -4  -2   21.10    4.90
   7  -4  -2   16.50    3.20
  -7   4   2   14.60    2.60
   6  -4  -2    6.60    3.20
   6  -4  -2    8.20    4.90
  -6   4   2    6.60    4.50
  -6   4   2    7.70    2.70
  -6   4   2    8.90    3.00
  -6   4   2    5.80    5.10
   5  -4  -2  241.18   19.20
   5  -4  -2  244.78   14.50
   5  -4  -2  236.68   14.90
  -5   4   2  232.08   15.10
  -5   4   2  229.48   15.80
  -5   4   2  246.78   17.30
  -5   4   2  233.88   14.20
  -5   4   2  237.78   17.80
   4  -4  -2   31.90    4.80
   4  -4  -2   49.40    9.90
   4  -4  -2   45.80    5.00
  -4   4   2   55.89    8.40
  -4   4   2   51.49    5.70
  -4   4   2   48.80    8.00
  -4   4   2   48.40    7.80
  -4   4   2   41.30    6.10
   3  -4  -2  239.08   19.50
   3  -4  -2  250.67   14.20
   3  -4  -2  252.67   14.00
   3  -4  -2  275.97   18.50
  -3   4   2  270.87   17.10
  -3   4   2  262.07   15.60
  -3   4   2  254.37   15.50
  -3   4   2  256.07   17.50
   2  -4  -2  124.19    6.80
  -2   4   2  125.19   10.20
  -2   4   2  122.99    8.70
  -2   4   2  113.09    9.00
   1  -4  -2 1420.96   67.79
   1  -4  -2 1461.55   71.99
  -1   4   2 1394.96   71.19
  -1   4   2 1388.86   70.29
   0  -4  -2  196.68   13.20
   0   4   2  206.48   13.90
   0   4   2  218.28   12.70
  -1  -4  -2   76.89    8.70
  -1  -4  -2   77.99    7.30
  -1  -4  -2   71.59    6.50
   1   4   2   81.69    8.90
   1   4   2   73.99    5.90
  -2  -4  -2   13.00    3.40
  -2  -4  -2    8.10    1.70
  -2  -4  -2   10.90    5.10
  -2  -4  -2    9.10    3.40
   2   4   2   13.60    3.10
   2   4   2   10.60    3.80
  -3  -4  -2  607.04   32.90
  -3  -4  -2  544.35   32.10
  -3  -4  -2  592.74   29.40
   3   4   2  593.34   31.30
   3   4   2  628.34   32.40
   3   4   2  584.44   29.20
  -4  -4  -2    4.10    2.30
  -4  -4  -2    5.90    4.00
  -4  -4  -2    5.90    2.00
  -4  -4  -2    3.10    7.40
   4   4   2    8.40    3.50
   4   4   2    5.20    2.80
   4   4   2    5.60    2.70
  -5  -4  -2  114.49   17.40
  -5  -4  -2  112.09    7.90
  -5  -4  -2  111.59    8.40
  -5  -4  -2  111.69   11.60
  -5  -4  -2  111.89    7.60
   5   4   2  119.69    8.90
   5   4   2  106.59    7.80
   5   4   2  120.89    9.10
   5   4   2  115.29    9.80
   5   4   2  113.39    8.90
  -6  -4  -2   12.10    4.50
  -6  -4  -2   12.10    2.70
  -6  -4  -2   10.70    2.90
  -6  -4  -2   11.60    4.30
  -6  -4  -2    6.20    9.20
  -6  -4  -2    8.80    3.70
  -6  -4  -2    7.00    4.90
   6   4   2    6.40    3.20
   6   4   2   19.50    3.80
   6   4   2    7.00    4.50
   6   4   2   15.90    3.20
   6   4   2   13.30    4.00
   6   4   2    8.70    3.90
  -7  -4  -2  206.28   12.70
  -7  -4  -2  199.88   14.60
  -7  -4  -2  135.49   34.10
  -7  -4  -2  216.48   14.10
  -7  -4  -2  222.48   13.70
  -7  -4  -2  233.88   12.30
   7   4   2  217.48   15.50
   7   4   2  218.88   13.50
   7   4   2  228.08   14.50
   7   4   2  212.28   15.00
  -8  -4  -2   71.29    8.80
  -8  -4  -2   76.39    7.90
   8   4   2   60.39    7.60
   8   4   2   58.89    8.20
   8   4   2   65.79    7.10
  -9  -4  -2  129.59    9.20
  -9  -4  -2  135.79    8.20
   9   4   2  108.79    9.10
   9   4   2  130.59    8.50
   6  -5  -2   51.39    4.90
   6  -5  -2   59.69    5.20
   6  -5  -2   54.89    5.80
  -6   5   2   43.00    6.20
  -6   5   2   63.09    6.20
   5  -5  -2  134.09    9.20
   5  -5  -2  132.29    9.80
   5  -5  -2  114.49   12.50
  -5   5   2  138.59   10.40
  -5   5   2  135.89   12.00
  -5   5   2  122.89   12.80
  -5   5   2  137.49    8.90
   4  -5  -2  158.58   10.70
   4  -5  -2  132.99   14.10
   4  -5  -2  156.08   10.20
  -4   5   2  162.98   10.30
  -4   5   2  150.38   13.40
  -4   5   2  151.58   13.80
  -4   5   2  165.78   12.20
   3  -5  -2    5.10    2.40
   3  -5  -2    5.00    2.10
   3  -5  -2    5.70    4.80
  -3   5   2    4.50    3.10
  -3   5   2    3.20    3.70
  -3   5   2   16.30    5.60
  -3   5   2    9.20    4.10
  -3   5   2    4.50    3.30
   2  -5  -2   61.49    4.50
   2  -5  -2   77.29    9.90
   2  -5  -2   61.49    8.30
  -2   5   2   63.79    6.70
  -2   5   2   77.19    8.30
  -2   5   2   65.19   12.20
  -2   5   2   78.29    8.30
  -2   5   2   73.19    6.70
  -2   5   2   75.19    6.80
   1  -5  -2   69.99    9.20
   1  -5  -2   52.79    4.10
  -1   5   2   48.40    6.20
  -1   5   2   56.99    7.60
   0  -5  -2  421.96   24.70
   0  -5  -2  460.35   25.00
   0   5   2  444.86   25.40
   0   5   2  405.86   23.60
  -1  -5  -2  633.04   33.50
  -1  -5  -2  603.44   32.30
   1   5   2  558.94   33.30
   1   5   2  627.24   31.50
  -2  -5  -2 1981.00   91.79
  -2  -5  -2 1818.22   88.99
  -2  -5  -2 1840.32   93.19
   2   5   2 1832.52   90.09
   2   5   2 1844.92   93.09
  -3  -5  -2  332.17   24.20
  -3  -5  -2  377.56   18.20
  -3  -5  -2  353.26   22.30
  -3  -5  -2  310.67   20.60
   3   5   2  335.77   19.90
   3   5   2  365.86   22.00
   3   5   2  354.36   19.10
  -4  -5  -2  133.59    8.50
  -4  -5  -2  121.89    8.10
  -4  -5  -2  112.09   12.20
   4   5   2  129.59    9.30
   4   5   2  138.29   11.50
   4   5   2  126.09    8.00
  -5  -5  -2  348.87   29.30
  -5  -5  -2  391.26   25.70
  -5  -5  -2  386.66   20.60
  -5  -5  -2  382.16   20.30
   5   5   2  387.76   21.00
   5   5   2  361.76   20.10
   5   5   2  381.26   20.80
   5   5   2  380.36   20.80
   5   5   2  389.16   22.60
   5   5   2  412.26   24.00
   5   5   2  357.16   21.20
  -6  -5  -2  346.17   31.30
  -6  -5  -2  329.77   21.40
  -6  -5  -2  367.76   21.20
  -6  -5  -2  359.66   19.80
  -6  -5  -2  359.56   19.30
   6   5   2  367.86   19.60
   6   5   2  365.36   22.30
   6   5   2  350.36   20.40
   6   5   2  305.37   25.10
   6   5   2  362.16   19.90
   6   5   2  361.66   20.70
   6   5   2  363.46   20.90
  -7  -5  -2   59.89    5.60
  -7  -5  -2   95.89   20.80
  -7  -5  -2   63.59    6.90
  -7  -5  -2   64.89    6.30
  -7  -5  -2   63.89    8.00
   7   5   2   65.29    7.20
   7   5   2   61.19    7.80
   7   5   2   57.29    7.30
   7   5   2   61.69    7.40
   7   5   2   62.19    6.20
  -8  -5  -2   27.90    4.40
  -8  -5  -2   30.20    5.80
   8   5   2   30.80    5.60
   8   5   2   25.50    4.90
   8   5   2   25.40    3.90
  -9  -5  -2   42.70    4.60
  -9  -5  -2   44.30    5.50
   9   5   2   47.10    4.60
 -10  -5  -2   13.10    1.80
  10   5   2   18.10    2.40
   6  -6  -2   16.30    2.50
  -6   6   2   18.00    2.90
   5  -6  -2    1.20    2.00
  -5   6   2    1.70    3.70
  -5   6   2    2.60    2.80
   4  -6  -2  172.48   10.80
   4  -6  -2  167.78   10.40
   4  -6  -2  147.69   14.10
  -4   6   2  126.79   16.70
  -4   6   2  142.19   15.50
  -4   6   2  175.08   13.70
   3  -6  -2  190.18   15.80
   3  -6  -2  186.08   11.30
   3  -6  -2  190.58   11.60
  -3   6   2  191.08   13.20
  -3   6   2  181.88   15.20
  -3   6   2  192.68   15.00
   2  -6  -2   12.00    5.30
   2  -6  -2   13.00    7.20
   2  -6  -2   19.20    2.60
  -2   6   2   11.60    3.80
  -2   6   2    7.50    4.90
  -2   6   2   21.80    5.50
  -2   6   2   14.20    5.20
   1  -6  -2  119.59   10.20
   1  -6  -2  100.29   10.50
   1  -6  -2  121.29   11.70
  -1   6   2  111.49   10.70
  -1   6   2  116.89   10.30
  -1   6   2  112.89    8.90
  -1   6   2  115.69    9.50
   0  -6  -2  162.48   12.30
   0  -6  -2  155.28   12.20
   0   6   2  139.59   10.90
   0   6   2  147.79   12.80
   0   6   2  138.99   10.60
  -1  -6  -2   98.29   11.30
  -1  -6  -2   93.69    8.70
  -1  -6  -2  110.09   10.40
   1   6   2   95.59    8.10
   1   6   2   95.39   11.10
  -2  -6  -2  376.46   23.20
  -2  -6  -2  281.07   22.50
  -2  -6  -2  285.77   16.30
  -2  -6  -2  338.07   19.80
   2   6   2  333.67   17.80
  -3  -6  -2  103.29   13.50
  -3  -6  -2  124.59   12.20
  -3  -6  -2  117.59    7.30
  -3  -6  -2  105.69    7.20
   3   6   2  108.99    8.40
   3   6   2  129.59   11.70
  -4  -6  -2  280.27   15.10
  -4  -6  -2  276.27   14.90
  -4  -6  -2  270.37   20.10
  -4  -6  -2  257.07   22.60
   4   6   2  253.27   15.50
   4   6   2  230.48   16.10
   4   6   2  282.87   15.70
   4   6   2  269.57   19.10
  -5  -6  -2   25.40    7.00
  -5  -6  -2   28.70    3.90
  -5  -6  -2   22.60    4.80
  -5  -6  -2   30.40    5.90
  -5  -6  -2   12.50   15.80
   5   6   2   27.20    4.50
   5   6   2   31.90    3.80
   5   6   2   37.20    5.40
   5   6   2   30.80    6.90
   5   6   2   28.70    4.20
  -6  -6  -2  699.83   34.60
  -6  -6  -2  606.24   46.10
  -6  -6  -2  641.14   35.80
  -6  -6  -2  685.03   35.00
   6   6   2  676.43   35.00
   6   6   2  649.14   38.40
   6   6   2  690.53   35.20
   6   6   2  699.53   34.50
  -7  -6  -2   82.09    7.60
  -7  -6  -2   81.49    8.60
  -7  -6  -2   84.19    6.90
  -7  -6  -2  104.69   19.70
   7   6   2   89.09    9.00
   7   6   2   81.39    6.90
   7   6   2   73.79    8.00
  -8  -6  -2   33.70    3.70
  -8  -6  -2   22.20    3.90
  -8  -6  -2   36.00    5.70
  -8  -6  -2   25.40    4.20
   8   6   2   29.50    4.60
   8   6   2   33.10    4.20
  -9  -6  -2    4.40    2.90
  -9  -6  -2    7.10    2.80
   9   6   2   10.60    2.30
   5  -7  -2   27.40    3.20
  -5   7   2   30.30    5.30
  -5   7   2   28.10    3.70
   4  -7  -2   26.80    3.70
  -4   7   2   14.10    4.70
  -4   7   2   22.50    4.40
   3  -7  -2   13.80    5.80
   3  -7  -2   21.70    3.40
   3  -7  -2   21.00    3.60
  -3   7   2   20.30    5.60
  -3   7   2   17.50    6.20
  -3   7   2   15.00    4.30
   2  -7  -2   29.60    6.40
   2  -7  -2   25.80    3.50
  -2   7   2   18.80    5.60
  -2   7   2   22.90    5.60
   1  -7  -2  180.08   17.10
   1  -7  -2  183.78   14.20
  -1   7   2  217.98   13.90
  -1   7   2  184.28   15.40
  -1   7   2  204.68   12.20
  -1   7   2  185.78   14.60
  -1   7   2  196.58   14.00
   0  -7  -2  229.28   16.90
   0  -7  -2  215.08   16.50
   0  -7  -2  219.58   13.70
   0  -7  -2  236.18   19.00
   0   7   2  209.18   14.00
   0   7   2  198.18   13.00
   0   7   2  225.38   15.20
   0   7   2  205.18   13.70
   0   7   2  227.88   17.30
  -1  -7  -2  131.89   11.00
  -1  -7  -2  124.69   12.50
  -1  -7  -2  110.79   13.00
   1   7   2  142.89   16.30
   1   7   2  117.29   12.50
   1   7   2  115.99    9.10
   1   7   2  142.49    9.40
   1   7   2  121.89    9.00
  -2  -7  -2  130.39   13.90
  -2  -7  -2  109.49   12.00
  -2  -7  -2   98.49    6.60
  -2  -7  -2  120.69   10.00
   2   7   2   95.89    8.00
   2   7   2  107.29    8.30
  -3  -7  -2   87.79    6.30
  -3  -7  -2   83.19   11.00
  -3  -7  -2   85.59   12.70
  -3  -7  -2   76.29    6.10
   3   7   2   80.09   10.30
   3   7   2   79.09    7.30
   3   7   2   92.19    7.40
   3   7   2   90.49    7.40
  -4  -7  -2  277.87   15.70
  -4  -7  -2  272.97   21.90
  -4  -7  -2  292.27   24.70
  -4  -7  -2  280.07   16.40
   4   7   2  262.87   16.20
   4   7   2  293.07   21.10
   4   7   2  273.87   15.10
   4   7   2  274.27   16.80
   4   7   2  283.87   16.50
  -5  -7  -2  132.59   10.90
  -5  -7  -2  113.49   18.90
  -5  -7  -2  144.09   10.10
  -5  -7  -2  148.29    9.80
   5   7   2  155.08   14.70
   5   7   2  144.79   10.40
   5   7   2  152.98    9.10
   5   7   2  142.59   11.00
   5   7   2  140.89   10.70
  -6  -7  -2  335.27   31.60
  -6  -7  -2  383.16   21.20
  -6  -7  -2  343.27   21.60
  -6  -7  -2  374.76   22.70
   6   7   2  378.56   21.20
   6   7   2  378.96   20.00
   6   7   2  375.56   25.40
   6   7   2  374.06   21.40
   6   7   2  402.66   25.10
  -7  -7  -2   61.89    6.20
  -7  -7  -2   73.49    7.90
  -7  -7  -2   57.89    7.90
  -7  -7  -2   87.89   18.10
   7   7   2   53.29    7.20
   7   7   2   72.69    6.10
   7   7   2   89.09    9.00
  -8  -7  -2   19.20    4.50
  -8  -7  -2   25.10    3.80
  -8  -7  -2   21.00    3.90
  -8  -7  -2   21.30    4.20
   8   7   2   22.40    4.70
   8   7   2   26.40    3.40
  -9  -7  -2   81.09    7.80
  -9  -7  -2   85.69    6.90
   9   7   2   93.99    6.20
   4  -8  -2   15.00    2.80
  -4   8   2    9.40    2.80
  -4   8   2   15.70    3.70
  -3   8   2   31.80    5.00
  -3   8   2   22.50    5.40
   2  -8  -2    6.80    2.40
  -2   8   2    1.90    4.90
  -2   8   2    3.00    4.20
  -1   8   2  107.99   13.00
  -1   8   2  118.99   11.10
  -1   8   2  111.29    9.90
  -1   8   2  130.79   11.80
  -1   8   2  119.99    8.80
   0   8   2    2.10    3.30
   0   8   2    1.60    4.30
   0   8   2    1.60    2.80
   0   8   2    1.10    3.10
   0   8   2    2.20    3.90
  -1  -8  -2  168.68   19.40
  -1  -8  -2  214.78   18.70
   1   8   2  220.18   18.40
   1   8   2  242.38   14.50
   1   8   2  222.18   13.70
   1   8   2  219.38   13.60
  -2  -8  -2   26.40    3.10
  -2  -8  -2    8.70    6.40
  -2  -8  -2   31.40    9.40
   2   8   2   22.10    4.40
   2   8   2   19.60    5.90
   2   8   2   24.40    4.50
   2   8   2   39.70    5.30
   2   8   2   13.30    5.00
  -3  -8  -2  228.88   12.80
  -3  -8  -2  219.68   12.70
  -3  -8  -2  177.08   20.30
   3   8   2  211.38   12.20
   3   8   2  237.98   14.00
   3   8   2  230.48   14.10
   3   8   2  213.68   18.60
  -4  -8  -2  138.49    9.40
  -4  -8  -2  143.49    9.70
  -4  -8  -2  118.99   21.30
   4   8   2  134.09   11.30
   4   8   2  141.09   10.70
   4   8   2  142.09    8.60
   4   8   2  143.89   15.30
   4   8   2  136.19   12.70
  -5  -8  -2   32.40    4.50
  -5  -8  -2   37.00    5.30
   5   8   2   37.30    5.20
   5   8   2   23.40    7.10
   5   8   2   27.90    5.10
   5   8   2   32.70    3.90
   5   8   2   24.70    4.70
  -6  -8  -2  328.77   18.60
  -6  -8  -2  321.07   19.10
  -6  -8  -2  300.67   19.20
   6   8   2  330.67   19.90
   6   8   2  342.77   17.60
   6   8   2  304.37   23.40
   6   8   2  333.47   19.30
  -7  -8  -2   77.99    6.90
  -7  -8  -2   85.29    8.10
  -7  -8  -2   69.69    7.40
   7   8   2   87.89    6.30
   7   8   2   92.99    8.60
   7   8   2   80.99    8.10
  -8  -8  -2   23.70    3.90
  -8  -8  -2   26.40    4.60
  -8  -8  -2   20.80    3.20
  -8  -8  -2   16.80    3.80
   8   8   2   11.90    4.40
   8   8   2   22.10    3.00
   8   8   2   26.50    4.50
  -9  -8  -2   59.19    6.60
  -9  -8  -2   72.29    5.90
   9   8   2   74.19    4.90
  -3   9   2    4.30    3.50
  -3   9   2    6.50    2.50
  -2   9   2    4.60    4.40
  -2   9   2    7.40    3.40
  -1   9   2   38.10    5.20
  -1   9   2   36.40    6.30
  -1   9   2   45.80    4.80
   0   9   2  205.08   14.90
   0   9   2  229.68   14.10
   0   9   2  225.68   19.00
   0   9   2  211.68   13.50
   1   9   2   36.20    5.00
   1   9   2   30.20    7.70
   1   9   2   29.30    4.70
   1   9   2   39.10    6.30
  -2  -9  -2   93.29    6.20
   2   9   2   74.39   11.90
   2   9   2   78.59    8.20
   2   9   2   86.89    8.30
   2   9   2   83.49    8.10
  -3  -9  -2   11.80    2.90
  -3  -9  -2   16.90    3.10
   3   9   2    4.90    3.40
   3   9   2    9.10    3.70
   3   9   2   10.00    6.20
  -4  -9  -2  424.36   23.00
  -4  -9  -2  418.06   22.60
   4   9   2  427.66   29.80
   4   9   2  428.76   23.90
   4   9   2  396.56   21.70
   4   9   2  444.16   23.60
  -5  -9  -2  186.98   12.10
  -5  -9  -2  194.28   12.70
   5   9   2  207.08   13.00
   5   9   2  187.58   18.20
   5   9   2  170.28   13.00
   5   9   2  193.08   11.00
  -6  -9  -2   74.19    7.30
  -6  -9  -2   72.49    6.70
   6   9   2   53.79   10.30
   6   9   2   72.99   11.40
   6   9   2   65.29    5.40
   6   9   2   79.79    8.20
  -7  -9  -2   38.70    5.20
  -7  -9  -2   38.10    5.10
   7   9   2   38.80    5.90
   7   9   2   38.10    5.60
   7   9   2   38.80    3.80
  -8  -9  -2    4.90    2.80
  -8  -9  -2    4.70    2.50
  -8  -9  -2    3.00    1.90
   8   9   2    3.20    3.50
   8   9   2    5.40    1.90
  -9  -9  -2   12.20    2.60
   9   9   2    9.30    1.90
  -2  10   2   15.10    2.70
  -2  10   2   10.20    3.20
  -1  10   2    2.90    3.50
  -1  10   2    2.50    3.60
   0  10   2  177.18   13.40
   0  10   2  183.78   11.70
   0  10   2  216.78   12.40
   1  10   2  111.99   10.50
   1  10   2  139.39    9.60
   1  10   2  127.29    8.90
  -2 -10  -2    5.40    2.00
   2  10   2    4.70    3.80
   2  10   2    4.90    5.00
   2  10   2    3.50    3.90
  -3 -10  -2  138.99    9.10
  -3 -10  -2  143.19    9.20
   3  10   2  146.89   12.00
   3  10   2  134.49   11.30
  -4 -10  -2  188.78   11.80
  -4 -10  -2  191.58   11.70
   4  10   2  195.68   13.80
   4  10   2  151.58   14.20
   4  10   2  211.98   18.90
  -5 -10  -2   -0.20    2.30
  -5 -10  -2    3.20    2.20
   5  10   2    2.80    3.20
   5  10   2    0.20    2.60
  -6 -10  -2   16.30    3.20
  -6 -10  -2   14.30    3.50
   6  10   2    6.60    2.90
   6  10   2   10.80    3.90
  -7 -10  -2   19.40    3.20
  -7 -10  -2   23.00    3.90
   7  10   2   20.50    3.50
   7  10   2   20.00    4.40
  -8 -10  -2   32.90    3.60
  -8 -10  -2   31.30    4.00
  -8 -10  -2   43.60    5.30
   8  10   2   28.00    4.10
   8  10   2   24.00    3.60
  -1  11   2    6.20    1.90
   0  11   2   24.10    4.40
   0  11   2   25.30    3.20
   0  11   2   37.90    5.40
   1  11   2   13.60    3.20
   1  11   2   16.50    4.30
   2  11   2    0.80    2.60
   2  11   2    1.60    3.50
  -3 -11  -2   69.89    5.10
   3  11   2   59.09    6.40
   3  11   2   69.59    6.70
  -4 -11  -2   30.50    3.70
  -4 -11  -2   31.40    3.70
   4  11   2   22.10    4.50
   4  11   2   22.00    4.10
  -5 -11  -2    9.00    2.80
  -5 -11  -2   12.70    2.70
   5  11   2    5.00    3.10
   5  11   2   11.90    3.40
  -6 -11  -2   37.70    3.90
  -6 -11  -2   35.30    4.10
   6  11   2   15.70    4.00
   6  11   2   23.00    3.60
  -7 -11  -2   14.60    2.80
  -7 -11  -2   16.90    3.30
  -7 -11  -2   22.40    3.20
   7  11   2   15.50    2.90
   7  11   2   16.30    3.70
   2  12   2    2.20    3.40
   2  12   2    0.70    2.30
   3  12   2    4.40    2.60
   3  12   2    1.70    2.90
  -4 -12  -2   15.00    2.60
   4  12   2   16.50    3.30
   4  12   2   10.50    3.20
  -5 -12  -2   25.50    2.70
   5  12   2   22.50    3.60
   5  12   2   19.50    3.60
  -6 -12  -2   37.30    3.30
   6  12   2   29.30    4.20
   6  12   2   39.70    4.10
   5  12  -3    0.00    2.00
  -5 -12   3   -0.30    1.50
   4  12  -3   17.20    3.10
   3  12  -3    4.80    2.30
   2  12  -3    9.10    2.30
   7  11  -3    6.50    3.00
  -7 -11   3   13.30    2.30
   6  11  -3    1.70    2.00
   6  11  -3    2.10    2.50
  -6 -11   3    2.70    3.50
  -6 -11   3    5.30    2.60
   5  11  -3   13.00    2.90
   5  11  -3   21.70    4.40
  -5 -11   3   20.20    3.60
  -5 -11   3   17.90    3.00
   4  11  -3    5.40    2.70
   4  11  -3    1.60    3.10
  -4 -11   3    2.60    2.00
  -4 -11   3    4.70    2.50
   3  11  -3   37.40    4.70
  -3 -11   3   32.00    3.90
  -3 -11   3   32.20    4.00
   2  11  -3   17.10    3.40
   1  11  -3   24.90    4.40
   0  11  -3   -0.10    1.90
   8  10  -3    8.90    1.90
   7  10  -3   33.20    4.70
   7  10  -3   27.70    3.50
   7  10  -3   28.40    4.80
  -7 -10   3   27.40    3.70
  -7 -10   3   33.30    4.50
  -7 -10   3   26.90    4.20
   6  10  -3   24.80    4.40
   6  10  -3   31.70    4.50
   6  10  -3   20.70    3.70
   6  10  -3   36.30    5.00
  -6 -10   3   29.00    4.00
  -6 -10   3   34.80    5.00
  -6 -10   3   18.40    6.60
   5  10  -3    4.50    2.70
   5  10  -3    4.30    3.10
   5  10  -3    4.40    3.00
  -5 -10   3    5.70    2.70
  -5 -10   3    6.90    4.20
  -5 -10   3    4.50    3.00
   4  10  -3  210.98   12.50
   4  10  -3  202.18   13.10
   4  10  -3  201.18   13.40
  -4 -10   3  217.18   14.40
  -4 -10   3  198.18   13.00
   3  10  -3   -0.20    2.50
   3  10  -3    1.90    3.40
  -3 -10   3   -1.70    2.00
   2  10  -3   29.80    4.80
  -2 -10   3   39.50    4.40
  -2 -10   3   30.90    4.30
   1  10  -3  157.88   11.00
  -1 -10   3  153.08   10.50
   0  10  -3   22.50    3.10
   0  10  -3   10.60    3.20
  -1  10  -3    1.90    2.20
  -1  10  -3    0.50    2.10
  -2  10  -3    9.60    2.50
  -2  10  -3    8.00    3.60
   8   9  -3    1.80    2.70
  -8  -9   3    3.90    3.10
  -8  -9   3    2.30    1.80
   7   9  -3   21.80    4.10
   7   9  -3   14.00    4.00
   7   9  -3   16.20    3.80
  -7  -9   3   19.10    3.40
  -7  -9   3   18.40    4.00
  -7  -9   3   15.50    4.70
   6   9  -3    5.40    3.30
   6   9  -3    5.10    3.40
   6   9  -3    1.70    3.10
  -6  -9   3   -0.80    2.80
  -6  -9   3    3.10    4.10
  -6  -9   3    2.70    2.60
   5   9  -3   51.29    6.80
   5   9  -3   74.39    8.90
   5   9  -3   57.29    7.90
   5   9  -3   79.09    7.90
  -5  -9   3   76.89    7.80
  -5  -9   3   77.69    7.00
   4   9  -3  285.27   17.70
   4   9  -3  300.07   16.90
   4   9  -3  289.77   17.70
   4   9  -3  294.57   17.70
  -4  -9   3  287.67   17.00
   3   9  -3  261.87   16.10
   3   9  -3  266.87   15.20
   3   9  -3  252.67   15.50
  -3  -9   3  246.28   14.80
  -3  -9   3  250.17   15.20
   2   9  -3  127.29   10.00
   2   9  -3  113.09    9.00
   2   9  -3  129.49    9.00
  -2  -9   3  135.09    8.60
  -2  -9   3  110.79    8.00
  -2  -9   3  115.09   11.40
   1   9  -3  222.08   14.10
  -1  -9   3  206.18   15.50
   0   9  -3  105.39   11.50
   0   9  -3  137.29    8.90
   0  -9   3  117.89    7.50
  -1   9  -3   51.79    5.60
  -1   9  -3   53.69    5.80
  -2   9  -3   44.50    5.00
  -2   9  -3   41.90    5.60
  -3   9  -3    6.70    2.40
   9   8  -3    3.20    2.40
  -9  -8   3    4.00    2.30
  -9  -8   3    0.50    2.00
   8   8  -3   20.00    3.80
  -8  -8   3   11.10    4.30
  -8  -8   3   10.50    3.60
  -8  -8   3   14.70    2.70
   7   8  -3    9.80    3.10
   7   8  -3    9.60    4.10
  -7  -8   3   14.30    4.00
  -7  -8   3   14.80    4.90
  -7  -8   3    8.70    3.00
   6   8  -3   73.99    7.50
   6   8  -3   63.39    7.80
  -6  -8   3   64.19    8.90
  -6  -8   3   86.29    7.50
  -6  -8   3   83.29    8.40
   5   8  -3   29.40    5.60
   5   8  -3   34.70    5.50
   5   8  -3   26.00    4.80
  -5  -8   3   24.60    4.50
  -5  -8   3   24.30    4.90
   4   8  -3    5.30    3.80
   4   8  -3    5.30    6.00
   4   8  -3    5.40    3.40
   4   8  -3    6.20    3.40
  -4  -8   3    2.80    2.90
  -4  -8   3    7.90    3.00
   3   8  -3  129.19   14.80
   3   8  -3  137.89   10.50
   3   8  -3  146.59   10.00
   3   8  -3  138.69   10.70
   3   8  -3  165.28   11.00
  -3  -8   3  143.89   10.00
  -3  -8   3  149.69    9.70
  -3  -8   3  160.98   11.30
   2   8  -3  168.68   11.70
   2   8  -3  161.48   11.30
   2   8  -3  170.98   11.00
   2   8  -3  185.88   17.30
  -2  -8   3  146.59    9.90
  -2  -8   3  183.28   10.50
   1   8  -3  117.49    9.30
   1   8  -3  138.69    9.80
   1   8  -3  142.69   10.50
  -1  -8   3  146.59   12.10
  -1  -8   3  137.69    8.30
   0   8  -3  249.38   16.40
   0   8  -3  296.57   16.20
   0   8  -3  273.87   17.70
   0  -8   3  233.58   18.30
   0  -8   3  286.07   14.60
  -1   8  -3  110.09    9.10
  -1   8  -3  110.39   10.80
  -1   8  -3  130.99    9.30
   1  -8   3  107.59    7.40
  -2   8  -3   16.70    6.90
  -2   8  -3   18.30    3.70
  -2   8  -3   24.60    4.40
   2  -8   3   18.40    3.20
  -3   8  -3   47.00    5.40
   3  -8   3   36.40    4.70
   3  -8   3   42.20    4.30
  -4   8  -3   16.00    3.00
   4  -8   3   16.50    2.80
   9   7  -3   15.50    3.10
  -9  -7   3   11.60    3.20
  -9  -7   3   17.20    2.60
   8   7  -3  227.38   14.90
   8   7  -3  229.98   13.30
   8   7  -3  226.08   12.10
  -8  -7   3  228.88   15.00
  -8  -7   3  201.08   13.40
  -8  -7   3  224.68   12.50
   7   7  -3    4.50    2.10
   7   7  -3   -0.40    2.40
   7   7  -3   -2.50    3.00
  -7  -7   3    3.90    3.70
  -7  -7   3    2.80    3.20
  -7  -7   3    1.00    4.50
  -7  -7   3    0.00    2.30
   6   7  -3   57.59    6.30
   6   7  -3   70.59    7.50
   6   7  -3   50.59    7.00
   6   7  -3   46.00    7.70
   6   7  -3   63.19    6.50
  -6  -7   3   64.59    8.60
  -6  -7   3   59.09    6.40
  -6  -7   3   64.49    7.40
  -6  -7   3   50.19    6.60
   5   7  -3  140.09   10.70
   5   7  -3  122.09   11.80
   5   7  -3  149.79   11.80
  -5  -7   3  135.89   10.90
  -5  -7   3  146.69   10.60
  -5  -7   3  139.29   10.10
   4   7  -3  121.59    9.10
   4   7  -3  118.09   13.00
   4   7  -3  110.59   10.80
   4   7  -3  116.99   10.00
   4   7  -3  114.69    9.40
  -4  -7   3  121.19    9.10
  -4  -7   3  121.09    8.70
  -4  -7   3  117.39    9.80
   3   7  -3   28.30    7.40
   3   7  -3   34.60    4.80
   3   7  -3   31.70    4.70
   3   7  -3   27.70    4.70
   3   7  -3   31.80    4.60
  -3  -7   3   33.50    5.10
  -3  -7   3   26.60    6.70
  -3  -7   3   29.80    6.00
  -3  -7   3   30.30    3.90
   2   7  -3  280.27   15.80
   2   7  -3  274.37   16.50
   2   7  -3  285.67   16.20
   2   7  -3  282.07   20.50
   2   7  -3  277.27   15.60
   2   7  -3  271.87   16.10
  -2  -7   3  282.67   14.90
  -2  -7   3  257.57   19.00
  -2  -7   3  243.88   14.50
   1   7  -3  130.49    9.10
   1   7  -3  126.99    9.20
   1   7  -3  116.39    9.30
   1   7  -3  125.79    9.20
   1   7  -3  123.39    9.10
   1   7  -3  134.19   13.40
  -1  -7   3  128.59    7.50
  -1  -7   3  118.99   15.90
   0   7  -3   22.90    4.50
   0   7  -3   30.30    4.60
   0   7  -3   18.00    3.90
   0   7  -3   28.40    5.10
   0  -7   3   20.20    4.70
   0  -7   3   29.10    3.00
  -1   7  -3  160.98   15.10
  -1   7  -3  130.99   11.80
  -1   7  -3  138.29   10.10
   1  -7   3  133.29   10.90
   1  -7   3  138.59    8.40
  -2   7  -3  160.48   11.40
  -2   7  -3  159.28   13.80
  -2   7  -3  144.09   10.60
   2  -7   3  149.88    9.70
  -3   7  -3  187.18   16.80
  -3   7  -3  229.78   13.40
  -3   7  -3  267.37   20.00
   3  -7   3  217.08   12.80
   3  -7   3  214.48   13.00
  -4   7  -3   17.10    3.90
   4  -7   3   15.70    4.60
   4  -7   3    3.30    4.80
   4  -7   3   14.90    3.20
   4  -7   3   16.90    3.00
  -5   7  -3    8.50    2.60
   5  -7   3   13.00    2.40
   9   6  -3   71.19    6.40
   9   6  -3   61.49    4.50
  -9  -6   3   60.89    6.10
  -9  -6   3   65.69    4.90
   8   6  -3    3.00    3.80
   8   6  -3    7.80    2.80
   8   6  -3    5.90    2.20
  -8  -6   3    4.90    3.20
  -8  -6   3    4.30    2.10
  -8  -6   3    3.00    3.40
   7   6  -3    4.00    2.80
   7   6  -3    0.20    1.90
   7   6  -3   -0.40    3.30
   7   6  -3    2.90    4.10
  -7  -6   3    1.30    4.40
  -7  -6   3    0.60    3.20
  -7  -6   3    2.20    2.50
  -7  -6   3    0.30    2.80
   6   6  -3   23.80    3.50
   6   6  -3   23.20    4.30
   6   6  -3   19.00    5.30
   6   6  -3   13.60    5.40
  -6  -6   3   20.50    4.50
  -6  -6   3   19.00    4.60
  -6  -6   3   23.00    5.90
   5   6  -3   24.10    5.30
   5   6  -3   24.00    5.20
   5   6  -3   25.30    4.40
   5   6  -3   21.40    3.20
   5   6  -3   25.30    4.10
  -5  -6   3   20.40    3.80
  -5  -6   3   17.80    4.20
  -5  -6   3   26.10    5.00
   4   6  -3  239.98   14.90
   4   6  -3  220.48   16.00
   4   6  -3  272.37   20.50
   4   6  -3  240.08   14.80
   4   6  -3  232.68   15.40
  -4  -6   3  256.97   14.50
  -4  -6   3  247.28   14.00
  -4  -6   3  225.38   15.20
  -4  -6   3  225.78   18.40
   3   6  -3  145.49   11.00
   3   6  -3  165.38   11.20
   3   6  -3  165.18   12.60
   3   6  -3  176.98   14.50
   3   6  -3  158.18   11.30
   3   6  -3  162.58   10.70
  -3  -6   3  182.28   14.60
  -3  -6   3  164.08   11.30
  -3  -6   3  172.58   10.10
  -3  -6   3  171.78   10.30
   2   6  -3  186.28   12.10
   2   6  -3  208.68   15.80
   2   6  -3  201.38   12.00
   2   6  -3  189.38   11.70
  -2  -6   3  195.58   10.70
  -2  -6   3  172.08   10.40
  -2  -6   3  187.58   14.40
   1   6  -3  135.99    9.10
   1   6  -3  127.09    9.00
   1   6  -3  131.29   12.70
   1   6  -3  139.89    9.00
  -1  -6   3  148.59    9.60
  -1  -6   3  126.09   10.60
   0   6  -3   29.90    6.30
   0   6  -3   17.70    3.40
   0   6  -3   32.80    8.20
   0   6  -3   24.30    4.30
   0  -6   3   29.50    4.20
   0  -6   3   24.60    4.70
   0  -6   3   25.30    3.60
  -1   6  -3   65.19    7.90
  -1   6  -3   58.99    6.20
  -1   6  -3   72.29    6.40
   1  -6   3   48.80    6.40
   1  -6   3   50.49    4.40
   1  -6   3   54.19    7.10
  -2   6  -3  205.18   15.40
  -2   6  -3  186.38   12.20
  -2   6  -3  188.18   11.70
  -2   6  -3  197.18   12.50
  -2   6  -3  174.58   12.60
   2  -6   3  180.48   12.90
   2  -6   3  190.38   11.80
  -3   6  -3   53.69    6.60
  -3   6  -3   50.29    8.20
  -3   6  -3   46.80    6.10
  -3   6  -3   53.19    5.70
  -3   6  -3   57.89    5.60
   3  -6   3   54.89    5.70
   3  -6   3   54.09    5.50
  -4   6  -3  241.18   20.00
  -4   6  -3  235.48   13.40
  -4   6  -3  229.28   14.50
  -4   6  -3  249.97   19.40
   4  -6   3  198.68   19.10
   4  -6   3  225.68   14.00
  -5   6  -3   81.19    6.60
  -5   6  -3   85.29    7.20
   5  -6   3   82.59    7.00
   5  -6   3   82.09    6.20
   5  -6   3   65.29    7.60
   5  -6   3   71.49   11.00
  -6   6  -3    0.00    1.80
   6  -6   3   -1.20    2.70
   6  -6   3    0.30    1.60
   9   5  -3   48.50    4.10
   9   5  -3   34.60    4.60
  -9  -5   3   43.90    5.00
  -9  -5   3   41.20    4.80
   8   5  -3   43.80    7.20
   8   5  -3   61.59    5.50
   8   5  -3   58.59    7.50
   8   5  -3   58.89    5.50
  -8  -5   3   50.19    5.30
  -8  -5   3   48.30    6.50
  -8  -5   3   52.79    7.40
   7   5  -3   31.30    6.60
   7   5  -3   25.60    4.10
   7   5  -3   30.50    5.90
   7   5  -3   35.90    4.90
  -7  -5   3   34.80    4.30
  -7  -5   3   37.70    5.00
  -7  -5   3   34.90    6.00
  -7  -5   3   28.10    6.70
   6   5  -3   13.60    5.30
   6   5  -3    4.80    2.50
   6   5  -3   10.10    5.00
   6   5  -3   10.70    4.00
  -6  -5   3    8.90    3.00
  -6  -5   3   16.10    4.50
  -6  -5   3    1.30    3.10
  -6  -5   3    4.30    4.80
   5   5  -3   82.89    6.70
   5   5  -3   92.19    7.90
   5   5  -3   94.29    8.90
   5   5  -3   95.89    9.10
  -5  -5   3  102.99   12.70
  -5  -5   3   76.69    7.00
  -5  -5   3   93.79    8.70
   4   5  -3  187.08   12.00
   4   5  -3  175.38   11.70
   4   5  -3  168.58   12.20
   4   5  -3  185.28   13.90
   4   5  -3  179.88   12.70
  -4  -5   3  158.28   12.00
  -4  -5   3  181.78   10.90
  -4  -5   3  180.88   14.90
  -4  -5   3  189.88   11.40
   3   5  -3  530.25   29.70
   3   5  -3  566.44   31.90
   3   5  -3  535.15   30.40
  -3  -5   3  565.24   28.40
  -3  -5   3  577.34   32.90
  -3  -5   3  592.94   28.60
   2   5  -3  452.35   23.10
   2   5  -3  470.45   24.50
  -2  -5   3  422.86   24.90
  -2  -5   3  377.66   21.50
   1   5  -3   53.89    4.80
   1   5  -3   57.19    7.80
  -1  -5   3   57.79    6.60
  -1  -5   3   51.69    3.90
   0   5  -3   83.79    9.10
   0   5  -3   59.89    6.30
   0  -5   3   54.09    5.20
   0  -5   3   76.39    4.30
   0  -5   3   65.99    6.20
   0  -5   3   62.59    5.60
  -1   5  -3   24.80    5.00
   1  -5   3   21.00    4.00
  -2   5  -3  210.88   12.60
  -2   5  -3  187.48   12.30
  -2   5  -3  174.78   11.40
  -2   5  -3  217.48   15.20
  -2   5  -3  184.68   14.00
   2  -5   3  184.48   12.50
  -3   5  -3   95.19    8.10
  -3   5  -3   97.19    7.30
  -3   5  -3   92.19    7.10
  -3   5  -3   88.59    8.40
  -3   5  -3   80.59   10.60
   3  -5   3   83.39    6.60
   3  -5   3   93.59    7.20
  -4   5  -3  255.47   14.70
  -4   5  -3  234.78   19.20
  -4   5  -3  231.08   16.30
  -4   5  -3  244.38   15.80
  -4   5  -3  263.37   15.70
   4  -5   3  249.18   15.10
   4  -5   3  268.87   14.70
  -5   5  -3    2.20    3.70
  -5   5  -3   -1.80    2.60
  -5   5  -3    0.40    3.10
   5  -5   3   -6.50    3.90
   5  -5   3    0.70    2.70
  -6   5  -3   13.60    3.30
   6  -5   3   13.50    2.80
   6  -5   3   12.80    4.40
   6  -5   3   11.80    3.40
   9   4  -3    6.50    2.80
   9   4  -3    8.00    2.10
  -9  -4   3    5.30    3.50
  -9  -4   3    6.00    2.80
   8   4  -3   20.70    4.40
   8   4  -3   19.00    3.40
   8   4  -3   13.60    4.70
  -8  -4   3   23.70    3.50
  -8  -4   3   16.90    4.40
  -8  -4   3   22.60    5.10
   7   4  -3   34.00    4.70
   7   4  -3   26.70    6.40
   7   4  -3   26.50    5.80
   7   4  -3   32.20    4.40
  -7  -4   3   36.90    4.00
  -7  -4   3   37.90    7.10
  -7  -4   3   33.50    6.20
   6   4  -3    3.60    3.70
   6   4  -3    7.10    4.00
   6   4  -3    9.30    3.40
   6   4  -3   10.50    3.20
  -6  -4   3   20.10    4.80
  -6  -4   3    7.40    5.10
  -6  -4   3    8.20    3.20
  -6  -4   3   12.80    3.10
   5   4  -3  153.58   11.60
   5   4  -3  140.49   11.40
   5   4  -3  140.29    9.50
   5   4  -3  149.39   10.50
  -5  -4   3  153.88   13.80
  -5  -4   3  151.48    9.70
  -5  -4   3  149.29   10.10
   4   4  -3  184.98   15.20
   4   4  -3  183.68   12.90
   4   4  -3  176.38   12.40
  -4  -4   3  174.88   14.20
  -4  -4   3  187.78   11.20
  -4  -4   3  181.98   10.90
  -4  -4   3  176.68   12.20
   3   4  -3  250.37   15.40
   3   4  -3  266.67   16.40
   3   4  -3  240.58   17.80
  -3  -4   3  239.78   14.80
  -3  -4   3  253.27   13.80
  -3  -4   3  266.87   14.00
  -3  -4   3  245.68   17.00
   2   4  -3  853.51   42.70
   2   4  -3  919.71   44.00
  -2  -4   3  771.12   40.60
  -2  -4   3  806.82   43.30
   1   4  -3  451.15   25.40
   1   4  -3  478.05   26.40
   1   4  -3  465.55   23.40
   1   4  -3  401.46   27.90
  -1  -4   3  515.55   24.40
   0   4  -3   12.60    3.00
   0   4  -3   15.30    5.10
   0  -4   3   15.10    3.10
   0  -4   3   15.20    2.90
  -1   4  -3  869.91   44.00
   1  -4   3  878.01   42.80
   1  -4   3  865.41   48.60
   1  -4   3  786.22   41.30
  -2   4  -3   15.90    4.30
   2  -4   3   15.50    3.40
  -3   4  -3   43.90    5.20
  -3   4  -3   40.80    5.40
  -3   4  -3   50.49    5.00
  -3   4  -3   58.09    8.50
   3  -4   3   52.49    6.30
   3  -4   3   43.70    4.40
  -4   4  -3   54.99    5.50
  -4   4  -3   59.99    5.70
  -4   4  -3   62.19    7.80
  -4   4  -3   52.79    8.80
   4  -4   3   60.49    5.80
   4  -4   3   56.09    6.10
  -5   4  -3   51.39    6.10
  -5   4  -3   44.00    8.40
  -5   4  -3   54.79    6.70
   5  -4   3   28.10    7.70
   5  -4   3   52.39    5.60
   5  -4   3   60.59    6.60
  -6   4  -3   37.00    4.70
  -6   4  -3   53.59    5.80
   6  -4   3   45.00    5.80
   6  -4   3   27.80    6.70
  -7   4  -3   39.80    4.50
  -7   4  -3   31.00    3.70
   7  -4   3   35.10    4.40
   7  -4   3   35.40    4.10
   7  -4   3   41.60    6.40
   9   3  -3    7.40    2.40
  -9  -3   3    4.90    2.80
  -9  -3   3    4.30    4.00
   8   3  -3   81.69   10.60
   8   3  -3   72.49    9.30
   8   3  -3   69.39   11.00
   8   3  -3   80.79    7.20
  -8  -3   3   92.49    6.10
  -8  -3   3   82.09    8.40
   7   3  -3   33.60    6.90
   7   3  -3   29.70    5.60
   7   3  -3   22.30    4.30
  -7  -3   3   30.50    6.20
  -7  -3   3   25.40    4.10
  -7  -3   3   26.40    5.60
   6   3  -3    3.20    2.90
   6   3  -3    6.20    2.80
   6   3  -3    4.50    3.10
   6   3  -3    5.70    3.70
   6   3  -3    2.10    3.80
   6   3  -3    5.20    2.60
  -6  -3   3   -0.10    2.20
  -6  -3   3    3.20    4.50
  -6  -3   3    4.00    2.10
  -6  -3   3    3.50    3.70
   5   3  -3   43.50    6.40
   5   3  -3   52.99    8.90
   5   3  -3   40.30    4.00
  -5  -3   3   38.60    4.70
  -5  -3   3   26.10    6.80
  -5  -3   3   38.40    4.20
  -5  -3   3   28.80    6.40
  -5  -3   3   41.00    6.00
   4   3  -3  677.73   32.90
   4   3  -3  626.94   32.50
   4   3  -3  537.15   33.70
  -4  -3   3  613.44   32.40
  -4  -3   3  607.44   31.20
  -4  -3   3  623.54   36.30
  -4  -3   3  604.54   30.90
   3   3  -3  356.06   20.30
   3   3  -3  348.17   20.50
   3   3  -3  364.86   20.40
   3   3  -3  355.86   18.80
   3   3  -3  383.66   20.20
  -3  -3   3  379.56   20.10
  -3  -3   3  352.96   18.90
   2   3  -3 1334.37   61.49
   2   3  -3 1303.47   63.19
   2   3  -3 1224.48   61.79
  -2  -3   3 1216.38   59.89
  -2  -3   3 1142.19   61.89
   1   3  -3  516.75   26.20
   1   3  -3  471.05   26.30
   1   3  -3  477.05   25.90
   1   3  -3  495.15   23.90
  -1  -3   3  480.35   25.60
  -1  -3   3  486.75   23.90
   0   3  -3  504.15   26.30
   0   3  -3  527.65   27.70
   0  -3   3  522.75   25.80
   0  -3   3  494.95   27.00
  -1   3  -3  500.85   27.20
   1  -3   3  476.35   28.40
   1  -3   3  551.64   26.30
   1  -3   3  498.05   25.80
  -2   3  -3  792.52   39.70
   2  -3   3  753.92   36.30
   2  -3   3  684.03   37.40
  -3   3  -3  576.24   29.80
  -3   3  -3  558.54   32.10
   3  -3   3  505.75   28.70
   3  -3   3  569.44   29.60
   3  -3   3  590.34   28.50
  -4   3  -3  408.36   21.90
  -4   3  -3  455.35   23.80
  -4   3  -3  393.36   25.50
  -4   3  -3  383.36   22.00
  -4   3  -3  385.76   22.70
   4  -3   3  376.96   22.40
   4  -3   3  397.36   21.20
  -5   3  -3  100.39    8.50
  -5   3  -3   88.59    8.80
  -5   3  -3   56.69    9.30
  -5   3  -3   90.49    7.90
   5  -3   3   90.09    8.30
   5  -3   3   86.09    7.20
  -6   3  -3   15.80    5.20
  -6   3  -3   28.70    4.70
  -6   3  -3   21.60    4.30
   6  -3   3   21.10    4.70
   6  -3   3   22.40    4.00
   6  -3   3   23.50    7.50
   6  -3   3   28.30    5.40
  -7   3  -3   18.20    3.70
  -7   3  -3   18.00    3.30
   7  -3   3   11.70    4.80
   7  -3   3    7.30    3.90
   7  -3   3   13.80    2.50
   7  -3   3   18.40    3.40
   7  -3   3    5.60    3.70
  -8   3  -3    2.40    1.70
   8  -3   3    3.60    1.90
   8  -3   3    2.60    2.90
   9   2  -3    8.70    2.50
  -9  -2   3    3.80    2.40
  -9  -2   3    4.60    2.70
   8   2  -3    2.60    3.50
   8   2  -3    1.00    3.70
   8   2  -3    1.30    2.90
   8   2  -3    2.90    2.50
   8   2  -3    2.30    2.30
  -8  -2   3    2.60    3.70
  -8  -2   3    0.50    3.20
   7   2  -3   10.60    4.20
   7   2  -3    0.70    3.70
   7   2  -3    7.90    3.20
   7   2  -3    6.00    3.90
   7   2  -3   10.30    3.30
  -7  -2   3    3.10    3.10
  -7  -2   3   11.40    4.80
  -7  -2   3    6.80    2.70
   6   2  -3  173.68   14.10
   6   2  -3  162.18   10.60
   6   2  -3  169.78   12.80
  -6  -2   3  167.28   12.80
  -6  -2   3  154.68   12.70
  -6  -2   3  162.58   11.30
   5   2  -3  124.49    8.60
   5   2  -3  126.99   10.30
   5   2  -3  132.99    9.20
   5   2  -3  137.59   11.30
  -5  -2   3  136.49    8.80
  -5  -2   3  135.39   17.70
  -5  -2   3   97.49    9.40
  -5  -2   3  141.69   12.00
  -5  -2   3  140.99    8.20
   4   2  -3  264.77   16.50
   4   2  -3  258.27   14.70
   4   2  -3  259.07   15.90
   4   2  -3  261.87   14.40
  -4  -2   3  255.27   14.30
  -4  -2   3  271.37   14.70
  -4  -2   3  265.37   16.10
  -4  -2   3  277.07   17.50
  -4  -2   3  266.27   14.20
   3   2  -3  401.96   20.60
  -3  -2   3  370.76   19.30
  -3  -2   3  357.16   21.30
  -3  -2   3  355.76   18.10
   2   2  -3  827.12   40.10
   2   2  -3  774.02   40.90
   2   2  -3  885.81   41.00
   2   2  -3  878.31   42.70
  -2  -2   3  749.92   41.60
  -2  -2   3  798.22   41.60
   1   2  -3 1524.65   74.69
   1   2  -3 1574.54   74.19
   1   2  -3 1497.65   74.49
  -1  -2   3 1515.25   74.19
   0   2  -3  380.26   19.20
   0   2  -3  352.06   18.30
   0   2  -3  351.36   18.10
   0  -2   3  342.17   17.90
   0  -2   3  340.47   18.20
  -1   2  -3  772.62   40.10
  -1   2  -3  812.62   39.50
   1  -2   3  722.83   40.20
   1  -2   3  806.52   38.50
  -2   2  -3  314.37   18.50
  -2   2  -3  333.77   20.70
   2  -2   3  295.67   15.80
   2  -2   3  294.77   16.80
  -3   2  -3    0.30    2.50
  -3   2  -3    4.10    3.60
  -3   2  -3    0.20    5.40
   3  -2   3   -0.80    2.20
   3  -2   3    1.20    1.80
   3  -2   3    3.30    2.60
  -4   2  -3  259.57   14.60
  -4   2  -3  260.77   21.60
  -4   2  -3  241.28   14.70
  -4   2  -3  213.68   16.30
   4  -2   3  251.17   13.90
   4  -2   3  253.97   15.40
  -5   2  -3   16.40    4.90
  -5   2  -3   31.20    5.00
  -5   2  -3   27.90    3.70
  -5   2  -3   40.00    6.00
  -5   2  -3   25.50    6.50
  -5   2  -3   23.60    4.40
   5  -2   3   20.30    3.60
   5  -2   3   25.10    5.20
   5  -2   3   23.70    4.50
   5  -2   3   28.60    4.10
  -6   2  -3    7.60    4.60
  -6   2  -3   14.50    3.00
  -6   2  -3   19.30    5.20
  -6   2  -3   17.80    4.00
  -6   2  -3   12.60    4.00
   6  -2   3    9.20    5.70
   6  -2   3   13.10    3.50
   6  -2   3   14.40    4.20
   6  -2   3   14.70    3.30
  -7   2  -3   12.40    3.40
  -7   2  -3   19.30    4.10
   7  -2   3   13.40    2.90
   7  -2   3   10.90    5.70
   7  -2   3   11.30    4.80
   7  -2   3   18.50    3.60
   7  -2   3   13.20    4.10
  -8   2  -3    6.30    1.90
  -8   2  -3    5.60    2.10
   8  -2   3    5.40    3.30
   8  -2   3    7.00    2.20
   8  -2   3    7.30    2.30
   8  -2   3    7.40    3.80
   9   1  -3    2.30    2.00
  -9  -1   3    3.90    2.50
  -9  -1   3    0.10    1.60
   8   1  -3  168.48   11.30
   8   1  -3  158.78   13.80
   8   1  -3  163.98   11.70
  -8  -1   3  185.38   12.70
  -8  -1   3  171.78   11.60
   7   1  -3   96.39    7.90
   7   1  -3   94.59   11.80
   7   1  -3  100.99   12.70
   7   1  -3   89.59    8.80
  -7  -1   3  104.99    9.80
  -7  -1   3   87.19    9.10
   6   1  -3   90.19    8.40
   6   1  -3   70.09    8.10
   6   1  -3   73.59    6.80
   6   1  -3   65.99    9.80
  -6  -1   3   62.59    7.10
  -6  -1   3   69.69    7.10
  -6  -1   3   93.39   12.50
  -6  -1   3   76.69    9.00
   5   1  -3   29.90    5.10
   5   1  -3   28.00    4.30
   5   1  -3   35.30    6.70
   5   1  -3   26.30    3.90
  -5  -1   3   28.40    4.50
  -5  -1   3   41.40    8.80
  -5  -1   3   30.40    5.20
  -5  -1   3   30.50    5.60
  -5  -1   3   31.40    6.00
  -5  -1   3   29.20    4.50
   4   1  -3  587.74   29.50
   4   1  -3  533.95   35.10
   4   1  -3  594.04   29.80
   4   1  -3  553.54   30.50
  -4  -1   3  632.14   32.10
  -4  -1   3  562.24   31.00
  -4  -1   3  590.84   30.10
   3   1  -3  155.28   10.60
   3   1  -3  153.48    9.30
  -3  -1   3  161.18   11.00
  -3  -1   3  158.78    9.50
  -3  -1   3  147.89    9.00
   2   1  -3 2900.01  136.89
   2   1  -3 2832.92  138.79
   1   1  -3 5163.28  248.38
   0   1  -3  725.63   34.90
   0   1  -3  698.83   35.30
   0   1  -3  771.42   35.40
   0   1  -3  681.03   34.90
   0  -1   3  718.73   34.90
   0  -1   3  671.53   34.50
  -1   1  -3 2025.90   95.99
   1  -1   3 1891.91   95.19
  -2   1  -3 1046.60   55.19
   2  -1   3 1076.79   51.69
   2  -1   3 1032.40   54.79
  -3   1  -3 2521.15  126.39
  -3   1  -3 2520.15  122.59
  -3   1  -3 2396.26  120.59
   3  -1   3 2585.04  121.79
  -4   1  -3  349.77   19.70
  -4   1  -3  375.86   27.00
  -4   1  -3  350.76   22.00
   4  -1   3  332.57   19.80
   4  -1   3  337.57   18.40
  -5   1  -3  260.47   15.60
  -5   1  -3  279.07   17.10
  -5   1  -3  278.37   14.90
  -5   1  -3  271.87   19.50
  -5   1  -3  268.27   16.70
  -5   1  -3  281.17   16.00
  -5   1  -3  280.87   25.10
   5  -1   3  283.47   15.40
   5  -1   3  232.98   15.20
   5  -1   3  257.57   16.90
  -6   1  -3  250.97   14.90
  -6   1  -3  253.57   14.20
  -6   1  -3  265.47   16.50
  -6   1  -3  249.58   15.40
  -6   1  -3  232.58   18.80
   6  -1   3  234.88   15.70
   6  -1   3  261.57   14.90
   6  -1   3  226.48   19.40
   6  -1   3  232.08   14.80
  -7   1  -3    7.20    4.40
  -7   1  -3    5.10    3.30
  -7   1  -3    8.60    4.80
  -7   1  -3    9.40    4.20
  -7   1  -3    6.80    2.40
   7  -1   3    5.30    4.00
   7  -1   3    3.40    2.80
   7  -1   3    4.60    3.50
  -8   1  -3   54.69    5.90
  -8   1  -3   51.19    5.20
   8  -1   3   50.29    7.30
   8  -1   3   33.50   12.20
   8  -1   3   45.90    4.90
   8  -1   3   51.29    5.20
   8  -1   3   39.60    5.30
   8   0  -3   26.60    3.90
   8   0  -3   10.80    4.00
   8   0  -3   21.50    5.60
   8   0  -3   22.00    3.60
  -8   0   3   29.20    4.50
  -8   0   3   33.50    5.50
   7   0  -3    9.50    4.70
   7   0  -3   16.70    4.40
   7   0  -3   17.60    3.60
  -7   0   3   14.60    4.40
  -7   0   3   15.50    4.40
   6   0  -3  321.17   17.90
   6   0  -3  299.57   18.40
   6   0  -3  288.97   18.60
  -6   0   3  320.57   21.00
  -6   0   3  303.17   19.70
  -6   0   3  287.37   19.10
  -6   0   3  311.87   18.90
  -6   0   3  304.47   18.30
   5   0  -3  111.29   11.00
   5   0  -3  113.39    9.10
   5   0  -3  105.69    8.40
   5   0  -3   98.99    7.70
  -5   0   3  107.99    9.10
  -5   0   3   98.89    8.80
  -5   0   3  101.99    9.50
  -5   0   3  107.59    8.50
  -5   0   3  110.89   10.70
   4   0  -3  237.48   15.80
   4   0  -3  230.38   13.30
   4   0  -3  210.18   13.70
   4   0  -3  228.78   13.00
  -4   0   3  236.98   14.60
  -4   0   3  214.28   13.90
   3   0  -3  359.96   20.90
  -3   0   3  375.46   20.40
  -3   0   3  353.06   19.60
   2   0  -3 1661.03   80.89
   2   0  -3 1695.03   83.09
   2   0  -3 1761.52   83.09
  -2   0   3 1614.24   81.09
  -2   0   3 1711.93   81.99
   0   0  -3 1255.47   58.19
   0   0  -3 1217.68   58.19
   0   0   3 1213.38   58.59
   0   0   3 1147.19   58.19
  -1   0  -3 5692.33  272.37
  -2   0  -3  628.64   35.50
  -2   0  -3  624.94   31.40
   2   0   3  608.94   31.20
   2   0   3  682.93   34.50
   2   0   3  650.93   32.00
  -3   0  -3  251.67   19.70
  -3   0  -3  240.38   13.40
   3   0   3  247.48   14.40
  -4   0  -3   60.89    6.20
  -4   0  -3   66.99    8.10
  -4   0  -3   65.09    5.40
  -4   0  -3   90.39   14.80
   4   0   3   71.49    5.90
   4   0   3   61.49    5.20
   4   0   3   67.49    6.80
  -5   0  -3   50.29   13.00
  -5   0  -3   39.10    4.40
  -5   0  -3   45.80    6.10
   5   0   3   40.50    4.30
   5   0   3   39.50    4.80
   5   0   3   38.40    5.90
   5   0   3   42.60    8.00
   5   0   3   37.00    4.50
  -6   0  -3   44.70    6.30
  -6   0  -3   37.30    4.90
  -6   0  -3   63.39   15.50
  -6   0  -3   37.50    4.40
  -6   0  -3   35.30    7.30
   6   0   3   42.60    5.10
   6   0   3   29.70    9.30
   6   0   3   33.10    4.80
   6   0   3   36.80    5.50
  -7   0  -3   -1.00    2.10
  -7   0  -3   -1.20    3.50
  -7   0  -3    1.20    3.30
  -7   0  -3    1.80    3.30
  -7   0  -3    1.10    2.80
   7   0   3   -1.30    2.40
   7   0   3   -3.70    3.40
   7   0   3   -0.50    4.50
   7   0   3    1.00    2.60
  -8   0  -3   17.20    3.00
  -8   0  -3   22.40    3.90
   8   0   3    5.60    3.60
   8   0   3   13.70    3.20
   8   0   3    7.50    4.80
   8   0   3   13.60    3.00
   8   0   3   19.60    4.60
  -9   0  -3   24.10    3.30
   9   0   3   20.90    4.50
   9   0   3   17.70    3.90
   9   0   3   27.30    2.70
   8  -1  -3   14.00    3.60
   8  -1  -3    7.60    2.80
   8  -1  -3   12.00    2.90
  -8   1   3   12.30    3.60
  -8   1   3   11.80    2.50
   7  -1  -3   48.60    5.50
   7  -1  -3   39.10    7.40
  -7   1   3   55.09    6.10
  -7   1   3   46.20    6.40
   6  -1  -3   13.10    4.20
   6  -1  -3   14.40    3.60
   6  -1  -3   18.80    4.70
   6  -1  -3   11.40    5.20
  -6   1   3   19.70    3.70
  -6   1   3   15.90    4.50
  -6   1   3   21.90    6.40
  -6   1   3   24.80    5.00
  -6   1   3   17.50    4.70
   5  -1  -3  130.89   10.00
   5  -1  -3  142.09   13.00
   5  -1  -3  129.59   10.80
   5  -1  -3  131.39    9.30
  -5   1   3  134.09   12.40
  -5   1   3  148.99   11.40
  -5   1   3  123.59   10.10
  -5   1   3  124.49   10.00
  -5   1   3  134.99   10.20
  -5   1   3  134.39   11.10
   4  -1  -3  201.38   14.90
   4  -1  -3  202.08   12.00
   4  -1  -3  209.98   11.80
   4  -1  -3  175.28   12.30
  -4   1   3  208.78   13.50
  -4   1   3  205.78   17.10
  -4   1   3  183.28   13.20
   3  -1  -3 1104.49   51.69
   3  -1  -3 1121.19   54.39
   3  -1  -3 1004.50   51.49
  -3   1   3 1040.00   52.99
  -3   1   3 1018.80   52.89
   2  -1  -3  758.22   39.00
   2  -1  -3  805.92   37.10
   2  -1  -3  797.02   39.50
  -2   1   3  696.83   36.90
  -2   1   3  771.32   38.30
   1  -1  -3 3426.56  163.78
  -1  -1  -3 2677.03  130.29
  -2  -1  -3 4809.72  239.88
  -2  -1  -3 5105.39  238.08
  -3  -1  -3  445.96   32.70
  -3  -1  -3  462.65   24.00
  -3  -1  -3  447.76   22.30
   3   1   3  444.86   22.80
   3   1   3  450.05   24.00
  -4  -1  -3  652.03   35.40
  -4  -1  -3  694.73   43.20
  -4  -1  -3  708.93   36.10
  -4  -1  -3  733.93   34.50
   4   1   3  674.63   35.00
   4   1   3  706.63   36.50
   4   1   3  724.23   35.10
   4   1   3  670.63   35.20
  -5  -1  -3  129.69   10.20
  -5  -1  -3  139.09   12.20
  -5  -1  -3  152.08   10.30
  -5  -1  -3  121.69    9.60
  -5  -1  -3  123.49   17.10
  -5  -1  -3  136.29    9.70
   5   1   3  144.69   11.10
   5   1   3  132.99    9.30
   5   1   3  118.99    8.90
   5   1   3  139.79    8.70
   5   1   3  134.09   11.70
  -6  -1  -3   89.69    8.20
  -6  -1  -3   77.59   10.00
  -6  -1  -3   92.79    8.20
  -6  -1  -3  115.79   19.60
  -6  -1  -3   91.89    7.00
  -6  -1  -3   72.79    6.90
   6   1   3   90.59    9.40
   6   1   3   80.79    7.30
   6   1   3   89.79    8.30
   6   1   3   92.49   10.70
  -7  -1  -3    3.10    3.40
  -7  -1  -3    4.70    4.50
  -7  -1  -3   -0.20    3.10
  -7  -1  -3    2.90    2.40
   7   1   3    4.40    3.90
   7   1   3    1.60    4.10
   7   1   3   -2.70    4.40
   7   1   3   -0.40    2.50
   7   1   3   -1.10    2.50
  -8  -1  -3   25.10    3.40
  -8  -1  -3   25.60    4.40
  -8  -1  -3   37.40    6.10
   8   1   3   24.80    6.50
   8   1   3   23.50    4.20
   8   1   3   27.20    4.80
   8   1   3   26.10    3.80
   8   1   3   24.80    6.10
  -9  -1  -3   12.00    2.80
   9   1   3   15.50    2.50
   9   1   3   10.50    3.70
   8  -2  -3   -0.30    1.60
  -8   2   3    0.40    1.50
   7  -2  -3   89.69   10.40
   7  -2  -3  110.09    8.30
   7  -2  -3  100.49    9.00
  -7   2   3  109.19    7.90
  -7   2   3  114.99    9.60
   6  -2  -3   16.80    4.90
   6  -2  -3   21.30    6.60
   6  -2  -3   17.30    3.70
  -6   2   3   17.20    4.10
  -6   2   3   14.60    5.40
  -6   2   3   16.30    5.00
  -6   2   3   21.30    5.20
  -6   2   3   16.50    3.60
   5  -2  -3    0.70    2.90
   5  -2  -3    0.60    4.20
   5  -2  -3    0.10    2.40
   5  -2  -3   -0.80    2.90
  -5   2   3    1.40    6.00
  -5   2   3    4.40    3.60
  -5   2   3    1.50    2.90
  -5   2   3    0.60    2.60
  -5   2   3    1.80    3.80
  -5   2   3    3.10    3.20
   4  -2  -3  262.37   15.70
   4  -2  -3  261.47   16.40
   4  -2  -3  308.47   16.40
   4  -2  -3  311.67   19.90
  -4   2   3  288.57   17.60
  -4   2   3  253.57   16.20
  -4   2   3  316.87   18.80
  -4   2   3  278.87   18.30
  -4   2   3  280.27   16.60
   3  -2  -3   52.09    4.30
   3  -2  -3   37.30    5.30
   3  -2  -3   53.69    4.70
   3  -2  -3   40.40    6.40
  -3   2   3   44.50    5.50
  -3   2   3   49.70    6.00
   2  -2  -3  574.44   26.90
   2  -2  -3  522.75   29.20
  -2   2   3  537.55   28.80
   1  -2  -3 2257.87  110.39
   1  -2  -3 2353.36  110.69
  -1   2   3 2313.07  110.39
  -1   2   3 2250.27  110.09
   0  -2  -3    4.00    2.50
   0  -2  -3    1.50    1.50
   0   2   3    1.60    1.60
   0   2   3    1.70    2.00
   0   2   3    1.50    1.70
  -1  -2  -3  746.83   38.00
  -1  -2  -3  750.62   39.10
   1   2   3  724.23   36.90
   1   2   3  769.82   37.80
   1   2   3  755.42   37.60
  -2  -2  -3 1216.88   59.99
  -2  -2  -3 1324.07   62.89
  -2  -2  -3 1214.58   61.49
  -2  -2  -3 1336.17   64.39
   2   2   3 1284.77   61.19
   2   2   3 1220.98   61.39
   2   2   3 1160.48   61.89
  -3  -2  -3  479.45   35.50
  -3  -2  -3  522.55   27.80
  -3  -2  -3  529.95   25.10
  -3  -2  -3  477.35   29.10
   3   2   3  534.25   27.40
   3   2   3  487.55   25.10
   3   2   3  523.75   26.50
   3   2   3  469.95   28.20
  -4  -2  -3 1467.45   80.79
  -4  -2  -3 1524.15   75.09
  -4  -2  -3 1484.95   72.19
   4   2   3 1515.55   74.79
   4   2   3 1528.15   74.59
   4   2   3 1468.95   72.39
   4   2   3 1525.45   73.99
  -5  -2  -3   75.19    5.40
  -5  -2  -3   66.89    6.70
  -5  -2  -3   91.59   16.10
  -5  -2  -3   71.99    5.00
  -5  -2  -3   71.29    8.20
   5   2   3   71.29    6.60
   5   2   3   75.49    7.70
   5   2   3   57.99    7.50
   5   2   3   79.69    6.70
   5   2   3   72.09    7.10
   5   2   3   74.69    9.80
  -6  -2  -3  149.59   20.10
  -6  -2  -3  158.78   13.70
  -6  -2  -3  168.48   10.60
  -6  -2  -3  166.58   11.50
  -6  -2  -3  166.28   13.20
  -6  -2  -3  160.78   11.30
   6   2   3  161.48   10.10
   6   2   3  158.08   13.60
   6   2   3  167.98   10.80
   6   2   3  152.88   12.60
   6   2   3  150.88   10.60
   6   2   3  168.28   11.10
  -7  -2  -3   -2.40    8.70
  -7  -2  -3    0.50    3.30
  -7  -2  -3    1.00    4.70
  -7  -2  -3    2.50    2.60
   7   2   3   -0.60    3.80
   7   2   3    0.70    2.30
   7   2   3    0.20    4.20
   7   2   3   -0.10    2.60
   7   2   3    6.40    3.90
  -8  -2  -3   66.39    7.30
  -8  -2  -3   54.69    5.20
  -8  -2  -3   48.20    5.90
   8   2   3   49.40    5.60
   8   2   3   50.99    5.00
   8   2   3   46.00    7.80
   8   2   3   43.10    7.60
   8   2   3   46.60    6.10
  -9  -2  -3   12.10    3.20
  -9  -2  -3   12.40    2.30
   9   2   3   11.70    4.00
   9   2   3   20.00    3.10
   7  -3  -3   17.90    3.30
   7  -3  -3   15.00    3.00
   7  -3  -3   23.80    4.10
  -7   3   3   23.40    3.10
  -7   3   3   19.90    4.60
  -7   3   3   25.70    3.20
   6  -3  -3   60.49    6.50
   6  -3  -3   76.29   10.70
   6  -3  -3   83.29    8.00
  -6   3   3   65.89    7.90
  -6   3   3   45.90    7.20
  -6   3   3   53.99    6.10
  -6   3   3   64.09    8.60
  -6   3   3   65.09    6.00
   5  -3  -3  455.45   28.70
   5  -3  -3  424.56   24.40
   5  -3  -3  483.95   27.90
  -5   3   3  461.35   25.10
  -5   3   3  430.46   26.80
  -5   3   3  432.06   24.30
  -5   3   3  368.26   30.50
  -5   3   3  446.16   23.80
  -5   3   3  436.66   27.40
   4  -3  -3   96.89    7.00
   4  -3  -3   72.59    7.30
   4  -3  -3  109.19   12.30
   4  -3  -3   83.29    7.30
   4  -3  -3   93.49   13.50
  -4   3   3   87.79    8.10
  -4   3   3   85.89    7.40
  -4   3   3   80.09    9.00
  -4   3   3   88.29    8.40
  -4   3   3   82.59    9.20
  -4   3   3   86.59    7.70
   3  -3  -3  386.26   20.20
   3  -3  -3  331.67   23.00
   3  -3  -3  326.07   17.90
   3  -3  -3  340.27   21.40
   3  -3  -3  325.87   17.70
  -3   3   3  359.66   20.80
  -3   3   3  322.87   19.30
  -3   3   3  325.37   18.90
  -3   3   3  333.57   20.40
   2  -3  -3 1637.54   81.99
   2  -3  -3 1587.14   83.59
   2  -3  -3 1714.23   78.99
  -2   3   3 1730.73   81.79
  -2   3   3 1588.94   80.39
   1  -3  -3   48.90    6.60
   1  -3  -3   52.29    5.50
  -1   3   3   35.40    4.60
  -1   3   3   34.60    4.40
   0  -3  -3  337.57   19.80
   0   3   3  329.77   18.60
   0   3   3  329.37   17.90
  -1  -3  -3  669.73   36.00
  -1  -3  -3  688.43   34.60
   1   3   3  691.03   34.70
   1   3   3  642.34   34.50
   1   3   3  658.33   33.60
  -2  -3  -3  267.27   17.00
  -2  -3  -3  277.47   14.80
   2   3   3  286.17   16.80
   2   3   3  289.07   17.00
   2   3   3  343.77   16.80
  -3  -3  -3  650.83   38.50
  -3  -3  -3  619.04   35.60
  -3  -3  -3  655.23   34.70
   3   3   3  625.74   34.70
   3   3   3  640.04   32.10
   3   3   3  670.73   34.00
   3   3   3  672.53   34.20
  -4  -3  -3  548.15   27.80
  -4  -3  -3  561.04   31.20
  -4  -3  -3  486.25   29.90
   4   3   3  583.74   29.20
   4   3   3  555.54   30.30
   4   3   3  573.14   30.60
   4   3   3  536.55   28.60
   4   3   3  541.75   27.80
   4   3   3  588.74   30.00
  -5  -3  -3  280.87   24.30
  -5  -3  -3  279.17   20.00
  -5  -3  -3  333.37   17.30
  -5  -3  -3  347.57   17.60
  -5  -3  -3  311.17   27.40
   5   3   3  362.36   20.00
   5   3   3  340.97   19.70
   5   3   3  335.37   18.50
   5   3   3  351.46   21.00
   5   3   3  316.77   17.70
   5   3   3  312.17   17.80
   5   3   3  324.07   17.20
   5   3   3  330.87   19.30
  -6  -3  -3    2.80    3.10
  -6  -3  -3    2.90    1.90
  -6  -3  -3    4.00    2.80
  -6  -3  -3    1.50    8.10
  -6  -3  -3   -1.10    3.80
  -6  -3  -3    5.70    4.20
  -6  -3  -3    1.80    2.00
  -6  -3  -3    2.50    2.70
   6   3   3    3.70    3.40
   6   3   3    1.60    2.60
   6   3   3    2.80    2.60
   6   3   3    3.30    3.80
   6   3   3    3.80    2.70
   6   3   3    2.90    2.10
  -7  -3  -3   53.09    6.60
  -7  -3  -3   73.19    7.80
  -7  -3  -3   74.49   20.50
  -7  -3  -3   52.49    8.20
  -7  -3  -3   62.39    6.40
   7   3   3   57.19    6.30
   7   3   3   57.19    6.00
   7   3   3   66.29    8.90
   7   3   3   56.39    5.50
   7   3   3   65.29    6.80
   7   3   3   55.29    8.20
  -8  -3  -3   29.80    4.30
  -8  -3  -3   36.10    5.40
  -8  -3  -3   25.70    5.50
   8   3   3   22.10    3.80
   8   3   3   25.50    5.80
   8   3   3   33.10    6.60
  -9  -3  -3   15.80    3.20
  -9  -3  -3   21.90    5.20
   9   3   3   14.70    2.70
   9   3   3   10.80    3.80
   7  -4  -3   33.70    4.30
   7  -4  -3   26.40    3.20
   7  -4  -3   31.10    3.70
  -7   4   3   37.20    3.40
   6  -4  -3   64.39    9.40
   6  -4  -3   85.09    7.00
   6  -4  -3  109.39    9.10
  -6   4   3   81.59    8.20
  -6   4   3   66.29    8.50
  -6   4   3   79.79    6.90
   5  -4  -3   13.60    3.30
   5  -4  -3    7.00    5.40
  -5   4   3   11.30    4.50
  -5   4   3   13.40    5.90
  -5   4   3   10.50    3.20
  -5   4   3   17.50    5.30
  -5   4   3   20.60    4.60
   4  -4  -3  173.08   10.50
   4  -4  -3  143.99   15.00
   4  -4  -3  158.48   10.90
  -4   4   3  154.38   10.40
  -4   4   3  177.38   12.30
  -4   4   3  151.38   13.90
  -4   4   3  152.48   11.80
  -4   4   3  143.09   13.30
  -4   4   3  164.58   11.70
   3  -4  -3   56.29    8.20
   3  -4  -3   47.20    4.50
   3  -4  -3   55.59   10.80
   3  -4  -3   57.39    5.10
   3  -4  -3   40.10    5.10
  -3   4   3   48.20    5.60
  -3   4   3   51.99    7.50
  -3   4   3   53.49    7.40
  -3   4   3   48.70    5.60
  -3   4   3   59.69    6.70
   2  -4  -3  451.45   25.70
   2  -4  -3  463.45   28.00
  -2   4   3  414.46   24.20
  -2   4   3  471.25   25.70
  -2   4   3  433.06   23.80
   1  -4  -3  327.17   18.90
   1  -4  -3  357.66   21.00
   1  -4  -3  322.77   16.10
  -1   4   3  319.07   19.00
  -1   4   3  308.37   20.70
   0  -4  -3   88.49    6.70
   0  -4  -3  111.89    9.00
   0   4   3  106.49    9.20
   0   4   3  102.69    7.80
  -1  -4  -3   71.19    9.40
  -1  -4  -3   77.19    7.80
   1   4   3   71.79    7.60
   1   4   3   69.79    9.60
  -2  -4  -3  704.43   35.90
  -2  -4  -3  720.83   39.10
  -2  -4  -3  789.02   40.40
   2   4   3  747.13   39.00
  -3  -4  -3  842.02   47.40
  -3  -4  -3  927.41   47.60
  -3  -4  -3  860.01   50.19
  -3  -4  -3  995.30   44.20
   3   4   3  871.11   44.70
   3   4   3  924.51   47.00
   3   4   3  873.71   46.50
  -4  -4  -3   42.20    6.30
  -4  -4  -3   51.89    4.60
  -4  -4  -3   53.49    4.80
  -4  -4  -3   56.59   12.40
   4   4   3   49.80    5.30
   4   4   3   53.29    6.90
   4   4   3   52.79    4.60
  -5  -4  -3   65.89    5.90
  -5  -4  -3   78.49   10.30
  -5  -4  -3   80.49   14.90
  -5  -4  -3   72.79    5.70
   5   4   3   74.79    7.10
   5   4   3   77.79    6.80
   5   4   3   66.89    5.90
   5   4   3   73.29    8.50
   5   4   3   70.49    6.70
  -6  -4  -3   97.29   13.80
  -6  -4  -3  104.59    9.10
  -6  -4  -3   96.59    7.70
  -6  -4  -3  125.19    7.50
  -6  -4  -3  104.69   10.40
  -6  -4  -3   93.59   18.00
  -6  -4  -3   96.99    8.30
   6   4   3  112.99    9.90
   6   4   3  104.69    8.00
   6   4   3  113.19    8.80
   6   4   3  107.39   11.40
   6   4   3  111.29    9.50
   6   4   3  104.69    9.60
  -7  -4  -3  321.07   18.90
  -7  -4  -3  307.47   17.90
  -7  -4  -3  316.47   16.50
  -7  -4  -3  302.17   18.20
  -7  -4  -3  281.37   20.50
  -7  -4  -3  311.37   17.20
   7   4   3  302.27   18.40
   7   4   3  331.07   19.90
   7   4   3  311.97   19.90
  -8  -4  -3   19.60   15.80
  -8  -4  -3   13.10    3.80
  -8  -4  -3   22.80    6.30
   8   4   3   11.90    6.30
   8   4   3   12.50    3.60
   8   4   3    7.80    3.90
   8   4   3    9.40    3.10
  -9  -4  -3   35.70    4.10
  -9  -4  -3   34.90    4.50
   9   4   3   33.30    5.40
   9   4   3   34.20    4.00
   6  -5  -3    5.70    2.80
   6  -5  -3    4.70    2.20
  -6   5   3    5.50    2.50
  -6   5   3   -1.70    3.10
   5  -5  -3   71.99    7.10
   5  -5  -3   63.29    6.10
   5  -5  -3   61.39    9.20
  -5   5   3   59.39    8.00
  -5   5   3   57.89    6.60
   4  -5  -3  149.88   10.60
   4  -5  -3  165.18   10.30
   4  -5  -3  155.68   14.20
  -4   5   3  146.89   13.80
  -4   5   3  159.08   12.00
  -4   5   3  137.49   11.30
  -4   5   3  140.79   13.30
   3  -5  -3    3.60    4.40
   3  -5  -3   15.40    3.20
   3  -5  -3    9.40    2.50
  -3   5   3   10.00    4.50
  -3   5   3   10.40    3.30
  -3   5   3   11.70    5.60
  -3   5   3   13.10    4.30
  -3   5   3   16.50    4.40
   2  -5  -3   45.40    7.10
   2  -5  -3   52.09    4.00
   2  -5  -3   55.49    9.20
  -2   5   3   55.29    6.40
  -2   5   3   52.09    6.50
  -2   5   3   45.30    6.70
  -2   5   3   57.99    6.40
  -2   5   3   52.49    7.00
  -2   5   3   48.20    6.90
   1  -5  -3  602.64   33.00
   1  -5  -3  610.34   29.80
   1  -5  -3  636.74   36.40
  -1   5   3  605.44   34.00
  -1   5   3  647.14   33.70
   0  -5  -3  509.75   29.40
   0  -5  -3  610.74   32.30
   0   5   3  604.14   30.80
   0   5   3  614.64   32.40
   0   5   3  550.14   30.60
  -1  -5  -3 1014.50   50.99
  -1  -5  -3  943.71   52.29
  -1  -5  -3  956.80   50.09
   1   5   3  991.10   48.90
   1   5   3  943.51   50.79
  -2  -5  -3  798.82   39.70
  -2  -5  -3  658.13   36.00
  -2  -5  -3  702.53   40.10
  -2  -5  -3  840.22   42.80
   2   5   3  713.43   40.10
   2   5   3  740.83   37.20
  -3  -5  -3   36.40    6.90
  -3  -5  -3   39.80    4.10
  -3  -5  -3   29.10    6.00
  -3  -5  -3   38.20    9.80
  -3  -5  -3   34.90    5.30
   3   5   3   38.20    4.60
   3   5   3   30.30    6.00
  -4  -5  -3  252.37   21.60
  -4  -5  -3  208.08   12.20
  -4  -5  -3  204.28   12.00
  -4  -5  -3  208.28   16.40
   4   5   3  211.38   15.60
   4   5   3  197.18   12.90
  -5  -5  -3  203.88   16.80
  -5  -5  -3  193.68   11.70
  -5  -5  -3  186.78   11.30
  -5  -5  -3  158.28   20.80
   5   5   3  188.58   14.70
   5   5   3  194.48   12.10
   5   5   3  186.88   11.90
   5   5   3  190.68   13.00
   5   5   3  197.78   12.80
   5   5   3  191.98   12.30
  -6  -5  -3  483.45   39.90
  -6  -5  -3  518.95   29.20
  -6  -5  -3  554.84   28.20
  -6  -5  -3  541.95   27.80
   6   5   3  571.04   38.20
   6   5   3  550.24   29.30
   6   5   3  554.04   29.00
   6   5   3  484.25   31.00
   6   5   3  551.14   28.00
   6   5   3  541.95   29.20
  -7  -5  -3   72.19    7.90
  -7  -5  -3   53.79    6.40
  -7  -5  -3   59.19   15.70
  -7  -5  -3   59.79    5.40
  -7  -5  -3   61.19    6.10
   7   5   3   74.29    7.80
   7   5   3   54.99    6.00
   7   5   3   66.59    8.00
   7   5   3   53.19    7.20
  -8  -5  -3   47.70   14.10
  -8  -5  -3   41.70    5.20
  -8  -5  -3   48.20    6.20
   8   5   3   41.70    6.00
   8   5   3   48.70    6.00
   8   5   3   53.39    5.50
  -9  -5  -3   57.39    5.60
  -9  -5  -3   45.80    4.70
   9   5   3   39.70    4.20
 -10  -5  -3    1.10    1.40
  10   5   3    3.90    1.60
   6  -6  -3    0.70    1.50
  -6   6   3    2.10    1.60
   5  -6  -3   62.29    6.00
   5  -6  -3   50.79    5.20
  -5   6   3   55.79    6.20
  -5   6   3   49.60    6.90
   4  -6  -3  105.49   11.60
   4  -6  -3  130.79    8.50
   4  -6  -3  112.09    8.60
  -4   6   3  131.29   11.10
  -4   6   3  112.99   11.50
  -4   6   3  100.29   11.10
   3  -6  -3   73.69    6.90
   3  -6  -3   63.69    9.20
   3  -6  -3   74.09    6.50
  -3   6   3   86.49    9.60
  -3   6   3   84.99    8.50
  -3   6   3   87.79   10.40
   2  -6  -3   43.40    7.10
  -2   6   3   44.90    7.10
  -2   6   3   35.40    5.30
  -2   6   3   37.90    6.90
  -2   6   3   35.20    5.00
  -2   6   3   30.20    5.90
   1  -6  -3  168.48   14.50
   1  -6  -3  160.98   13.00
   1  -6  -3  151.88    8.50
   1  -6  -3  154.98   11.90
  -1   6   3  172.68   12.70
  -1   6   3  150.88   10.70
  -1   6   3  151.28   11.10
  -1   6   3  174.58   11.90
  -1   6   3  168.88   13.30
   0  -6  -3  435.06   24.90
   0  -6  -3  346.87   21.40
   0   6   3  399.26   22.50
   0   6   3  355.06   21.00
   0   6   3  402.46   24.40
   0   6   3  382.06   21.20
  -1  -6  -3  505.45   28.90
  -1  -6  -3  505.25   31.60
  -1  -6  -3  429.16   37.10
   1   6   3  527.85   30.20
   1   6   3  474.25   27.10
   1   6   3  528.85   27.70
  -2  -6  -3  142.39    8.60
  -2  -6  -3  170.68   12.50
  -2  -6  -3  159.48   15.20
  -2  -6  -3  137.79   13.20
   2   6   3  151.28   13.30
  -3  -6  -3  362.56   27.60
  -3  -6  -3  369.16   24.20
  -3  -6  -3  409.16   26.30
  -3  -6  -3  418.56   20.90
   3   6   3  424.86   21.90
   3   6   3  422.56   25.80
  -4  -6  -3  274.57   15.40
  -4  -6  -3  281.57   24.30
  -4  -6  -3  258.97   15.00
  -4  -6  -3  269.97   20.60
   4   6   3  311.77   21.20
   4   6   3  268.07   16.10
   4   6   3  262.17   16.20
   4   6   3  285.77   20.00
   4   6   3  264.37   14.70
  -5  -6  -3   95.19   17.40
  -5  -6  -3   68.99   10.40
  -5  -6  -3   90.09    8.40
  -5  -6  -3   99.09    7.60
  -5  -6  -3   78.89    6.70
   5   6   3   85.19    8.00
   5   6   3   88.69    8.00
   5   6   3   89.89    7.60
   5   6   3   85.99    6.40
   5   6   3   76.19   10.00
  -6  -6  -3   48.20   14.70
  -6  -6  -3   67.49    7.50
  -6  -6  -3   70.39    6.80
  -6  -6  -3   71.69    6.20
   6   6   3   71.59    7.50
   6   6   3   58.49    6.90
   6   6   3   79.19   10.20
  -7  -6  -3   18.30    3.80
  -7  -6  -3   17.30    4.60
  -7  -6  -3   13.20   12.80
  -7  -6  -3   12.60    3.00
   7   6   3   10.30    5.40
   7   6   3   13.90    3.10
   7   6   3   14.10    4.20
  -8  -6  -3   55.29    4.70
  -8  -6  -3   49.20    6.30
  -8  -6  -3   57.49    5.60
  -8  -6  -3   50.19    6.00
   8   6   3   59.19    5.60
   8   6   3   53.29    6.30
  -9  -6  -3    4.90    3.50
  -9  -6  -3    2.70    2.40
   9   6   3    1.90    1.90
   5  -7  -3    8.90    2.10
  -5   7   3    5.10    3.10
  -5   7   3    5.80    2.30
   4  -7  -3   -0.40    1.90
   4  -7  -3    4.30    2.70
  -4   7   3    1.50    4.10
  -4   7   3    1.10    3.00
   3  -7  -3   52.69    5.30
   3  -7  -3   54.99    5.30
  -3   7   3   41.70    9.50
  -3   7   3   41.00    7.80
  -3   7   3   49.30    9.10
   2  -7  -3  222.38   12.40
  -2   7   3  225.48   14.70
  -2   7   3  212.28   16.40
  -2   7   3  197.88   15.70
   1  -7  -3  236.38   12.30
  -1   7   3  215.68   17.40
  -1   7   3  237.48   22.10
  -1   7   3  255.97   17.90
  -1   7   3  239.38   14.10
  -1   7   3  233.98   16.90
   0  -7  -3   93.99   14.40
   0  -7  -3   69.99    9.50
   0  -7  -3   73.19    9.70
   0   7   3   62.59    6.90
   0   7   3   74.19    6.60
   0   7   3   77.89    8.40
   0   7   3   84.69   11.30
   0   7   3   74.69    7.80
  -1  -7  -3   53.19   10.50
  -1  -7  -3   39.10    7.80
  -1  -7  -3   58.69    9.00
   1   7   3   50.69    6.50
   1   7   3   37.80    7.50
   1   7   3   61.59    6.30
   1   7   3   48.90    4.70
   1   7   3   51.79    5.30
  -2  -7  -3   42.70    8.30
  -2  -7  -3   53.49    4.30
  -2  -7  -3   57.59   10.70
  -2  -7  -3   73.49    8.70
   2   7   3   44.90    5.20
   2   7   3   51.29    8.50
   2   7   3   64.49    6.00
   2   7   3   44.80    4.60
  -3  -7  -3   93.29   11.90
  -3  -7  -3  111.29    7.60
  -3  -7  -3   99.19   11.00
  -3  -7  -3  110.49    7.60
  -3  -7  -3   99.19   14.80
   3   7   3  118.29    7.40
   3   7   3  133.19    8.90
   3   7   3  117.19   12.50
   3   7   3  125.29    8.60
  -4  -7  -3    1.70    5.00
  -4  -7  -3    9.30    2.60
  -4  -7  -3    0.20    8.60
   4   7   3   14.50    2.60
   4   7   3    7.40    3.50
   4   7   3    9.90    3.50
   4   7   3    5.80    4.50
   4   7   3   12.10    3.80
  -5  -7  -3   64.99    6.60
  -5  -7  -3   54.89    5.90
  -5  -7  -3   56.99   14.00
   5   7   3   66.29   10.30
   5   7   3   63.59    5.50
   5   7   3   77.69    7.70
   5   7   3   78.19    7.20
   5   7   3   76.19    8.00
  -6  -7  -3    3.80   10.90
  -6  -7  -3   13.30    3.70
  -6  -7  -3    9.50    4.10
   6   7   3   20.80    6.80
   6   7   3   17.60    3.40
   6   7   3   11.30    4.70
   6   7   3   11.10    4.90
  -7  -7  -3  142.89   21.80
  -7  -7  -3  174.98   10.70
  -7  -7  -3  146.79   11.50
  -7  -7  -3  165.08   12.50
   7   7   3  170.88   12.70
   7   7   3  164.68   12.00
   7   7   3  161.88   10.30
  -8  -7  -3   48.30    5.30
  -8  -7  -3   48.40    6.00
  -8  -7  -3   49.70    5.30
  -8  -7  -3   50.09    5.60
   8   7   3   54.19    7.90
   8   7   3   52.99    5.00
  -9  -7  -3   10.40    3.00
  -9  -7  -3    6.50    2.50
   9   7   3    3.10    2.00
   4  -8  -3    0.60    1.90
  -4   8   3    0.80    2.30
  -4   8   3    2.30    3.10
   3  -8  -3   18.50    3.30
  -3   8   3   13.60    5.20
  -3   8   3   15.20    3.70
   2  -8  -3    9.70    2.70
  -2   8   3    9.60    5.10
  -2   8   3    8.90    3.70
  -2   8   3   15.70    5.10
   1  -8  -3  223.88   22.30
  -1   8   3  235.98   15.20
  -1   8   3  231.28   16.20
  -1   8   3  221.58   18.20
  -1   8   3  237.48   17.40
  -1   8   3  228.98   13.70
   0  -8  -3  346.77   26.70
   0   8   3  349.77   22.20
   0   8   3  323.77   19.80
   0   8   3  314.17   18.90
   0   8   3  347.67   20.70
   0   8   3  353.66   24.30
  -1  -8  -3  438.36   32.90
  -1  -8  -3  482.05   25.00
   1   8   3  507.95   27.30
   1   8   3  556.74   29.80
   1   8   3  496.05   32.50
   1   8   3  552.24   27.30
  -2  -8  -3   13.70    8.20
  -2  -8  -3   20.40    3.10
   2   8   3   15.10    3.90
   2   8   3   14.70    4.10
   2   8   3   13.60    3.80
   2   8   3   14.60    2.90
   2   8   3   22.30    6.70
  -3  -8  -3   22.10    3.40
  -3  -8  -3   15.60    8.30
  -3  -8  -3   17.90    3.10
   3   8   3   20.20    3.10
   3   8   3   14.70    5.70
   3   8   3   20.30    4.10
   3   8   3   16.40    4.20
  -4  -8  -3   13.60    3.40
  -4  -8  -3   18.80    3.30
  -4  -8  -3    7.50    9.50
   4   8   3   12.20    4.20
   4   8   3    6.90    3.60
   4   8   3   20.00    2.90
   4   8   3    8.10    5.20
  -5  -8  -3   68.99   15.90
  -5  -8  -3   78.79    7.30
  -5  -8  -3   86.59    6.90
   5   8   3   46.10    8.30
   5   8   3   78.79    8.10
   5   8   3   80.49    6.00
   5   8   3   58.99   10.20
  -6  -8  -3  564.44   29.40
  -6  -8  -3  559.34   29.80
   6   8   3  537.45   30.10
   6   8   3  564.84   30.70
   6   8   3  525.25   34.90
   6   8   3  574.74   28.60
  -7  -8  -3   22.40    3.70
  -7  -8  -3   22.50    4.20
  -7  -8  -3   18.70    4.10
   7   8   3   24.90    5.50
   7   8   3   21.70    3.10
   7   8   3   22.00    5.10
  -8  -8  -3   23.50    5.50
  -8  -8  -3   30.30    3.70
  -8  -8  -3   27.80    4.30
  -8  -8  -3   22.50    3.80
   8   8   3   33.20    3.70
   8   8   3   26.80    5.10
  -9  -8  -3   -1.00    2.00
  -9  -8  -3    4.00    2.80
   9   8   3    2.20    1.60
  -3   9   3    5.20    3.60
  -3   9   3    1.30    2.40
  -2   9   3   51.49    7.20
  -2   9   3   71.79    7.10
  -1   9   3   15.90    5.30
  -1   9   3   17.50    4.10
   0   9   3   17.20    7.10
   0   9   3    7.70    3.20
   0   9   3   11.90    3.70
   0   9   3   11.00    4.80
   1   9   3   76.29   12.60
   1   9   3   69.89    7.20
   1   9   3   73.09    7.10
   1   9   3   57.09    7.10
  -2  -9  -3   67.09    5.40
   2   9   3   62.59    6.50
   2   9   3   79.99    7.70
   2   9   3   75.79   12.50
   2   9   3   75.69    7.90
  -3  -9  -3  135.49    8.90
  -3  -9  -3  130.99    9.00
   3   9   3  134.69   15.10
   3   9   3  116.89    8.50
   3   9   3  142.39   10.40
   3   9   3  140.39   10.50
  -4  -9  -3  224.78   13.60
  -4  -9  -3  229.28   14.00
   4   9   3  237.88   20.70
   4   9   3  245.38   15.30
   4   9   3  242.38   14.80
   4   9   3  219.68   13.00
  -5  -9  -3   67.99    7.10
  -5  -9  -3   61.69    6.20
   5   9   3   68.89   11.90
   5   9   3   47.70    6.00
   5   9   3   67.29    6.90
   5   9   3   61.69    5.20
  -6  -9  -3  127.59    8.70
  -6  -9  -3  107.09    8.70
   6   9   3   79.89   12.00
   6   9   3  110.59    7.40
  -7  -9  -3    4.10    2.70
  -7  -9  -3    2.30    2.70
   7   9   3    3.10    2.00
   7   9   3   -0.20    3.90
  -8  -9  -3   78.39    5.70
  -8  -9  -3   69.99    6.10
  -8  -9  -3   74.49    6.60
   8   9   3   78.49    5.20
   8   9   3   67.09    6.90
  -9  -9  -3   23.10    2.90
   9   9   3   27.30    2.40
   9   9   3   25.00    3.40
  -2  10   3    1.90    2.00
  -2  10   3    1.70    3.00
  -1  10   3   60.49    7.20
  -1  10   3   63.89    8.60
   0  10   3    5.90    2.90
   0  10   3    4.70    2.80
   0  10   3    4.00    4.00
   1  10   3   29.40    4.50
   1  10   3   28.90    4.30
   1  10   3   26.30    5.40
  -2 -10  -3   14.50    2.40
   2  10   3    4.90    6.00
   2  10   3    7.40    3.30
   2  10   3    4.50    3.70
  -3 -10  -3   47.10    4.70
  -3 -10  -3   38.80    4.20
   3  10   3   25.70    7.10
   3  10   3   44.70   10.50
  -4 -10  -3   56.69    5.50
  -4 -10  -3   62.49    5.80
   4  10   3   35.70    6.00
   4  10   3   51.39   11.20
   4  10   3   54.29    6.90
  -5 -10  -3   32.50    4.30
  -5 -10  -3   32.70    4.50
   5  10   3   28.30    3.30
   5  10   3   17.30    4.40
   5  10   3   21.50    4.00
  -6 -10  -3   34.40    4.20
  -6 -10  -3   23.90    4.10
   6  10   3   25.30    3.10
   6  10   3   26.30    5.20
   6  10   3   32.10    4.90
  -7 -10  -3    6.50    2.80
  -7 -10  -3    6.10    2.40
  -7 -10  -3    4.60    2.70
   7  10   3    5.70    1.80
   7  10   3    2.10    3.70
   7  10   3    2.90    2.60
  -8 -10  -3    2.00    2.40
  -8 -10  -3    3.80    1.70
  -8 -10  -3    2.20    2.30
   8  10   3    1.10    1.60
   8  10   3    1.30    3.10
   8  10   3    2.20    2.00
  -1  11   3   -0.20    1.60
  -1  11   3    2.90    3.80
   0  11   3   22.10    4.40
   0  11   3   20.70    3.60
   1  11   3   33.00    6.20
   1  11   3   50.89    4.90
   1  11   3   51.39    5.60
   2  11   3    4.90    3.90
   2  11   3    5.00    3.00
  -3 -11  -3    1.40    1.70
   3  11   3   -2.70    2.70
   3  11   3    4.20    3.50
  -4 -11  -3   21.70    3.20
  -4 -11  -3   26.60    3.40
   4  11   3   24.60    4.70
   4  11   3   20.60    4.10
  -5 -11  -3    1.10    2.10
  -5 -11  -3    4.10    2.00
   5  11   3   -1.90    2.90
   5  11   3   -0.20    2.60
  -6 -11  -3   10.60    2.70
  -6 -11  -3   10.30    2.70
  -6 -11  -3    8.00    2.30
   6  11   3    6.50    3.50
   6  11   3    2.90    2.50
  -7 -11  -3    7.00    2.60
  -7 -11  -3    6.50    2.20
  -7 -11  -3    1.40    1.80
   7  11   3    2.10    3.20
   7  11   3    3.70    2.20
   1  12   3    0.30    2.70
   2  12   3   15.30    3.60
   2  12   3   16.40    3.00
   3  12   3    0.80    2.50
   3  12   3    5.60    3.00
  -4 -12  -3   11.50    2.60
   4  12   3    6.20    3.00
   4  12   3    6.40    3.20
   5  12   3   16.30    3.50
   5  12   3   19.10    3.40
  -6 -12  -3    2.00    1.40
   6  12   3   -1.20    2.60
   6  12   3    1.10    2.10
   4  12  -4    7.50    2.50
   3  12  -4   38.10    4.10
   6  11  -4    1.20    2.70
  -6 -11   4    1.80    1.90
  -6 -11   4    3.60    3.40
   5  11  -4   28.50    3.90
  -5 -11   4   33.90    4.40
  -5 -11   4   29.80    4.00
  -5 -11   4   20.10    4.30
   4  11  -4    0.30    2.60
  -4 -11   4   -0.60    2.00
  -4 -11   4   -0.40    2.10
  -4 -11   4   -1.10    4.10
   3  11  -4    6.40    3.00
  -3 -11   4    2.10    2.20
  -3 -11   4    4.60    2.20
   2  11  -4   10.40    3.00
   1  11  -4   22.10    3.40
   0  11  -4    2.70    1.90
   7  10  -4   12.90    2.50
   7  10  -4   17.10    3.40
   7  10  -4   14.00    3.10
  -7 -10   4    8.40    3.30
  -7 -10   4   13.40    3.40
   6  10  -4   61.69    5.20
   6  10  -4   62.19    5.70
   6  10  -4   63.49    6.30
   6  10  -4   74.49    6.30
  -6 -10   4   43.70    6.30
  -6 -10   4   65.39    6.70
  -6 -10   4   70.09    6.10
   5  10  -4   19.60    3.70
   5  10  -4   25.40    4.40
   5  10  -4   26.70    4.00
  -5 -10   4   18.00    3.60
  -5 -10   4   26.20    4.40
   4  10  -4   11.80    3.90
   4  10  -4    7.50    2.90
   4  10  -4   17.70    3.60
  -4 -10   4    5.40    3.10
  -4 -10   4   14.10    3.20
   3  10  -4   11.80    3.60
  -3 -10   4    2.50    2.30
  -3 -10   4    5.20    2.70
   2  10  -4    3.80    3.10
  -2 -10   4    4.60    2.50
  -2 -10   4    3.80    2.40
   1  10  -4   16.80    3.70
  -1 -10   4   22.10    3.10
   0  10  -4    0.90    2.40
  -1  10  -4   25.30    3.80
  -1  10  -4   28.00    3.70
  -2  10  -4    7.10    1.80
  -2  10  -4    4.00    2.40
   8   9  -4   14.50    3.20
  -8  -9   4   16.70    3.50
  -8  -9   4   16.80    2.40
   7   9  -4    8.50    3.80
   7   9  -4   11.40    3.20
  -7  -9   4   18.50    4.00
  -7  -9   4   13.40    4.40
  -7  -9   4   13.10    3.10
   6   9  -4   29.70    5.00
   6   9  -4   32.90    6.00
   6   9  -4   28.40    4.40
  -6  -9   4   34.60    6.40
  -6  -9   4   22.10    4.70
  -6  -9   4   31.70    5.10
   5   9  -4    1.80    3.20
   5   9  -4    2.10    2.70
   5   9  -4    2.00    2.60
   5   9  -4    2.60    3.10
  -5  -9   4    3.80    2.90
  -5  -9   4    5.40    3.50
   4   9  -4   86.09    8.30
   4   9  -4   82.79    7.90
   4   9  -4   86.99    7.40
   4   9  -4   98.49    8.50
  -4  -9   4  100.29    8.50
  -4  -9   4   95.89    7.70
   3   9  -4   12.30    4.00
   3   9  -4    8.00    3.20
   3   9  -4   13.10    3.70
  -3  -9   4    7.10    2.80
   2   9  -4  281.57   16.50
   2   9  -4  270.37   15.40
  -2  -9   4  230.68   14.50
  -2  -9   4  279.77   18.80
  -2  -9   4  250.27   17.20
   1   9  -4   42.20    5.90
  -1  -9   4   45.80    8.10
  -1  -9   4   42.00    4.60
   0   9  -4   26.10    3.80
   0   9  -4   20.90    4.20
   0  -9   4   26.10    3.30
  -1   9  -4   25.80    4.20
  -1   9  -4   24.00    3.80
   1  -9   4   29.10    3.20
  -2   9  -4   17.60    3.70
  -2   9  -4   16.70    3.60
  -3   9  -4    4.70    2.20
   8   8  -4    3.20    2.40
   8   8  -4    4.00    2.90
  -8  -8   4    4.50    1.90
  -8  -8   4   -0.10    3.30
   7   8  -4   11.00    3.30
   7   8  -4   14.20    4.00
  -7  -8   4   15.80    3.50
  -7  -8   4   19.80    4.30
  -7  -8   4    8.10    5.00
   6   8  -4   48.20    8.30
   6   8  -4   39.30    5.30
   6   8  -4   39.20    6.40
  -6  -8   4   31.80    8.90
  -6  -8   4   39.10    5.30
  -6  -8   4   48.30    6.30
  -6  -8   4   30.90    7.40
   5   8  -4  129.89   11.10
   5   8  -4  123.49    9.90
  -5  -8   4  138.59   10.00
  -5  -8   4  126.09   10.60
  -5  -8   4  142.19   10.80
   4   8  -4   53.29    7.30
   4   8  -4   47.80    6.20
   4   8  -4   42.20    5.80
  -4  -8   4   45.80    5.50
  -4  -8   4   48.10    6.80
  -4  -8   4   47.20    6.00
   3   8  -4   11.20    4.10
   3   8  -4   18.20    4.10
   3   8  -4   19.10    4.20
   3   8  -4   15.50    4.10
  -3  -8   4   17.10    3.60
  -3  -8   4   18.40    3.40
  -3  -8   4   10.50    4.10
   2   8  -4  198.98   12.80
   2   8  -4  192.28   13.00
   2   8  -4  172.98   12.00
   2   8  -4  199.78   13.40
  -2  -8   4  205.68   12.00
  -2  -8   4  195.68   11.50
   1   8  -4  299.77   17.60
   1   8  -4  280.17   17.40
  -1  -8   4  280.67   19.30
  -1  -8   4  291.87   15.70
   0   8  -4   27.60    4.80
   0   8  -4   31.70    4.40
   0  -8   4   22.40    3.20
   0  -8   4   19.90    5.10
  -1   8  -4   35.30    6.30
  -1   8  -4   29.50    4.70
  -1   8  -4   38.10    5.20
   1  -8   4   30.80    4.60
  -2   8  -4   25.70    4.20
  -2   8  -4   31.90    4.50
   2  -8   4   32.00    4.00
  -3   8  -4   25.60    4.10
  -3   8  -4   19.00    4.00
   3  -8   4   18.60    3.10
   3  -8   4   15.90    3.40
  -4   8  -4    3.10    2.30
   4  -8   4    1.10    1.70
   9   7  -4   20.00    3.30
  -9  -7   4   17.70    3.70
  -9  -7   4   24.90    2.60
   8   7  -4   78.59    6.70
   8   7  -4   81.09    7.80
  -8  -7   4   74.99    8.00
  -8  -7   4   75.09    6.00
   7   7  -4   70.19    8.40
   7   7  -4   55.89    9.50
   7   7  -4   70.19    7.10
  -7  -7   4   84.19    6.80
  -7  -7   4   70.99   11.10
  -7  -7   4   74.89    7.50
  -7  -7   4   61.89    8.20
   6   7  -4    0.80    2.70
   6   7  -4    4.60    3.20
   6   7  -4    0.10    3.90
   6   7  -4    3.40    3.60
  -6  -7   4    4.70    3.70
  -6  -7   4    1.60    2.70
  -6  -7   4   -1.90    4.50
  -6  -7   4    0.50    3.20
   5   7  -4   97.59    8.80
   5   7  -4   88.99    8.10
   5   7  -4  103.59   12.90
   5   7  -4   90.39   10.10
  -5  -7   4  101.19    9.50
  -5  -7   4   95.09    8.60
  -5  -7   4   82.99   11.30
   4   7  -4   61.59    7.20
   4   7  -4   72.79    7.10
   4   7  -4   88.89    9.70
   4   7  -4   73.39    9.20
   4   7  -4   48.60    8.00
  -4  -7   4   78.89    6.70
  -4  -7   4   70.99    8.10
  -4  -7   4   69.29    7.20
   3   7  -4   96.69    8.40
   3   7  -4  105.79   13.40
   3   7  -4   92.89    8.40
   3   7  -4   89.49    7.90
   3   7  -4   87.99    8.40
  -3  -7   4   91.89    7.00
  -3  -7   4   87.29    7.30
  -3  -7   4   90.09    8.50
  -3  -7   4   88.49   11.40
   2   7  -4   43.30    5.60
   2   7  -4   60.09   10.00
   2   7  -4   50.49    6.00
   2   7  -4   64.89    6.30
   2   7  -4   64.19    6.20
   2   7  -4   45.70    5.10
  -2  -7   4   38.80    7.40
  -2  -7   4   50.79    5.40
   1   7  -4   69.19    6.70
   1   7  -4   80.59    7.10
   1   7  -4   62.79    7.90
   1   7  -4   75.99    7.30
  -1  -7   4   73.29    5.40
   0   7  -4  249.97   15.60
   0   7  -4  251.87   16.50
   0   7  -4  288.77   15.60
   0   7  -4  263.77   15.90
   0  -7   4  250.87   17.00
  -1   7  -4  189.28   12.90
  -1   7  -4  206.78   14.90
  -1   7  -4  200.88   12.60
  -1   7  -4  207.68   13.20
   1  -7   4  190.98   11.50
   1  -7   4  200.88   14.30
  -2   7  -4  146.89   12.80
  -2   7  -4  140.89    9.90
  -2   7  -4  131.19   10.10
  -2   7  -4  128.39    9.30
   2  -7   4  135.09    8.90
   2  -7   4  121.89    8.60
  -3   7  -4    2.80    2.40
  -3   7  -4    0.10    3.80
  -3   7  -4    1.10    2.90
   3  -7   4    0.60    2.30
   3  -7   4    0.20    2.10
  -4   7  -4   17.80    3.00
  -4   7  -4   15.30    3.60
   4  -7   4   11.10    6.20
   4  -7   4   15.70    3.00
   4  -7   4   12.80    3.00
  -5   7  -4    3.90    2.40
   5  -7   4    3.30    1.80
   9   6  -4   22.50    2.20
   9   6  -4   18.90    3.40
  -9  -6   4   14.20    3.30
  -9  -6   4   22.00    2.40
   8   6  -4   25.20    3.70
   8   6  -4   32.40    3.50
   8   6  -4   24.60    4.70
  -8  -6   4   20.30    4.60
  -8  -6   4   23.30    4.50
   7   6  -4  235.98   13.20
   7   6  -4  227.88   16.10
   7   6  -4  209.88   16.90
   7   6  -4  204.28   16.30
  -7  -6   4  226.28   15.70
  -7  -6   4  238.48   13.80
  -7  -6   4  236.08   14.50
  -7  -6   4  227.48   17.50
   6   6  -4  108.69   10.70
   6   6  -4  134.99   10.10
   6   6  -4  112.09    8.00
   6   6  -4  103.29   11.00
  -6  -6   4  127.99    9.30
  -6  -6   4  128.59   11.90
  -6  -6   4  111.69    9.80
  -6  -6   4  121.19   12.00
   5   6  -4   45.10    7.50
   5   6  -4   54.59    5.80
   5   6  -4   43.10    6.50
   5   6  -4   55.79    6.60
  -5  -6   4   39.80    6.40
  -5  -6   4   50.09    5.60
  -5  -6   4   46.90    6.00
   4   6  -4    0.00    3.10
   4   6  -4    4.50    3.10
   4   6  -4    2.60    3.90
   4   6  -4    3.80    2.90
   4   6  -4    2.20    2.80
  -4  -6   4   -2.60    3.80
  -4  -6   4    1.70    2.20
  -4  -6   4    3.40    3.40
  -4  -6   4    4.40    2.70
   3   6  -4  549.35   29.90
   3   6  -4  572.94   29.30
   3   6  -4  563.44   33.50
   3   6  -4  580.14   29.80
   3   6  -4  540.55   29.70
   3   6  -4  518.65   31.40
  -3  -6   4  557.34   30.10
  -3  -6   4  558.44   28.80
  -3  -6   4  555.94   33.10
  -3  -6   4  567.04   28.60
   2   6  -4   49.90    5.40
   2   6  -4   35.20    4.60
   2   6  -4   38.00    5.20
   2   6  -4   39.10    5.00
  -2  -6   4   38.10    4.10
  -2  -6   4   46.00    4.10
  -2  -6   4   38.80    7.70
   1   6  -4   30.60    4.50
   1   6  -4   41.90    8.90
   1   6  -4   35.20    6.00
   1   6  -4   35.20    4.10
   1   6  -4   27.20    4.10
  -1  -6   4   30.20    3.60
  -1  -6   4   28.10    5.00
  -1  -6   4   37.70    3.50
   0   6  -4   61.59    6.30
   0   6  -4   70.19    6.40
   0   6  -4   74.99    7.60
   0   6  -4   63.39    6.80
   0  -6   4   68.69    5.00
  -1   6  -4   11.10    3.30
  -1   6  -4    7.90    2.80
  -1   6  -4   15.80    3.50
  -1   6  -4    8.20    3.40
  -1   6  -4   10.20    3.90
   1  -6   4    9.70    3.80
   1  -6   4    3.20    2.00
  -2   6  -4  191.28   15.10
  -2   6  -4  173.38   13.30
  -2   6  -4  195.58   13.70
  -2   6  -4  186.18   11.90
   2  -6   4  184.68   13.40
   2  -6   4  199.08   11.50
  -3   6  -4  116.49   12.30
  -3   6  -4  100.19    9.40
  -3   6  -4  112.29    8.50
  -3   6  -4  118.09    9.30
  -3   6  -4  117.79    8.90
   3  -6   4  121.79    8.70
  -4   6  -4   12.00    3.60
  -4   6  -4   19.40    3.50
  -4   6  -4   19.20    3.90
  -4   6  -4   20.80    5.90
   4  -6   4   12.60    4.70
   4  -6   4   20.90    4.10
   4  -6   4   22.60    3.60
  -5   6  -4   32.30    4.30
   5  -6   4   32.40    5.40
   5  -6   4   41.50    4.30
   5  -6   4   36.60    4.60
  -6   6  -4   17.20    2.70
   6  -6   4   17.90    2.60
   9   5  -4    6.50    1.80
   9   5  -4    6.10    2.80
  -9  -5   4    6.30    2.80
  -9  -5   4    6.80    2.70
   8   5  -4   16.80    3.00
   8   5  -4   21.70    3.40
   8   5  -4   18.20    4.70
   8   5  -4   14.60    5.90
  -8  -5   4   17.50    4.70
  -8  -5   4   18.60    4.70
  -8  -5   4   18.40    3.30
   7   5  -4   65.39    9.00
   7   5  -4   72.69    7.20
   7   5  -4   82.49    9.40
   7   5  -4   67.69    6.40
  -7  -5   4   82.19    9.50
  -7  -5   4   72.19    6.20
  -7  -5   4   69.59    8.80
  -7  -5   4   79.39    7.20
   6   5  -4   24.10    5.70
   6   5  -4   29.80    6.10
   6   5  -4   29.20    4.00
   6   5  -4   23.40    4.60
  -6  -5   4   24.60    5.40
  -6  -5   4   19.90    5.50
  -6  -5   4   24.60    4.70
  -6  -5   4   27.50    4.30
   5   5  -4   91.69    9.40
   5   5  -4   87.39    9.20
   5   5  -4   81.99    7.90
   5   5  -4   78.59    8.80
  -5  -5   4   86.99    7.10
  -5  -5   4   81.09    8.70
  -5  -5   4   94.19   13.20
  -5  -5   4   88.59    7.80
   4   5  -4  116.29   10.60
   4   5  -4  140.59   11.00
   4   5  -4  125.59    9.50
   4   5  -4  126.19    9.80
  -4  -5   4  135.29    8.80
  -4  -5   4  118.49    9.00
  -4  -5   4  135.59   12.60
  -4  -5   4  128.29   10.30
   3   5  -4   48.40    7.10
   3   5  -4   38.30    7.10
   3   5  -4   39.00    5.70
  -3  -5   4   42.00    5.40
  -3  -5   4   36.00    6.10
  -3  -5   4   45.10    4.40
  -3  -5   4   51.49    4.80
   2   5  -4  738.03   39.70
   2   5  -4  734.83   37.50
   2   5  -4  750.02   38.80
  -2  -5   4  734.13   35.70
  -2  -5   4  662.83   35.40
  -2  -5   4  713.13   38.80
   1   5  -4  405.16   24.80
   1   5  -4  387.86   20.90
  -1  -5   4  411.76   22.70
  -1  -5   4  407.96   20.40
   0   5  -4   55.69    6.10
   0  -5   4   55.49    7.20
   0  -5   4   45.60    4.30
   0  -5   4   49.70    4.40
   0  -5   4   52.39    4.00
   0  -5   4   40.20    5.60
  -1   5  -4  118.29    9.90
  -1   5  -4   96.89    8.10
  -1   5  -4  115.19    8.20
   1  -5   4  105.79    8.70
   1  -5   4  115.49    7.00
  -2   5  -4  259.87   16.20
  -2   5  -4  275.87   15.90
  -2   5  -4  262.57   16.20
  -2   5  -4  271.57   16.10
  -2   5  -4  304.67   19.40
   2  -5   4  259.07   16.90
   2  -5   4  297.97   15.30
  -3   5  -4  139.69   10.20
  -3   5  -4  135.19    9.50
  -3   5  -4  137.69   13.10
  -3   5  -4  124.59    9.10
   3  -5   4  123.79    8.50
   3  -5   4  137.69    9.20
   3  -5   4  131.79   10.70
  -4   5  -4  195.48   13.20
  -4   5  -4  208.48   17.20
  -4   5  -4  202.88   12.10
  -4   5  -4  194.88   13.00
  -4   5  -4  191.88   12.20
   4  -5   4  178.48   12.70
  -5   5  -4    6.40    3.50
  -5   5  -4    8.40    2.50
  -5   5  -4    7.40    3.30
   5  -5   4    7.80    3.50
   5  -5   4    9.00    2.90
   5  -5   4   15.20    4.70
   5  -5   4   12.10    7.10
  -6   5  -4   64.59    8.50
  -6   5  -4   73.19    6.30
   6  -5   4   67.19    5.70
   6  -5   4   67.79    6.30
   6  -5   4   69.89    7.60
   9   4  -4   20.30    3.60
   9   4  -4   14.70    2.50
  -9  -4   4   24.10    3.80
  -9  -4   4   10.30    2.80
   8   4  -4    4.50    2.40
   8   4  -4    0.00    3.30
   8   4  -4    2.50    3.60
  -8  -4   4    4.20    2.40
  -8  -4   4    3.50    3.40
  -8  -4   4    3.30    3.10
   7   4  -4   97.29   11.00
   7   4  -4  110.19   10.60
   7   4  -4  111.19    8.50
   7   4  -4  107.79    8.30
  -7  -4   4   94.49   10.40
  -7  -4   4  108.09   10.40
   6   4  -4   37.10    6.50
   6   4  -4   54.69    6.50
   6   4  -4   50.69    6.50
   6   4  -4   47.40    7.20
  -6  -4   4   35.70    6.70
  -6  -4   4   50.99    7.30
  -6  -4   4   47.20    5.10
  -6  -4   4   54.89    6.00
   5   4  -4   74.19    8.40
   5   4  -4   76.69    8.60
   5   4  -4   85.79    7.60
   5   4  -4   88.79    8.80
  -5  -4   4   77.69    6.50
  -5  -4   4   58.19    9.20
  -5  -4   4   73.49    6.90
  -5  -4   4   89.19    8.70
   4   4  -4   20.30    4.50
   4   4  -4   23.00    4.60
  -4  -4   4   22.50    4.50
  -4  -4   4   15.40    2.90
  -4  -4   4   20.10    3.50
  -4  -4   4   20.50    5.80
   3   4  -4  258.87   16.20
   3   4  -4  253.87   15.80
   3   4  -4  275.57   17.20
  -3  -4   4  266.27   14.30
  -3  -4   4  252.17   17.40
  -3  -4   4  264.07   14.50
  -3  -4   4  254.37   15.50
   2   4  -4   30.80    6.00
   2   4  -4   33.30    5.20
  -2  -4   4   31.20    3.30
  -2  -4   4   19.00    4.60
   1   4  -4  405.86   20.30
   1   4  -4  412.56   23.90
   1   4  -4  393.26   22.50
   1   4  -4  393.16   22.90
  -1  -4   4  406.96   20.20
  -1  -4   4  392.96   22.10
   0   4  -4    7.60    2.80
   0  -4   4    7.40    2.20
   0  -4   4    8.80    2.50
   0  -4   4    9.40    1.90
  -1   4  -4  259.87   16.70
   1  -4   4  276.87   15.80
   1  -4   4  267.77   14.00
   2  -4   4  101.29    7.00
   2  -4   4  123.09    8.90
  -3   4  -4   58.39    9.00
  -3   4  -4   56.19    6.00
  -3   4  -4   50.99    7.40
  -3   4  -4   52.79    6.10
   3  -4   4   66.39    7.50
   3  -4   4   54.09    5.10
   3  -4   4   54.19    5.40
  -4   4  -4  147.69   11.20
  -4   4  -4  153.58   10.90
  -4   4  -4  148.89   14.50
  -4   4  -4  159.68   10.10
   4  -4   4  146.19   10.00
   4  -4   4  163.38   10.70
  -5   4  -4   87.09    7.10
  -5   4  -4   91.69    8.30
  -5   4  -4  103.99   13.20
  -5   4  -4   89.69    8.50
  -5   4  -4   94.39    7.20
   5  -4   4  111.49   10.60
  -6   4  -4   28.30    4.30
  -6   4  -4   30.60    4.50
   6  -4   4   27.90    4.80
   6  -4   4   28.30    7.30
   6  -4   4   22.00    5.50
   6  -4   4   32.30    5.50
  -7   4  -4   10.70    2.70
  -7   4  -4   20.50    3.10
   7  -4   4   20.60    4.40
   7  -4   4   18.50    3.10
   7  -4   4   16.20    4.30
   9   3  -4    0.30    1.70
  -9  -3   4   -0.50    2.10
  -9  -3   4    0.10    2.10
   8   3  -4   -0.90    2.40
   8   3  -4    3.00    3.90
   8   3  -4    7.00    2.90
  -8  -3   4    2.50    3.30
  -8  -3   4    3.80    3.60
   7   3  -4   42.00    7.80
   7   3  -4   44.80    7.00
   7   3  -4   46.70    7.70
   7   3  -4   47.30    5.70
  -7  -3   4   43.80    7.00
  -7  -3   4   39.40    6.90
  -7  -3   4   43.50    5.10
   6   3  -4   28.90    6.90
   6   3  -4   18.30    3.80
   6   3  -4   29.60    4.50
   6   3  -4   25.00    3.80
   6   3  -4   25.10    4.30
   6   3  -4   20.90    5.20
  -6  -3   4   22.50    3.70
  -6  -3   4   24.50    8.70
  -6  -3   4   20.40    5.30
  -6  -3   4   25.20    3.30
   5   3  -4   59.19    5.30
   5   3  -4   65.89    6.70
   5   3  -4   68.59    7.90
   5   3  -4   65.99    7.90
   5   3  -4   77.49    8.30
  -5  -3   4   67.59    6.20
  -5  -3   4   58.69    8.20
  -5  -3   4   67.79    5.60
  -5  -3   4   58.49    7.20
  -5  -3   4   56.89    7.10
   4   3  -4  199.78   12.60
   4   3  -4  191.88   13.10
   4   3  -4  204.28   13.40
   4   3  -4  194.18   11.60
   4   3  -4  172.18   11.90
   4   3  -4  186.78   14.70
  -4  -3   4  207.78   15.00
  -4  -3   4  210.18   11.70
  -4  -3   4  203.98   13.20
  -4  -3   4  189.08   11.80
   3   3  -4  214.18   13.20
   3   3  -4  209.98   11.40
   3   3  -4  180.58   12.50
   3   3  -4  195.38   13.00
  -3  -3   4  202.28   11.70
  -3  -3   4  209.68   12.90
  -3  -3   4  215.88   14.60
  -3  -3   4  212.18   12.70
   2   3  -4  745.23   37.50
  -2  -3   4  688.03   35.90
  -2  -3   4  761.12   38.20
   1   3  -4   74.89    4.70
   1   3  -4   88.69    7.20
   1   3  -4   76.29    7.00
  -1  -3   4   77.49    5.00
  -1  -3   4   74.99    6.70
   0   3  -4  366.96   20.10
   0   3  -4  377.36   19.70
   0  -3   4  379.16   19.80
   0  -3   4  377.16   19.30
  -1   3  -4  247.88   18.20
   1  -3   4  258.87   14.60
   1  -3   4  251.37   13.20
  -2   3  -4  597.94   32.90
   2  -3   4  636.84   29.80
   2  -3   4  550.84   31.00
  -3   3  -4  185.48   14.50
  -3   3  -4  183.78   11.70
  -3   3  -4  171.78   11.20
   3  -3   4  188.58   11.00
   3  -3   4  179.08   12.20
   3  -3   4  181.78   10.60
  -4   3  -4   65.29    5.60
  -4   3  -4   60.09    6.50
  -4   3  -4   82.79    7.50
  -4   3  -4   59.99    9.40
   4  -3   4   57.69    7.40
   4  -3   4   67.39    6.40
   4  -3   4   65.69    5.80
  -5   3  -4  111.69    9.60
  -5   3  -4   97.69   15.70
  -5   3  -4  126.19    9.50
  -5   3  -4  122.79    8.50
   5  -3   4  123.09    9.60
   5  -3   4  124.19    9.80
  -6   3  -4   22.60   10.20
  -6   3  -4    8.80    5.30
  -6   3  -4   10.40    4.30
  -6   3  -4   19.90    3.30
   6  -3   4   20.10    3.80
   6  -3   4   13.30    2.80
   6  -3   4   19.50    4.60
  -7   3  -4   34.10    4.40
  -7   3  -4   48.50    5.00
   7  -3   4   42.40    7.20
   7  -3   4   45.90    5.00
   7  -3   4   29.00    7.20
   7  -3   4   36.90    5.30
  -8   3  -4   38.40    3.90
   8  -3   4   39.80    5.40
   9   2  -4   16.40    2.90
  -9  -2   4   10.40    2.80
  -9  -2   4    9.60    2.40
   8   2  -4    5.20    4.10
   8   2  -4    9.20    3.00
   8   2  -4    5.40    3.30
   8   2  -4    3.50    3.00
   8   2  -4    5.40    3.70
  -8  -2   4   12.10    4.00
  -8  -2   4    4.40    3.30
   7   2  -4   19.70    3.80
   7   2  -4   14.70    5.10
   7   2  -4   18.20    5.10
   7   2  -4   16.00    3.70
  -7  -2   4   21.30    5.70
  -7  -2   4   12.40    4.30
   6   2  -4    7.40    3.40
   6   2  -4    4.40    4.10
   6   2  -4    8.40    4.30
   6   2  -4    8.20    3.00
  -6  -2   4    3.90    3.20
  -6  -2   4    4.50    3.70
  -6  -2   4   13.20    6.30
   5   2  -4  729.83   35.60
   5   2  -4  695.33   37.20
   5   2  -4  737.43   38.40
   5   2  -4  702.13   35.70
   5   2  -4  683.23   39.20
  -5  -2   4  685.23   37.60
  -5  -2   4  700.03   37.50
  -5  -2   4  685.83   37.00
  -5  -2   4  668.63   35.10
  -5  -2   4  705.93   39.00
  -5  -2   4  646.34   34.50
   4   2  -4  626.64   32.70
   4   2  -4  636.14   31.50
   4   2  -4  601.74   32.00
   4   2  -4  566.24   32.70
   4   2  -4  573.74   30.30
  -4  -2   4  584.64   30.30
  -4  -2   4  608.84   32.30
  -4  -2   4  614.24   33.50
  -4  -2   4  579.54   29.50
  -4  -2   4  635.24   30.90
   3   2  -4   84.09    6.20
   3   2  -4   86.89    7.40
   3   2  -4   88.99    7.20
  -3  -2   4   70.19    5.70
  -3  -2   4   83.39    8.30
  -3  -2   4   80.79    7.40
   2   2  -4 1712.73   81.69
   2   2  -4 1697.13   80.69
  -2  -2   4 1603.24   80.39
  -2  -2   4 1689.63   82.29
   1   2  -4   53.59    4.60
   1   2  -4   57.49    3.50
   1   2  -4   51.89    5.80
   1   2  -4   60.79    5.60
  -1  -2   4   64.69    4.20
  -1  -2   4   54.99    5.40
   0   2  -4 2493.25  121.59
   0   2  -4 2466.95  118.69
   0   2  -4 2438.56  118.69
   0  -2   4 2506.25  117.79
  -1   2  -4  203.88   13.50
  -1   2  -4  230.18   14.40
   1  -2   4  204.18   13.90
   1  -2   4  230.88   11.80
   1  -2   4  240.78   12.80
  -2   2  -4  855.91   45.20
  -2   2  -4  856.51   43.20
   2  -2   4  853.01   40.40
   2  -2   4  737.03   41.30
  -3   2  -4  102.09    8.00
  -3   2  -4  101.49    9.90
  -3   2  -4   94.09   12.30
   3  -2   4   98.89    6.90
   3  -2   4   93.59    7.90
   3  -2   4   89.89    7.40
  -4   2  -4   18.40    3.00
  -4   2  -4   38.00    5.60
  -4   2  -4   20.20    5.70
  -4   2  -4   21.50    4.60
   4  -2   4   16.20    4.40
   4  -2   4   20.20    3.60
   4  -2   4   15.90    3.00
  -5   2  -4   30.10    7.40
  -5   2  -4   17.20    4.00
  -5   2  -4   28.80    5.40
  -5   2  -4   25.40    3.60
  -5   2  -4   19.10    4.30
   5  -2   4   16.70    4.10
   5  -2   4   19.50    3.80
   5  -2   4   23.20    5.20
   5  -2   4   14.50    3.40
  -6   2  -4   59.19    6.40
  -6   2  -4   49.10    8.90
  -6   2  -4   60.79    5.40
  -6   2  -4   52.19    6.10
   6  -2   4   57.09    5.70
   6  -2   4   39.90    9.00
   6  -2   4   56.69    6.90
  -7   2  -4   44.10    4.20
  -7   2  -4   38.00    5.10
  -7   2  -4   31.70    4.50
   7  -2   4   29.90    5.20
   7  -2   4   37.90    7.20
   7  -2   4   33.70    7.80
   7  -2   4   36.90    4.70
   7  -2   4   37.40    4.20
  -8   2  -4    5.60    2.60
  -8   2  -4    4.20    2.50
   8  -2   4    3.20    2.20
   8  -2   4   -1.60    2.70
   8  -2   4   -0.10    2.60
   9   1  -4    9.70    2.30
  -9  -1   4    7.60    2.70
  -9  -1   4    8.70    2.60
   8   1  -4   12.60    5.70
   8   1  -4   21.60    4.70
   8   1  -4   15.00    3.30
  -8  -1   4   20.20    3.90
  -8  -1   4   31.90    5.60
   7   1  -4  113.59   10.00
   7   1  -4  113.29   11.90
   7   1  -4  131.69    9.10
   7   1  -4  113.69   10.20
  -7  -1   4  124.39   10.40
  -7  -1   4  119.39   11.00
   6   1  -4    2.60    3.60
   6   1  -4    4.30    4.60
   6   1  -4    5.20    2.80
   6   1  -4   -0.70    3.40
  -6  -1   4    3.30    3.70
  -6  -1   4    2.20    5.10
  -6  -1   4   -0.40    3.60
  -6  -1   4    2.10    4.50
   5   1  -4   42.70    7.10
   5   1  -4   42.90    6.30
   5   1  -4   41.40    5.20
   5   1  -4   43.30    4.80
  -5  -1   4   43.40    6.90
  -5  -1   4   46.00    5.30
  -5  -1   4   37.30    6.20
  -5  -1   4   46.50    6.70
  -5  -1   4   35.90    5.70
   4   1  -4   82.39    6.30
   4   1  -4   74.59    8.00
   4   1  -4   68.59    7.30
   4   1  -4   69.39    6.50
  -4  -1   4   80.99    5.90
  -4  -1   4  107.29   12.00
  -4  -1   4   79.89    7.80
  -4  -1   4   84.89    6.30
   3   1  -4  201.68   11.60
   3   1  -4  192.28   12.80
   3   1  -4  208.28   13.30
  -3  -1   4  224.98   11.80
  -3  -1   4  213.18   13.80
  -3  -1   4  208.58   11.40
   2   1  -4  437.16   22.10
   2   1  -4  435.76   22.20
   2   1  -4  383.66   20.90
  -2  -1   4  389.86   20.30
  -2  -1   4  410.86   21.00
  -2  -1   4  434.86   22.50
   1   1  -4   67.29    5.30
   1   1  -4   57.99    5.30
   1   1  -4   64.79    6.30
  -1  -1   4   72.49    5.80
   0   1  -4  715.23   35.00
   0   1  -4  671.73   34.60
   0   1  -4  784.12   35.30
   0   1  -4  709.53   35.30
   0  -1   4  666.53   34.70
   0  -1   4  641.14   34.40
  -1   1  -4  129.69   10.60
  -1   1  -4  149.88    7.60
  -1   1  -4  132.39   10.60
   1  -1   4  130.59    9.50
   1  -1   4  147.59    8.50
   1  -1   4  129.69    7.70
  -2   1  -4 1688.53   81.49
   2  -1   4 1564.04   77.59
   2  -1   4 1611.04   76.59
   2  -1   4 1515.65   80.29
  -3   1  -4  386.16   22.90
  -3   1  -4  392.06   26.70
  -3   1  -4  376.26   20.60
   3  -1   4  400.16   19.90
   3  -1   4  378.86   21.10
   3  -1   4  355.06   19.50
  -4   1  -4  326.47   25.10
  -4   1  -4  300.57   20.30
  -4   1  -4  294.27   17.70
   4  -1   4  300.67   16.50
   4  -1   4  312.67   17.00
   4  -1   4  311.77   18.60
  -5   1  -4  210.88   12.20
  -5   1  -4  224.68   14.20
  -5   1  -4  220.28   13.30
  -5   1  -4  189.08   16.40
  -5   1  -4  196.28   21.40
  -5   1  -4  204.68   13.00
   5  -1   4  197.88   12.60
   5  -1   4  233.28   13.60
   5  -1   4  214.78   12.70
   5  -1   4  205.58   14.60
  -6   1  -4  143.49   10.20
  -6   1  -4  133.59    8.90
  -6   1  -4  130.99   14.30
  -6   1  -4  129.29    9.70
   6  -1   4  123.69    9.40
   6  -1   4  137.19   10.80
  -7   1  -4  163.28   13.90
  -7   1  -4  149.09    9.30
  -7   1  -4  144.49    9.90
   7  -1   4  147.39   10.00
   7  -1   4  132.59   14.30
   7  -1   4  137.39   11.10
   7  -1   4  129.79   12.60
   7  -1   4  144.29    9.70
  -8   1  -4   98.69    7.40
  -8   1  -4  100.69    6.30
   8  -1   4  101.49    7.20
   8  -1   4   87.79    8.00
   8  -1   4   98.59    6.60
   8   0  -4   18.10    3.30
   8   0  -4   21.70    4.40
   8   0  -4   24.30    3.60
  -8   0   4   16.20    3.60
  -8   0   4   24.30    5.80
   7   0  -4   58.49    6.30
   7   0  -4   60.69    9.50
   7   0  -4   57.69    7.00
  -7   0   4   46.10    6.50
  -7   0   4   49.60    6.20
   6   0  -4  278.77   17.00
   6   0  -4  264.37   19.70
   6   0  -4  253.47   17.20
  -6   0   4  275.57   17.30
  -6   0   4  255.07   17.30
  -6   0   4  269.37   19.30
  -6   0   4  279.97   16.70
   5   0  -4  134.49   12.40
   5   0  -4  139.99   10.90
   5   0  -4  143.99    9.70
   5   0  -4  156.18   11.20
  -5   0   4  137.69   11.00
  -5   0   4  144.39   11.70
  -5   0   4  144.59   10.60
  -5   0   4  160.98   12.80
  -5   0   4  144.19   10.50
   4   0  -4  139.59    9.60
   4   0  -4  145.89   10.30
   4   0  -4  141.29    9.20
   4   0  -4  136.99   11.60
  -4   0   4  146.59   10.00
  -4   0   4  147.99   11.00
   3   0  -4   59.49    6.30
   3   0  -4   62.99    7.00
   3   0  -4   63.59    5.10
   3   0  -4   57.79    5.20
  -3   0   4   59.39    5.50
  -3   0   4   64.59    6.60
   2   0  -4 1100.79   54.59
   2   0  -4 1076.09   56.69
   2   0  -4 1140.69   53.29
   2   0  -4 1086.79   55.99
  -2   0   4 1161.98   54.79
  -2   0   4 1045.10   53.49
   1   0  -4  288.67   16.30
   1   0  -4  309.77   15.80
  -1   0   4  292.47   15.10
  -1   0   4  293.27   15.10
   0   0  -4 1027.60   47.40
   0   0  -4 1026.90   48.10
   0   0  -4  959.60   47.40
   0   0   4  924.31   47.80
   0   0   4  908.91   46.90
  -1   0  -4 1217.98   61.49
  -1   0  -4 1214.78   61.79
   1   0   4 1273.87   59.89
   1   0   4 1225.28   60.89
  -2   0  -4  760.72   40.40
   2   0   4  729.83   36.50
   2   0   4  692.03   38.70
  -3   0  -4  506.95   33.20
  -3   0  -4  544.15   26.90
   3   0   4  541.15   28.20
  -4   0  -4  178.18   14.00
  -4   0  -4  175.38   10.30
  -4   0  -4  177.98   11.50
  -4   0  -4  207.98   19.60
   4   0   4  168.78   10.50
   4   0   4  190.48   11.10
   4   0   4  177.38   12.40
  -5   0  -4  125.79    9.60
  -5   0  -4  122.89    9.10
  -5   0  -4  116.99    8.70
  -5   0  -4  136.89   12.50
  -5   0  -4  118.89   16.70
   5   0   4  121.19    8.60
   5   0   4  122.59   10.50
   5   0   4  126.19    9.20
   5   0   4  138.49    8.60
  -6   0  -4   74.09   11.20
  -6   0  -4   66.49    6.60
  -6   0  -4   76.59    7.60
  -6   0  -4   77.09   17.80
  -6   0  -4   84.29    8.60
  -6   0  -4   68.69    6.20
   6   0   4   73.19   12.00
   6   0   4   73.09    7.80
   6   0   4   69.59    9.20
   6   0   4   71.59    6.90
  -7   0  -4  149.19   14.30
  -7   0  -4  158.18   11.90
  -7   0  -4  146.49    9.90
  -7   0  -4  146.59   10.80
  -7   0  -4  165.68    9.80
   7   0   4  141.19   14.50
   7   0   4  135.09   12.90
   7   0   4  143.69   13.10
   7   0   4  152.38   10.40
   7   0   4  135.59   10.00
  -8   0  -4   64.69    5.10
  -8   0  -4   54.19    6.00
   8   0   4   53.69    7.20
   8   0   4   39.90   10.00
   8   0   4   60.29    8.80
   8   0   4   67.79    5.90
   8   0   4   66.19    5.50
  -9   0  -4   95.89    6.50
   9   0   4   85.89    7.50
   9   0   4   90.79    6.10
   8  -1  -4    5.80    3.60
   8  -1  -4   13.90    3.10
   8  -1  -4    8.00    2.50
  -8   1   4   13.20    3.90
  -8   1   4    8.50    2.20
   7  -1  -4   39.10    5.10
   7  -1  -4   48.70    8.60
  -7   1   4   49.20    7.00
  -7   1   4   41.30    5.30
   6  -1  -4  254.67   15.80
   6  -1  -4  251.97   15.00
   6  -1  -4  243.58   18.70
   6  -1  -4  220.58   15.50
  -6   1   4  231.58   16.30
  -6   1   4  246.88   17.90
  -6   1   4  250.17   15.60
  -6   1   4  200.88   14.90
  -6   1   4  258.27   17.00
  -6   1   4  252.07   15.50
   5  -1  -4  151.38   11.90
   5  -1  -4  175.78   11.80
   5  -1  -4  170.98   14.50
   5  -1  -4  180.98   11.30
  -5   1   4  171.28   12.70
  -5   1   4  154.78   11.60
  -5   1   4  163.38   14.00
  -5   1   4  162.08   11.80
  -5   1   4  165.98   11.10
  -5   1   4  177.68   13.20
   4  -1  -4   24.80    3.60
   4  -1  -4   26.70    3.80
   4  -1  -4   26.30    4.30
   4  -1  -4   28.50    5.70
  -4   1   4   18.20    3.90
  -4   1   4   20.50    3.90
  -4   1   4   20.30    4.30
  -4   1   4   21.30    5.70
   3  -1  -4  124.49    9.50
   3  -1  -4  109.29    9.70
   3  -1  -4  106.29    7.50
   3  -1  -4  105.29    8.30
  -3   1   4  110.89    8.50
  -3   1   4  128.89    9.50
   2  -1  -4  815.62   37.00
   2  -1  -4  747.13   38.70
   2  -1  -4  738.83   39.80
  -2   1   4  723.63   37.90
   1  -1  -4  351.46   19.40
   1  -1  -4  339.77   18.30
   1  -1  -4  346.67   17.30
  -1   1   4  372.86   18.10
  -1   1   4  329.77   17.00
   0   1   4 2770.22  133.39
  -1  -1  -4 3108.99  151.38
  -2  -1  -4 2752.42  128.99
  -2  -1  -4 2434.36  123.99
   2   1   4 2815.12  126.29
   2   1   4 2449.85  127.99
  -3  -1  -4  467.05   23.60
  -3  -1  -4  451.75   21.90
  -3  -1  -4  414.26   28.80
   3   1   4  425.66   22.30
   3   1   4  424.96   23.70
  -4  -1  -4  417.56   19.50
  -4  -1  -4  371.36   28.00
  -4  -1  -4  343.97   19.90
  -4  -1  -4  362.96   20.70
   4   1   4  374.76   21.40
   4   1   4  344.47   19.60
  -5  -1  -4  208.88   16.40
  -5  -1  -4  224.98   13.50
  -5  -1  -4  213.58   12.50
  -5  -1  -4  259.47   29.60
  -5  -1  -4  221.68   13.60
  -5  -1  -4  228.38   13.90
   5   1   4  202.58   15.70
   5   1   4  200.18   12.70
   5   1   4  214.88   15.10
   5   1   4  226.68   13.30
   5   1   4  209.28   13.30
  -6  -1  -4  146.29    9.90
  -6  -1  -4  156.08    9.80
  -6  -1  -4  150.18   10.70
  -6  -1  -4  154.38   20.40
  -6  -1  -4  155.78   11.20
  -6  -1  -4  128.19   13.70
   6   1   4  156.68   10.00
   6   1   4  167.98   13.10
   6   1   4  142.39   12.60
   6   1   4  133.19   10.00
   6   1   4  148.59   13.80
   6   1   4  152.18   10.90
  -7  -1  -4  213.48   13.70
  -7  -1  -4  167.78   15.80
  -7  -1  -4  170.08   11.30
  -7  -1  -4  195.18   13.00
  -7  -1  -4  200.28   11.90
   7   1   4  184.38   15.10
   7   1   4  188.38   16.40
   7   1   4  194.58   12.20
   7   1   4  204.88   13.40
   7   1   4  202.08   12.50
  -8  -1  -4    3.40    2.20
  -8  -1  -4    6.60    3.30
   8   1   4    3.40    4.00
   8   1   4    2.60    2.30
   8   1   4    2.30    4.20
   8   1   4   -0.50    2.30
   8   1   4    3.30    3.30
  -9  -1  -4  106.29    6.50
   9   1   4  115.19    6.90
   9   1   4  100.49    9.90
   8  -2  -4   30.50    3.30
   7  -2  -4   67.19    6.30
   7  -2  -4   54.59   11.00
  -7   2   4   73.19    7.60
  -7   2   4   73.09    5.90
   6  -2  -4    3.70    3.70
   6  -2  -4   -0.50    2.40
   6  -2  -4    0.50    3.90
  -6   2   4    3.30    4.90
  -6   2   4    2.50    3.50
  -6   2   4    2.20    2.80
  -6   2   4   -0.10    2.40
  -6   2   4    4.30    3.40
   5  -2  -4  164.98   11.00
   5  -2  -4  147.89   11.50
   5  -2  -4  162.58   11.60
   5  -2  -4  148.99   14.40
  -5   2   4  160.78   11.10
  -5   2   4  165.88   11.30
  -5   2   4  163.28   12.80
  -5   2   4  178.28   12.10
  -5   2   4  166.88   13.10
  -5   2   4  157.18   14.10
   4  -2  -4  212.38   14.40
   4  -2  -4  219.78   16.70
   4  -2  -4  236.38   13.50
   4  -2  -4  231.88   19.20
   4  -2  -4  236.58   13.90
  -4   2   4  246.18   16.90
  -4   2   4  234.88   15.30
  -4   2   4  212.78   14.00
  -4   2   4  239.08   14.50
  -4   2   4  227.68   14.20
  -4   2   4  250.27   16.50
   3  -2  -4  282.67   14.90
   3  -2  -4  261.37   15.80
   3  -2  -4  279.97   19.50
   3  -2  -4  277.87   15.00
   3  -2  -4  258.47   20.80
  -3   2   4  270.77   16.70
  -3   2   4  276.97   16.60
   2  -2  -4   18.70    4.90
   2  -2  -4   22.80    2.70
   2  -2  -4   22.90    4.60
  -2   2   4   20.40    3.00
  -2   2   4   13.10    3.40
   1  -2  -4  184.98   12.60
   1  -2  -4  189.28    9.70
   1  -2  -4  191.08   11.20
   1  -2  -4  182.58   11.90
  -1   2   4  185.98   11.20
  -1   2   4  188.58   11.20
   0  -2  -4  439.86   22.50
   0  -2  -4  453.15   24.20
   0   2   4  462.95   23.10
   0   2   4  441.26   23.60
   1   2   4 2705.93  130.69
  -2  -2  -4 2191.78  108.79
  -2  -2  -4 2334.87  109.19
  -2  -2  -4 2063.99  105.99
   2   2   4 2163.88  105.69
  -3  -2  -4  182.38   11.70
  -3  -2  -4  148.69   13.60
  -3  -2  -4  156.38   16.10
  -3  -2  -4  178.98    9.40
   3   2   4  159.88    9.50
   3   2   4  163.98   11.30
  -4  -2  -4  459.15   25.50
  -4  -2  -4  426.16   23.90
  -4  -2  -4  462.35   22.60
   4   2   4  485.95   25.60
   4   2   4  452.35   24.90
   4   2   4  416.36   27.20
   4   2   4  434.66   22.80
  -5  -2  -4   45.90    3.80
  -5  -2  -4   53.19    5.70
  -5  -2  -4   57.19   13.90
  -5  -2  -4   42.80    4.80
  -5  -2  -4   46.30    4.40
  -5  -2  -4   42.00    6.30
   5   2   4   49.20    4.60
   5   2   4   47.30    4.90
   5   2   4   50.29    7.30
   5   2   4   46.10    7.00
   5   2   4   54.69    6.30
   5   2   4   58.69    5.80
   5   2   4   42.50    6.00
  -6  -2  -4   97.19    8.40
  -6  -2  -4  106.49   10.10
  -6  -2  -4  126.19   21.40
  -6  -2  -4   84.69   10.50
  -6  -2  -4   96.49    7.60
  -6  -2  -4   93.39    8.30
   6   2   4   92.49    7.50
   6   2   4   96.89    8.30
   6   2   4   95.99    9.60
   6   2   4   88.59   10.50
   6   2   4  107.39    7.40
   6   2   4   97.19    7.70
   6   2   4   85.39   10.10
  -7  -2  -4   30.70   12.10
  -7  -2  -4   43.10    5.20
  -7  -2  -4   51.49    6.70
  -7  -2  -4   39.00    5.90
  -7  -2  -4   49.50    8.50
   7   2   4   39.10    5.10
   7   2   4   30.60    5.40
   7   2   4   36.10    7.30
   7   2   4   36.30    7.10
   7   2   4   38.80    4.80
  -8  -2  -4   49.99    5.10
  -8  -2  -4   44.60    5.90
   8   2   4   56.79    5.50
   8   2   4   44.90    8.20
   8   2   4   39.40    6.90
   8   2   4   41.80    6.20
   8   2   4   53.99    5.70
  -9  -2  -4    4.80    2.50
  -9  -2  -4    6.10    2.00
   9   2   4    1.90    2.90
   7  -3  -4    9.60    2.70
   7  -3  -4    7.20    3.20
   7  -3  -4   11.30    3.10
  -7   3   4   12.00    3.80
   6  -3  -4   24.70    4.20
   6  -3  -4   18.50    5.60
   6  -3  -4   40.80    6.00
  -6   3   4   21.10    5.80
  -6   3   4   17.70    3.80
  -6   3   4   28.40    5.60
  -6   3   4   29.70    3.90
   5  -3  -4   59.99    6.30
   5  -3  -4   77.69    7.80
   5  -3  -4   76.09   10.60
  -5   3   4   76.09    9.00
  -5   3   4   71.59    7.20
  -5   3   4   66.79    8.30
  -5   3   4   71.59    6.60
  -5   3   4   67.09    8.70
  -5   3   4   53.39    6.80
   4  -3  -4   15.30    3.90
   4  -3  -4   22.60    3.70
   4  -3  -4   23.50    4.20
   4  -3  -4   15.70    5.40
  -4   3   4   25.90    4.10
  -4   3   4   20.60    4.60
  -4   3   4   19.00    4.90
  -4   3   4   25.40    4.60
  -4   3   4   27.00    5.30
  -4   3   4   39.70    6.80
   3  -3  -4   66.89    5.40
   3  -3  -4   83.49    9.60
   3  -3  -4   69.09   10.50
   3  -3  -4   68.59    5.80
   3  -3  -4   65.69    6.50
  -3   3   4   68.19    6.70
  -3   3   4   80.39    7.10
  -3   3   4   75.59    7.20
  -3   3   4   79.89    8.50
  -3   3   4   64.39    7.50
   2  -3  -4  409.76   24.40
   2  -3  -4  408.36   19.40
   2  -3  -4  354.16   21.80
  -2   3   4  351.36   20.50
  -2   3   4  374.76   21.00
  -2   3   4  391.06   21.90
   1  -3  -4  429.46   21.90
   1  -3  -4  478.25   26.00
  -1   3   4  454.05   24.20
  -1   3   4  439.16   24.20
   0  -3  -4 1390.76   73.19
   0  -3  -4 1607.64   75.69
   0   3   4 1620.54   74.69
   0   3   4 1485.45   74.99
  -1  -3  -4 1128.59   56.09
  -1  -3  -4 1107.49   51.69
  -1  -3  -4 1053.59   55.89
   1   3   4 1056.69   52.89
   1   3   4 1053.89   53.99
   1   3   4 1061.09   55.09
  -2  -3  -4  695.93   34.40
  -2  -3  -4  701.43   37.00
   2   3   4  730.43   36.80
   2   3   4  660.53   36.80
   2   3   4  747.63   36.30
  -3  -3  -4  353.96   19.60
  -3  -3  -4  288.87   23.00
  -3  -3  -4  314.47   21.10
   3   3   4  331.37   18.80
   3   3   4  335.57   18.90
   3   3   4  288.87   16.70
  -4  -3  -4  292.27   24.80
  -4  -3  -4  297.27   19.00
  -4  -3  -4  292.97   15.50
  -4  -3  -4  304.87   15.80
   4   3   4  301.47   16.80
   4   3   4  292.17   16.40
   4   3   4  282.77   18.00
   4   3   4  297.87   17.30
   4   3   4  290.77   15.90
   4   3   4  293.27   18.50
  -5  -3  -4   59.59    4.60
  -5  -3  -4   65.89   14.20
  -5  -3  -4   65.19    9.10
  -5  -3  -4   41.50    4.80
  -5  -3  -4   63.79    6.60
  -5  -3  -4   59.39    4.90
   5   3   4   59.99    7.10
   5   3   4   59.39    7.20
   5   3   4   49.50    4.70
   5   3   4   51.09    7.30
   5   3   4   52.79    5.20
   5   3   4   66.29    7.00
   5   3   4   56.39    5.80
   5   3   4   57.09    5.40
  -6  -3  -4  221.58   14.40
  -6  -3  -4  231.38   13.80
  -6  -3  -4  245.98   12.60
  -6  -3  -4  216.28   12.90
  -6  -3  -4  210.48   17.10
  -6  -3  -4  230.68   17.50
  -6  -3  -4  230.58   25.50
  -6  -3  -4  234.48   14.40
   6   3   4  226.48   16.00
   6   3   4  222.08   15.60
   6   3   4  236.68   13.70
   6   3   4  215.48   13.70
   6   3   4  242.78   13.10
   6   3   4  223.48   13.90
  -7  -3  -4  128.19    9.70
  -7  -3  -4  111.39    9.20
  -7  -3  -4  109.39    8.70
  -7  -3  -4  133.79   14.30
  -7  -3  -4  110.19   20.80
   7   3   4   89.39    9.20
   7   3   4  115.99   11.90
   7   3   4  103.19   10.90
   7   3   4  116.89    8.60
   7   3   4  117.39    8.00
   7   3   4  112.59    8.60
  -8  -3  -4   43.90    4.80
  -8  -3  -4   39.80    5.30
  -8  -3  -4   47.30   15.20
   8   3   4   40.50    4.80
   8   3   4   46.80    7.60
   8   3   4   50.89    7.60
  -9  -3  -4   29.80    4.20
  -9  -3  -4   32.70    4.20
   9   3   4   44.80    4.30
   9   3   4   36.40    5.60
   7  -4  -4   13.60    2.70
   7  -4  -4    8.70    2.10
   6  -4  -4   18.70    4.30
   6  -4  -4   10.80    5.00
   6  -4  -4   13.00    3.20
  -6   4   4   13.90    4.80
  -6   4   4   15.30    4.20
  -6   4   4   14.80    3.20
   5  -4  -4   78.59    7.80
   5  -4  -4   82.09   11.20
   5  -4  -4   75.59    6.90
  -5   4   4   61.29    8.40
  -5   4   4   69.29    7.50
  -5   4   4   82.79   10.20
  -5   4   4   94.59    9.60
   4  -4  -4   92.59   11.60
   4  -4  -4   91.09    7.30
   4  -4  -4   93.19    7.90
  -4   4   4   85.89    8.40
  -4   4   4   82.09    8.20
  -4   4   4   75.59    8.30
  -4   4   4   83.29    9.90
  -4   4   4   82.69   10.20
   3  -4  -4  174.98   12.20
   3  -4  -4  205.18   17.70
   3  -4  -4  181.38   11.40
   3  -4  -4  179.18   12.90
   3  -4  -4  201.78   14.90
  -3   4   4  201.18   14.70
  -3   4   4  201.58   13.10
  -3   4   4  198.08   14.40
  -3   4   4  189.88   12.70
  -3   4   4  194.98   12.80
   2  -4  -4  192.68    9.60
   2  -4  -4  165.48    9.70
   2  -4  -4  167.18   12.40
   2  -4  -4  177.48   14.90
  -2   4   4  145.39   11.00
  -2   4   4  182.28   12.70
  -2   4   4  157.98   12.40
  -2   4   4  180.38   11.40
  -2   4   4  151.58   11.60
   1  -4  -4  529.25   29.70
   1  -4  -4  480.05   26.90
   1  -4  -4  505.45   24.70
  -1   4   4  489.75   27.90
  -1   4   4  497.95   27.90
  -1   4   4  539.45   27.80
   0  -4  -4 1113.29   57.49
   0  -4  -4 1108.09   56.49
   0  -4  -4 1248.88   60.69
   0   4   4 1204.48   60.09
   0   4   4 1271.97   59.09
  -1  -4  -4  112.09    6.30
  -1  -4  -4  115.39    9.50
  -1  -4  -4  102.89   11.80
   1   4   4  110.89    9.50
  -2  -4  -4  544.45   31.50
  -2  -4  -4  563.94   28.40
  -2  -4  -4  607.14   31.90
   2   4   4  593.94   31.60
   2   4   4  560.74   30.30
  -3  -4  -4 1065.69   49.50
  -3  -4  -4  961.90   53.59
  -3  -4  -4 1051.39   53.19
  -3  -4  -4 1051.99   50.49
  -3  -4  -4  934.01   55.99
   3   4   4  998.90   50.09
   3   4   4  984.60   51.69
   3   4   4 1056.89   52.69
  -4  -4  -4   50.09    4.70
  -4  -4  -4   37.00    6.30
  -4  -4  -4   46.20   11.10
  -4  -4  -4   44.40    4.20
   4   4   4   48.00    5.10
   4   4   4   40.10    3.90
   4   4   4   39.80    4.90
   4   4   4   48.70    7.00
   4   4   4   58.59    8.00
  -5  -4  -4   46.80    7.40
  -5  -4  -4   52.49    5.00
  -5  -4  -4   51.59    5.10
  -5  -4  -4   57.69   14.00
   5   4   4   52.59    6.20
   5   4   4   51.19    6.30
   5   4   4   57.79    7.90
   5   4   4   55.99    6.10
   5   4   4   58.29    5.40
   5   4   4   45.60    8.40
   5   4   4   50.19    5.80
  -6  -4  -4   30.20    7.30
  -6  -4  -4   20.90    4.40
  -6  -4  -4   21.30    3.10
  -6  -4  -4   17.20    4.20
  -6  -4  -4   12.20   10.10
  -6  -4  -4   24.60    4.20
   6   4   4   21.80    5.10
   6   4   4   23.10    4.80
   6   4   4   22.70    4.50
   6   4   4   20.40    3.40
   6   4   4   21.70    4.70
   6   4   4   26.50    5.90
  -7  -4  -4  135.99    8.00
  -7  -4  -4  126.09    9.40
  -7  -4  -4  123.99   10.10
  -7  -4  -4  126.99   21.00
  -7  -4  -4  135.99   12.90
  -7  -4  -4  120.49    9.50
  -7  -4  -4  114.69    8.30
   7   4   4  112.39   10.70
   7   4   4  128.69    9.10
   7   4   4  129.29    9.70
  -8  -4  -4   56.09    6.60
  -8  -4  -4   69.69    6.60
  -8  -4  -4   64.59   17.40
   8   4   4   73.09    8.50
   8   4   4   73.69    6.90
  -9  -4  -4   56.19    5.50
  -9  -4  -4   54.39    4.90
   9   4   4   47.90    4.80
   9   4   4   46.50    6.20
   6  -5  -4   64.79    5.20
  -6   5   4   53.39    5.00
  -6   5   4   42.60    6.20
   5  -5  -4   11.60    3.00
   5  -5  -4    7.60    3.40
   5  -5  -4   11.40    5.00
  -5   5   4    7.40    3.30
  -5   5   4    7.50    4.90
   4  -5  -4    0.50    2.30
   4  -5  -4   -0.80    3.70
   4  -5  -4    3.60    3.00
  -4   5   4    4.80    3.60
  -4   5   4    0.60    4.80
  -4   5   4    4.20    3.80
  -4   5   4    0.90    3.70
  -4   5   4    5.90    4.00
   3  -5  -4   45.60    5.00
   3  -5  -4   44.00    7.70
   3  -5  -4   48.00    4.80
   3  -5  -4   43.60    5.90
  -3   5   4   42.50    7.80
  -3   5   4   45.70    7.90
  -3   5   4   67.99    7.50
  -3   5   4   52.79    6.50
  -3   5   4   38.40    6.60
   2  -5  -4  110.49    9.90
   2  -5  -4  118.49    6.90
   2  -5  -4  107.49   13.10
   2  -5  -4   94.69    7.20
  -2   5   4   96.19    9.30
  -2   5   4   95.29    8.70
  -2   5   4  112.69    8.70
  -2   5   4  118.99   10.50
  -2   5   4  110.19    8.80
  -2   5   4  122.89   10.40
   1  -5  -4  164.88   13.40
   1  -5  -4  142.69    7.90
   1  -5  -4  133.99   10.30
  -1   5   4  145.59   11.80
  -1   5   4  165.58   10.90
  -1   5   4  139.09   11.10
  -1   5   4  129.69    9.90
   0  -5  -4    4.30    2.30
   0  -5  -4    5.00    1.20
   0  -5  -4    6.40    4.00
   0   5   4    6.80    3.20
   0   5   4   14.80    4.40
   0   5   4    3.50    3.30
  -1  -5  -4  622.24   34.10
  -1  -5  -4  599.14   29.90
  -1  -5  -4  603.04   36.40
  -1  -5  -4  640.54   34.50
   1   5   4  612.34   32.90
   1   5   4  602.84   34.30
   1   5   4  618.84   32.30
  -2  -5  -4 1041.10   52.89
  -2  -5  -4 1135.49   57.49
  -2  -5  -4 1037.50   56.59
   2   5   4 1183.78   57.49
  -3  -5  -4  161.38   17.60
  -3  -5  -4  174.58   14.90
  -3  -5  -4  202.48   10.90
  -3  -5  -4  179.28   10.60
  -3  -5  -4  206.68   15.40
   3   5   4  192.48   11.50
   3   5   4  189.28   14.40
  -4  -5  -4   72.59    5.70
  -4  -5  -4   71.79   10.80
  -4  -5  -4   83.19   10.20
  -4  -5  -4   70.39    5.90
  -4  -5  -4   81.19   15.20
   4   5   4   72.49    9.10
   4   5   4   75.39    9.90
   4   5   4   72.19    6.70
  -5  -5  -4   74.49   16.40
  -5  -5  -4   74.89    5.90
  -5  -5  -4   73.69   10.10
  -5  -5  -4   81.49    6.50
   5   5   4   73.99    9.50
   5   5   4   75.19    7.30
   5   5   4   83.69    7.20
   5   5   4   72.69    6.00
   5   5   4   71.29    7.10
  -6  -5  -4  376.36   21.20
  -6  -5  -4  378.26   20.40
  -6  -5  -4  372.76   19.80
  -6  -5  -4  320.37   32.00
   6   5   4  364.66   20.10
   6   5   4  356.56   23.60
   6   5   4  382.16   21.70
   6   5   4  373.16   21.50
   6   5   4  374.46   21.20
  -7  -5  -4  108.49   21.80
  -7  -5  -4  119.59    8.00
  -7  -5  -4  112.69    9.30
  -7  -5  -4  123.89   10.00
  -7  -5  -4   92.29   18.50
  -7  -5  -4  121.59    8.60
   7   5   4  126.09   11.20
   7   5   4  118.09   10.90
   7   5   4  121.89    8.80
   7   5   4  131.69    9.90
  -8  -5  -4    7.30    3.40
  -8  -5  -4    9.80   13.50
  -8  -5  -4    2.80    2.80
   8   5   4    2.90    2.50
   8   5   4    3.70    3.10
   8   5   4    3.30    3.20
  -9  -5  -4  146.69   10.00
  -9  -5  -4  147.09    9.50
   9   5   4  162.18    9.50
   6  -6  -4   52.19    4.50
  -6   6   4   41.90    3.80
   5  -6  -4   11.80    2.70
   5  -6  -4   18.60    3.80
  -5   6   4   10.60    3.30
  -5   6   4   15.60    4.50
   4  -6  -4    2.00    4.00
   4  -6  -4    0.30    2.00
   4  -6  -4    1.10    2.70
  -4   6   4    1.60    4.60
  -4   6   4    4.90    3.40
  -4   6   4    0.40    3.80
   3  -6  -4   35.90    4.40
   3  -6  -4   51.79    7.90
   3  -6  -4   45.40    5.10
  -3   6   4   47.20    6.60
  -3   6   4   33.30    6.60
  -3   6   4   33.90    7.40
   2  -6  -4    5.20    3.90
   2  -6  -4   11.80    2.60
  -2   6   4    7.50    5.20
  -2   6   4    8.60    4.40
  -2   6   4    9.90    7.70
  -2   6   4    7.60    3.10
   1  -6  -4   30.70    6.10
   1  -6  -4   24.10    2.50
   1  -6  -4   23.60    4.90
   1  -6  -4   20.50    6.40
  -1   6   4   17.10    4.30
  -1   6   4   27.20    4.80
  -1   6   4   17.20    4.30
  -1   6   4   24.40    5.30
  -1   6   4   22.00    5.60
   0  -6  -4  239.48   17.00
   0  -6  -4  205.18   11.10
   0  -6  -4  253.67   17.10
   0   6   4  234.18   16.80
   0   6   4  208.68   16.50
   0   6   4  211.38   18.10
   0   6   4  201.38   13.50
  -1  -6  -4  301.27   20.40
  -1  -6  -4  275.27   19.50
  -1  -6  -4  293.57   14.90
  -1  -6  -4  306.07   22.80
   1   6   4  278.27   20.00
   1   6   4  283.77   17.70
   1   6   4  296.67   17.90
   1   6   4  306.07   16.70
  -2  -6  -4  533.75   31.20
  -2  -6  -4  505.15   26.60
  -2  -6  -4  588.94   34.90
  -2  -6  -4  547.95   32.40
   2   6   4  496.65   28.40
   2   6   4  558.24   32.10
  -3  -6  -4   93.99   15.60
  -3  -6  -4   90.49    6.60
  -3  -6  -4  104.29   12.00
  -3  -6  -4   99.99    6.80
  -3  -6  -4   91.39   10.80
   3   6   4  107.09   11.10
   3   6   4   94.89    7.80
   3   6   4   97.79    7.80
   3   6   4  103.09    8.00
  -4  -6  -4  712.43   35.00
  -4  -6  -4  708.23   35.20
  -4  -6  -4  592.34   39.70
  -4  -6  -4  645.74   44.40
  -4  -6  -4  700.03   41.30
   4   6   4  730.73   36.00
   4   6   4  667.13   46.40
   4   6   4  728.23   35.90
   4   6   4  708.13   35.90
   4   6   4  704.83   34.60
  -5  -6  -4   54.79   14.70
  -5  -6  -4   48.00    8.50
  -5  -6  -4   60.89    6.00
  -5  -6  -4   56.99    5.60
   5   6   4   67.19    9.80
   5   6   4   70.39    6.70
   5   6   4   70.39    7.00
   5   6   4   64.89    6.90
   5   6   4   58.39    5.30
  -6  -6  -4  304.17   16.70
  -6  -6  -4  254.37   28.60
  -6  -6  -4  301.27   17.20
  -6  -6  -4  276.47   17.50
   6   6   4  295.47   21.20
   6   6   4  291.87   20.50
   6   6   4  301.77   17.60
   6   6   4  301.97   16.60
   6   6   4  298.07   18.00
  -7  -6  -4  328.87   18.10
  -7  -6  -4  329.37   19.40
  -7  -6  -4  287.57   32.00
  -7  -6  -4  325.47   18.70
  -7  -6  -4  325.47   19.20
   7   6   4  329.27   19.70
   7   6   4  350.96   20.60
   7   6   4  337.67   19.50
   7   6   4  350.86   18.60
  -8  -6  -4    8.30    3.10
  -8  -6  -4   11.90    3.00
  -8  -6  -4   10.70    3.60
  -8  -6  -4   12.40    3.10
   8   6   4   18.60    4.00
   8   6   4   11.30    2.80
  -9  -6  -4   54.89    5.30
  -9  -6  -4   56.49    5.50
   9   6   4   60.89    4.90
   5  -7  -4   13.60    2.40
  -5   7   4   12.50    2.80
  -5   7   4   11.30    3.50
   4  -7  -4    5.60    2.80
   4  -7  -4    2.00    2.10
  -4   7   4   -0.80    4.00
  -4   7   4    2.30    3.10
   3  -7  -4    6.30    2.90
   3  -7  -4   12.40    3.10
  -3   7   4   20.70    5.90
  -3   7   4   15.40    4.70
  -3   7   4    7.90    4.70
   2  -7  -4   33.60    4.10
  -2   7   4   36.00    6.70
  -2   7   4   27.70    6.40
  -2   7   4   33.80    5.50
   1  -7  -4  227.08   12.50
  -1   7   4  243.18   16.40
  -1   7   4  243.58   18.10
  -1   7   4  248.48   15.50
  -1   7   4  227.98   17.00
   0  -7  -4  233.38   12.30
   0  -7  -4  265.47   22.30
   0  -7  -4  233.08   26.80
   0   7   4  222.48   15.10
   0   7   4  229.38   14.10
   0   7   4  252.17   15.60
   0   7   4  240.88   16.70
   0   7   4  271.57   19.30
  -1  -7  -4   79.89   10.50
  -1  -7  -4   76.29    9.90
  -1  -7  -4   74.09    4.90
  -1  -7  -4   94.79   16.40
   1   7   4   89.89    7.10
   1   7   4   68.19    7.00
   1   7   4   67.89    6.00
   1   7   4   87.39    7.50
   1   7   4   69.99    9.80
  -2  -7  -4   67.19   10.80
  -2  -7  -4   64.19   12.10
  -2  -7  -4   50.89    4.60
   2   7   4   58.69    6.00
   2   7   4   66.99    6.30
   2   7   4   60.99    6.20
   2   7   4   71.39    7.80
   2   7   4   68.99   10.30
  -3  -7  -4  218.28   25.60
  -3  -7  -4  167.48   10.40
  -3  -7  -4  182.88   10.60
  -3  -7  -4  160.98   18.70
  -3  -7  -4  155.88   15.00
   3   7   4  167.58   15.60
   3   7   4  190.38   11.50
   3   7   4  180.68   11.70
   3   7   4  178.08   10.30
  -4  -7  -4  438.36   23.00
  -4  -7  -4  436.16   30.30
  -4  -7  -4  417.86   23.10
  -4  -7  -4  431.86   33.40
   4   7   4  447.46   24.00
   4   7   4  429.86   24.00
   4   7   4  440.66   22.50
   4   7   4  427.46   28.80
  -5  -7  -4   61.29    6.20
  -5  -7  -4   48.30   15.00
  -5  -7  -4   75.59    6.90
   5   7   4   69.49    5.70
   5   7   4   72.19   10.80
   5   7   4   79.09    7.90
   5   7   4   74.89    7.80
  -6  -7  -4   66.09   10.30
  -6  -7  -4   63.39   16.80
  -6  -7  -4   83.99    7.70
  -6  -7  -4   75.49    6.80
   6   7   4   83.49    6.60
   6   7   4   68.09   10.50
   6   7   4   87.89    9.10
   6   7   4   86.59    8.50
  -7  -7  -4   85.19    6.80
  -7  -7  -4   81.19    7.80
  -7  -7  -4   91.09    7.60
  -7  -7  -4   80.89    7.70
  -7  -7  -4   68.29   16.50
   7   7   4   77.59    8.60
   7   7   4   93.19    6.90
   7   7   4   82.79    8.20
  -8  -7  -4   93.99    7.40
  -8  -7  -4   96.69    6.90
  -8  -7  -4   99.29    7.90
  -8  -7  -4   95.49    8.10
   8   7   4  102.39    7.20
  -9  -7  -4   18.60    3.00
  -9  -7  -4   19.20    4.20
   9   7   4   15.90    2.80
   4  -8  -4    8.60    3.00
  -4   8   4    5.90    3.50
  -4   8   4    8.80    2.80
   3  -8  -4   17.70    4.60
   3  -8  -4   19.40    3.20
  -3   8   4   18.70    5.30
  -3   8   4   18.10    4.40
   2  -8  -4  107.39    7.50
  -2   8   4  109.39   11.60
  -2   8   4  100.99   10.60
  -2   8   4  125.29   10.00
   1  -8  -4   21.90    2.90
   1  -8  -4   10.90    9.00
  -1   8   4   19.80    4.90
  -1   8   4    7.60    5.30
  -1   8   4   11.00    4.60
   0  -8  -4  139.19   17.20
   0  -8  -4  127.09    7.30
   0   8   4  114.29   10.90
   0   8   4  126.89    9.40
   0   8   4  131.79   10.50
   0   8   4  159.18   16.20
  -1  -8  -4   23.50    9.50
  -1  -8  -4   19.30    2.50
   1   8   4   30.20    7.80
   1   8   4   13.60    4.10
  -2  -8  -4   33.20   10.20
  -2  -8  -4   40.60    4.00
   2   8   4   32.60    6.40
   2   8   4   37.10    5.10
   2   8   4   48.10    5.70
   2   8   4   42.90    4.40
   2   8   4   35.30    8.00
  -3  -8  -4    7.60    8.40
  -3  -8  -4   16.30    3.10
  -3  -8  -4   15.10    2.90
   3   8   4    8.30    3.90
   3   8   4   12.30    4.50
   3   8   4   16.70    3.00
   3   8   4    4.70    4.70
  -4  -8  -4    4.30    2.40
  -4  -8  -4    7.10    3.00
  -4  -8  -4    3.40    9.10
   4   8   4    9.30    3.80
   4   8   4    6.20    3.20
   4   8   4    1.70    4.50
   4   8   4    7.50    2.90
  -5  -8  -4   68.59   16.40
  -5  -8  -4   86.29    7.70
   5   8   4  100.59   17.30
   5   8   4   94.79    6.80
   5   8   4   95.79    8.90
  -6  -8  -4  321.17   17.50
  -6  -8  -4  239.68   28.70
  -6  -8  -4  298.67   17.80
   6   8   4  306.67   18.70
   6   8   4  315.87   16.70
   6   8   4  308.57   23.20
  -7  -8  -4   28.20    4.50
  -7  -8  -4   32.30    4.30
   7   8   4   24.20    5.30
   7   8   4   28.10    3.50
  -8  -8  -4   19.80    3.90
  -8  -8  -4   14.00    3.10
  -8  -8  -4   18.50    2.90
   8   8   4   13.70    4.40
   8   8   4   13.70    2.50
  -9  -8  -4   10.10    2.60
   9   8   4    9.10    1.80
  -3   9   4    7.90    3.70
  -3   9   4    6.70    2.90
  -2   9   4    2.80    4.40
  -2   9   4   12.40    3.50
  -1   9   4   30.80    6.30
  -1   9   4   27.20    4.50
   0   9   4  332.77   20.90
   0   9   4  303.77   20.10
   0   9   4  378.86   23.40
   0   9   4  352.76   27.30
  -1  -9  -4  201.98   11.00
   1   9   4  218.88   14.60
   1   9   4  197.08   13.10
   1   9   4  197.58   13.40
   1   9   4  224.78   18.90
  -2  -9  -4  132.29    8.20
   2   9   4  122.99   10.00
   2   9   4  124.09    9.60
   2   9   4  172.98   16.50
   2   9   4  136.59   10.70
  -3  -9  -4  102.89    8.70
  -3  -9  -4  106.19    7.70
   3   9   4  113.79    9.30
   3   9   4  110.69    7.70
   3   9   4  109.49    9.50
   3   9   4  121.69   15.70
  -4  -9  -4   49.10    5.20
  -4  -9  -4   56.69    5.70
   4   9   4   51.69    6.60
   4   9   4   34.40    8.70
   4   9   4   49.99    5.70
   4   9   4   54.29    4.90
  -5  -9  -4   52.99    5.70
   5   9   4   58.69    5.20
   5   9   4   67.79    7.60
   5   9   4   58.69    6.80
   5   9   4   63.19   11.70
  -6  -9  -4   33.40    4.50
  -6  -9  -4   39.60    5.20
   6   9   4   44.30    5.90
   6   9   4   23.20    5.20
   6   9   4   30.30    8.80
   6   9   4   35.40    3.90
  -7  -9  -4   21.30    4.00
  -7  -9  -4   32.40    4.70
  -7  -9  -4   26.80    5.30
   7   9   4   30.20    5.50
   7   9   4   28.90    3.30
  -8  -9  -4   79.29    5.70
  -8  -9  -4   76.39    6.60
  -8  -9  -4   71.09    6.20
   8   9   4   72.29    6.30
   8   9   4   80.59    5.40
   8   9   4   77.49    7.30
  -9  -9  -4    6.50    2.00
   9   9   4    2.20    1.40
   9   9   4    2.40    1.80
  -2  10   4   60.69    5.00
  -2  10   4   44.90    5.90
  -1  10   4    1.20    4.00
  -1  10   4    5.10    3.90
   0  10   4   17.30    3.50
   0  10   4   22.80    4.20
   0  10   4   13.70    4.90
   1  10   4   22.30    4.00
   1  10   4   18.00    4.80
   1  10   4   29.30    4.50
  -2 -10  -4   42.70    3.70
   2  10   4   30.80    4.70
   2  10   4   35.90    4.50
   2  10   4   31.70    5.30
   2  10   4   34.10    8.70
  -3 -10  -4   41.30    4.40
  -3 -10  -4   51.89    4.80
   3  10   4   42.00    6.10
   3  10   4   64.99   12.10
   3  10   4   44.10    5.80
  -4 -10  -4  140.59    9.30
  -4 -10  -4  142.29    9.10
   4  10   4  158.68   16.60
   4  10   4  145.19   10.60
   4  10   4  146.59   10.80
   4  10   4  123.39    8.60
  -5 -10  -4  169.48   10.20
  -5 -10  -4  162.58   10.60
   5  10   4  163.78   11.70
   5  10   4  141.79    9.30
   5  10   4  159.28   11.10
  -6 -10  -4   37.80    4.90
  -6 -10  -4   45.70    4.70
   6  10   4   38.10    3.90
   6  10   4   35.90    5.40
   6  10   4   47.30    5.50
  -7 -10  -4    9.70    2.90
  -7 -10  -4    9.50    2.40
  -7 -10  -4    5.60    2.80
   7  10   4    8.70    3.00
   7  10   4    4.10    3.80
   7  10   4    8.50    2.10
  -8 -10  -4    3.30    2.30
  -8 -10  -4    5.80    1.90
   8  10   4    3.70    2.00
   8  10   4    1.30    3.10
   8  10   4    8.80    1.70
   0  11   4   34.20    5.10
   0  11   4   49.40    5.10
   1  11   4   30.30    3.70
   1  11   4   27.90    5.90
   1  11   4   25.90    3.40
   2  11   4   41.10    5.70
   2  11   4   52.09    5.30
  -3 -11  -4   16.60    2.40
   3  11   4   19.00    4.50
   3  11   4   12.30    3.70
  -4 -11  -4   48.90    4.50
  -4 -11  -4   48.80    4.40
   4  11   4   46.40    5.80
   4  11   4   49.30    5.80
  -5 -11  -4   10.40    2.40
  -5 -11  -4    8.00    2.50
  -5 -11  -4   10.40    2.60
   5  11   4    4.50    2.90
   5  11   4    7.10    3.60
  -6 -11  -4   35.30    4.10
  -6 -11  -4   29.20    3.60
  -6 -11  -4   33.80    3.70
   6  11   4   27.50    4.20
   6  11   4   36.50    5.10
  -7 -11  -4    3.80    1.90
  -7 -11  -4    2.60    1.70
  -7 -11  -4    4.80    2.10
   7  11   4    0.10    3.10
   7  11   4   -0.30    2.10
   2  12   4    4.10    2.40
   2  12   4   -1.50    2.80
   3  12   4    2.30    2.90
   3  12   4    4.30    2.80
   4  12   4   27.40    4.20
   4  12   4   30.50    4.20
  -5 -12  -4   15.80    2.10
   5  12   4   15.30    3.40
   5  12   4   13.30    3.10
  -6 -12  -4    9.50    1.80
   6  12   4    4.50    2.80
   6  12   4    7.60    2.40
   6  11  -5   44.60    4.40
  -6 -11   5   55.59    4.40
  -6 -11   5   37.30    5.50
   5  11  -5   12.80    2.80
  -5 -11   5    6.20    3.20
  -5 -11   5   10.10    2.50
  -5 -11   5   10.00    2.70
   4  11  -5    2.50    2.40
  -4 -11   5    2.80    3.10
  -4 -11   5    2.50    1.90
   3  11  -5   19.50    3.80
  -3 -11   5   16.60    3.20
  -3 -11   5   19.00    3.00
   2  11  -5   23.30    3.60
  -2 -11   5   12.60    4.10
   1  11  -5   26.10    3.60
   0  11  -5    3.10    1.90
   7  10  -5   20.90    3.10
   7  10  -5   18.70    3.10
  -7 -10   5   14.50    3.40
  -7 -10   5   22.30    3.10
   6  10  -5    4.00    2.70
   6  10  -5    1.10    2.30
   6  10  -5    0.40    3.30
   6  10  -5    3.00    2.70
  -6 -10   5    1.70    2.30
  -6 -10   5    2.10    3.30
  -6 -10   5    4.90    2.80
   5  10  -5   13.90    3.50
   5  10  -5   14.30    3.50
  -5 -10   5   14.30    3.80
  -5 -10   5   13.90    3.20
   4  10  -5   77.69    7.30
   4  10  -5   83.59    7.20
  -4 -10   5   85.19    7.00
  -4 -10   5   76.59    7.50
   3  10  -5   60.99    5.80
   3  10  -5   54.19    6.10
  -3 -10   5   45.90    5.50
  -3 -10   5   53.29    5.40
   2  10  -5   12.00    3.60
  -2 -10   5    7.80    2.60
   1  10  -5   63.19    6.30
  -1 -10   5   51.89    5.10
  -1 -10   5   68.19    5.50
   0  10  -5   31.10    4.40
  -1  10  -5    4.70    2.30
  -2  10  -5    4.90    1.90
   8   9  -5    8.60    2.00
   8   9  -5   14.10    2.90
  -8  -9   5    9.10    2.80
   7   9  -5   49.70    5.60
   7   9  -5   50.79    6.10
  -7  -9   5   53.39    5.90
  -7  -9   5   60.39    5.30
  -7  -9   5   49.60    7.40
   6   9  -5    0.30    2.20
   6   9  -5    1.60    3.20
   6   9  -5    3.60    3.10
   6   9  -5    1.10    2.60
  -6  -9   5    5.00    2.80
  -6  -9   5    1.70    3.70
  -6  -9   5    2.30    3.00
   5   9  -5  148.09   10.70
   5   9  -5  129.39    9.00
   5   9  -5  126.49   10.40
   5   9  -5  140.99   10.10
  -5  -9   5  141.29   10.70
  -5  -9   5  146.19   10.20
   4   9  -5  182.88   11.80
   4   9  -5  187.48   12.80
   4   9  -5  165.38   12.50
   4   9  -5  151.18   10.30
  -4  -9   5  170.18   12.10
  -4  -9   5  165.98   11.30
   3   9  -5   82.79    7.80
   3   9  -5   76.59    7.50
  -3  -9   5   88.39    7.50
  -3  -9   5   48.90    7.80
  -3  -9   5   61.39    7.40
  -3  -9   5   71.49    6.40
   2   9  -5  377.36   21.20
   2   9  -5  397.36   21.80
  -2  -9   5  381.76   24.10
  -2  -9   5  367.76   20.10
  -2  -9   5  340.37   19.80
  -2  -9   5  336.57   21.50
   1   9  -5  348.07   22.60
  -1  -9   5  357.86   19.40
  -1  -9   5  348.27   22.80
  -1  -9   5  367.66   19.20
   0   9  -5   11.30    3.00
   0   9  -5    1.30    2.90
   0  -9   5    8.50    2.40
   0  -9   5    3.80    2.70
  -1   9  -5   11.70    3.00
  -1   9  -5   15.70    3.60
   1  -9   5   12.20    2.40
  -2   9  -5   26.50    3.60
  -2   9  -5   32.00    4.00
  -3   9  -5   17.10    2.70
  -3   9  -5   17.40    3.20
   8   8  -5   19.10    4.20
   8   8  -5   16.90    3.00
  -8  -8   5   17.30    2.50
  -8  -8   5    8.40    3.20
   7   8  -5    2.50    2.90
   7   8  -5    4.60    3.30
  -7  -8   5    2.80    3.80
  -7  -8   5    6.80    2.70
  -7  -8   5    1.90    2.90
   6   8  -5   15.30    3.60
   6   8  -5   13.60    4.50
   6   8  -5   13.10    3.50
  -6  -8   5   12.80    3.50
  -6  -8   5    7.20    4.70
  -6  -8   5   17.40    5.60
  -6  -8   5   13.70    4.20
   5   8  -5  325.37   20.20
   5   8  -5  352.06   20.90
   5   8  -5  324.37   19.30
  -5  -8   5  348.47   19.80
  -5  -8   5  352.66   20.50
  -5  -8   5  341.27   21.10
   4   8  -5  108.89    9.30
   4   8  -5  114.29    9.90
   4   8  -5  106.59    9.60
  -4  -8   5  131.19    9.20
  -4  -8   5  119.69    9.80
  -4  -8   5  108.49   10.30
   3   8  -5  138.89   10.60
   3   8  -5  126.39   10.50
   3   8  -5  153.98   11.10
   3   8  -5  148.69   11.40
   3   8  -5  140.99   10.30
  -3  -8   5  152.98   12.20
  -3  -8   5  142.89   10.20
  -3  -8   5  139.19   11.10
   2   8  -5   87.29    7.70
   2   8  -5   82.89    8.00
   2   8  -5   68.89    7.40
  -2  -8   5   81.19    7.00
  -2  -8   5   76.29    6.30
   1   8  -5  108.89    9.10
   1   8  -5  109.19    9.10
   1   8  -5   88.89    8.00
  -1  -8   5   99.79   10.50
  -1  -8   5  110.79    7.50
  -1  -8   5   98.69    7.10
   0   8  -5   53.49    6.20
   0   8  -5   54.09    6.40
   0   8  -5   62.99    6.20
   0  -8   5   62.99    8.60
   0  -8   5   54.19    5.00
   0  -8   5   54.69    5.00
  -1   8  -5   26.10    4.70
  -1   8  -5   35.00    5.40
   1  -8   5   29.20    3.70
   1  -8   5   23.80    3.50
  -2   8  -5   53.09    5.50
  -2   8  -5   49.80    5.50
   2  -8   5   62.19    5.20
   2  -8   5   48.90    4.80
  -3   8  -5   52.89    5.40
  -3   8  -5   45.80    4.80
   3  -8   5   40.80    4.20
   3  -8   5   42.30    5.80
  -4   8  -5   11.60    2.60
   4  -8   5   17.40    2.70
   8   7  -5   72.89    7.20
   8   7  -5   79.69    6.00
  -8  -7   5   70.19    7.40
  -8  -7   5   63.59    6.60
  -8  -7   5   62.99    6.50
   7   7  -5  182.08   12.00
   7   7  -5  137.99   19.50
   7   7  -5  174.08   13.20
  -7  -7   5  170.88   12.60
  -7  -7   5  176.98   13.70
  -7  -7   5  182.58   12.20
  -7  -7   5  186.08   13.10
   6   7  -5    1.10    4.20
   6   7  -5    4.50    3.10
   6   7  -5    3.80    3.60
  -6  -7   5    2.40    4.60
  -6  -7   5   -4.30    2.90
  -6  -7   5    1.00    2.60
  -6  -7   5   -2.50    3.10
   5   7  -5   88.99   11.40
   5   7  -5  104.99    8.40
   5   7  -5  108.09   10.10
   5   7  -5  106.39    9.20
  -5  -7   5   98.89    8.60
  -5  -7   5  107.79   10.30
  -5  -7   5   98.99    9.70
   4   7  -5    4.50    3.60
   4   7  -5    2.60    3.10
   4   7  -5    7.30    3.60
   4   7  -5    7.80    6.50
  -4  -7   5    0.30    3.50
  -4  -7   5    4.60    2.90
  -4  -7   5    2.00    3.20
   3   7  -5  197.38   13.50
   3   7  -5  215.58   13.20
   3   7  -5  208.88   13.50
   3   7  -5  183.28   13.20
  -3  -7   5  199.58   14.10
  -3  -7   5  183.88   17.10
  -3  -7   5  202.08   12.30
  -3  -7   5  202.08   12.70
   2   7  -5   92.79    8.20
   2   7  -5   99.99    8.60
   2   7  -5   93.39    8.10
   2   7  -5   90.09    7.70
  -2  -7   5  100.99    6.90
  -2  -7   5   82.29   15.20
  -2  -7   5   94.19    7.30
   1   7  -5   70.59    7.00
   1   7  -5   68.09    6.70
   1   7  -5   61.39    6.20
  -1  -7   5   52.29    7.70
  -1  -7   5   59.59    5.10
  -1  -7   5   67.59    5.40
   0   7  -5   24.70    4.50
   0   7  -5   28.70    4.90
   0   7  -5   27.40    5.00
   0   7  -5   39.60    5.00
   0  -7   5   32.80    6.50
   0  -7   5   32.90    3.80
   0  -7   5   30.60    3.60
  -1   7  -5  226.28   14.30
  -1   7  -5  252.67   15.00
  -1   7  -5  235.58   14.50
  -1   7  -5  222.08   14.10
  -1   7  -5  232.78   16.40
   1  -7   5  221.98   13.10
   1  -7   5  234.58   13.40
   1  -7   5  233.58   16.30
  -2   7  -5  377.16   19.90
  -2   7  -5  324.17   22.20
  -2   7  -5  367.16   19.70
  -2   7  -5  339.87   19.10
   2  -7   5  329.67   18.20
   2  -7   5  292.47   18.70
  -3   7  -5   16.70    4.10
  -3   7  -5   10.90    3.20
   3  -7   5    8.60    3.40
   3  -7   5   13.50    3.40
  -4   7  -5    4.10    2.80
  -4   7  -5    0.60    2.00
   4  -7   5    1.80    2.40
   4  -7   5    0.20    1.80
  -5   7  -5   14.30    2.80
   5  -7   5   19.00    2.40
   9   6  -5   20.20    3.50
  -9  -6   5   22.00    3.80
   8   6  -5   28.80    3.00
   8   6  -5   34.80    4.80
   8   6  -5   23.50    4.50
  -8  -6   5   23.40    5.30
  -8  -6   5   24.40    4.40
   7   6  -5    1.20    1.90
   7   6  -5    2.80    3.70
   7   6  -5    0.80    2.30
   7   6  -5    1.90    3.90
  -7  -6   5    1.30    2.30
  -7  -6   5    2.00    3.00
  -7  -6   5    3.70    4.80
  -7  -6   5    3.00    3.40
   6   6  -5   18.90    5.40
   6   6  -5   16.80    5.10
   6   6  -5   25.00    4.70
  -6  -6   5   14.20    4.60
  -6  -6   5   19.00    6.30
  -6  -6   5   20.50    4.60
  -6  -6   5   13.00    3.60
   5   6  -5   74.79    8.60
   5   6  -5   80.59    7.90
   5   6  -5   63.09    6.40
   5   6  -5   56.09    9.40
  -5  -6   5   66.19    7.20
  -5  -6   5   79.09    7.10
  -5  -6   5   66.89    8.10
   4   6  -5    5.10    4.20
   4   6  -5    2.30    3.00
   4   6  -5    0.90    2.50
   4   6  -5    0.30    3.10
   4   6  -5    4.00    2.80
  -4  -6   5    1.70    5.10
  -4  -6   5   -0.10    2.30
  -4  -6   5    1.90    3.40
  -4  -6   5    2.40    2.70
   3   6  -5   18.30    4.10
   3   6  -5   27.60    5.20
   3   6  -5   24.30    5.90
   3   6  -5   26.60    4.20
   3   6  -5   21.70    4.20
  -3  -6   5   23.40    4.70
  -3  -6   5   26.30    3.70
  -3  -6   5   17.80    3.50
  -3  -6   5   20.30    5.60
   2   6  -5  307.47   17.30
   2   6  -5  279.07   16.60
   2   6  -5  306.77   17.10
  -2  -6   5  302.07   16.10
  -2  -6   5  281.37   19.00
  -2  -6   5  272.37   15.60
   1   6  -5   83.79    7.20
   1   6  -5   84.29    7.40
   1   6  -5   80.99    7.10
   1   6  -5   90.29    7.20
   1   6  -5   71.39    6.20
  -1  -6   5   80.09    7.60
  -1  -6   5   87.79    5.90
  -1  -6   5   74.29    5.60
   0   6  -5    3.10    2.90
   0   6  -5    4.90    2.80
   0   6  -5    3.70    2.70
   0   6  -5    4.20    2.90
   0   6  -5    2.40    2.60
   0  -6   5    2.20    2.90
   0  -6   5    3.30    2.10
   0  -6   5    0.70    1.90
  -1   6  -5  122.09    9.20
  -1   6  -5  112.09    8.80
  -1   6  -5  127.89    9.30
  -1   6  -5  114.89   10.50
  -1   6  -5  128.59    8.90
   1  -6   5  110.99    9.90
   1  -6   5  115.29    9.70
   1  -6   5  121.59    8.00
  -2   6  -5   87.49    7.60
  -2   6  -5   72.29    9.40
   2  -6   5   64.09    8.50
  -3   6  -5  191.08   12.70
  -3   6  -5  169.98   12.30
  -3   6  -5  196.68   12.00
  -3   6  -5  184.88   12.20
  -3   6  -5  182.08   15.60
   3  -6   5  177.08   13.30
   3  -6   5  184.38   11.90
   3  -6   5  186.78   11.40
  -4   6  -5  197.58   12.00
  -4   6  -5  191.08   13.00
  -4   6  -5  207.38   12.40
  -4   6  -5  206.38   13.00
   4  -6   5  203.98   12.20
   4  -6   5  195.98   12.70
  -5   6  -5   10.30    3.20
   5  -6   5    9.10    2.60
   5  -6   5   11.20    3.20
   5  -6   5    9.40    4.00
  -6   6  -5    1.90    1.90
   6  -6   5    0.60    1.70
   9   5  -5   38.10    4.80
   9   5  -5   46.50    3.30
  -9  -5   5   40.60    5.80
  -9  -5   5   28.00    4.00
   8   5  -5    7.90    2.20
   8   5  -5    6.60    2.80
   8   5  -5    7.00    3.80
   8   5  -5    8.60    4.60
  -8  -5   5    4.90    3.80
  -8  -5   5    4.70    3.30
  -8  -5   5    7.30    4.40
   7   5  -5    1.10    3.50
   7   5  -5    6.40    4.00
   7   5  -5    7.70    2.70
   7   5  -5    7.70    5.00
  -7  -5   5   11.20    2.60
  -7  -5   5    2.60    3.70
  -7  -5   5    5.10    4.90
  -7  -5   5    5.10    3.80
   6   5  -5  123.69   11.90
   6   5  -5  110.29    8.50
   6   5  -5  131.99   10.10
   6   5  -5  131.89   11.80
  -6  -5   5  115.39    9.80
  -6  -5   5  127.39    9.20
  -6  -5   5  139.49   12.60
   5   5  -5   61.59    7.00
   5   5  -5   45.40    7.70
   5   5  -5   52.99    7.20
   5   5  -5   46.40    5.10
  -5  -5   5   52.59    7.40
  -5  -5   5   47.80    5.90
  -5  -5   5   56.69    6.00
   4   5  -5   45.00    5.50
   4   5  -5   48.20    6.50
   4   5  -5   46.40    5.60
   4   5  -5   63.39    8.50
  -4  -5   5   51.69    5.90
  -4  -5   5   54.49    7.10
  -4  -5   5   44.50    5.20
  -4  -5   5   46.40    7.90
   3   5  -5  242.48   15.00
   3   5  -5  239.18   16.60
   3   5  -5  252.57   14.90
   3   5  -5  230.08   15.30
  -3  -5   5  235.38   17.40
  -3  -5   5  237.88   15.40
  -3  -5   5  247.98   14.10
  -3  -5   5  252.87   13.90
   2   5  -5   45.70    6.70
   2   5  -5   55.79    6.00
  -2  -5   5   47.20    6.70
  -2  -5   5   50.59    4.70
  -2  -5   5   41.90    4.10
   1   5  -5    9.10    2.00
  -1  -5   5    9.30    2.00
  -1  -5   5    6.50    2.10
  -1  -5   5    5.60    3.00
   0   5  -5  243.78   14.80
   0   5  -5  231.18   14.10
   0  -5   5  221.78   13.10
   0  -5   5  243.98   15.60
   0  -5   5  275.17   13.40
  -1   5  -5   28.10    4.00
  -1   5  -5   23.90    5.00
  -1   5  -5   27.70    4.30
   1  -5   5   30.40    5.30
   1  -5   5   27.70    3.50
   1  -5   5   20.70    3.10
  -2   5  -5   76.09    6.50
  -2   5  -5   84.19    7.40
  -2   5  -5   71.89    7.00
  -2   5  -5   73.09    9.30
   2  -5   5   65.29    7.90
   2  -5   5   65.99    7.60
   2  -5   5   64.59    5.70
   2  -5   5   80.89    6.50
  -3   5  -5   34.80    5.50
  -3   5  -5   33.00    5.30
  -3   5  -5   30.30    4.60
  -3   5  -5   24.60    6.20
   3  -5   5   26.50    4.50
   3  -5   5   24.50    3.80
   3  -5   5   24.00    5.50
  -4   5  -5  199.38   12.50
  -4   5  -5  206.28   17.30
  -4   5  -5  220.78   12.90
  -4   5  -5  200.78   13.50
  -4   5  -5  197.98   13.40
   4  -5   5  192.58   15.00
   4  -5   5  200.18   13.30
   4  -5   5  203.28   12.50
  -5   5  -5   25.20    4.10
  -5   5  -5   34.20    4.00
  -5   5  -5   32.50    5.00
  -5   5  -5   34.10    4.10
   5  -5   5   22.80    6.40
   5  -5   5   20.30    4.30
   5  -5   5   25.80    7.60
   5  -5   5   34.50    4.40
  -6   5  -5   11.00    3.20
  -6   5  -5    3.20    2.20
   6  -5   5    6.00    2.40
   6  -5   5    5.00    2.80
   9   4  -5   15.10    3.50
   9   4  -5   14.70    2.20
  -9  -4   5   11.90    3.00
  -9  -4   5   10.10    2.90
   8   4  -5   49.00    6.40
   8   4  -5   51.09    5.30
   8   4  -5   35.30    7.50
  -8  -4   5   46.80    6.90
  -8  -4   5   44.00    6.60
   7   4  -5   53.59    8.30
   7   4  -5   56.99    7.50
   7   4  -5   46.90    5.60
   7   4  -5   70.09    6.80
  -7  -4   5   51.29    7.10
  -7  -4   5   54.29    8.10
   6   4  -5   44.40    7.20
   6   4  -5   70.49    7.20
   6   4  -5   53.59    5.80
   6   4  -5   60.19    7.90
  -6  -4   5   40.90    6.90
  -6  -4   5   51.39    7.50
  -6  -4   5   59.29    5.70
  -6  -4   5   51.99    6.10
   5   4  -5  212.68   15.10
   5   4  -5  224.38   15.60
   5   4  -5  188.08   12.40
   5   4  -5  208.58   13.60
  -5  -4   5  215.68   18.00
  -5  -4   5  216.38   12.90
  -5  -4   5  216.78   15.10
  -5  -4   5  183.68   15.90
   4   4  -5  137.69   10.20
   4   4  -5  140.99   11.30
   4   4  -5  136.29   10.50
  -4  -4   5  138.59   12.50
  -4  -4   5  136.79   12.60
  -4  -4   5  145.39   11.10
  -4  -4   5  144.69    9.80
   3   4  -5   95.99    8.40
   3   4  -5   94.69    8.70
  -3  -4   5   97.69    6.80
  -3  -4   5  107.59   10.40
  -3  -4   5   84.79    8.00
  -3  -4   5   91.09    6.90
   2   4  -5 1079.99   54.39
   2   4  -5 1068.99   53.09
  -2  -4   5 1036.00   54.29
  -2  -4   5 1055.79   51.79
   1   4  -5   72.99    5.00
   1   4  -5   71.29    8.00
  -1  -4   5   72.49    5.30
  -1  -4   5   82.19    7.20
   0   4  -5   64.19    6.20
   0  -4   5   66.79    5.40
   0  -4   5   59.09    6.50
   0  -4   5   60.49    4.90
   0  -4   5   75.19    5.20
  -1   4  -5  166.98   12.20
   1  -4   5  173.18   11.50
   1  -4   5  165.58    9.70
  -2   4  -5   30.60    4.40
  -2   4  -5   30.80    4.00
  -2   4  -5   56.49    7.50
  -2   4  -5   30.10    4.50
   2  -4   5   46.30    4.60
   2  -4   5   41.60    5.90
  -3   4  -5  216.18   12.60
  -3   4  -5  211.78   13.20
  -3   4  -5  204.58   13.30
  -3   4  -5  203.48   16.30
   3  -4   5  205.28   14.50
  -4   4  -5    9.80    3.60
  -4   4  -5    8.60    3.00
  -4   4  -5    8.80    4.20
  -4   4  -5    8.00    5.00
   4  -4   5    6.20    4.50
   4  -4   5    6.80    3.60
  -5   4  -5   27.00    3.90
  -5   4  -5   26.70    5.10
  -5   4  -5   24.00    7.20
  -5   4  -5   30.90    4.10
  -5   4  -5   29.50    5.30
   5  -4   5   23.60    4.00
   5  -4   5   25.20    6.20
   5  -4   5   29.10    5.10
  -6   4  -5    0.70    2.40
  -6   4  -5    2.60    2.90
  -6   4  -5    2.00    2.60
   6  -4   5    1.70    2.30
   6  -4   5    1.40    2.90
   6  -4   5    6.20    4.10
   6  -4   5    0.60    4.20
  -7   4  -5   15.20    2.60
  -7   4  -5   15.20    2.90
   7  -4   5   15.20    3.30
   7  -4   5   18.70    3.10
   7  -4   5   14.40    3.60
   9   3  -5    1.40    1.50
  -9  -3   5    1.00    1.90
  -9  -3   5    3.30    2.20
   8   3  -5   17.80    6.30
   8   3  -5   13.20    4.20
   8   3  -5   13.30    3.00
  -8  -3   5   16.00    4.60
  -8  -3   5   16.50    4.20
   7   3  -5   70.39    8.70
   7   3  -5   72.99    6.80
   7   3  -5   73.59    7.00
   7   3  -5   53.29    8.10
  -7  -3   5   66.09    8.30
  -7  -3   5   80.89    9.80
  -7  -3   5   70.29    7.60
   6   3  -5  164.38   14.30
   6   3  -5  164.08   13.60
   6   3  -5  169.68   14.10
   6   3  -5  164.58   10.30
  -6  -3   5  178.98   13.90
  -6  -3   5  167.78   13.70
  -6  -3   5  170.98   10.20
   5   3  -5  407.76   22.90
   5   3  -5  370.36   19.80
   5   3  -5  395.56   23.30
   5   3  -5  365.86   21.20
   5   3  -5  376.26   22.60
  -5  -3   5  373.16   20.30
  -5  -3   5  380.66   22.90
  -5  -3   5  349.07   22.20
  -5  -3   5  375.26   24.70
  -5  -3   5  365.66   20.70
   4   3  -5  660.53   34.50
   4   3  -5  720.83   37.40
   4   3  -5  729.63   37.20
   4   3  -5  689.93   35.90
   4   3  -5  659.83   35.00
  -4  -3   5  743.13   39.10
  -4  -3   5  677.13   35.20
  -4  -3   5  678.83   35.50
  -4  -3   5  728.33   37.20
   3   3  -5  563.34   30.10
   3   3  -5  560.34   28.40
   3   3  -5  573.34   30.40
  -3  -3   5  579.04   31.50
  -3  -3   5  548.85   28.70
  -3  -3   5  547.65   29.90
  -3  -3   5  570.34   28.60
   2   3  -5  392.76   20.30
  -2  -3   5  348.57   20.30
  -2  -3   5  311.37   17.80
   1   3  -5  149.09   11.10
   1   3  -5  156.18   11.10
   1   3  -5  143.29    8.20
  -1  -3   5  158.68    8.70
  -1  -3   5  157.58   10.20
   0   3  -5  858.21   42.10
   0   3  -5  818.72   41.80
   0  -3   5  889.11   40.90
   0  -3   5  833.42   41.70
   0  -3   5  791.42   41.00
   0  -3   5  836.12   42.30
  -1   3  -5   77.19    7.90
   1  -3   5   77.19    5.60
   1  -3   5   71.79    7.80
   1  -3   5   87.79    7.10
  -2   3  -5  683.43   35.50
   2  -3   5  601.54   33.50
  -3   3  -5  257.07   18.40
  -3   3  -5  237.68   13.70
  -3   3  -5  225.38   15.80
  -3   3  -5  264.67   14.70
   3  -3   5  251.77   14.10
   3  -3   5  248.78   13.60
   3  -3   5  219.38   15.40
  -4   3  -5  121.29   13.00
  -4   3  -5  128.49    9.90
  -4   3  -5  145.89    9.90
  -4   3  -5  133.49    8.90
   4  -3   5  131.39    9.00
   4  -3   5  135.09   11.30
   4  -3   5  129.99    9.90
  -5   3  -5   16.30    3.50
  -5   3  -5   16.90    4.60
  -5   3  -5   15.70    4.20
  -5   3  -5   24.10    6.20
   5  -3   5   19.10    4.60
  -6   3  -5  128.19   15.30
  -6   3  -5  107.69    9.10
  -6   3  -5  122.79    9.30
  -6   3  -5  116.39    8.10
  -6   3  -5  111.69    7.90
   6  -3   5  117.19    9.80
   6  -3   5  124.29    8.90
   6  -3   5  110.99   11.40
   6  -3   5  115.19   15.30
  -7   3  -5   42.70    5.20
  -7   3  -5   38.80    4.50
   7  -3   5   50.99    5.00
   7  -3   5   45.80    5.50
   7  -3   5   39.90    6.10
   9   2  -5   -2.30    1.40
  -9  -2   5   -0.40    2.00
  -9  -2   5    0.80    1.80
   8   2  -5   -0.10    3.60
   8   2  -5    2.20    2.40
   8   2  -5    1.00    2.90
  -8  -2   5    1.00    2.80
  -8  -2   5    1.60    2.60
   7   2  -5   63.99    9.30
   7   2  -5   66.89    8.10
   7   2  -5   53.49    6.30
   7   2  -5   61.39    5.70
   7   2  -5   37.00    5.30
  -7  -2   5   47.00    6.50
  -7  -2   5   41.00    6.90
   6   2  -5   18.80    5.10
   6   2  -5   18.20    5.90
   6   2  -5   20.30    5.10
   6   2  -5   15.20    3.50
   6   2  -5   16.70    4.00
  -6  -2   5   17.90    4.70
  -6  -2   5   13.90    4.70
  -6  -2   5   13.00    5.30
   5   2  -5  166.08   13.40
   5   2  -5  189.68   11.70
   5   2  -5  165.78   14.20
   5   2  -5  177.68   10.90
   5   2  -5  176.08   13.10
  -5  -2   5  179.88   14.70
  -5  -2   5  180.18   13.00
  -5  -2   5  175.28   13.20
  -5  -2   5  164.68   11.40
  -5  -2   5  165.58   10.20
  -5  -2   5  167.08   10.80
   4   2  -5  203.98   14.30
   4   2  -5  196.88   12.40
   4   2  -5  209.68   12.10
   4   2  -5  210.38   14.30
   4   2  -5  215.58   14.00
  -4  -2   5  218.68   15.30
  -4  -2   5  210.48   12.10
  -4  -2   5  223.18   14.30
  -4  -2   5  200.48   12.40
   3   2  -5  146.69   12.70
   3   2  -5  168.68   11.30
   3   2  -5  159.68   10.20
   3   2  -5  168.88   11.20
   3   2  -5  166.88   10.00
  -3  -2   5  170.48   10.10
  -3  -2   5  155.48   11.00
  -3  -2   5  166.78   12.20
  -3  -2   5  162.38   11.30
   2   2  -5 1168.28   55.99
   2   2  -5 1173.28   56.89
  -2  -2   5 1100.99   55.39
  -2  -2   5 1117.39   57.19
   1   2  -5  490.25   25.00
   1   2  -5  533.65   26.50
   1   2  -5  424.96   30.00
   1   2  -5  481.35   25.60
  -1  -2   5  480.25   28.90
  -1  -2   5  538.05   24.80
   0   2  -5  320.37   17.60
   0   2  -5  296.17   16.10
   0   2  -5  308.07   16.80
   0   2  -5  299.67   17.60
   0  -2   5  282.57   16.40
   0  -2   5  322.17   15.60
   0  -2   5  291.67   16.60
  -1   2  -5   66.59    7.50
  -1   2  -5   68.29    6.90
   1  -2   5   62.49    4.90
   1  -2   5   61.29    6.60
   1  -2   5   66.69    5.90
  -2   2  -5   54.79    7.10
  -2   2  -5   62.59    9.50
   2  -2   5   66.89    5.30
   2  -2   5   51.59    6.10
  -3   2  -5  550.84   31.70
  -3   2  -5  538.55   34.40
   3  -2   5  586.24   28.30
   3  -2   5  534.65   29.70
   3  -2   5  541.25   27.80
  -4   2  -5  241.18   14.30
  -4   2  -5  239.88   21.80
  -4   2  -5  251.77   13.90
  -4   2  -5  236.48   14.10
  -4   2  -5  228.38   17.70
   4  -2   5  217.28   15.60
   4  -2   5  237.18   13.60
   4  -2   5  230.58   14.20
  -5   2  -5   48.00    8.70
  -5   2  -5   74.49    8.20
  -5   2  -5   54.09    5.40
   5  -2   5   56.69    7.90
   5  -2   5   52.39    5.30
   5  -2   5   49.60    6.40
  -6   2  -5   47.30    5.00
  -6   2  -5   42.20    5.70
  -6   2  -5   57.29    6.50
  -6   2  -5   31.00    7.10
   6  -2   5   45.70    4.80
   6  -2   5   44.10    5.40
   6  -2   5   40.00    6.10
   6  -2   5   29.60    8.90
  -7   2  -5   24.20    4.00
  -7   2  -5   24.30    3.20
  -7   2  -5   20.80    4.20
   7  -2   5   15.20    4.20
   7  -2   5   17.70    6.20
   7  -2   5   17.90    2.80
   7  -2   5   21.80    4.80
   7  -2   5    7.70    4.60
  -8   2  -5   44.90    4.80
  -8   2  -5   43.20    4.20
   8  -2   5   39.00    4.40
   8  -2   5   38.60    6.90
   8  -2   5   33.80    6.90
   8   1  -5   22.90    3.80
   8   1  -5   23.40    6.10
   8   1  -5   27.90    4.40
  -8  -1   5   33.10    5.60
  -8  -1   5   27.40    4.10
   7   1  -5   13.00    6.90
   7   1  -5   19.20    4.70
   7   1  -5   20.20    3.80
  -7  -1   5   21.60    7.50
  -7  -1   5   14.40    4.30
   6   1  -5   37.30    7.10
   6   1  -5   35.20    5.20
   6   1  -5   30.30    5.60
   6   1  -5   35.30    6.00
  -6  -1   5   32.40    8.60
  -6  -1   5   46.10    7.60
  -6  -1   5   42.40    5.30
  -6  -1   5   41.80    6.50
   5   1  -5   26.50    5.60
   5   1  -5   30.70    5.40
   5   1  -5   30.10    7.30
   5   1  -5   21.60    3.80
   5   1  -5   25.80    4.10
   5   1  -5   24.30    4.30
  -5  -1   5   33.00    6.10
  -5  -1   5   26.40    5.50
  -5  -1   5   30.00    5.90
  -5  -1   5   29.80    4.80
   4   1  -5  317.57   17.60
   4   1  -5  312.37   19.40
   4   1  -5  307.47   17.10
   4   1  -5  313.57   20.50
   4   1  -5  310.47   18.60
  -4  -1   5  335.27   19.30
  -4  -1   5  357.46   20.20
  -4  -1   5  276.17   16.30
  -4  -1   5  315.67   16.80
  -4  -1   5  297.37   16.80
   3   1  -5  699.83   35.90
   3   1  -5  697.73   35.90
   3   1  -5  688.43   37.80
   3   1  -5  764.62   37.60
  -3  -1   5  728.23   37.90
  -3  -1   5  710.53   35.70
  -3  -1   5  734.93   40.50
  -3  -1   5  714.83   35.20
   2   1  -5  174.38   11.00
   2   1  -5  180.78   11.20
   2   1  -5  174.78   10.00
  -2  -1   5  163.58    9.90
  -2  -1   5  179.78   11.60
   1   1  -5   42.80    4.60
   1   1  -5   32.40    6.70
   1   1  -5   46.20    4.80
  -1  -1   5   42.50    4.10
  -1  -1   5   42.90    5.00
   0   1  -5 4542.55  217.48
   0  -1   5 4575.04  216.28
  -1   1  -5  134.19    7.80
  -1   1  -5  133.99   10.90
  -1   1  -5  121.69   10.70
   1  -1   5  123.69    9.50
   1  -1   5  138.39    8.50
   1  -1   5  131.79    7.70
  -2   1  -5  674.73   37.10
   2  -1   5  611.54   33.00
  -3   1  -5 1229.08   63.09
  -3   1  -5 1200.18   66.69
   3  -1   5 1244.08   59.89
   3  -1   5 1229.38   61.39
  -4   1  -5   80.09    7.40
  -4   1  -5   81.89   14.40
  -4   1  -5   72.19    7.20
  -4   1  -5   76.69    7.20
  -4   1  -5   75.69    6.50
  -4   1  -5  101.49   11.40
   4  -1   5   78.29    6.10
   4  -1   5   68.59    8.40
   4  -1   5   68.99    6.60
  -5   1  -5   13.40    3.50
  -5   1  -5   17.10    3.90
  -5   1  -5    7.40    4.50
  -5   1  -5    8.00    8.50
  -5   1  -5   11.40    2.70
   5  -1   5   11.70    3.20
   5  -1   5   12.00    3.90
   5  -1   5   13.00    4.60
  -6   1  -5   86.59   12.20
  -6   1  -5   74.99    7.80
  -6   1  -5   89.99    8.00
  -6   1  -5   90.29    7.10
   6  -1   5   99.09   13.60
   6  -1   5   91.89    7.60
   6  -1   5   75.39    8.40
   6  -1   5   94.79   11.00
   6  -1   5   81.59    7.10
   6  -1   5   90.89   11.10
  -7   1  -5  126.29   13.90
  -7   1  -5  155.78   10.80
  -7   1  -5  150.48   10.30
  -7   1  -5  160.58    9.80
   7  -1   5  163.08   10.50
   7  -1   5  130.79   14.70
   7  -1   5  148.09    9.60
   7  -1   5  145.59   13.10
   7  -1   5  157.58   11.40
  -8   1  -5   21.50    3.90
  -8   1  -5   14.20    2.40
  -8   1  -5   18.80    2.60
   8  -1   5   15.70    4.00
   8  -1   5   15.10    3.10
   8  -1   5   17.30    2.50
   8  -1   5   17.10    3.80
   8   0  -5   14.80    3.70
   8   0  -5   21.00    3.60
  -8   0   5   12.40    3.40
  -8   0   5   23.50    3.40
   7   0  -5  135.69    9.60
   7   0  -5  106.59   11.10
   7   0  -5  141.09   12.70
  -7   0   5  144.39   11.50
  -7   0   5  128.99   10.00
   6   0  -5   75.29   10.80
   6   0  -5   73.59    8.00
   6   0  -5   66.99    8.10
   6   0  -5   65.19    6.70
  -6   0   5   82.29   10.00
  -6   0   5   64.49    7.80
  -6   0   5   79.39    9.70
  -6   0   5   59.29    6.90
   5   0  -5   27.40    6.50
   5   0  -5   30.10    4.20
   5   0  -5   29.10    7.50
   5   0  -5   32.00    5.10
   5   0  -5   23.30    4.90
  -5   0   5   23.70    4.40
  -5   0   5   31.00    4.80
  -5   0   5   30.60    6.50
  -5   0   5   38.20    6.40
  -5   0   5   26.70    5.20
   4   0  -5  163.28   10.10
   4   0  -5  166.68   14.10
   4   0  -5  163.48   12.60
   4   0  -5  155.88   10.50
   4   0  -5  157.78   11.40
  -4   0   5  125.19   11.20
  -4   0   5  165.78   10.60
  -4   0   5  145.89   12.40
  -4   0   5  170.28   12.10
   3   0  -5  416.56   23.30
   3   0  -5  417.06   25.10
   3   0  -5  460.75   24.20
   3   0  -5  398.06   21.90
   3   0  -5  429.56   22.30
  -3   0   5  464.25   21.70
  -3   0   5  405.66   23.60
  -3   0   5  408.66   22.30
   2   0  -5  183.38   11.60
   2   0  -5  202.58   12.70
   2   0  -5  208.38   10.60
  -2   0   5  166.08   10.40
  -2   0   5  182.18   10.10
   1   0  -5   41.50    4.50
   1   0  -5   38.40    3.90
   1   0  -5   42.90    5.00
   1   0  -5   47.50    5.50
  -1   0   5   55.49    4.00
   0   0  -5 1070.89   54.19
   0   0  -5 1183.28   54.19
   0   0  -5 1215.38   55.19
   0   0   5 1046.50   53.59
   0   0   5 1008.50   54.59
  -1   0  -5  690.83   35.90
  -1   0  -5  629.04   35.90
   1   0   5  680.13   35.10
   1   0   5  673.93   33.10
   1   0   5  705.43   33.90
  -2   0  -5 1434.76   69.99
  -2   0  -5 1233.68   65.59
  -2   0  -5 1311.87   70.19
   2   0   5 1458.05   66.79
  -3   0  -5  611.54   29.80
  -3   0  -5  572.24   36.80
   3   0   5  612.44   30.00
   3   0   5  581.14   29.60
   3   0   5  602.74   31.50
   3   0   5  582.44   31.40
  -4   0  -5  209.48   13.30
  -4   0  -5  216.78   11.60
  -4   0  -5  233.68   21.60
   4   0   5  219.58   13.00
   4   0   5  221.28   14.80
  -5   0  -5   33.80   12.20
  -5   0  -5   21.10    3.80
  -5   0  -5   21.60    3.30
  -5   0  -5   31.90    6.80
  -5   0  -5   28.80    4.40
  -5   0  -5   31.40    5.20
   5   0   5   20.60    3.40
   5   0   5   28.40    4.60
   5   0   5   24.50    4.50
   5   0   5   33.30    5.80
  -6   0  -5   49.40    6.80
  -6   0  -5   35.60    5.40
  -6   0  -5   35.40    8.10
  -6   0  -5   44.20   14.30
  -6   0  -5   39.40    4.60
   6   0   5   41.00    5.10
   6   0   5   42.90    7.90
   6   0   5   34.40    7.20
   6   0   5   40.40    6.10
   6   0   5   44.00    6.30
   6   0   5   28.20    7.20
  -7   0  -5    8.70    2.80
  -7   0  -5   10.00    3.20
  -7   0  -5    3.60    4.10
  -7   0  -5   12.30    3.90
   7   0   5    3.30    3.90
   7   0   5   10.60    3.10
   7   0   5   11.60    4.20
   7   0   5    4.90    2.80
   7   0   5    6.50    5.70
  -8   0  -5   20.80    3.10
  -8   0  -5   17.20    3.30
   8   0   5   13.00    4.90
   8   0   5   17.90    5.60
   8   0   5   15.60    3.20
   8   0   5   19.40    3.00
   8   0   5   17.70    4.10
  -9   0  -5   14.80    2.50
   9   0   5   16.00    3.70
   9   0   5   19.40    2.00
   8  -1  -5   32.30    3.70
   8  -1  -5   33.50    4.10
  -8   1   5   35.00    3.20
  -8   1   5   26.40    4.40
   7  -1  -5   52.59    7.30
   7  -1  -5   71.69    9.90
  -7   1   5   70.99    6.30
   6  -1  -5   42.70    6.40
   6  -1  -5   59.29    9.10
   6  -1  -5   41.80    5.40
   6  -1  -5   47.70    6.60
  -6   1   5   37.10    5.50
  -6   1   5   43.80    7.10
  -6   1   5   43.90    5.90
  -6   1   5   46.60    7.60
   5  -1  -5   24.30    4.80
   5  -1  -5   26.70    4.30
   5  -1  -5   23.50    4.60
   5  -1  -5   23.50   10.20
  -5   1   5   17.80    4.30
  -5   1   5   21.10    4.70
  -5   1   5   24.30    4.20
  -5   1   5   20.40    4.60
  -5   1   5   17.40    5.80
  -5   1   5    8.60    4.50
   4  -1  -5   68.99   10.60
   4  -1  -5   53.39    6.50
   4  -1  -5   47.30    5.70
   4  -1  -5   57.99    7.70
   4  -1  -5   64.29    5.70
  -4   1   5   64.79    7.70
  -4   1   5   64.69    6.80
  -4   1   5   75.19    8.40
  -4   1   5   59.39    6.80
   3  -1  -5  305.87   17.60
   3  -1  -5  294.77   16.30
   3  -1  -5  315.87   20.50
   3  -1  -5  304.27   18.70
   3  -1  -5  295.17   16.50
  -3   1   5  307.17   17.50
  -3   1   5  311.17   18.20
   2  -1  -5   52.19    6.00
  -2   1   5   51.79    5.20
  -2   1   5   62.59    4.90
   1  -1  -5  752.12   40.70
   1  -1  -5  819.82   41.00
   1  -1  -5  791.32   39.60
   1  -1  -5  799.92   38.60
  -1   1   5  791.52   39.40
  -1   1   5  816.92   39.30
   0  -1  -5    8.70    1.60
   0  -1  -5    7.40    2.00
   0  -1  -5   13.50    3.60
   0   1   5    7.20    2.10
  -1  -1  -5   57.59    4.90
  -1  -1  -5   63.59    4.10
  -1  -1  -5   55.29    7.80
  -1  -1  -5   60.89    7.10
   1   1   5   61.79    5.30
   1   1   5   66.59    6.40
  -2  -1  -5  523.05   28.80
  -2  -1  -5  437.96   22.70
   2   1   5  439.46   23.20
   2   1   5  433.06   25.90
   2   1   5  489.85   24.60
  -3  -1  -5  130.69    7.20
  -3  -1  -5  140.29   15.50
  -3  -1  -5  112.99    8.60
  -3  -1  -5  108.39   12.80
   3   1   5  119.89    9.50
   3   1   5  124.69    8.00
  -4  -1  -5  479.95   23.30
  -4  -1  -5  456.15   24.60
  -4  -1  -5  471.85   25.30
   4   1   5  464.95   25.90
   4   1   5  465.05   24.40
   4   1   5  458.55   23.80
   4   1   5  466.05   26.30
  -5  -1  -5   45.20    5.50
  -5  -1  -5   76.59    7.20
  -5  -1  -5   61.19   14.90
  -5  -1  -5   65.99    9.70
  -5  -1  -5   53.59    6.00
   5   1   5   55.59    5.20
   5   1   5   41.00    6.20
   5   1   5   53.39    8.00
   5   1   5   55.49    5.30
   5   1   5   53.19    6.30
   5   1   5   50.59    5.60
  -6  -1  -5   11.70    3.50
  -6  -1  -5    9.40    3.00
  -6  -1  -5   13.70    3.90
  -6  -1  -5   21.40    4.60
  -6  -1  -5   16.30   10.60
  -6  -1  -5   12.10    5.50
   6   1   5   17.60    5.10
   6   1   5   21.10    6.50
   6   1   5   13.80    3.30
   6   1   5   14.60    3.30
   6   1   5   15.70    4.20
   6   1   5   11.10    5.20
  -7  -1  -5   87.39    6.70
  -7  -1  -5   87.99    7.00
  -7  -1  -5   94.59   19.30
  -7  -1  -5   80.79   11.90
  -7  -1  -5   77.89    7.90
   7   1   5   65.79    8.90
   7   1   5   80.69    8.10
   7   1   5  106.99   13.40
   7   1   5   90.19    7.40
   7   1   5   84.69    7.10
  -8  -1  -5   27.00    4.70
  -8  -1  -5   24.10    3.40
   8   1   5   22.50    7.40
   8   1   5   17.50    3.40
   8   1   5   19.70    3.50
   8   1   5   20.70    6.50
   8   1   5   25.40    6.40
  -9  -1  -5    7.40    2.60
  -9  -1  -5    9.10    2.30
   9   1   5    5.40    3.20
   9   1   5    7.00    1.90
   8  -2  -5   24.70    3.00
   7  -2  -5   18.90    3.50
   7  -2  -5   18.20    5.70
  -7   2   5   19.20    3.00
  -7   2   5   18.10    4.10
   6  -2  -5  228.18   13.50
   6  -2  -5  218.98   20.80
   6  -2  -5  212.18   14.00
   6  -2  -5  187.68   13.70
  -6   2   5  178.18   16.30
  -6   2   5  198.68   13.50
  -6   2   5  194.08   12.90
  -6   2   5  200.18   14.70
  -6   2   5  204.58   13.90
   5  -2  -5   10.90    4.70
   5  -2  -5    8.30    4.10
   5  -2  -5   13.00    3.60
   5  -2  -5   15.80    4.00
  -5   2   5   10.50    3.50
  -5   2   5   10.50    5.40
  -5   2   5   11.00    4.60
  -5   2   5   15.20    4.50
  -5   2   5   13.00    4.30
  -5   2   5    9.90    3.90
   4  -2  -5   95.19    8.70
   4  -2  -5   90.19   10.10
   4  -2  -5  103.99    7.50
   4  -2  -5  101.69   12.60
   4  -2  -5  101.59    8.10
  -4   2   5   86.39    7.90
  -4   2   5   86.89    8.80
  -4   2   5   99.09   10.40
  -4   2   5  100.89    9.40
  -4   2   5   90.69    7.90
  -4   2   5   97.49    8.60
   3  -2  -5   68.89    8.00
   3  -2  -5   88.09   10.30
   3  -2  -5   75.99    7.20
   3  -2  -5   86.69    6.10
   3  -2  -5   78.79    6.40
  -3   2   5   82.29    7.80
  -3   2   5   73.99    7.40
   2  -2  -5 2434.66  115.59
   2  -2  -5 2430.76  117.19
   2  -2  -5 2540.35  119.49
  -2   2   5 2184.28  115.79
  -2   2   5 2462.25  116.79
   1  -2  -5  550.64   31.30
   1  -2  -5  617.14   32.30
   1  -2  -5  603.74   29.00
  -1   2   5  596.94   30.60
   0  -2  -5  103.39    8.50
   0  -2  -5  114.69    6.40
   0  -2  -5  110.79    6.40
   0   2   5   83.79    8.20
   0   2   5   93.29    6.50
  -1  -2  -5  534.05   31.40
  -1  -2  -5  595.34   30.60
  -1  -2  -5  567.84   28.20
   1   2   5  555.34   30.20
   1   2   5  574.64   28.90
  -2  -2  -5  788.22   40.20
   2   2   5  878.11   42.10
  -3  -2  -5  233.98   12.40
  -3  -2  -5  216.48   19.60
  -3  -2  -5  236.28   14.70
  -3  -2  -5  227.38   17.70
   3   2   5  223.88   14.50
   3   2   5  232.68   13.10
  -4  -2  -5  254.17   16.00
  -4  -2  -5  256.47   13.30
  -4  -2  -5  252.17   13.10
  -4  -2  -5  245.58   22.90
   4   2   5  252.07   16.30
   4   2   5  235.58   15.30
   4   2   5  236.28   13.80
   4   2   5  247.38   13.50
   4   2   5  247.18   15.70
  -5  -2  -5  100.09    6.10
  -5  -2  -5  107.99    6.70
  -5  -2  -5   91.99    7.30
  -5  -2  -5   90.59    9.10
  -5  -2  -5   86.99    7.50
  -5  -2  -5   95.29    7.70
   5   2   5   83.39    9.20
   5   2   5   87.49    8.80
   5   2   5  101.39   11.00
   5   2   5  106.29    7.60
   5   2   5   90.89    7.20
   5   2   5  102.79    6.90
   5   2   5  101.39    8.90
  -6  -2  -5   36.20    5.50
  -6  -2  -5   37.00    4.80
  -6  -2  -5   30.60    4.00
  -6  -2  -5   36.80    8.20
  -6  -2  -5   33.70   12.80
  -6  -2  -5   44.00    5.80
   6   2   5   33.10    4.30
   6   2   5   28.80    6.40
   6   2   5   49.60    8.90
   6   2   5   29.50    4.20
   6   2   5   31.90    5.10
   6   2   5   21.20    4.90
  -7  -2  -5   67.89   17.20
  -7  -2  -5   60.09    6.90
  -7  -2  -5   42.50    8.20
  -7  -2  -5   50.99    5.60
   7   2   5   57.19    6.70
   7   2   5   51.59    5.60
   7   2   5   46.10    5.10
   7   2   5   56.49    8.60
   7   2   5   48.00    8.30
  -8  -2  -5  108.89    8.60
  -8  -2  -5  111.09    7.70
   8   2   5   99.09   11.00
   8   2   5   96.89    7.70
   8   2   5  106.49   10.00
   8   2   5  101.89    8.00
  -9  -2  -5   22.50    2.90
  -9  -2  -5   31.80    5.40
   9   2   5   19.70    4.10
   9   2   5   22.40    3.00
   7  -3  -5   32.80    4.00
   7  -3  -5   26.60    4.20
  -7   3   5   34.50    5.20
   6  -3  -5   35.20    5.30
   6  -3  -5   30.80    4.70
   6  -3  -5   31.40    6.70
  -6   3   5   32.30    5.60
  -6   3   5   24.80    6.10
  -6   3   5   33.80    4.70
  -6   3   5   41.70    4.30
   5  -3  -5   99.49    9.00
   5  -3  -5   96.39    8.90
   5  -3  -5  113.59   11.60
   5  -3  -5  100.69    8.40
  -5   3   5  107.49    9.40
  -5   3   5  102.79    9.90
  -5   3   5   97.69    8.60
  -5   3   5  114.49   12.10
  -5   3   5  101.49   10.00
  -5   3   5   96.29    7.60
   4  -3  -5   91.69    7.30
   4  -3  -5   87.69    7.90
   4  -3  -5   97.29   10.40
   4  -3  -5   83.39    8.30
  -4   3   5   82.69    9.10
  -4   3   5   85.89    8.00
  -4   3   5   87.19    9.00
  -4   3   5   85.19    9.80
  -4   3   5   90.89    8.60
   3  -3  -5   26.00    7.20
   3  -3  -5   32.10    6.10
   3  -3  -5   34.20    5.20
   3  -3  -5   34.70    3.80
   3  -3  -5   31.60    4.20
  -3   3   5   32.60    6.60
  -3   3   5   35.50    6.30
  -3   3   5   33.80    5.10
  -3   3   5   35.80    4.80
  -3   3   5   33.50    9.40
   2  -3  -5  565.34   31.50
   2  -3  -5  563.04   26.20
   2  -3  -5  503.35   26.00
   2  -3  -5  487.05   28.30
  -2   3   5  483.35   27.40
  -2   3   5  522.35   28.40
  -2   3   5  527.25   27.90
   1  -3  -5  223.38   13.90
   1  -3  -5  242.98   12.50
   1  -3  -5  255.27   16.80
  -1   3   5  247.28   14.70
  -1   3   5  246.88   14.90
  -1   3   5  244.28   15.30
   0  -3  -5  883.71   43.60
   0  -3  -5  798.42   40.30
   0  -3  -5  786.72   39.80
   0   3   5  866.91   41.80
   0   3   5  811.02   42.50
  -1  -3  -5  942.21   46.60
  -1  -3  -5  922.31   43.20
  -1  -3  -5  917.91   49.30
   1   3   5  858.31   44.50
   1   3   5  807.42   49.10
  -2  -3  -5 1039.10   54.19
  -2  -3  -5  967.30   48.40
  -2  -3  -5 1009.70   52.19
   2   3   5  989.40   50.99
  -3  -3  -5  168.38    9.60
  -3  -3  -5  157.88   17.00
  -3  -3  -5  162.48   12.40
  -3  -3  -5  167.38    9.40
  -3  -3  -5  156.58   14.70
   3   3   5  162.08   12.00
   3   3   5  177.28   12.00
  -4  -3  -5  391.06   20.50
  -4  -3  -5  396.16   24.20
  -4  -3  -5  398.86   20.70
   4   3   5  414.46   23.70
   4   3   5  405.56   21.40
   4   3   5  395.36   22.30
   4   3   5  398.56   22.40
   4   3   5  406.96   23.70
  -5  -3  -5   26.10    3.00
  -5  -3  -5   23.80    3.20
  -5  -3  -5   37.80    5.30
  -5  -3  -5   21.90    5.40
  -5  -3  -5   21.70    4.40
   5   3   5   27.30    4.00
   5   3   5   23.30    5.70
   5   3   5   21.40    4.80
   5   3   5   22.40    5.20
   5   3   5   32.60    5.30
   5   3   5   25.50    3.70
   5   3   5   24.40    3.10
   5   3   5   24.50    3.60
   5   3   5   24.50    5.00
  -6  -3  -5   13.60    5.70
  -6  -3  -5   20.70    4.10
  -6  -3  -5    8.20    9.90
  -6  -3  -5   20.80    2.70
  -6  -3  -5   14.50    2.80
  -6  -3  -5   23.50    4.30
  -6  -3  -5   12.80    3.30
   6   3   5   16.90    3.10
   6   3   5   16.00    3.10
   6   3   5   11.50    4.60
   6   3   5   16.80    3.70
   6   3   5   21.30    5.30
   6   3   5   15.70    3.80
   6   3   5   13.20    4.70
  -7  -3  -5   30.90    7.50
  -7  -3  -5   31.80   13.10
  -7  -3  -5   32.80    5.20
  -7  -3  -5   27.00    4.40
   7   3   5   41.10    7.20
   7   3   5   33.90    6.10
   7   3   5   44.20    5.20
   7   3   5   37.80    7.00
  -8  -3  -5   43.70   14.90
  -8  -3  -5   38.20    4.50
  -8  -3  -5   31.30    5.00
   8   3   5   35.70    9.40
   8   3   5   22.90    5.20
   8   3   5   21.50    3.50
  -9  -3  -5    0.70    2.00
  -9  -3  -5    4.90    2.60
   9   3   5    5.30    2.10
   9   3   5    3.20    2.80
   7  -4  -5   26.70    3.10
   7  -4  -5   32.80    3.50
   6  -4  -5    5.60    2.60
   6  -4  -5    4.00    3.90
  -6   4   5    4.50    2.80
  -6   4   5   11.20    4.10
  -6   4   5    1.60    4.10
   5  -4  -5  214.08   17.60
   5  -4  -5  214.48   14.30
   5  -4  -5  231.08   13.70
  -5   4   5  191.18   16.20
  -5   4   5  234.68   15.20
  -5   4   5  213.68   17.70
  -5   4   5  223.28   15.60
   4  -4  -5  190.08   11.90
   4  -4  -5  157.98   12.00
   4  -4  -5  176.98   14.50
   4  -4  -5  177.98   12.10
  -4   4   5  166.28   15.00
  -4   4   5  146.79   15.80
  -4   4   5  185.78   13.30
  -4   4   5  179.68   12.80
  -4   4   5  176.98   12.50
   3  -4  -5   21.10    9.50
   3  -4  -5   20.40    5.20
   3  -4  -5   24.30    3.40
   3  -4  -5   17.80    3.90
   3  -4  -5   20.80    3.70
  -3   4   5   25.80    5.40
  -3   4   5   25.40    6.20
  -3   4   5   26.70    5.00
  -3   4   5   24.00    4.80
  -3   4   5   19.90    4.10
   2  -4  -5  235.48   13.20
   2  -4  -5  210.58   19.10
   2  -4  -5  235.58   13.30
   2  -4  -5  261.87   19.20
  -2   4   5  278.17   16.70
  -2   4   5  252.87   15.00
  -2   4   5  241.08   15.40
  -2   4   5  260.97   15.10
  -2   4   5  252.17   15.10
  -2   4   5  243.68   16.30
   1  -4  -5    3.60    1.50
   1  -4  -5    1.80    2.50
  -1   4   5    3.90    4.00
  -1   4   5    2.60    2.50
  -1   4   5    6.10    3.20
   0  -4  -5  537.75   27.00
   0  -4  -5  564.64   31.00
   0  -4  -5  529.25   26.50
   0   4   5  522.05   29.90
   0   4   5  583.74   29.10
   0   4   5  519.45   29.10
  -1  -4  -5  169.48   13.00
  -1  -4  -5  182.48    9.40
  -1  -4  -5  173.78   15.60
   1   4   5  159.48   12.50
  -2  -4  -5   53.69    7.70
  -2  -4  -5   49.90    9.60
  -2  -4  -5   71.29    8.30
  -2  -4  -5   61.59    4.50
   2   4   5   51.79    6.20
   2   4   5   44.00    6.10
  -3  -4  -5   62.69   10.00
  -3  -4  -5   42.40    4.30
  -3  -4  -5   48.10    7.00
  -3  -4  -5   59.49    4.80
  -3  -4  -5   68.49   12.70
   3   4   5   73.29    7.50
   3   4   5   52.29    6.70
   3   4   5   59.39    5.70
   3   4   5   43.50    6.80
  -4  -4  -5  258.07   14.60
  -4  -4  -5  265.97   14.40
  -4  -4  -5  298.17   25.00
  -4  -4  -5  229.38   20.10
   4   4   5  258.77   17.60
   4   4   5  285.87   16.00
   4   4   5  263.07   15.20
   4   4   5  272.47   17.90
  -5  -4  -5  124.89    9.10
  -5  -4  -5  132.29   19.80
  -5  -4  -5  136.69    8.60
  -5  -4  -5  142.99   13.10
  -5  -4  -5  147.79    9.10
   5   4   5  129.79    8.80
   5   4   5  147.89   12.80
   5   4   5  135.69   10.40
   5   4   5  135.29    9.60
   5   4   5  174.58   16.40
   5   4   5  152.18   12.30
   5   4   5  143.59    9.50
  -6  -4  -5   11.10    2.50
  -6  -4  -5   11.90    3.80
  -6  -4  -5    8.10    5.90
  -6  -4  -5   10.30    3.20
  -6  -4  -5   11.10    2.80
  -6  -4  -5   10.40   10.60
   6   4   5   14.70    4.30
   6   4   5   10.30    5.20
   6   4   5    7.80    2.70
   6   4   5   15.50    8.30
   6   4   5    8.80    4.00
   6   4   5    6.90    3.10
  -7  -4  -5  100.29    8.20
  -7  -4  -5  103.79   12.80
  -7  -4  -5  109.19   22.10
  -7  -4  -5   94.09    7.50
  -7  -4  -5  105.09    8.70
  -7  -4  -5   90.69    8.50
   7   4   5   94.79    7.80
   7   4   5  103.19    9.90
  -8  -4  -5   30.70   14.90
  -8  -4  -5   23.90    4.50
  -8  -4  -5   33.00    4.40
  -8  -4  -5   29.40    3.50
   8   4   5   26.70    3.90
   8   4   5   23.10    5.40
  -9  -4  -5   19.10    3.40
  -9  -4  -5   21.50    3.10
   9   4   5   24.20    3.40
   9   4   5   15.40    4.00
   6  -5  -5   24.80    3.70
  -6   5   5   27.20    3.30
  -6   5   5   24.30    4.60
   5  -5  -5   81.59    7.80
   5  -5  -5   81.19   12.20
   5  -5  -5   86.89    6.90
  -5   5   5   70.39    8.50
  -5   5   5   71.79    7.20
   4  -5  -5   17.90    3.50
   4  -5  -5   13.90    5.20
  -4   5   5    8.90    4.10
  -4   5   5   12.70    4.30
  -4   5   5   21.20    5.00
  -4   5   5   11.70    4.00
  -4   5   5   12.60    6.00
   3  -5  -5   33.70    5.20
   3  -5  -5   31.30    8.30
   3  -5  -5   33.90    4.40
   3  -5  -5   39.10    5.00
  -3   5   5   38.20    6.00
  -3   5   5   37.20    6.80
  -3   5   5   34.80    5.40
  -3   5   5   43.80    6.50
  -3   5   5   41.00    7.50
   2  -5  -5   74.89    5.80
   2  -5  -5   69.89    8.30
   2  -5  -5   87.69    6.00
   2  -5  -5  106.79   12.20
  -2   5   5   86.49    9.00
  -2   5   5   85.49    7.40
  -2   5   5   76.59    8.40
  -2   5   5   96.29    9.40
  -2   5   5   83.99    8.00
  -2   5   5   71.49    7.90
   1  -5  -5  143.19   10.10
   1  -5  -5  154.98   13.70
   1  -5  -5  146.49    8.10
  -1   5   5  163.08   12.20
  -1   5   5  155.48   12.50
  -1   5   5  148.29   11.90
  -1   5   5  110.39   12.20
   0  -5  -5  269.57   14.10
   0   5   5  289.37   18.70
   0   5   5  289.77   17.50
   0   5   5  273.37   17.00
  -1  -5  -5  190.48   10.60
  -1  -5  -5  198.18   15.10
  -1  -5  -5  202.28   17.60
   1   5   5  196.08   14.90
   1   5   5  223.98   14.20
  -2  -5  -5  397.76   22.90
  -2  -5  -5  427.06   28.40
  -2  -5  -5  373.76   25.20
  -2  -5  -5  410.66   25.70
   2   5   5  442.36   23.00
   2   5   5  458.65   25.90
  -3  -5  -5  237.78   18.60
  -3  -5  -5  204.48   20.80
  -3  -5  -5  250.57   13.50
  -3  -5  -5  271.97   18.50
  -3  -5  -5  258.07   13.60
   3   5   5  261.77   17.70
   3   5   5  239.18   18.30
  -4  -5  -5   68.89    5.70
  -4  -5  -5   55.19   13.60
  -4  -5  -5   66.39    9.60
  -4  -5  -5   68.99    5.40
  -4  -5  -5   67.59   13.90
   4   5   5   71.79    6.70
   4   5   5   75.39    5.50
   4   5   5   64.89    6.60
   4   5   5   62.99    8.40
   4   5   5   71.99    6.80
  -5  -5  -5  321.97   22.90
  -5  -5  -5  257.37   27.80
  -5  -5  -5  322.77   17.20
  -5  -5  -5  310.27   16.80
   5   5   5  309.77   18.20
   5   5   5  305.97   16.80
   5   5   5  324.17   18.00
   5   5   5  312.27   18.30
   5   5   5  272.67   24.70
  -6  -5  -5   33.40    4.60
  -6  -5  -5   39.90    4.30
  -6  -5  -5   31.00   13.20
  -6  -5  -5   26.10    5.00
  -6  -5  -5   27.80    4.90
   6   5   5   35.20    6.80
   6   5   5   38.50    5.90
   6   5   5   40.40    5.20
   6   5   5   32.30    5.00
   6   5   5   35.20    7.00
  -7  -5  -5  228.08   12.50
  -7  -5  -5  228.48   14.20
  -7  -5  -5  217.38   13.10
  -7  -5  -5  213.98   13.70
  -7  -5  -5  184.28   16.90
  -7  -5  -5  178.88   25.40
   7   5   5  214.88   13.20
   7   5   5  233.08   15.10
   7   5   5  232.58   14.20
  -8  -5  -5   49.30   20.40
  -8  -5  -5   45.60    5.60
  -8  -5  -5   49.00    5.40
   8   5   5   36.80    4.30
   8   5   5   45.00    6.40
  -9  -5  -5   54.59    5.00
  -9  -5  -5   57.69    6.10
   9   5   5   56.09    4.90
   9   5   5   53.79    5.60
   5  -6  -5   97.59    7.60
   5  -6  -5  101.59    7.20
  -5   6   5   91.09    9.20
  -5   6   5  104.09    8.40
   4  -6  -5  127.79    9.60
   4  -6  -5  131.19    9.30
  -4   6   5  138.89   10.40
  -4   6   5  135.99   12.40
   3  -6  -5   23.10    3.60
   3  -6  -5   16.50    4.90
   3  -6  -5   21.90    4.00
  -3   6   5   13.80    6.20
  -3   6   5   28.50    6.40
  -3   6   5   17.10    4.30
  -3   6   5    8.50    3.70
   2  -6  -5   20.20    5.10
   2  -6  -5   26.10    3.30
   2  -6  -5   29.90    3.60
  -2   6   5   24.70    4.50
  -2   6   5   17.50    5.40
  -2   6   5   23.40    5.00
  -2   6   5   28.80    6.70
   1  -6  -5    7.00    5.10
   1  -6  -5    5.20    1.80
  -1   6   5    7.10    4.30
  -1   6   5    6.20    3.80
  -1   6   5    4.70    4.80
  -1   6   5    0.30    3.00
  -1   6   5    5.00    3.20
   0  -6  -5   53.39    3.90
   0  -6  -5   72.69    9.80
   0  -6  -5   80.69   11.10
   0   6   5   63.39    6.60
   0   6   5   49.60    7.70
   0   6   5   56.59    6.40
   0   6   5   47.20    6.40
  -1  -6  -5   82.99    9.90
  -1  -6  -5   87.59   11.10
  -1  -6  -5   77.39    5.20
  -1  -6  -5   83.29   12.60
   1   6   5   91.69   11.10
   1   6   5   89.49    7.10
   1   6   5   73.79    6.10
   1   6   5   83.49    8.30
  -2  -6  -5  235.08   17.90
  -2  -6  -5  229.08   20.20
  -2  -6  -5  213.18   17.20
  -2  -6  -5  220.28   12.50
  -2  -6  -5  224.68   12.40
   2   6   5  237.88   17.70
   2   6   5  244.58   14.80
   2   6   5  235.18   13.60
  -3  -6  -5  212.28   11.30
  -3  -6  -5  188.18   16.40
  -3  -6  -5  169.38   19.50
  -3  -6  -5  184.18   11.00
  -3  -6  -5  165.08   16.20
   3   6   5  208.18   12.40
   3   6   5  192.98   11.00
   3   6   5  209.08   12.80
   3   6   5  186.78   16.90
  -4  -6  -5  158.58    9.90
  -4  -6  -5  149.19    9.70
  -4  -6  -5  145.29   15.00
  -4  -6  -5  151.08   15.60
   4   6   5  161.28   10.80
   4   6   5  149.29    9.30
   4   6   5  165.88   11.00
   4   6   5  148.39   14.10
   4   6   5  155.08   10.70
  -5  -6  -5  202.18   19.60
  -5  -6  -5  217.48   13.20
  -5  -6  -5  218.78   12.80
  -5  -6  -5  173.18   23.40
   5   6   5  225.38   14.00
   5   6   5  205.78   12.50
   5   6   5  220.88   14.20
   5   6   5  247.08   18.30
   5   6   5  226.18   14.10
  -6  -6  -5  164.68   10.40
  -6  -6  -5  121.29   22.00
  -6  -6  -5  160.38   11.30
  -6  -6  -5  170.18   11.20
   6   6   5  175.08   12.70
   6   6   5  171.18   11.90
   6   6   5  147.59   14.70
   6   6   5  171.28   11.80
   6   6   5  168.98   10.50
  -7  -6  -5  250.57   15.60
  -7  -6  -5  252.97   15.10
  -7  -6  -5  256.47   14.60
  -7  -6  -5  252.97   15.50
  -7  -6  -5  202.88   27.90
   7   6   5  275.97   16.30
   7   6   5  263.57   15.00
   7   6   5  263.77   17.40
   7   6   5  266.87   16.20
  -8  -6  -5   36.60    5.00
  -8  -6  -5   40.60    4.10
  -8  -6  -5   40.10    5.20
   8   6   5   40.80    5.30
   8   6   5   33.60    4.10
  -9  -6  -5   20.60    3.30
  -9  -6  -5   22.80    3.20
  -9  -6  -5   17.60    3.00
   9   6   5   15.90    2.70
   5  -7  -5   19.60    2.80
  -5   7   5   18.60    2.80
  -5   7   5   20.30    3.90
   4  -7  -5    6.30    2.90
   4  -7  -5   11.10    2.60
  -4   7   5   10.60    3.50
  -4   7   5    9.00    4.60
   3  -7  -5   25.30    4.10
   3  -7  -5   26.40    5.60
  -3   7   5   26.60    6.50
  -3   7   5   33.10    5.50
   2  -7  -5  107.79    7.60
   2  -7  -5  101.39    7.40
  -2   7   5   84.49    9.90
  -2   7   5  131.89   10.40
  -2   7   5  119.69   11.50
   1  -7  -5    5.60    2.10
  -1   7   5    1.40    3.50
  -1   7   5    3.80    4.30
  -1   7   5   -0.90    4.70
  -1   7   5    1.50    3.40
  -1   7   5    1.60    3.50
   0  -7  -5   43.60    8.70
   0  -7  -5   46.40   10.00
   0  -7  -5   42.30    3.60
   0  -7  -5   48.80   12.40
   0   7   5   45.90    6.30
   0   7   5   50.39    7.50
   0   7   5   43.90    5.80
   0   7   5   49.90    5.40
   0   7   5   46.70    8.10
  -1  -7  -5   12.20    6.00
  -1  -7  -5   16.30    2.30
  -1  -7  -5   21.80    8.70
  -1  -7  -5   11.70    5.70
   1   7   5   14.30    5.40
   1   7   5   19.40    3.40
   1   7   5   24.50    4.20
   1   7   5    8.90    3.40
   1   7   5   24.90    4.80
  -2  -7  -5   61.19   12.40
  -2  -7  -5   73.29    5.60
  -2  -7  -5  109.09   15.00
  -2  -7  -5   68.69    5.70
   2   7   5   88.99    7.50
   2   7   5   76.09    7.30
   2   7   5   88.29   11.40
   2   7   5   80.89    6.10
   2   7   5   72.99    8.30
   2   7   5   85.79    7.30
  -3  -7  -5   37.90    7.80
  -3  -7  -5   60.49    7.00
  -3  -7  -5   56.29    5.10
  -3  -7  -5   36.00   11.80
  -3  -7  -5   51.89   10.20
   3   7   5   48.00    5.60
   3   7   5   55.29    6.00
   3   7   5   56.09    6.80
   3   7   5   67.49   10.60
   3   7   5   50.69    5.40
   3   7   5   56.69    4.90
  -4  -7  -5   23.10    3.50
  -4  -7  -5   11.70    8.40
  -4  -7  -5    8.70    9.70
  -4  -7  -5   20.60    3.60
   4   7   5   31.90    5.20
   4   7   5   21.40    4.50
   4   7   5   18.90    2.80
   4   7   5   20.40    6.10
  -5  -7  -5  122.69    8.50
  -5  -7  -5  104.49   20.30
  -5  -7  -5  124.69    9.00
   5   7   5  125.69   10.50
   5   7   5  107.39    9.50
   5   7   5  127.89   15.20
  -6  -7  -5  163.18   10.90
  -6  -7  -5  148.99   10.10
  -6  -7  -5  113.49   23.80
   6   7   5  140.29   15.20
   6   7   5  153.88    9.80
   6   7   5  167.88   12.50
  -7  -7  -5   64.09    6.80
  -7  -7  -5   52.19   15.20
  -7  -7  -5   92.39    6.70
  -7  -7  -5   76.79    7.60
   7   7   5   87.79    9.10
   7   7   5   80.39    6.50
  -8  -7  -5   20.50    4.00
  -8  -7  -5   31.90    5.50
  -8  -7  -5   26.90    4.10
  -8  -7  -5   26.70    3.30
   8   7   5   24.60    3.30
  -9  -7  -5   45.80    5.30
  -9  -7  -5   45.80    5.00
   9   7   5   55.09    4.40
  -4   8   5    8.90    3.60
  -4   8   5   13.90    2.90
   3  -8  -5   60.09    5.50
   3  -8  -5   58.39    5.40
  -3   8   5   71.19    7.10
  -3   8   5   49.40    7.10
   2  -8  -5   70.09    5.80
  -2   8   5   61.99    8.40
  -2   8   5   58.49    6.80
   1  -8  -5   72.99    5.90
   1  -8  -5  100.89   17.30
  -1   8   5   87.49    9.60
  -1   8   5   99.49    9.20
  -1   8   5   93.79   10.30
   0  -8  -5  126.59   16.80
   0  -8  -5  120.09    7.10
   0   8   5  111.69   10.70
   0   8   5  110.49    8.90
   0   8   5  117.69   10.00
   0   8   5  117.69   13.20
  -1  -8  -5  140.59   18.20
  -1  -8  -5  153.58    9.00
   1   8   5  151.68   11.50
   1   8   5  187.68   16.60
   1   8   5  168.58   12.10
   1   8   5  167.18   11.20
  -2  -8  -5   10.40    2.50
  -2  -8  -5    3.80    7.60
  -2  -8  -5    4.80    2.20
   2   8   5    6.70    2.90
   2   8   5    8.20    5.90
   2   8   5    9.40    3.90
   2   8   5    7.70    3.40
  -3  -8  -5   14.60    9.70
  -3  -8  -5   22.60    3.50
  -3  -8  -5   29.50    3.70
   3   8   5   16.50    4.40
   3   8   5   25.00    7.50
   3   8   5   25.70    3.50
   3   8   5   22.50    4.50
   3   8   5   22.50    4.30
  -4  -8  -5   98.89    7.60
  -4  -8  -5   98.89    7.30
   4   8   5  108.39    7.20
   4   8   5   95.89   13.10
   4   8   5   99.89    8.30
   4   8   5   74.79    8.10
  -5  -8  -5  144.29   10.40
  -5  -8  -5  149.19    9.90
   5   8   5  160.18   11.60
   5   8   5  140.69    9.30
   5   8   5  148.69   17.70
  -6  -8  -5   18.60    5.40
  -6  -8  -5   17.70    3.60
  -6  -8  -5   13.80   12.20
   6   8   5   14.70    4.80
   6   8   5   12.10    6.30
   6   8   5   15.10    3.10
  -7  -8  -5   39.40    5.20
  -7  -8  -5   45.00    5.30
  -7  -8  -5   35.40    4.30
   7   8   5   30.50    3.70
   7   8   5   44.50    6.90
  -8  -8  -5   14.10    3.50
  -8  -8  -5   12.80    2.70
  -8  -8  -5   12.80    3.10
   8   8   5   16.70    4.40
   8   8   5   12.70    2.60
  -9  -8  -5    9.70    2.50
   9   8   5    8.00    1.80
   9   8   5    9.00    2.30
  -3   9   5    2.00    2.20
  -3   9   5    0.90    3.10
  -2   9   5   13.00    4.60
  -2   9   5   20.00    4.30
  -1   9   5    5.40    4.80
  -1   9   5    8.00    3.60
   0  -9  -5  389.26   19.90
   0   9   5  429.66   25.20
   0   9   5  365.86   27.30
   0   9   5  406.36   22.50
   0   9   5  366.76   20.90
  -1  -9  -5  160.38   10.40
   1   9   5  189.38   12.90
   1   9   5  148.09   11.50
   1   9   5  167.58   11.30
   1   9   5  145.09   16.10
  -2  -9  -5   20.70   10.80
  -2  -9  -5   37.40    3.80
   2   9   5   24.60    7.10
   2   9   5   34.20    5.40
   2   9   5   26.60    5.20
   2   9   5   32.80    4.80
  -3  -9  -5   86.69    6.60
  -3  -9  -5   94.29    6.90
  -3  -9  -5   53.89   14.40
   3   9   5   89.89    8.60
   3   9   5  134.69   17.10
   3   9   5   82.79   11.00
   3   9   5   88.09    6.90
   3   9   5  100.89    8.70
  -4  -9  -5  169.88   26.10
  -4  -9  -5  213.38   12.90
  -4  -9  -5  232.18   13.40
   4   9   5  226.78   12.80
   4   9   5  193.68   19.50
   4   9   5  246.38   14.50
   4   9   5  217.28   14.70
  -5  -9  -5   91.39    7.50
  -5  -9  -5   99.29    8.10
   5   9   5   99.39    7.10
   5   9   5  108.09    8.60
   5   9   5  107.99    9.60
   5   9   5   80.49   13.10
  -6  -9  -5   94.29    7.70
  -6  -9  -5   90.49    7.20
   6   9   5   87.49    7.80
   6   9   5   82.49   20.10
   6   9   5   78.89    8.60
   6   9   5   93.59    6.60
  -7  -9  -5   35.30    4.00
  -7  -9  -5   27.70    4.40
  -7  -9  -5   24.10    4.10
   7   9   5   34.90    3.80
   7   9   5   30.10    6.00
   7   9   5   23.60    4.20
  -8  -9  -5   57.29    4.70
  -8  -9  -5   59.79    6.10
  -8  -9  -5   48.70    5.00
   8   9   5   55.69    4.50
   8   9   5   48.50    5.90
   8   9   5   51.49    5.20
  -9  -9  -5   37.20    3.70
   9   9   5   35.90    3.20
   9   9   5   26.80    3.30
  -2  10   5    2.50    2.20
  -2  10   5    4.00    3.80
  -1  10   5   16.30    3.50
  -1  10   5   14.40    4.60
   0  10   5   15.90    3.70
   0  10   5   10.30    4.60
   1  10   5    0.00    3.90
   1  10   5    1.50    3.10
   1  10   5    3.70    2.80
  -2 -10  -5   70.89    4.90
   2  10   5   74.19    8.00
   2  10   5   61.89    6.40
   2  10   5   57.59    6.30
  -3 -10  -5   22.60    3.00
  -3 -10  -5   19.70    3.00
   3  10   5   24.00    4.70
   3  10   5   26.30    4.90
   3  10   5   10.10    6.10
  -4 -10  -5   72.69    5.80
  -4 -10  -5   78.79    6.10
   4  10   5   66.29    5.70
   4  10   5   72.19    7.40
   4  10   5   56.39    6.50
   4  10   5   53.89   11.80
  -5 -10  -5  147.59    9.80
  -5 -10  -5  162.08    9.90
  -5 -10  -5  141.09    9.50
   5  10   5  143.49   10.50
   5  10   5  133.79    8.90
   5  10   5  147.49   11.20
  -6 -10  -5    4.10    2.60
  -6 -10  -5    0.90    2.00
  -6 -10  -5    3.40    2.50
   6  10   5    2.60    4.10
   6  10   5    1.50    2.40
   6  10   5    0.30    1.80
  -7 -10  -5   33.40    4.50
  -7 -10  -5   37.60    3.80
  -7 -10  -5   34.70    4.20
   7  10   5   24.80    3.70
   7  10   5   33.90    3.30
   7  10   5   20.70    4.80
  -8 -10  -5    4.20    2.00
  -8 -10  -5    4.40    1.80
   8  10   5    4.80    2.10
   8  10   5    3.00    3.10
   8  10   5    4.40    2.30
   0  11   5   34.40    5.70
   0  11   5   21.20    4.30
   1  11   5   24.20    3.20
   1  11   5   14.90    3.40
   1  11   5   16.70    4.70
   2  11   5   19.90    3.90
   2  11   5    9.30    4.30
  -3 -11  -5   29.70    3.50
  -3 -11  -5   30.40    3.00
   3  11   5   29.80    4.60
   3  11   5   26.20    4.70
  -4 -11  -5    1.80    1.80
  -4 -11  -5    0.20    1.70
   4  11   5   -0.10    2.60
   4  11   5   -1.60    2.90
  -5 -11  -5   19.10    3.00
  -5 -11  -5   22.00    2.90
   5  11   5   16.60    3.60
   5  11   5   11.90    3.70
  -6 -11  -5   30.50    3.70
  -6 -11  -5   31.80    4.00
  -6 -11  -5   26.80    3.20
   6  11   5   25.30    5.30
   6  11   5   24.80    4.40
  -7 -11  -5   15.60    2.50
  -7 -11  -5   16.50    2.50
  -7 -11  -5    9.90    2.60
   7  11   5   14.10    3.90
   7  11   5    8.60    2.50
   2  12   5   45.30    5.10
   3  12   5    8.60    2.80
   3  12   5    7.60    3.10
   4  12   5   12.00    3.30
   4  12   5    9.00    3.10
  -5 -12  -5   37.00    3.60
   5  12   5   28.30    4.00
   5  12   5   32.90    4.20
  -6 -12  -5   20.10    2.60
   6  12   5   15.00    2.80
   6  12   5   14.60    3.40
   5  11  -6   -0.90    2.40
  -5 -11   6    0.30    1.70
  -5 -11   6    1.30    2.60
   4  11  -6   21.30    3.30
  -4 -11   6   26.10    3.30
  -4 -11   6   26.30    4.00
   3  11  -6   36.50    4.20
  -3 -11   6   51.19    4.40
   2  11  -6    3.80    2.40
  -2 -11   6    2.20    2.00
   1  11  -6    8.00    2.30
   7  10  -6    5.00    2.10
  -7 -10   6    1.40    2.20
  -7 -10   6    3.80    1.90
   6  10  -6    2.00    2.40
   6  10  -6   -0.60    2.90
   6  10  -6   -2.60    1.90
  -6 -10   6    0.70    2.70
  -6 -10   6   -2.60    2.80
  -6 -10   6    0.80    2.00
   5  10  -6   58.19    5.40
   5  10  -6   48.20    5.30
  -5 -10   6   54.19    6.10
  -5 -10   6   48.60    5.30
   4  10  -6   90.19    7.10
   4  10  -6   76.09    7.20
  -4 -10   6   78.49    7.40
  -4 -10   6   87.09    7.00
   3  10  -6    3.80    2.70
   3  10  -6    4.80    2.60
  -3 -10   6    1.80    3.10
  -3 -10   6    2.10    2.20
   2  10  -6   17.50    3.70
  -2 -10   6   17.90    3.40
  -2 -10   6   21.70    3.40
   1  10  -6   32.30    4.50
  -1 -10   6   35.50    4.10
   0  10  -6   11.10    3.00
  -1  10  -6   62.99    5.20
   7   9  -6   42.60    3.90
   7   9  -6   47.70    4.90
  -7  -9   6   51.09    5.10
  -7  -9   6   52.99    5.40
  -7  -9   6   50.79    6.30
   6   9  -6   36.80    3.90
   6   9  -6   40.70    5.30
   6   9  -6   33.40    4.60
   6   9  -6   39.60    4.60
  -6  -9   6   40.00    5.30
  -6  -9   6   40.30    4.80
  -6  -9   6   29.90    5.80
   5   9  -6   83.29    7.70
   5   9  -6   97.39    7.60
  -5  -9   6   81.09    8.20
   4   9  -6   15.80    4.10
   4   9  -6    9.00    4.70
   4   9  -6   16.40    4.10
  -4  -9   6   11.90    3.30
  -4  -9   6   10.80    4.50
  -4  -9   6   15.00    4.20
   3   9  -6   26.90    4.30
   3   9  -6   16.20    4.00
  -3  -9   6   23.70    4.40
  -3  -9   6   23.30    6.60
  -3  -9   6   10.70    4.30
  -3  -9   6   20.90    3.70
   2   9  -6  143.49   10.80
   2   9  -6  151.58    9.90
  -2  -9   6  139.79   12.80
  -2  -9   6  147.69   10.00
  -2  -9   6  140.09    9.50
  -2  -9   6  135.39   11.40
   1   9  -6  203.28   14.10
  -1  -9   6  215.78   13.00
  -1  -9   6  232.48   13.10
   0   9  -6    3.80    3.00
   0  -9   6    3.40    2.00
   0  -9   6    0.70    1.90
  -1   9  -6   38.40    5.60
  -1   9  -6   42.20    5.30
   1  -9   6   39.10    3.90
   1  -9   6   36.60    4.00
  -2   9  -6    5.40    2.30
  -2   9  -6    4.10    2.40
   2  -9   6    6.30    2.50
  -3   9  -6   24.60    2.70
  -3   9  -6   30.50    3.70
   8   8  -6   59.59    4.90
   8   8  -6   61.89    5.70
  -8  -8   6   45.10    5.90
   7   8  -6   50.89    5.60
   7   8  -6   36.20    5.30
  -7  -8   6   45.90    4.70
  -7  -8   6   35.70    5.00
  -7  -8   6   31.90    5.50
  -7  -8   6   34.70    7.10
   6   8  -6   13.00    3.70
   6   8  -6    6.80    4.00
  -6  -8   6   14.70    4.90
  -6  -8   6    5.20    3.70
  -6  -8   6    8.30    4.00
  -6  -8   6   15.80    3.70
   5   8  -6   26.00    5.10
   5   8  -6   30.50    6.60
   5   8  -6   29.30    4.50
  -5  -8   6   21.30    5.20
  -5  -8   6   30.50    4.90
  -5  -8   6   23.00    4.80
   4   8  -6   57.79    6.40
   4   8  -6   52.59    7.10
   4   8  -6   51.69    6.50
   4   8  -6   51.69    6.90
   4   8  -6   57.89    6.00
  -4  -8   6   47.20    8.50
  -4  -8   6   55.89    6.20
  -4  -8   6   55.69    7.50
   3   8  -6   43.40    5.60
   3   8  -6   38.10    5.30
   3   8  -6   36.20    5.60
   3   8  -6   44.40    6.20
  -3  -8   6   43.50    5.30
  -3  -8   6   39.90    6.40
  -3  -8   6   47.90    5.90
   2   8  -6    4.50    3.40
   2   8  -6    5.50    3.60
   2   8  -6    5.90    3.20
  -2  -8   6    2.90    4.80
  -2  -8   6    5.90    2.50
  -2  -8   6    5.70    2.90
   1   8  -6  129.59    9.90
   1   8  -6  117.79    8.80
   1   8  -6  129.29   10.00
  -1  -8   6  107.49   11.20
  -1  -8   6  123.39    8.60
  -1  -8   6  116.59    8.00
   0   8  -6  144.69   10.60
   0   8  -6  146.69   10.20
   0   8  -6  135.79    9.20
   0  -8   6  134.69    8.70
   0  -8   6  126.99   12.10
  -1   8  -6  778.82   37.80
  -1   8  -6  700.83   36.30
   1  -8   6  721.23   36.00
   1  -8   6  673.93   35.90
  -2   8  -6   45.50    5.30
  -2   8  -6   35.90    4.70
   2  -8   6   33.90    4.10
   2  -8   6   36.70    3.90
  -3   8  -6   60.89    6.50
  -3   8  -6   44.90    4.60
   3  -8   6   44.90    4.10
   3  -8   6   42.70    4.20
  -4   8  -6   12.00    2.50
   8   7  -6   23.80    4.40
   8   7  -6   27.00    3.70
  -8  -7   6   17.00    4.00
  -8  -7   6   14.90    3.90
   7   7  -6   21.10    5.10
   7   7  -6   34.90    4.80
   7   7  -6   12.30   10.20
  -7  -7   6   21.00    4.90
  -7  -7   6   31.40    4.90
  -7  -7   6   30.30    6.60
  -7  -7   6   31.30    3.90
   6   7  -6   21.10    5.10
   6   7  -6   27.20    5.50
   6   7  -6   17.70    6.10
  -6  -7   6   24.30    5.00
  -6  -7   6   32.20    9.50
  -6  -7   6   29.20    4.60
  -6  -7   6   30.70    5.80
   5   7  -6   74.99   11.10
   5   7  -6  113.69    8.60
   5   7  -6  102.39   10.20
   5   7  -6  103.49    9.50
  -5  -7   6  121.99    9.20
  -5  -7   6  113.99   10.60
  -5  -7   6  117.49    9.80
   4   7  -6  134.29   10.10
   4   7  -6  137.29   11.00
   4   7  -6  135.89   11.80
   4   7  -6  155.78   11.60
   4   7  -6  123.99   13.20
  -4  -7   6  152.48   11.00
  -4  -7   6  143.09   12.00
   3   7  -6   78.99    8.10
   3   7  -6   91.49    8.90
   3   7  -6   84.99    8.40
   3   7  -6   83.29    8.50
  -3  -7   6   91.09    7.90
  -3  -7   6  101.79    7.60
  -3  -7   6   90.99    9.30
   2   7  -6   46.00    5.60
   2   7  -6   54.99    8.60
   2   7  -6   51.19    5.70
  -2  -7   6   46.10    5.50
  -2  -7   6   42.40    4.80
   1   7  -6  136.39   10.10
   1   7  -6  158.78   10.90
  -1  -7   6  145.59    9.10
  -1  -7   6  140.29    9.40
  -1  -7   6  157.28   12.90
   0   7  -6   46.20    6.00
   0   7  -6   45.60    6.10
   0   7  -6   45.40    5.90
   0  -7   6   51.19    5.10
   0  -7   6   60.09    5.10
   0  -7   6   52.09    7.50
  -1   7  -6   21.70    4.40
  -1   7  -6   16.60    4.00
  -1   7  -6   12.20    3.70
  -1   7  -6   15.00    3.80
  -1   7  -6   19.30    6.30
   1  -7   6   18.90    5.30
   1  -7   6   20.10    3.50
   1  -7   6   15.10    3.60
  -2   7  -6  438.06   23.50
  -2   7  -6  446.66   23.90
  -2   7  -6  401.26   26.30
  -2   7  -6  446.96   23.50
   2  -7   6  411.06   22.60
   2  -7   6  412.56   22.90
  -3   7  -6   13.40    3.50
  -3   7  -6   12.70    3.20
  -3   7  -6   18.50    3.40
   3  -7   6   13.60    3.00
   3  -7   6   14.30    3.40
  -4   7  -6   -3.30    1.60
  -4   7  -6   -1.20    2.40
   4  -7   6    1.20    2.20
   4  -7   6   -0.80    1.70
  -5   7  -6    8.50    2.30
   5  -7   6    7.90    2.40
   8   6  -6   40.60    4.30
   8   6  -6   39.10    5.80
  -8  -6   6   29.70    3.50
  -8  -6   6   26.90    4.60
  -8  -6   6   29.90    4.70
   7   6  -6    2.20    3.70
   7   6  -6    2.00    3.90
   7   6  -6    4.30    2.80
  -7  -6   6    1.60    3.10
  -7  -6   6   -3.90    4.00
  -7  -6   6   -1.10    2.30
  -7  -6   6   -4.00    4.50
   6   6  -6  108.99    9.10
   6   6  -6   85.29    9.60
   6   6  -6   85.39   11.30
  -6  -6   6  109.19   10.50
  -6  -6   6   75.79   11.60
  -6  -6   6   77.19    9.70
  -6  -6   6  111.39    8.40
   5   6  -6   45.60    6.30
   5   6  -6   42.20    8.00
  -5  -6   6   34.70    6.50
  -5  -6   6   48.30    6.40
  -5  -6   6   33.30    5.70
   4   6  -6   61.39    9.30
   4   6  -6   52.09    5.80
   4   6  -6   65.59    8.20
   4   6  -6   55.39    6.60
   4   6  -6   49.50    6.00
  -4  -6   6   76.49    7.40
  -4  -6   6   62.29    6.20
  -4  -6   6   49.90    7.00
   3   6  -6   38.60    5.40
   3   6  -6   46.80    6.50
   3   6  -6   35.90    5.10
   3   6  -6   44.40    7.70
   3   6  -6   37.50    5.00
  -3  -6   6   38.90    4.70
  -3  -6   6   28.30    9.00
  -3  -6   6   41.30    6.40
  -3  -6   6   45.60    5.30
   2   6  -6  100.29    7.80
   2   6  -6   67.29    7.10
   2   6  -6   83.29    7.10
   2   6  -6   85.49    7.60
  -2  -6   6   75.49    9.10
  -2  -6   6   77.69    6.10
  -2  -6   6   75.79    7.90
   1   6  -6  229.98   14.00
   1   6  -6  228.28   14.00
   1   6  -6  224.98   14.20
   1   6  -6  217.58   17.30
  -1  -6   6  222.88   15.80
  -1  -6   6  233.38   12.90
  -1  -6   6  210.88   15.10
   0   6  -6    5.70    3.10
   0   6  -6    2.90    2.70
   0   6  -6    7.10    3.20
   0   6  -6    7.70    3.00
   0   6  -6    9.80    3.10
   0  -6   6    7.90    3.60
   0  -6   6   10.40    4.00
   0  -6   6   10.10    3.50
  -1   6  -6   97.19    8.10
  -1   6  -6  104.29    8.20
  -1   6  -6   91.39    8.20
  -1   6  -6   88.09    9.40
  -1   6  -6  109.79    8.70
   1  -6   6  100.49    9.60
   1  -6   6  111.79    7.80
   1  -6   6   95.19    7.10
  -2   6  -6  123.89    9.60
  -2   6  -6  116.69    8.90
  -2   6  -6  109.89   11.30
  -2   6  -6  109.09    9.10
   2  -6   6  106.49    7.90
   2  -6   6  110.99   10.80
   2  -6   6  107.29    8.50
  -3   6  -6   88.09    7.60
  -3   6  -6   76.69    7.10
  -3   6  -6   84.19   11.30
  -3   6  -6   88.89    8.40
   3  -6   6   75.79    6.70
   3  -6   6   79.39    9.70
  -4   6  -6    0.00    2.90
  -4   6  -6    0.80    2.20
  -4   6  -6    0.10    2.20
   4  -6   6    3.00    2.90
   4  -6   6   -1.20    3.30
  -5   6  -6    3.60    2.70
  -5   6  -6    2.80    2.00
   5  -6   6    2.20    2.00
   5  -6   6    1.20    2.40
   9   5  -6   27.80    4.70
  -9  -5   6   17.80    3.30
   8   5  -6   12.40    4.10
   8   5  -6   16.30    2.40
   8   5  -6   11.70    2.90
  -8  -5   6    7.40    3.30
  -8  -5   6   11.30    3.80
  -8  -5   6   14.60    2.60
   7   5  -6   44.50    7.90
   7   5  -6   54.49    5.10
   7   5  -6   61.09    6.60
   7   5  -6   43.10    6.90
  -7  -5   6   61.39    8.40
  -7  -5   6   58.49    8.10
  -7  -5   6   52.39    6.90
   6   5  -6   51.19    8.60
   6   5  -6   53.39    7.90
   6   5  -6   56.69    5.40
   6   5  -6   69.69    7.50
  -6  -5   6   45.00    7.20
  -6  -5   6   63.99    6.40
  -6  -5   6   54.29    8.30
  -6  -5   6   63.89    6.90
   5   5  -6   19.60    4.40
   5   5  -6   15.60    4.20
   5   5  -6   20.70    5.40
   5   5  -6   23.20    6.40
  -5  -5   6   13.40    3.40
  -5  -5   6   18.60    5.30
  -5  -5   6   23.00    4.50
   4   5  -6   77.89    9.80
   4   5  -6   88.69    9.00
   4   5  -6   75.79    7.60
   4   5  -6   61.29    9.20
   4   5  -6   79.69    7.50
  -4  -5   6   76.99    6.60
  -4  -5   6   62.89    8.50
  -4  -5   6   66.69    7.00
  -4  -5   6   81.49    8.70
   3   5  -6    3.30    2.80
   3   5  -6    2.20    2.80
   3   5  -6    4.70    3.20
   3   5  -6    4.80    4.20
  -3  -5   6    7.60    2.60
  -3  -5   6    6.90    4.00
  -3  -5   6    4.50    2.40
  -3  -5   6    8.30    3.90
   2   5  -6   44.50    5.30
   2   5  -6   45.20    5.50
   2   5  -6   32.30    6.30
   2   5  -6   33.00    4.60
  -2  -5   6   39.80    4.30
  -2  -5   6   24.70    7.40
  -2  -5   6   33.90    3.80
   1   5  -6  355.46   20.60
   1   5  -6  372.26   20.70
   1   5  -6  416.16   21.30
  -1  -5   6  394.16   19.90
  -1  -5   6  375.66   21.40
  -1  -5   6  376.56   19.70
   0   5  -6  305.87   18.10
   0   5  -6  303.27   18.00
   0   5  -6  320.07   18.60
   0   5  -6  306.17   18.50
   0  -5   6  349.87   21.40
   0  -5   6  327.87   17.00
   0  -5   6  339.57   17.20
  -1   5  -6  113.19    8.20
  -1   5  -6  102.99    8.40
  -1   5  -6  112.09    8.50
  -1   5  -6  114.69   10.20
   1  -5   6  115.09    9.70
   1  -5   6  119.99    8.00
   1  -5   6  116.09    7.50
  -2   5  -6  102.79    8.00
  -2   5  -6  102.29    8.60
  -2   5  -6  101.29    8.10
  -2   5  -6   97.29   10.70
  -2   5  -6  112.59    8.80
   2  -5   6  106.09    7.40
   2  -5   6  106.39    8.00
   2  -5   6  105.99    9.70
   2  -5   6   91.59    9.10
  -3   5  -6   75.29    7.90
  -3   5  -6   69.99    9.90
  -3   5  -6   77.39    7.10
  -3   5  -6   93.89    8.60
   3  -5   6   79.79    9.60
   3  -5   6   89.69    9.10
   3  -5   6   88.69    7.70
   3  -5   6   84.49    6.90
  -4   5  -6   37.20    4.80
  -4   5  -6   26.70    4.70
  -4   5  -6   30.70    7.40
  -4   5  -6   39.90    4.90
  -4   5  -6   36.80    5.70
   4  -5   6   41.80    4.90
   4  -5   6   37.00    6.70
   4  -5   6   39.20    5.90
  -5   5  -6   10.90    2.80
  -5   5  -6    8.80    3.60
  -5   5  -6    7.70    2.60
  -5   5  -6    5.90    3.00
   5  -5   6    8.70    3.50
   5  -5   6    9.90    4.30
   5  -5   6    8.90    3.00
  -6   5  -6    7.10    2.60
  -6   5  -6    3.00    2.70
   6  -5   6    1.90    2.00
   6  -5   6    8.50    2.90
   6  -5   6    2.60    3.30
   9   4  -6    6.20    2.70
   9   4  -6    9.20    1.70
  -9  -4   6   12.20    3.10
  -9  -4   6    7.00    2.20
   8   4  -6    2.20    3.00
   8   4  -6    0.60    2.00
   8   4  -6    3.10    4.50
  -8  -4   6   -2.00    2.30
  -8  -4   6   -1.90    2.70
   7   4  -6   35.50    5.00
   7   4  -6   20.10    6.00
   7   4  -6   26.60    4.10
   7   4  -6   25.20    5.30
  -7  -4   6   19.00    5.20
  -7  -4   6   30.40    6.80
   6   4  -6   13.80    4.00
   6   4  -6   12.10    4.70
   6   4  -6    8.00    4.60
   6   4  -6    6.30    2.70
  -6  -4   6    9.70    5.20
  -6  -4   6    7.60    2.90
  -6  -4   6    8.30    4.80
  -6  -4   6    6.60    3.40
   5   4  -6  214.38   13.40
   5   4  -6  182.38   12.30
   5   4  -6  221.18   15.50
   5   4  -6  228.98   14.20
   5   4  -6  211.18   16.00
  -5  -4   6  215.08   15.50
  -5  -4   6  208.78   13.60
  -5  -4   6  206.38   13.00
   4   4  -6   54.69    7.20
   4   4  -6   55.49    6.30
   4   4  -6   52.49    7.50
   4   4  -6   58.79    8.20
  -4  -4   6   47.50    6.50
  -4  -4   6   79.69   10.40
  -4  -4   6   48.90    5.30
  -4  -4   6   54.99    6.00
   3   4  -6   87.69    7.60
   3   4  -6   82.89    8.90
   3   4  -6   96.69    8.50
  -3  -4   6   98.09    7.10
  -3  -4   6   95.29    8.40
  -3  -4   6   92.99    6.80
  -3  -4   6   72.29    8.90
   2   4  -6  169.08   11.00
   2   4  -6  157.78   12.20
  -2  -4   6  146.89    9.20
  -2  -4   6  153.68   11.70
  -2  -4   6  155.48    9.60
   1   4  -6  624.94   30.80
   1   4  -6  513.15   40.30
  -1  -4   6  652.83   31.20
  -1  -4   6  654.73   32.00
  -1  -4   6  621.54   32.60
   0   4  -6   53.99    5.80
   0  -4   6   55.89    6.90
   0  -4   6   40.60    4.00
   0  -4   6   48.80    4.50
   0  -4   6   43.70    4.40
  -1   4  -6  270.97   17.20
   1  -4   6  261.47   14.40
   1  -4   6  264.87   16.40
   1  -4   6  271.47   14.80
  -2   4  -6  288.17   16.90
  -2   4  -6  285.77   17.00
  -2   4  -6  270.27   17.70
  -2   4  -6  328.97   20.30
   2  -4   6  298.27   18.90
   2  -4   6  294.57   16.10
   2  -4   6  298.07   18.00
   2  -4   6  324.07   16.70
  -3   4  -6   17.90    4.30
  -3   4  -6   21.90    5.90
  -3   4  -6   14.90    3.30
  -3   4  -6   21.80    4.40
   3  -4   6   23.50    5.50
   3  -4   6   15.20    3.80
   3  -4   6   16.60    3.40
   3  -4   6   21.30    5.50
  -4   4  -6   25.20    8.20
  -4   4  -6   31.20    5.50
  -4   4  -6   34.60    4.90
  -4   4  -6   26.40    5.00
   4  -4   6   31.60    5.10
   4  -4   6   30.00    6.50
   4  -4   6   29.90    5.40
   4  -4   6   34.70    6.70
  -5   4  -6   84.79   12.00
  -5   4  -6   99.79    8.90
  -5   4  -6  103.29    9.10
  -5   4  -6  109.19   11.20
   5  -4   6  114.89    8.40
   5  -4   6  105.29   10.70
   5  -4   6  114.89    9.40
  -6   4  -6   15.20    3.10
  -6   4  -6   17.10    3.70
  -6   4  -6   15.20    2.70
  -6   4  -6   14.90    3.40
   6  -4   6   13.90    4.50
   6  -4   6   21.50    8.30
   6  -4   6   15.90    3.90
   6  -4   6   17.70    3.40
  -7   4  -6    7.40    2.40
  -7   4  -6    9.90    2.10
   7  -4   6   13.30    3.40
   7  -4   6   10.20    2.30
   9   3  -6    1.20    1.40
  -9  -3   6    2.90    2.10
  -9  -3   6    2.70    2.00
   8   3  -6   14.30    4.00
   8   3  -6    2.20    3.70
   8   3  -6    7.10    2.40
  -8  -3   6   10.00    3.40
  -8  -3   6    7.40    3.30
   7   3  -6    9.90    3.30
   7   3  -6   14.50    5.10
   7   3  -6   14.60    5.80
   7   3  -6   17.00    3.70
  -7  -3   6    9.40    4.60
  -7  -3   6   15.40    6.70
   6   3  -6   49.50    6.10
   6   3  -6   52.09    6.40
   6   3  -6   67.39    9.50
   6   3  -6   53.69    7.90
  -6  -3   6   49.60    7.90
  -6  -3   6   65.09    9.10
   5   3  -6   22.10    5.70
   5   3  -6   28.70    4.60
   5   3  -6   13.60    4.40
  -5  -3   6   25.00    3.80
  -5  -3   6   18.80    3.90
  -5  -3   6   28.40    6.20
   4   3  -6   49.60    6.20
   4   3  -6   39.90    5.40
   4   3  -6   52.59    6.00
   4   3  -6   48.30    6.60
   4   3  -6   43.30    5.30
  -4  -3   6   54.29    7.30
  -4  -3   6   42.70    6.00
  -4  -3   6   44.10    7.30
  -4  -3   6   48.80    5.40
   3   3  -6   38.80    6.00
   3   3  -6   35.20    4.30
   3   3  -6   35.00    5.10
  -3  -3   6   27.60    3.90
  -3  -3   6   34.50    5.80
  -3  -3   6   32.30    5.20
  -3  -3   6   35.00    4.00
   2   3  -6   68.19    6.60
   2   3  -6   48.40    6.20
  -2  -3   6   51.69    4.90
  -2  -3   6   49.30    4.60
  -2  -3   6   52.99    6.60
   1   3  -6  480.65   25.00
   1   3  -6  493.95   28.10
  -1  -3   6  533.55   25.70
  -1  -3   6  505.45   25.50
  -1  -3   6  540.95   27.20
   0   3  -6 1896.21   89.89
   0   3  -6 1843.22   89.69
   0  -3   6 1774.02   89.49
   0  -3   6 1913.31   88.49
   0  -3   6 1781.42   89.89
  -1   3  -6  379.66   21.60
   1  -3   6  363.96   19.30
   1  -3   6  355.56   19.00
   1  -3   6  379.46   20.80
  -2   3  -6   41.10    6.60
   2  -3   6   34.10    5.50
   2  -3   6   34.20    6.20
  -3   3  -6  172.68   14.60
  -3   3  -6  178.18   11.40
  -3   3  -6  178.98   10.80
  -3   3  -6  172.78   11.60
   3  -3   6  183.28   11.40
   3  -3   6  186.18   11.60
   3  -3   6  169.48   12.80
   3  -3   6  174.18   13.00
  -4   3  -6   53.09    5.30
  -4   3  -6   48.80    6.30
  -4   3  -6   50.79    6.20
  -4   3  -6   49.30    8.80
   4  -3   6   44.60    7.60
   4  -3   6   46.10    7.90
   4  -3   6   49.50    5.30
   4  -3   6   48.10    6.30
  -5   3  -6  192.98   12.70
  -5   3  -6  182.78   11.60
  -5   3  -6  185.68   16.90
  -5   3  -6  186.68   12.70
   5  -3   6  198.38   13.20
   5  -3   6  168.88   14.50
   5  -3   6  185.58   12.10
  -6   3  -6    5.10    9.60
  -6   3  -6    9.70    2.80
  -6   3  -6   13.80    4.10
  -6   3  -6   13.90    3.50
   6  -3   6   10.00    3.80
   6  -3   6    4.90    2.90
   6  -3   6    5.00    4.60
   6  -3   6    6.90    6.20
  -7   3  -6   18.80    3.20
  -7   3  -6   17.40    4.20
  -7   3  -6   29.20    3.70
   7  -3   6   16.40    4.60
   7  -3   6   26.20    4.30
   7  -3   6   23.90    3.60
   8   2  -6   31.60    5.00
   8   2  -6   25.60    3.80
  -8  -2   6   30.90    4.40
  -8  -2   6   43.10    5.90
   7   2  -6  126.09    8.10
   7   2  -6  105.79    8.70
   7   2  -6   80.59    9.40
   7   2  -6  104.99   11.40
  -7  -2   6  120.69   10.10
  -7  -2   6  127.69   11.20
   6   2  -6  287.57   18.40
   6   2  -6  264.07   18.90
   6   2  -6  254.87   15.60
   6   2  -6  222.98   18.20
   6   2  -6  247.78   16.00
  -6  -2   6  256.37   15.70
  -6  -2   6  244.88   17.20
  -6  -2   6  266.77   18.30
   5   2  -6  263.67   17.90
   5   2  -6  252.47   14.70
   5   2  -6  252.67   15.30
   5   2  -6  244.18   18.20
   5   2  -6  260.47   15.60
   5   2  -6  262.07   17.20
  -5  -2   6  271.07   17.60
  -5  -2   6  255.27   15.30
  -5  -2   6  242.58   14.00
  -5  -2   6  232.78   16.50
   4   2  -6    7.40    3.00
   4   2  -6   11.60    4.20
   4   2  -6    7.00    4.60
   4   2  -6    5.40    3.30
   4   2  -6    9.40    2.70
   4   2  -6    6.50    3.00
  -4  -2   6    5.70    2.20
  -4  -2   6    7.90    2.70
  -4  -2   6    8.10    4.20
  -4  -2   6    5.10    4.00
  -4  -2   6    9.10    4.20
   3   2  -6  223.58   12.90
   3   2  -6  239.68   14.50
   3   2  -6  232.28   14.70
   3   2  -6  247.08   15.20
  -3  -2   6  236.68   14.80
  -3  -2   6  233.08   18.50
  -3  -2   6  235.08   13.50
  -3  -2   6  220.68   13.00
   2   2  -6  156.68   10.70
   2   2  -6  149.79   10.40
   2   2  -6  134.09    8.90
  -2  -2   6  143.69   11.10
  -2  -2   6  172.98   11.30
  -2  -2   6  140.69    8.80
  -2  -2   6  154.48    9.20
   1   2  -6  188.58   11.30
   1   2  -6  165.88   11.60
   1   2  -6  192.08   12.30
  -1  -2   6  180.68   11.40
  -1  -2   6  188.98   11.70
   0   2  -6 2572.14  118.69
   0   2  -6 2358.76  117.19
   0   2  -6 2504.25  118.79
   0   2  -6 2611.64  117.99
   0  -2   6 2238.58  117.09
   0  -2   6 2316.47  117.39
  -1   2  -6  411.06   24.20
  -1   2  -6  425.26   21.30
   1  -2   6  410.86   24.00
   1  -2   6  436.06   21.60
   1  -2   6  416.66   22.70
  -2   2  -6  990.90   52.79
  -2   2  -6 1011.10   54.79
   2  -2   6 1024.30   51.39
   2  -2   6  974.90   49.60
   2  -2   6 1095.09   51.79
  -3   2  -6   81.29   13.00
  -3   2  -6   86.99    8.70
  -3   2  -6  100.69   10.90
  -3   2  -6   89.79   10.50
   3  -2   6   58.19    7.20
   3  -2   6   69.79    5.80
   3  -2   6   77.69    7.80
   3  -2   6   74.39    6.50
  -4   2  -6   25.10    3.60
  -4   2  -6   47.30   19.70
  -4   2  -6   24.30    6.00
  -4   2  -6   28.20    4.10
  -4   2  -6   22.00    4.10
   4  -2   6   23.30    7.60
   4  -2   6   27.40    5.50
   4  -2   6   21.70    5.10
   4  -2   6   21.00    3.50
  -5   2  -6  140.59   14.90
  -5   2  -6  141.29   10.80
  -5   2  -6  148.49    9.70
  -5   2  -6  147.39   10.60
   5  -2   6  134.09   12.70
   5  -2   6  154.48   10.20
   5  -2   6  155.88   13.00
   5  -2   6  145.09   11.30
  -6   2  -6   38.60    4.60
  -6   2  -6   27.30    5.00
  -6   2  -6   40.90    5.70
  -6   2  -6   36.10    7.40
   6  -2   6   37.40    5.90
   6  -2   6   50.69   10.50
   6  -2   6   45.40    5.30
   6  -2   6   33.50    6.90
   6  -2   6   38.70    4.20
  -7   2  -6    6.30    3.00
  -7   2  -6   11.80    2.70
  -7   2  -6   10.60    2.90
   7  -2   6    4.00    5.00
   7  -2   6    3.90    2.70
   7  -2   6    9.80    4.40
   7  -2   6    2.70    3.40
  -8   2  -6    2.20    1.70
  -8   2  -6   -0.10    1.20
   8  -2   6    1.80    1.90
   8  -2   6    1.00    2.40
   8   1  -6    9.90    3.40
   8   1  -6   18.10    3.30
  -8  -1   6    9.90    3.10
  -8  -1   6   19.60    3.40
   7   1  -6   21.70    6.00
   7   1  -6   24.80    3.90
   7   1  -6   29.30    5.60
  -7  -1   6   11.00    4.00
  -7  -1   6   20.60    4.50
   6   1  -6  144.79   13.40
   6   1  -6  148.49   10.40
   6   1  -6  152.58   11.50
   6   1  -6  146.69   12.50
  -6  -1   6  143.19   11.80
  -6  -1   6  144.39   12.80
  -6  -1   6  144.99   11.20
   5   1  -6  112.49   11.00
   5   1  -6  109.29    8.70
   5   1  -6  105.09   13.20
   5   1  -6   98.19    8.90
   5   1  -6  100.49    8.20
   5   1  -6  114.09   10.30
  -5  -1   6  110.29   10.00
  -5  -1   6  129.89   11.50
  -5  -1   6  101.49   10.30
  -5  -1   6  104.89    9.00
   4   1  -6  270.97   19.60
   4   1  -6  301.57   16.60
   4   1  -6  299.37   19.80
   4   1  -6  288.47   17.00
   4   1  -6  320.57   19.20
  -4  -1   6  246.18   19.50
  -4  -1   6  296.07   18.40
  -4  -1   6  319.77   18.90
  -4  -1   6  300.87   16.00
   3   1  -6  384.76   20.00
   3   1  -6  383.76   19.60
   3   1  -6  377.96   21.90
   3   1  -6  327.87   23.80
   3   1  -6  374.56   21.10
  -3  -1   6  368.66   19.70
  -3  -1   6  354.86   19.30
  -3  -1   6  385.66   21.50
   2   1  -6   75.99    6.90
   2   1  -6   68.39    6.50
   2   1  -6   71.09    6.70
  -2  -1   6   60.49    5.30
  -2  -1   6   51.19    5.80
   1   1  -6  837.12   44.40
   1   1  -6  935.81   46.20
   1   1  -6  922.51   45.90
  -1  -1   6  968.60   44.60
  -1  -1   6  906.91   45.20
   0   1  -6 3077.99  147.59
   0   1  -6 3111.99  147.09
   0  -1   6 2910.11  146.99
   0  -1   6 3116.99  145.39
  -1   1  -6 1011.20   51.59
  -1   1  -6  965.50   48.30
  -1   1  -6  946.11   51.19
   1  -1   6 1037.80   48.90
   1  -1   6  945.01   49.99
  -2   1  -6  351.46   22.90
   2  -1   6  343.67   18.90
   2  -1   6  295.87   17.00
  -3   1  -6  112.09   14.10
   3  -1   6  107.89    9.20
   3  -1   6  112.29    9.40
   3  -1   6  114.89    7.90
   3  -1   6  115.69    7.40
  -4   1  -6  174.28   15.40
  -4   1  -6  157.98   18.10
  -4   1  -6  156.28   13.40
  -4   1  -6  153.98   10.60
  -4   1  -6  156.08    9.90
   4  -1   6  142.79   14.40
   4  -1   6  173.68   10.80
   4  -1   6  170.78   12.90
   4  -1   6  150.68   12.30
  -5   1  -6   71.19   15.70
  -5   1  -6   61.29    9.90
  -5   1  -6   73.09    7.20
  -5   1  -6   65.29    5.70
  -5   1  -6   55.29    5.90
   5  -1   6   63.59    7.20
   5  -1   6   55.59    8.50
   5  -1   6   47.50    7.10
   5  -1   6   67.59    6.20
   5  -1   6   54.59    5.40
  -6   1  -6   59.39   10.60
  -6   1  -6   53.49    6.30
  -6   1  -6   57.69    5.80
  -6   1  -6   68.59    7.30
   6  -1   6   59.49    9.20
   6  -1   6   55.09    6.00
   6  -1   6   61.79    7.20
   6  -1   6   61.89    5.70
   6  -1   6   58.89   10.80
   6  -1   6   62.19    8.80
  -7   1  -6   50.69    5.50
  -7   1  -6   47.90    4.80
  -7   1  -6   51.39    6.20
   7  -1   6   46.70    4.50
   7  -1   6   44.80    5.20
   7  -1   6   25.90    7.30
   7  -1   6   39.00    6.90
   7  -1   6   32.40    5.50
  -8   1  -6   14.20    3.00
  -8   1  -6   19.00    2.50
  -8   1  -6   20.30    2.70
   8  -1   6   19.40    4.20
   8  -1   6   20.60    3.30
   8  -1   6   18.80    4.70
   8  -1   6   20.40    2.70
   8   0  -6   13.20    2.70
  -8   0   6   17.70    3.60
  -8   0   6   17.70    2.70
   7   0  -6  107.09    9.10
   7   0  -6  110.59    9.50
   7   0  -6   94.79   10.80
  -7   0   6  111.39   10.20
  -7   0   6  110.19    8.50
   6   0  -6  195.18   14.90
   6   0  -6  206.38   16.50
   6   0  -6  204.18   13.30
   6   0  -6  191.78   14.00
  -6   0   6  213.68   13.90
  -6   0   6  193.88   13.80
  -6   0   6  223.28   15.90
  -6   0   6  208.18   16.20
   5   0  -6   82.29    8.10
   5   0  -6   81.49    7.10
   5   0  -6   71.79   10.70
   5   0  -6   67.49    8.20
  -5   0   6   91.89    8.40
  -5   0   6   77.69    8.10
  -5   0   6   69.09    7.50
  -5   0   6   69.79    9.10
  -5   0   6   65.79    8.10
   4   0  -6  321.37   18.20
   4   0  -6  317.77   20.20
   4   0  -6  315.97   21.90
   4   0  -6  311.67   19.60
   4   0  -6  303.77   17.60
  -4   0   6  310.87   19.20
  -4   0   6  305.17   19.60
  -4   0   6  367.96   20.90
  -4   0   6  328.57   18.10
  -4   0   6  305.77   21.40
   3   0  -6  193.78   14.20
   3   0  -6  183.38   12.40
   3   0  -6  186.28   11.20
   3   0  -6  189.58   11.50
   3   0  -6  202.78   13.20
  -3   0   6  186.08   11.40
  -3   0   6  187.88   10.20
  -3   0   6  196.98   13.10
   2   0  -6  632.44   33.40
   2   0  -6  677.93   32.10
   2   0  -6  664.93   34.60
  -2   0   6  618.14   31.80
  -2   0   6  619.04   36.20
   1   0  -6  885.51   46.10
   1   0  -6  969.90   47.50
   1   0  -6  966.90   48.40
  -1   0   6  956.50   46.50
  -1   0   6  992.40   46.70
   0   0  -6  692.43   32.40
   0   0  -6  696.23   35.20
   0   0   6  628.04   32.30
   0   0   6  624.84   33.00
  -1   0  -6  465.45   29.50
  -1   0  -6  516.55   29.60
  -1   0  -6  544.35   27.10
  -1   0  -6  536.35   26.00
   1   0   6  538.25   28.80
   1   0   6  556.34   27.50
   1   0   6  546.75   26.40
  -2   0  -6 1108.99   55.59
  -2   0  -6 1057.59   55.99
   2   0   6  933.61   51.39
   2   0   6 1036.90   50.39
  -3   0  -6  438.76   30.50
  -3   0  -6  462.75   23.10
   3   0   6  443.66   22.90
   3   0   6  446.16   23.20
   3   0   6  461.65   25.10
   3   0   6  431.06   25.40
  -4   0  -6   12.10    8.80
   4   0   6   13.20    3.80
   4   0   6   16.70    2.80
   4   0   6   10.00    3.20
   4   0   6   10.30    3.90
  -5   0  -6  102.49   12.40
  -5   0  -6   83.79    7.50
  -5   0  -6  103.49   19.10
  -5   0  -6   86.19    7.30
  -5   0  -6   76.49    6.40
  -5   0  -6   79.59    6.30
   5   0   6  101.39   11.20
   5   0   6   78.69    8.80
   5   0   6   80.69    6.80
   5   0   6   73.89    7.90
   5   0   6   81.69    6.60
  -6   0  -6   67.69   11.30
  -6   0  -6   63.79   16.10
  -6   0  -6   59.99    6.20
  -6   0  -6   48.70    5.20
  -6   0  -6   60.79    6.70
   6   0   6   49.99    5.60
   6   0   6   52.39    6.80
   6   0   6   52.19    9.10
   6   0   6   41.80    7.60
   6   0   6   63.39   10.60
   6   0   6   55.29    5.50
  -7   0  -6   94.29    7.70
  -7   0  -6   78.69    7.50
  -7   0  -6   72.49   12.20
   7   0   6   78.19    8.00
   7   0   6   70.39   12.10
   7   0   6   76.69    7.50
   7   0   6   81.99    7.30
   7   0   6   85.19   10.50
  -8   0  -6  170.38   10.10
  -8   0  -6  160.38   10.70
   8   0   6  160.48   12.90
   8   0   6  165.68   10.40
   8   0   6  175.68   10.50
   8   0   6  176.78   11.50
  -9   0  -6   19.20    2.60
   9   0   6   21.20    3.90
   8  -1  -6    7.40    2.10
  -8   1   6   11.40    3.20
   7  -1  -6    3.20    4.60
   7  -1  -6    3.60    2.60
  -7   1   6    0.60    2.20
  -7   1   6    2.80    3.30
   6  -1  -6  113.69   10.50
   6  -1  -6  106.89   10.00
   6  -1  -6  124.89   12.20
   6  -1  -6  123.59    9.50
  -6   1   6  115.09   12.00
  -6   1   6  119.29    9.20
  -6   1   6  125.89   10.20
  -6   1   6  118.69   11.20
   5  -1  -6   80.79   10.50
   5  -1  -6   60.09    7.50
   5  -1  -6   85.09    7.10
   5  -1  -6   60.39    7.80
  -5   1   6   75.69    7.80
  -5   1   6   70.59    7.70
  -5   1   6   66.29    6.70
  -5   1   6   52.79    7.60
  -5   1   6   72.79    7.40
  -5   1   6   54.59    7.80
   4  -1  -6   52.09    7.00
   4  -1  -6   54.59    5.40
   4  -1  -6   56.79    9.80
   4  -1  -6   40.10    6.10
   4  -1  -6   41.20    6.50
  -4   1   6   58.29    6.30
  -4   1   6   56.19    7.20
  -4   1   6   66.99    8.60
  -4   1   6   46.70    5.50
  -4   1   6   45.10    5.80
  -4   1   6   48.90    6.40
   3  -1  -6   35.40    4.10
   3  -1  -6   35.90    6.60
   3  -1  -6   25.10    3.80
   3  -1  -6   31.20    5.10
   3  -1  -6   22.00    4.60
  -3   1   6   33.00    4.40
  -3   1   6   42.60    5.70
   2  -1  -6 1432.66   67.09
   2  -1  -6 1274.57   65.19
   2  -1  -6 1448.16   68.99
   2  -1  -6 1369.46   65.79
  -2   1   6 1325.27   66.19
  -2   1   6 1328.47   67.49
  -2   1   6 1276.97   66.79
   1  -1  -6  913.21   45.10
   1  -1  -6  932.21   46.80
  -1   1   6  874.11   44.10
   0  -1  -6  623.74   30.50
   0  -1  -6  610.54   28.60
   0  -1  -6  552.34   27.40
   0  -1  -6  532.75   29.30
   0   1   6  543.05   28.20
   0   1   6  498.15   30.10
  -1  -1  -6  308.97   14.70
  -1  -1  -6  286.07   15.90
  -1  -1  -6  274.37   17.90
  -1  -1  -6  271.17   18.60
   1   1   6  292.87   17.60
   1   1   6  285.07   16.00
  -2  -1  -6  267.97   17.50
  -2  -1  -6  217.38   11.70
   2   1   6  225.38   13.80
   2   1   6  207.98   12.20
  -3  -1  -6  169.28   15.90
  -3  -1  -6  170.28    9.30
  -3  -1  -6  172.28   17.80
  -3  -1  -6  177.08   11.40
   3   1   6  166.98   11.40
   3   1   6  162.08    9.70
   3   1   6  179.98   12.20
   3   1   6  163.48   10.40
  -4  -1  -6  192.28   20.40
  -4  -1  -6  178.18   11.90
  -4  -1  -6  186.88   10.10
  -4  -1  -6  179.18    9.80
   4   1   6  180.68   13.50
   4   1   6  186.58   11.30
   4   1   6  184.28   10.70
   4   1   6  181.68   12.70
  -5  -1  -6   31.90   12.00
  -5  -1  -6   32.40    3.80
  -5  -1  -6   27.50    5.30
  -5  -1  -6   35.70    4.30
  -5  -1  -6   37.00    4.90
   5   1   6   33.10    6.70
   5   1   6   35.80    5.40
   5   1   6   32.40    5.60
   5   1   6   29.70    4.00
   5   1   6   21.50    4.80
   5   1   6   31.30    4.50
  -6  -1  -6    0.00    8.90
  -6  -1  -6    4.30    2.60
  -6  -1  -6    2.60    2.40
  -6  -1  -6    3.40    2.90
  -6  -1  -6    6.80    6.00
  -6  -1  -6    4.50    4.70
   6   1   6   -1.30    4.10
   6   1   6    4.10    4.20
   6   1   6    4.00    2.80
   6   1   6    3.90    2.80
   6   1   6    4.70    5.30
   6   1   6    0.40    3.30
  -7  -1  -6   -0.50    4.20
  -7  -1  -6    7.50    2.80
  -7  -1  -6   10.90   11.80
  -7  -1  -6    5.10    2.60
  -7  -1  -6    6.10    3.40
   7   1   6   -1.60    4.20
   7   1   6    6.40    4.40
   7   1   6    8.30    2.80
   7   1   6    8.10    3.10
   7   1   6   -3.30    4.60
  -8  -1  -6    3.10    2.20
  -8  -1  -6    1.20    2.50
   8   1   6    3.30    2.50
   8   1   6    3.10    2.20
   8   1   6    3.00    4.30
   8   1   6    3.10    5.60
   8   1   6    4.40    3.50
  -9  -1  -6   41.50    4.20
  -9  -1  -6   40.10    4.40
   9   1   6   38.50    3.40
   7  -2  -6    9.30    2.90
  -7   2   6    9.10    3.50
   6  -2  -6   62.39    7.20
   6  -2  -6   52.79    6.10
   6  -2  -6   62.59    7.50
   6  -2  -6   48.20    7.70
  -6   2   6   54.69    5.50
  -6   2   6   60.79    6.80
  -6   2   6   45.90    7.50
  -6   2   6   61.69    8.00
  -6   2   6   64.09    5.60
   5  -2  -6  132.49   10.90
   5  -2  -6  130.19   12.80
   5  -2  -6  149.19   10.40
  -5   2   6  133.59   10.10
  -5   2   6  135.49   13.40
  -5   2   6  137.29    9.90
  -5   2   6  140.69   11.20
  -5   2   6  155.68   12.20
   4  -2  -6  202.58   15.50
   4  -2  -6  201.88   12.70
   4  -2  -6  208.88   14.30
   4  -2  -6  208.58   13.30
  -4   2   6  205.08   14.80
  -4   2   6  233.08   16.10
  -4   2   6  199.98   13.10
  -4   2   6  197.68   14.10
  -4   2   6  208.28   13.90
   3  -2  -6  185.58   11.20
   3  -2  -6  184.38   13.50
   3  -2  -6  184.78   15.80
   3  -2  -6  188.78   11.50
   3  -2  -6  186.78   12.70
  -3   2   6  189.18   13.10
  -3   2   6  208.88   13.00
  -3   2   6  182.78   12.20
  -3   2   6  190.88   14.00
   2  -2  -6  978.90   50.39
   2  -2  -6 1071.79   53.39
   2  -2  -6  974.90   48.40
   2  -2  -6 1078.49   48.60
  -2   2   6  887.01   50.89
  -2   2   6 1024.50   50.29
  -2   2   6  956.70   49.60
  -2   2   6  972.60   49.99
   1  -2  -6   89.29    5.70
   1  -2  -6   84.99    6.60
   1  -2  -6   84.29    8.70
  -1   2   6   88.59    7.10
  -1   2   6   84.59    7.90
  -1   2   6   79.89    7.30
   0  -2  -6  245.98   15.30
   0  -2  -6  236.38   12.60
   0  -2  -6  225.68   11.90
   0   2   6  211.98   12.70
  -1  -2  -6  490.95   28.20
  -1  -2  -6  603.44   31.00
  -1  -2  -6  545.85   27.90
   1   2   6  579.94   28.80
  -2  -2  -6  241.48   16.50
  -2  -2  -6  206.98   11.40
  -2  -2  -6  218.78   17.60
   2   2   6  202.58   13.40
  -3  -2  -6  328.37   16.40
  -3  -2  -6  306.97   22.70
  -3  -2  -6  329.97   19.00
  -3  -2  -6  316.77   16.20
  -3  -2  -6  293.87   24.00
   3   2   6  313.67   18.90
   3   2   6  294.07   16.60
   3   2   6  326.67   18.10
  -4  -2  -6  711.53   39.00
  -4  -2  -6  735.93   35.80
  -4  -2  -6  841.82   48.20
   4   2   6  733.53   38.30
   4   2   6  695.93   36.10
   4   2   6  706.43   39.10
   4   2   6  706.13   36.60
  -5  -2  -6  131.29   19.30
  -5  -2  -6  150.38    9.90
  -5  -2  -6  137.89    8.20
  -5  -2  -6  132.09    9.20
  -5  -2  -6  148.99    8.60
  -5  -2  -6  138.09   11.60
  -5  -2  -6  123.19   10.60
   5   2   6  149.99   12.10
   5   2   6  155.68   10.00
   5   2   6  151.98   11.50
   5   2   6  145.99   11.90
   5   2   6  146.79   12.60
   5   2   6  144.69   11.30
   5   2   6  148.29    9.30
  -6  -2  -6   20.90    3.40
  -6  -2  -6   22.90    4.00
  -6  -2  -6   26.10    6.80
  -6  -2  -6   33.00   13.90
  -6  -2  -6   22.20    4.50
   6   2   6   26.60    3.90
   6   2   6   19.00    5.10
   6   2   6   23.10    3.80
   6   2   6   30.40    7.10
   6   2   6   18.50    6.20
   6   2   6   29.40    4.80
  -7  -2  -6   17.60    6.90
  -7  -2  -6   23.70    4.70
  -7  -2  -6   11.10   10.80
  -7  -2  -6   22.80    3.60
   7   2   6   27.40    6.30
   7   2   6   21.10    6.00
   7   2   6   20.10    4.70
   7   2   6   24.20    3.90
   7   2   6   34.20    4.50
  -8  -2  -6    0.10    2.10
  -8  -2  -6    1.90    2.80
   8   2   6    8.70    5.90
   8   2   6    2.50    2.20
   8   2   6    3.50    2.30
   8   2   6    1.00    3.20
  -9  -2  -6   24.00    3.00
  -9  -2  -6   24.30    3.50
   9   2   6   26.10    3.00
   9   2   6   21.80    4.50
   7  -3  -6   26.70    4.10
   7  -3  -6   16.40    3.50
  -7   3   6   21.80    4.00
   6  -3  -6   43.40    7.50
   6  -3  -6   49.99    6.20
   6  -3  -6   45.50    5.90
  -6   3   6   47.20    7.40
  -6   3   6   48.80    5.40
  -6   3   6   56.59    7.20
   5  -3  -6  114.19   11.50
   5  -3  -6   89.19    9.20
   5  -3  -6  118.59    9.00
   5  -3  -6  112.59   15.70
  -5   3   6  105.69   10.30
  -5   3   6  110.09   11.80
  -5   3   6  104.69    8.70
  -5   3   6  103.39    9.70
  -5   3   6  110.19   10.20
   4  -3  -6  168.38   12.80
   4  -3  -6  189.18   11.70
   4  -3  -6  181.48   12.30
   4  -3  -6  180.28   15.70
  -4   3   6  159.38   13.40
  -4   3   6  180.78   12.80
  -4   3   6  178.18   13.20
  -4   3   6  185.98   15.00
   3  -3  -6   28.00    5.50
   3  -3  -6   46.40    4.60
   3  -3  -6   42.10    5.90
   3  -3  -6   38.80    4.80
   3  -3  -6   52.99   14.30
  -3   3   6   36.00    5.50
  -3   3   6   43.10    5.70
  -3   3   6   39.40    5.30
  -3   3   6   40.90    7.10
  -3   3   6   44.10    6.30
   2  -3  -6  113.29    7.00
   2  -3  -6  125.99   11.90
   2  -3  -6  106.09    6.80
   2  -3  -6   95.89    8.60
  -2   3   6   99.99    8.50
  -2   3   6   89.69    8.00
  -2   3   6  110.59    8.90
   1  -3  -6  308.77   18.10
   1  -3  -6  342.27   21.40
  -1   3   6  349.96   19.20
  -1   3   6  336.17   19.80
  -1   3   6  326.27   19.50
   0  -3  -6   89.99    6.00
   0  -3  -6   87.89    5.50
   0  -3  -6   90.29    9.20
   0   3   6   93.79    6.40
   0   3   6   91.89    8.40
   0   3   6   84.69    7.80
  -1  -3  -6   57.69    9.80
  -1  -3  -6   47.90    4.00
  -1  -3  -6   44.50    6.90
   1   3   6   49.99    6.50
   1   3   6   57.09    5.70
  -2  -3  -6  247.98   17.60
  -2  -3  -6  219.18   18.90
   2   3   6  267.97   16.40
   2   3   6  254.57   15.30
  -3  -3  -6  477.55   27.30
  -3  -3  -6  486.25   24.20
  -3  -3  -6  460.05   30.00
  -3  -3  -6  503.55   24.10
  -3  -3  -6  422.26   31.50
   3   3   6  478.65   26.70
   3   3   6  483.65   27.20
   3   3   6  474.05   25.70
  -4  -3  -6   70.99    8.40
  -4  -3  -6   80.39   15.40
  -4  -3  -6   63.49    5.20
  -4  -3  -6   63.79    4.80
  -4  -3  -6   54.99   10.60
   4   3   6   57.19    7.80
   4   3   6   64.19    6.80
   4   3   6   65.89    7.30
   4   3   6   60.19    7.40
   4   3   6   60.89    5.40
  -5  -3  -6  443.76   36.10
  -5  -3  -6  486.05   27.60
  -5  -3  -6  460.35   28.30
  -5  -3  -6  481.55   24.10
  -5  -3  -6  455.35   24.60
   5   3   6  488.05   26.10
   5   3   6  461.15   26.20
   5   3   6  476.65   27.80
   5   3   6  446.76   23.80
   5   3   6  468.25   28.30
   5   3   6  494.85   26.70
   5   3   6  455.75   24.30
  -6  -3  -6    4.70    1.90
  -6  -3  -6    1.80    3.10
  -6  -3  -6    2.70    3.00
  -6  -3  -6   11.60    6.80
  -6  -3  -6    1.50    2.00
  -6  -3  -6    3.00    9.50
   6   3   6    7.00    6.00
   6   3   6    3.90    2.60
   6   3   6    5.70    4.20
   6   3   6    4.00    3.10
   6   3   6    4.10    4.80
   6   3   6    4.10    3.60
   6   3   6    3.60    2.20
  -7  -3  -6   43.80   15.80
  -7  -3  -6   86.59   12.20
  -7  -3  -6   72.79    7.40
  -7  -3  -6   66.89    6.40
  -7  -3  -6   60.09    5.50
   7   3   6   65.49    6.30
   7   3   6   54.39    7.90
   7   3   6   76.19    9.60
   7   3   6   55.99    5.50
  -8  -3  -6    4.50    2.50
  -8  -3  -6    6.10    3.20
   8   3   6    1.80    3.70
   8   3   6    9.40    2.80
  -9  -3  -6   46.20    4.30
  -9  -3  -6   37.10    4.20
   9   3   6   42.70    4.70
   9   3   6   34.50    5.20
   6  -4  -6   53.59    5.50
   6  -4  -6   49.50    6.00
  -6   4   6   50.09    4.90
  -6   4   6   45.80    6.60
  -6   4   6   65.69    6.90
   5  -4  -6   41.60    6.00
   5  -4  -6   52.99    5.90
   5  -4  -6   46.30    7.60
  -5   4   6   32.80    5.40
  -5   4   6   45.90    7.40
  -5   4   6   58.29    6.50
  -5   4   6   55.69    7.20
   4  -4  -6   23.30    4.80
   4  -4  -6   21.40    6.70
   4  -4  -6   23.90    4.10
   4  -4  -6   26.40    6.00
  -4   4   6   25.10    7.00
  -4   4   6   30.50    5.40
  -4   4   6   25.20    4.80
  -4   4   6   36.30    6.90
  -4   4   6   27.10    5.40
   3  -4  -6  164.58   13.30
   3  -4  -6  166.78   11.30
   3  -4  -6  169.88   12.40
   3  -4  -6  191.08   11.10
  -3   4   6  188.08   12.70
  -3   4   6  182.88   12.40
  -3   4   6  168.58   12.50
  -3   4   6  171.78   13.60
  -3   4   6  184.68   14.50
   2  -4  -6  512.75   26.10
   2  -4  -6  532.05   26.20
   2  -4  -6  477.95   28.20
   2  -4  -6  557.54   32.90
  -2   4   6  501.45   28.30
  -2   4   6  509.15   28.70
  -2   4   6  522.25   27.70
  -2   4   6  506.55   29.00
  -2   4   6  498.45   27.60
  -2   4   6  532.05   27.80
   1  -4  -6  235.88   14.50
   1  -4  -6  253.07   13.00
   1  -4  -6  257.67   18.40
   1  -4  -6  256.67   13.10
  -1   4   6  248.98   16.50
  -1   4   6  246.08   15.70
  -1   4   6  231.68   16.30
   0  -4  -6  553.84   28.10
   0  -4  -6  551.14   27.90
   0  -4  -6  618.24   33.00
   0   4   6  593.04   30.50
   0   4   6  551.64   31.40
   0   4   6  533.25   30.50
  -1  -4  -6  173.08   16.20
  -1  -4  -6  189.58   10.00
  -1  -4  -6  181.58   14.10
   1   4   6  184.08   13.60
   1   4   6  186.58   12.10
   1   4   6  173.28   11.60
  -2  -4  -6 2257.47  105.19
  -2  -4  -6 1847.02  101.29
   2   4   6 2067.49  103.59
   2   4   6 2147.29  102.19
   2   4   6 2103.19  101.39
  -3  -4  -6  479.25   23.40
  -3  -4  -6  418.26   28.90
  -3  -4  -6  458.35   23.20
  -3  -4  -6  478.95   27.70
  -3  -4  -6  409.36   31.10
   3   4   6  453.15   26.10
   3   4   6  480.35   24.70
   3   4   6  468.45   27.10
  -4  -4  -6  102.89    7.00
  -4  -4  -6   99.39   10.90
  -4  -4  -6  109.69    7.30
  -4  -4  -6  126.99   17.10
  -4  -4  -6  112.79   15.40
   4   4   6  115.29   10.60
   4   4   6  105.39    8.60
   4   4   6   99.69   10.30
  -5  -4  -6   32.50    6.70
  -5  -4  -6   39.40    3.90
  -5  -4  -6   34.00    4.20
  -5  -4  -6   32.80   12.50
  -5  -4  -6   32.50    4.40
   5   4   6   49.50    6.10
   5   4   6   38.00    6.10
   5   4   6   43.90    4.60
   5   4   6   33.30    6.30
   5   4   6   44.50    6.30
   5   4   6   38.50    7.50
  -6  -4  -6   65.19   11.20
  -6  -4  -6   85.69    7.50
  -6  -4  -6   74.79    7.30
  -6  -4  -6   78.19    6.50
  -6  -4  -6   56.89   16.10
  -6  -4  -6   85.09    6.10
   6   4   6   91.69   12.00
   6   4   6   90.59    8.90
   6   4   6   92.29    9.10
   6   4   6   80.39    6.80
   6   4   6   97.19   10.20
  -7  -4  -6   41.40    5.60
  -7  -4  -6   41.10    4.00
  -7  -4  -6   41.10    5.20
  -7  -4  -6   44.20    8.40
  -7  -4  -6   34.50   13.50
   7   4   6   40.60    4.80
   7   4   6   34.90    6.10
  -8  -4  -6   37.60    4.70
  -8  -4  -6   35.00    4.00
  -8  -4  -6   40.70    5.20
   8   4   6   39.00    4.60
   8   4   6   40.40    6.50
  -9  -4  -6    8.40    2.60
  -9  -4  -6    6.90    2.30
   9   4   6    8.80    2.40
   9   4   6    5.50    2.80
   6  -5  -6    5.70    2.10
  -6   5   6    5.70    3.50
  -6   5   6    7.80    2.30
   5  -5  -6   21.00    3.70
   5  -5  -6   22.70    4.50
  -5   5   6   18.10    5.30
  -5   5   6   33.70    4.80
   4  -5  -6    1.00    2.30
   4  -5  -6   -2.50    5.30
   4  -5  -6    3.00    3.00
  -4   5   6    2.00    3.70
  -4   5   6   -0.30    3.00
  -4   5   6    1.90    5.00
  -4   5   6   -0.80    2.90
  -4   5   6    1.90    3.50
   3  -5  -6  377.06   22.40
   3  -5  -6  394.26   21.50
   3  -5  -6  378.86   23.50
   3  -5  -6  371.26   20.90
  -3   5   6  401.96   22.80
  -3   5   6  422.86   24.70
  -3   5   6  420.46   22.80
  -3   5   6  346.47   25.20
  -3   5   6  376.96   22.10
   2  -5  -6  100.49    7.30
   2  -5  -6  110.79    7.30
   2  -5  -6  108.09    9.40
  -2   5   6  114.79   10.40
  -2   5   6  112.29    9.20
  -2   5   6  100.49   10.00
  -2   5   6  118.29   11.00
  -2   5   6  101.89    9.00
   1  -5  -6  357.46   20.70
   1  -5  -6  375.46   19.30
   1  -5  -6  393.26   25.90
   1  -5  -6  369.76   19.30
  -1   5   6  392.96   23.60
  -1   5   6  415.76   22.10
  -1   5   6  362.96   21.30
  -1   5   6  374.36   21.00
  -1   5   6  381.86   22.80
   0  -5  -6  224.68   16.80
   0  -5  -6  227.38   11.30
   0  -5  -6  181.68   11.20
   0   5   6  216.68   14.80
   0   5   6  229.28   13.40
   0   5   6  195.48   12.20
   0   5   6  192.38   15.50
   0   5   6  227.98   14.50
  -1  -5  -6  292.97   23.30
  -1  -5  -6  303.37   15.70
   1   5   6  314.67   20.40
   1   5   6  310.17   18.50
  -2  -5  -6  449.26   22.40
  -2  -5  -6  414.26   23.20
  -2  -5  -6  392.86   27.00
  -2  -5  -6  467.85   30.70
  -2  -5  -6  434.06   27.30
   2   5   6  473.75   27.20
   2   5   6  460.45   24.40
  -3  -5  -6  167.88    9.70
  -3  -5  -6  125.09   21.60
  -3  -5  -6  160.48   14.30
  -3  -5  -6  167.58    9.90
  -3  -5  -6  160.88   18.70
   3   5   6  156.78   12.60
   3   5   6  178.28   11.30
   3   5   6  172.38   14.00
  -4  -5  -6  102.19    7.20
  -4  -5  -6   93.89   14.10
  -4  -5  -6  105.99   12.50
  -4  -5  -6   88.59   16.10
  -4  -5  -6   94.09    7.10
   4   5   6   98.09    7.40
   4   5   6  109.89   16.70
   4   5   6  102.59    8.30
   4   5   6  101.99   10.60
   4   5   6  101.29   11.00
  -5  -5  -6  139.89   23.30
  -5  -5  -6  136.59    9.50
  -5  -5  -6  143.79    8.80
  -5  -5  -6  113.19    9.20
   5   5   6  131.89   10.70
   5   5   6  144.79    8.90
   5   5   6  132.19   10.40
   5   5   6  147.39   13.30
  -6  -5  -6  113.19    7.80
  -6  -5  -6  112.49    9.00
  -6  -5  -6  111.09    8.70
  -6  -5  -6  126.49    8.60
   6   5   6  111.09    8.20
   6   5   6  112.79   10.80
   6   5   6  116.69   10.10
   6   5   6  112.19   12.00
  -7  -5  -6   14.90    3.70
  -7  -5  -6   20.30   13.50
  -7  -5  -6   10.80    2.50
  -7  -5  -6    4.70    5.20
  -7  -5  -6    7.70    3.40
  -7  -5  -6   12.40    3.00
   7   5   6   13.50    3.30
   7   5   6    8.90    4.10
  -8  -5  -6   12.30    3.40
  -8  -5  -6    5.10    2.80
   8   5   6   11.70    2.80
   8   5   6    8.80    4.90
  -9  -5  -6    1.90    2.20
  -9  -5  -6    3.30    2.10
   9   5   6    1.10    2.50
   9   5   6    0.70    1.60
   5  -6  -6    2.90    2.00
   5  -6  -6    4.50    2.80
  -5   6   6    2.20    2.50
  -5   6   6    6.10    3.90
   4  -6  -6    1.30    2.70
   4  -6  -6    4.80    2.60
  -4   6   6    3.50    4.50
  -4   6   6    2.10    2.80
   3  -6  -6   85.49    8.70
   3  -6  -6  100.09    7.60
   3  -6  -6   94.99    8.20
  -3   6   6  100.49    9.50
  -3   6   6   95.69   10.80
  -3   6   6  104.39   10.70
  -3   6   6   95.19    9.00
   2  -6  -6   25.80    3.50
  -2   6   6   23.00    6.20
  -2   6   6   34.80    5.20
  -2   6   6   37.30    6.10
   1  -6  -6  129.39    8.10
   1  -6  -6  115.99    9.30
  -1   6   6  127.79   12.10
  -1   6   6  124.09   11.20
  -1   6   6  132.49   10.40
  -1   6   6  128.79    9.70
  -1   6   6  130.89   11.20
   0  -6  -6   81.79   10.90
   0  -6  -6   55.89    5.70
   0  -6  -6   72.99    4.90
   0   6   6   74.39    8.30
   0   6   6   81.19   10.80
   0   6   6   75.19    7.50
   0   6   6   79.29    9.00
   0   6   6   63.89    6.40
   0   6   6   72.59    7.50
  -1  -6  -6  190.38   15.80
  -1  -6  -6  165.08    9.70
  -1  -6  -6  179.38    9.80
  -1  -6  -6  164.38   15.30
   1   6   6  182.88   11.70
   1   6   6  172.58   17.10
   1   6   6  180.88   13.00
   1   6   6  175.48   12.90
  -2  -6  -6   15.50    5.10
  -3  -6  -6  187.78   16.40
  -3  -6  -6  161.58   16.50
  -3  -6  -6  185.18   10.80
  -3  -6  -6  172.38   10.50
   3   6   6  209.78   11.10
   3   6   6  170.88   12.40
   3   6   6  183.68   12.40
   3   6   6  169.88   15.50
   3   6   6  183.28   12.50
  -4  -6  -6  126.09    8.20
  -4  -6  -6  104.79   14.70
  -4  -6  -6  133.79   19.20
  -4  -6  -6  118.89    9.50
  -4  -6  -6   97.79   15.40
   4   6   6  106.69   13.00
   4   6   6  121.39    7.90
   4   6   6  124.89    9.50
   4   6   6  130.19    9.60
  -5  -6  -6   91.89    7.50
  -5  -6  -6   63.89   17.00
  -5  -6  -6   96.19    7.10
   5   6   6   95.49    6.90
   5   6   6   81.69   11.30
   5   6   6  101.09    9.20
   5   6   6  101.09    8.60
  -6  -6  -6  343.27   19.00
  -6  -6  -6  330.27   19.40
  -6  -6  -6  284.47   32.40
  -6  -6  -6  342.37   19.10
   6   6   6  359.76   20.40
   6   6   6  353.86   21.00
   6   6   6  330.57   24.10
   6   6   6  345.87   18.70
  -7  -6  -6   25.30    5.90
  -7  -6  -6   35.50    4.10
  -7  -6  -6   28.40    4.50
  -7  -6  -6   28.00    4.50
  -7  -6  -6    0.70   11.80
   7   6   6   34.20    6.80
   7   6   6   31.70    5.30
   7   6   6   22.30    3.70
  -8  -6  -6   19.00    3.60
  -8  -6  -6   12.10    2.40
  -8  -6  -6   17.80    3.80
   8   6   6   15.40    2.90
   8   6   6   10.80    3.70
  -9  -6  -6    4.60    2.10
  -9  -6  -6    6.50    3.10
  -9  -6  -6    4.30    2.20
   9   6   6    1.90    2.00
   4  -7  -6   46.50    5.20
   4  -7  -6   55.89    4.90
  -4   7   6   47.30    6.90
  -4   7   6   60.89    6.40
   3  -7  -6   44.30    5.20
   3  -7  -6   48.90    5.10
  -3   7   6   40.50    7.50
  -3   7   6   57.09    7.10
   2  -7  -6   95.19    7.20
   2  -7  -6   91.89    7.30
  -2   7   6   77.69    9.70
  -2   7   6  106.99   10.80
  -2   7   6   90.09    8.40
  -2   7   6  101.49    9.60
   1  -7  -6    0.90    1.80
   1  -7  -6    3.70    2.20
  -1   7   6   -1.80    4.20
  -1   7   6   -1.70    3.10
  -1   7   6    0.00    4.60
  -1   7   6   -2.30    3.40
  -1   7   6    1.80    3.00
   0  -7  -6   49.50    4.10
   0  -7  -6   51.09   12.00
   0   7   6   45.20    5.50
   0   7   6   51.19    5.70
   0   7   6   45.10    6.80
   0   7   6   41.70    8.20
  -1  -7  -6    1.90    7.50
  -1  -7  -6    2.90    2.00
  -1  -7  -6    3.70    6.60
  -1  -7  -6    4.60    5.10
  -1  -7  -6    1.60    1.80
   1   7   6    2.70    3.40
   1   7   6    2.80    4.40
   1   7   6    1.70    4.50
   1   7   6    3.50    3.20
   1   7   6    2.30    3.20
   1   7   6    5.20    2.70
  -2  -7  -6  111.99   13.10
  -2  -7  -6   85.29   12.50
  -2  -7  -6   85.49    6.20
  -2  -7  -6   78.49    6.60
  -2  -7  -6   80.39   15.10
   2   7   6   91.89    7.70
   2   7   6   87.29    7.80
   2   7   6   78.49    7.50
   2   7   6   82.79    9.00
   2   7   6   94.99   12.80
   2   7   6   87.09    6.60
  -3  -7  -6  229.68   12.90
  -3  -7  -6  239.48   13.20
  -3  -7  -6  226.88   23.90
  -3  -7  -6  215.98   23.70
  -3  -7  -6  202.78   20.00
   3   7   6  231.08   14.40
   3   7   6  219.48   12.90
   3   7   6  245.08   19.70
   3   7   6  216.98   15.20
   3   7   6  241.48   14.10
  -4  -7  -6    4.10    9.60
  -4  -7  -6   -0.60    2.30
  -4  -7  -6    5.50    2.40
  -4  -7  -6    3.90    8.20
   4   7   6    5.60    3.10
   4   7   6    5.90    3.70
   4   7   6    4.30    5.10
   4   7   6    3.30    4.20
   4   7   6    3.50    2.10
  -5  -7  -6  197.38   12.50
  -5  -7  -6  202.58   12.10
   5   7   6  193.68   11.70
   5   7   6  197.48   13.90
   5   7   6  195.48   13.40
   5   7   6  193.08   18.00
  -6  -7  -6   37.30    4.60
  -6  -7  -6   33.70    4.90
  -6  -7  -6   46.10    5.30
  -6  -7  -6   21.30   13.70
   6   7   6   45.20    7.00
   6   7   6   41.10    6.70
   6   7   6   37.00    8.10
  -7  -7  -6   49.90    6.20
  -7  -7  -6   56.99    5.80
  -7  -7  -6   54.69    5.20
   7   7   6   51.69    8.50
   7   7   6   34.70    4.30
  -8  -7  -6   16.40    3.50
  -8  -7  -6   13.90    3.10
  -8  -7  -6   20.50    2.90
   8   7   6   10.90    2.40
  -9  -7  -6   -0.70    1.50
  -9  -7  -6   -1.30    1.80
   9   7   6    0.80    1.70
  -4   8   6    9.80    3.20
  -4   8   6    8.00    2.70
   3  -8  -6   52.49    4.80
   3  -8  -6   58.49    5.20
  -3   8   6   46.70    6.70
  -3   8   6   48.30    5.80
   2  -8  -6   30.30    3.80
   2  -8  -6   31.60    4.00
  -2   8   6   21.70    4.40
  -2   8   6   21.80    5.80
   1  -8  -6  229.28   42.90
   1  -8  -6  239.78   14.20
  -1   8   6  291.77   17.30
  -1   8   6  276.27   18.20
   0  -8  -6  342.97   29.30
   0  -8  -6  341.07   17.70
   0   8   6  362.36   25.10
   0   8   6  326.47   20.90
   0   8   6  330.47   20.30
  -1  -8  -6   25.30    3.00
  -1  -8  -6   14.60    9.40
   1   8   6   30.90    4.70
   1   8   6   29.40   12.60
   1   8   6   29.50    5.20
   1   8   6   25.00    5.20
  -2  -8  -6   27.60   11.10
  -2  -8  -6   31.10    3.70
  -2  -8  -6   32.70    3.70
   2   8   6   33.50    5.40
   2   8   6   39.60    9.40
   2   8   6   34.80    5.30
   2   8   6   38.90    4.50
   2   8   6   41.40    5.90
  -3  -8  -6   10.70    2.60
  -3  -8  -6    5.80    9.80
  -3  -8  -6   14.30    3.00
   3   8   6    7.80    6.30
   3   8   6    6.70    4.90
   3   8   6   11.50    3.10
   3   8   6   16.00    4.00
   3   8   6    6.60    3.30
   3   8   6    3.20    3.90
  -4  -8  -6  143.19    9.90
  -4  -8  -6  160.08   10.40
   4   8   6  160.08    9.80
   4   8   6  154.48   11.70
   4   8   6  156.18   11.00
  -5  -8  -6  363.76   20.20
  -5  -8  -6  361.06   20.60
   5   8   6  393.86   21.20
   5   8   6  370.76   21.80
   5   8   6  368.86   27.40
   5   8   6  361.76   19.80
  -6  -8  -6   -2.10   11.50
  -6  -8  -6   19.20    4.10
  -6  -8  -6   25.40    3.90
  -6  -8  -6   24.80    4.30
   6   8   6   15.60    7.20
   6   8   6   18.50    3.00
   6   8   6   21.60    5.80
  -7  -8  -6    7.90    3.30
  -7  -8  -6    6.00    2.50
  -7  -8  -6   10.20    3.30
   7   8   6   22.80    6.20
   7   8   6    8.90    2.70
  -8  -8  -6   50.89    5.30
  -8  -8  -6   50.39    5.00
  -8  -8  -6   45.90    4.40
   8   8   6   52.09    4.60
  -9  -8  -6   62.29    4.90
   9   8   6   64.39    4.50
   9   8   6   55.09    4.70
  -3   9   6   12.60    3.80
  -3   9   6    8.70    2.60
  -2   9   6   24.40    6.20
  -2   9   6   10.30    3.30
   1  -9  -6   12.00    2.70
  -1   9   6   16.80    4.00
   0  -9  -6   63.09    5.00
   0   9   6   66.79    7.10
   0   9   6   59.39    8.00
  -1  -9  -6   59.09    4.60
  -1  -9  -6   42.90   17.70
   1   9   6   80.79   12.80
   1   9   6   61.89    7.10
   1   9   6   67.39    7.40
   1   9   6   49.20    7.10
  -2  -9  -6  157.48   20.80
  -2  -9  -6  111.99    7.90
  -2  -9  -6  134.99    9.30
   2   9   6  144.29   15.60
   2   9   6  133.99   10.70
   2   9   6  143.29   10.40
   2   9   6  130.79   10.10
  -3  -9  -6    4.50    2.30
  -3  -9  -6    7.40    2.40
  -3  -9  -6    3.60    9.60
   3   9   6    6.30    5.60
   3   9   6    7.60    3.70
   3   9   6    9.80    4.20
   3   9   6    6.70    2.90
   3   9   6    1.60    3.10
  -4  -9  -6    4.00   11.40
  -4  -9  -6    3.80    3.40
  -4  -9  -6    0.30    4.10
  -4  -9  -6    3.20    2.30
   4   9   6    2.50    2.40
   4   9   6    5.90    3.80
   4   9   6    4.40    3.40
   4   9   6   -0.70    5.00
  -5  -9  -6  175.18   11.30
  -5  -9  -6  178.48   11.00
  -5  -9  -6  155.78   13.30
   5   9   6  181.88   12.00
   5   9   6  179.58   10.80
   5   9   6  170.98   12.80
   5   9   6  164.38   17.70
  -6  -9  -6   12.60    3.00
  -6  -9  -6    9.10    3.20
  -6  -9  -6    9.60    3.20
   6   9   6   10.20    2.60
   6   9   6   20.40    4.10
   6   9   6   13.40    4.70
  -7  -9  -6  183.18   11.30
  -7  -9  -6  191.58   11.90
  -7  -9  -6  190.58   11.80
   7   9   6  190.38   13.60
   7   9   6  189.38   12.10
   7   9   6  191.18   11.00
  -8  -9  -6   13.00    3.60
  -8  -9  -6   13.70    2.90
  -8  -9  -6   17.60    2.60
   8   9   6   18.80    2.60
   8   9   6   11.30    2.80
  -1  10   6    1.60    2.50
  -1  10   6   -1.50    3.70
   0  10   6    4.50    4.10
   0  10   6    3.30    2.80
  -1 -10  -6    3.00    1.80
   1  10   6    1.50    2.60
   1  10   6    0.70    3.10
   1  10   6    3.10    4.00
  -2 -10  -6   21.90    2.70
  -2 -10  -6   12.20    2.60
   2  10   6   17.40    4.40
   2  10   6   22.10    4.20
   2  10   6   21.30    3.90
  -3 -10  -6   27.90    3.50
  -3 -10  -6   36.80    4.60
   3  10   6   38.00    5.30
   3  10   6   28.40    5.10
  -4 -10  -6   -1.40    1.80
  -4 -10  -6    1.60    2.20
   4  10   6    0.50    3.00
   4  10   6   -0.90    2.10
   4  10   6    3.70    3.80
  -5 -10  -6   30.40    4.20
  -5 -10  -6   32.10    3.90
  -5 -10  -6   34.50    4.20
   5  10   6   22.70    4.00
   5  10   6   29.90    3.80
   5  10   6   26.60    5.30
  -6 -10  -6   85.59    7.00
  -6 -10  -6   93.69    7.10
  -6 -10  -6   92.79    6.60
   6  10   6   82.29    8.00
   6  10   6   84.69    6.20
  -7 -10  -6   23.10    3.30
  -7 -10  -6   25.40    3.20
  -7 -10  -6   17.00    3.10
   7  10   6   22.80    4.80
   7  10   6   19.50    3.40
   7  10   6   23.40    2.90
  -8 -10  -6    5.30    1.80
  -8 -10  -6    8.70    2.10
   8  10   6    7.30    2.40
   8  10   6    8.40    1.90
   0  11   6    9.80    2.50
   0  11   6    8.90    3.70
   1  11   6    1.30    3.40
   1  11   6    0.90    1.90
   2  11   6    7.10    3.90
   2  11   6   18.90    3.70
  -3 -11  -6   35.10    3.20
  -3 -11  -6   29.20    3.00
   3  11   6   26.80    4.60
   3  11   6   31.60    4.50
  -4 -11  -6    4.70    1.90
  -4 -11  -6   11.40    2.30
   4  11   6    5.50    3.50
   4  11   6    6.70    3.50
  -5 -11  -6   11.60    2.30
  -5 -11  -6   12.80    2.60
   5  11   6   14.40    4.00
   5  11   6   10.50    3.60
  -6 -11  -6    2.40    2.00
  -6 -11  -6    3.30    1.80
   6  11   6   -1.30    2.30
   6  11   6    2.30    2.20
   6  11   6    2.90    3.60
  -7 -11  -6   56.59    4.20
  -7 -11  -6   48.50    4.30
   7  11   6   58.69    5.00
   7  11   6   67.79    6.20
   7  11   6   48.50    4.40
   2  12   6    0.50    2.90
   3  12   6    0.90    2.60
   3  12   6    1.80    2.90
   4  12   6    3.50    2.70
   4  12   6    4.30    2.90
  -5 -12  -6    6.30    1.60
   5  12   6    3.40    2.50
   5  12   6    5.80    3.10
   4  11  -7   11.60    2.50
  -4 -11   7    6.70    2.70
  -4 -11   7    8.80    2.20
   3  11  -7    0.20    1.80
  -3 -11   7   -0.10    1.60
   2  11  -7    9.90    2.50
   1  11  -7    4.40    2.10
   6  10  -7   -0.30    2.00
  -6 -10   7    0.00    1.80
  -6 -10   7    1.60    2.90
   5  10  -7   12.10    3.10
   5  10  -7    7.70    2.70
  -5 -10   7   12.10    3.30
  -5 -10   7    9.30    2.70
   4  10  -7   34.20    4.80
   4  10  -7   44.50    5.10
  -4 -10   7   37.50    5.00
  -4 -10   7   43.50    4.90
   3  10  -7   54.99    5.60
   3  10  -7   47.30    4.90
  -3 -10   7   55.49    5.30
  -3 -10   7   51.49    5.50
   2  10  -7    9.50    3.20
  -2 -10   7   11.60    2.70
  -2 -10   7   10.00    2.80
   1  10  -7   22.80    3.70
  -1 -10   7   16.80    3.00
  -1 -10   7   18.70    2.90
   0  10  -7    2.40    2.20
   0 -10   7    1.20    2.40
  -1  10  -7   -1.60    1.70
   7   9  -7   11.30    2.70
   7   9  -7   15.90    2.80
  -7  -9   7   14.30    2.50
  -7  -9   7    7.60    3.50
   6   9  -7   33.40    4.50
   6   9  -7   26.30    4.20
  -6  -9   7   18.80    4.60
  -6  -9   7   28.70    4.50
  -6  -9   7   35.30    4.30
   5   9  -7   13.50    3.40
   5   9  -7   11.90    3.40
   5   9  -7    8.50    3.40
  -5  -9   7    5.30    2.90
  -5  -9   7    7.40    3.60
  -5  -9   7    7.90    4.00
   4   9  -7   63.59    6.60
   4   9  -7   57.79    6.10
   4   9  -7   58.39    5.90
  -4  -9   7   51.89    7.10
  -4  -9   7   62.49    6.90
  -4  -9   7   59.79    7.30
   3   9  -7   15.10    3.80
   3   9  -7   26.10    4.30
  -3  -9   7   23.90    5.50
  -3  -9   7   17.00    3.70
  -3  -9   7   19.70    4.30
   2   9  -7   73.49    6.70
   2   9  -7   80.79    7.70
   2   9  -7   92.99    8.20
  -2  -9   7   84.99    6.80
  -2  -9   7   67.59   10.20
  -2  -9   7   95.39    7.50
   1   9  -7  327.97   18.40
  -1  -9   7  302.27   17.00
  -1  -9   7  302.07   17.40
   0   9  -7    5.70    3.30
   0  -9   7    6.80    2.20
  -1   9  -7   53.59    5.50
  -1   9  -7   52.79    4.60
   1  -9   7   56.49    5.00
   1  -9   7   54.19    4.90
  -2   9  -7    3.40    2.00
  -2   9  -7    6.90    2.20
   2  -9   7    3.30    1.80
   8   8  -7    5.00    2.50
  -8  -8   7    7.50    1.80
  -8  -8   7    1.50    2.10
   7   8  -7   16.90    3.80
   7   8  -7    7.20    3.50
  -7  -8   7    8.30    3.40
  -7  -8   7   14.10    2.70
  -7  -8   7    6.80    3.10
  -7  -8   7    6.10    4.60
   6   8  -7   -2.60    2.20
   6   8  -7   -1.30    2.60
  -6  -8   7   -1.40    3.90
  -6  -8   7    2.40    3.00
  -6  -8   7    0.40    2.30
  -6  -8   7   -3.10    2.80
   5   8  -7  142.99   10.60
   5   8  -7  131.79   10.70
   5   8  -7  127.69    9.30
  -5  -8   7  141.79   11.00
  -5  -8   7  142.69   11.60
  -5  -8   7  136.69   10.10
   4   8  -7  113.39   10.50
   4   8  -7  125.29   10.20
   4   8  -7  122.59   10.10
   4   8  -7  120.19   10.00
  -4  -8   7  156.98   14.20
  -4  -8   7  133.09   11.40
  -4  -8   7  156.78   10.30
  -4  -8   7  122.69   10.40
   3   8  -7  168.28   11.70
   3   8  -7  179.68   12.30
   3   8  -7  188.28   13.30
   3   8  -7  190.68   12.80
  -3  -8   7  184.28   12.00
  -3  -8   7  182.88   15.40
  -3  -8   7  188.88   14.60
  -3  -8   7  182.18   13.70
   2   8  -7  215.88   14.30
   2   8  -7  227.38   15.00
   2   8  -7  217.18   14.00
  -2  -8   7  228.78   14.60
  -2  -8   7  215.08   13.30
  -2  -8   7  222.18   16.70
   1   8  -7  332.17   20.10
   1   8  -7  378.66   21.40
   1   8  -7  366.16   21.50
  -1  -8   7  396.36   20.00
  -1  -8   7  359.76   23.60
  -1  -8   7  392.56   23.20
   0   8  -7   65.29    7.00
   0   8  -7   68.19    6.10
   0  -8   7   63.19    5.90
   0  -8   7   41.20   13.20
   0  -8   7   67.69    5.70
  -1   8  -7   76.69    7.50
  -1   8  -7   81.09    7.10
   1  -8   7   76.39    6.20
  -2   8  -7   37.40    4.60
  -2   8  -7   38.00    4.50
   2  -8   7   33.50    3.90
   2  -8   7   37.30    3.90
  -3   8  -7    9.20    2.50
  -3   8  -7    6.90    2.60
   3  -8   7    8.80    2.10
   3  -8   7    7.80    3.00
   8   7  -7   16.80    3.60
   8   7  -7   24.60    3.20
  -8  -7   7   15.10    5.20
  -8  -7   7   21.80    2.80
  -8  -7   7   17.10    3.50
   7   7  -7    1.10    2.40
   7   7  -7   -0.70    3.00
  -7  -7   7   -0.70    1.80
  -7  -7   7   -1.60    2.70
  -7  -7   7   -0.90    3.40
  -7  -7   7    1.70    3.20
   6   7  -7   17.10    4.60
   6   7  -7    9.60    5.30
   6   7  -7   28.50    4.90
  -6  -7   7   13.60    4.10
  -6  -7   7   14.70    4.60
  -6  -7   7   20.80    4.00
  -6  -7   7   25.50    6.30
   5   7  -7   56.99    6.80
   5   7  -7   59.89    5.80
   5   7  -7   60.29    7.60
   5   7  -7   52.79    9.10
  -5  -7   7   87.29    8.50
  -5  -7   7   74.29    9.10
  -5  -7   7   57.69    6.60
   4   7  -7  111.89   13.30
   4   7  -7  136.59   10.10
   4   7  -7  131.89   11.00
   4   7  -7  139.09   11.40
   4   7  -7  144.99   11.20
  -4  -7   7  158.28   11.30
  -4  -7   7  145.99   12.40
  -4  -7   7  148.59   10.40
   3   7  -7  257.77   16.20
   3   7  -7  232.08   15.70
   3   7  -7  245.18   16.20
   3   7  -7  253.97   15.40
  -3  -7   7  258.87   15.60
  -3  -7   7  234.08   17.20
  -3  -7   7  265.37   17.60
   2   7  -7  153.58   11.00
   2   7  -7  164.78   11.50
   2   7  -7  149.19   11.70
  -2  -7   7  161.28   10.90
  -2  -7   7  146.69   10.00
  -2  -7   7  152.88   13.50
   1   7  -7   71.39    7.30
   1   7  -7   81.79    7.80
   1   7  -7   75.09    7.80
  -1  -7   7   87.19    6.40
  -1  -7   7   87.99    7.00
  -1  -7   7   79.59   10.90
   0   7  -7  194.18   12.90
   0   7  -7  200.18   12.00
   0   7  -7  188.58   12.90
   0   7  -7  190.98   13.10
   0  -7   7  180.08   13.40
   0  -7   7  173.38   14.50
   0  -7   7  205.58   11.90
  -1   7  -7    8.50    3.60
  -1   7  -7   14.40    3.70
  -1   7  -7   18.30    4.00
  -1   7  -7    9.30    3.50
   1  -7   7   13.10    2.90
   1  -7   7   11.10    3.00
   1  -7   7   18.20    5.80
  -2   7  -7  117.49   11.50
  -2   7  -7  177.58   11.70
  -2   7  -7  146.19   10.30
   2  -7   7  119.29   17.70
   2  -7   7  137.29    9.60
   2  -7   7  133.49    9.20
  -3   7  -7    3.80    2.60
  -3   7  -7    4.10    3.10
  -3   7  -7    6.10    2.50
   3  -7   7    5.70    2.60
   3  -7   7    3.60    2.30
  -4   7  -7   -0.90    3.20
  -4   7  -7    2.90    2.10
   4  -7   7    1.90    2.10
   4  -7   7    2.80    2.40
   8   6  -7    4.10    2.00
   8   6  -7    0.70    2.70
  -8  -6   7    1.00    2.50
  -8  -6   7   -0.10    1.70
  -8  -6   7    0.70    2.40
   7   6  -7   82.69   13.70
   7   6  -7  114.49   10.10
   7   6  -7  108.79    8.40
  -7  -6   7   96.09    9.50
  -7  -6   7   98.59    9.80
  -7  -6   7   93.79    6.90
   6   6  -7    9.70    6.10
   6   6  -7   16.80    4.60
   6   6  -7   21.70    5.40
  -6  -6   7   27.20    6.70
  -6  -6   7   26.80    4.30
  -6  -6   7   26.50    5.00
  -6  -6   7   30.80    6.20
   5   6  -7  125.69   10.10
   5   6  -7  123.89   11.40
   5   6  -7  117.59   10.20
   5   6  -7  104.49   12.10
  -5  -6   7  127.89   10.20
  -5  -6   7  112.99   11.30
  -5  -6   7  121.39    9.50
   4   6  -7   50.29    7.20
   4   6  -7   52.09    6.70
   4   6  -7   51.39    5.70
   4   6  -7   34.40    7.40
   4   6  -7   61.69    7.20
  -4  -6   7   49.30    5.60
  -4  -6   7   48.00    7.30
  -4  -6   7   42.80    6.00
   3   6  -7   55.09    5.90
   3   6  -7   70.49    7.80
   3   6  -7   37.80    5.60
   3   6  -7   56.09    9.40
   3   6  -7   58.09    7.10
  -3  -6   7   54.69    5.80
  -3  -6   7   50.79    5.90
  -3  -6   7   68.49    8.10
  -3  -6   7   54.09    9.00
   2   6  -7   65.89    7.00
   2   6  -7   61.29    7.00
   2   6  -7   56.09    6.30
   2   6  -7   72.19    7.20
  -2  -6   7   55.79    5.90
  -2  -6   7   45.80    7.70
  -2  -6   7   64.59    5.60
  -2  -6   7   53.79    7.40
   1   6  -7  310.57   18.30
   1   6  -7  293.47   17.80
   1   6  -7  278.07   17.70
   1   6  -7  302.67   17.80
  -1  -6   7  324.17   16.70
  -1  -6   7  313.37   20.10
  -1  -6   7  313.77   17.00
   0   6  -7   12.10    3.60
   0   6  -7    8.90    3.50
   0   6  -7    4.30    3.10
   0   6  -7    7.70    3.40
   0  -6   7    5.90    2.20
   0  -6   7    7.10    4.30
   0  -6   7    7.40    2.70
  -1   6  -7   40.00    6.50
  -1   6  -7   43.80    6.70
  -1   6  -7   35.80    5.00
  -1   6  -7   39.00    7.10
  -1   6  -7   33.70    4.90
   1  -6   7   45.60    7.30
   1  -6   7   27.60    3.90
   1  -6   7   35.70    4.50
  -2   6  -7    2.40    2.80
  -2   6  -7    7.50    3.80
  -2   6  -7    4.70    4.40
  -2   6  -7    7.10    3.10
  -2   6  -7    4.70    3.10
   2  -6   7    3.90    4.00
   2  -6   7    2.60    2.80
   2  -6   7    3.50    2.50
  -3   6  -7   46.00   10.30
  -3   6  -7   42.40    5.90
  -3   6  -7   49.80    5.90
  -3   6  -7   50.69    6.40
   3  -6   7   35.80    5.30
   3  -6   7   43.00    5.00
  -4   6  -7  100.39    7.80
  -4   6  -7   96.39    8.20
  -4   6  -7   96.89    7.60
   4  -6   7   93.19    7.90
   4  -6   7   97.19    7.30
  -5   6  -7  103.19    6.30
  -5   6  -7   73.79    7.90
   5  -6   7   99.69    6.70
   5  -6   7   86.89    6.90
   8   5  -7   62.29    7.00
   8   5  -7   50.29    4.60
   8   5  -7   49.90    4.50
  -8  -5   7   44.00    5.80
  -8  -5   7   44.60    6.50
   7   5  -7   49.20    7.40
   7   5  -7   41.80    4.20
   7   5  -7   43.00    7.70
   7   5  -7   54.89    6.10
  -7  -5   7   34.80    6.50
  -7  -5   7   48.10    6.90
   6   5  -7  210.18   15.60
   6   5  -7  207.68   14.00
   6   5  -7  192.68   16.30
  -6  -5   7  209.78   12.70
  -6  -5   7  180.68   14.70
  -6  -5   7  197.18   15.30
   5   5  -7  104.29   11.40
   5   5  -7   96.19    9.00
   5   5  -7  105.69    9.00
   5   5  -7  119.79   13.60
  -5  -5   7  102.79   11.10
  -5  -5   7  101.89    9.10
  -5  -5   7   98.89    9.10
   4   5  -7  289.57   17.50
   4   5  -7  278.77   17.60
   4   5  -7  256.67   19.70
   4   5  -7  287.07   18.80
  -4  -5   7  299.57   16.80
  -4  -5   7  285.87   17.30
  -4  -5   7  294.97   18.90
   3   5  -7  305.87   18.10
   3   5  -7  285.57   20.50
   3   5  -7  314.27   18.40
   3   5  -7  292.87   17.10
   3   5  -7  286.47   18.50
  -3  -5   7  315.17   19.30
  -3  -5   7  310.77   20.80
  -3  -5   7  318.47   17.80
  -3  -5   7  322.37   17.30
   2   5  -7  196.68   12.30
   2   5  -7  188.88   11.90
   2   5  -7  185.38   14.60
   2   5  -7  159.58   11.10
   2   5  -7  171.38   11.90
  -2  -5   7  158.28   12.80
  -2  -5   7  171.48   10.60
  -2  -5   7  171.88   11.00
   1   5  -7   15.10    3.30
   1   5  -7   20.00    3.90
   1   5  -7   22.50    4.00
   1   5  -7   22.10    5.00
  -1  -5   7   17.20    3.00
  -1  -5   7   24.40    3.10
  -1  -5   7   16.50    4.30
   0   5  -7  114.29    8.70
   0   5  -7  104.99    8.30
   0   5  -7  106.69    8.50
   0   5  -7  111.19    8.20
   0   5  -7  100.09    8.00
   0  -5   7  118.09    9.80
   0  -5   7  106.29    7.30
   0  -5   7  113.19    7.70
  -1   5  -7    7.50    3.50
  -1   5  -7    8.30    3.00
  -1   5  -7   12.60    4.50
  -1   5  -7   13.00    3.60
   1  -5   7    5.30    3.50
   1  -5   7    8.10    2.50
   1  -5   7    6.90    3.60
  -2   5  -7   66.99    9.30
  -2   5  -7   63.79    6.30
  -2   5  -7   67.19    6.70
  -2   5  -7   73.49    7.20
   2  -5   7   58.99    8.70
   2  -5   7   55.49    6.20
   2  -5   7   60.89    5.90
  -3   5  -7  125.69    9.50
  -3   5  -7  124.69   12.90
  -3   5  -7  133.19   10.20
  -3   5  -7  130.09   10.30
   3  -5   7  131.69   13.10
   3  -5   7  123.19    9.20
   3  -5   7  125.79   10.80
   3  -5   7  143.19   10.20
  -4   5  -7  189.08   12.80
  -4   5  -7  204.18   13.50
  -4   5  -7  178.38   18.30
  -4   5  -7  179.38   12.60
   4  -5   7  191.08   14.10
   4  -5   7  173.98   12.70
   4  -5   7  192.68   12.00
  -5   5  -7   14.60    3.90
  -5   5  -7    9.20    2.80
  -5   5  -7   13.50    3.80
  -5   5  -7    8.90    2.80
   5  -5   7   13.50    3.70
   5  -5   7   14.80    3.20
   5  -5   7   12.50    4.20
  -6   5  -7    9.20    2.60
   6  -5   7    2.90    2.90
   6  -5   7    4.60    3.20
   6  -5   7    4.90    2.80
   8   4  -7    4.70    2.00
   8   4  -7    7.00    3.10
  -8  -4   7    2.80    2.80
  -8  -4   7    5.20    3.40
   7   4  -7  187.38   11.50
   7   4  -7  187.18   14.40
   7   4  -7  204.38   12.40
   7   4  -7  174.88   15.20
  -7  -4   7  186.28   13.90
  -7  -4   7  194.98   14.70
   6   4  -7   11.60    2.90
   6   4  -7   10.90    4.80
   6   4  -7    6.70    4.80
   6   4  -7   12.10    3.80
  -6  -4   7    8.20    4.20
  -6  -4   7    7.10    3.60
  -6  -4   7    9.00    2.80
  -6  -4   7    9.70    4.60
   5   4  -7   51.29    7.80
   5   4  -7   57.29    5.70
   5   4  -7   46.70    7.70
   5   4  -7   62.99    6.60
   5   4  -7   73.89    7.60
  -5  -4   7   67.09    7.00
  -5  -4   7   66.39    6.30
  -5  -4   7   58.29    8.20
   4   4  -7   40.20    5.40
   4   4  -7   66.59    7.90
   4   4  -7   37.80    7.20
   4   4  -7   48.30    5.70
  -4  -4   7   41.20    6.00
  -4  -4   7   43.10    4.90
  -4  -4   7   32.30    5.80
  -4  -4   7   32.00    6.20
   3   4  -7  206.78   15.30
   3   4  -7  194.78   14.20
   3   4  -7  207.68   13.60
   3   4  -7  230.58   13.60
  -3  -4   7  200.08   15.50
  -3  -4   7  212.68   14.40
  -3  -4   7  214.08   12.90
  -3  -4   7  218.98   12.70
   2   4  -7  105.79   10.40
   2   4  -7  111.29    9.30
   2   4  -7  112.99    9.00
   2   4  -7  104.59    8.40
  -2  -4   7  112.29    7.50
  -2  -4   7  121.89   15.60
  -2  -4   7  110.09    7.70
   1   4  -7    3.40    3.10
   1   4  -7    2.00    4.10
  -1  -4   7    1.20    2.00
  -1  -4   7    3.00    2.70
  -1  -4   7    5.60    3.60
  -1  -4   7    1.90    1.70
   0   4  -7  441.76   25.30
   0   4  -7  497.05   25.80
   0  -4   7  499.95   24.40
   0  -4   7  452.35   26.10
   0  -4   7  461.75   24.00
  -1   4  -7   83.69    7.00
  -1   4  -7   86.59    7.10
  -1   4  -7   90.49    7.10
  -1   4  -7   85.99    9.30
  -1   4  -7   83.09    8.60
   1  -4   7   78.39    6.20
   1  -4   7   81.99    6.80
   1  -4   7  102.99    9.80
  -2   4  -7  103.89    7.60
  -2   4  -7  103.69    8.20
  -2   4  -7  111.39   11.10
  -2   4  -7  117.69   11.20
  -2   4  -7   92.39    8.00
   2  -4   7   92.59    8.60
   2  -4   7   94.59    7.30
   2  -4   7  108.29    8.10
   2  -4   7   99.79    9.50
  -3   4  -7  233.38   18.60
  -3   4  -7  233.48   14.20
  -3   4  -7  233.48   16.50
  -3   4  -7  237.58   17.00
  -3   4  -7  241.88   14.30
   3  -4   7  250.67   14.20
   3  -4   7  226.98   16.80
   3  -4   7  240.28   16.20
   3  -4   7  245.78   14.90
  -4   4  -7   73.09   11.10
  -4   4  -7   78.49    7.30
  -4   4  -7   93.09    8.40
  -4   4  -7   90.89    8.60
   4  -4   7   84.39   10.80
   4  -4   7   86.89    7.40
   4  -4   7   82.29    9.50
   4  -4   7   95.29    8.40
  -5   4  -7  328.67   18.70
  -5   4  -7  327.47   18.10
  -5   4  -7  318.57   23.50
  -5   4  -7  318.27   19.00
   5  -4   7  320.77   19.20
   5  -4   7  336.97   18.50
   5  -4   7  304.37   20.50
  -6   4  -7   53.79    5.80
  -6   4  -7   55.59    5.50
  -6   4  -7   54.09    4.90
  -6   4  -7   54.99    4.90
   6  -4   7   57.49    6.20
   6  -4   7   33.60    7.50
   6  -4   7   57.99    5.50
   6  -4   7   58.39    7.40
  -7   4  -7   26.00    2.90
  -7   4  -7   16.60    2.70
   7  -4   7   15.20    3.30
   7  -4   7   22.70    2.80
   8   3  -7   36.30    5.10
   8   3  -7   47.50    4.50
  -8  -3   7   44.50    6.20
   7   3  -7    3.50    2.60
   7   3  -7    4.30    4.20
   7   3  -7    6.40    4.40
   7   3  -7    4.50    2.70
  -7  -3   7    1.20    4.10
  -7  -3   7    2.50    3.60
   6   3  -7   55.29    9.10
   6   3  -7   59.69    8.70
   6   3  -7   67.59    7.10
   6   3  -7   46.90    5.30
  -6  -3   7   63.09    8.60
  -6  -3   7   48.00    6.10
  -6  -3   7   42.30    7.20
   5   3  -7  157.28   11.60
   5   3  -7  174.18   14.80
   5   3  -7  152.88   13.10
  -5  -3   7  148.09   11.00
  -5  -3   7  160.28   11.00
  -5  -3   7  156.18   10.30
  -5  -3   7  176.88   13.80
  -5  -3   7  151.18   13.80
   4   3  -7   98.99    9.50
   4   3  -7   93.79    8.40
   4   3  -7   98.09    9.90
   4   3  -7  101.89    8.10
  -4  -3   7  102.09    8.10
  -4  -3   7   99.59    7.50
  -4  -3   7   93.79    9.50
   3   3  -7  231.78   16.00
   3   3  -7  227.88   14.50
   3   3  -7  234.38   15.40
   3   3  -7  225.88   13.90
  -3  -3   7  250.77   15.60
  -3  -3   7  251.27   13.80
  -3  -3   7  244.88   14.10
  -3  -3   7  260.67   16.80
   2   3  -7  233.08   15.40
   2   3  -7  217.58   13.00
   2   3  -7  226.88   14.20
  -2  -3   7  233.88   15.00
  -2  -3   7  222.48   12.70
  -2  -3   7  228.98   13.10
   1   3  -7   43.20    7.40
   1   3  -7   38.00    3.20
  -1  -3   7   49.30    6.30
  -1  -3   7   38.30    3.90
  -1  -3   7   37.00    3.70
   0   3  -7   27.20    4.30
   0   3  -7   14.90    4.30
   0  -3   7   19.50    4.40
   0  -3   7   17.40    2.70
   0  -3   7   20.30    3.10
   0  -3   7   21.00    3.80
  -1   3  -7  364.36   21.80
   1  -3   7  387.86   21.20
   1  -3   7  351.36   19.00
   1  -3   7  364.46   19.40
  -2   3  -7   37.40    4.50
  -2   3  -7   35.20    6.40
  -2   3  -7   27.30    3.60
  -2   3  -7   30.10    4.20
   2  -3   7   34.70    5.60
   2  -3   7   30.50    3.70
   2  -3   7   37.50    4.40
   2  -3   7   35.80    5.20
  -3   3  -7  135.19   13.40
  -3   3  -7  140.19   10.20
  -3   3  -7  145.59    9.70
  -3   3  -7  147.69   10.30
  -3   3  -7  151.18    9.70
   3  -3   7  155.58   12.40
   3  -3   7  143.19   11.50
   3  -3   7  161.98    9.80
  -4   3  -7    6.50    3.40
  -4   3  -7    3.90    5.00
  -4   3  -7    6.70    3.30
  -4   3  -7    6.00    3.90
   4  -3   7    9.80    4.90
   4  -3   7    7.70    3.00
   4  -3   7    6.90    3.60
   4  -3   7    5.70    4.20
  -5   3  -7  139.69    9.60
  -5   3  -7  133.09   10.30
  -5   3  -7  129.59   10.60
  -5   3  -7  129.99   14.40
   5  -3   7  128.69   10.70
   5  -3   7  145.69   10.00
   5  -3   7  143.09   12.70
   5  -3   7  132.09   13.10
  -6   3  -7   29.20    4.80
  -6   3  -7   31.40    5.10
  -6   3  -7   35.80    4.30
   6  -3   7   24.00    5.00
   6  -3   7   33.80    4.60
   6  -3   7   28.80    8.10
   6  -3   7   33.20    6.70
  -7   3  -7   -0.90    1.90
  -7   3  -7   -0.40    1.80
   7  -3   7    0.40    2.40
   7  -3   7    3.30    3.00
   7  -3   7   -0.40    1.90
   8   2  -7    5.40    4.00
   8   2  -7    4.20    2.30
  -8  -2   7    2.30    3.00
  -8  -2   7    2.70    2.40
   7   2  -7   35.10    6.00
   7   2  -7   27.80    6.50
   7   2  -7   21.60    4.20
   7   2  -7   24.20    4.20
  -7  -2   7   28.40    6.00
  -7  -2   7   24.60    4.80
   6   2  -7  238.48   16.20
   6   2  -7  251.27   19.00
   6   2  -7  264.87   15.90
   6   2  -7  267.17   18.40
   6   2  -7  265.97   15.20
  -6  -2   7  273.87   18.80
  -6  -2   7  246.18   17.30
  -6  -2   7  281.17   16.30
   5   2  -7    7.60    3.30
   5   2  -7    8.50    3.10
   5   2  -7   15.90    4.90
   5   2  -7    7.60    3.70
   5   2  -7    6.30    6.40
  -5  -2   7   12.10    3.60
  -5  -2   7    4.70    4.60
  -5  -2   7    7.40    4.40
   4   2  -7   95.29    7.20
   4   2  -7   96.79    7.80
   4   2  -7  107.49    9.70
   4   2  -7   97.79    9.60
   4   2  -7   93.69    8.20
   4   2  -7   96.69    9.30
  -4  -2   7  100.89    7.30
  -4  -2   7  107.79    9.70
  -4  -2   7  109.39    7.90
  -4  -2   7  101.49    8.40
  -4  -2   7  106.69    9.80
   3   2  -7  230.88   15.00
   3   2  -7  213.68   12.60
   3   2  -7  219.78   14.40
   3   2  -7  227.38   14.70
   3   2  -7  220.48   13.10
  -3  -2   7  217.78   13.20
  -3  -2   7  243.28   15.90
  -3  -2   7  216.68   12.80
  -3  -2   7  242.78   14.90
   2   2  -7  120.39    8.40
   2   2  -7  144.99   10.00
   2   2  -7  122.59   10.10
  -2  -2   7  162.58   10.90
  -2  -2   7  119.39    9.70
  -2  -2   7  124.89    8.10
  -2  -2   7  124.39    8.50
  -2  -2   7  131.49    9.40
   1   2  -7  801.32   42.70
   1   2  -7  753.62   41.80
   1   2  -7  869.01   43.20
  -1  -2   7  891.41   42.20
  -1  -2   7  833.42   40.70
  -1  -2   7  840.42   41.30
   0   2  -7  761.82   39.40
   0   2  -7  807.32   40.00
   0  -2   7  741.43   38.30
   0  -2   7  735.43   37.10
   0  -2   7  715.23   36.80
  -1   2  -7   58.19    8.00
  -1   2  -7   77.39    5.70
   1  -2   7   75.79    7.00
   1  -2   7   74.89    5.80
   1  -2   7   67.99    5.70
  -2   2  -7  192.58   14.10
  -2   2  -7  177.38   15.20
   2  -2   7  162.88   10.30
   2  -2   7  201.18   11.10
   2  -2   7  159.78   12.10
  -3   2  -7  187.78   11.20
  -3   2  -7  193.28   13.40
  -3   2  -7  179.18   15.00
  -3   2  -7  182.98   17.50
  -3   2  -7  178.48   11.60
   3  -2   7  181.78   13.00
   3  -2   7  187.28   11.70
   3  -2   7  187.68   11.10
   3  -2   7  190.78   13.70
  -4   2  -7   19.30    3.70
  -4   2  -7   15.80    3.60
  -4   2  -7   22.70    6.90
  -4   2  -7   19.30    3.60
  -4   2  -7   17.60    4.10
  -4   2  -7   12.60    8.40
   4  -2   7   20.20    5.40
   4  -2   7   16.20    3.30
   4  -2   7   14.30    4.60
   4  -2   7   13.90    3.90
  -5   2  -7  103.49    9.00
  -5   2  -7   74.79   13.90
  -5   2  -7  103.69    8.40
  -5   2  -7  101.89    7.50
   5  -2   7   94.29    8.90
   5  -2   7   72.29   10.80
   5  -2   7   77.39   11.30
  -6   2  -7   21.10    7.40
  -6   2  -7   32.40    6.20
  -6   2  -7   16.10    4.40
  -6   2  -7   13.30    3.60
   6  -2   7   20.10    7.20
   6  -2   7   17.20    5.30
   6  -2   7   20.20    4.80
   6  -2   7   13.70    3.80
  -7   2  -7   63.89    5.30
  -7   2  -7   53.69    5.70
  -7   2  -7   54.39    4.70
  -7   2  -7   50.69    5.20
   7  -2   7   63.49    5.80
   7  -2   7   56.89    7.30
   7  -2   7   37.60    6.20
   7  -2   7   44.50    8.70
  -8   2  -7    1.70    1.70
   8  -2   7    2.90    1.80
   8  -2   7    2.30    2.60
   8   1  -7    2.30    2.70
   8   1  -7    4.40    2.20
  -8  -1   7    4.60    2.20
  -8  -1   7    5.80    2.70
   7   1  -7   75.79    9.90
   7   1  -7  112.49   13.00
   7   1  -7  100.29    7.40
  -7  -1   7   95.19    8.40
  -7  -1   7  106.29    9.90
   6   1  -7   47.50    6.50
   6   1  -7   39.90    5.20
   6   1  -7   35.00    6.70
   6   1  -7   47.80    8.30
  -6  -1   7   43.60    5.80
  -6  -1   7   38.50    7.10
  -6  -1   7   47.20    6.90
   5   1  -7   17.10    3.80
   5   1  -7    9.00    3.40
   5   1  -7   16.20    5.30
   5   1  -7   19.30    4.50
   5   1  -7   15.60    4.40
  -5  -1   7   25.10    4.70
  -5  -1   7   17.40    5.10
  -5  -1   7   12.80    5.80
  -5  -1   7   13.70    4.90
   4   1  -7  189.78   12.00
   4   1  -7  209.88   15.50
   4   1  -7  187.28   14.30
   4   1  -7  196.68   14.50
   4   1  -7  203.78   12.70
   4   1  -7  194.98   14.00
  -4  -1   7  195.38   14.20
  -4  -1   7  173.88   14.40
  -4  -1   7  202.28   14.50
   3   1  -7  432.86   23.60
   3   1  -7  477.65   25.60
   3   1  -7  467.25   26.10
   3   1  -7  427.96   24.80
   3   1  -7  423.46   23.20
  -3  -1   7  451.15   25.30
  -3  -1   7  421.46   23.00
  -3  -1   7  479.45   23.80
   2   1  -7  194.98   12.20
   2   1  -7  202.18   12.70
   2   1  -7  163.48   10.30
   2   1  -7  207.58   12.00
  -2  -1   7  150.98   10.10
  -2  -1   7  172.68   10.80
  -2  -1   7  159.18   11.60
   1   1  -7  594.74   32.00
   1   1  -7  618.14   31.60
   1   1  -7  547.05   29.60
  -1  -1   7  605.74   29.70
  -1  -1   7  620.14   30.60
   0   1  -7   21.10    4.10
   0   1  -7   18.30    4.80
   0   1  -7   15.60    4.00
   0   1  -7   18.20    4.90
   0   1  -7   16.80    2.60
   0  -1   7   11.80    3.40
   0  -1   7   11.50    3.30
  -1   1  -7  244.68   18.50
  -1   1  -7  283.47   15.80
  -1   1  -7  282.37   19.40
   1  -1   7  305.77   16.30
   1  -1   7  262.07   14.50
   1  -1   7  281.67   14.80
  -2   1  -7   38.80    3.60
  -2   1  -7   40.40    3.50
   2  -1   7   57.49    6.70
   2  -1   7   46.30    4.50
   2  -1   7   52.99    6.10
   2  -1   7   50.19    4.80
  -3   1  -7   73.99   13.10
   3  -1   7   65.19    7.20
   3  -1   7   63.09    5.90
   3  -1   7   62.89    5.50
   3  -1   7   77.79    8.60
  -4   1  -7  132.29    9.10
  -4   1  -7  125.19    8.80
  -4   1  -7  119.69   12.90
  -4   1  -7  124.79    9.20
  -4   1  -7  111.09   16.60
  -4   1  -7  129.69    8.40
[truncated: 424,282 more chars]
