# Supplementary material for: Total syntheses of Tetrodotoxin and 9-epiTetrodotoxin
Source: Nat Commun. 2024 Jan 23;15:679. doi: 10.1038/s41467-024-45037-0 (PMC10806222; doi:10.1038/s41467-024-45037-0)
Supplement: Supplementary file 4 — Source Data [file 41467_2024_45037_MOESM4_ESM.zip › Surce Data 20231213/Surce Data New/Crystal Structure Source Data/CCDC-2184305/cu_20220627_Zh_Wj_06_24_OMe_0m.ins]

TITL cu_20220627_zh_wj_06_24_ome_0m_a.res in P1
REM Old TITL cu_20220627_Zh_Wj_06_24_OMe_0m in P1
REM SHELXT solution in P1: R1 0.107, Rweak 0.030, Alpha 0.000
REM <I/s> 0.000 for 0 systematic absences, Orientation as input
REM Flack x = 0.039 ( 0.078 ) from 3783 Parsons' quotients
REM Formula found by SHELXT: C52 N7 O15
CELL 1.54178 8.3171 10.4531 16.3414 84.815 83.036 67.74
ZERR 2 0.0002 0.0003 0.0005 0.002 0.002 0.001
LATT -1
SFAC C H N O
UNIT 52 66 6 16

L.S. 4 0 0
PLAN  5
SIZE 0.1 0.12 0.15
TEMP -75.15
CONF
list 4
fmap 2 53
MORE -1
ACTA 
BOND $H
BASF 0.211
WGHT 0.0559 0
FVAR 0.97362
REM <olex2.extras>
REM <HklSrc "%.\\cu_20220627_Zh_Wj_06_24_OMe_0m_twin01.hkl">
REM </olex2.extras>

O1    4     0.42115  0.78072 -0.37489  11.00000  0.02766  0.03020  0.03913 =
 -0.00042 -0.00583 -0.01133 
O2    4     0.25052  0.65464 -0.36343  11.00000  0.02833  0.03309  0.05147 =
 0.00671 -0.01097 -0.01269 
O3    4     0.59881  0.34865 -0.29313  11.00000  0.03257  0.01993  0.04508 =
 -0.00042  0.00054 -0.00847 
O4    4     0.39461  0.31749 -0.19615  11.00000  0.04169  0.03000  0.04738 =
 0.00110  0.00644 -0.01329 
O5    4     0.38509  0.68071 -0.19845  11.00000  0.03173  0.02982  0.02700 =
 -0.00373 -0.00173 -0.00708 
O6    4     0.72071  0.79526 -0.29519  11.00000  0.04641  0.02829  0.04600 =
 0.00203 -0.01371 -0.01615 
O7    4     0.87435  0.64814 -0.19128  11.00000  0.03533  0.03552  0.04291 =
 -0.00523 -0.01322 -0.01335 
O8    4    -0.07005  1.24917 -0.03905  11.00000  0.06577  0.03796  0.04446 =
 -0.00885 -0.00106 -0.00088 
N1    3     0.82253  0.48115 -0.40325  11.00000  0.03816  0.03307  0.04022 =
 -0.00521 -0.00078 -0.00439 
N2    3     0.92422  0.38449 -0.36540  11.00000  0.03568  0.04106  0.04417 =
 -0.01118 -0.00040 -0.00818 
N3    3     1.02315  0.28759 -0.33632  11.00000  0.05465  0.05157  0.05602 =
 -0.00989 -0.00697  0.00840 
C1    1     0.25323  0.78830 -0.39081  11.00000  0.02803  0.03212  0.04057 =
 0.00261 -0.00736 -0.01340 
C2    1     0.22664  0.81497 -0.48174  11.00000  0.03993  0.04878  0.03920 =
 0.00112 -0.01136 -0.01237 
AFIX 137
H2a   2     0.24076  0.90189 -0.50125  11.00000 -1.50000 
H2b   2     0.10894  0.82158 -0.49001  11.00000 -1.50000 
H2c   2     0.31300  0.73869 -0.51282  11.00000 -1.50000 
AFIX 0
C3    1     0.11891  0.89615 -0.33792  11.00000  0.03241  0.04314  0.04401 =
 -0.00178 -0.00724 -0.00882 
AFIX 137
H3a   2     0.00237  0.89911 -0.34536  11.00000 -1.50000 
H3b   2     0.12551  0.98677 -0.35401  11.00000 -1.50000 
H3c   2     0.14117  0.87297 -0.27985  11.00000 -1.50000 
AFIX 0
C4    1     0.53618  0.64530 -0.39602  11.00000  0.03165  0.02955  0.03155 =
 -0.00309 -0.00326 -0.01159 
AFIX 13
H4    2     0.56236  0.64247 -0.45734  11.00000 -1.20000 
AFIX 0
C5    1     0.42647  0.55600 -0.36650  11.00000  0.03262  0.02835  0.03944 =
 -0.00318 -0.00715 -0.01255 
AFIX 13
H5    2     0.44403  0.48698 -0.40857  11.00000 -1.20000 
AFIX 0
C6    1     0.46085  0.48149 -0.28166  11.00000  0.02849  0.02277  0.04114 =
 -0.00384 -0.00242 -0.00689 
C7    1     0.30889  0.44322 -0.24194  11.00000  0.03502  0.02842  0.04885 =
 -0.00109 -0.00196 -0.01224 
AFIX 23
H7a   2     0.22876  0.51558 -0.20519  11.00000 -1.20000 
H7b   2     0.24252  0.42852 -0.28415  11.00000 -1.20000 
AFIX 0
C8    1     0.54864  0.24326 -0.24682  11.00000  0.04093  0.02823  0.04725 =
 0.00167  0.00567 -0.01281 
C9    1     0.51107  0.15740 -0.30581  11.00000  0.06922  0.04268  0.08080 =
 -0.02226  0.01867 -0.03347 
AFIX 137
H9a   2     0.41839  0.21743 -0.33925  11.00000 -1.50000 
H9b   2     0.47348  0.08748 -0.27450  11.00000 -1.50000 
H9c   2     0.61694  0.11148 -0.34201  11.00000 -1.50000 
AFIX 0
C10   1     0.68838  0.16104 -0.19192  11.00000  0.05488  0.05047  0.06597 =
 0.02038  0.00147 -0.00369 
AFIX 137
H10a  2     0.79814  0.11607 -0.22581  11.00000 -1.50000 
H10b  2     0.65406  0.09045 -0.15939  11.00000 -1.50000 
H10c  2     0.70422  0.22289 -0.15470  11.00000 -1.50000 
AFIX 0
C11   1     0.70529  0.60412 -0.35596  11.00000  0.02671  0.02806  0.03503 =
 -0.00433 -0.00179 -0.00840 
C12   1     0.68841  0.57968 -0.26118  11.00000  0.02780  0.02276  0.03378 =
 -0.00126 -0.00649 -0.00691 
AFIX 13
H12   2     0.79006  0.49426 -0.24748  11.00000 -1.20000 
AFIX 0
C13   1     0.52260  0.55616 -0.22252  11.00000  0.02938  0.02312  0.03179 =
 0.00015 -0.00485 -0.00608 
AFIX 13
H13   2     0.55354  0.49447 -0.17174  11.00000 -1.20000 
AFIX 0
C14   1     0.78980  0.71446 -0.36657  11.00000  0.03157  0.03599  0.04322 =
 0.00148 -0.00771 -0.01263 
AFIX 13
H14   2     0.91882  0.66653 -0.36508  11.00000 -1.20000 
AFIX 0
C15   1     0.75585  0.80690 -0.44137  11.00000  0.03730  0.04365  0.05394 =
 0.00566 -0.00754 -0.02348 
C16   1     0.73602  0.88070 -0.50075  11.00000  0.04802  0.05850  0.05266 =
 0.01420 -0.00821 -0.02386 
AFIX 163
H16   2     0.71993  0.94058 -0.54893  11.00000 -1.20000 
AFIX 0
C17   1     0.71637  0.70157 -0.22752  11.00000  0.02732  0.02824  0.04079 =
 -0.00452 -0.00210 -0.01185 
AFIX 13
H17   2     0.61823  0.74815 -0.18542  11.00000 -1.20000 
AFIX 0
C18   1     0.90657  0.74894 -0.14971  11.00000  0.04999  0.04998  0.04610 =
 -0.01054 -0.01006 -0.02684 
AFIX 137
H18a  2     0.92068  0.82030 -0.18989  11.00000 -1.50000 
H18b  2     1.01327  0.70424 -0.12174  11.00000 -1.50000 
H18c  2     0.80792  0.79161 -0.10892  11.00000 -1.50000 
AFIX 0
C19   1     0.35818  0.69740 -0.11130  11.00000  0.04029  0.03624  0.02853 =
 -0.00196 -0.00220 -0.01577 
AFIX 23
H19a  2     0.47165  0.67434 -0.08878  11.00000 -1.20000 
H19b  2     0.30259  0.63411 -0.08389  11.00000 -1.20000 
AFIX 0
C20   1     0.24314  0.84443 -0.09485  11.00000  0.03406  0.03246  0.03041 =
 -0.00264 -0.00411 -0.01521 
C21   1     0.12124  0.87573 -0.02592  11.00000  0.04776  0.04063  0.03257 =
 -0.00421  0.00389 -0.02295 
AFIX 43
H21   2     0.10869  0.80280  0.01009  11.00000 -1.20000 
AFIX 0
C22   1     0.01896  1.01048 -0.00926  11.00000  0.04937  0.04641  0.03098 =
 -0.01049  0.00657 -0.01677 
AFIX 43
H22   2    -0.06448  1.03010  0.03764  11.00000 -1.20000 
AFIX 0
C23   1     0.03737  1.11762 -0.06071  11.00000  0.04237  0.03654  0.03408 =
 -0.00896 -0.00743 -0.00679 
C24   1     0.15810  1.08904 -0.12957  11.00000  0.04520  0.03329  0.03517 =
 0.00186 -0.00615 -0.01172 
AFIX 43
H24   2     0.17186  1.16214 -0.16500  11.00000 -1.20000 
AFIX 0
C25   1     0.25838  0.95243 -0.14598  11.00000  0.03540  0.03644  0.03237 =
 -0.00006 -0.00197 -0.01354 
AFIX 43
H25   2     0.33967  0.93267 -0.19367  11.00000 -1.20000 
AFIX 0
C26   1    -0.04689  1.36074 -0.08881  11.00000  0.10451  0.03215  0.05557 =
 0.00065 -0.00838 -0.00177 
AFIX 137
H26a  2    -0.05919  1.35040 -0.14648  11.00000 -1.50000 
H26b  2     0.06973  1.36034 -0.08428  11.00000 -1.50000 
H26c  2    -0.13522  1.44842 -0.06998  11.00000 -1.50000 
AFIX 0

O9    4     0.31194  0.65877  0.29171  11.00000  0.03291  0.02141  0.04373 =
 -0.00317 -0.01092 -0.00776 
O10   4     0.12084  0.68996  0.19560  11.00000  0.04248  0.03262  0.04924 =
 -0.00061 -0.01965 -0.00990 
O11   4     0.51206  0.23001  0.37795  11.00000  0.02938  0.02794  0.03880 =
 -0.00054 -0.00336 -0.01223 
O12   4     0.22770  0.34955  0.36185  11.00000  0.02946  0.03506  0.05108 =
 0.00251 -0.00803 -0.01614 
O13   4     0.86033  0.22134  0.30071  11.00000  0.03488  0.02633  0.04965 =
 0.00066 -0.00094 -0.00473 
O14   4     0.91958  0.35949  0.19013  11.00000  0.03024  0.03544  0.04350 =
 -0.00621  0.00388 -0.01194 
O15   4     0.46192  0.32517  0.19894  11.00000  0.03553  0.02918  0.02905 =
 -0.00605 -0.00320 -0.01384 
O16   4     0.66430 -0.24986  0.03669  11.00000  0.08815  0.03551  0.04703 =
 -0.01125 -0.00101 -0.02582 
N4    3     0.59487  0.54148  0.39972  11.00000  0.04019  0.03056  0.03758 =
 -0.00527 -0.00631 -0.01542 
N5    3     0.63567  0.63273  0.36150  11.00000  0.04228  0.03618  0.04368 =
 -0.01025 -0.00167 -0.01884 
N6    3     0.66517  0.72500  0.33239  11.00000  0.09166  0.04835  0.06344 =
 -0.00827  0.00385 -0.04454 
C27   1     0.18297  0.76376  0.24517  11.00000  0.03682  0.02852  0.04554 =
 -0.00103 -0.01428 -0.00806 
C28   1     0.03929  0.85206  0.30565  11.00000  0.04476  0.03917  0.07162 =
 -0.01429 -0.01474  0.00022 
AFIX 137
H28a  2    -0.01441  0.79383  0.33945  11.00000 -1.50000 
H28b  2    -0.04933  0.92424  0.27516  11.00000 -1.50000 
H28c  2     0.08876  0.89518  0.34141  11.00000 -1.50000 
AFIX 0
C29   1     0.27238  0.84359  0.18868  11.00000  0.07528  0.04417  0.06020 =
 0.01265 -0.02325 -0.03049 
AFIX 137
H29a  2     0.32187  0.89085  0.22168  11.00000 -1.50000 
H29b  2     0.18749  0.91216  0.15470  11.00000 -1.50000 
H29c  2     0.36600  0.77973  0.15288  11.00000 -1.50000 
AFIX 0
C30   1     0.13584  0.56307  0.24162  11.00000  0.03207  0.02879  0.05004 =
 -0.00380 -0.01012 -0.00966 
AFIX 23
H30a  2     0.14244  0.49051  0.20494  11.00000 -1.20000 
H30b  2     0.03630  0.57677  0.28428  11.00000 -1.20000 
AFIX 0
C31   1     0.30549  0.52625  0.28040  11.00000  0.03132  0.02171  0.04104 =
 -0.00345 -0.00690 -0.01000 
C32   1     0.30211  0.45187  0.36579  11.00000  0.02833  0.02990  0.03988 =
 -0.00582 -0.00009 -0.01210 
AFIX 13
H32   2     0.22980  0.52053  0.40734  11.00000 -1.20000 
AFIX 0
C33   1     0.48309  0.36813  0.39654  11.00000  0.03209  0.02910  0.03091 =
 -0.00415 -0.00137 -0.01278 
AFIX 13
H33   2     0.47572  0.37433  0.45768  11.00000 -1.20000 
AFIX 0
C34   1     0.34533  0.21924  0.39254  11.00000  0.02765  0.03186  0.03899 =
 0.00217 -0.00426 -0.01323 
C35   1     0.29666  0.19829  0.48406  11.00000  0.04584  0.05398  0.04154 =
 0.00067  0.00062 -0.02748 
AFIX 137
H35a  2     0.38062  0.11087  0.50523  11.00000 -1.50000 
H35b  2     0.17932  0.19551  0.49223  11.00000 -1.50000 
H35c  2     0.29867  0.27499  0.51373  11.00000 -1.50000 
AFIX 0
C36   1     0.34320  0.10634  0.34232  11.00000  0.04424  0.03865  0.05037 =
 -0.00128 -0.00753 -0.02129 
AFIX 137
H36a  2     0.37920  0.12312  0.28430  11.00000 -1.50000 
H36b  2     0.22499  0.10552  0.34722  11.00000 -1.50000 
H36c  2     0.42404  0.01680  0.36272  11.00000 -1.50000 
AFIX 0
C37   1     0.62850  0.41303  0.35556  11.00000  0.02872  0.02497  0.03440 =
 -0.00495 -0.00494 -0.01061 
C38   1     0.81511  0.30916  0.36865  11.00000  0.03051  0.03478  0.04151 =
 0.00201 -0.00689 -0.01338 
AFIX 13
H38   2     0.89541  0.36101  0.36398  11.00000 -1.20000 
AFIX 0
C39   1     0.83344  0.22809  0.44676  11.00000  0.02989  0.04119  0.05418 =
 0.00832 -0.01120 -0.01357 
C40   1     0.84722  0.16745  0.51146  11.00000  0.05012  0.06547  0.06079 =
 0.02269 -0.01927 -0.02555 
AFIX 163
H40   2     0.85835  0.11852  0.56366  11.00000 -1.20000 
AFIX 0
C41   1     0.79757  0.30717  0.23064  11.00000  0.02787  0.02920  0.04062 =
 -0.00517 -0.00503 -0.01040 
AFIX 13
H41   2     0.76522  0.25454  0.19157  11.00000 -1.20000 
AFIX 0
C42   1     1.06954  0.25634  0.15208  11.00000  0.03401  0.05463  0.05200 =
 -0.01395  0.00686 -0.00850 
AFIX 137
H42a  2     1.14040  0.30067  0.11750  11.00000 -1.50000 
H42b  2     1.03310  0.20182  0.11779  11.00000 -1.50000 
H42c  2     1.13854  0.19539  0.19472  11.00000 -1.50000 
AFIX 0
C43   1     0.63562  0.43085  0.26034  11.00000  0.02987  0.02501  0.03312 =
 -0.00168 -0.00320 -0.01111 
AFIX 13
H43   2     0.66269  0.51570  0.24452  11.00000 -1.20000 
AFIX 0
C44   1     0.46601  0.45200  0.22187  11.00000  0.03253  0.02423  0.03344 =
 -0.00087 -0.00475 -0.01066 
AFIX 13
H44   2     0.46165  0.51273  0.17061  11.00000 -1.20000 
AFIX 0
C45   1     0.49683  0.30634  0.11195  11.00000  0.04324  0.03267  0.02877 =
 -0.00515 -0.00507 -0.00981 
AFIX 23
H45a  2     0.59732  0.33215  0.09009  11.00000 -1.20000 
H45b  2     0.39408  0.36679  0.08349  11.00000 -1.20000 
AFIX 0
C46   1     0.53661  0.15841  0.09602  11.00000  0.03042  0.03351  0.02966 =
 -0.00633 -0.00100 -0.01192 
C47   1     0.48086  0.12423  0.02680  11.00000  0.04190  0.04066  0.03511 =
 -0.00624 -0.01184 -0.00936 
AFIX 43
H47   2     0.41134  0.19584 -0.00851  11.00000 -1.20000 
AFIX 0
C48   1     0.52536 -0.01211  0.00897  11.00000  0.05492  0.04725  0.03539 =
 -0.01193 -0.00770 -0.01993 
AFIX 43
H48   2     0.48608 -0.03361 -0.03831  11.00000 -1.20000 
AFIX 0
C49   1     0.62663 -0.11745  0.05945  11.00000  0.05097  0.03457  0.03574 =
 -0.00862  0.00406 -0.02018 
C50   1     0.68289 -0.08667  0.12895  11.00000  0.04564  0.03440  0.03441 =
 0.00028 -0.00302 -0.01444 
AFIX 43
H50   2     0.75244 -0.15868  0.16404  11.00000 -1.20000 
AFIX 0
C51   1     0.63598  0.05117  0.14652  11.00000  0.04055  0.03573  0.03007 =
 -0.00323 -0.00486 -0.01642 
AFIX 43
H51   2     0.67316  0.07238  0.19453  11.00000 -1.20000 
AFIX 0
C52   1     0.77803 -0.35851  0.08397  11.00000  0.12723  0.03344  0.05218 =
 0.00049 -0.00381 -0.02031 
AFIX 137
H52a  2     0.78682 -0.44748  0.06507  11.00000 -1.50000 
H52b  2     0.73253 -0.35089  0.14226  11.00000 -1.50000 
H52c  2     0.89381 -0.35273  0.07745  11.00000 -1.50000 
AFIX 0
HKLF 5

END
