# Supplementary material for: Total syntheses of Tetrodotoxin and 9-epiTetrodotoxin
Source: Nat Commun. 2024 Jan 23;15:679. doi: 10.1038/s41467-024-45037-0 (PMC10806222; doi:10.1038/s41467-024-45037-0)
Supplement: Supplementary file 4 — Source Data [file 41467_2024_45037_MOESM4_ESM.zip › Surce Data 20231213/Surce Data New/Crystal Structure Source Data/CCDC-2184305/cu_20220627_Zh_Wj_06_24_OMe_0m.lst]

 +++++++++++++++++++++++++++++++++++++++++++++++++++++++++++++++++++
 +  SHELXL -  CRYSTAL STRUCTURE REFINEMENT  -   MULTI-CPU VERSION  +
 +  Copyright(C) George M. Sheldrick 1993-2018     Version 2018/3  +
 +  cu_20220627_zh_wj_06_24_o  started at 11:44:44 on 28-Jun-2022  +
 +++++++++++++++++++++++++++++++++++++++++++++++++++++++++++++++++++

 Command line parameters: cu_20220627_zh_wj_06_24_ome_0m -a50000 -b3000 -c624 -g0 -m0 -t16

 -a sets the approximate maximum number of atoms including hydrogens.
 -b sets the maximum number of full-matrix parameters (not used by CGLS).
 For example -b9000 allows refinement of 1000 anisotropic atoms or 3000
 with BLOC 1. For a 32-bit version, -b times the square root of the
 number of threads should not exceed about 65500. -c sets the reflection
 buffer size. This depends on the CPU cache size but will rarely
 need changing.

 -g sets the number of reflection groups used for calculating R_complete,
 This must be greater than 1 but not greater than the total number of
 reflections for refinement. -m sets the current reflection group number.
 This may not be less than 1 nor greater than the number set by -g. These
 command line flags override other ways of defining free-R reflections.
 The -m value is also used as a seed for the WIGL pseudo-random shifts.

 -t sets the number of threads, otherwise it is set to the apparent
 number of CPUs. For optimal performance on hyperthreading systems,
 -t should be set to a little more than half the number of CPUs;
 e.g. -t4 or -t5 for an Intel i7 processor.

 Running 16 threads on 16 processors

 TITL cu_20220627_zh_wj_06_24_ome_0m_a.res in P1
 REM Old TITL cu_20220627_Zh_Wj_06_24_OMe_0m in P1
 REM SHELXT solution in P1: R1 0.107, Rweak 0.030, Alpha 0.000
 REM <I/s> 0.000 for 0 systematic absences, Orientation as input
 REM Flack x = 0.039 ( 0.078 ) from 3783 Parsons' quotients
 REM Formula found by SHELXT: C52 N7 O15
 CELL 1.54178 8.3171 10.4531 16.3414 84.815 83.036 67.74
 ZERR 2 0.0002 0.0003 0.0005 0.002 0.002 0.001
 LATT -1
 SFAC C H N O
 UNIT 52 66 6 16

 V =     1303.61     F(000) =     548.0     Mu =   0.81 mm-1      Cell Wt =     1031.10    Rho =  1.313

  
 L.S. 4 0 0
 PLAN  5
 SIZE 0.1 0.12 0.15
 TEMP -75.15
 CONF
 list 4
 fmap 2 53
 MORE -1
 ACTA
 BOND $H
 BASF 0.211
 WGHT 0.0559 0
 FVAR 0.97362
 REM <olex2.extras>
 REM <HklSrc "%.\\cu_20220627_Zh_Wj_06_24_OMe_0m_twin01.hkl">
 REM </olex2.extras>
  
 O1    4     0.42115  0.78072 -0.37489  11.00000  0.02766  0.03020  0.03913 =
  -0.00042 -0.00583 -0.01133
 O2    4     0.25052  0.65464 -0.36343  11.00000  0.02833  0.03309  0.05147 =
  0.00671 -0.01097 -0.01269
 O3    4     0.59881  0.34865 -0.29313  11.00000  0.03257  0.01993  0.04508 =
  -0.00042  0.00054 -0.00847
 O4    4     0.39461  0.31749 -0.19615  11.00000  0.04169  0.03000  0.04738 =
  0.00110  0.00644 -0.01329
 O5    4     0.38509  0.68071 -0.19845  11.00000  0.03173  0.02982  0.02700 =
  -0.00373 -0.00173 -0.00708
 O6    4     0.72071  0.79526 -0.29519  11.00000  0.04641  0.02829  0.04600 =
  0.00203 -0.01371 -0.01615
 O7    4     0.87435  0.64814 -0.19128  11.00000  0.03533  0.03552  0.04291 =
  -0.00523 -0.01322 -0.01335
 O8    4    -0.07005  1.24917 -0.03905  11.00000  0.06577  0.03796  0.04446 =
  -0.00885 -0.00106 -0.00088
 N1    3     0.82253  0.48115 -0.40325  11.00000  0.03816  0.03307  0.04022 =
  -0.00521 -0.00078 -0.00439
 N2    3     0.92422  0.38449 -0.36540  11.00000  0.03568  0.04106  0.04417 =
  -0.01118 -0.00040 -0.00818
 N3    3     1.02315  0.28759 -0.33632  11.00000  0.05465  0.05157  0.05602 =
  -0.00989 -0.00697  0.00840
 C1    1     0.25323  0.78830 -0.39081  11.00000  0.02803  0.03212  0.04057 =
  0.00261 -0.00736 -0.01340
 C2    1     0.22664  0.81497 -0.48174  11.00000  0.03993  0.04878  0.03920 =
  0.00112 -0.01136 -0.01237
 AFIX 137
 H2a   2     0.24076  0.90189 -0.50125  11.00000 -1.50000
 H2b   2     0.10894  0.82158 -0.49001  11.00000 -1.50000
 H2c   2     0.31300  0.73869 -0.51282  11.00000 -1.50000
 AFIX 0
 C3    1     0.11891  0.89615 -0.33792  11.00000  0.03241  0.04314  0.04401 =
  -0.00178 -0.00724 -0.00882
 AFIX 137
 H3a   2     0.00237  0.89911 -0.34536  11.00000 -1.50000
 H3b   2     0.12551  0.98677 -0.35401  11.00000 -1.50000
 H3c   2     0.14117  0.87297 -0.27985  11.00000 -1.50000
 AFIX 0
 C4    1     0.53618  0.64530 -0.39602  11.00000  0.03165  0.02955  0.03155 =
  -0.00309 -0.00326 -0.01159
 AFIX 13
 H4    2     0.56236  0.64247 -0.45734  11.00000 -1.20000
 AFIX 0
 C5    1     0.42647  0.55600 -0.36650  11.00000  0.03262  0.02835  0.03944 =
  -0.00318 -0.00715 -0.01255
 AFIX 13
 H5    2     0.44403  0.48698 -0.40857  11.00000 -1.20000
 AFIX 0
 C6    1     0.46085  0.48149 -0.28166  11.00000  0.02849  0.02277  0.04114 =
  -0.00384 -0.00242 -0.00689
 C7    1     0.30889  0.44322 -0.24194  11.00000  0.03502  0.02842  0.04885 =
  -0.00109 -0.00196 -0.01224
 AFIX 23
 H7a   2     0.22876  0.51558 -0.20519  11.00000 -1.20000
 H7b   2     0.24252  0.42852 -0.28415  11.00000 -1.20000
 AFIX 0
 C8    1     0.54864  0.24326 -0.24682  11.00000  0.04093  0.02823  0.04725 =
  0.00167  0.00567 -0.01281
 C9    1     0.51107  0.15740 -0.30581  11.00000  0.06922  0.04268  0.08080 =
  -0.02226  0.01867 -0.03347
 AFIX 137
 H9a   2     0.41839  0.21743 -0.33925  11.00000 -1.50000
 H9b   2     0.47348  0.08748 -0.27450  11.00000 -1.50000
 H9c   2     0.61694  0.11148 -0.34201  11.00000 -1.50000
 AFIX 0
 C10   1     0.68838  0.16104 -0.19192  11.00000  0.05488  0.05047  0.06597 =
  0.02038  0.00147 -0.00369
 AFIX 137
 H10a  2     0.79814  0.11607 -0.22581  11.00000 -1.50000
 H10b  2     0.65406  0.09045 -0.15939  11.00000 -1.50000
 H10c  2     0.70422  0.22289 -0.15470  11.00000 -1.50000
 AFIX 0
 C11   1     0.70529  0.60412 -0.35596  11.00000  0.02671  0.02806  0.03503 =
  -0.00433 -0.00179 -0.00840
 C12   1     0.68841  0.57968 -0.26118  11.00000  0.02780  0.02276  0.03378 =
  -0.00126 -0.00649 -0.00691
 AFIX 13
 H12   2     0.79006  0.49426 -0.24748  11.00000 -1.20000
 AFIX 0
 C13   1     0.52260  0.55616 -0.22252  11.00000  0.02938  0.02312  0.03179 =
  0.00015 -0.00485 -0.00608
 AFIX 13
 H13   2     0.55354  0.49447 -0.17174  11.00000 -1.20000
 AFIX 0
 C14   1     0.78980  0.71446 -0.36657  11.00000  0.03157  0.03599  0.04322 =
  0.00148 -0.00771 -0.01263
 AFIX 13
 H14   2     0.91882  0.66653 -0.36508  11.00000 -1.20000
 AFIX 0
 C15   1     0.75585  0.80690 -0.44137  11.00000  0.03730  0.04365  0.05394 =
  0.00566 -0.00754 -0.02348
 C16   1     0.73602  0.88070 -0.50075  11.00000  0.04802  0.05850  0.05266 =
  0.01420 -0.00821 -0.02386
 AFIX 163
 H16   2     0.71993  0.94058 -0.54893  11.00000 -1.20000
 AFIX 0
 C17   1     0.71637  0.70157 -0.22752  11.00000  0.02732  0.02824  0.04079 =
  -0.00452 -0.00210 -0.01185
 AFIX 13
 H17   2     0.61823  0.74815 -0.18542  11.00000 -1.20000
 AFIX 0
 C18   1     0.90657  0.74894 -0.14971  11.00000  0.04999  0.04998  0.04610 =
  -0.01054 -0.01006 -0.02684
 AFIX 137
 H18a  2     0.92068  0.82030 -0.18989  11.00000 -1.50000
 H18b  2     1.01327  0.70424 -0.12174  11.00000 -1.50000
 H18c  2     0.80792  0.79161 -0.10892  11.00000 -1.50000
 AFIX 0
 C19   1     0.35818  0.69740 -0.11130  11.00000  0.04029  0.03624  0.02853 =
  -0.00196 -0.00220 -0.01577
 AFIX 23
 H19a  2     0.47165  0.67434 -0.08878  11.00000 -1.20000
 H19b  2     0.30259  0.63411 -0.08389  11.00000 -1.20000
 AFIX 0
 C20   1     0.24314  0.84443 -0.09485  11.00000  0.03406  0.03246  0.03041 =
  -0.00264 -0.00411 -0.01521
 C21   1     0.12124  0.87573 -0.02592  11.00000  0.04776  0.04063  0.03257 =
  -0.00421  0.00389 -0.02295
 AFIX 43
 H21   2     0.10869  0.80280  0.01009  11.00000 -1.20000
 AFIX 0
 C22   1     0.01896  1.01048 -0.00926  11.00000  0.04937  0.04641  0.03098 =
  -0.01049  0.00657 -0.01677
 AFIX 43
 H22   2    -0.06448  1.03010  0.03764  11.00000 -1.20000
 AFIX 0
 C23   1     0.03737  1.11762 -0.06071  11.00000  0.04237  0.03654  0.03408 =
  -0.00896 -0.00743 -0.00679
 C24   1     0.15810  1.08904 -0.12957  11.00000  0.04520  0.03329  0.03517 =
  0.00186 -0.00615 -0.01172
 AFIX 43
 H24   2     0.17186  1.16214 -0.16500  11.00000 -1.20000
 AFIX 0
 C25   1     0.25838  0.95243 -0.14598  11.00000  0.03540  0.03644  0.03237 =
  -0.00006 -0.00197 -0.01354
 AFIX 43
 H25   2     0.33967  0.93267 -0.19367  11.00000 -1.20000
 AFIX 0
 C26   1    -0.04689  1.36074 -0.08881  11.00000  0.10451  0.03215  0.05557 =
  0.00065 -0.00838 -0.00177
 AFIX 137
 H26a  2    -0.05919  1.35040 -0.14648  11.00000 -1.50000
 H26b  2     0.06973  1.36034 -0.08428  11.00000 -1.50000
 H26c  2    -0.13522  1.44842 -0.06998  11.00000 -1.50000
 AFIX 0
  
 O9    4     0.31194  0.65877  0.29171  11.00000  0.03291  0.02141  0.04373 =
  -0.00317 -0.01092 -0.00776
 O10   4     0.12084  0.68996  0.19560  11.00000  0.04248  0.03262  0.04924 =
  -0.00061 -0.01965 -0.00990
 O11   4     0.51206  0.23001  0.37795  11.00000  0.02938  0.02794  0.03880 =
  -0.00054 -0.00336 -0.01223
 O12   4     0.22770  0.34955  0.36185  11.00000  0.02946  0.03506  0.05108 =
  0.00251 -0.00803 -0.01614
 O13   4     0.86033  0.22134  0.30071  11.00000  0.03488  0.02633  0.04965 =
  0.00066 -0.00094 -0.00473
 O14   4     0.91958  0.35949  0.19013  11.00000  0.03024  0.03544  0.04350 =
  -0.00621  0.00388 -0.01194
 O15   4     0.46192  0.32517  0.19894  11.00000  0.03553  0.02918  0.02905 =
  -0.00605 -0.00320 -0.01384
 O16   4     0.66430 -0.24986  0.03669  11.00000  0.08815  0.03551  0.04703 =
  -0.01125 -0.00101 -0.02582
 N4    3     0.59487  0.54148  0.39972  11.00000  0.04019  0.03056  0.03758 =
  -0.00527 -0.00631 -0.01542
 N5    3     0.63567  0.63273  0.36150  11.00000  0.04228  0.03618  0.04368 =
  -0.01025 -0.00167 -0.01884
 N6    3     0.66517  0.72500  0.33239  11.00000  0.09166  0.04835  0.06344 =
  -0.00827  0.00385 -0.04454
 C27   1     0.18297  0.76376  0.24517  11.00000  0.03682  0.02852  0.04554 =
  -0.00103 -0.01428 -0.00806
 C28   1     0.03929  0.85206  0.30565  11.00000  0.04476  0.03917  0.07162 =
  -0.01429 -0.01474  0.00022
 AFIX 137
 H28a  2    -0.01441  0.79383  0.33945  11.00000 -1.50000
 H28b  2    -0.04933  0.92424  0.27516  11.00000 -1.50000
 H28c  2     0.08876  0.89518  0.34141  11.00000 -1.50000
 AFIX 0
 C29   1     0.27238  0.84359  0.18868  11.00000  0.07528  0.04417  0.06020 =
  0.01265 -0.02325 -0.03049
 AFIX 137
 H29a  2     0.32187  0.89085  0.22168  11.00000 -1.50000
 H29b  2     0.18749  0.91216  0.15470  11.00000 -1.50000
 H29c  2     0.36600  0.77973  0.15288  11.00000 -1.50000
 AFIX 0
 C30   1     0.13584  0.56307  0.24162  11.00000  0.03207  0.02879  0.05004 =
  -0.00380 -0.01012 -0.00966
 AFIX 23
 H30a  2     0.14244  0.49051  0.20494  11.00000 -1.20000
 H30b  2     0.03630  0.57677  0.28428  11.00000 -1.20000
 AFIX 0
 C31   1     0.30549  0.52625  0.28040  11.00000  0.03132  0.02171  0.04104 =
  -0.00345 -0.00690 -0.01000
 C32   1     0.30211  0.45187  0.36579  11.00000  0.02833  0.02990  0.03988 =
  -0.00582 -0.00009 -0.01210
 AFIX 13
 H32   2     0.22980  0.52053  0.40734  11.00000 -1.20000
 AFIX 0
 C33   1     0.48309  0.36813  0.39654  11.00000  0.03209  0.02910  0.03091 =
  -0.00415 -0.00137 -0.01278
 AFIX 13
 H33   2     0.47572  0.37433  0.45768  11.00000 -1.20000
 AFIX 0
 C34   1     0.34533  0.21924  0.39254  11.00000  0.02765  0.03186  0.03899 =
  0.00217 -0.00426 -0.01323
 C35   1     0.29666  0.19829  0.48406  11.00000  0.04584  0.05398  0.04154 =
  0.00067  0.00062 -0.02748
 AFIX 137
 H35a  2     0.38062  0.11087  0.50523  11.00000 -1.50000
 H35b  2     0.17932  0.19551  0.49223  11.00000 -1.50000
 H35c  2     0.29867  0.27499  0.51373  11.00000 -1.50000
 AFIX 0
 C36   1     0.34320  0.10634  0.34232  11.00000  0.04424  0.03865  0.05037 =
  -0.00128 -0.00753 -0.02129
 AFIX 137
 H36a  2     0.37920  0.12312  0.28430  11.00000 -1.50000
 H36b  2     0.22499  0.10552  0.34722  11.00000 -1.50000
 H36c  2     0.42404  0.01680  0.36272  11.00000 -1.50000
 AFIX 0
 C37   1     0.62850  0.41303  0.35556  11.00000  0.02872  0.02497  0.03440 =
  -0.00495 -0.00494 -0.01061
 C38   1     0.81511  0.30916  0.36865  11.00000  0.03051  0.03478  0.04151 =
  0.00201 -0.00689 -0.01338
 AFIX 13
 H38   2     0.89541  0.36101  0.36398  11.00000 -1.20000
 AFIX 0
 C39   1     0.83344  0.22809  0.44676  11.00000  0.02989  0.04119  0.05418 =
  0.00832 -0.01120 -0.01357
 C40   1     0.84722  0.16745  0.51146  11.00000  0.05012  0.06547  0.06079 =
  0.02269 -0.01927 -0.02555
 AFIX 163
 H40   2     0.85835  0.11852  0.56366  11.00000 -1.20000
 AFIX 0
 C41   1     0.79757  0.30717  0.23064  11.00000  0.02787  0.02920  0.04062 =
  -0.00517 -0.00503 -0.01040
 AFIX 13
 H41   2     0.76522  0.25454  0.19157  11.00000 -1.20000
 AFIX 0
 C42   1     1.06954  0.25634  0.15208  11.00000  0.03401  0.05463  0.05200 =
  -0.01395  0.00686 -0.00850
 AFIX 137
 H42a  2     1.14040  0.30067  0.11750  11.00000 -1.50000
 H42b  2     1.03310  0.20182  0.11779  11.00000 -1.50000
 H42c  2     1.13854  0.19539  0.19472  11.00000 -1.50000
 AFIX 0
 C43   1     0.63562  0.43085  0.26034  11.00000  0.02987  0.02501  0.03312 =
  -0.00168 -0.00320 -0.01111
 AFIX 13
 H43   2     0.66269  0.51570  0.24452  11.00000 -1.20000
 AFIX 0
 C44   1     0.46601  0.45200  0.22187  11.00000  0.03253  0.02423  0.03344 =
  -0.00087 -0.00475 -0.01066
 AFIX 13
 H44   2     0.46165  0.51273  0.17061  11.00000 -1.20000
 AFIX 0
 C45   1     0.49683  0.30634  0.11195  11.00000  0.04324  0.03267  0.02877 =
  -0.00515 -0.00507 -0.00981
 AFIX 23
 H45a  2     0.59732  0.33215  0.09009  11.00000 -1.20000
 H45b  2     0.39408  0.36679  0.08349  11.00000 -1.20000
 AFIX 0
 C46   1     0.53661  0.15841  0.09602  11.00000  0.03042  0.03351  0.02966 =
  -0.00633 -0.00100 -0.01192
 C47   1     0.48086  0.12423  0.02680  11.00000  0.04190  0.04066  0.03511 =
  -0.00624 -0.01184 -0.00936
 AFIX 43
 H47   2     0.41134  0.19584 -0.00851  11.00000 -1.20000
 AFIX 0
 C48   1     0.52536 -0.01211  0.00897  11.00000  0.05492  0.04725  0.03539 =
  -0.01193 -0.00770 -0.01993
 AFIX 43
 H48   2     0.48608 -0.03361 -0.03831  11.00000 -1.20000
 AFIX 0
 C49   1     0.62663 -0.11745  0.05945  11.00000  0.05097  0.03457  0.03574 =
  -0.00862  0.00406 -0.02018
 C50   1     0.68289 -0.08667  0.12895  11.00000  0.04564  0.03440  0.03441 =
  0.00028 -0.00302 -0.01444
 AFIX 43
 H50   2     0.75244 -0.15868  0.16404  11.00000 -1.20000
 AFIX 0
 C51   1     0.63598  0.05117  0.14652  11.00000  0.04055  0.03573  0.03007 =
  -0.00323 -0.00486 -0.01642
 AFIX 43
 H51   2     0.67316  0.07238  0.19453  11.00000 -1.20000
 AFIX 0
 C52   1     0.77803 -0.35851  0.08397  11.00000  0.12723  0.03344  0.05218 =
  0.00049 -0.00381 -0.02031
 AFIX 137
 H52a  2     0.78682 -0.44748  0.06507  11.00000 -1.50000
 H52b  2     0.73253 -0.35089  0.14226  11.00000 -1.50000
 H52c  2     0.89381 -0.35273  0.07745  11.00000 -1.50000
 AFIX 0
 HKLF 5


 Covalent radii and connectivity table for  cu_20220627_zh_wj_06_24_ome_0m_a.res in P1                                 
 C      0.770
 H      0.320
 N      0.700
 O      0.660

 O1 - C4 C1
 O2 - C5 C1
 O3 - C6 C8
 O4 - C8 C7
 O5 - C13 C19
 O6 - C17 C14
 O7 - C17 C18
 O8 - C23 C26
 N1 - N2 C11
 N2 - N3 N1
 N3 - N2
 C1 - O1 O2 C3 C2
 C2 - C1
 C3 - C1
 C4 - O1 C11 C5
 C5 - O2 C6 C4
 C6 - O3 C7 C5 C13
 C7 - O4 C6
 C8 - O4 O3 C10 C9
 C9 - C8
 C10 - C8
 C11 - N1 C4 C12 C14
 C12 - C17 C13 C11
 C13 - O5 C6 C12
 C14 - O6 C15 C11
 C15 - C16 C14
 C16 - C15
 C17 - O7 O6 C12
 C18 - O7
 C19 - O5 C20
 C20 - C25 C21 C19
 C21 - C22 C20
 C22 - C21 C23
 C23 - O8 C22 C24
 C24 - C25 C23
 C25 - C20 C24
 C26 - O8
 O9 - C31 C27
 O10 - C27 C30
 O11 - C34 C33
 O12 - C34 C32
 O13 - C41 C38
 O14 - C41 C42
 O15 - C44 C45
 O16 - C49 C52
 N4 - N5 C37
 N5 - N6 N4
 N6 - N5
 C27 - O10 O9 C29 C28
 C28 - C27
 C29 - C27
 C30 - O10 C31
 C31 - O9 C30 C44 C32
 C32 - O12 C31 C33
 C33 - O11 C37 C32
 C34 - O11 O12 C36 C35
 C35 - C34
 C36 - C34
 C37 - N4 C33 C43 C38
 C38 - O13 C39 C37
 C39 - C40 C38
 C40 - C39
 C41 - O14 O13 C43
 C42 - O14
 C43 - C41 C44 C37
 C44 - O15 C31 C43
 C45 - O15 C46
 C46 - C51 C47 C45
 C47 - C48 C46
 C48 - C47 C49
 C49 - O16 C48 C50
 C50 - C49 C51
 C51 - C46 C50
 C52 - O16


 Floating origin restraints generated


 ** MERG code changed to 0 for compatibility with HKLF and BASF parameters **


    28420  Reflections read, of which       0  rejected

 -10 =< h =< 10,    -12 =< k =< 12,    -19 =< l =< 19,   Max. 2-theta =  136.77

        0  Systematic absence violations (I>3sig(I)) before merging

       0  Data suppressed,     R(sigma) = 0.0767

 Maximum memory for data reduction =     8432 /        7

 Reflection statistics for twin component 1 only (TWST 1 set)
 Number of data for d > 0.829A (CIF: max) and d > 0.833A (CIF: full)
 (ignoring systematic absences):
 Unique reflections found (point group)       9268    9155
 Unique reflections possible (point group)    9580    9416
 Unique reflections found (Laue group)        4769    4699
 Unique reflections possible (Laue group)     4790    4708
 Unique Friedel pairs found                   4499    4456
 Unique Friedel pairs possible                4790    4708


 Default effective X-H and X-D distances for T =  -75.2C 
 AFIX m =    1     2     3     4   4[N]  3[N]  15[B]  8[O]   9   9[N]   16
 d(X-H) =  1.00  0.99  0.98  0.95  0.88  0.91  1.12  0.84  0.95  0.88  0.95

 Note that these distances are chosen to give the best fit to the X-ray data
 and so avoid the introduction of systematic error.  The true internuclear
 distances are longer and do not vary with temperature!  The apparent
 variation with temperature is caused by libration.


 Least-squares cycle   1   Maximum vector length =  623   Memory required =    148 /  10396 /  1108215

 wR2 =  0.1245 before cycle   1 for   28420 data and    680 /    680 parameters

 GooF = S =     1.040;     Restrained GooF =      1.040 for       3 restraints

 Weight = 1 / [ sigma^2(Fo^2) + ( 0.0559 * P )^2 +   0.00 * P ]   where  P = ( Max ( Fo^2, 0 ) + 2 * Fc^2 ) / 3


     N      value        esd    shift/esd  parameter

     1     0.97343     0.00408    -0.045    OSF
     2     0.21122     0.00647     0.034   BASF  1 

 Mean shift/esd =   0.005  Maximum =    -0.045 for  OSF          

 Max. shift = 0.001 A for H42A        Max. dU = 0.000 for C10      


 Least-squares cycle   2   Maximum vector length =  623   Memory required =    148 /  10396 /  1108215

 wR2 =  0.1245 before cycle   2 for   28420 data and    680 /    680 parameters

 GooF = S =     1.039;     Restrained GooF =      1.039 for       3 restraints

 Weight = 1 / [ sigma^2(Fo^2) + ( 0.0559 * P )^2 +   0.00 * P ]   where  P = ( Max ( Fo^2, 0 ) + 2 * Fc^2 ) / 3


     N      value        esd    shift/esd  parameter

     1     0.97343     0.00408    -0.002    OSF
     2     0.21128     0.00646     0.010   BASF  1 

 Mean shift/esd =   0.002  Maximum =     0.013 for tors H42A     

 Max. shift = 0.001 A for H42A        Max. dU = 0.000 for C10      


 Least-squares cycle   3   Maximum vector length =  623   Memory required =    148 /  10396 /  1108215

 wR2 =  0.1244 before cycle   3 for   28420 data and    680 /    680 parameters

 GooF = S =     1.039;     Restrained GooF =      1.039 for       3 restraints

 Weight = 1 / [ sigma^2(Fo^2) + ( 0.0559 * P )^2 +   0.00 * P ]   where  P = ( Max ( Fo^2, 0 ) + 2 * Fc^2 ) / 3


     N      value        esd    shift/esd  parameter

     1     0.97343     0.00408     0.000    OSF
     2     0.21128     0.00646     0.000   BASF  1 

 Mean shift/esd =   0.000  Maximum =     0.006 for tors H42A     

 Max. shift = 0.000 A for H42A        Max. dU = 0.000 for C28      


 Least-squares cycle   4   Maximum vector length =  623   Memory required =    148 /  10396 /  1108215

 wR2 =  0.1244 before cycle   4 for   28420 data and    680 /    680 parameters

 GooF = S =     1.039;     Restrained GooF =      1.039 for       3 restraints

 Weight = 1 / [ sigma^2(Fo^2) + ( 0.0559 * P )^2 +   0.00 * P ]   where  P = ( Max ( Fo^2, 0 ) + 2 * Fc^2 ) / 3


     N      value        esd    shift/esd  parameter

     1     0.97343     0.00408     0.000    OSF
     2     0.21128     0.00646     0.000   BASF  1 

 Mean shift/esd =   0.000  Maximum =     0.002 for tors H42A     

 Max. shift = 0.000 A for H42C        Max. dU = 0.000 for C34      


 Largest correlation matrix elements

     0.846 BASF 1 / OSF                     -0.572 U12 C35 / U22 C35                -0.538 U12 C20 / U22 C20
    -0.646 U12 N6 / U11 N6                  -0.571 U12 C15 / U22 C15                -0.538 y C9 / x C9
    -0.628 U12 C9 / U22 C9                  -0.555 U12 C36 / U22 C36                -0.536 U12 C49 / U22 C49
    -0.606 U12 C9 / U11 C9                  -0.550 U12 O12 / U22 O12                -0.534 U12 C1 / U22 C1
    -0.588 U12 N6 / U22 N6                  -0.549 U12 C35 / U11 C35                -0.534 U12 C51 / U22 C51
    -0.585 U12 C18 / U22 C18                -0.548 U12 C29 / U11 C29                -0.531 U13 C9 / U23 C9
    -0.578 U12 C29 / U22 C29                -0.547 U12 C15 / U11 C15                -0.528 U12 C49 / U11 C49
    -0.574 U12 C21 / U22 C21                -0.545 U12 C18 / U11 C18                -0.527 U12 C40 / U22 C40


 Idealized hydrogen atom generation before cycle   5

 Name     x       y       z    AFIX  d(X-H)  shift  Bonded to  Conformation determined by
 H2A   0.2408  0.9019 -0.5012  137   0.980   0.000   C2            C1  H2A  
 H2B   0.1089  0.8216 -0.4900  137   0.980   0.000   C2            C1  H2A  
 H2C   0.3130  0.7387 -0.5128  137   0.980   0.000   C2            C1  H2A  
 H3A   0.0024  0.8991 -0.3454  137   0.980   0.000   C3            C1  H3A  
 H3B   0.1255  0.9868 -0.3540  137   0.980   0.000   C3            C1  H3A  
 H3C   0.1412  0.8730 -0.2798  137   0.980   0.000   C3            C1  H3A  
 H4    0.5624  0.6425 -0.4573   13   1.000   0.000   C4            O1  C11  C5  
 H5    0.4440  0.4870 -0.4086   13   1.000   0.000   C5            O2  C6  C4  
 H7A   0.2288  0.5156 -0.2052   23   0.990   0.000   C7            O4  C6  
 H7B   0.2425  0.4285 -0.2842   23   0.990   0.000   C7            O4  C6  
 H9A   0.4184  0.2174 -0.3392  137   0.980   0.000   C9            C8  H9A  
 H9B   0.4735  0.0875 -0.2745  137   0.980   0.000   C9            C8  H9A  
 H9C   0.6169  0.1115 -0.3420  137   0.980   0.000   C9            C8  H9A  
 H10A  0.7981  0.1161 -0.2258  137   0.980   0.000   C10           C8  H10A  
 H10B  0.6540  0.0905 -0.1594  137   0.980   0.000   C10           C8  H10A  
 H10C  0.7042  0.2229 -0.1547  137   0.980   0.000   C10           C8  H10A  
 H12   0.7901  0.4943 -0.2475   13   1.000   0.000   C12           C17  C13  C11  
 H13   0.5535  0.4945 -0.1717   13   1.000   0.000   C13           O5  C6  C12  
 H14   0.9188  0.6665 -0.3651   13   1.000   0.000   C14           O6  C15  C11  
 H16   0.7199  0.9406 -0.5489  163   0.950   0.000   C16           C15  
 H17   0.6182  0.7482 -0.1854   13   1.000   0.000   C17           O7  O6  C12  
 H18A  0.9206  0.8203 -0.1899  137   0.980   0.000   C18           O7  H18A  
 H18B  1.0133  0.7043 -0.1218  137   0.980   0.000   C18           O7  H18A  
 H18C  0.8080  0.7915 -0.1089  137   0.980   0.000   C18           O7  H18A  
 H19A  0.4717  0.6744 -0.0888   23   0.990   0.000   C19           O5  C20  
 H19B  0.3026  0.6341 -0.0839   23   0.990   0.000   C19           O5  C20  
 H21   0.1087  0.8028  0.0101   43   0.950   0.000   C21           C22  C20  
 H22  -0.0645  1.0301  0.0376   43   0.950   0.000   C22           C21  C23  
 H24   0.1719  1.1621 -0.1650   43   0.950   0.000   C24           C25  C23  
 H25   0.3397  0.9327 -0.1937   43   0.950   0.000   C25           C20  C24  
 H26A -0.0592  1.3504 -0.1465  137   0.980   0.000   C26           O8  H26A  
 H26B  0.0697  1.3603 -0.0843  137   0.980   0.000   C26           O8  H26A  
 H26C -0.1352  1.4484 -0.0700  137   0.980   0.000   C26           O8  H26A  
 H28A -0.0144  0.7938  0.3395  137   0.980   0.000   C28           C27  H28A  
 H28B -0.0494  0.9242  0.2752  137   0.980   0.000   C28           C27  H28A  
 H28C  0.0888  0.8952  0.3414  137   0.980   0.000   C28           C27  H28A  
 H29A  0.3219  0.8909  0.2217  137   0.980   0.000   C29           C27  H29A  
 H29B  0.1875  0.9122  0.1547  137   0.980   0.000   C29           C27  H29A  
 H29C  0.3660  0.7797  0.1529  137   0.980   0.000   C29           C27  H29A  
 H30A  0.1424  0.4905  0.2049   23   0.990   0.000   C30           O10  C31  
 H30B  0.0363  0.5768  0.2843   23   0.990   0.000   C30           O10  C31  
 H32   0.2298  0.5205  0.4073   13   1.000   0.000   C32           O12  C31  C33  
 H33   0.4757  0.3743  0.4577   13   1.000   0.000   C33           O11  C37  C32  
 H35A  0.3807  0.1109  0.5052  137   0.980   0.000   C35           C34  H35A  
 H35B  0.1793  0.1955  0.4922  137   0.980   0.000   C35           C34  H35A  
 H35C  0.2986  0.2750  0.5137  137   0.980   0.000   C35           C34  H35A  
 H36A  0.3792  0.1231  0.2843  137   0.980   0.000   C36           C34  H36A  
 H36B  0.2250  0.1055  0.3472  137   0.980   0.000   C36           C34  H36A  
 H36C  0.4240  0.0168  0.3627  137   0.980   0.000   C36           C34  H36A  
 H38   0.8954  0.3610  0.3640   13   1.000   0.000   C38           O13  C39  C37  
 H40   0.8584  0.1185  0.5637  163   0.950   0.000   C40           C39  
 H41   0.7652  0.2545  0.1916   13   1.000   0.000   C41           O14  O13  C43  
 H42A  1.1405  0.3007  0.1176  137   0.980   0.000   C42           O14  H42A  
 H42B  1.0331  0.2019  0.1177  137   0.980   0.000   C42           O14  H42A  
 H42C  1.1384  0.1953  0.1947  137   0.980   0.000   C42           O14  H42A  
 H43   0.6627  0.5157  0.2445   13   1.000   0.000   C43           C41  C44  C37  
 H44   0.4616  0.5127  0.1706   13   1.000   0.000   C44           O15  C31  C43  
 H45A  0.5973  0.3322  0.0901   23   0.990   0.000   C45           O15  C46  
 H45B  0.3941  0.3668  0.0835   23   0.990   0.000   C45           O15  C46  
 H47   0.4113  0.1958 -0.0085   43   0.950   0.000   C47           C48  C46  
 H48   0.4861 -0.0336 -0.0383   43   0.950   0.000   C48           C47  C49  
 H50   0.7524 -0.1587  0.1640   43   0.950   0.000   C50           C49  C51  
 H51   0.6732  0.0724  0.1945   43   0.950   0.000   C51           C46  C50  
 H52A  0.7868 -0.4475  0.0651  137   0.980   0.000   C52           O16  H52A  
 H52B  0.7325 -0.3509  0.1423  137   0.980   0.000   C52           O16  H52A  
 H52C  0.8938 -0.3527  0.0775  137   0.980   0.000   C52           O16  H52A  


  cu_20220627_zh_wj_06_24_ome_0m_a.res in P1                                 

 ATOM           x        y        z         sof        U11      U22      U33      U23      U13      U12       Ueq

 O1          0.42115  0.78072 -0.37489    1.00000    0.02765  0.03018  0.03912 -0.00043 -0.00583 -0.01131   0.03200
   0.00406   0.00035  0.00030  0.00018    0.00000    0.00145  0.00170  0.00163  0.00124  0.00119  0.00128   0.00066

 O2          0.25051  0.65464 -0.36343    1.00000    0.02832  0.03307  0.05144  0.00671 -0.01096 -0.01268   0.03717
   0.00448   0.00038  0.00033  0.00020    0.00000    0.00148  0.00177  0.00182  0.00138  0.00129  0.00132   0.00071

 O3          0.59882  0.34865 -0.29313    1.00000    0.03256  0.01991  0.04506 -0.00041  0.00055 -0.00846   0.03335
   0.00429   0.00036  0.00029  0.00018    0.00000    0.00154  0.00156  0.00169  0.00122  0.00125  0.00126   0.00066

 O4          0.39461  0.31749 -0.19615    1.00000    0.04168  0.02998  0.04736  0.00110  0.00644 -0.01329   0.04082
   0.00490   0.00041  0.00033  0.00020    0.00000    0.00175  0.00176  0.00185  0.00137  0.00138  0.00141   0.00074

 O5          0.38509  0.68071 -0.19845    1.00000    0.03172  0.02980  0.02698 -0.00373 -0.00172 -0.00706   0.03073
   0.00404   0.00035  0.00030  0.00016    0.00000    0.00150  0.00167  0.00142  0.00115  0.00112  0.00126   0.00064

 O6          0.72071  0.79526 -0.29518    1.00000    0.04642  0.02828  0.04599  0.00204 -0.01372 -0.01615   0.03898
   0.00430   0.00042  0.00032  0.00019    0.00000    0.00180  0.00171  0.00179  0.00135  0.00141  0.00141   0.00073

 O7          0.87434  0.64815 -0.19128    1.00000    0.03532  0.03551  0.04288 -0.00523 -0.01321 -0.01335   0.03679
   0.00404   0.00038  0.00033  0.00019    0.00000    0.00163  0.00178  0.00169  0.00133  0.00131  0.00138   0.00070

 O8         -0.07005  1.24917 -0.03905    1.00000    0.06574  0.03796  0.04446 -0.00885 -0.00105 -0.00088   0.05476
   0.00573   0.00051  0.00038  0.00021    0.00000    0.00233  0.00213  0.00199  0.00157  0.00167  0.00179   0.00094

 N1          0.82253  0.48115 -0.40326    1.00000    0.03814  0.03303  0.04021 -0.00520 -0.00079 -0.00435   0.03980
   0.00588   0.00050  0.00041  0.00023    0.00000    0.00209  0.00226  0.00209  0.00168  0.00167  0.00179   0.00088

 N2          0.92422  0.38449 -0.36540    1.00000    0.03569  0.04109  0.04415 -0.01120 -0.00038 -0.00819   0.04181
   0.00586   0.00052  0.00045  0.00025    0.00000    0.00205  0.00259  0.00223  0.00188  0.00175  0.00199   0.00092

 N3          1.02316  0.28759 -0.33632    1.00000    0.05463  0.05158  0.05601 -0.00989 -0.00697  0.00843   0.06180
   0.00784   0.00064  0.00053  0.00030    0.00000    0.00292  0.00316  0.00275  0.00233  0.00228  0.00248   0.00134

 C1          0.25323  0.78830 -0.39081    1.00000    0.02800  0.03213  0.04057  0.00260 -0.00734 -0.01341   0.03283
   0.00615   0.00054  0.00046  0.00027    0.00000    0.00212  0.00252  0.00239  0.00185  0.00176  0.00189   0.00095

 C2          0.22664  0.81497 -0.48174    1.00000    0.03993  0.04874  0.03918  0.00110 -0.01135 -0.01235   0.04339
   0.00727   0.00064  0.00057  0.00029    0.00000    0.00250  0.00310  0.00253  0.00214  0.00200  0.00222   0.00113

 H2A         0.24076  0.90189 -0.50125    1.00000    0.06508
                                          0.00000    0.00000

 H2B         0.10894  0.82158 -0.49001    1.00000    0.06508
                                          0.00000    0.00000

 H2C         0.31300  0.73869 -0.51282    1.00000    0.06508
                                          0.00000    0.00000

 C3          0.11891  0.89615 -0.33791    1.00000    0.03238  0.04313  0.04400 -0.00178 -0.00724 -0.00881   0.04109
   0.00701   0.00059  0.00052  0.00029    0.00000    0.00229  0.00292  0.00256  0.00210  0.00190  0.00208   0.00107

 H3A         0.00238  0.89910 -0.34535    1.00000    0.06164
                                          0.00000    0.00000

 H3B         0.12551  0.98677 -0.35401    1.00000    0.06164
                                          0.00000    0.00000

 H3C         0.14118  0.87297 -0.27985    1.00000    0.06164
                                          0.00000    0.00000

 C4          0.53619  0.64529 -0.39602    1.00000    0.03166  0.02955  0.03152 -0.00310 -0.00325 -0.01159   0.03072
   0.00604   0.00054  0.00045  0.00026    0.00000    0.00214  0.00239  0.00211  0.00167  0.00165  0.00185   0.00089

 H4          0.56236  0.64246 -0.45734    1.00000    0.03686
                                          0.00000    0.00000

 C5          0.42647  0.55600 -0.36650    1.00000    0.03260  0.02834  0.03943 -0.00317 -0.00714 -0.01255   0.03266
   0.00600   0.00054  0.00046  0.00026    0.00000    0.00220  0.00240  0.00234  0.00182  0.00179  0.00188   0.00093

 H5          0.44403  0.48698 -0.40857    1.00000    0.03919
                                          0.00000    0.00000

 C6          0.46085  0.48149 -0.28167    1.00000    0.02848  0.02276  0.04112 -0.00383 -0.00243 -0.00689   0.03150
   0.00612   0.00054  0.00044  0.00027    0.00000    0.00203  0.00226  0.00234  0.00177  0.00172  0.00171   0.00091

 C7          0.30889  0.44322 -0.24194    1.00000    0.03501  0.02841  0.04883 -0.00108 -0.00195 -0.01224   0.03751
   0.00679   0.00059  0.00048  0.00030    0.00000    0.00234  0.00248  0.00263  0.00193  0.00193  0.00195   0.00101

 H7A         0.22876  0.51559 -0.20519    1.00000    0.04502
                                          0.00000    0.00000

 H7B         0.24251  0.42853 -0.28415    1.00000    0.04502
                                          0.00000    0.00000

 C8          0.54864  0.24327 -0.24682    1.00000    0.04091  0.02823  0.04723  0.00167  0.00569 -0.01279   0.03991
   0.00734   0.00062  0.00049  0.00030    0.00000    0.00253  0.00258  0.00263  0.00196  0.00200  0.00205   0.00105

 C9          0.51108  0.15739 -0.30581    1.00000    0.06921  0.04268  0.08077 -0.02225  0.01866 -0.03348   0.06148
   0.00872   0.00084  0.00062  0.00041    0.00000    0.00380  0.00334  0.00411  0.00289  0.00309  0.00303   0.00160

 H9A         0.41838  0.21743 -0.33924    1.00000    0.09222
                                          0.00000    0.00000

 H9B         0.47351  0.08746 -0.27450    1.00000    0.09222
                                          0.00000    0.00000

 H9C         0.61694  0.11149 -0.34201    1.00000    0.09222
                                          0.00000    0.00000

 C10         0.68838  0.16104 -0.19192    1.00000    0.05486  0.05047  0.06593  0.02039  0.00145 -0.00369   0.06396
   0.01131   0.00080  0.00066  0.00040    0.00000    0.00337  0.00366  0.00362  0.00284  0.00274  0.00276   0.00165

 H10A        0.79813  0.11605 -0.22581    1.00000    0.09594
                                          0.00000    0.00000

 H10B        0.65404  0.09047 -0.15938    1.00000    0.09594
                                          0.00000    0.00000

 H10C        0.70424  0.22290 -0.15471    1.00000    0.09594
                                          0.00000    0.00000

 C11         0.70528  0.60413 -0.35596    1.00000    0.02670  0.02805  0.03501 -0.00433 -0.00179 -0.00839   0.03036
   0.00612   0.00053  0.00045  0.00026    0.00000    0.00207  0.00232  0.00218  0.00171  0.00164  0.00175   0.00088

 C12         0.68841  0.57968 -0.26118    1.00000    0.02778  0.02272  0.03377 -0.00125 -0.00649 -0.00690   0.02852
   0.00571   0.00052  0.00043  0.00025    0.00000    0.00204  0.00214  0.00213  0.00161  0.00161  0.00169   0.00086

 H12         0.79007  0.49426 -0.24748    1.00000    0.03423
                                          0.00000    0.00000

 C13         0.52261  0.55616 -0.22252    1.00000    0.02937  0.02311  0.03177  0.00016 -0.00486 -0.00608   0.02910
   0.00589   0.00051  0.00042  0.00025    0.00000    0.00208  0.00224  0.00209  0.00163  0.00165  0.00171   0.00087

 H13         0.55355  0.49446 -0.17174    1.00000    0.03492
                                          0.00000    0.00000

 C14         0.78980  0.71445 -0.36657    1.00000    0.03155  0.03597  0.04320  0.00147 -0.00772 -0.01261   0.03674
   0.00645   0.00058  0.00049  0.00028    0.00000    0.00230  0.00267  0.00253  0.00199  0.00190  0.00199   0.00101

 H14         0.91882  0.66651 -0.36508    1.00000    0.04409
                                          0.00000    0.00000

 C15         0.75585  0.80690 -0.44137    1.00000    0.03729  0.04362  0.05392  0.00565 -0.00753 -0.02348   0.04269
   0.00714   0.00062  0.00054  0.00032    0.00000    0.00249  0.00293  0.00299  0.00232  0.00210  0.00223   0.00112

 C16         0.73602  0.88069 -0.50075    1.00000    0.04798  0.05847  0.05265  0.01419 -0.00819 -0.02384   0.05265
   0.00848   0.00070  0.00063  0.00035    0.00000    0.00297  0.00358  0.00312  0.00263  0.00235  0.00263   0.00132

 H16         0.71993  0.94057 -0.54892    1.00000    0.06317
                                          0.00000    0.00000

 C17         0.71637  0.70157 -0.22752    1.00000    0.02732  0.02823  0.04076 -0.00452 -0.00208 -0.01187   0.03156
   0.00597   0.00054  0.00045  0.00027    0.00000    0.00208  0.00237  0.00238  0.00180  0.00171  0.00179   0.00092

 H17         0.61823  0.74815 -0.18542    1.00000    0.03787
                                          0.00000    0.00000

 C18         0.90657  0.74895 -0.14971    1.00000    0.05000  0.04998  0.04609 -0.01055 -0.01006 -0.02685   0.04522
   0.00637   0.00069  0.00056  0.00031    0.00000    0.00283  0.00317  0.00269  0.00221  0.00218  0.00248   0.00116

 H18A        0.92059  0.82035 -0.18989    1.00000    0.06783
                                          0.00000    0.00000

 H18B        1.01333  0.70425 -0.12178    1.00000    0.06783
                                          0.00000    0.00000

 H18C        0.80797  0.79155 -0.10888    1.00000    0.06783
                                          0.00000    0.00000

 C19         0.35818  0.69741 -0.11130    1.00000    0.04028  0.03625  0.02850 -0.00196 -0.00219 -0.01577   0.03462
   0.00635   0.00059  0.00048  0.00026    0.00000    0.00240  0.00259  0.00218  0.00180  0.00178  0.00203   0.00096

 H19A        0.47166  0.67435 -0.08879    1.00000    0.04155
                                          0.00000    0.00000

 H19B        0.30260  0.63411 -0.08389    1.00000    0.04155
                                          0.00000    0.00000

 C20         0.24314  0.84442 -0.09485    1.00000    0.03405  0.03244  0.03038 -0.00264 -0.00411 -0.01520   0.03128
   0.00581   0.00054  0.00046  0.00025    0.00000    0.00223  0.00248  0.00214  0.00169  0.00169  0.00193   0.00091

 C21         0.12124  0.87573 -0.02592    1.00000    0.04776  0.04062  0.03256 -0.00421  0.00389 -0.02296   0.03890
   0.00676   0.00063  0.00053  0.00028    0.00000    0.00267  0.00285  0.00225  0.00192  0.00188  0.00226   0.00104

 H21         0.10870  0.80280  0.01009    1.00000    0.04668
                                          0.00000    0.00000

 C22         0.01895  1.01049 -0.00926    1.00000    0.04935  0.04639  0.03097 -0.01049  0.00658 -0.01676   0.04290
   0.00720   0.00067  0.00056  0.00028    0.00000    0.00275  0.00307  0.00236  0.00202  0.00197  0.00241   0.00112

 H22        -0.06449  1.03011  0.03763    1.00000    0.05148
                                          0.00000    0.00000

 C23         0.03738  1.11762 -0.06072    1.00000    0.04235  0.03651  0.03405 -0.00894 -0.00742 -0.00678   0.03917
   0.00662   0.00061  0.00050  0.00028    0.00000    0.00255  0.00276  0.00231  0.00194  0.00191  0.00213   0.00105

 C24         0.15810  1.08904 -0.12957    1.00000    0.04518  0.03328  0.03513  0.00185 -0.00614 -0.01170   0.03875
   0.00689   0.00061  0.00050  0.00028    0.00000    0.00260  0.00265  0.00237  0.00187  0.00194  0.00211   0.00103

 H24         0.17186  1.16214 -0.16500    1.00000    0.04650
                                          0.00000    0.00000

 C25         0.25837  0.95242 -0.14598    1.00000    0.03540  0.03643  0.03234 -0.00007 -0.00197 -0.01355   0.03488
   0.00647   0.00058  0.00048  0.00027    0.00000    0.00224  0.00268  0.00218  0.00182  0.00175  0.00201   0.00096

 H25         0.33967  0.93267 -0.19367    1.00000    0.04186
                                          0.00000    0.00000

 C26        -0.04688  1.36074 -0.08881    1.00000    0.10451  0.03213  0.05557  0.00066 -0.00836 -0.00176   0.07120
   0.01095   0.00104  0.00061  0.00038    0.00000    0.00513  0.00326  0.00346  0.00255  0.00329  0.00319   0.00186

 H26A       -0.05919  1.35041 -0.14648    1.00000    0.10679
                                          0.00000    0.00000

 H26B        0.06974  1.36033 -0.08429    1.00000    0.10679
                                          0.00000    0.00000

 H26C       -0.13520  1.44842 -0.06998    1.00000    0.10679
                                          0.00000    0.00000

 O9          0.31194  0.65877  0.29171    1.00000    0.03291  0.02139  0.04370 -0.00316 -0.01092 -0.00777   0.03261
   0.00399   0.00037  0.00029  0.00018    0.00000    0.00149  0.00153  0.00165  0.00121  0.00125  0.00122   0.00064

 O10         0.12084  0.68996  0.19560    1.00000    0.04247  0.03260  0.04923 -0.00061 -0.01965 -0.00990   0.04137
   0.00436   0.00040  0.00033  0.00020    0.00000    0.00180  0.00182  0.00185  0.00142  0.00144  0.00144   0.00076

 O11         0.51206  0.23001  0.37796    1.00000    0.02937  0.02792  0.03878 -0.00053 -0.00336 -0.01222   0.03162
   0.00408   0.00036  0.00030  0.00018    0.00000    0.00148  0.00166  0.00162  0.00122  0.00118  0.00127   0.00064

 O12         0.22769  0.34956  0.36186    1.00000    0.02946  0.03505  0.05106  0.00250 -0.00803 -0.01615   0.03722
   0.00439   0.00038  0.00033  0.00020    0.00000    0.00154  0.00182  0.00182  0.00140  0.00131  0.00138   0.00071

 O13         0.86033  0.22134  0.30071    1.00000    0.03488  0.02632  0.04964  0.00066 -0.00094 -0.00473   0.03935
   0.00482   0.00039  0.00032  0.00020    0.00000    0.00164  0.00168  0.00187  0.00134  0.00134  0.00132   0.00072

 O14         0.91958  0.35949  0.19013    1.00000    0.03022  0.03542  0.04348 -0.00621  0.00389 -0.01194   0.03682
   0.00442   0.00038  0.00032  0.00019    0.00000    0.00155  0.00184  0.00169  0.00133  0.00123  0.00137   0.00070

 O15         0.46191  0.32517  0.19894    1.00000    0.03552  0.02915  0.02903 -0.00605 -0.00319 -0.01383   0.03038
   0.00380   0.00036  0.00030  0.00017    0.00000    0.00155  0.00164  0.00147  0.00117  0.00115  0.00129   0.00063

 O16         0.66430 -0.24986  0.03669    1.00000    0.08815  0.03548  0.04701 -0.01125 -0.00101 -0.02581   0.05592
   0.00533   0.00056  0.00038  0.00022    0.00000    0.00279  0.00212  0.00200  0.00158  0.00185  0.00199   0.00097

 N4          0.59487  0.54148  0.39972    1.00000    0.04019  0.03053  0.03756 -0.00525 -0.00630 -0.01542   0.03495
   0.00499   0.00049  0.00039  0.00022    0.00000    0.00201  0.00210  0.00192  0.00159  0.00157  0.00169   0.00082

 N5          0.63567  0.63273  0.36150    1.00000    0.04228  0.03618  0.04367 -0.01027 -0.00167 -0.01883   0.03912
   0.00550   0.00052  0.00043  0.00024    0.00000    0.00215  0.00245  0.00215  0.00181  0.00165  0.00189   0.00089

 N6          0.66517  0.72500  0.33239    1.00000    0.09167  0.04835  0.06345 -0.00826  0.00386 -0.04456   0.06296
   0.00707   0.00075  0.00054  0.00031    0.00000    0.00382  0.00297  0.00299  0.00235  0.00266  0.00294   0.00134

 C27         0.18297  0.76376  0.24517    1.00000    0.03682  0.02851  0.04552 -0.00105 -0.01427 -0.00806   0.03729
   0.00641   0.00058  0.00047  0.00029    0.00000    0.00241  0.00254  0.00255  0.00191  0.00198  0.00200   0.00102

 C28         0.03929  0.85206  0.30565    1.00000    0.04475  0.03917  0.07159 -0.01428 -0.01473  0.00023   0.05495
   0.00824   0.00069  0.00059  0.00038    0.00000    0.00291  0.00311  0.00362  0.00259  0.00257  0.00239   0.00141

 H28A       -0.01439  0.79383  0.33946    1.00000    0.08243
                                          0.00000    0.00000

 H28B       -0.04935  0.92422  0.27516    1.00000    0.08243
                                          0.00000    0.00000

 H28C        0.08875  0.89520  0.34140    1.00000    0.08243
                                          0.00000    0.00000

 C29         0.27237  0.84360  0.18868    1.00000    0.07529  0.04415  0.06018  0.01266 -0.02325 -0.03049   0.05693
   0.00835   0.00085  0.00060  0.00037    0.00000    0.00383  0.00333  0.00326  0.00254  0.00288  0.00298   0.00144

 H29A        0.32186  0.89086  0.22168    1.00000    0.08539
                                          0.00000    0.00000

 H29B        0.18748  0.91217  0.15470    1.00000    0.08539
                                          0.00000    0.00000

 H29C        0.36599  0.77974  0.15288    1.00000    0.08539
                                          0.00000    0.00000

 C30         0.13584  0.56307  0.24162    1.00000    0.03205  0.02877  0.05001 -0.00378 -0.01011 -0.00965   0.03676
   0.00640   0.00057  0.00047  0.00030    0.00000    0.00229  0.00248  0.00268  0.00194  0.00194  0.00191   0.00101

 H30A        0.14245  0.49051  0.20494    1.00000    0.04412
                                          0.00000    0.00000

 H30B        0.03630  0.57677  0.28428    1.00000    0.04412
                                          0.00000    0.00000

 C31         0.30549  0.52625  0.28040    1.00000    0.03131  0.02169  0.04102 -0.00345 -0.00690 -0.00999   0.03087
   0.00587   0.00055  0.00044  0.00027    0.00000    0.00212  0.00220  0.00235  0.00172  0.00176  0.00176   0.00090

 C32         0.30211  0.45187  0.36579    1.00000    0.02831  0.02988  0.03987 -0.00583 -0.00010 -0.01208   0.03232
   0.00616   0.00054  0.00047  0.00027    0.00000    0.00209  0.00240  0.00231  0.00179  0.00171  0.00182   0.00091

 H32         0.22980  0.52054  0.40734    1.00000    0.03878
                                          0.00000    0.00000

 C33         0.48309  0.36814  0.39654    1.00000    0.03209  0.02909  0.03088 -0.00416 -0.00137 -0.01278   0.03024
   0.00591   0.00053  0.00045  0.00026    0.00000    0.00216  0.00235  0.00209  0.00168  0.00165  0.00185   0.00089

 H33         0.47573  0.37434  0.45768    1.00000    0.03629
                                          0.00000    0.00000

 C34         0.34534  0.21924  0.39255    1.00000    0.02763  0.03185  0.03897  0.00216 -0.00427 -0.01321   0.03234
   0.00621   0.00054  0.00047  0.00027    0.00000    0.00205  0.00246  0.00239  0.00181  0.00172  0.00181   0.00093

 C35         0.29666  0.19830  0.48406    1.00000    0.04582  0.05395  0.04154  0.00066  0.00062 -0.02747   0.04508
   0.00746   0.00068  0.00059  0.00030    0.00000    0.00274  0.00326  0.00262  0.00222  0.00210  0.00250   0.00116

 H35A        0.38066  0.11090  0.50524    1.00000    0.06762
                                          0.00000    0.00000

 H35B        0.17934  0.19546  0.49223    1.00000    0.06762
                                          0.00000    0.00000

 H35C        0.29860  0.27502  0.51373    1.00000    0.06762
                                          0.00000    0.00000

 C36         0.34320  0.10634  0.34232    1.00000    0.04423  0.03863  0.05037 -0.00128 -0.00752 -0.02128   0.04245
   0.00684   0.00065  0.00053  0.00031    0.00000    0.00261  0.00285  0.00273  0.00210  0.00213  0.00222   0.00109

 H36A        0.37921  0.12312  0.28430    1.00000    0.06368
                                          0.00000    0.00000

 H36B        0.22498  0.10553  0.34722    1.00000    0.06368
                                          0.00000    0.00000

 H36C        0.42402  0.01679  0.36272    1.00000    0.06368
                                          0.00000    0.00000

 C37         0.62850  0.41303  0.35556    1.00000    0.02869  0.02498  0.03438 -0.00496 -0.00492 -0.01061   0.02876
   0.00565   0.00052  0.00043  0.00025    0.00000    0.00206  0.00224  0.00215  0.00165  0.00164  0.00175   0.00087

 C38         0.81511  0.30916  0.36865    1.00000    0.03051  0.03476  0.04147  0.00201 -0.00688 -0.01338   0.03516
   0.00648   0.00056  0.00049  0.00028    0.00000    0.00220  0.00259  0.00243  0.00187  0.00181  0.00194   0.00097

 H38         0.89541  0.36101  0.36398    1.00000    0.04219
                                          0.00000    0.00000

 C39         0.83344  0.22809  0.44677    1.00000    0.02987  0.04118  0.05420  0.00831 -0.01120 -0.01356   0.04170
   0.00716   0.00058  0.00052  0.00031    0.00000    0.00229  0.00285  0.00292  0.00226  0.00203  0.00206   0.00111

 C40         0.84723  0.16745  0.51145    1.00000    0.05014  0.06546  0.06078  0.02271 -0.01928 -0.02558   0.05804
   0.00903   0.00073  0.00067  0.00038    0.00000    0.00314  0.00393  0.00341  0.00294  0.00261  0.00285   0.00149

 H40         0.85835  0.11852  0.56366    1.00000    0.06965
                                          0.00000    0.00000

 C41         0.79757  0.30716  0.23064    1.00000    0.02787  0.02919  0.04058 -0.00516 -0.00505 -0.01040   0.03223
   0.00608   0.00054  0.00045  0.00027    0.00000    0.00206  0.00238  0.00237  0.00181  0.00171  0.00181   0.00092

 H41         0.76522  0.25453  0.19157    1.00000    0.03867
                                          0.00000    0.00000

 C42         1.06954  0.25634  0.15208    1.00000    0.03401  0.05463  0.05200 -0.01396  0.00688 -0.00851   0.04947
   0.00824   0.00064  0.00059  0.00033    0.00000    0.00244  0.00342  0.00293  0.00246  0.00210  0.00233   0.00125

 H42A        1.14050  0.30067  0.11757    1.00000    0.07420
                                          0.00000    0.00000

 H42B        1.03311  0.20191  0.11772    1.00000    0.07420
                                          0.00000    0.00000

 H42C        1.13844  0.19530  0.19472    1.00000    0.07420
                                          0.00000    0.00000

 C43         0.63561  0.43085  0.26034    1.00000    0.02985  0.02501  0.03310 -0.00168 -0.00319 -0.01111   0.02901
   0.00579   0.00052  0.00043  0.00025    0.00000    0.00208  0.00223  0.00209  0.00162  0.00165  0.00176   0.00086

 H43         0.66269  0.51570  0.24452    1.00000    0.03481
                                          0.00000    0.00000

 C44         0.46601  0.45201  0.22188    1.00000    0.03254  0.02421  0.03341 -0.00087 -0.00475 -0.01067   0.02991
   0.00580   0.00054  0.00043  0.00025    0.00000    0.00214  0.00225  0.00216  0.00165  0.00167  0.00180   0.00088

 H44         0.46165  0.51273  0.17061    1.00000    0.03589
                                          0.00000    0.00000

 C45         0.49683  0.30634  0.11195    1.00000    0.04325  0.03266  0.02875 -0.00515 -0.00507 -0.00982   0.03578
   0.00641   0.00062  0.00048  0.00026    0.00000    0.00247  0.00248  0.00217  0.00177  0.00180  0.00197   0.00098

 H45A        0.59733  0.33215  0.09009    1.00000    0.04293
                                          0.00000    0.00000

 H45B        0.39409  0.36680  0.08349    1.00000    0.04293
                                          0.00000    0.00000

 C46         0.53661  0.15841  0.09602    1.00000    0.03040  0.03350  0.02963 -0.00633 -0.00100 -0.01191   0.03102
   0.00593   0.00053  0.00047  0.00025    0.00000    0.00210  0.00245  0.00210  0.00170  0.00164  0.00186   0.00090

 C47         0.48087  0.12423  0.02680    1.00000    0.04189  0.04066  0.03509 -0.00624 -0.01184 -0.00936   0.03998
   0.00659   0.00062  0.00052  0.00029    0.00000    0.00249  0.00282  0.00234  0.00195  0.00191  0.00214   0.00106

 H47         0.41134  0.19584 -0.00851    1.00000    0.04797
                                          0.00000    0.00000

 C48         0.52536 -0.01211  0.00897    1.00000    0.05490  0.04724  0.03537 -0.01193 -0.00770 -0.01993   0.04461
   0.00692   0.00068  0.00055  0.00030    0.00000    0.00297  0.00315  0.00245  0.00211  0.00211  0.00251   0.00117

 H48         0.48609 -0.03361 -0.03831    1.00000    0.05353
                                          0.00000    0.00000

 C49         0.62663 -0.11745  0.05945    1.00000    0.05097  0.03455  0.03572 -0.00862  0.00406 -0.02018   0.03941
   0.00680   0.00066  0.00050  0.00028    0.00000    0.00274  0.00269  0.00234  0.00195  0.00204  0.00226   0.00106

 C50         0.68288 -0.08667  0.12895    1.00000    0.04562  0.03439  0.03439  0.00028 -0.00302 -0.01445   0.03846
   0.00682   0.00063  0.00050  0.00028    0.00000    0.00258  0.00266  0.00236  0.00188  0.00191  0.00210   0.00103

 H50         0.75243 -0.15868  0.16404    1.00000    0.04615
                                          0.00000    0.00000

 C51         0.63598  0.05117  0.14652    1.00000    0.04055  0.03572  0.03004 -0.00324 -0.00485 -0.01641   0.03453
   0.00631   0.00058  0.00048  0.00026    0.00000    0.00236  0.00263  0.00217  0.00179  0.00179  0.00202   0.00096

 H51         0.67315  0.07239  0.19453    1.00000    0.04144
                                          0.00000    0.00000

 C52         0.77802 -0.35851  0.08397    1.00000    0.12724  0.03343  0.05218  0.00048 -0.00381 -0.02032   0.07437
   0.01122   0.00113  0.00064  0.00039    0.00000    0.00622  0.00333  0.00335  0.00254  0.00352  0.00361   0.00201

 H52A        0.78683 -0.44747  0.06506    1.00000    0.11155
                                          0.00000    0.00000

 H52B        0.73251 -0.35089  0.14226    1.00000    0.11155
                                          0.00000    0.00000

 H52C        0.89380 -0.35272  0.07745    1.00000    0.11155
                                          0.00000    0.00000


 Final Structure Factor Calculation for  cu_20220627_zh_wj_06_24_ome_0m_a.res in P1                                 

 Total number of l.s. parameters =   680  Maximum vector length =  623   Memory required =    148 /   9716 /    28035

 wR2 =  0.1245 before cycle   5 for   28420 data and      0 /    680 parameters

 GooF = S =     1.039;     Restrained GooF =      1.039 for       3 restraints

 Weight = 1 / [ sigma^2(Fo^2) + ( 0.0559 * P )^2 +   0.00 * P ]   where  P = ( Max ( Fo^2, 0 ) + 2 * Fc^2 ) / 3

 wR2 = 0.1245, GooF = S = 1.039, Restrained GooF = 1.039 for all data
 R1 = 0.0476 for 24581 Fo > 4sig(Fo) and 0.0561 for all 28420 data

 Flack x =   -0.070(183) by classical fit to all intensities
             -0.024(87) from 3567 selected quotients (Parsons' method)

 Occupancy sum of asymmetric unit =    74.00 for non-hydrogen and    66.00 for H and D atoms


 Principal mean square atomic displacements U

   0.0396   0.0301   0.0263   O1  
   0.0556   0.0305   0.0254   O2  
   0.0479   0.0324   0.0198   O3  
   0.0595   0.0350   0.0279   O4  
   0.0378   0.0293   0.0250   O5  
   0.0548   0.0359   0.0263   O6  
   0.0503   0.0356   0.0245   O7  
   0.0863   0.0476   0.0304   O8  
   0.0504   0.0413   0.0277   N1  
   0.0529   0.0425   0.0301   N2  
   0.0982   0.0551   0.0321   N3  
   0.0429   0.0305   0.0251   C1  
   0.0529   0.0462   0.0310   C2  
   0.0487   0.0441   0.0305   C3  
   0.0325   0.0315   0.0281   C4  
   0.0411   0.0313   0.0255   C5  
   0.0413   0.0310   0.0221   C6  
   0.0497   0.0350   0.0279   C7  
   0.0585   0.0350   0.0263   C8  
   0.1058   0.0509   0.0278   C9  
   0.1057   0.0524   0.0338   C10  
   0.0359   0.0297   0.0255   C11  
   0.0356   0.0277   0.0223   C12  
   0.0335   0.0317   0.0220   C13  
   0.0450   0.0356   0.0297   C14  
   0.0590   0.0426   0.0265   C15  
   0.0737   0.0460   0.0382   C16  
   0.0413   0.0285   0.0249   C17  
   0.0568   0.0532   0.0256   C18  
   0.0406   0.0348   0.0285   C19  
   0.0354   0.0316   0.0268   C20  
   0.0529   0.0344   0.0294   C21  
   0.0551   0.0482   0.0253   C22  
   0.0550   0.0351   0.0274   C23  
   0.0477   0.0380   0.0305   C24  
   0.0376   0.0358   0.0313   C25  
   0.1270   0.0560   0.0306   C26  
   0.0478   0.0289   0.0211   O9  
   0.0617   0.0342   0.0283   O10  
   0.0390   0.0299   0.0260   O11  
   0.0527   0.0346   0.0243   O12  
   0.0535   0.0401   0.0244   O13  
   0.0476   0.0353   0.0276   O14  
   0.0357   0.0331   0.0224   O15  
   0.0903   0.0506   0.0269   O16  
   0.0419   0.0377   0.0253   N4  
   0.0497   0.0409   0.0268   N5  
   0.0984   0.0606   0.0299   N6  
   0.0527   0.0323   0.0268   C27  
   0.0846   0.0502   0.0300   C28  
   0.0862   0.0501   0.0345   C29  
   0.0521   0.0297   0.0285   C30  
   0.0423   0.0298   0.0205   C31  
   0.0417   0.0285   0.0268   C32  
   0.0340   0.0304   0.0263   C33  
   0.0409   0.0307   0.0254   C34  
   0.0573   0.0461   0.0319   C35  
   0.0516   0.0449   0.0309   C36  
   0.0361   0.0282   0.0219   C37  
   0.0436   0.0333   0.0287   C38  
   0.0607   0.0373   0.0271   C39  
   0.0904   0.0473   0.0364   C40  
   0.0418   0.0284   0.0265   C41  
   0.0650   0.0555   0.0279   C42  
   0.0331   0.0298   0.0241   C43  
   0.0346   0.0313   0.0238   C44  
   0.0477   0.0336   0.0260   C45  
   0.0365   0.0304   0.0261   C46  
   0.0551   0.0371   0.0277   C47  
   0.0560   0.0522   0.0256   C48  
   0.0556   0.0354   0.0272   C49  
   0.0467   0.0364   0.0323   C50  
   0.0409   0.0348   0.0279   C51  
   0.1379   0.0526   0.0325   C52  

     0  atoms may be split and     0  atoms NPD


 Analysis of variance for reflections employed in refinement      K = Mean[Fo^2] / Mean[Fc^2]  for group


 Fc/Fc(max)       0.000    0.023    0.035    0.046    0.057    0.070    0.085    0.105    0.132    0.174    1.000

 Number in group      2875.    3035.    2844.    2608.    2834.    2852.    2879.    2915.    2723.    2855.

            GooF      0.763    1.002    1.095    1.098    1.136    1.129    1.039    0.964    0.990    1.132

             K        0.913    0.951    1.000    1.008    1.023    1.018    1.017    1.015    1.007    0.993


 Resolution(A)    0.83     0.89     0.94     1.00     1.06     1.13     1.21     1.32     1.45     1.72     inf

 Number in group      2840.    2842.    2864.    2869.    2850.    2816.    2806.    2873.    2843.    2817.

            GooF      1.088    1.047    1.049    1.026    0.974    0.935    1.003    0.946    1.028    1.263

             K        0.985    1.016    1.006    0.996    1.003    1.010    1.012    1.018    1.015    0.988

             R1       0.124    0.096    0.081    0.069    0.055    0.049    0.051    0.044    0.040    0.041


 Recommended weighting scheme:  WGHT    0.0557    0.0000


 Most Disagreeable Reflections (* if suppressed or used for Rfree).
 Error/esd is calculated as sqrt(wD^2/<wD^2>) where w is given by the weight
 formula, D = Fo^2-Fc^2 and <> refers to the average over all reflections.

     h   k   l          Fo^2          Fc^2    Error/esd  Fc/Fc(max)  Resolution(A)

     0   1  13         35.35         68.87       5.36       0.079       1.24
     2  -3   2         87.58         53.29       5.08       0.069       2.05
    -2  -6  -2        397.29        243.87       5.06       0.149       1.73
     2  -2   7        212.31        137.57       4.91       0.112       1.75
    -2   3  -9        178.96        117.80       4.44       0.103       1.38
     2   6   2        352.13        241.44       4.42       0.148       1.73
    -2   1   5         66.05         39.85       4.37       0.060       2.20
     2   5 -12          4.75         20.46       4.27       0.043       1.08
     2  -5   0        161.66        108.95       4.24       0.099       1.51
    -7  -6  11         21.53         38.22       4.23       0.059       0.84
     0   3 -16         15.72         33.47       4.22       0.055       0.95
    -2  -6  -2        356.78        243.87       4.20       0.149       1.73
    -7  -5  11          4.33         16.42       4.16       0.039       0.86
    -4  -9 -11          4.22         15.49       4.04       0.037       0.95
     3  -3   2          9.60         20.38       4.03       0.043       1.69
     3   7  11          3.80         30.43       4.02       0.052       1.10
    -3  -4  13          6.33         22.51       4.02       0.045       1.03
     0  -4   5         79.35         52.73       4.00       0.069       1.89
    -1  -3   1        341.79        466.86       3.93       0.206       3.32
    -2  -5  -3        886.71        642.05       3.93       0.241       1.99
     0   1   1         11.40         18.65       3.87       0.041       8.48
    -3  -7 -11         15.83         29.97       3.87       0.052       1.10
    -2   2 -12        448.47        318.38       3.83       0.170       1.21
    -2   3  -5        721.25        524.98       3.83       0.218       1.78
     2   3   3        362.79        267.21       3.82       0.156       2.84
     7   7   6         36.62         57.53       3.81       0.072       1.05
     2   8   2         41.90         19.45       3.77       0.042       1.30
    -2   3   1       1444.08       1075.93       3.75       0.312       2.09
     1   6  15         33.56         62.91       3.73       0.075       0.94
     2  -2  -4         24.06         12.61       3.72       0.034       2.14
    -2   2  -7        203.24        137.52       3.69       0.112       1.75
    -2  -8   1        430.43        316.11       3.69       0.169       1.29
    -2  -2  -9        306.12        208.57       3.68       0.137       1.71
    -2   3 -11        139.08         96.30       3.65       0.093       1.22
     2  -4  -4        203.34        151.48       3.65       0.117       1.62
     2   5  -3        496.48        367.05       3.65       0.182       1.86
     1   8  -8         27.33         48.51       3.64       0.066       1.04
     2  -2   2        287.65        214.45       3.62       0.139       2.48
    -2  -2  -9        309.18        208.57       3.62       0.137       1.71
    -2  -7 -15         98.14         67.93       3.62       0.078       0.91
     2  -3   2         80.41         53.29       3.61       0.069       2.05
     2  -3  -1       1409.37       1066.73       3.60       0.311       2.09
     0   0  13         18.89         32.65       3.60       0.054       1.25
    -2  -2  -6        254.84        178.07       3.59       0.127       2.34
     9   3   7         71.22         49.88       3.58       0.067       0.88
     1   3   0        260.01        348.25       3.57       0.178       3.47
     6  11   2         16.57         33.05       3.57       0.055       0.90
     2   4  -6        178.44        126.74       3.56       0.107       1.74
    -2  -6   0        319.21        229.59       3.56       0.144       1.73
    -2   3 -10        827.19        629.81       3.55       0.239       1.30


 Bond lengths and angles

 O1 -            Distance        Angles
 C4        1.4215 (0.0054) 
 C1        1.4230 (0.0049)  104.95 (0.31)
                 O1              C4           

 O2 -            Distance        Angles
 C5        1.4338 (0.0054) 
 C1        1.4357 (0.0055)  108.80 (0.30)
                 O2              C5           

 O3 -            Distance        Angles
 C6        1.4380 (0.0052) 
 C8        1.4427 (0.0054)  109.37 (0.31)
                 O3              C6           

 O4 -            Distance        Angles
 C8        1.4264 (0.0056) 
 C7        1.4273 (0.0056)  105.87 (0.33)
                 O4              C8           

 O5 -            Distance        Angles
 C13       1.4189 (0.0051) 
 C19       1.4306 (0.0050)  113.92 (0.31)
                 O5              C13          

 O6 -            Distance        Angles
 C17       1.4158 (0.0054) 
 C14       1.4327 (0.0058)  106.73 (0.33)
                 O6              C17          

 O7 -            Distance        Angles
 C17       1.4006 (0.0050) 
 C18       1.4252 (0.0053)  113.11 (0.35)
                 O7              C17          

 O8 -            Distance        Angles
 C23       1.3766 (0.0059) 
 C26       1.4211 (0.0075)  116.79 (0.42)
                 O8              C23          

 N1 -            Distance        Angles
 N2        1.2188 (0.0057) 
 C11       1.4993 (0.0057)  117.83 (0.36)
                 N1              N2           

 N2 -            Distance        Angles
 N3        1.1424 (0.0062) 
 N1        1.2188 (0.0057)  173.81 (0.48)
                 N2              N3           

 N3 -            Distance        Angles
 N2        1.1424 (0.0062) 
                 N3             

 C1 -            Distance        Angles
 O1        1.4230 (0.0049) 
 O2        1.4357 (0.0055)  104.28 (0.32)
 C3        1.5014 (0.0066)  108.08 (0.35) 109.18 (0.36)
 C2        1.5141 (0.0065)  111.93 (0.36) 110.01 (0.37) 112.97 (0.38)
                 C1              O1            O2            C3           

 C2 -            Distance        Angles
 C1        1.5141 (0.0065) 
 H2A       0.9800           109.47       
 H2B       0.9800           109.47        109.47       
 H2C       0.9800           109.47        109.47        109.47       
                 C2              C1            H2A           H2B          

 C3 -            Distance        Angles
 C1        1.5014 (0.0066) 
 H3A       0.9800           109.47       
 H3B       0.9800           109.47        109.47       
 H3C       0.9800           109.47        109.47        109.47       
                 C3              C1            H3A           H3B          

 C4 -            Distance        Angles
 O1        1.4215 (0.0054) 
 C11       1.5183 (0.0057)  110.77 (0.33)
 C5        1.5472 (0.0058)  102.99 (0.33) 114.62 (0.35)
 H4        1.0000           109.41        109.41        109.41       
                 C4              O1            C11           C5           

 C5 -            Distance        Angles
 O2        1.4338 (0.0054) 
 C6        1.5305 (0.0061)  109.35 (0.34)
 C4        1.5472 (0.0058)  103.23 (0.34) 115.39 (0.33)
 H5        1.0000           109.54        109.54        109.54       
                 C5              O2            C6            C4           

 C6 -            Distance        Angles
 O3        1.4380 (0.0052) 
 C7        1.5219 (0.0062)  102.70 (0.33)
 C5        1.5305 (0.0061)  108.18 (0.34) 112.57 (0.35)
 C13       1.5388 (0.0055)  106.22 (0.32) 112.13 (0.36) 114.10 (0.34)
                 C6              O3            C7            C5           

 C7 -            Distance        Angles
 O4        1.4273 (0.0056) 
 C6        1.5219 (0.0062)  102.47 (0.34)
 H7A       0.9900           111.27        111.27       
 H7B       0.9900           111.27        111.27        109.17       
                 C7              O4            C6            H7A          

 C8 -            Distance        Angles
 O4        1.4264 (0.0056) 
 O3        1.4427 (0.0054)  104.92 (0.35)
 C10       1.5003 (0.0077)  108.48 (0.42) 109.00 (0.41)
 C9        1.5081 (0.0075)  110.89 (0.40) 109.23 (0.40) 113.92 (0.49)
                 C8              O4            O3            C10          

 C9 -            Distance        Angles
 C8        1.5081 (0.0075) 
 H9A       0.9800           109.47       
 H9B       0.9800           109.47        109.47       
 H9C       0.9800           109.47        109.47        109.47       
                 C9              C8            H9A           H9B          

 C10 -           Distance        Angles
 C8        1.5003 (0.0077) 
 H10A      0.9800           109.47       
 H10B      0.9800           109.47        109.47       
 H10C      0.9800           109.47        109.47        109.47       
                 C10             C8            H10A          H10B         

 C11 -           Distance        Angles
 N1        1.4993 (0.0057) 
 C4        1.5183 (0.0057)  102.03 (0.33)
 C12       1.5450 (0.0060)  115.50 (0.35) 114.99 (0.34)
 C14       1.5500 (0.0061)  108.20 (0.34) 114.60 (0.35) 101.83 (0.33)
                 C11             N1            C4            C12          

 C12 -           Distance        Angles
 C17       1.5370 (0.0056) 
 C13       1.5423 (0.0058)  114.61 (0.34)
 C11       1.5450 (0.0060)  104.72 (0.33) 116.49 (0.32)
 H12       1.0000           106.81        106.81        106.81       
                 C12             C17           C13           C11          

 C13 -           Distance        Angles
 O5        1.4189 (0.0051) 
 C6        1.5388 (0.0055)  110.26 (0.31)
 C12       1.5423 (0.0058)  112.70 (0.33) 110.84 (0.32)
 H13       1.0000           107.61        107.61        107.61       
                 C13             O5            C6            C12          

 C14 -           Distance        Angles
 O6        1.4327 (0.0058) 
 C15       1.4735 (0.0066)  109.20 (0.39)
 C11       1.5500 (0.0061)  104.65 (0.34) 116.56 (0.36)
 H14       1.0000           108.72        108.72        108.72       
                 C14             O6            C15           C11          

 C15 -           Distance        Angles
 C16       1.1708 (0.0072) 
 C14       1.4735 (0.0066)  177.02 (0.49)
                 C15             C16          

 C16 -           Distance        Angles
 C15       1.1708 (0.0072) 
 H16       0.9500           180.00       
                 C16             C15          

 C17 -           Distance        Angles
 O7        1.4006 (0.0050) 
 O6        1.4158 (0.0054)  111.91 (0.33)
 C12       1.5370 (0.0056)  107.56 (0.34) 107.22 (0.33)
 H17       1.0000           110.03        110.03        110.03       
                 C17             O7            O6            C12          

 C18 -           Distance        Angles
 O7        1.4252 (0.0053) 
 H18A      0.9800           109.47       
 H18B      0.9800           109.47        109.47       
 H18C      0.9800           109.47        109.47        109.47       
                 C18             O7            H18A          H18B         

 C19 -           Distance        Angles
 O5        1.4306 (0.0050) 
 C20       1.4992 (0.0065)  109.08 (0.34)
 H19A      0.9900           109.87        109.87       
 H19B      0.9900           109.87        109.87        108.29       
                 C19             O5            C20           H19A         

 C20 -           Distance        Angles
 C25       1.3787 (0.0063) 
 C21       1.3937 (0.0064)  118.20 (0.43)
 C19       1.4992 (0.0065)  121.05 (0.39) 120.73 (0.40)
                 C20             C25           C21          

 C21 -           Distance        Angles
 C22       1.3738 (0.0075) 
 C20       1.3937 (0.0064)  120.98 (0.44)
 H21       0.9500           119.51        119.51       
                 C21             C22           C20          

 C22 -           Distance        Angles
 C21       1.3738 (0.0075) 
 C23       1.3832 (0.0072)  120.04 (0.43)
 H22       0.9500           119.98        119.98       
                 C22             C21           C23          

 C23 -           Distance        Angles
 O8        1.3766 (0.0059) 
 C22       1.3832 (0.0073)  116.01 (0.42)
 C24       1.3867 (0.0068)  123.97 (0.45) 120.02 (0.44)
                 C23             O8            C22          

 C24 -           Distance        Angles
 C25       1.3855 (0.0069) 
 C23       1.3867 (0.0068)  119.10 (0.44)
 H24       0.9500           120.45        120.45       
                 C24             C25           C23          

 C25 -           Distance        Angles
 C20       1.3787 (0.0063) 
 C24       1.3855 (0.0069)  121.65 (0.42)
 H25       0.9500           119.17        119.17       
                 C25             C20           C24          

 C26 -           Distance        Angles
 O8        1.4211 (0.0075) 
 H26A      0.9800           109.47       
 H26B      0.9800           109.47        109.47       
 H26C      0.9800           109.47        109.47        109.47       
                 C26             O8            H26A          H26B         

 O9 -            Distance        Angles
 C31       1.4355 (0.0049) 
 C27       1.4452 (0.0052)  109.01 (0.30)
                 O9              C31          

 O10 -           Distance        Angles
 C27       1.4264 (0.0053) 
 C30       1.4344 (0.0056)  105.83 (0.32)
                 O10             C27          

 O11 -           Distance        Angles
 C34       1.4232 (0.0050) 
 C33       1.4258 (0.0052)  105.26 (0.31)
                 O11             C34          

 O12 -           Distance        Angles
 C34       1.4318 (0.0054) 
 C32       1.4334 (0.0051)  108.64 (0.30)
                 O12             C34          

 O13 -           Distance        Angles
 C41       1.4117 (0.0054) 
 C38       1.4277 (0.0057)  106.83 (0.32)
                 O13             C41          

 O14 -           Distance        Angles
 C41       1.3997 (0.0052) 
 C42       1.4209 (0.0057)  113.36 (0.36)
                 O14             C41          

 O15 -           Distance        Angles
 C44       1.4236 (0.0049) 
 C45       1.4321 (0.0051)  113.42 (0.32)
                 O15             C44          

 O16 -           Distance        Angles
 C49       1.3742 (0.0059) 
 C52       1.4093 (0.0079)  116.97 (0.44)
                 O16             C49          

 N4 -            Distance        Angles
 N5        1.2253 (0.0055) 
 C37       1.4979 (0.0054)  117.38 (0.35)
                 N4              N5           

 N5 -            Distance        Angles
 N6        1.1334 (0.0059) 
 N4        1.2253 (0.0055)  173.33 (0.49)
                 N5              N6           

 N6 -            Distance        Angles
 N5        1.1334 (0.0059) 
                 N6             

 C27 -           Distance        Angles
 O10       1.4264 (0.0053) 
 O9        1.4452 (0.0052)  105.41 (0.34)
 C29       1.5053 (0.0074)  108.26 (0.39) 108.57 (0.38)
 C28       1.5164 (0.0073)  111.92 (0.39) 108.29 (0.38) 113.99 (0.45)
                 C27             O10           O9            C29          

 C28 -           Distance        Angles
 C27       1.5164 (0.0073) 
 H28A      0.9800           109.47       
 H28B      0.9800           109.47        109.47       
 H28C      0.9800           109.47        109.47        109.47       
                 C28             C27           H28A          H28B         

 C29 -           Distance        Angles
 C27       1.5053 (0.0074) 
 H29A      0.9800           109.47       
 H29B      0.9800           109.47        109.47       
 H29C      0.9800           109.47        109.47        109.47       
                 C29             C27           H29A          H29B         

 C30 -           Distance        Angles
 O10       1.4344 (0.0056) 
 C31       1.5172 (0.0059)  102.53 (0.33)
 H30A      0.9900           111.26        111.26       
 H30B      0.9900           111.26        111.26        109.17       
                 C30             O10           C31           H30A         

 C31 -           Distance        Angles
 O9        1.4355 (0.0049) 
 C30       1.5172 (0.0059)  103.29 (0.33)
 C44       1.5294 (0.0059)  105.98 (0.32) 112.68 (0.35)
 C32       1.5373 (0.0062)  107.98 (0.33) 112.06 (0.36) 113.97 (0.35)
                 C31             O9            C30           C44          

 C32 -           Distance        Angles
 O12       1.4334 (0.0051) 
 C31       1.5373 (0.0062)  109.02 (0.34)
 C33       1.5460 (0.0059)  103.71 (0.34) 115.22 (0.34)
 H32       1.0000           109.56        109.56        109.56       
                 C32             O12           C31           C33          

 C33 -           Distance        Angles
 O11       1.4258 (0.0052) 
 C37       1.5192 (0.0057)  111.42 (0.33)
 C32       1.5460 (0.0059)  102.80 (0.32) 114.27 (0.35)
 H33       1.0000           109.38        109.38        109.38       
                 C33             O11           C37           C32          

 C34 -           Distance        Angles
 O11       1.4232 (0.0050) 
 O12       1.4318 (0.0054)  104.22 (0.32)
 C36       1.5037 (0.0065)  109.17 (0.36) 108.96 (0.34)
 C35       1.5197 (0.0066)  111.47 (0.34) 109.84 (0.39) 112.80 (0.39)
                 C34             O11           O12           C36          

 C35 -           Distance        Angles
 C34       1.5197 (0.0066) 
 H35A      0.9800           109.47       
 H35B      0.9800           109.47        109.47       
 H35C      0.9800           109.47        109.47        109.47       
                 C35             C34           H35A          H35B         

 C36 -           Distance        Angles
 C34       1.5037 (0.0065) 
 H36A      0.9800           109.47       
 H36B      0.9800           109.47        109.47       
 H36C      0.9800           109.47        109.47        109.47       
                 C36             C34           H36A          H36B         

 C37 -           Distance        Angles
 N4        1.4979 (0.0054) 
 C33       1.5192 (0.0057)  101.45 (0.32)
 C43       1.5469 (0.0058)  115.51 (0.34) 114.82 (0.32)
 C38       1.5477 (0.0059)  108.86 (0.32) 114.71 (0.35) 101.89 (0.33)
                 C37             N4            C33           C43          

 C38 -           Distance        Angles
 O13       1.4277 (0.0057) 
 C39       1.4577 (0.0065)  110.80 (0.39)
 C37       1.5477 (0.0059)  104.16 (0.32) 115.50 (0.37)
 H38       1.0000           108.72        108.72        108.72       
                 C38             O13           C39           C37          

 C39 -           Distance        Angles
 C40       1.1771 (0.0073) 
 C38       1.4577 (0.0065)  177.26 (0.59)
                 C39             C40          

 C40 -           Distance        Angles
 C39       1.1771 (0.0073) 
 H40       0.9500           180.00       
                 C40             C39          

 C41 -           Distance        Angles
 O14       1.3997 (0.0052) 
 O13       1.4117 (0.0054)  112.19 (0.33)
 C43       1.5353 (0.0060)  107.57 (0.34) 107.61 (0.34)
 H41       1.0000           109.80        109.80        109.80       
                 C41             O14           O13           C43          

 C42 -           Distance        Angles
 O14       1.4209 (0.0057) 
 H42A      0.9800           109.47       
 H42B      0.9800           109.47        109.47       
 H42C      0.9800           109.47        109.47        109.47       
                 C42             O14           H42A          H42B         

 C43 -           Distance        Angles
 C41       1.5353 (0.0060) 
 C44       1.5451 (0.0056)  115.82 (0.33)
 C37       1.5469 (0.0058)  104.04 (0.33) 116.36 (0.33)
 H43       1.0000           106.65        106.65        106.65       
                 C43             C41           C44           C37          

 C44 -           Distance        Angles
 O15       1.4236 (0.0049) 
 C31       1.5294 (0.0059)  110.59 (0.32)
 C43       1.5451 (0.0056)  112.18 (0.32) 110.83 (0.31)
 H44       1.0000           107.68        107.68        107.68       
                 C44             O15           C31           C43          

 C45 -           Distance        Angles
 O15       1.4321 (0.0051) 
 C46       1.4942 (0.0063)  109.46 (0.35)
 H45A      0.9900           109.78        109.78       
 H45B      0.9900           109.78        109.78        108.24       
                 C45             O15           C46           H45A         

 C46 -           Distance        Angles
 C51       1.3845 (0.0062) 
 C47       1.3956 (0.0060)  117.86 (0.42)
 C45       1.4942 (0.0063)  121.65 (0.36) 120.43 (0.40)
                 C46             C51           C47          

 C47 -           Distance        Angles
 C48       1.3792 (0.0073) 
 C46       1.3956 (0.0060)  120.88 (0.45)
 H47       0.9500           119.56        119.56       
                 C47             C48           C46          

 C48 -           Distance        Angles
 C47       1.3792 (0.0073) 
 C49       1.3798 (0.0072)  120.35 (0.42)
 H48       0.9500           119.82        119.82       
                 C48             C47           C49          

 C49 -           Distance        Angles
 O16       1.3742 (0.0059) 
 C48       1.3798 (0.0072)  116.16 (0.42)
 C50       1.3860 (0.0066)  123.78 (0.45) 120.05 (0.43)
                 C49             O16           C48          

 C50 -           Distance        Angles
 C49       1.3860 (0.0066) 
 C51       1.3902 (0.0066)  118.99 (0.43)
 H50       0.9500           120.51        120.51       
                 C50             C49           C51          

 C51 -           Distance        Angles
 C46       1.3845 (0.0062) 
 C50       1.3902 (0.0066)  121.85 (0.39)
 H51       0.9500           119.07        119.07       
                 C51             C46           C50          

 C52 -           Distance        Angles
 O16       1.4093 (0.0079) 
 H52A      0.9800           109.47       
 H52B      0.9800           109.47        109.47       
 H52C      0.9800           109.47        109.47        109.47       
                 C52             O16           H52A          H52B         


 Selected torsion angles

    39.40 ( 0.40)  C4 - O1 - C1 - O2
   155.48 ( 0.35)  C4 - O1 - C1 - C3
   -79.48 ( 0.43)  C4 - O1 - C1 - C2
   -24.80 ( 0.43)  C5 - O2 - C1 - O1
  -140.12 ( 0.34)  C5 - O2 - C1 - C3
    95.39 ( 0.39)  C5 - O2 - C1 - C2
  -160.63 ( 0.34)  C1 - O1 - C4 - C11
   -37.63 ( 0.38)  C1 - O1 - C4 - C5
   125.07 ( 0.36)  C1 - O2 - C5 - C6
     1.75 ( 0.42)  C1 - O2 - C5 - C4
    21.79 ( 0.39)  O1 - C4 - C5 - O2
   142.19 ( 0.35)  C11 - C4 - C5 - O2
   -97.44 ( 0.40)  O1 - C4 - C5 - C6
    22.96 ( 0.55)  C11 - C4 - C5 - C6
   -12.92 ( 0.43)  C8 - O3 - C6 - C7
  -132.14 ( 0.36)  C8 - O3 - C6 - C5
   104.96 ( 0.37)  C8 - O3 - C6 - C13
   154.84 ( 0.31)  O2 - C5 - C6 - O3
   -89.36 ( 0.43)  C4 - C5 - C6 - O3
    42.07 ( 0.48)  O2 - C5 - C6 - C7
   157.87 ( 0.38)  C4 - C5 - C6 - C7
   -87.19 ( 0.40)  O2 - C5 - C6 - C13
    28.61 ( 0.52)  C4 - C5 - C6 - C13
   -38.97 ( 0.43)  C8 - O4 - C7 - C6
    31.30 ( 0.41)  O3 - C6 - C7 - O4
   147.41 ( 0.36)  C5 - C6 - C7 - O4
   -82.32 ( 0.42)  C13 - C6 - C7 - O4
    31.33 ( 0.44)  C7 - O4 - C8 - O3
   147.71 ( 0.42)  C7 - O4 - C8 - C10
   -86.48 ( 0.46)  C7 - O4 - C8 - C9
   -10.36 ( 0.45)  C6 - O3 - C8 - O4
  -126.38 ( 0.43)  C6 - O3 - C8 - C10
   108.56 ( 0.43)  C6 - O3 - C8 - C9
  -142.03 ( 0.42)  N2 - N1 - C11 - C4
   -16.57 ( 0.56)  N2 - N1 - C11 - C12
    96.76 ( 0.46)  N2 - N1 - C11 - C14
  -164.91 ( 0.33)  O1 - C4 - C11 - N1
    79.10 ( 0.42)  C5 - C4 - C11 - N1
    69.29 ( 0.46)  O1 - C4 - C11 - C12
   -46.70 ( 0.51)  C5 - C4 - C11 - C12
   -48.23 ( 0.48)  O1 - C4 - C11 - C14
  -164.22 ( 0.36)  C5 - C4 - C11 - C14
   131.63 ( 0.36)  N1 - C11 - C12 - C17
  -109.87 ( 0.39)  C4 - C11 - C12 - C17
    14.66 ( 0.39)  C14 - C11 - C12 - C17
  -100.63 ( 0.42)  N1 - C11 - C12 - C13
    17.86 ( 0.53)  C4 - C11 - C12 - C13
   142.40 ( 0.35)  C14 - C11 - C12 - C13
   130.85 ( 0.35)  C19 - O5 - C13 - C6
  -104.73 ( 0.37)  C19 - O5 - C13 - C12
  -171.95 ( 0.31)  O3 - C6 - C13 - O5
   -60.51 ( 0.44)  C7 - C6 - C13 - O5
    68.97 ( 0.43)  C5 - C6 - C13 - O5
    62.56 ( 0.41)  O3 - C6 - C13 - C12
   174.00 ( 0.35)  C7 - C6 - C13 - C12
   -56.52 ( 0.44)  C5 - C6 - C13 - C12
    31.05 ( 0.45)  C17 - C12 - C13 - O5
   -91.68 ( 0.41)  C11 - C12 - C13 - O5
   155.15 ( 0.34)  C17 - C12 - C13 - C6
    32.43 ( 0.48)  C11 - C12 - C13 - C6
   165.49 ( 0.33)  C17 - O6 - C14 - C15
    40.01 ( 0.39)  C17 - O6 - C14 - C11
  -154.99 ( 0.33)  N1 - C11 - C14 - O6
    91.94 ( 0.40)  C4 - C11 - C14 - O6
   -32.86 ( 0.38)  C12 - C11 - C14 - O6
    84.30 ( 0.46)  N1 - C11 - C14 - C15
   -28.78 ( 0.55)  C4 - C11 - C14 - C15
  -153.57 ( 0.40)  C12 - C11 - C14 - C15
    68.84 ( 0.45)  C18 - O7 - C17 - O6
  -173.65 ( 0.36)  C18 - O7 - C17 - C12
    87.48 ( 0.39)  C14 - O6 - C17 - O7
   -30.24 ( 0.40)  C14 - O6 - C17 - C12
   118.83 ( 0.36)  C13 - C12 - C17 - O7
  -112.30 ( 0.36)  C11 - C12 - C17 - O7
  -120.65 ( 0.36)  C13 - C12 - C17 - O6
     8.22 ( 0.42)  C11 - C12 - C17 - O6
   166.18 ( 0.32)  C13 - O5 - C19 - C20
   -37.65 ( 0.53)  O5 - C19 - C20 - C25
   144.26 ( 0.39)  O5 - C19 - C20 - C21
    -0.02 ( 0.65)  C25 - C20 - C21 - C22
   178.13 ( 0.42)  C19 - C20 - C21 - C22
    -0.72 ( 0.72)  C20 - C21 - C22 - C23
   176.92 ( 0.51)  C26 - O8 - C23 - C22
    -3.40 ( 0.70)  C26 - O8 - C23 - C24
  -179.76 ( 0.43)  C21 - C22 - C23 - O8
     0.55 ( 0.71)  C21 - C22 - C23 - C24
  -179.33 ( 0.43)  O8 - C23 - C24 - C25
     0.34 ( 0.68)  C22 - C23 - C24 - C25
     0.93 ( 0.64)  C21 - C20 - C25 - C24
  -177.20 ( 0.40)  C19 - C20 - C25 - C24
    -1.10 ( 0.67)  C23 - C24 - C25 - C20
    30.03 ( 0.44)  C30 - O10 - C27 - O9
   146.07 ( 0.40)  C30 - O10 - C27 - C29
   -87.47 ( 0.45)  C30 - O10 - C27 - C28
    -9.41 ( 0.45)  C31 - O9 - C27 - O10
  -125.24 ( 0.40)  C31 - O9 - C27 - C29
   110.52 ( 0.41)  C31 - O9 - C27 - C28
   -37.85 ( 0.44)  C27 - O10 - C30 - C31
   -13.43 ( 0.44)  C27 - O9 - C31 - C30
   105.24 ( 0.36)  C27 - O9 - C31 - C44
  -132.27 ( 0.36)  C27 - O9 - C31 - C32
    31.03 ( 0.42)  O10 - C30 - C31 - O9
   -82.87 ( 0.41)  O10 - C30 - C31 - C44
   147.00 ( 0.35)  O10 - C30 - C31 - C32
   126.95 ( 0.36)  C34 - O12 - C32 - C31
     3.72 ( 0.43)  C34 - O12 - C32 - C33
   157.24 ( 0.32)  O9 - C31 - C32 - O12
    44.14 ( 0.48)  C30 - C31 - C32 - O12
   -85.31 ( 0.40)  C44 - C31 - C32 - O12
   -86.69 ( 0.43)  O9 - C31 - C32 - C33
   160.21 ( 0.36)  C30 - C31 - C32 - C33
    30.76 ( 0.49)  C44 - C31 - C32 - C33
  -159.19 ( 0.32)  C34 - O11 - C33 - C37
   -36.37 ( 0.38)  C34 - O11 - C33 - C32
    19.81 ( 0.40)  O12 - C32 - C33 - O11
   -99.24 ( 0.39)  C31 - C32 - C33 - O11
   140.69 ( 0.34)  O12 - C32 - C33 - C37
    21.64 ( 0.52)  C31 - C32 - C33 - C37
    39.49 ( 0.39)  C33 - O11 - C34 - O12
   155.78 ( 0.34)  C33 - O11 - C34 - C36
   -78.93 ( 0.44)  C33 - O11 - C34 - C35
   -26.13 ( 0.43)  C32 - O12 - C34 - O11
  -142.57 ( 0.36)  C32 - O12 - C34 - C36
    93.40 ( 0.40)  C32 - O12 - C34 - C35
  -149.81 ( 0.38)  N5 - N4 - C37 - C33
   -24.97 ( 0.53)  N5 - N4 - C37 - C43
    88.87 ( 0.45)  N5 - N4 - C37 - C38
  -166.47 ( 0.31)  O11 - C33 - C37 - N4
    77.56 ( 0.40)  C32 - C33 - C37 - N4
    68.24 ( 0.44)  O11 - C33 - C37 - C43
   -47.73 ( 0.49)  C32 - C33 - C37 - C43
   -49.32 ( 0.45)  O11 - C33 - C37 - C38
  -165.29 ( 0.35)  C32 - C33 - C37 - C38
   165.34 ( 0.34)  C41 - O13 - C38 - C39
    40.53 ( 0.40)  C41 - O13 - C38 - C37
  -156.94 ( 0.32)  N4 - C37 - C38 - O13
    90.22 ( 0.40)  C33 - C37 - C38 - O13
   -34.47 ( 0.39)  C43 - C37 - C38 - O13
    81.31 ( 0.47)  N4 - C37 - C38 - C39
   -31.52 ( 0.53)  C33 - C37 - C38 - C39
  -156.21 ( 0.39)  C43 - C37 - C38 - C39
    67.86 ( 0.46)  C42 - O14 - C41 - O13
  -173.98 ( 0.36)  C42 - O14 - C41 - C43
    88.52 ( 0.39)  C38 - O13 - C41 - O14
   -29.62 ( 0.41)  C38 - O13 - C41 - C43
   116.41 ( 0.37)  O14 - C41 - C43 - C44
  -122.51 ( 0.37)  O13 - C41 - C43 - C44
  -114.58 ( 0.35)  O14 - C41 - C43 - C37
     6.50 ( 0.40)  O13 - C41 - C43 - C37
   134.43 ( 0.36)  N4 - C37 - C43 - C41
  -107.99 ( 0.38)  C33 - C37 - C43 - C41
    16.63 ( 0.38)  C38 - C37 - C43 - C41
   -96.89 ( 0.41)  N4 - C37 - C43 - C44
    20.69 ( 0.51)  C33 - C37 - C43 - C44
   145.31 ( 0.35)  C38 - C37 - C43 - C44
   132.12 ( 0.35)  C45 - O15 - C44 - C31
  -103.58 ( 0.38)  C45 - O15 - C44 - C43
  -173.37 ( 0.30)  O9 - C31 - C44 - O15
   -61.10 ( 0.44)  C30 - C31 - C44 - O15
    68.04 ( 0.41)  C32 - C31 - C44 - O15
    61.57 ( 0.40)  O9 - C31 - C44 - C43
   173.83 ( 0.36)  C30 - C31 - C44 - C43
   -57.03 ( 0.43)  C32 - C31 - C44 - C43
    29.05 ( 0.49)  C41 - C43 - C44 - O15
   -93.67 ( 0.41)  C37 - C43 - C44 - O15
   153.21 ( 0.36)  C41 - C43 - C44 - C31
    30.49 ( 0.48)  C37 - C43 - C44 - C31
   165.06 ( 0.33)  C44 - O15 - C45 - C46
   -39.50 ( 0.56)  O15 - C45 - C46 - C51
   143.59 ( 0.40)  O15 - C45 - C46 - C47
    -0.75 ( 0.69)  C51 - C46 - C47 - C48
   176.27 ( 0.45)  C45 - C46 - C47 - C48
    -0.17 ( 0.76)  C46 - C47 - C48 - C49
   175.47 ( 0.52)  C52 - O16 - C49 - C48
    -5.13 ( 0.74)  C52 - O16 - C49 - C50
  -179.96 ( 0.46)  C47 - C48 - C49 - O16
     0.62 ( 0.75)  C47 - C48 - C49 - C50
  -179.51 ( 0.45)  O16 - C49 - C50 - C51
    -0.13 ( 0.70)  C48 - C49 - C50 - C51
     1.25 ( 0.68)  C47 - C46 - C51 - C50
  -175.73 ( 0.42)  C45 - C46 - C51 - C50
    -0.83 ( 0.70)  C49 - C50 - C51 - C46

 R1 =  0.0395 for   4769 unique reflections after merging for Fourier


 Electron density synthesis with coefficients Fo-Fc

 Highest peak    0.25  at  0.5962  0.6926  0.1968  [  1.31 A from H52B ]
 Deepest hole   -0.25  at  0.6343  0.6785  0.8064  [  0.71 A from H17 ]


 Fourier peaks appended to .res file

              x       y       z       sof     U      Peak   Distances to nearest atoms (including eq.)

 Q1    1   0.5962 -0.3074  0.1968   1.00000  0.05    0.25   1.31 H52B  1.85 H43  1.98 H29C  2.20 C52
 Q2    1   0.1266  0.3600 -0.2963   1.00000  0.05    0.21   1.44 H7B  1.57 N3  2.06 N2  2.30 C7
 Q3    1  -0.0983  1.3109 -0.1941   1.00000  0.05    0.20   1.05 H26A  1.96 H12  1.98 C26  2.18 H10C
 Q4    1   0.1057  0.3937  0.3617   1.00000  0.05    0.19   0.94 O12  1.90 H38  1.96 C32  2.12 H30B
 Q5    1   0.3980  0.2327  0.2999   1.00000  0.05    0.18   1.26 H36A  1.53 C34  1.63 C36  1.67 O11

 Shortest distances between peaks (including symmetry equivalents)

      2   3  2.52      4   5  2.52


 Time profile in seconds
 -----------------------

      0.00: Read and process instructions
      0.00: Fit rigid groups
      0.00: Interpret restraints etc.
      0.00: Generate connectivity array
      0.00: Analyse DFIX and DANG restraints
      0.00: Analyse SAME, SADI and NCSY restraints
      0.00: Generate CHIV restraints
      0.00: Check if bonds in residues restrained
      0.00: Generate DELU and RIGU restraints
      0.00: Generate SIMU restraints
      0.00: Generate ISOR restraints
      0.00: Analyse electron density
      0.00: Analyse other restraints etc.
      0.06: Read intensity data, sort/merge etc.
      0.00: Set up constraints
      0.00: OSF, H-atoms from difference map
      0.01: Set up l.s. refinement
      0.00: Generate idealized H-atoms
      0.35: Structure factors and derivatives
      0.66: Sum l.s. matrices
      0.00: Generate and apply antibumping restraints
      0.00: Apply other restraints
      0.07: Solve l.s. equations
      0.00: Generate HTAB table
      0.14: Other dependent quantities, CIF, tables
      0.03: Analysis of variance
      0.05: Merge reflections for Fourier and .fcf
      0.00: Fourier summations
      0.00: Peaksearch
      0.00: Analyse peaklist

 ** WARNING: These times are only approximate for multiple threads.
             To get better estimates run with -t1 **

   Please cite: G.M. Sheldrick (2015) "Crystal structure refinement with
   SHELXL", Acta Cryst., C71, 3-8 (Open Access) if SHELXL proves useful.

 +++++++++++++++++++++++++++++++++++++++++++++++++++++++++++++++++++++++++++++
 +  cu_20220627_z finished at 11:44:46   Total elapsed time:      1.38 secs  +
 +++++++++++++++++++++++++++++++++++++++++++++++++++++++++++++++++++++++++++++
