# Supplementary material for: Total syntheses of Tetrodotoxin and 9-epiTetrodotoxin
Source: Nat Commun. 2024 Jan 23;15:679. doi: 10.1038/s41467-024-45037-0 (PMC10806222; doi:10.1038/s41467-024-45037-0)
Supplement: Supplementary file 4 — Source Data [file 41467_2024_45037_MOESM4_ESM.zip › Surce Data 20231213/Surce Data New/Crystal Structure Source Data/CCDC-2184305/cu_20220627_Zh_Wj_06_24_OMe_0m.lxt]

 ++++++++++++++++++++++++++++++++++++++++++++++++++++++++++++++++++++++
 +  SHELXT  -  CRYSTAL STRUCTURE SOLUTION - VERSION 2018/2            +
 +  Copyright(c)  George M. Sheldrick 2010-2018  All Rights Reserved  +
 +  Started at 11:08:01 on 28 Jun 2022                                +
 ++++++++++++++++++++++++++++++++++++++++++++++++++++++++++++++++++++++

 SHELXT should be started by:

 shelxt name

 to read name.ins and name.hkl, followed by any of the following switches
 on the same line (default settings in square brackets). The cell, types of
 element present and Laue group (but not space group or numbers of atoms)
 are taken from the .ins file. Only CELL, LATT, SYMM, SFAC and HKLF are read
 from this file. If -l is not set, the SYMM instructions set the Laue group.

 General:
 -l Laue group N (SADABS code). N=15 all hexagonal and trigonal
 N=16 monoclinic with a unique, N=17 monoclinic with c unique
 -tN use N threads, otherwise use 5 or max available, if less.
 -d highest resolution to be employed [-d0.8]
 -e fill out missing data to specified resolution [-eX]
    where X is max(0.8,d-0.1) and d is the observed resolution

 Phasing:
 -q structure factors Go=E^q*Fo^(1-q) [-q0.5]
 -iN NGo-(N-1)Gc map in dual space recycling [-i3]
 -o switch OFF Patterson superpostion (not recommended)
 -kN apply random omit every kth cycle [-k3]
 -fX randomly omit fraction X of atoms [-f0.3]
 -z sigma threshold for P1 peak-search [-z2.5]
 -uX tangent expansion for E>X after random omit [off]
 -v atomic volume threshold for P1 peak-search [-v13]
 -m initial number of P1 dual space iterations [-m100]
 -b spread factor for atom masks [-b3]
 -jX CFOM = 0.01*CC - X*R(weak) [-j1]
 -y CFOM = CHEM*CC (alternative to default -j1) [off]
 -xX accept if CFOM > X+0.01*max(20-m,0) where m is try number [-x0.65]

 CHEM is a 'chemical' figure of merit that should be between 1.0 (most
 reasonable) and 0.0 (awful). Currently the only option (-y or -y1) is
 the fraction of bond angles between 95 and 135 degrees ignoring the
 20% highest and 10% lowest peaks. This is only useful for organic
 compounds and ligands, not for inorganics, but can be invaluable when
 CC and R(weak) fail to distinguish between correct and incorrect P1
 solutions.

 Space group determination:
 -s"Name" space group (replace "/" by "_" e.g. -s"P2(1)_c") [off]
 -c space group restricted to the Sohncke space groups [off]
 -n space group restricted to non-centrosymmetric [off]
 -w worst alpha gap for a possible solution [-w0.15]
 -p maximum number of atoms in full matrix, rest are blocked [-p20]
 -g smallest gap in R1 to best cent. for non-cent. SG [-g0.02]
 -h halt if R1 is less that this [-h0.08]
 -r radius around peak for density integration [-r0.7]
 -aX search ALL space groups in given Laue group with alpha < X [off]

 -a overrides -g, -h and -w, but not -c or -n; -a without a number is
 equivalent to -a0.3.

 If the default settings fail, try -e0.7, -y or -a if the CC is good but the
 solution is a mess, -q1 or -m1000 if all the CC values are less than
 0.85. Also worth trying is truncating noisy outer data with -d.

 Command line parameters:  cu_20220627_zh_wj_06_24_ome_0m

 16 threads running in parallel

 Unit-cell:   8.317  10.453  16.341   84.82   83.04   67.74

 Laue group identified as number  1:   -1                          

   28420 reflections read from file cu_20220627_zh_wj_06_24_ome_0m.hkl

 R(sym) = 0.0430,  R(rim) = 0.0470,  R(pim) = 0.0187

 Highest resln. = 0.829 A. For 1.2>d>1.1, <I/sig> =  53.0 and %(F>4sig) = 98.6
    4769 unique reflections converted to     4769  with d > 0.829 A  in P1

     563 data added to fill out missing data to  0.800A in P1

 Fourier grid:    30 x  40 x  60:   0.277 x 0.261 x 0.272 A

 Mean |E^2-1|    0kl  0.967    h0l  0.737    hk0  0.782    Rest  0.729
   510 Reflections with E < 0.300 employed for R(weak)


 Unique Patterson peaks (origin + d>1.7A) for superposition:

    N      X        Y        Z    Height Distance
    1   0.0000   0.0000   0.0000  999.00   0.000
    2   0.1027   0.7675   0.0296   82.14   2.277
    3   0.9163   0.8615   0.6675   68.70   5.933
    4   0.1892   0.5638   0.0835   65.57   4.369
    5   0.8094   0.3846   0.9842   63.81   3.718
    6   0.3278   0.3992   0.8471   59.64   6.015
    7   0.5269   0.0335   0.9901   54.11   3.838
    8   0.5223   0.0532   0.8333   53.03   4.918
    9   0.1579   0.9568   0.4342   52.91   7.314
   10   0.0136   0.3315   0.4055   52.52   7.782
   11   0.0514   0.0266   0.6637   51.97   5.450
   12   0.7890   0.4088   0.0646   51.56   4.140
   13   0.5458   0.9727   0.0135   51.56   3.874
   14   0.3988   0.1778   0.0793   51.52   4.720
   15   0.7313   0.6519   0.5093   51.25   9.915
   16   0.5315   0.6501   0.5988   48.92   9.637
   17   0.5522   0.1160   0.5319   48.60   8.699
   18   0.2634   0.7307   0.4637   47.96   8.102
   19   0.1393   0.1326  -0.0046   47.30   2.109
   20   0.7944   0.5273   0.5991   46.00   9.232
   21   0.2760   0.4265   0.0638   45.36   5.950
   22   0.7756   0.2579   0.4483   45.32   7.802
   23  -0.0051   0.0986   0.8267   45.18   2.925
   24   0.4061   0.9746   0.4223   44.97   7.984
   25   0.6684   0.9021   0.5677   44.64   8.170
   26   0.2605   0.8652   0.0035   44.09   2.094
   27   0.3061   0.9313   0.8260   43.96   3.508
   28   0.2220   0.6990   0.7596   43.48   4.982
   29   0.0985   0.0213   0.5147   43.01   7.864
   30   0.0662   0.6736   0.3810   42.61   6.803
   31   0.3868   0.5483   0.1768   42.42   5.410
   32   0.0662   0.7966   0.1411   42.36   2.946
   33   0.7732   0.7311   0.4696   42.33   8.182
   34   0.5150   0.4655   0.3362   41.67   7.397
   35   0.5944   0.2128   0.8426   41.56   4.281
   36   0.3290   0.9865   0.0596   41.37   2.964
   37   0.1073   0.9826   0.3101   40.76   5.226
   38   0.8278   0.5012   0.7128   40.27   7.935
   39   0.9434   0.3019   0.8992   40.25   3.319
   40   0.8953   0.3781   0.6874   40.12   6.107

   40 unique Patterson peaks with heights greater than  40 selected as
 superposition vectors

 Setup:   0.067 secs

 16 threads running in parallel

  Try N(iter)  CC   R(weak)   CHEM    CFOM    best  Sig(min) N(P1) Vol/N
    1   100   95.54  0.0830  0.9455  0.8724  0.8724  1.967    75   17.38
    2   100   95.64  0.0800  0.9231  0.8765  0.8765  2.509    75   17.38
    3   100   96.07  0.0887  0.9492  0.8721  0.8765  2.551    75   17.38
    4   100   67.88  0.4730  0.2368  0.2058  0.8765  3.666   100   13.04
    5   100   96.07  0.0909  0.9355  0.8698  0.8765  6.173    74   17.62
    6   100   68.80  0.4225  0.3288  0.2655  0.8765  4.223    99   13.17
    7   100   68.12  0.4649  0.2857  0.2163  0.8765  4.233    98   13.30
    8   100   95.90  0.0842  0.9444  0.8748  0.8765  2.732    75   17.38
    9   100   95.53  0.0864  0.9649  0.8689  0.8765  2.734    75   17.38
   10   100   95.73  0.0807  0.9286  0.8767  0.8767  6.676    74   17.62
   11   100   66.91  0.4598  0.4545  0.2093  0.8767  4.486    98   13.30
   12   100   66.42  0.4804  0.4400  0.1837  0.8767  4.290    97   13.44
   13   100   68.71  0.4360  0.5152  0.2510  0.8767  4.005    97   13.44
   14   100   66.87  0.4667  0.3333  0.2020  0.8767  4.139    97   13.44
   15   100   95.63  0.0839  0.9500  0.8724  0.8767  2.815    74   17.62
   16   100   70.37  0.4791  0.3704  0.2246  0.8767  2.267    98   13.30

      16 attempts, solution 10 selected with best CFOM = 0.8767, Alpha0 = 0.772

 Structure solution:       0.423 secs

   0 Centrosymmetric and   1 non-centrosymmetric space groups evaluated

 Space group determination:       0.000 secs

   R1  Rweak Alpha SysAbs  Orientation      Space group  Flack_x  File                             Formula
 0.107 0.030 0.000 0.00      as input       P1            0.04   cu_20220627_zh_wj_06_24_ome_0m_a  C52 N7 O15

 Assign elements and isotropic refinement     0.356 secs

  Please cite: G.M. Sheldrick (2015) "SHELXT - Integrated space-group
  and crystal-structure determination", Acta Cryst., A71, 3-8 (Open
  Access) if SHELXT proves useful.

 ++++++++++++++++++++++++++++++++++++++++++++++++++++++++++++++++++
 +  SHELXT finished at 11:08:02    Total time:        0.846 secs  +
 ++++++++++++++++++++++++++++++++++++++++++++++++++++++++++++++++++
