# Supplementary material for: Total syntheses of Tetrodotoxin and 9-epiTetrodotoxin
Source: Nat Commun. 2024 Jan 23;15:679. doi: 10.1038/s41467-024-45037-0 (PMC10806222; doi:10.1038/s41467-024-45037-0)
Supplement: Supplementary file 4 — Source Data [file 41467_2024_45037_MOESM4_ESM.zip › Surce Data 20231213/Surce Data New/Crystal Structure Source Data/CCDC-2184305/cu_20220627_Zh_Wj_06_24_OMe_0m.p4p]

FILEID SAINT        V8.40B        4.00        06/28/22 10:43:32 20220627_Zh_ 
SITEID Dell                                ?                                    
TITLE  Integration of 20220627_Zh_Wj_06_24_OMe  
SMAP   1 0 0 0 0 0 0 0 
CHEM   ?                                                                                
CELL      8.3171   10.4531   16.3414   84.8152   83.0363   67.7402   1303.598 
CELLSD    0.0002    0.0003    0.0005    0.0015    0.0015    0.0014     0.060 
ORT1     7.7233963e-002 -3.5061869e-003  4.3208625e-002 
ORT2     9.1911651e-002  5.7503846e-003 -4.4064451e-002 
ORT3    -5.1158562e-002  1.0327119e-001  9.2829677e-004 
ZEROS   0.0000000 -0.0797693  0.0429475    0.0728   -0.1009   -0.1490 
SOURCE CU     1.54184   1.54056   1.54439   2.00000   50.00    1.10 
LIMITS    0.00    0.00    0.00    0.00    0.00    0.00    0.00    0.00    0.00    0.00 
MORPH  ? 
DNSMET ? 
CCOLOR ? 
CSIZE  ?            ?            ?            ?            -75.150      
ADPAR      386.7000    506.7500      3.9961    1024     768 
ADCOR        0.4745      0.0611     -0.0027     -0.0920     -0.1143     -0.1193 
BRAVAIS Triclinic             P  
MOSAIC   0.51 2.02 
SAINTD          0    0.0000    0.0000            0            0   0.00000 
SAINOV      31049     25784   68.5076  0.993956    0    0    0 
SAINOV      31049     25784   68.5076  0.993956    1    0    0 
SAINOV      31049     25784   68.5076  0.993956    1    1    1 
SAINGL       9898    2.7273   68.0141    0    0    0 
SAINGL       9898    2.7273   68.0141    1    0    0 
SAINGL       9898    2.7273   68.0141    1    1    1 
SAINMC          0         0         0    0.0000    0.0000    1    1    1 
REF1K CH      1   3  -6  55.000   0.000   1.396  54.740  468.66  613.43 1285.21    140 -0.195560  0.373751  0.252686   0.000   0.000   0.000   0.000 
REF1K C       0   0   0  55.000   0.000   1.778  54.740  695.23  328.09 3812.30    241 -0.061718 -0.102821  0.264154   0.000   0.000   0.000   0.000 
REF1K CH     -2   4  -2  55.000   0.000   2.029  54.740  455.28  276.11 1068.35    128 -0.255936 -0.072299  0.514170   0.000   0.000   0.000   0.000 
REF1K C      -1   4  -5  55.000   0.000   1.555  54.740  471.48  371.27  862.57    115 -0.199951  0.041173  0.464917   0.000   0.000   0.000   0.000 
REF1K ACH     1   1  -3  55.000   0.000   2.741  54.740  684.07  637.07   41834    798 -0.056661  0.231125  0.049503   0.000   0.000   0.000   0.000 
REF1K ACH     0   3  -2  55.000   0.000   4.493  54.740  562.37  460.99 7692.22    342 -0.098147  0.106569  0.308387   0.000   0.000   0.000   0.000 
REF1K ACH     0   4  -7  55.000   0.000   4.591  54.740  378.15  547.73 1078.95    128 -0.318775  0.332566  0.406724   0.000   0.000   0.000   0.000 
REF1K ACH     1   2  -8  55.000   0.000   5.114  54.740  459.70  716.16  468.08  84.70 -0.278353  0.455635  0.147865   0.000   0.000   0.000   0.000 
REF1K ACH     1   2  -7  55.000   0.000   5.877  54.740  492.55  690.07 2321.64    188 -0.234179  0.412729  0.148875   0.000   0.000   0.000   0.000 
REF1K ACH     1   1  -6  55.000   0.000   8.595  54.740  585.83  723.84 3125.25    218 -0.186670  0.363299  0.046477   0.000   0.000   0.000   0.000 
REF1K ACH     1   0  -6  55.000   0.000   8.731  54.740  662.08  802.51 2844.02    208 -0.183054  0.357224 -0.056902   0.000   0.000   0.000   0.000 
REF1K ACH     0   3  -9  55.000   0.000   9.582  54.740  366.01  644.91 1335.41    143 -0.401651  0.414622  0.301618   0.000   0.000   0.000   0.000 
REF1K ACH    -1   2   1  55.000   0.000  11.382  54.740  707.21  318.33 7704.87    342 -0.041092 -0.124047  0.258715   0.000   0.000   0.000   0.000 
REF1K ACH    -2   2   2  55.000   0.000  12.878  54.740  722.49  163.89 3139.23    219 -0.074780 -0.260925  0.310361   0.000   0.000   0.000   0.000 
REF1K ACH    -1   4  -3  55.000   0.000  11.310  54.740  454.20  406.97   12360    434 -0.222371  0.063902  0.461584   0.000   0.000   0.000   0.000 
REF1K ACH     0   2  -1  55.000   0.000  12.833  54.740  658.33  468.84 1104.65    130 -0.051054  0.056436  0.206204   0.000   0.000   0.000   0.000 
REF1K ACH     0   3  -3  55.000   0.000  12.559  54.740  535.85  495.02 4253.35    254 -0.141744  0.150165  0.307359   0.000   0.000   0.000   0.000 
REF1K ACH    -3   3   1  55.000   0.000  14.232  54.740  543.63   96.55 2349.45    190 -0.199242 -0.303843  0.464106   0.000   0.000   0.000   0.000 
REF1K ACH     0   3  -6  55.000   0.000  15.046  54.740  457.69  576.41 7828.80    345 -0.272220  0.281815  0.304273   0.000   0.000   0.000   0.000 
REF1K ACH    -1   4  -4  55.000   0.000  15.733  54.740  428.81  443.91 1532.92    153 -0.266141  0.107706  0.460410   0.000   0.000   0.000   0.000 
REF1K ACH     0   3  -5  55.000   0.000  15.662  54.740  484.33  551.39 4000.47    247 -0.228710  0.238110  0.305404   0.000   0.000   0.000   0.000 
REF1K ACH    -2   3   1  55.000   0.000  17.500  54.740  578.69  220.32   12103    429 -0.121261 -0.211403  0.416028   0.000   0.000   0.000   0.000 
REF1K ACH     0   2  -7  55.000   0.000  19.794  54.740  481.93  650.28 2464.90    194 -0.311592  0.320211  0.200059   0.000   0.000   0.000   0.000 
REF1K ACH     0   1  -8  55.000   0.000  20.624  54.740  503.39  734.92  712.41    104 -0.350791  0.359570  0.096076   0.000   0.000   0.000   0.000 
REF1K AC      0   0   0  55.000   0.000  21.776  54.740  709.66  300.45 1697.58    161 -0.018008 -0.147632  0.265735   0.000   0.000   0.000   0.000 
REF1K ACH    -1   3  -8  55.000   0.000  21.664  54.740  375.22  596.08 1514.04    152 -0.435796  0.278164  0.353373   0.000   0.000   0.000   0.000 
REF1K ACH     0   2  -6  55.000   0.000  22.044  54.740  512.13  624.27   11506    419 -0.268619  0.275806  0.201163   0.000   0.000   0.000   0.000 
REF1K ACH    -2   4  -6  55.000   0.000  23.968  54.740  338.56  472.41  826.67    112 -0.430088  0.103483  0.509484   0.000   0.000   0.000   0.000 
REF1K ACH     0   2  -5  55.000   0.000  23.716  54.740  540.87  597.40 1023.71    125 -0.224900  0.232629  0.202562   0.000   0.000   0.000   0.000 
REF1K ACH     0  -1  -7  55.000   0.000  24.481  54.740  689.74  872.98   10387    398 -0.301303  0.301368 -0.110018   0.000   0.000   0.000   0.000 
REF1K ACH     0   2  -4  55.000   0.000  25.193  54.740  569.82  569.29   17467    516 -0.181791  0.187925  0.203112   0.000   0.000   0.000   0.000 
REF1K ACH    -1   3  -7  55.000   0.000  24.911  54.740  404.18  574.96 1263.08    139 -0.392662  0.233535  0.354447   0.000   0.000   0.000   0.000 
REF1K ACH    -1   2  -9  55.000   0.000  24.708  54.740  392.56  671.93  485.96  86.08 -0.475192  0.316667  0.249377   0.000   0.000   0.000   0.000 
REF1K ACH     0   0  -7  55.000   0.000  25.259  54.740  604.62  775.51 7148.17    330 -0.304960  0.307464 -0.006509   0.000   0.000   0.000   0.000 
REF1K ACH     0   1  -6  55.000   0.000  26.437  54.740  572.17  677.01   14814    475 -0.265303  0.269417  0.097905   0.000   0.000   0.000   0.000 
REF1K ACH    -1   2   2  55.000   0.000  26.818  54.740  727.81  281.22 3442.38    229  0.002412 -0.168424  0.259618   0.000   0.000   0.000   0.000 
REF1K ACH    -1   3   0  55.000   0.000  24.403  54.740  580.64  353.62 1558.42    154 -0.088348 -0.074239  0.361708   0.000   0.000   0.000   0.000 
REF1K ACH     0  -1  -6  55.000   0.000  27.124  54.740  735.23  834.63 1290.11    141 -0.257434  0.257970 -0.108727   0.000   0.000   0.000   0.000 
REF1K ACH    -2   3   2  55.000   0.000  27.340  54.740  588.61  192.83 5220.43    282 -0.078674 -0.255066  0.413952   0.000   0.000   0.000   0.000 
REF1K ACH    -1   3  -6  55.000   0.000  28.119  54.740  430.92  553.07 1523.45    153 -0.349412  0.189222  0.355210   0.000   0.000   0.000   0.000 
REF1K ACH     0   0  -6  55.000   0.000  28.013  54.740  642.81  742.90 2389.33    191 -0.261094  0.264234 -0.005422   0.000   0.000   0.000   0.000 
REF1K CH     -2   4  -2  55.000   0.000  28.920  54.740  422.47  361.36 1311.70    142 -0.256238 -0.072931  0.515465   0.000   0.000   0.000   0.000 
REF1K CH      0   1  -5  55.000   0.000  28.821  54.740  604.99  647.63   26563    636 -0.221230  0.226271  0.098934   0.000   0.000   0.000   0.000 
