# Supplementary material for: Total syntheses of Tetrodotoxin and 9-epiTetrodotoxin
Source: Nat Commun. 2024 Jan 23;15:679. doi: 10.1038/s41467-024-45037-0 (PMC10806222; doi:10.1038/s41467-024-45037-0)
Supplement: Supplementary file 4 — Source Data [file 41467_2024_45037_MOESM4_ESM.zip › Surce Data 20231213/Surce Data New/Crystal Structure Source Data/CCDC-2184305/cu_20220627_Zh_Wj_06_24_OMe_0m.prp]

+++++++++++++++++++++++++++++++++++++++++++++++++++++++++++++++++++++++
+  XPREP - Reciprocal space exploration - Version 2014/2 for Windows  +
+  Copyright(C) 2014 Bruker-AXS                  All Rights Reserved  +
+  cu_20220627_Zh_Wj_06_24_OMe_0m started at 10:45:08 on 28-Jun-2022  +
+++++++++++++++++++++++++++++++++++++++++++++++++++++++++++++++++++++++


Original cell in Angstroms and degrees:

    8.317   10.453   16.341    84.82    83.04    67.74

   28420 Reflections read from file cu_20220627_Zh_Wj_06_24_OMe_0m.hkl; mean (I/sigma) =    8.83


Lattice exceptions:  P      A      B      C      I      F     Obv    Rev    All

N (total) =           0  14273  14214  14219  14191  21353  18936  18928  28420
N (int>3sigma) =      0  11591  11594  11687  11529  17436  15397  15378  23096
Mean intensity =    0.0   12.6   13.2   13.4   12.9   13.1   12.9   13.2   13.1
Mean int/sigma =    0.0    8.8    8.9    8.9    8.9    8.9    8.8    8.9    8.8

Lattice type: P chosen          Volume:      1303.61

-------------------------------------------------------------------------------

DETERMINATION OF REDUCED (NIGGLI) CELL

Transformation from original cell (HKLF-matrix): 
    1.0000  0.0000  0.0000    0.0000  1.0000  0.0000    0.0000  0.0000  1.0000

Unitcell:       8.317   10.453   16.341   84.82   83.04   67.74

Niggli form:     a.a =     69.17      b.b =    109.27      c.c =    267.04
                 b.c =     15.44      a.c =     16.48      a.b =     32.93

-------------------------------------------------------------------------------

Search for higher metric symmetry
Identical indices and Friedel opposites combined before calculating R(sym)
------------------------------------------------------------------------------
Option A: FOM = 0.000 deg.   TRICLINIC    P-lattice   R(sym) = 0.000 [      0]
Cell:    8.317  10.453  16.341   84.82   83.04   67.74    Volume:      1303.61
Matrix: 1.0000  0.0000  0.0000  0.0000  1.0000  0.0000  0.0000  0.0000  1.0000

Option A selected

-------------------------------------------------------------------------------

SPACE GROUP DETERMINATION


Lattice exceptions:  P      A      B      C      I      F     Obv    Rev    All

N (total) =           0  14273  14214  14219  14191  21353  18936  18928  28420
N (int>3sigma) =      0  11591  11594  11687  11529  17436  15397  15378  23096
Mean intensity =    0.0   12.6   13.2   13.4   12.9   13.1   12.9   13.2   13.1
Mean int/sigma =    0.0    8.8    8.9    8.9    8.9    8.9    8.8    8.9    8.8


Crystal system A and Lattice type P selected

Mean |E*E-1| = 0.748 [expected .968 centrosym and .736 non-centrosym]

Chiral flag NOT set
Systematic absences not required for triclinic

Identical indices and Friedel opposites combined before calculating R(sym)

Option  Space Group  No.  Type  Axes  CSD  R(sym) N(eq)  Syst. Abs.   CFOM

[A] P-1            #  2  centro   1  8646  0.000      0  0.0 /  8.8   5.96
[B] P1             #  1  chiral   1   700  0.000      0  0.0 /  8.8   1.29

Option [B] chosen

-------------------------------------------------------------------------------

INTENSITY STATISTICS FOR DATASET # 1  cu_20220627_Zh_Wj_06_24_OMe_0m.hkl

 Resolution   #Data #Theory %Complete Redundancy Mean I Mean I/s Rmerge  Rsigma

  Inf - 3.27      72     77     93.5     3.22    162.36   32.97  0.0301  0.0398
 3.27 - 2.24     166    166    100.0     4.77     67.96   36.79  0.0370  0.0253
 2.24 - 1.78     238    238    100.0     6.04     46.08   37.99  0.0384  0.0232
 1.78 - 1.56     238    238    100.0     7.16     20.88   34.91  0.0473  0.0249
 1.56 - 1.41     258    258    100.0     8.83     16.81   34.91  0.0514  0.0237
 1.41 - 1.31     237    237    100.0     9.44     12.98   31.37  0.0556  0.0255
 1.31 - 1.24     224    224    100.0     8.19     12.12   27.07  0.0607  0.0288
 1.24 - 1.17     255    255    100.0     7.88     12.57   26.93  0.0610  0.0291
 1.17 - 1.12     261    261    100.0     7.47     10.48   25.77  0.0624  0.0323
 1.12 - 1.08     213    213    100.0     7.54     11.06   25.35  0.0632  0.0312
 1.08 - 1.04     245    245    100.0     6.99      8.94   21.08  0.0792  0.0363
 1.04 - 1.01     234    234    100.0     6.39      6.38   18.26  0.0846  0.0431
 1.01 - 0.98     268    268    100.0     5.60      4.69   15.80  0.0887  0.0514
 0.98 - 0.95     258    258    100.0     5.33      3.84   14.02  0.0989  0.0578
 0.95 - 0.93     212    212    100.0     4.91      3.25   12.76  0.1048  0.0643
 0.93 - 0.91     240    240    100.0     4.65      2.97   12.47  0.1105  0.0689
 0.91 - 0.89     249    249    100.0     4.32      2.38   10.36  0.1225  0.0795
 0.89 - 0.87     267    267    100.0     4.04      1.58    8.31  0.1459  0.1034
 0.87 - 0.86     158    158    100.0     3.54      1.47    7.92  0.1548  0.1132
 0.86 - 0.84     304    304    100.0     3.09      1.49    7.75  0.1384  0.1126
 0.84 - 0.83     172    188     91.5     2.30      1.43    6.86  0.1502  0.1292
------------------------------------------------------------------------------
 0.93 - 0.83    1390   1406     98.9     3.70      1.91    9.05  0.1287  0.0936
  Inf - 0.83    4769   4790     99.6     5.93     13.97   20.95  0.0543  0.0331

Merged [A],  lowest resolution = 16.20 Angstroms                              

-------------------------------------------------------------------------------

Current dataset is # 1  cu_20220627_Zh_Wj_06_24_OMe_0m.hkl

-------------------------------------------------------------------------------

Determination of unit-cell contents

Formula: CHNOCl                                            

Formula weight =     78.48

Tentative Z (number of formula units/cell) =  17.0  giving rho = 1.699,
non-H atomic volume =  19.2  and following cell contents and analysis:

 C      17.00    15.30 %              H      17.00     1.28 %
 N      17.00    17.85 %              O      17.00    20.39 %
 Cl     17.00    45.18 %

F(000) =     663.0        Cu-K(alpha) radiation        Mu (mm-1) =   8.88


-------------------------------------------------------------------------------

File cu_20220627_Zh_Wj_06_24_OMe_0m.ins set up as follows:

TITL cu_20220627_Zh_Wj_06_24_OMe_0m in P1   
CELL 1.54178   8.31710  10.45310  16.34140  84.8152  83.0363  67.7402
ZERR   17.00   0.00020   0.00030   0.00050   0.0015   0.0015   0.0014
LATT -1
SFAC C H N O CL
UNIT 17 17 17 17 17
TEMP -75.150
TREF     
HKLF 4
END 

   28420 Reflections written to new reflection file cu_20220627_Zh_Wj_06_24_OMe_0m.hkl

-------------------------------------------------------------------------------
