# Supplementary material for: Total syntheses of Tetrodotoxin and 9-epiTetrodotoxin
Source: Nat Commun. 2024 Jan 23;15:679. doi: 10.1038/s41467-024-45037-0 (PMC10806222; doi:10.1038/s41467-024-45037-0)
Supplement: Supplementary file 4 — Source Data [file 41467_2024_45037_MOESM4_ESM.zip › Surce Data 20231213/Surce Data New/Crystal Structure Source Data/CCDC-2184305/cu_20220627_Zh_Wj_06_24_OMe_0m.res]

TITL cu_20220627_zh_wj_06_24_ome_0m_a.res in P1
    cu_20220627_zh_wj_06_24_ome_0m.res
    created by SHELXL-2018/3 at 11:44:46 on 28-Jun-2022
REM Old TITL cu_20220627_Zh_Wj_06_24_OMe_0m in P1
REM SHELXT solution in P1: R1 0.107, Rweak 0.030, Alpha 0.000
REM <I/s> 0.000 for 0 systematic absences, Orientation as input
REM Flack x = 0.039 ( 0.078 ) from 3783 Parsons' quotients
REM Formula found by SHELXT: C52 N7 O15
CELL 1.54178 8.3171 10.4531 16.3414 84.815 83.036 67.74
ZERR 2 0.0002 0.0003 0.0005 0.002 0.002 0.001
LATT -1
SFAC C H N O
UNIT 52 66 6 16

L.S. 4 0 0
PLAN  5
SIZE 0.1 0.12 0.15
TEMP -75.15
CONF
list 4
fmap 2 53
MORE -1
ACTA
BOND $H
REM <olex2.extras>
REM <HklSrc "%.\\cu_20220627_Zh_Wj_06_24_OMe_0m_twin01.hkl">
REM </olex2.extras>

WGHT    0.055900
BASF   0.21128
FVAR       0.97343
O1    4    0.421148    0.780717   -0.374893    11.00000    0.02765    0.03018 =
         0.03912   -0.00043   -0.00583   -0.01131
O2    4    0.250515    0.654638   -0.363434    11.00000    0.02832    0.03307 =
         0.05144    0.00671   -0.01096   -0.01268
O3    4    0.598817    0.348647   -0.293129    11.00000    0.03256    0.01991 =
         0.04506   -0.00041    0.00055   -0.00846
O4    4    0.394610    0.317488   -0.196151    11.00000    0.04168    0.02998 =
         0.04736    0.00110    0.00644   -0.01329
O5    4    0.385087    0.680708   -0.198445    11.00000    0.03172    0.02980 =
         0.02698   -0.00373   -0.00172   -0.00706
O6    4    0.720714    0.795262   -0.295184    11.00000    0.04642    0.02828 =
         0.04599    0.00204   -0.01372   -0.01615
O7    4    0.874342    0.648147   -0.191283    11.00000    0.03532    0.03551 =
         0.04288   -0.00523   -0.01321   -0.01335
O8    4   -0.070053    1.249166   -0.039046    11.00000    0.06574    0.03796 =
         0.04446   -0.00885   -0.00105   -0.00088
N1    3    0.822531    0.481149   -0.403255    11.00000    0.03814    0.03303 =
         0.04021   -0.00520   -0.00079   -0.00435
N2    3    0.924223    0.384488   -0.365397    11.00000    0.03569    0.04109 =
         0.04415   -0.01120   -0.00038   -0.00819
N3    3    1.023160    0.287588   -0.336324    11.00000    0.05463    0.05158 =
         0.05601   -0.00989   -0.00697    0.00843
C1    1    0.253233    0.788297   -0.390814    11.00000    0.02800    0.03213 =
         0.04057    0.00260   -0.00734   -0.01341
C2    1    0.226638    0.814965   -0.481741    11.00000    0.03993    0.04874 =
         0.03918    0.00110   -0.01135   -0.01235
AFIX 137
H2A   2    0.240763    0.901886   -0.501249    11.00000   -1.50000
H2B   2    0.108939    0.821580   -0.490006    11.00000   -1.50000
H2C   2    0.313001    0.738690   -0.512819    11.00000   -1.50000
AFIX   0
C3    1    0.118914    0.896148   -0.337914    11.00000    0.03238    0.04313 =
         0.04400   -0.00178   -0.00724   -0.00881
AFIX 137
H3A   2    0.002376    0.899102   -0.345351    11.00000   -1.50000
H3B   2    0.125505    0.986773   -0.354011    11.00000   -1.50000
H3C   2    0.141184    0.872970   -0.279850    11.00000   -1.50000
AFIX   0
C4    1    0.536187    0.645293   -0.396020    11.00000    0.03166    0.02955 =
         0.03152   -0.00310   -0.00325   -0.01159
AFIX  13
H4    2    0.562364    0.642458   -0.457341    11.00000   -1.20000
AFIX   0
C5    1    0.426472    0.555999   -0.366503    11.00000    0.03260    0.02834 =
         0.03943   -0.00317   -0.00714   -0.01255
AFIX  13
H5    2    0.444031    0.486977   -0.408573    11.00000   -1.20000
AFIX   0
C6    1    0.460850    0.481492   -0.281666    11.00000    0.02848    0.02276 =
         0.04112   -0.00383   -0.00243   -0.00689
C7    1    0.308888    0.443222   -0.241936    11.00000    0.03501    0.02841 =
         0.04883   -0.00108   -0.00195   -0.01224
AFIX  23
H7A   2    0.228756    0.515587   -0.205188    11.00000   -1.20000
H7B   2    0.242512    0.428528   -0.284154    11.00000   -1.20000
AFIX   0
C8    1    0.548640    0.243266   -0.246819    11.00000    0.04091    0.02823 =
         0.04723    0.00167    0.00569   -0.01279
C9    1    0.511079    0.157394   -0.305808    11.00000    0.06921    0.04268 =
         0.08077   -0.02225    0.01866   -0.03348
AFIX 137
H9A   2    0.418377    0.217426   -0.339244    11.00000   -1.50000
H9B   2    0.473510    0.087464   -0.274500    11.00000   -1.50000
H9C   2    0.616941    0.111491   -0.342012    11.00000   -1.50000
AFIX   0
C10   1    0.688378    0.161042   -0.191920    11.00000    0.05486    0.05047 =
         0.06593    0.02039    0.00145   -0.00369
AFIX 137
H10A  2    0.798130    0.116055   -0.225813    11.00000   -1.50000
H10B  2    0.654041    0.090469   -0.159381    11.00000   -1.50000
H10C  2    0.704240    0.222896   -0.154706    11.00000   -1.50000
AFIX   0
C11   1    0.705280    0.604129   -0.355961    11.00000    0.02670    0.02805 =
         0.03501   -0.00433   -0.00179   -0.00839
C12   1    0.688413    0.579677   -0.261180    11.00000    0.02778    0.02272 =
         0.03377   -0.00125   -0.00649   -0.00690
AFIX  13
H12   2    0.790070    0.494261   -0.247483    11.00000   -1.20000
AFIX   0
C13   1    0.522609    0.556157   -0.222516    11.00000    0.02937    0.02311 =
         0.03177    0.00016   -0.00486   -0.00608
AFIX  13
H13   2    0.553546    0.494463   -0.171737    11.00000   -1.20000
AFIX   0
C14   1    0.789798    0.714450   -0.366573    11.00000    0.03155    0.03597 =
         0.04320    0.00147   -0.00772   -0.01261
AFIX  13
H14   2    0.918823    0.666514   -0.365081    11.00000   -1.20000
AFIX   0
C15   1    0.755853    0.806902   -0.441374    11.00000    0.03729    0.04362 =
         0.05392    0.00565   -0.00753   -0.02348
C16   1    0.736024    0.880694   -0.500746    11.00000    0.04798    0.05847 =
         0.05265    0.01419   -0.00819   -0.02384
AFIX 163
H16   2    0.719934    0.940571   -0.548923    11.00000   -1.20000
AFIX   0
C17   1    0.716373    0.701571   -0.227520    11.00000    0.02732    0.02823 =
         0.04076   -0.00452   -0.00208   -0.01187
AFIX  13
H17   2    0.618228    0.748154   -0.185418    11.00000   -1.20000
AFIX   0
C18   1    0.906574    0.748946   -0.149713    11.00000    0.05000    0.04998 =
         0.04609   -0.01055   -0.01006   -0.02685
AFIX 137
H18A  2    0.920585    0.820346   -0.189887    11.00000   -1.50000
H18B  2    1.013332    0.704255   -0.121784    11.00000   -1.50000
H18C  2    0.807970    0.791550   -0.108883    11.00000   -1.50000
AFIX   0
C19   1    0.358178    0.697409   -0.111301    11.00000    0.04028    0.03625 =
         0.02850   -0.00196   -0.00219   -0.01577
AFIX  23
H19A  2    0.471658    0.674354   -0.088786    11.00000   -1.20000
H19B  2    0.302598    0.634109   -0.083891    11.00000   -1.20000
AFIX   0
C20   1    0.243144    0.844422   -0.094852    11.00000    0.03405    0.03244 =
         0.03038   -0.00264   -0.00411   -0.01520
C21   1    0.121244    0.875727   -0.025918    11.00000    0.04776    0.04062 =
         0.03256   -0.00421    0.00389   -0.02296
AFIX  43
H21   2    0.108697    0.802799    0.010086    11.00000   -1.20000
AFIX   0
C22   1    0.018952    1.010489   -0.009259    11.00000    0.04935    0.04639 =
         0.03097   -0.01049    0.00658   -0.01676
AFIX  43
H22   2   -0.064490    1.030108    0.037634    11.00000   -1.20000
AFIX   0
C23   1    0.037377    1.117617   -0.060715    11.00000    0.04235    0.03651 =
         0.03405   -0.00894   -0.00742   -0.00678
C24   1    0.158100    1.089037   -0.129566    11.00000    0.04518    0.03328 =
         0.03513    0.00185   -0.00614   -0.01170
AFIX  43
H24   2    0.171863    1.162140   -0.164997    11.00000   -1.20000
AFIX   0
C25   1    0.258375    0.952424   -0.145983    11.00000    0.03540    0.03643 =
         0.03234   -0.00007   -0.00197   -0.01355
AFIX  43
H25   2    0.339665    0.932670   -0.193667    11.00000   -1.20000
AFIX   0
C26   1   -0.046879    1.360738   -0.088808    11.00000    0.10451    0.03213 =
         0.05557    0.00066   -0.00836   -0.00176
AFIX 137
H26A  2   -0.059195    1.350410   -0.146476    11.00000   -1.50000
H26B  2    0.069739    1.360327   -0.084285    11.00000   -1.50000
H26C  2   -0.135201    1.448419   -0.069979    11.00000   -1.50000
AFIX   0

O9    4    0.311942    0.658766    0.291706    11.00000    0.03291    0.02139 =
         0.04370   -0.00316   -0.01092   -0.00777
O10   4    0.120842    0.689961    0.195602    11.00000    0.04247    0.03260 =
         0.04923   -0.00061   -0.01965   -0.00990
O11   4    0.512063    0.230010    0.377956    11.00000    0.02937    0.02792 =
         0.03878   -0.00053   -0.00336   -0.01222
O12   4    0.227693    0.349555    0.361856    11.00000    0.02946    0.03505 =
         0.05106    0.00250   -0.00803   -0.01615
O13   4    0.860335    0.221336    0.300706    11.00000    0.03488    0.02632 =
         0.04964    0.00066   -0.00094   -0.00473
O14   4    0.919580    0.359488    0.190129    11.00000    0.03022    0.03542 =
         0.04348   -0.00621    0.00389   -0.01194
O15   4    0.461913    0.325173    0.198936    11.00000    0.03552    0.02915 =
         0.02903   -0.00605   -0.00319   -0.01383
O16   4    0.664296   -0.249855    0.036689    11.00000    0.08815    0.03548 =
         0.04701   -0.01125   -0.00101   -0.02581
N4    3    0.594869    0.541478    0.399721    11.00000    0.04019    0.03053 =
         0.03756   -0.00525   -0.00630   -0.01542
N5    3    0.635668    0.632735    0.361499    11.00000    0.04228    0.03618 =
         0.04367   -0.01027   -0.00167   -0.01883
N6    3    0.665171    0.724997    0.332393    11.00000    0.09167    0.04835 =
         0.06345   -0.00826    0.00386   -0.04456
C27   1    0.182970    0.763762    0.245169    11.00000    0.03682    0.02851 =
         0.04552   -0.00105   -0.01427   -0.00806
C28   1    0.039287    0.852061    0.305645    11.00000    0.04475    0.03917 =
         0.07159   -0.01428   -0.01473    0.00023
AFIX 137
H28A  2   -0.014394    0.793830    0.339456    11.00000   -1.50000
H28B  2   -0.049352    0.924220    0.275164    11.00000   -1.50000
H28C  2    0.088750    0.895198    0.341400    11.00000   -1.50000
AFIX   0
C29   1    0.272373    0.843598    0.188679    11.00000    0.07529    0.04415 =
         0.06018    0.01266   -0.02325   -0.03049
AFIX 137
H29A  2    0.321857    0.890861    0.221684    11.00000   -1.50000
H29B  2    0.187478    0.912168    0.154696    11.00000   -1.50000
H29C  2    0.365988    0.779741    0.152880    11.00000   -1.50000
AFIX   0
C30   1    0.135838    0.563071    0.241620    11.00000    0.03205    0.02877 =
         0.05001   -0.00378   -0.01011   -0.00965
AFIX  23
H30A  2    0.142445    0.490513    0.204943    11.00000   -1.20000
H30B  2    0.036296    0.576771    0.284276    11.00000   -1.20000
AFIX   0
C31   1    0.305487    0.526250    0.280401    11.00000    0.03131    0.02169 =
         0.04102   -0.00345   -0.00690   -0.00999
C32   1    0.302109    0.451871    0.365791    11.00000    0.02831    0.02988 =
         0.03987   -0.00583   -0.00010   -0.01208
AFIX  13
H32   2    0.229798    0.520537    0.407344    11.00000   -1.20000
AFIX   0
C33   1    0.483089    0.368138    0.396539    11.00000    0.03209    0.02909 =
         0.03088   -0.00416   -0.00137   -0.01278
AFIX  13
H33   2    0.475726    0.374339    0.457678    11.00000   -1.20000
AFIX   0
C34   1    0.345339    0.219244    0.392546    11.00000    0.02763    0.03185 =
         0.03897    0.00216   -0.00427   -0.01321
C35   1    0.296663    0.198296    0.484061    11.00000    0.04582    0.05395 =
         0.04154    0.00066    0.00062   -0.02747
AFIX 137
H35A  2    0.380656    0.110901    0.505244    11.00000   -1.50000
H35B  2    0.179344    0.195459    0.492226    11.00000   -1.50000
H35C  2    0.298598    0.275018    0.513726    11.00000   -1.50000
AFIX   0
C36   1    0.343203    0.106342    0.342322    11.00000    0.04423    0.03863 =
         0.05037   -0.00128   -0.00752   -0.02128
AFIX 137
H36A  2    0.379214    0.123118    0.284298    11.00000   -1.50000
H36B  2    0.224980    0.105535    0.347216    11.00000   -1.50000
H36C  2    0.424024    0.016795    0.362722    11.00000   -1.50000
AFIX   0
C37   1    0.628500    0.413028    0.355558    11.00000    0.02869    0.02498 =
         0.03438   -0.00496   -0.00492   -0.01061
C38   1    0.815111    0.309160    0.368649    11.00000    0.03051    0.03476 =
         0.04147    0.00201   -0.00688   -0.01338
AFIX  13
H38   2    0.895406    0.361013    0.363979    11.00000   -1.20000
AFIX   0
C39   1    0.833438    0.228086    0.446766    11.00000    0.02987    0.04118 =
         0.05420    0.00831   -0.01120   -0.01356
C40   1    0.847225    0.167453    0.511452    11.00000    0.05014    0.06546 =
         0.06078    0.02271   -0.01928   -0.02558
AFIX 163
H40   2    0.858353    0.118517    0.563660    11.00000   -1.20000
AFIX   0
C41   1    0.797574    0.307164    0.230637    11.00000    0.02787    0.02919 =
         0.04058   -0.00516   -0.00505   -0.01040
AFIX  13
H41   2    0.765221    0.254535    0.191566    11.00000   -1.20000
AFIX   0
C42   1    1.069541    0.256341    0.152083    11.00000    0.03401    0.05463 =
         0.05200   -0.01396    0.00688   -0.00851
AFIX 137
H42A  2    1.140501    0.300671    0.117568    11.00000   -1.50000
H42B  2    1.033108    0.201913    0.117722    11.00000   -1.50000
H42C  2    1.138444    0.195298    0.194717    11.00000   -1.50000
AFIX   0
C43   1    0.635612    0.430849    0.260341    11.00000    0.02985    0.02501 =
         0.03310   -0.00168   -0.00319   -0.01111
AFIX  13
H43   2    0.662689    0.515701    0.244524    11.00000   -1.20000
AFIX   0
C44   1    0.466008    0.452008    0.221875    11.00000    0.03254    0.02421 =
         0.03341   -0.00087   -0.00475   -0.01067
AFIX  13
H44   2    0.461649    0.512734    0.170606    11.00000   -1.20000
AFIX   0
C45   1    0.496833    0.306339    0.111950    11.00000    0.04325    0.03266 =
         0.02875   -0.00515   -0.00507   -0.00982
AFIX  23
H45A  2    0.597329    0.332153    0.090090    11.00000   -1.20000
H45B  2    0.394085    0.366796    0.083486    11.00000   -1.20000
AFIX   0
C46   1    0.536613    0.158409    0.096018    11.00000    0.03040    0.03350 =
         0.02963   -0.00633   -0.00100   -0.01191
C47   1    0.480866    0.124233    0.026803    11.00000    0.04189    0.04066 =
         0.03509   -0.00624   -0.01184   -0.00936
AFIX  43
H47   2    0.411337    0.195837   -0.008507    11.00000   -1.20000
AFIX   0
C48   1    0.525363   -0.012109    0.008974    11.00000    0.05490    0.04724 =
         0.03537   -0.01193   -0.00770   -0.01993
AFIX  43
H48   2    0.486085   -0.033607   -0.038311    11.00000   -1.20000
AFIX   0
C49   1    0.626626   -0.117447    0.059451    11.00000    0.05097    0.03455 =
         0.03572   -0.00862    0.00406   -0.02018
C50   1    0.682881   -0.086671    0.128947    11.00000    0.04562    0.03439 =
         0.03439    0.00028   -0.00302   -0.01445
AFIX  43
H50   2    0.752431   -0.158676    0.164037    11.00000   -1.20000
AFIX   0
C51   1    0.635979    0.051172    0.146521    11.00000    0.04055    0.03572 =
         0.03004   -0.00324   -0.00485   -0.01641
AFIX  43
H51   2    0.673152    0.072386    0.194531    11.00000   -1.20000
AFIX   0
C52   1    0.778021   -0.358510    0.083966    11.00000    0.12724    0.03343 =
         0.05218    0.00048   -0.00381   -0.02032
AFIX 137
H52A  2    0.786830   -0.447475    0.065064    11.00000   -1.50000
H52B  2    0.732511   -0.350889    0.142256    11.00000   -1.50000
H52C  2    0.893801   -0.352722    0.077452    11.00000   -1.50000
AFIX   0
HKLF 5


REM  cu_20220627_zh_wj_06_24_ome_0m_a.res in P1
REM wR2 = 0.1245, GooF = S = 1.039, Restrained GooF = 1.039 for all data
REM R1 = 0.0476 for 24581 Fo > 4sig(Fo) and 0.0561 for all 28420 data
REM 680 parameters refined using 3 restraints

END  
     
WGHT      0.0557      0.0000 

REM Highest difference peak  0.251,  deepest hole -0.252,  1-sigma level  0.045
Q1    1   0.5962 -0.3074  0.1968  11.00000  0.05    0.25
Q2    1   0.1266  0.3600 -0.2963  11.00000  0.05    0.21
Q3    1  -0.0983  1.3109 -0.1941  11.00000  0.05    0.20
Q4    1   0.1057  0.3937  0.3617  11.00000  0.05    0.19
Q5    1   0.3980  0.2327  0.2999  11.00000  0.05    0.18

  REM The information below was added by Olex2.
  REM
  REM R1 = 0.0476 for 24581 Fo > 4sig(Fo) and 0.0561 for all 28420 data
  REM 680 parameters refined using n/a restraints
  REM Highest difference peak 0.25, deepest hole -0.25
  REM Mean Shift 0, Max Shift 0.002.

  REM +++ Tabular Listing of Refinement Information +++
  REM R1_all = 0.0561
  REM R1_gt = 0.0476
  REM wR_ref = 0.1245
  REM GOOF = 1.039
  REM Shift_max = 0.002
  REM Shift_mean = 0
  REM Reflections_all = 28420
  REM Reflections_gt = 24581
  REM Parameters = 680
  REM Hole = -0.25
  REM Peak = 0.25
  REM Flack = -0.02(9)

  
