# Supplementary material for: Total syntheses of Tetrodotoxin and 9-epiTetrodotoxin
Source: Nat Commun. 2024 Jan 23;15:679. doi: 10.1038/s41467-024-45037-0 (PMC10806222; doi:10.1038/s41467-024-45037-0)
Supplement: Supplementary file 4 — Source Data [file 41467_2024_45037_MOESM4_ESM.zip › Surce Data 20231213/Surce Data New/Crystal Structure Source Data/CCDC-2184305/cu_20220627_Zh_Wj_06_24_OMe_0m.vrf]

# start Validation Reply Form
_vrf_PLAT699_cu_20220627_zh_wj_06_24_ome_0m
;
PROBLEM: Missing _exptl_crystal_description Value .......     Please Do !
RESPONSE: ...
;
# end Validation Reply Form
