# Supplementary material for: Total syntheses of Tetrodotoxin and 9-epiTetrodotoxin
Source: Nat Commun. 2024 Jan 23;15:679. doi: 10.1038/s41467-024-45037-0 (PMC10806222; doi:10.1038/s41467-024-45037-0)
Supplement: Supplementary file 4 — Source Data [file 41467_2024_45037_MOESM4_ESM.zip › Surce Data 20231213/Surce Data New/Crystal Structure Source Data/CCDC-2184305/cu_20220627_Zh_Wj_06_24_OMe_0m_tw.hkl]

  -3  -4 -19    2534     239   1
  -2  -4 -19    4234     610   1
  -1  -4 -19    1194     308   1
  -3  -3 -19    1182     366   1
  -2  -3 -19    1650     231   1
  -1  -3 -19     411     257   1
   0  -3 -19    6791     591   1
  -3  -2 -19     606     170   1
  -2  -2 -19     109     163   1
  -1  -2 -19     282     199   1
   0  -2 -19     475     282   1
  -3  -1 -19    2876     398   1
  -2  -1 -19    1297     225   1
  -1  -1 -19    1412     231   1
   0  -1 -19     396     186   1
   1  -1 -19     154     244   1
  -3   0 -19     860     282   1
  -2   0 -19    7060     420   1
  -1   0 -19     162     175   1
   0   0 -19    1171     231   1
   1   0 -19     475     295   1
  -2   1 -19    1425     347   1
  -1   1 -19     475     244   1
   0   1 -19     -14     150   1
   1   1 -19    1207     282   1
  -1   2 -19     873     270   1
   0   2 -19      26     145   1
  -3  -6 -18    2337     360   1
  -2  -6 -18    1198     257   1
  -4  -5 -18    3919     546   1
  -3  -5 -18    9984    1079   1
  -2  -5 -18    2581     245   1
  -1  -5 -18     629     194   1
   0  -5 -18     274     188   1
  -5  -4 -18    1400     282   1
  -4  -4 -18    3286     725   1
  -3  -4 -18    3673     347   1
  -2  -4 -18     180     165   1
  -1  -4 -18     341     210   1
   0  -4 -18    1612     398   1
   1  -4 -18     413     204   1
  -5  -3 -18    1579     295   1
  -4  -3 -18    1559     240   1
  -3  -3 -18     189     186   1
  -2  -3 -18    3103     305   1
  -1  -3 -18     717     202   1
   0  -3 -18     608     308   1
   1  -3 -18     246     211   1
  -5  -2 -18     565     231   1
  -4  -2 -18     193     244   1
  -3  -2 -18     603     228   1
  -2  -2 -18     758     398   1
  -1  -2 -18     243     189   1
   0  -2 -18    2305     362   1
   1  -2 -18     444     250   1
   2  -2 -18    4430     370   1
  -4  -1 -18    2276     629   1
  -3  -1 -18    1600     250   1
  -2  -1 -18     930     437   1
  -1  -1 -18    2055     327   1
   0  -1 -18    7011     714   1
   1  -1 -18     428     302   1
   2  -1 -18    2400     424   1
  -4   0 -18    9434     493   1
  -3   0 -18    1113     210   1
  -2   0 -18   12680     654   1
  -1   0 -18    3556     559   1
   0   0 -18    5557     458   1
   1   0 -18     -12     167   1
   2   0 -18     788     237   1
  -3   1 -18    5059     418   1
  -2   1 -18     973     180   1
  -1   1 -18   17063    1156   1
   0   1 -18     485     212   1
   1   1 -18    1595     404   1
  -3   2 -18    2665     239   1
  -2   2 -18    1446     216   1
  -1   2 -18    3340     398   1
   0   2 -18      23     186   1
   1   2 -18    4340     359   1
   2   2 -18    5791     526   1
  -2   3 -18    2427     443   1
  -1   3 -18     -64     231   1
   0   3 -18    7098     433   1
   1   3 -18     355     186   1
   2   3 -18    1221     597   1
   0   4 -18    6971     565   1
   1   4 -18     449     231   1
  -4  -7 -17     323     147   1
  -3  -7 -17     -45     212   1
  -2  -7 -17    3304     273   1
  -5  -6 -17    3207     494   1
  -4  -6 -17    1142     215   1
  -3  -6 -17    1865     195   1
  -2  -6 -17       7     175   1
  -1  -6 -17    3992     290   1
   0  -6 -17    1108     192   1
  -5  -5 -17    2074     254   1
  -4  -5 -17    2235     372   1
  -3  -5 -17     882     201   1
  -2  -5 -17    1427     373   1
  -1  -5 -17     156     169   1
   0  -5 -17    2322     263   1
   1  -5 -17    6817     702   1
  -6  -4 -17     603     205   1
  -5  -4 -17    5955     391   1
  -4  -4 -17    -126     181   1
  -3  -4 -17     807     198   1
  -2  -4 -17     658     177   1
  -1  -4 -17    1495     187   1
   0  -4 -17    -111     166   1
   1  -4 -17     105     177   1
   2  -4 -17     437     190   1
  -6  -3 -17     -39     180   1
  -5  -3 -17     560     327   1
  -4  -3 -17     743     217   1
  -3  -3 -17    1625     277   1
  -2  -3 -17     492     215   1
  -1  -3 -17     672     185   1
   0  -3 -17    3056     394   1
   1  -3 -17     154     195   1
   2  -3 -17    1138     302   1
  -5  -2 -17     557     186   1
  -4  -2 -17     835     175   1
  -3  -2 -17     973     327   1
  -2  -2 -17    2462     313   1
  -1  -2 -17     -80     193   1
   0  -2 -17   14855     669   1
   1  -2 -17    1145     719   1
   2  -2 -17     -46     228   1
   3  -2 -17    2044     302   1
  -5  -1 -17    3561     417   1
  -4  -1 -17     306     191   1
  -3  -1 -17    1630     232   1
  -2  -1 -17    3884     514   1
  -1  -1 -17     377     201   1
   0  -1 -17    1293     254   1
   1  -1 -17     -44     189   1
   2  -1 -17    4106     706   1
   3  -1 -17     770     366   1
  -5   0 -17    2093     289   1
  -4   0 -17    3744     411   1
  -3   0 -17    4160     290   1
  -2   0 -17    4350     526   1
  -1   0 -17     547     334   1
   0   0 -17     157     210   1
   1   0 -17    1664     280   1
   2   0 -17     807     296   1
   3   0 -17     386     230   1
  -4   1 -17     200     168   1
  -3   1 -17    2078     281   1
  -2   1 -17    2054     391   1
  -1   1 -17    5946     526   1
   0   1 -17    3333     375   1
   1   1 -17    1930     276   1
   2   1 -17    2253     380   1
   3   1 -17    1191     334   1
  -4   2 -17     138     126   1
  -3   2 -17    1179     180   1
  -2   2 -17    4770     334   1
  -1   2 -17    5438     640   1
   0   2 -17      33     308   1
   1   2 -17   14884     772   1
   2   2 -17    8227     545   1
   3   2 -17    3869     661   1
  -3   3 -17    1103     157   1
  -2   3 -17    4739     303   1
  -1   3 -17     974     186   1
   0   3 -17     188     199   1
   1   3 -17    7086     719   1
   2   3 -17     423     206   1
   3   3 -17      71     195   1
  -2   4 -17    3462     312   1
  -1   4 -17     149     163   1
   0   4 -17    1159     398   1
   1   4 -17     746     222   1
   2   4 -17    1751     411   1
   3   4 -17    3034     610   1
   0   5 -17     116     218   1
   1   5 -17     568     186   1
   2   5 -17    2018     398   1
  -4  -8 -16    6739    1020   1
  -3  -8 -16    3506     299   1
  -2  -8 -16    8390     454   1
  -5  -7 -16     331     170   1
  -4  -7 -16    3624     290   1
  -3  -7 -16    6287     417   1
  -2  -7 -16    2789     499   1
  -1  -7 -16    1083     186   1
   0  -7 -16    2051     208   1
  -6  -6 -16     572     157   1
  -5  -6 -16    1689     259   1
  -4  -6 -16     979     192   1
  -3  -6 -16     717     186   1
  -2  -6 -16     -13     160   1
  -1  -6 -16    5001     336   1
   0  -6 -16    3794     278   1
   1  -6 -16    1961     226   1
  -6  -5 -16     732     257   1
  -5  -5 -16    1138     236   1
  -4  -5 -16    5157     430   1
  -3  -5 -16     342     177   1
  -2  -5 -16    8567     916   1
  -1  -5 -16    3248     300   1
   0  -5 -16    4278     296   1
   1  -5 -16    3050     259   1
   2  -5 -16    2665     257   1
  -6  -4 -16    4272     449   1
  -5  -4 -16    5255     323   1
  -4  -4 -16    3087     790   1
  -3  -4 -16   17069     840   1
  -2  -4 -16     872     287   1
  -1  -4 -16     315     171   1
   0  -4 -16     589     206   1
   1  -4 -16    2175     244   1
   2  -4 -16     129     185   1
   3  -4 -16    1733     398   1
  -6  -3 -16    1843     230   1
  -5  -3 -16    2393     219   1
  -4  -3 -16     794     190   1
  -3  -3 -16    7072     735   1
  -2  -3 -16    3666     291   1
  -1  -3 -16   15845     539   1
   0  -3 -16     177     168   1
   1  -3 -16    2286     255   1
   2  -3 -16    3512     406   1
   3  -3 -16    1089     195   1
  -6  -2 -16     520     173   1
  -5  -2 -16    8449     809   1
  -4  -2 -16    4995     545   1
  -3  -2 -16   16203     655   1
  -2  -2 -16    3611     379   1
  -1  -2 -16     271     192   1
   0  -2 -16    3874     286   1
   1  -2 -16    4731     458   1
   2  -2 -16     733     210   1
   3  -2 -16    4633     335   1
   4  -2 -16     167     347   1
  -6  -1 -16    5452     349   1
  -5  -1 -16    1929     263   1
  -4  -1 -16    5465     429   1
  -3  -1 -16    2144     369   1
  -2  -1 -16    1774     309   1
  -1  -1 -16    4328     481   1
   0  -1 -16     523     225   1
   1  -1 -16    1368     227   1
   2  -1 -16    1720     364   1
   3  -1 -16    4776     732   1
   4  -1 -16    4500     397   1
  -6   0 -16     274     144   1
  -5   0 -16    1369     236   1
  -4   0 -16     152     204   1
  -3   0 -16    1074     247   1
  -2   0 -16     299     198   1
  -1   0 -16    8139    1355   1
   0   0 -16    1070     263   1
   1   0 -16    1704     307   1
   2   0 -16    2078     514   1
   3   0 -16     185     259   1
   4   0 -16    3242     385   1
  -5   1 -16    1332     212   1
  -4   1 -16     -21     186   1
  -3   1 -16     638     247   1
  -2   1 -16    9493     640   1
  -1   1 -16    3151     311   1
   0   1 -16    1851     305   1
   1   1 -16    2128     296   1
   2   1 -16    4494     374   1
   3   1 -16    1013     299   1
   4   1 -16    1157     301   1
  -5   2 -16     353     127   1
  -4   2 -16     559     209   1
  -3   2 -16    8790    1457   1
  -2   2 -16    1567     228   1
  -1   2 -16   19299     655   1
   0   2 -16    1913     338   1
   1   2 -16    6580     452   1
   2   2 -16    5163     398   1
   3   2 -16     207     185   1
   4   2 -16     589     247   1
  -4   3 -16     148     130   1
  -3   3 -16    2606     247   1
  -2   3 -16    -153     153   1
  -1   3 -16    5847     438   1
   0   3 -16    2887     403   1
   1   3 -16    8754     617   1
   2   3 -16    1579     360   1
   3   3 -16    1215     223   1
   4   3 -16    2923     331   1
  -3   4 -16     433     138   1
  -2   4 -16     -88     142   1
  -1   4 -16    3661     379   1
   0   4 -16     645     180   1
   1   4 -16   11117     693   1
   2   4 -16    6981     738   1
   3   4 -16    6748     467   1
   4   4 -16    7279     668   1
  -2   5 -16     104     144   1
  -1   5 -16    2175     268   1
   0   5 -16     482     209   1
   1   5 -16    1694     259   1
   2   5 -16    5213     591   1
   3   5 -16    4422     358   1
   0   6 -16    1952     372   1
   1   6 -16     385     282   1
   2   6 -16    4276     424   1
  -5  -8 -15     680     172   1
  -4  -8 -15    4731     482   1
  -3  -8 -15     393     214   1
  -2  -8 -15    1285     252   1
  -1  -8 -15    1198     203   1
  -6  -7 -15      64     231   1
  -5  -7 -15     103     177   1
  -4  -7 -15     475     181   1
  -3  -7 -15    4718     316   1
  -2  -7 -15   10423    1772   1
  -1  -7 -15    3256     380   1
   0  -7 -15     213     162   1
   1  -7 -15     414     244   1
  -7  -6 -15     -39     180   1
  -6  -6 -15    1438     334   1
  -5  -6 -15    4269     628   1
  -4  -6 -15    2604     263   1
  -3  -6 -15    7907     656   1
  -2  -6 -15   24293    1039   1
  -1  -6 -15    7156     534   1
   0  -6 -15    7571     426   1
   1  -6 -15    2516     227   1
   2  -6 -15    5585     668   1
  -7  -5 -15     906     163   1
  -6  -5 -15    1744     211   1
  -5  -5 -15    2973     693   1
  -4  -5 -15   16306     687   1
  -3  -5 -15    3931     321   1
  -2  -5 -15    7404     409   1
  -1  -5 -15     938     223   1
   0  -5 -15   16528     674   1
   1  -5 -15    6068     358   1
   2  -5 -15     869     188   1
   3  -5 -15    2992     591   1
  -7  -4 -15    2720     520   1
  -6  -4 -15    1766     239   1
  -5  -4 -15    3074     379   1
  -4  -4 -15    6045     765   1
  -3  -4 -15    4482     736   1
  -2  -4 -15    1407     241   1
  -1  -4 -15    3842     352   1
   0  -4 -15     733     224   1
   1  -4 -15    1670     252   1
   2  -4 -15     141     190   1
   3  -4 -15    7536    1027   1
  -7  -3 -15    4654     317   1
  -6  -3 -15   10205     841   1
  -5  -3 -15    6375     371   1
  -4  -3 -15   12620     912   1
  -3  -3 -15    3201     358   1
  -2  -3 -15   11377     541   1
  -1  -3 -15     833     197   1
   0  -3 -15    -152     178   1
   1  -3 -15    1019     226   1
   2  -3 -15    7090     427   1
   3  -3 -15    6858     370   1
   4  -3 -15     933     250   1
  -7  -2 -15    2278     217   1
  -6  -2 -15    3658     381   1
  -5  -2 -15    5638     828   1
  -4  -2 -15     373     195   1
  -3  -2 -15     706     259   1
  -2  -2 -15    5669     674   1
  -1  -2 -15    3662     376   1
   0  -2 -15     999     194   1
   1  -2 -15   18067     601   1
   2  -2 -15    3611     333   1
   3  -2 -15    3948     298   1
   4  -2 -15    1263     215   1
  -6  -1 -15    2171     268   1
  -5  -1 -15     438     208   1
  -4  -1 -15    9152     859   1
  -3  -1 -15    5305     416   1
  -2  -1 -15    1938     240   1
  -1  -1 -15    1304     219   1
   0  -1 -15     124     175   1
   1  -1 -15    1842     242   1
   2  -1 -15    3820     330   1
   3  -1 -15   12756     746   1
   4  -1 -15    3370     380   1
   5  -1 -15      13     295   1
  -6   0 -15    2197     239   1
  -5   0 -15     846     308   1
  -4   0 -15   15302     767   1
  -3   0 -15    6681     394   1
  -2   0 -15   12920     626   1
  -1   0 -15     494     202   1
   0   0 -15    3344     344   1
   1   0 -15    6705     478   1
   2   0 -15    1444     255   1
   3   0 -15    2514     372   1
   4   0 -15     -79     233   1
   5   0 -15      47     190   1
  -6   1 -15     295     231   1
  -5   1 -15     257     205   1
  -4   1 -15    3268     372   1
  -3   1 -15   28717    1257   1
  -2   1 -15   44866    1865   1
  -1   1 -15   13015     627   1
   0   1 -15    1995     298   1
   1   1 -15    6845     480   1
   2   1 -15    2378     319   1
   3   1 -15    2435     598   1
   4   1 -15     314     282   1
   5   1 -15    1736     261   1
  -5   2 -15    1507     253   1
  -4   2 -15    1605     277   1
  -3   2 -15    8948     599   1
  -2   2 -15    2687     358   1
  -1   2 -15   15125     719   1
   0   2 -15   39670    1354   1
   1   2 -15     151     232   1
   2   2 -15    1203     313   1
   3   2 -15     840     230   1
   4   2 -15     677     289   1
   5   2 -15    3068     379   1
  -5   3 -15    2161     240   1
  -4   3 -15    1246     231   1
  -3   3 -15    9241     613   1
  -2   3 -15   10269     676   1
  -1   3 -15    4306     291   1
   0   3 -15    8313     473   1
   1   3 -15   18796     994   1
   2   3 -15    6332     441   1
   3   3 -15    3462     338   1
   4   3 -15     545     263   1
   5   3 -15    1759     278   1
  -4   4 -15     169     157   1
  -3   4 -15     113     166   1
  -2   4 -15    4899     340   1
  -1   4 -15     871     212   1
   0   4 -15     851     228   1
   1   4 -15     238     259   1
   2   4 -15     687     263   1
   3   4 -15    1898     275   1
   4   4 -15    1146     308   1
   5   4 -15     989     241   1
  -3   5 -15     195     136   1
  -2   5 -15     581     169   1
  -1   5 -15    3261     539   1
   0   5 -15     286     185   1
   1   5 -15     787     198   1
   2   5 -15     299     231   1
   3   5 -15    3930    1233   1
   4   5 -15      99     172   1
  -2   6 -15    1312     200   1
  -1   6 -15     879     257   1
   0   6 -15    1093     219   1
   1   6 -15     410     182   1
   2   6 -15     299     212   1
   3   6 -15    1514     267   1
   4   6 -15     295     270   1
   0   7 -15     902     176   1
   1   7 -15     257     270   1
   2   7 -15    1091     334   1
  -5  -9 -14    1891     234   1
  -4  -9 -14    3252     270   1
  -3  -9 -14    1128     340   1
  -2  -9 -14     629     257   1
  -1  -9 -14     626     181   1
  -6  -8 -14    3829     294   1
  -5  -8 -14    1979     214   1
  -4  -8 -14    1204     193   1
  -3  -8 -14    2449     221   1
  -2  -8 -14     118     194   1
  -1  -8 -14     340     213   1
   0  -8 -14     218     134   1
  -7  -7 -14    3223     372   1
  -6  -7 -14    1540     282   1
  -5  -7 -14     210     164   1
  -4  -7 -14    3552     438   1
  -3  -7 -14    5037     332   1
  -2  -7 -14   15985     735   1
  -1  -7 -14     753     353   1
   0  -7 -14     675     189   1
   1  -7 -14     568     187   1
  -7  -6 -14    1348     222   1
  -6  -6 -14    4546     274   1
  -5  -6 -14    5301     336   1
  -4  -6 -14     235     184   1
  -3  -6 -14    4188     318   1
  -2  -6 -14    1973     254   1
  -1  -6 -14    6475     498   1
   0  -6 -14   18218     721   1
   1  -6 -14    1872     343   1
   2  -6 -14    2705     665   1
  -7  -5 -14    3797     299   1
  -6  -5 -14    8358     770   1
  -5  -5 -14    8257     380   1
  -4  -5 -14    3369     524   1
  -3  -5 -14     236     196   1
  -2  -5 -14   28571     963   1
  -1  -5 -14    9466     492   1
   0  -5 -14   12916     702   1
   1  -5 -14    3557     348   1
   2  -5 -14   12667     523   1
   3  -5 -14     372     190   1
  -7  -4 -14    3672     488   1
  -6  -4 -14    3162     254   1
  -5  -4 -14    1165     202   1
  -4  -4 -14    1763     223   1
  -3  -4 -14    9597     505   1
  -2  -4 -14   36225    1177   1
  -1  -4 -14    1733     272   1
   0  -4 -14     158     254   1
   1  -4 -14   10760     503   1
   2  -4 -14   26619     889   1
   3  -4 -14   10589     458   1
   4  -4 -14    3899     345   1
  -7  -3 -14    3928     312   1
  -6  -3 -14    4305     368   1
  -5  -3 -14   10670     626   1
  -4  -3 -14    6221     719   1
  -3  -3 -14    1662     300   1
  -2  -3 -14     -24     191   1
  -1  -3 -14    8815     474   1
   0  -3 -14   24829     964   1
   1  -3 -14    5508     363   1
   2  -3 -14    6546     404   1
   3  -3 -14    2937     317   1
   4  -3 -14    4158     365   1
  -7  -2 -14     850     188   1
  -6  -2 -14   10880     595   1
  -5  -2 -14    6058     821   1
  -4  -2 -14   16447     655   1
  -3  -2 -14    2163     413   1
  -2  -2 -14     891     220   1
  -1  -2 -14   20080     745   1
   0  -2 -14     252     190   1
   1  -2 -14    9849     423   1
   2  -2 -14    2556     330   1
   3  -2 -14    1254     240   1
   4  -2 -14     278     172   1
   5  -2 -14     591     372   1
  -7  -1 -14    1189     238   1
  -6  -1 -14    1392     245   1
  -5  -1 -14     817     559   1
  -4  -1 -14    6910     453   1
  -3  -1 -14   18811     745   1
  -2  -1 -14    5693     322   1
  -1  -1 -14    2352     229   1
   0  -1 -14   12958     489   1
   1  -1 -14    3189     248   1
   2  -1 -14   13669     551   1
   3  -1 -14     193     183   1
   4  -1 -14    2460     268   1
   5  -1 -14    1400     552   1
  -7   0 -14    2350     321   1
  -6   0 -14   15334    1220   1
  -5   0 -14    7842     536   1
  -4   0 -14    2409     365   1
  -3   0 -14    4205     343   1
  -2   0 -14     537     219   1
  -1   0 -14     874     207   1
   0   0 -14    4340     326   1
   1   0 -14    3403     272   1
   2   0 -14    9783     460   1
   3   0 -14   16128     667   1
   4   0 -14    5654     602   1
   5   0 -14     554     237   1
  -6   1 -14     910     204   1
  -5   1 -14    8321    1130   1
  -4   1 -14    5935     499   1
  -3   1 -14    1339     276   1
  -2   1 -14   20115     759   1
  -1   1 -14   22483     881   1
   0   1 -14   12471     550   1
   1   1 -14    3017     340   1
   2   1 -14    2393     305   1
   3   1 -14    6299     432   1
   4   1 -14     559     266   1
   5   1 -14    5741     502   1
   6   1 -14    1258     360   1
  -6   2 -14    5085     501   1
  -5   2 -14     409     204   1
  -4   2 -14    6264     490   1
  -3   2 -14    7890     586   1
  -2   2 -14     114     194   1
  -1   2 -14    4381     361   1
   0   2 -14   43246    1469   1
   1   2 -14   14959     736   1
   2   2 -14   12004     597   1
   3   2 -14    1907     284   1
   4   2 -14    7387     559   1
   5   2 -14    8507    1194   1
   6   2 -14    1138     233   1
  -5   3 -14    4571     770   1
  -4   3 -14     263     234   1
  -3   3 -14      56     212   1
  -2   3 -14     955     281   1
  -1   3 -14    6623     485   1
   0   3 -14     340     179   1
   1   3 -14   19188    1062   1
   2   3 -14   42591    4550   1
   3   3 -14   16495     704   1
   4   3 -14    2138     283   1
   5   3 -14    3972     453   1
   6   3 -14    -135     157   1
  -4   4 -14    1151     179   1
  -3   4 -14    2079     240   1
  -2   4 -14    2950     314   1
  -1   4 -14    2595     247   1
   0   4 -14    8916     444   1
   1   4 -14    7249     561   1
   2   4 -14    2375     316   1
   3   4 -14   11994     609   1
   4   4 -14     187     204   1
   5   4 -14    1879     323   1
  -4   5 -14    2062     327   1
  -3   5 -14    2899     251   1
  -2   5 -14    6770     419   1
  -1   5 -14    1985     338   1
   0   5 -14    5084     371   1
   1   5 -14    4585     363   1
   2   5 -14    8584    1541   1
   3   5 -14    7928     499   1
   4   5 -14     385     197   1
   5   5 -14    2234     303   1
  -2   6 -14     348     250   1
  -1   6 -14    -282     282   1
   0   6 -14    2423     404   1
   1   6 -14    4969     355   1
   2   6 -14    4599     439   1
   3   6 -14    3039     501   1
   4   6 -14    1414     261   1
   5   6 -14     437     257   1
  -1   7 -14    1144     219   1
   0   7 -14     386     191   1
   1   7 -14    2785     305   1
   2   7 -14     905     327   1
   3   7 -14     654     206   1
   4   7 -14      64     218   1
   2   8 -14     745     270   1
  -4 -10 -13     681     231   1
  -3 -10 -13    2427     321   1
  -6  -9 -13    1190     191   1
  -5  -9 -13    4889     400   1
  -4  -9 -13    1774     191   1
  -3  -9 -13    1039     225   1
  -2  -9 -13    5356     591   1
  -1  -9 -13     539     224   1
   0  -9 -13     -43     177   1
  -7  -8 -13    1605     295   1
  -6  -8 -13    4396     522   1
  -5  -8 -13    1350     200   1
  -4  -8 -13    9879    1393   1
  -3  -8 -13    2979     372   1
  -2  -8 -13    8643     539   1
  -1  -8 -13    2659     298   1
   0  -8 -13      83     165   1
   1  -8 -13    1091     234   1
  -7  -7 -13    1288     218   1
  -6  -7 -13    -117     129   1
  -5  -7 -13    3031     339   1
  -4  -7 -13    5202     343   1
  -3  -7 -13     859     207   1
  -2  -7 -13    8591     446   1
  -1  -7 -13    5573     448   1
   0  -7 -13     500     192   1
   1  -7 -13    1706     204   1
   2  -7 -13     217     169   1
  -8  -6 -13    2722     227   1
  -7  -6 -13    2196     271   1
  -6  -6 -13    5718     465   1
  -5  -6 -13    1069     175   1
  -4  -6 -13    2359     275   1
  -3  -6 -13    6647     392   1
  -2  -6 -13   58492    1707   1
  -1  -6 -13   42086    1638   1
   0  -6 -13     441     247   1
   1  -6 -13    3546     309   1
   2  -6 -13     259     204   1
   3  -6 -13     580     206   1
  -8  -5 -13    5864     349   1
  -7  -5 -13      20     204   1
  -6  -5 -13    4590     350   1
  -5  -5 -13   10582     533   1
  -4  -5 -13    6829     364   1
  -3  -5 -13   20935     754   1
  -2  -5 -13   18315     702   1
  -1  -5 -13   13656     589   1
   0  -5 -13  112220    3499   1
   1  -5 -13   31891    1044   1
   2  -5 -13    8863     655   1
   3  -5 -13     985     240   1
   4  -5 -13    1489     308   1
  -8  -4 -13    1815     203   1
  -7  -4 -13    4927     578   1
  -6  -4 -13     449     227   1
  -5  -4 -13   19592     930   1
  -4  -4 -13   33699     945   1
  -3  -4 -13     528     241   1
  -2  -4 -13   39073    1245   1
  -1  -4 -13    3234     622   1
   0  -4 -13    5885     380   1
   1  -4 -13    1609     256   1
   2  -4 -13    3032     299   1
   3  -4 -13    3269     299   1
   4  -4 -13    4723     412   1
  -8  -3 -13    -103     193   1
  -7  -3 -13    3338     437   1
  -6  -3 -13   15541     785   1
  -5  -3 -13    2614     346   1
  -4  -3 -13   30359     884   1
  -3  -3 -13   11085     611   1
  -2  -3 -13    3375     301   1
  -1  -3 -13    8976     477   1
   0  -3 -13   29792    1055   1
   1  -3 -13     711     241   1
   2  -3 -13   21712     930   1
   3  -3 -13    1125     313   1
   4  -3 -13    1090     250   1
   5  -3 -13     519     225   1
  -8  -2 -13    2761     308   1
  -7  -2 -13     592     194   1
  -6  -2 -13    2501     318   1
  -5  -2 -13    1770     285   1
  -4  -2 -13    5920     523   1
  -3  -2 -13   32631     907   1
  -2  -2 -13    7381     360   1
  -1  -2 -13    4786     415   1
   0  -2 -13    6348     558   1
   1  -2 -13    1632     218   1
   2  -2 -13   32608    1174   1
   3  -2 -13    4139     309   1
   4  -2 -13    2851     280   1
   5  -2 -13       0     308   1
  -7  -1 -13     734     526   1
  -6  -1 -13   17891    1361   1
  -5  -1 -13    8104     694   1
  -4  -1 -13   18822     718   1
  -3  -1 -13    2449     257   1
  -2  -1 -13   17113    1279   1
  -1  -1 -13    6699     522   1
   0  -1 -13    6555     359   1
   1  -1 -13    7174     423   1
   2  -1 -13    1257     220   1
   3  -1 -13    1194     225   1
   4  -1 -13   15689     582   1
   5  -1 -13    7756     463   1
   6  -1 -13    1025     201   1
  -7   0 -13    1528     295   1
  -6   0 -13    3543     349   1
  -5   0 -13   12020     642   1
  -4   0 -13   45353    1574   1
  -3   0 -13   18395     720   1
  -2   0 -13    4869     366   1
  -1   0 -13    7688     377   1
   0   0 -13    3143     278   1
   1   0 -13    2395     220   1
   2   0 -13    1749     209   1
   3   0 -13     643     214   1
   4   0 -13    6316     388   1
   5   0 -13    1183     259   1
   6   0 -13    3216     308   1
  -7   1 -13    7664     591   1
  -6   1 -13     542     199   1
  -5   1 -13     904     239   1
  -4   1 -13   11586     641   1
  -3   1 -13   20881     943   1
  -2   1 -13   21179     825   1
  -1   1 -13   10081     681   1
   0   1 -13     136     183   1
   1   1 -13    6081     559   1
   2   1 -13    2750     268   1
   3   1 -13    8836     490   1
   4   1 -13   10391     697   1
   5   1 -13    2957     361   1
   6   1 -13     308     316   1
  -6   2 -13    1130     308   1
  -5   2 -13    1200     293   1
  -4   2 -13    1212     315   1
  -3   2 -13    3097     341   1
  -2   2 -13    5382     359   1
  -1   2 -13   15247     692   1
   0   2 -13   15633     634   1
   1   2 -13    9604     696   1
   2   2 -13     191     226   1
   3   2 -13    2896     334   1
   4   2 -13    1120     322   1
   5   2 -13    2797     378   1
   6   2 -13    2009     292   1
  -6   3 -13    1420     195   1
  -5   3 -13     924     321   1
  -4   3 -13    2534     326   1
  -3   3 -13    3699     578   1
  -2   3 -13    2177     359   1
  -1   3 -13   13476     661   1
   0   3 -13    3021     325   1
   1   3 -13   14469     615   1
   2   3 -13   22547     859   1
   3   3 -13    6304     435   1
   4   3 -13   10472     587   1
   5   3 -13     502     269   1
   6   3 -13    1520     398   1
  -5   4 -13    4478     366   1
  -4   4 -13     873     192   1
  -3   4 -13    3242     385   1
  -2   4 -13    1148     312   1
  -1   4 -13   11301     780   1
   0   4 -13   26476     857   1
   1   4 -13     353     213   1
   2   4 -13     270     250   1
   3   4 -13    2251     307   1
   4   4 -13   15938     796   1
   5   4 -13    1751     317   1
   6   4 -13     321     221   1
  -4   5 -13    2891     404   1
  -3   5 -13    3212     266   1
  -2   5 -13    7200     518   1
  -1   5 -13   10758     575   1
   0   5 -13     692     192   1
   1   5 -13    5222     664   1
   2   5 -13    3391     323   1
   3   5 -13    8144     533   1
   4   5 -13     751     215   1
   5   5 -13    2721     360   1
   6   5 -13    5584     420   1
  -3   6 -13    1361     227   1
  -2   6 -13     486     178   1
  -1   6 -13    5544     498   1
   0   6 -13    1481     488   1
   1   6 -13    1198     232   1
   2   6 -13    3669     444   1
   3   6 -13    6908     554   1
   4   6 -13    1081     222   1
   5   6 -13     295     209   1
   6   6 -13     428     257   1
  -2   7 -13     565     244   1
  -1   7 -13    6634     463   1
   0   7 -13   13134    1367   1
   1   7 -13    4360     462   1
   2   7 -13    5315     350   1
   3   7 -13     -10     208   1
   4   7 -13    1116     245   1
   5   7 -13     103     218   1
   0   8 -13      31     154   1
   1   8 -13     590     263   1
   2   8 -13    1108     238   1
   3   8 -13    3438     372   1
   4   8 -13    -193     193   1
  -6 -10 -12      39     244   1
  -5 -10 -12    1972     213   1
  -4 -10 -12    2355     195   1
  -3 -10 -12     582     181   1
  -2 -10 -12    1066     244   1
  -7  -9 -12    3192     259   1
  -6  -9 -12    4403     285   1
  -5  -9 -12    8153     399   1
  -4  -9 -12    1498     202   1
  -3  -9 -12    2896     313   1
  -2  -9 -12    3443     311   1
  -1  -9 -12     267     172   1
   0  -9 -12    3319     482   1
  -7  -8 -12    1096     151   1
  -6  -8 -12    3368     261   1
  -5  -8 -12   10817     491   1
  -4  -8 -12    1592     232   1
  -3  -8 -12    3002     312   1
  -2  -8 -12     -51     295   1
  -1  -8 -12    4162     368   1
   0  -8 -12    1164     317   1
   1  -8 -12     284     190   1
   2  -8 -12    3351     449   1
  -8  -7 -12    1477     462   1
  -7  -7 -12      69     140   1
  -6  -7 -12    2346     291   1
  -5  -7 -12    2213     250   1
  -4  -7 -12    1180     224   1
  -3  -7 -12    9075     490   1
  -2  -7 -12   14728     599   1
  -1  -7 -12    1319     279   1
   0  -7 -12   16853    1547   1
   1  -7 -12     448     197   1
   2  -7 -12    8936     480   1
   3  -7 -12     180     205   1
  -8  -6 -12    4297     674   1
  -7  -6 -12     540     164   1
  -6  -6 -12    5966     316   1
  -5  -6 -12    2008     375   1
  -4  -6 -12   18333    1093   1
  -3  -6 -12   12409     632   1
  -2  -6 -12     733     235   1
  -1  -6 -12    6062     372   1
   0  -6 -12   10631     610   1
   1  -6 -12    1299     239   1
   2  -6 -12    5612     403   1
   3  -6 -12     157     185   1
  -8  -5 -12     845     263   1
  -7  -5 -12    1386     424   1
  -6  -5 -12    5099     469   1
  -5  -5 -12   46099    1334   1
  -4  -5 -12    1564     200   1
  -3  -5 -12    2439     298   1
  -2  -5 -12    2331     299   1
  -1  -5 -12     564     194   1
   0  -5 -12   25440    1040   1
   1  -5 -12   22386     877   1
   2  -5 -12    6339     382   1
   3  -5 -12    1654     342   1
   4  -5 -12    2828     406   1
  -8  -4 -12    4457     404   1
  -7  -4 -12    7536     485   1
  -6  -4 -12     279     258   1
  -5  -4 -12   11665     461   1
  -4  -4 -12    3220     253   1
  -3  -4 -12    5017     338   1
  -2  -4 -12   10464     602   1
  -1  -4 -12     505     219   1
   0  -4 -12    1364     389   1
   1  -4 -12   16842    1920   1
   2  -4 -12   54915    2047   1
   3  -4 -12    3293     291   1
   4  -4 -12    2997     326   1
   5  -4 -12    3839     449   1
  -8  -3 -12     587     179   1
  -7  -3 -12    1320     276   1
  -6  -3 -12    4778     582   1
  -5  -3 -12    2393     391   1
  -4  -3 -12   31268     876   1
  -3  -3 -12    1629     202   1
  -2  -3 -12    4719     321   1
  -1  -3 -12    4180     310   1
   0  -3 -12   60454    2001   1
   1  -3 -12    2461     335   1
   2  -3 -12   20130     699   1
   3  -3 -12   12000     556   1
   4  -3 -12    2810     367   1
   5  -3 -12     677     236   1
  -8  -2 -12    3749     398   1
  -7  -2 -12    7316     385   1
  -6  -2 -12    4008     326   1
  -5  -2 -12    7474     426   1
  -4  -2 -12   16139     627   1
  -3  -2 -12    2011     250   1
  -2  -2 -12   27621    1557   1
  -1  -2 -12    7390     397   1
   0  -2 -12   29504     987   1
   1  -2 -12    1671     218   1
   2  -2 -12   39625    1692   1
   3  -2 -12    7182     455   1
   4  -2 -12      39     171   1
   5  -2 -12     449     222   1
   6  -2 -12     -27     253   1
  -8  -1 -12     180     193   1
  -7  -1 -12    3843     504   1
  -6  -1 -12   15719     781   1
  -5  -1 -12    3833     318   1
  -4  -1 -12    4115     294   1
  -3  -1 -12    5525     547   1
  -2  -1 -12   10175     553   1
  -1  -1 -12   12381     439   1
   0  -1 -12     689     171   1
   1  -1 -12   18481     574   1
   2  -1 -12    2349     245   1
   3  -1 -12   15135     586   1
   4  -1 -12    1215     226   1
   5  -1 -12    1174     207   1
   6  -1 -12     473     240   1
  -7   0 -12    1247     259   1
  -6   0 -12    4008     322   1
  -5   0 -12    8476     473   1
  -4   0 -12   19892     786   1
  -3   0 -12   28964    1277   1
  -2   0 -12   18000    1505   1
  -1   0 -12   11824     472   1
   0   0 -12   55195    1160   1
   1   0 -12   16316     483   1
   2   0 -12    8944     517   1
   3   0 -12   11463     505   1
   4   0 -12    3775     313   1
   5   0 -12     617     206   1
   6   0 -12     462     462   1
  -7   1 -12     950     270   1
  -6   1 -12     375     178   1
  -5   1 -12     177     187   1
  -4   1 -12   14792     806   1
  -3   1 -12   31196    1182   1
  -2   1 -12   11504     590   1
  -1   1 -12    6891     364   1
   0   1 -12   19978     639   1
   1   1 -12    4656     262   1
   2   1 -12   16277     638   1
   3   1 -12   19755     716   1
   4   1 -12    4127     349   1
   5   1 -12     597     266   1
   6   1 -12      37     191   1
  -6   2 -12    1361     334   1
  -5   2 -12    2846     239   1
  -4   2 -12   11480     520   1
  -3   2 -12   26186     904   1
  -2   2 -12   45795    2537   1
  -1   2 -12   17307     766   1
   0   2 -12   17641     760   1
   1   2 -12   16043     634   1
   2   2 -12    5026     393   1
   3   2 -12    6037     430   1
   4   2 -12   11891    1461   1
   5   2 -12    2703     370   1
   6   2 -12    2222     346   1
   7   2 -12     475     321   1
  -6   3 -12    2636     661   1
  -5   3 -12      90     200   1
  -4   3 -12    3025     350   1
  -3   3 -12     953     226   1
  -2   3 -12   23243    1329   1
  -1   3 -12    7210    1100   1
   0   3 -12    3147     333   1
   1   3 -12    5510     325   1
   2   3 -12   25389    1016   1
   3   3 -12   15105    1060   1
   4   3 -12    5916     430   1
   5   3 -12    8293     999   1
   6   3 -12   10137     702   1
   7   3 -12    3505     578   1
  -5   4 -12     276     182   1
  -4   4 -12    2554     278   1
  -3   4 -12    9794     526   1
  -2   4 -12    4514     367   1
  -1   4 -12   10967     810   1
   0   4 -12      17     182   1
   1   4 -12   18564     691   1
   2   4 -12    2168     317   1
   3   4 -12     673     257   1
   4   4 -12     575     248   1
   5   4 -12     992     308   1
   6   4 -12    3423     436   1
   7   4 -12    4136     324   1
  -5   5 -12     896     208   1
  -4   5 -12    4407     532   1
  -3   5 -12    4753     298   1
  -2   5 -12    2300     271   1
  -1   5 -12    6621     449   1
   0   5 -12    2372     267   1
   1   5 -12     165     213   1
   2   5 -12    1874     371   1
   3   5 -12    4117     380   1
   4   5 -12    6920     824   1
   5   5 -12    5956     574   1
   6   5 -12    4150     407   1
  -4   6 -12    1883     226   1
  -3   6 -12    1066     271   1
  -2   6 -12    -128     161   1
  -1   6 -12    8555     498   1
   0   6 -12   18823    1301   1
   1   6 -12   16470     721   1
   2   6 -12    2172     317   1
   3   6 -12   13532     665   1
   4   6 -12    9968     553   1
   5   6 -12    1392     299   1
   6   6 -12     293     219   1
  -3   7 -12    1515     295   1
  -2   7 -12      52     175   1
  -1   7 -12    5442     969   1
   0   7 -12    4431     429   1
   1   7 -12    4188     364   1
   2   7 -12    6324     415   1
   3   7 -12    2075     262   1
   4   7 -12     173     218   1
   5   7 -12    2953     331   1
   6   7 -12     860     282   1
  -1   8 -12    3544     437   1
   0   8 -12    1622     392   1
   1   8 -12    5958     603   1
   2   8 -12     734     279   1
   3   8 -12     385     208   1
   4   8 -12    1528     347   1
   5   8 -12    2298     360   1
   1   9 -12    2311     334   1
   2   9 -12    1374     282   1
  -6 -10 -11    5292    1002   1
  -5 -10 -11     413     143   1
  -4 -10 -11    2520     270   1
  -3 -10 -11    6931     693   1
  -2 -10 -11    2414     321   1
  -1 -10 -11    1541     282   1
  -7  -9 -11     470     270   1
  -6  -9 -11    1348     228   1
  -5  -9 -11    4133     344   1
  -4  -9 -11    1082     282   1
  -3  -9 -11    2838     239   1
  -2  -9 -11    1515     392   1
  -1  -9 -11    2487     263   1
   0  -9 -11     495     185   1
   1  -9 -11    1027     334   1
  -8  -8 -11    3105     247   1
  -7  -8 -11      71     129   1
  -6  -8 -11    5049     328   1
  -5  -8 -11    4007     367   1
  -4  -8 -11   15205    1457   1
  -3  -8 -11    4804     398   1
  -2  -8 -11    5239     356   1
  -1  -8 -11    2261     327   1
   0  -8 -11    5325     408   1
   1  -8 -11     313     175   1
   2  -8 -11     693     270   1
  -8  -7 -11    1218     199   1
  -7  -7 -11    1637     169   1
  -6  -7 -11    7044     382   1
  -5  -7 -11    3985     648   1
  -4  -7 -11   26236    1107   1
  -3  -7 -11    2509     323   1
  -2  -7 -11   25485    1247   1
  -1  -7 -11    1206     258   1
   0  -7 -11     944     250   1
   1  -7 -11    1075     216   1
   2  -7 -11     976     226   1
   3  -7 -11     327     190   1
  -8  -6 -11     327     182   1
  -7  -6 -11    3674     264   1
  -6  -6 -11   13277     553   1
  -5  -6 -11     489     311   1
  -4  -6 -11     989     244   1
  -3  -6 -11   13231    1031   1
  -2  -6 -11    9883     593   1
  -1  -6 -11   39413    1178   1
   0  -6 -11   20066    1286   1
   1  -6 -11   11626    1067   1
   2  -6 -11     175     211   1
   3  -6 -11     504     219   1
   4  -6 -11    1746     334   1
  -8  -5 -11    7926     491   1
  -7  -5 -11    1430     270   1
  -6  -5 -11    7853     670   1
  -5  -5 -11    2134     271   1
  -4  -5 -11   35956    1480   1
  -3  -5 -11   10379     586   1
  -2  -5 -11    4650     494   1
  -1  -5 -11   70701    2314   1
   0  -5 -11   26537    1195   1
   1  -5 -11    6561    1213   1
   2  -5 -11   24932     925   1
   3  -5 -11     742     259   1
   4  -5 -11    1841     274   1
  -8  -4 -11     342     175   1
  -7  -4 -11   13447    1079   1
  -6  -4 -11    3960     295   1
  -5  -4 -11   11103     437   1
  -4  -4 -11   10271     867   1
  -3  -4 -11   18888     597   1
  -2  -4 -11    3951     363   1
  -1  -4 -11    9562     591   1
   0  -4 -11   11235     494   1
   1  -4 -11   48127    1732   1
   2  -4 -11    7076     445   1
   3  -4 -11   10033     501   1
   4  -4 -11    5165     425   1
   5  -4 -11      72     201   1
  -8  -3 -11    3357     298   1
  -7  -3 -11    1295     212   1
  -6  -3 -11   13365     577   1
  -5  -3 -11    8096     363   1
  -4  -3 -11    2510     223   1
  -3  -3 -11   17721     547   1
  -2  -3 -11    3753     409   1
  -1  -3 -11    6295     746   1
   0  -3 -11  107378    2865   1
   1  -3 -11    5821     389   1
   2  -3 -11    1632     254   1
   3  -3 -11     448     190   1
   4  -3 -11    5337     381   1
   5  -3 -11    3131     321   1
   6  -3 -11    4982     488   1
  -8  -2 -11     158     172   1
  -7  -2 -11    9469     456   1
  -6  -2 -11     237     178   1
  -5  -2 -11   11307     551   1
  -4  -2 -11    3001     226   1
  -3  -2 -11   10901     386   1
  -2  -2 -11   71260    1818   1
  -1  -2 -11    9255     426   1
   0  -2 -11     819     170   1
   1  -2 -11    2650     234   1
   2  -2 -11   10899     538   1
   3  -2 -11   15159     581   1
   4  -2 -11    1165     230   1
   5  -2 -11    2848     304   1
   6  -2 -11    5540     841   1
  -8  -1 -11    2383     456   1
  -7  -1 -11    6857     395   1
  -6  -1 -11    5456     910   1
  -5  -1 -11    5615     378   1
  -4  -1 -11   10394     874   1
  -3  -1 -11    2247     177   1
  -2  -1 -11   33509     951   1
  -1  -1 -11   35995    1323   1
   0  -1 -11  134822    2807   1
   1  -1 -11     253     138   1
   2  -1 -11    7075     395   1
   3  -1 -11    3624     297   1
   4  -1 -11   10440     880   1
   5  -1 -11    3134     275   1
   6  -1 -11    1043     252   1
  -8   0 -11      23     151   1
  -7   0 -11    2711     533   1
  -6   0 -11    1581     224   1
  -5   0 -11   18593     609   1
  -4   0 -11   16276     646   1
  -3   0 -11    4976     295   1
  -2   0 -11     172     169   1
  -1   0 -11    7916     328   1
   0   0 -11   24481     622   1
   1   0 -11    2743     198   1
   2   0 -11   37494     920   1
   3   0 -11    -125     170   1
   4   0 -11   22616     751   1
   5   0 -11   24114     766   1
   6   0 -11    6642     510   1
   7   0 -11    2134     462   1
  -7   1 -11     354     191   1
  -6   1 -11    7293     361   1
  -5   1 -11     263     170   1
  -4   1 -11    6270     345   1
  -3   1 -11   46501    1224   1
  -2   1 -11   55008    1590   1
  -1   1 -11   25956     723   1
   0   1 -11     165     126   1
   1   1 -11    5176     255   1
   2   1 -11    7370     384   1
   3   1 -11   16996     551   1
   4   1 -11   31860     940   1
   5   1 -11    8122     486   1
   6   1 -11   10431     643   1
   7   1 -11     215     197   1
  -7   2 -11    2648     302   1
  -6   2 -11    4781     498   1
  -5   2 -11    6025     404   1
  -4   2 -11    3092     271   1
  -3   2 -11   43951    1163   1
  -2   2 -11    4383     530   1
  -1   2 -11    2499     267   1
   0   2 -11     985     191   1
   1   2 -11   10614     435   1
   2   2 -11   18616     726   1
   3   2 -11   12233     606   1
   4   2 -11    4790     513   1
   5   2 -11    2507     423   1
   6   2 -11    5411     375   1
   7   2 -11    2726     285   1
  -6   3 -11    1262     193   1
  -5   3 -11    4946     406   1
  -4   3 -11    7401     407   1
  -3   3 -11   22113     904   1
  -2   3 -11   15171     873   1
  -1   3 -11   19340     615   1
   0   3 -11    1356     253   1
   1   3 -11   27165     737   1
   2   3 -11   11861     720   1
   3   3 -11    8317     509   1
   4   3 -11   21822     846   1
   5   3 -11   12874    1122   1
   6   3 -11    9397     607   1
   7   3 -11    2306     417   1
  -6   4 -11    5080     404   1
  -5   4 -11    9863     467   1
  -4   4 -11    5664     383   1
  -3   4 -11   13290     604   1
  -2   4 -11    2246     274   1
  -1   4 -11    9679     595   1
   0   4 -11   27760    1037   1
   1   4 -11   12109     508   1
   2   4 -11   52763    1529   1
   3   4 -11   64335    1893   1
   4   4 -11   34858    1191   1
   5   4 -11    3154     420   1
   6   4 -11    4657     607   1
   7   4 -11    5327     443   1
  -5   5 -11    5885     324   1
  -4   5 -11    2656     263   1
  -3   5 -11    2421     236   1
  -2   5 -11   12431     537   1
  -1   5 -11    4561     425   1
   0   5 -11    7362     513   1
   1   5 -11    1254     235   1
   2   5 -11   23685    1352   1
   3   5 -11    8284     714   1
   4   5 -11    3390     482   1
   5   5 -11   13709     740   1
   6   5 -11    3576     390   1
   7   5 -11    2464     302   1
  -4   6 -11    2036     268   1
  -3   6 -11    2793     266   1
  -2   6 -11    9698     440   1
  -1   6 -11     940     204   1
   0   6 -11   26480    1018   1
   1   6 -11   10580     593   1
   2   6 -11    1346     263   1
   3   6 -11    7417     435   1
   4   6 -11      58     195   1
   5   6 -11    2261     333   1
   6   6 -11   11285     674   1
  -3   7 -11     681     270   1
  -2   7 -11     616     227   1
  -1   7 -11    1143     411   1
   0   7 -11    1697     437   1
   1   7 -11    1102     243   1
   2   7 -11    1964     274   1
   3   7 -11    2291     282   1
   4   7 -11     560     225   1
   5   7 -11     571     254   1
   6   7 -11    2015     295   1
  -2   8 -11     321     244   1
  -1   8 -11     593     222   1
   0   8 -11    3736     552   1
   1   8 -11    2121     326   1
   2   8 -11      22     169   1
   3   8 -11    1272     231   1
   4   8 -11     514     321   1
   5   8 -11    1965     385   1
   6   8 -11    5303     539   1
   0   9 -11     -90     218   1
   1   9 -11     218     257   1
   2   9 -11      26     231   1
   3   9 -11    2153     254   1
   4   9 -11    1181     308   1
   5   9 -11    9487     693   1
  -5 -11 -10     -64     118   1
  -4 -11 -10     308     180   1
  -3 -11 -10    2273     360   1
  -7 -10 -10     833     295   1
  -6 -10 -10    1752     263   1
  -5 -10 -10     251     172   1
  -4 -10 -10     309     140   1
  -3 -10 -10    3101     280   1
  -2 -10 -10     655     190   1
  -1 -10 -10    3672     398   1
  -8  -9 -10    2871     231   1
  -7  -9 -10     359     163   1
  -6  -9 -10    3026     298   1
  -5  -9 -10    3552     559   1
  -4  -9 -10    6434     476   1
  -3  -9 -10      64     208   1
  -2  -9 -10    2611     482   1
  -1  -9 -10    4545     390   1
   0  -9 -10     276     170   1
   1  -9 -10     681     270   1
  -8  -8 -10     863     155   1
  -7  -8 -10   10825     680   1
  -6  -8 -10    1631     227   1
  -5  -8 -10   12323     657   1
  -4  -8 -10   22040     948   1
  -3  -8 -10    2946     316   1
  -2  -8 -10     806     219   1
  -1  -8 -10   11869    1043   1
   0  -8 -10    2911     352   1
   1  -8 -10     267     195   1
   2  -8 -10    3067     340   1
  -8  -7 -10    1900     231   1
  -7  -7 -10   14637     729   1
  -6  -7 -10    4532     345   1
  -5  -7 -10    6930     394   1
  -4  -7 -10   17248     826   1
  -3  -7 -10   26134    1269   1
  -2  -7 -10   21541     897   1
  -1  -7 -10   14678     676   1
   0  -7 -10   16859     772   1
   1  -7 -10    8733     484   1
   2  -7 -10     862     224   1
   3  -7 -10    2834     321   1
  -9  -6 -10     478     159   1
  -8  -6 -10    4296     501   1
  -7  -6 -10    3810     471   1
  -6  -6 -10    1406     339   1
  -5  -6 -10   11346     790   1
  -4  -6 -10   11556     570   1
  -3  -6 -10    1041     237   1
  -2  -6 -10   17416     821   1
  -1  -6 -10   58539    2759   1
   0  -6 -10  259820    9191   1
   1  -6 -10    2687     330   1
   2  -6 -10    8261     549   1
   3  -6 -10    4399     404   1
   4  -6 -10    2285     292   1
  -9  -5 -10     963     244   1
  -8  -5 -10    1850     295   1
  -7  -5 -10   15920     617   1
  -6  -5 -10    4745     487   1
  -5  -5 -10     655     219   1
  -4  -5 -10    6550     579   1
  -3  -5 -10    2206     352   1
  -2  -5 -10   13023     614   1
  -1  -5 -10   20415     785   1
   0  -5 -10   11680     621   1
   1  -5 -10   62878    2320   1
   2  -5 -10   32806    1134   1
   3  -5 -10   10801     791   1
   4  -5 -10    2946     404   1
   5  -5 -10     224     216   1
  -9  -4 -10     681     218   1
  -8  -4 -10    1423     196   1
  -7  -4 -10    1602     224   1
  -6  -4 -10   41818    1250   1
  -5  -4 -10   18017     843   1
  -4  -4 -10   11404     464   1
  -3  -4 -10    1864     203   1
  -2  -4 -10   28989    1336   1
  -1  -4 -10   22111     989   1
   0  -4 -10   27724     945   1
   1  -4 -10    5779     448   1
   2  -4 -10    8414     613   1
   3  -4 -10    2738     361   1
   4  -4 -10    2325     442   1
   5  -4 -10    7460     629   1
  -9  -3 -10    1592     257   1
  -8  -3 -10    1002     177   1
  -7  -3 -10   34047    1089   1
  -6  -3 -10    6565     406   1
  -5  -3 -10   37975    1264   1
  -4  -3 -10   43276    1611   1
  -3  -3 -10    4891     269   1
  -2  -3 -10    4263     490   1
  -1  -3 -10    6080     328   1
   0  -3 -10   12705     489   1
   1  -3 -10    2881     267   1
   2  -3 -10   14512     567   1
   3  -3 -10   11759     678   1
   4  -3 -10    3578     339   1
   5  -3 -10    2334     453   1
   6  -3 -10     899     321   1
  -8  -2 -10    8760     522   1
  -7  -2 -10    1760     321   1
  -6  -2 -10    5051     326   1
  -5  -2 -10   52342    1516   1
  -4  -2 -10    3723     289   1
  -3  -2 -10    7121     296   1
  -2  -2 -10   35833    1254   1
  -1  -2 -10   18148     884   1
   0  -2 -10   22584     699   1
   1  -2 -10   16246     613   1
   2  -2 -10    1890     214   1
   3  -2 -10    3917     334   1
   4  -2 -10   19740     681   1
   5  -2 -10     184     210   1
   6  -2 -10     197     215   1
  -8  -1 -10    2116     265   1
  -7  -1 -10   11647     662   1
  -6  -1 -10   25287     865   1
  -5  -1 -10    2691     244   1
  -4  -1 -10   29974     975   1
  -3  -1 -10   14186     430   1
  -2  -1 -10   15642     543   1
  -1  -1 -10   38270    1974   1
   0  -1 -10    9922     420   1
   1  -1 -10   34943    1087   1
   2  -1 -10   10949     426   1
   3  -1 -10    3556     282   1
   4  -1 -10    5491     348   1
   5  -1 -10    6798     382   1
   6  -1 -10     258     212   1
   7  -1 -10    1284     295   1
  -8   0 -10    7099     539   1
  -7   0 -10    4530     661   1
  -6   0 -10    1566     384   1
  -5   0 -10   27177     797   1
  -4   0 -10   41480    1108   1
  -3   0 -10   29260     829   1
  -2   0 -10   53211    1468   1
  -1   0 -10    4943     275   1
   0   0 -10   29959     853   1
   1   0 -10   67632    1554   1
   2   0 -10   64299    1432   1
   3   0 -10    6600     346   1
   4   0 -10    8556     527   1
   5   0 -10   11260     505   1
   6   0 -10    9463     503   1
   7   0 -10     190     194   1
  -8   1 -10     133     154   1
  -7   1 -10    1618     267   1
  -6   1 -10    1118     232   1
  -5   1 -10    3264     303   1
  -4   1 -10   18990     645   1
  -3   1 -10   41485    1107   1
  -2   1 -10    3273     227   1
  -1   1 -10    1191     241   1
   0   1 -10   34883     811   1
   1   1 -10   32571     734   1
   2   1 -10   32276    1170   1
   3   1 -10    3183     230   1
   4   1 -10   28725     871   1
   5   1 -10    4413     344   1
   6   1 -10    4478     328   1
   7   1 -10    1514     424   1
  -7   2 -10    1619     218   1
  -6   2 -10     686     250   1
  -5   2 -10    1966     241   1
  -4   2 -10   34713     973   1
  -3   2 -10   17996     577   1
  -2   2 -10   20047     714   1
  -1   2 -10   45254    1475   1
   0   2 -10   12549     466   1
   1   2 -10   24768     699   1
   2   2 -10    2443     256   1
   3   2 -10     287     174   1
   4   2 -10    8964     494   1
   5   2 -10    7250     480   1
   6   2 -10     537     267   1
   7   2 -10     288     398   1
  -7   3 -10    9012     616   1
  -6   3 -10    2016     236   1
  -5   3 -10    8010     479   1
  -4   3 -10   20412     777   1
  -3   3 -10   12860     523   1
  -2   3 -10   92883    3612   1
  -1   3 -10    4866     298   1
   0   3 -10   22182     739   1
   1   3 -10   23454     727   1
   2   3 -10   58397    1647   1
   3   3 -10   17995     754   1
   4   3 -10    3010     350   1
   5   3 -10    5955     626   1
   6   3 -10    7611     433   1
   7   3 -10    5082     567   1
  -6   4 -10     141     130   1
  -5   4 -10    3996     312   1
  -4   4 -10   11478     778   1
  -3   4 -10    1772     277   1
  -2   4 -10    4972     486   1
  -1   4 -10   11418     815   1
   0   4 -10     305     180   1
   1   4 -10    9838     423   1
   2   4 -10   10852     469   1
   3   4 -10   60205    1785   1
   4   4 -10   19444     805   1
   5   4 -10     326     219   1
   6   4 -10    4700     440   1
   7   4 -10     -40     244   1
  -5   5 -10     920     180   1
  -4   5 -10   11915     571   1
  -3   5 -10    2470     274   1
  -2   5 -10    4106     334   1
  -1   5 -10   13850     661   1
   0   5 -10   16881     569   1
   1   5 -10    6287     435   1
   2   5 -10   16438     692   1
   3   5 -10   23840     830   1
   4   5 -10   23147     911   1
   5   5 -10    2546     315   1
   6   5 -10    9731    1144   1
   7   5 -10    1318     321   1
  -4   6 -10    3222     281   1
  -3   6 -10   19150     758   1
  -2   6 -10    5302     331   1
  -1   6 -10    8427     461   1
   0   6 -10   46554    1304   1
   1   6 -10    5184     422   1
   2   6 -10    3257     359   1
   3   6 -10   11314     813   1
   4   6 -10   11677    1008   1
   5   6 -10     937     248   1
   6   6 -10     798     262   1
   7   6 -10    2733     363   1
  -4   7 -10    3652     294   1
  -3   7 -10     381     186   1
  -2   7 -10     429     161   1
  -1   7 -10    3297     263   1
   0   7 -10     711     290   1
   1   7 -10     993     266   1
   2   7 -10   14237     760   1
   3   7 -10     765     258   1
   4   7 -10    2269     330   1
   5   7 -10     291     360   1
   6   7 -10       9     222   1
   7   7 -10     -26     263   1
  -2   8 -10    1965     372   1
  -1   8 -10     106     206   1
   0   8 -10     436     559   1
   1   8 -10    1045     299   1
   2   8 -10    5996     407   1
   3   8 -10    5406     557   1
   4   8 -10    3409     310   1
   5   8 -10      49     212   1
   6   8 -10    2575     295   1
  -1   9 -10    2825     411   1
   0   9 -10    3133     462   1
   1   9 -10     257     360   1
   2   9 -10    2530     354   1
   3   9 -10    7806     494   1
   4   9 -10    4034     377   1
   5   9 -10     668     282   1
   1  10 -10    4096     449   1
   2  10 -10    2067     334   1
   3  10 -10     282     231   1
  -6 -11  -9    -154     154   1
  -5 -11  -9    2463     244   1
  -4 -11  -9    1254     287   1
  -3 -11  -9    8627     578   1
  -7 -10  -9    3017     360   1
  -6 -10  -9    1853     239   1
  -5 -10  -9    3415     312   1
  -4 -10  -9    8629     629   1
  -3 -10  -9    1387     173   1
  -2 -10  -9    6513     390   1
  -1 -10  -9    2555     334   1
  -8  -9  -9    1976     228   1
  -7  -9  -9    1036     171   1
  -6  -9  -9     658     203   1
  -5  -9  -9    6339     453   1
  -4  -9  -9    7165     463   1
  -3  -9  -9    3463     977   1
  -2  -9  -9    5544     390   1
  -1  -9  -9    1494     226   1
   0  -9  -9     295     173   1
   1  -9  -9     460     233   1
  -8  -8  -9     508     170   1
  -7  -8  -9    7520     404   1
  -6  -8  -9    4103     310   1
  -5  -8  -9     564     207   1
  -4  -8  -9   17590    1156   1
  -3  -8  -9   24680    1078   1
  -2  -8  -9   17276     748   1
  -1  -8  -9    9356     514   1
   0  -8  -9   21815     897   1
   1  -8  -9    8214     512   1
   2  -8  -9    2191     285   1
   3  -8  -9     770     334   1
  -9  -7  -9     439     141   1
  -8  -7  -9    2511     210   1
  -7  -7  -9     425     193   1
  -6  -7  -9   13203     585   1
  -5  -7  -9   18244    1058   1
  -4  -7  -9   11804    1055   1
  -3  -7  -9     403     347   1
  -2  -7  -9   39787    2672   1
  -1  -7  -9   44127    1516   1
   0  -7  -9    8286     497   1
   1  -7  -9     458     218   1
   2  -7  -9    5683     402   1
   3  -7  -9    6547    1071   1
   4  -7  -9    2812     360   1
  -9  -6  -9     247     135   1
  -8  -6  -9     369     204   1
  -7  -6  -9   12322     532   1
  -6  -6  -9   26925     934   1
  -5  -6  -9    1219     228   1
  -4  -6  -9    4665     437   1
  -3  -6  -9    3549     447   1
  -2  -6  -9   51320    1759   1
  -1  -6  -9   11807     836   1
   0  -6  -9   20390     837   1
   1  -6  -9   18698     962   1
   2  -6  -9    -218     219   1
   3  -6  -9    1730     364   1
   4  -6  -9    1884     315   1
  -9  -5  -9     989     257   1
  -8  -5  -9     856     217   1
  -7  -5  -9    7212     421   1
  -6  -5  -9   23000    1086   1
  -5  -5  -9    2528     278   1
  -4  -5  -9   17902     622   1
  -3  -5  -9     344     168   1
  -2  -5  -9   63649    2759   1
  -1  -5  -9    7971     477   1
   0  -5  -9    6445     393   1
   1  -5  -9   16327     789   1
   2  -5  -9   17376     706   1
   3  -5  -9    1181     469   1
   4  -5  -9    3285     342   1
   5  -5  -9    3196     349   1
  -9  -4  -9    4559     331   1
  -8  -4  -9    6053     700   1
  -7  -4  -9    1782     319   1
  -6  -4  -9   31860    1132   1
  -5  -4  -9    9523     681   1
  -4  -4  -9    2756     261   1
  -3  -4  -9    6791     382   1
  -2  -4  -9   25378    1026   1
  -1  -4  -9   29693    1014   1
   0  -4  -9     349     192   1
   1  -4  -9   25330     844   1
   2  -4  -9   17298     619   1
   3  -4  -9   13793     601   1
   4  -4  -9   12892     589   1
   5  -4  -9    7534     605   1
   6  -4  -9     681     282   1
  -9  -3  -9    5759     700   1
  -8  -3  -9    1007     180   1
  -7  -3  -9     486     246   1
  -6  -3  -9    7602     353   1
  -5  -3  -9   14243     651   1
  -4  -3  -9   29345    1011   1
  -3  -3  -9   36831    1591   1
  -2  -3  -9   17687     665   1
  -1  -3  -9    5697     344   1
   0  -3  -9     670     158   1
   1  -3  -9   20890     703   1
   2  -3  -9    7113     448   1
   3  -3  -9    3238     289   1
   4  -3  -9   16596     712   1
   5  -3  -9    7143     463   1
   6  -3  -9    3939     398   1
  -9  -2  -9    -112     138   1
  -8  -2  -9     721     231   1
  -7  -2  -9    9040     451   1
  -6  -2  -9     586     187   1
  -5  -2  -9    3423     310   1
  -4  -2  -9   10100     363   1
  -3  -2  -9   18684     731   1
  -2  -2  -9   31453    2587   1
  -1  -2  -9    7286     385   1
   0  -2  -9    7132     540   1
   1  -2  -9    6815     363   1
   2  -2  -9   27247     785   1
   3  -2  -9    3900     280   1
   4  -2  -9    4830     324   1
   5  -2  -9     569     232   1
   6  -2  -9    3549     376   1
   7  -2  -9    1066     295   1
  -8  -1  -9    7244     783   1
  -7  -1  -9    5457     466   1
  -6  -1  -9    5140     291   1
  -5  -1  -9   20353     752   1
  -4  -1  -9    9568     462   1
  -3  -1  -9    9634     338   1
  -2  -1  -9   35461    2255   1
  -1  -1  -9   66608    2795   1
   0  -1  -9     225     140   1
   1  -1  -9    1373     190   1
   2  -1  -9    4988     295   1
   3  -1  -9   11661     454   1
   4  -1  -9   33750    1102   1
   5  -1  -9     582     238   1
   6  -1  -9    2300     376   1
   7  -1  -9    1189     279   1
  -8   0  -9    3730     610   1
  -7   0  -9   12229     546   1
  -6   0  -9   14937     524   1
  -5   0  -9     559     184   1
  -4   0  -9    5411     476   1
  -3   0  -9   50490    1277   1
  -2   0  -9    2679     225   1
  -1   0  -9   53525    2588   1
   0   0  -9   34139     906   1
   1   0  -9   42492    1252   1
   2   0  -9   36161     967   1
   3   0  -9    3428     244   1
   4   0  -9    3883     299   1
   5   0  -9   22562     740   1
   6   0  -9    5736     411   1
   7   0  -9    1089     520   1
  -8   1  -9    1142     208   1
  -7   1  -9    5081     350   1
  -6   1  -9    9085     773   1
  -5   1  -9   14720     526   1
  -4   1  -9   33793     882   1
  -3   1  -9    8140     382   1
  -2   1  -9   12075     433   1
  -1   1  -9   10459    1090   1
   0   1  -9   36047    1238   1
   1   1  -9   32726     838   1
   2   1  -9    8669     403   1
   3   1  -9    3703     254   1
   4   1  -9    7487     392   1
   5   1  -9   24889     801   1
   6   1  -9    5499     337   1
   7   1  -9     718     266   1
   8   1  -9    3184     360   1
  -7   2  -9    3173     267   1
  -6   2  -9    4746     373   1
  -5   2  -9   25525     785   1
  -4   2  -9    8730     403   1
  -3   2  -9    7920     363   1
  -2   2  -9   81428    2618   1
  -1   2  -9   41256    1403   1
   0   2  -9     909     254   1
   1   2  -9     968     239   1
   2   2  -9   52107    1967   1
   3   2  -9    6129     280   1
   4   2  -9    3189     249   1
   5   2  -9   11883     626   1
   6   2  -9    2680     546   1
   7   2  -9    1486     275   1
   8   2  -9    3765     311   1
  -7   3  -9    6714     338   1
  -6   3  -9    1083     322   1
  -5   3  -9   39665    1990   1
  -4   3  -9   13987     662   1
  -3   3  -9   16326     837   1
  -2   3  -9   18496    1152   1
  -1   3  -9    7016     376   1
   0   3  -9   88351    2801   1
   1   3  -9   17080     576   1
   2   3  -9    5140     370   1
   3   3  -9   21322     798   1
   4   3  -9   10075     585   1
   5   3  -9   11904     877   1
   6   3  -9    7658     455   1
   7   3  -9    1082     217   1
   8   3  -9    6803     603   1
  -6   4  -9     287     143   1
  -5   4  -9    4509     385   1
  -4   4  -9   12742     603   1
  -3   4  -9   10760     481   1
  -2   4  -9   17193     784   1
  -1   4  -9   10205     487   1
   0   4  -9     107     151   1
   1   4  -9   18763     668   1
   2   4  -9   15554     698   1
   3   4  -9    7992     503   1
   4   4  -9   12230     650   1
   5   4  -9    2892     478   1
   6   4  -9    2738     394   1
   7   4  -9    1355     225   1
   8   4  -9    2838     514   1
  -6   5  -9     154     205   1
  -5   5  -9    9247     464   1
  -4   5  -9    3562     342   1
  -3   5  -9    1740     254   1
  -2   5  -9    4416     341   1
  -1   5  -9   18066     787   1
   0   5  -9   21161     650   1
   1   5  -9   10574     503   1
   2   5  -9   86335    2048   1
   3   5  -9    4918     335   1
   4   5  -9     -40     228   1
   5   5  -9   22971     938   1
   6   5  -9   17584     879   1
   7   5  -9    8494     629   1
   8   5  -9     193     321   1
  -5   6  -9    4094     353   1
  -4   6  -9    6029     667   1
  -3   6  -9    4529     549   1
  -2   6  -9    8636     541   1
  -1   6  -9    1473     292   1
   0   6  -9   15238     605   1
   1   6  -9   26105     880   1
   2   6  -9    5585     379   1
   3   6  -9    3298     320   1
   4   6  -9    8598     538   1
   5   6  -9    1480     343   1
   6   6  -9    4742     555   1
   7   6  -9     385     244   1
   8   6  -9    1027     197   1
  -4   7  -9    2097     334   1
  -3   7  -9    7064     552   1
  -2   7  -9    2949     271   1
  -1   7  -9    5589     467   1
   0   7  -9   57130    1693   1
   1   7  -9   13452     664   1
   2   7  -9    6745     464   1
   3   7  -9    6294     398   1
   4   7  -9    6212     415   1
   5   7  -9     349     261   1
   6   7  -9     226     252   1
   7   7  -9     131     211   1
  -3   8  -9    1808     226   1
  -2   8  -9    4897    1104   1
  -1   8  -9    6669     402   1
   0   8  -9    1018     281   1
   1   8  -9   11765     752   1
   2   8  -9   10613     578   1
   3   8  -9     115     202   1
   4   8  -9    9908     460   1
   5   8  -9    2925     372   1
   6   8  -9    1735     315   1
   7   8  -9    4904     732   1
  -2   9  -9      13     205   1
  -1   9  -9    2658     424   1
   0   9  -9     488     308   1
   1   9  -9    1387     398   1
   2   9  -9    1043     213   1
   3   9  -9   11486     654   1
   4   9  -9    1363     259   1
   5   9  -9     257     308   1
   6   9  -9    1849     385   1
   1  10  -9     501     270   1
   2  10  -9    1040     334   1
   3  10  -9     231     270   1
   4  10  -9    1425     234   1
   5  10  -9    4070     449   1
  -6 -11  -8   10302     486   1
  -5 -11  -8     725     203   1
  -4 -11  -8    3105     256   1
  -3 -11  -8     257     136   1
  -7 -10  -8    3587     480   1
  -6 -10  -8     510     188   1
  -5 -10  -8    6657     477   1
  -4 -10  -8     224     175   1
  -3 -10  -8    3949     488   1
  -2 -10  -8     187     205   1
  -1 -10  -8    9411     486   1
  -8  -9  -8    2456     236   1
  -7  -9  -8    9748     670   1
  -6  -9  -8    4877     366   1
  -5  -9  -8    2997     264   1
  -4  -9  -8    1921     680   1
  -3  -9  -8    1393     295   1
  -2  -9  -8    6994     992   1
  -1  -9  -8    4183     377   1
   0  -9  -8    1168     295   1
   1  -9  -8   11978     873   1
  -9  -8  -8    3838     267   1
  -8  -8  -8    4709     496   1
  -7  -8  -8    1415     212   1
  -6  -8  -8   12696     572   1
  -5  -8  -8   35835    1214   1
  -4  -8  -8   18625     884   1
  -3  -8  -8   12057    1314   1
  -2  -8  -8    4477     350   1
  -1  -8  -8     117     165   1
   0  -8  -8    8451     686   1
   1  -8  -8    1567     268   1
   2  -8  -8    2737     318   1
   3  -8  -8    3146     411   1
  -9  -7  -8     727     182   1
  -8  -7  -8    4732     578   1
  -7  -7  -8   19905     745   1
  -6  -7  -8    6748     571   1
  -5  -7  -8    5240     585   1
  -4  -7  -8   22306     869   1
  -3  -7  -8   24784     978   1
  -2  -7  -8   69671    2293   1
  -1  -7  -8      89     166   1
   0  -7  -8   37958    1433   1
   1  -7  -8   17121     771   1
   2  -7  -8     269     190   1
   3  -7  -8    1726     294   1
   4  -7  -8     846     211   1
  -9  -6  -8     237     186   1
  -8  -6  -8     475     308   1
  -7  -6  -8    8832     537   1
  -6  -6  -8    6685     473   1
  -5  -6  -8   26723     997   1
  -4  -6  -8   17094     725   1
  -3  -6  -8    2373     251   1
  -2  -6  -8    8179     654   1
  -1  -6  -8   22655    1017   1
   0  -6  -8  133982    4675   1
   1  -6  -8   42760    1643   1
   2  -6  -8   14209     757   1
   3  -6  -8    7054     460   1
   4  -6  -8     756     256   1
   5  -6  -8    1554     308   1
  -9  -5  -8     343     218   1
  -8  -5  -8     585     289   1
  -7  -5  -8   12104     762   1
  -6  -5  -8   10181     853   1
  -5  -5  -8    1540     239   1
  -4  -5  -8   10859     765   1
  -3  -5  -8    3998     294   1
  -2  -5  -8   60960    2325   1
  -1  -5  -8   12049     508   1
   0  -5  -8   16121    1200   1
   1  -5  -8   35173    1339   1
   2  -5  -8   47514    2747   1
   3  -5  -8    3658     365   1
   4  -5  -8    4579     395   1
   5  -5  -8    1120     265   1
  -9  -4  -8    6050     390   1
  -8  -4  -8    1904     230   1
  -7  -4  -8    9420     610   1
  -6  -4  -8    6996     459   1
  -5  -4  -8    1275     285   1
  -4  -4  -8   20204     630   1
  -3  -4  -8    4173     285   1
  -2  -4  -8   54049    5065   1
  -1  -4  -8    2512     262   1
   0  -4  -8   16478     767   1
   1  -4  -8    4835     296   1
   2  -4  -8   43252    1382   1
   3  -4  -8   15908     656   1
   4  -4  -8   22170     809   1
   5  -4  -8    7181     447   1
   6  -4  -8    2418     348   1
  -9  -3  -8     755     225   1
  -8  -3  -8    1622     271   1
  -7  -3  -8    9496     519   1
  -6  -3  -8   17837     681   1
  -5  -3  -8    4640     273   1
  -4  -3  -8   47340    1545   1
  -3  -3  -8     623     169   1
  -2  -3  -8   75296    2322   1
  -1  -3  -8   10642     450   1
   0  -3  -8    5848     348   1
   1  -3  -8   35869    1033   1
   2  -3  -8   62805    1725   1
   3  -3  -8    1514     208   1
   4  -3  -8   26557     925   1
   5  -3  -8     939     241   1
   6  -3  -8    1138     299   1
  -9  -2  -8    3377     280   1
  -8  -2  -8    3111     344   1
  -7  -2  -8     672     200   1
  -6  -2  -8   11937     516   1
  -5  -2  -8    5214     254   1
  -4  -2  -8    6308     299   1
  -3  -2  -8   68441    2110   1
  -2  -2  -8   53521    3261   1
  -1  -2  -8  104623    2746   1
   0  -2  -8    3265     222   1
   1  -2  -8    3198     236   1
   2  -2  -8   28144     876   1
   3  -2  -8      61     152   1
   4  -2  -8   10335     582   1
   5  -2  -8   11222     587   1
   6  -2  -8    2555     304   1
   7  -2  -8    1014     308   1
  -9  -1  -8    1235     188   1
  -8  -1  -8     743     226   1
  -7  -1  -8    5335     682   1
  -6  -1  -8   14728     513   1
  -5  -1  -8    6734     479   1
  -4  -1  -8    5257     282   1
  -3  -1  -8   45484    1206   1
  -2  -1  -8   27575    1353   1
  -1  -1  -8    4342     274   1
   0  -1  -8    8040     371   1
   1  -1  -8   49844    1376   1
   2  -1  -8   16534     597   1
   3  -1  -8    6319     317   1
   4  -1  -8    9021     437   1
   5  -1  -8    4849     391   1
   6  -1  -8    9961     540   1
   7  -1  -8    2071     912   1
  -8   0  -8    2501     296   1
  -7   0  -8    6888     413   1
  -6   0  -8     967     191   1
  -5   0  -8     497     168   1
  -4   0  -8   12149     850   1
  -3   0  -8   10876     824   1
  -2   0  -8   19923     801   1
  -1   0  -8   88094    2844   1
   0   0  -8   77660    2280   1
   1   0  -8   28723     868   1
   2   0  -8   34832     921   1
   3   0  -8   43313    1029   1
   4   0  -8   19808     622   1
   5   0  -8     393     192   1
   6   0  -8   11363     585   1
   7   0  -8    1205     248   1
   8   0  -8     976     270   1
  -8   1  -8    2529     372   1
  -7   1  -8    1794     239   1
  -6   1  -8    1100     231   1
  -5   1  -8   26366     755   1
  -4   1  -8   15267     512   1
  -3   1  -8   18076     655   1
  -2   1  -8   23510    1701   1
  -1   1  -8   71168    2369   1
   0   1  -8   58359    1879   1
   1   1  -8    2952     204   1
   2   1  -8   32005     995   1
   3   1  -8   30253     869   1
   4   1  -8   41243    1022   1
   5   1  -8   20718     700   1
   6   1  -8    8844     459   1
   7   1  -8     -11     210   1
   8   1  -8     841     289   1
  -7   2  -8    8289     586   1
  -6   2  -8    2224     374   1
  -5   2  -8     781     227   1
  -4   2  -8    9550     405   1
  -3   2  -8   36022     910   1
  -2   2  -8   10615     623   1
  -1   2  -8    3143     725   1
   0   2  -8   97527    2906   1
   1   2  -8   43665    1361   1
   2   2  -8    3067     229   1
   3   2  -8    8878     388   1
   4   2  -8    7541     342   1
   5   2  -8   19573     662   1
   6   2  -8    2495     280   1
   7   2  -8    6298     688   1
   8   2  -8    1967     271   1
  -7   3  -8     640     161   1
  -6   3  -8     289     194   1
  -5   3  -8   15540     664   1
  -4   3  -8   27629     822   1
  -3   3  -8   16181     554   1
  -2   3  -8   31008     834   1
  -1   3  -8   67498    1864   1
   0   3  -8   17217    1233   1
   1   3  -8   11939    1258   1
   2   3  -8    9075     449   1
   3   3  -8   30522     994   1
   4   3  -8   22151     831   1
   5   3  -8   31759    1271   1
   6   3  -8   13134     808   1
   7   3  -8   20969    1158   1
   8   3  -8    2017     278   1
  -6   4  -8    1386     180   1
  -5   4  -8    6509     443   1
  -4   4  -8   12603     595   1
  -3   4  -8   10326     457   1
  -2   4  -8   12877     481   1
  -1   4  -8    3887     298   1
   0   4  -8   21050     927   1
   1   4  -8   67834    1516   1
   2   4  -8   91816    2434   1
   3   4  -8   51898    1540   1
   4   4  -8   43945    1358   1
   5   4  -8    3466     363   1
   6   4  -8       1     186   1
   7   4  -8    5876     446   1
   8   4  -8    4773    1193   1
  -6   5  -8    4199     462   1
  -5   5  -8    5073     569   1
  -4   5  -8    1975     238   1
  -3   5  -8   44576    1203   1
  -2   5  -8   19363     780   1
  -1   5  -8   97890    2540   1
   0   5  -8   17269     536   1
   1   5  -8   16513     611   1
   2   5  -8   18742     720   1
   3   5  -8   30713     915   1
   4   5  -8    6413     506   1
   5   5  -8    6183     519   1
   6   5  -8    4509     540   1
   7   5  -8    1197     300   1
   8   5  -8    2116     280   1
  -5   6  -8    1183     236   1
  -4   6  -8    6749     398   1
  -3   6  -8    1937     390   1
  -2   6  -8   25450     833   1
  -1   6  -8   10055     489   1
   0   6  -8     272     191   1
   1   6  -8   23076     892   1
   2   6  -8   10467     513   1
   3   6  -8   40418    1163   1
   4   6  -8   29006     899   1
   5   6  -8   12453     945   1
   6   6  -8     106     247   1
   7   6  -8    5871     808   1
   8   6  -8    4018     379   1
  -4   7  -8    4138     327   1
  -3   7  -8    3545     301   1
  -2   7  -8   10422     553   1
  -1   7  -8   58637    1840   1
   0   7  -8    7329     535   1
   1   7  -8   13360     670   1
   2   7  -8    7201     523   1
   3   7  -8    5551     484   1
   4   7  -8   18949     735   1
   5   7  -8   10606    1144   1
   6   7  -8    4748     448   1
   7   7  -8    1891     330   1
   8   7  -8     529     188   1
  -3   8  -8    2219     327   1
  -2   8  -8     385     308   1
  -1   8  -8    3112     292   1
   0   8  -8    1534     331   1
   1   8  -8    5277    1007   1
   2   8  -8    5474     454   1
   3   8  -8    4593     614   1
   4   8  -8   14203     592   1
   5   8  -8    8506     505   1
   6   8  -8    5347     758   1
   7   8  -8    1744     287   1
  -2   9  -8    1920     263   1
  -1   9  -8    1823     424   1
   0   9  -8     989     385   1
   1   9  -8    5341     693   1
   2   9  -8     215     190   1
   3   9  -8    4771     431   1
   4   9  -8   10688     657   1
   5   9  -8    9418     499   1
   6   9  -8     434     212   1
   7   9  -8     396     185   1
   0  10  -8     719     295   1
   1  10  -8    3261     462   1
   3  10  -8    4076     655   1
   4  10  -8    2478     738   1
   5  10  -8    1822     245   1
   6  10  -8    5585     514   1
  -7 -11  -7    1412     257   1
  -6 -11  -7    4332     399   1
  -5 -11  -7   16153     685   1
  -4 -11  -7      26     145   1
  -3 -11  -7    7032     434   1
  -8 -10  -7    3392     327   1
  -7 -10  -7    1441     232   1
  -6 -10  -7     706     176   1
  -5 -10  -7    2117     272   1
  -4 -10  -7   21216     890   1
  -3 -10  -7    3749     482   1
  -2 -10  -7    1500     225   1
  -1 -10  -7    1079     270   1
  -8  -9  -7     281     204   1
  -7  -9  -7     357     178   1
  -6  -9  -7    8145     437   1
  -5  -9  -7   17176    1269   1
  -4  -9  -7    2920     631   1
  -3  -9  -7    7264     675   1
  -2  -9  -7    6212     441   1
  -1  -9  -7   29149    1117   1
   0  -9  -7    6259     609   1
   1  -9  -7     873     321   1
  -9  -8  -7    1032     188   1
  -8  -8  -7    4585     289   1
  -7  -8  -7   11640     535   1
  -6  -8  -7    3377     608   1
  -5  -8  -7      60     185   1
  -4  -8  -7   15808    1056   1
  -3  -8  -7   34433    2475   1
  -2  -8  -7   15653    1402   1
  -1  -8  -7    6284     892   1
   0  -8  -7   35560    1313   1
   1  -8  -7    2821     316   1
   2  -8  -7     249     212   1
   3  -8  -7    2906     437   1
  -9  -7  -7    1537     201   1
  -8  -7  -7   12565     514   1
  -7  -7  -7   29148    1558   1
  -6  -7  -7   16660     933   1
  -5  -7  -7    2689     530   1
  -4  -7  -7   12961     882   1
  -3  -7  -7    7446     441   1
  -2  -7  -7    3082     403   1
  -1  -7  -7   19802     779   1
   0  -7  -7    6025    1034   1
   1  -7  -7   12740     618   1
   2  -7  -7    7288     749   1
   3  -7  -7    4682     422   1
   4  -7  -7     686     225   1
  -9  -6  -7     891     208   1
  -8  -6  -7    1796     247   1
  -7  -6  -7    8079     637   1
  -6  -6  -7   25056     909   1
  -5  -6  -7   15673     898   1
  -4  -6  -7    7515     524   1
  -3  -6  -7   11837     711   1
  -2  -6  -7   49940    1416   1
  -1  -6  -7  122082    3248   1
   0  -6  -7   14281     633   1
   1  -6  -7    7027     699   1
   2  -6  -7    5918     488   1
   3  -6  -7     563     220   1
   4  -6  -7    9775     607   1
   5  -6  -7    4108     437   1
  -9  -5  -7    4579    1188   1
  -8  -5  -7    9826     472   1
  -7  -5  -7    1557     386   1
  -6  -5  -7    2184     250   1
  -5  -5  -7    7424     381   1
  -4  -5  -7   18556     641   1
  -3  -5  -7   34469    1238   1
  -2  -5  -7   15235     580   1
  -1  -5  -7    6701     351   1
   0  -5  -7    3925     269   1
   1  -5  -7   62966    2017   1
   2  -5  -7   31324    1342   1
   3  -5  -7   25764    1168   1
   4  -5  -7     219     208   1
   5  -5  -7    2307     338   1
   6  -5  -7     886     270   1
  -9  -4  -7     924     226   1
  -8  -4  -7    3850     291   1
  -7  -4  -7   10046     586   1
  -6  -4  -7    1852     230   1
  -5  -4  -7    1081     178   1
  -4  -4  -7   19949     624   1
  -3  -4  -7   15465     585   1
  -2  -4  -7  152587    5026   1
  -1  -4  -7  180404    4521   1
   0  -4  -7  118162    3600   1
   1  -4  -7    1520     174   1
   2  -4  -7   10454     484   1
   3  -4  -7    9642     489   1
   4  -4  -7   17669     702   1
   5  -4  -7    1795     299   1
   6  -4  -7    1300     277   1
  -9  -3  -7    6690     431   1
  -8  -3  -7    6255     519   1
  -7  -3  -7    2954     274   1
  -6  -3  -7    7776     349   1
  -5  -3  -7   61827    1417   1
  -4  -3  -7   70445    1746   1
  -3  -3  -7   46918    1542   1
  -2  -3  -7  125152    5971   1
  -1  -3  -7      81     134   1
   0  -3  -7  201611    5457   1
   1  -3  -7   72610    1893   1
   2  -3  -7   73523    1907   1
   3  -3  -7    5106     329   1
   4  -3  -7    8328     565   1
   5  -3  -7   20917     794   1
   6  -3  -7    1838     518   1
   7  -3  -7    1574     236   1
  -9  -2  -7    1074     203   1
  -8  -2  -7     231     210   1
  -7  -2  -7   25288     801   1
  -6  -2  -7    4997     433   1
  -5  -2  -7   47805    1132   1
  -4  -2  -7   18225     664   1
  -3  -2  -7   80152    2257   1
  -2  -2  -7  100762    3062   1
  -1  -2  -7   16838     779   1
   0  -2  -7   49657    1537   1
   1  -2  -7   13557     497   1
   2  -2  -7   69247    1821   1
   3  -2  -7     778     185   1
   4  -2  -7    4359     353   1
   5  -2  -7    1451     291   1
   6  -2  -7    4468     358   1
   7  -2  -7    2388     437   1
  -9  -1  -7      -3     180   1
  -8  -1  -7   42360    1597   1
  -7  -1  -7   10944     829   1
  -6  -1  -7    4593     283   1
  -5  -1  -7   56248    1407   1
  -4  -1  -7   72026    1738   1
  -3  -1  -7   16993     560   1
  -2  -1  -7   13767     703   1
  -1  -1  -7   76730    2404   1
   0  -1  -7  424265   14020   1
   1  -1  -7   40222    1117   1
   2  -1  -7   64328    1681   1
   3  -1  -7    8063     390   1
   4  -1  -7   13874     499   1
   5  -1  -7    9290     960   1
   6  -1  -7    2534     312   1
   7  -1  -7    8729    1262   1
  -8   0  -7    7469     559   1
  -7   0  -7   17388     645   1
  -6   0  -7   12142     545   1
  -5   0  -7   22431     660   1
  -4   0  -7   23254     785   1
  -3   0  -7    4683     538   1
  -2   0  -7   26666    1234   1
  -1   0  -7   14652     571   1
   0   0  -7  270895    6403   1
   1   0  -7   14613     604   1
   2   0  -7   59069    1373   1
   3   0  -7    5241     321   1
   4   0  -7    4496     289   1
   5   0  -7    2037     238   1
   6   0  -7    1615     298   1
   7   0  -7    1084     257   1
   8   0  -7     616     295   1
  -8   1  -7     -68     186   1
  -7   1  -7    3326     369   1
  -6   1  -7     770     220   1
  -5   1  -7     211     236   1
  -4   1  -7   16232     522   1
  -3   1  -7    9500    1682   1
  -2   1  -7    5090     322   1
  -1   1  -7   34988    1473   1
   0   1  -7    2290     216   1
   1   1  -7   75288    2405   1
   2   1  -7   24541    1093   1
   3   1  -7   57167    1412   1
   4   1  -7   25276     717   1
   5   1  -7    1998     237   1
   6   1  -7    5445     411   1
   7   1  -7   12452    1211   1
   8   1  -7     444     219   1
  -8   2  -7     218     218   1
  -7   2  -7    7194     333   1
  -6   2  -7    2600     447   1
  -5   2  -7   12932     609   1
  -4   2  -7    2332     226   1
  -3   2  -7   23720     758   1
  -2   2  -7   23864    1327   1
  -1   2  -7    9256    1233   1
   0   2  -7  100779    3604   1
   1   2  -7  103941    3740   1
   2   2  -7   16587     944   1
   3   2  -7   28489     796   1
   4   2  -7   12524     444   1
   5   2  -7    1169     222   1
   6   2  -7   33160     962   1
   7   2  -7    3405     317   1
   8   2  -7     596     256   1
  -7   3  -7     -83     168   1
  -6   3  -7    4199     348   1
  -5   3  -7   17202     696   1
  -4   3  -7     763     241   1
  -3   3  -7   18632     600   1
  -2   3  -7    4101     282   1
  -1   3  -7   46784    2799   1
   0   3  -7    2934     790   1
   1   3  -7    4996     377   1
   2   3  -7   28909    1045   1
   3   3  -7   29496     956   1
   4   3  -7   12625     570   1
   5   3  -7   20623     962   1
   6   3  -7    7270     465   1
   7   3  -7     578     205   1
   8   3  -7    5563     719   1
  -7   4  -7    2826     603   1
  -6   4  -7    7015     336   1
  -5   4  -7   41589    1253   1
  -4   4  -7   10949     600   1
  -3   4  -7   30341     911   1
  -2   4  -7   13394     508   1
  -1   4  -7   11075     440   1
   0   4  -7   60411    3550   1
   1   4  -7     359     318   1
   2   4  -7   13967     590   1
   3   4  -7   27132     907   1
   4   4  -7    6221     689   1
   5   4  -7    7693     533   1
   6   4  -7    1375     245   1
   7   4  -7   24437     843   1
   8   4  -7     719     216   1
  -6   5  -7    1181     334   1
  -5   5  -7    1452     206   1
  -4   5  -7   24286     889   1
  -3   5  -7   16532     676   1
  -2   5  -7    8707     459   1
  -1   5  -7    1317     227   1
   0   5  -7   13799     478   1
   1   5  -7    2531     252   1
   2   5  -7   23140     767   1
   3   5  -7   38240    1058   1
   4   5  -7   35885    1177   1
   5   5  -7   13464     660   1
   6   5  -7   26243    1127   1
   7   5  -7    5997     373   1
   8   5  -7    6758     446   1
  -5   6  -7   12070    1887   1
  -4   6  -7   12577     582   1
  -3   6  -7    6110     425   1
  -2   6  -7     663     190   1
  -1   6  -7    4859     334   1
   0   6  -7    1054     217   1
   1   6  -7   38063    1149   1
   2   6  -7    8203     440   1
   3   6  -7    7098     469   1
   4   6  -7    6629     387   1
   5   6  -7   15310     697   1
   6   6  -7    2167     390   1
   7   6  -7   13758    1012   1
   8   6  -7     341     218   1
  -4   7  -7     179     244   1
  -3   7  -7     606     200   1
  -2   7  -7   19319    1948   1
  -1   7  -7    1689     276   1
   0   7  -7   24891     816   1
   1   7  -7    9774     565   1
   2   7  -7   20046     844   1
   3   7  -7   31790    1018   1
   4   7  -7   17335     647   1
   5   7  -7    7480     452   1
   6   7  -7    2661     682   1
   7   7  -7      39     241   1
   8   7  -7    2808     501   1
  -3   8  -7    1052     231   1
  -2   8  -7    4842     413   1
  -1   8  -7   10153     662   1
   0   8  -7    8599     590   1
   1   8  -7   46089    1625   1
   2   8  -7   28247    1069   1
   3   8  -7   23290     801   1
   4   8  -7   15489     655   1
   5   8  -7   17192     751   1
   6   8  -7    -216     216   1
   7   8  -7    1643     623   1
   8   8  -7     642     321   1
  -2   9  -7     656     225   1
  -1   9  -7    6821     453   1
   0   9  -7     732     424   1
   1   9  -7   42111    2363   1
   2   9  -7   10518     624   1
   3   9  -7    2750     706   1
   4   9  -7    7680     458   1
   5   9  -7    1481     252   1
   6   9  -7    3856     456   1
   7   9  -7    1786     295   1
  -1  10  -7    -205     218   1
   0  10  -7     308     282   1
   1  10  -7    2928     475   1
   2  10  -7    1220     411   1
   3  10  -7    6538     494   1
   4  10  -7    5099     661   1
   5  10  -7    1289     282   1
   6  10  -7     -39     257   1
   1  11  -7     565     270   1
   2  11  -7    1271     321   1
   3  11  -7      26     231   1
   4  11  -7    1489     321   1
  -5 -12  -6     809     205   1
  -7 -11  -6    6799     519   1
  -6 -11  -6     369     172   1
  -5 -11  -6    1561     221   1
  -4 -11  -6    1100     430   1
  -3 -11  -6    4138     379   1
  -8 -10  -6     917     218   1
  -7 -10  -6    2864     278   1
  -6 -10  -6   11670     511   1
  -5 -10  -6    4161     303   1
  -4 -10  -6      -6     193   1
  -3 -10  -6    4077     571   1
  -2 -10  -6    2345     623   1
  -1 -10  -6     385     231   1
  -8  -9  -6    1991     219   1
  -7  -9  -6   24184     864   1
  -6  -9  -6    1379     232   1
  -5  -9  -6   22072     871   1
  -4  -9  -6     355     219   1
  -3  -9  -6     730     210   1
  -2  -9  -6   16191    1646   1
  -1  -9  -6    7468    1039   1
   0  -9  -6    8101     642   1
   1  -9  -6    1541     347   1
  -9  -8  -6    7998     629   1
  -8  -8  -6    6268     360   1
  -7  -8  -6    1009     219   1
  -6  -8  -6    2823     613   1
  -5  -8  -6   46538    1852   1
  -4  -8  -6   19477    1084   1
  -3  -8  -6    1530     294   1
  -2  -8  -6    4068     327   1
  -1  -8  -6    3108     687   1
   0  -8  -6   43859    1945   1
   1  -8  -6   30660    1731   1
   2  -8  -6    3971     354   1
   3  -8  -6    7115     453   1
  -9  -7  -6    -125     148   1
  -8  -7  -6    2263     237   1
  -7  -7  -6    6963     422   1
  -6  -7  -6    4940     570   1
  -5  -7  -6   25693    1116   1
  -4  -7  -6     350     206   1
  -3  -7  -6   29283     963   1
  -2  -7  -6   11041     517   1
  -1  -7  -6     339     161   1
   0  -7  -6    6378     498   1
   1  -7  -6     277     180   1
   2  -7  -6   12017     658   1
   3  -7  -6    6004     468   1
   4  -7  -6    6664     603   1
  -9  -6  -6     639     175   1
  -8  -6  -6    2012     273   1
  -7  -6  -6    3759     525   1
  -6  -6  -6   42885    1344   1
  -5  -6  -6   11867     994   1
  -4  -6  -6   15363     745   1
  -3  -6  -6   22846     812   1
  -2  -6  -6    1990     655   1
  -1  -6  -6   22345     750   1
   0  -6  -6    8821     914   1
   1  -6  -6   15917     860   1
   2  -6  -6    3313     449   1
   3  -6  -6   12140     603   1
   4  -6  -6     396     240   1
   5  -6  -6     458     209   1
  -9  -5  -6     336     195   1
  -8  -5  -6    1115     462   1
  -7  -5  -6    1442     234   1
  -6  -5  -6   14907     545   1
  -5  -5  -6   17097     756   1
  -4  -5  -6   12613     550   1
  -3  -5  -6   21017     733   1
  -2  -5  -6   55457    1470   1
  -1  -5  -6   38546    1672   1
   0  -5  -6   27016    1815   1
   1  -5  -6   47825    1339   1
   2  -5  -6   13663     581   1
   3  -5  -6   48863    1413   1
   4  -5  -6     129     222   1
   5  -5  -6    2789     367   1
   6  -5  -6     732     270   1
  -9  -4  -6     980     221   1
  -8  -4  -6    4804     337   1
  -7  -4  -6    5295     330   1
  -6  -4  -6   10221     526   1
  -5  -4  -6    4547     285   1
  -4  -4  -6   13782     546   1
  -3  -4  -6   58474    1715   1
  -2  -4  -6  265155   26351   1
  -1  -4  -6   23669     935   1
   0  -4  -6   73363    2561   1
   1  -4  -6   32220     921   1
   2  -4  -6   66668    1833   1
   3  -4  -6   22440     766   1
   4  -4  -6    3070     328   1
   5  -4  -6    6120     473   1
   6  -4  -6    6651     521   1
  -9  -3  -6    5398     584   1
  -8  -3  -6     668     253   1
  -7  -3  -6    8620     716   1
  -6  -3  -6     446     146   1
  -5  -3  -6   60115    1568   1
  -4  -3  -6    8336     437   1
  -3  -3  -6   61211    1547   1
  -2  -3  -6   30236    1849   1
  -1  -3  -6    6227     419   1
   0  -3  -6   11440     476   1
   1  -3  -6   41548    2151   1
   2  -3  -6   14021     691   1
   3  -3  -6    5275     431   1
   4  -3  -6   23193     828   1
   5  -3  -6   13972     714   1
   6  -3  -6    6003     477   1
   7  -3  -6    2823     661   1
  -9  -2  -6    3098     292   1
  -8  -2  -6     112     216   1
  -7  -2  -6    2763     330   1
  -6  -2  -6    2930     271   1
  -5  -2  -6   17895     487   1
  -4  -2  -6   96958    4524   1
  -3  -2  -6   40925    1086   1
  -2  -2  -6   28145    1063   1
  -1  -2  -6   70237    3440   1
   0  -2  -6   30135     967   1
   1  -2  -6   11157     496   1
   2  -2  -6  131877    3641   1
   3  -2  -6   23920     727   1
   4  -2  -6   26389     888   1
   5  -2  -6   17840     833   1
   6  -2  -6    7307     452   1
   7  -2  -6    1194     372   1
  -9  -1  -6    5244     390   1
  -8  -1  -6     284     212   1
  -7  -1  -6     684     197   1
  -6  -1  -6     470     177   1
  -5  -1  -6    4318     282   1
  -4  -1  -6   23455     745   1
  -3  -1  -6   22138     791   1
  -2  -1  -6   30219    3248   1
  -1  -1  -6   37069    1063   1
   0  -1  -6   74586    2765   1
   1  -1  -6  118444    4170   1
   2  -1  -6  177456    4388   1
   3  -1  -6    3868     325   1
   4  -1  -6    6318     423   1
   5  -1  -6    9368     841   1
   6  -1  -6   15065     669   1
   7  -1  -6     444     291   1
   8  -1  -6     950     270   1
  -9   0  -6    2465     334   1
  -8   0  -6   21291     943   1
  -7   0  -6   10909     849   1
  -6   0  -6    7370     412   1
  -5   0  -6   10757     501   1
  -4   0  -6    1554    1130   1
  -3   0  -6   58332    2364   1
  -2   0  -6  139197    5065   1
  -1   0  -6   66759    1829   1
   0   0  -6   89133    3061   1
   1   0  -6  120824    3507   1
   2   0  -6   84666    2470   1
   3   0  -6   24488     710   1
   4   0  -6   40301    1110   1
   5   0  -6    9918     530   1
   6   0  -6   25591     933   1
   7   0  -6   13530     721   1
   8   0  -6    1695     347   1
  -8   1  -6    2371     201   1
  -7   1  -6    6386     401   1
  -6   1  -6    7651     447   1
  -5   1  -6    8260     421   1
  -4   1  -6   20335     718   1
  -3   1  -6   14392    1810   1
  -2   1  -6   45128    2940   1
  -1   1  -6  125122    3728   1
   0   1  -6  397417   13377   1
   1   1  -6  115447    3695   1
   2   1  -6    9220     496   1
   3   1  -6   47929    1213   1
   4   1  -6   38147    1050   1
   5   1  -6   13630     507   1
   6   1  -6   19068     757   1
   7   1  -6    3279     363   1
   8   1  -6    1959     526   1
  -8   2  -6     109     148   1
  -7   2  -6    1283     212   1
  -6   2  -6    4662     348   1
  -5   2  -6   18655     711   1
  -4   2  -6    3312     384   1
  -3   2  -6   11604     671   1
  -2   2  -6  128493    4881   1
  -1   2  -6   53823    2053   1
   0   2  -6  322894    7586   1
   1   2  -6   23454     972   1
   2   2  -6   18738     800   1
   3   2  -6   30174     914   1
   4   2  -6    1010     172   1
   5   2  -6   32871     855   1
   6   2  -6   32913    1057   1
   7   2  -6   13975     971   1
   8   2  -6    3608     388   1
  -7   3  -6    2953     484   1
  -6   3  -6    1491     243   1
  -5   3  -6   24017     841   1
  -4   3  -6    6546     407   1
  -3   3  -6   22617     762   1
  -2   3  -6    5277     847   1
  -1   3  -6   48748    2773   1
   0   3  -6  240112    8152   1
   1   3  -6   62482    2398   1
   2   3  -6    7623    1271   1
   3   3  -6    4627     370   1
   4   3  -6    5988     335   1
   5   3  -6    2977     490   1
   6   3  -6    6974     459   1
   7   3  -6    1821     266   1
   8   3  -6    1019     391   1
   9   3  -6     154     180   1
  -7   4  -6    1154     203   1
  -6   4  -6    1993     203   1
  -5   4  -6   12933     645   1
  -4   4  -6    3927     357   1
  -3   4  -6    2386     270   1
  -2   4  -6   37519    1282   1
  -1   4  -6   34793    2208   1
   0   4  -6    6932     745   1
   1   4  -6   75590    7177   1
   2   4  -6   21084    1049   1
   3   4  -6   11490     614   1
   4   4  -6    7102     462   1
   5   4  -6   27080     809   1
   6   4  -6    1253     238   1
   7   4  -6    3639     376   1
   8   4  -6     209     200   1
   9   4  -6    1082     193   1
  -6   5  -6     653     263   1
  -5   5  -6    1093     189   1
  -4   5  -6    4521     303   1
  -3   5  -6   10294     585   1
  -2   5  -6   13322     500   1
  -1   5  -6   14203     560   1
   0   5  -6   39656    1175   1
   1   5  -6   49080    2139   1
   2   5  -6    5082     452   1
   3   5  -6     465     201   1
   4   5  -6    9991     486   1
   5   5  -6    2488     314   1
   6   5  -6    7536     478   1
   7   5  -6    6791     519   1
   8   5  -6    1853     216   1
   9   5  -6    3570     603   1
  -5   6  -6     403     206   1
  -4   6  -6      42     176   1
  -3   6  -6   10822     528   1
  -2   6  -6   14824     616   1
  -1   6  -6   12711     487   1
   0   6  -6     844     172   1
   1   6  -6   29020     944   1
   2   6  -6   10903     652   1
   3   6  -6    5127     328   1
   4   6  -6    7134     393   1
   5   6  -6    5696     636   1
   6   6  -6   12330    1039   1
   7   6  -6     384     249   1
   8   6  -6    5146     444   1
  -5   7  -6    1091     295   1
  -4   7  -6    -171     171   1
  -3   7  -6    1959     249   1
  -2   7  -6   55926    1555   1
  -1   7  -6    2172     242   1
   0   7  -6    5872     445   1
   1   7  -6   18950    1437   1
   2   7  -6    6410     465   1
   3   7  -6   10867     543   1
   4   7  -6   17789     655   1
   5   7  -6   13206     738   1
   6   7  -6    2932     409   1
   7   7  -6    3607     896   1
   8   7  -6    3309     364   1
  -4   8  -6    1541     321   1
  -3   8  -6    6596    1027   1
  -2   8  -6    5225     616   1
  -1   8  -6   95055    5007   1
   0   8  -6   18236     737   1
   1   8  -6   16070     706   1
   2   8  -6     682     251   1
   3   8  -6    5208     363   1
   4   8  -6    7030     376   1
   5   8  -6    3662     386   1
   6   8  -6    1318     398   1
   7   8  -6    5699     943   1
   8   8  -6    7780     477   1
  -3   9  -6    3460     379   1
  -2   9  -6     612     213   1
  -1   9  -6    5199     494   1
   0   9  -6     488     385   1
   1   9  -6   26101    1810   1
   2   9  -6   19003     937   1
   3   9  -6    2890     687   1
   4   9  -6    1840     317   1
   5   9  -6   11682     905   1
   6   9  -6    4822     290   1
   7   9  -6    5742     392   1
  -1  10  -6    8088     668   1
   0  10  -6    1425     385   1
   1  10  -6    4147     578   1
   2  10  -6    2247     475   1
   3  10  -6     553     240   1
   4  10  -6   10765     905   1
   5  10  -6    6879     641   1
   6  10  -6     -74     170   1
   7  10  -6     642     270   1
   1  11  -6    1027     295   1
   2  11  -6     488     308   1
   3  11  -6    4687     539   1
   4  11  -6    2735     424   1
   5  11  -6    -116     308   1
  -6 -12  -5    2581     334   1
  -5 -12  -5    4751     462   1
  -7 -11  -5    1887     227   1
  -6 -11  -5    3783     266   1
  -5 -11  -5    2658     268   1
  -4 -11  -5     125     159   1
  -3 -11  -5    3866     292   1
  -8 -10  -5     553     172   1
  -7 -10  -5    4567     307   1
  -6 -10  -5     339     172   1
  -5 -10  -5   19323     723   1
  -4 -10  -5    9721     540   1
  -3 -10  -5    2728     272   1
  -2 -10  -5    9102     629   1
  -9  -9  -5    4776     475   1
  -8  -9  -5    7090     398   1
  -7  -9  -5    3851     408   1
  -6  -9  -5   11852     675   1
  -5  -9  -5   12224     707   1
  -4  -9  -5   28010    2030   1
  -3  -9  -5   11329    1269   1
  -2  -9  -5    4594    1072   1
  -1  -9  -5   20593    1335   1
   0  -9  -5   49981    2555   1
  -9  -8  -5    1245     321   1
  -8  -8  -5    1689     226   1
  -7  -8  -5    5093     361   1
  -6  -8  -5    2251     374   1
  -5  -8  -5   18862     921   1
  -4  -8  -5   12697     676   1
  -3  -8  -5    3271     538   1
  -2  -8  -5     951     279   1
  -1  -8  -5   19415    1036   1
   0  -8  -5   15552     840   1
   1  -8  -5    9868    1791   1
   2  -8  -5    9000     745   1
   3  -8  -5    7606     495   1
  -9  -7  -5    5881     467   1
  -8  -7  -5    3385     258   1
  -7  -7  -5   10090    1047   1
  -6  -7  -5   19654    1627   1
  -5  -7  -5   15697     759   1
  -4  -7  -5    2579     432   1
  -3  -7  -5    6859     570   1
  -2  -7  -5    9478     993   1
  -1  -7  -5    2019     263   1
   0  -7  -5    5562     393   1
   1  -7  -5     719     270   1
   2  -7  -5   13431     681   1
   3  -7  -5    3299     425   1
   4  -7  -5    1187     308   1
   5  -7  -5    2517     360   1
  -9  -6  -5    2625     234   1
  -8  -6  -5    5055     348   1
  -7  -6  -5   32169     941   1
  -6  -6  -5   20887     986   1
  -5  -6  -5   27163    1129   1
  -4  -6  -5   19554     749   1
  -3  -6  -5   24449     985   1
  -2  -6  -5   28734     869   1
  -1  -6  -5   10329     517   1
   0  -6  -5    7703    1211   1
   1  -6  -5     728     218   1
   2  -6  -5    3449     317   1
   3  -6  -5    2759     302   1
   4  -6  -5   16636     858   1
   5  -6  -5   12806     671   1
  -9  -5  -5    7175     497   1
  -8  -5  -5    6100     490   1
  -7  -5  -5   27744     926   1
  -6  -5  -5    4276     296   1
  -5  -5  -5   39970    1429   1
  -4  -5  -5    8712     437   1
  -3  -5  -5   32089    1136   1
  -2  -5  -5   51556    1626   1
  -1  -5  -5   25032     999   1
   0  -5  -5   34613    1810   1
   1  -5  -5   18878     737   1
   2  -5  -5   10600     921   1
   3  -5  -5    4524     339   1
   4  -5  -5    2153     373   1
   5  -5  -5   10803     611   1
   6  -5  -5    3184     475   1
  -9  -4  -5    2630     294   1
  -8  -4  -5    3773     297   1
  -7  -4  -5   12655     493   1
  -6  -4  -5    1384     183   1
  -5  -4  -5   17669     598   1
  -4  -4  -5   33607    1421   1
  -3  -4  -5    6811     605   1
  -2  -4  -5    7828     543   1
  -1  -4  -5   22777     879   1
   0  -4  -5   69627    2073   1
   1  -4  -5     376     165   1
   2  -4  -5   30381     991   1
   3  -4  -5    2750     246   1
   4  -4  -5   22666     803   1
   5  -4  -5   28411    1107   1
   6  -4  -5     637     278   1
   7  -4  -5    3813     392   1
  -9  -3  -5     324     270   1
  -8  -3  -5    4615     444   1
  -7  -3  -5    3857     383   1
  -6  -3  -5    2317     254   1
  -5  -3  -5    3386     301   1
  -4  -3  -5   50754    1602   1
  -3  -3  -5   21144     670   1
  -2  -3  -5  128844    3812   1
  -1  -3  -5  119110    3422   1
   0  -3  -5  105507    3640   1
   1  -3  -5   30789    1062   1
   2  -3  -5   68112    2557   1
   3  -3  -5    4215     281   1
   4  -3  -5   11512     531   1
   5  -3  -5   13042     595   1
   6  -3  -5    4182     400   1
   7  -3  -5    3874     398   1
  -9  -2  -5    3235     597   1
  -8  -2  -5   14140     737   1
  -7  -2  -5    6889     639   1
  -6  -2  -5    4658     295   1
  -5  -2  -5   12465     379   1
  -4  -2  -5   32529     976   1
  -3  -2  -5   29644     987   1
  -2  -2  -5  101208    5162   1
  -1  -2  -5   72855    2222   1
   0  -2  -5   14232     513   1
   1  -2  -5   76016    2367   1
   2  -2  -5  316941    8702   1
   3  -2  -5   10308     415   1
   4  -2  -5   12761     514   1
   5  -2  -5    1592     260   1
   6  -2  -5   27210     951   1
   7  -2  -5    2403     383   1
   8  -2  -5    3171     385   1
  -9  -1  -5    1081     221   1
  -8  -1  -5    3232     354   1
  -7  -1  -5   10940     491   1
  -6  -1  -5    1793     218   1
  -5  -1  -5    7642     584   1
  -4  -1  -5   60333    1806   1
  -3  -1  -5   15903     919   1
  -2  -1  -5   60888    5463   1
  -1  -1  -5    7775     346   1
   0  -1  -5    1170     197   1
   1  -1  -5  101652    2564   1
   2  -1  -5    6701     770   1
   3  -1  -5   38798    1018   1
   4  -1  -5    7402     423   1
   5  -1  -5    3197     327   1
   6  -1  -5    5964     419   1
   7  -1  -5    7797    1226   1
   8  -1  -5    4218     353   1
  -9   0  -5    1900     321   1
  -8   0  -5    2476     290   1
  -7   0  -5    1133     217   1
  -6   0  -5    5188     366   1
  -5   0  -5    3348     297   1
  -4   0  -5   27828    1040   1
  -3   0  -5   76603    2974   1
  -2   0  -5  170504    6571   1
  -1   0  -5   84921    3967   1
   0   0  -5  148832    5104   1
   1   0  -5    5394     296   1
   2   0  -5   25569     861   1
   3   0  -5   54504    1336   1
   4   0  -5   20669     660   1
   5   0  -5    3700     304   1
   6   0  -5    8912     517   1
   7   0  -5   16605    1237   1
   8   0  -5    2378     398   1
  -8   1  -5    2269     255   1
  -7   1  -5   19528     734   1
  -6   1  -5   11044     530   1
  -5   1  -5    1590     218   1
  -4   1  -5   10169     421   1
  -3   1  -5  156084    5885   1
  -2   1  -5   86635    4764   1
  -1   1  -5   16835     701   1
   0   1  -5  583264   27924   1
   1   1  -5    5477     422   1
   2   1  -5   22666     793   1
   3   1  -5   91590    2360   1
   4   1  -5   40091    1064   1
   5   1  -5    3311     248   1
   6   1  -5    4420     376   1
   7   1  -5    2404     349   1
   8   1  -5    3204     334   1
  -8   2  -5    5644     406   1
  -7   2  -5    3012     276   1
  -6   2  -5    5996     582   1
  -5   2  -5    7614     959   1
  -4   2  -5   30921     899   1
  -3   2  -5   70012    2993   1
  -2   2  -5    7425     730   1
  -1   2  -5    8670     652   1
   0   2  -5   39283    1091   1
   1   2  -5   62744    2179   1
   2   2  -5  150324    5124   1
   3   2  -5   20966     629   1
   4   2  -5   26596     764   1
   5   2  -5   22689     717   1
   6   2  -5    2241     257   1
   7   2  -5    7166     590   1
   8   2  -5     152     211   1
   9   2  -5    -180     180   1
  -7   3  -5    5208     437   1
  -6   3  -5   14866     528   1
  -5   3  -5    2263     279   1
  -4   3  -5   17218     651   1
  -3   3  -5   31652    1088   1
  -2   3  -5   87753    4558   1
  -1   3  -5    9911    1014   1
   0   3  -5  107701    3809   1
   1   3  -5   19049     728   1
   2   3  -5   50430    2607   1
   3   3  -5   72606    2194   1
   4   3  -5   88795    2064   1
   5   3  -5   49098    1254   1
   6   3  -5   21250     816   1
   7   3  -5    8906     484   1
   8   3  -5    1806     292   1
   9   3  -5     180     193   1
  -7   4  -5    1952     249   1
  -6   4  -5     219     193   1
  -5   4  -5    3636     275   1
  -4   4  -5    1136     241   1
  -3   4  -5   26945     877   1
  -2   4  -5    4478     644   1
  -1   4  -5   21440    1566   1
   0   4  -5    8242     796   1
   1   4  -5    9312     544   1
   2   4  -5  137951    4878   1
   3   4  -5   12245     776   1
   4   4  -5   17746     789   1
   5   4  -5   26578     899   1
   6   4  -5    7459     606   1
   7   4  -5    7374     509   1
   8   4  -5    6123     518   1
   9   4  -5    1902     239   1
  -6   5  -5     852     501   1
  -5   5  -5    4098     273   1
  -4   5  -5   26375     784   1
  -3   5  -5    4028     341   1
  -2   5  -5    9855     472   1
  -1   5  -5    3467     324   1
   0   5  -5   30475    1311   1
   1   5  -5    1168     257   1
   2   5  -5    6650     648   1
   3   5  -5   31022     989   1
   4   5  -5    6341     418   1
   5   5  -5    6624     422   1
   6   5  -5   15828     660   1
   7   5  -5     732     227   1
   8   5  -5     963     191   1
   9   5  -5    5670     539   1
  -6   6  -5     244     244   1
  -5   6  -5    1323     411   1
  -4   6  -5   25790     808   1
  -3   6  -5   23843     734   1
  -2   6  -5   10549     976   1
  -1   6  -5   15624     533   1
   0   6  -5     468     159   1
   1   6  -5   10522     401   1
   2   6  -5   38253    1260   1
   3   6  -5    3053     263   1
   4   6  -5     301     172   1
   5   6  -5    8961     671   1
   6   6  -5    2720     374   1
   7   6  -5     192     165   1
   8   6  -5    3762     357   1
   9   6  -5    2594     449   1
  -5   7  -5    1836     360   1
  -4   7  -5     264     225   1
  -3   7  -5    1759     372   1
  -2   7  -5   45517    1488   1
  -1   7  -5   30041     850   1
   0   7  -5    3961     380   1
   1   7  -5    8543     490   1
   2   7  -5   12061     522   1
   3   7  -5   25937     857   1
   4   7  -5     661     242   1
   5   7  -5   13312     616   1
   6   7  -5     424     263   1
   7   7  -5   22206    1369   1
   8   7  -5    9893     592   1
  -4   8  -5    1489     334   1
  -3   8  -5    6315     461   1
  -2   8  -5    6612     499   1
  -1   8  -5    3927     571   1
   0   8  -5    7351     464   1
   1   8  -5   13107     820   1
   2   8  -5   10288     641   1
   3   8  -5   18223     618   1
   4   8  -5   14112     711   1
   5   8  -5   42849    1490   1
   6   8  -5    1811     281   1
   7   8  -5     447     280   1
   8   8  -5    2273     313   1
  -3   9  -5    2212     265   1
  -2   9  -5    3752     353   1
  -1   9  -5    1750     296   1
   0   9  -5     871     642   1
   1   9  -5   44692    2902   1
   2   9  -5   49734    1951   1
   3   9  -5   10232     694   1
   4   9  -5   21963     997   1
   5   9  -5   17483     641   1
   6   9  -5     193     172   1
   7   9  -5    6446     530   1
   8   9  -5    1414     353   1
  -2  10  -5     629     244   1
  -1  10  -5     603     295   1
   0  10  -5    3993     565   1
   1  10  -5    8114     809   1
   2  10  -5    1541     462   1
   3  10  -5    7442     540   1
   4  10  -5   10373     658   1
   5  10  -5    1811     318   1
   6  10  -5     277     172   1
   7  10  -5    2550     281   1
   0  11  -5     398     244   1
   1  11  -5    3351     462   1
   2  11  -5    2992     462   1
   3  11  -5    2504     488   1
   4  11  -5     321     308   1
   5  11  -5    1644     360   1
   6  11  -5    5727     565   1
  -6 -12  -4    1220     231   1
  -5 -12  -4    2029     270   1
  -7 -11  -4     469     139   1
  -6 -11  -4    4204     280   1
  -5 -11  -4    1250     185   1
  -4 -11  -4    6272     404   1
  -3 -11  -4    2131     308   1
  -8 -10  -4     601     188   1
  -7 -10  -4    1089     198   1
  -6 -10  -4    5430     507   1
  -5 -10  -4   21344     944   1
  -4 -10  -4   18164     835   1
  -3 -10  -4    6001     680   1
  -2 -10  -4    5483     475   1
  -9  -9  -4     835     257   1
  -8  -9  -4    9751     455   1
  -7  -9  -4    3472     343   1
  -6  -9  -4    4663     437   1
  -5  -9  -4    6804     732   1
  -4  -9  -4    6782     493   1
  -3  -9  -4   13452     740   1
  -2  -9  -4   16986    1053   1
  -1  -9  -4   25934    1412   1
  -9  -8  -4    1297     334   1
  -8  -8  -4    2249     239   1
  -7  -8  -4    3914     399   1
  -6  -8  -4   38711    2552   1
  -5  -8  -4   10741    1136   1
  -4  -8  -4     677     236   1
  -3  -8  -4    1917     268   1
  -2  -8  -4    5107     478   1
  -1  -8  -4    2528     310   1
   0  -8  -4   16574     863   1
   1  -8  -4    2652     706   1
   2  -8  -4   13789     963   1
   3  -8  -4    2424     337   1
   4  -8  -4    1104     385   1
  -9  -7  -4    2415     313   1
  -8  -7  -4   12373     483   1
  -7  -7  -4   10815     466   1
  -6  -7  -4    9807     589   1
  -5  -7  -4    8622    1003   1
  -4  -7  -4   55267    1693   1
  -3  -7  -4   22357    1168   1
  -2  -7  -4    7106     761   1
  -1  -7  -4    9856     505   1
   0  -7  -4   30877    1283   1
   1  -7  -4   29157    1605   1
   2  -7  -4    4314     526   1
   3  -7  -4    1244     392   1
   4  -7  -4     455     231   1
   5  -7  -4    1746     308   1
  -9  -6  -4    7148     490   1
  -8  -6  -4    1416     204   1
  -7  -6  -4   41667    1160   1
  -6  -6  -4   37377    1383   1
  -5  -6  -4    7319     459   1
  -4  -6  -4   87258    2607   1
  -3  -6  -4   12301     507   1
  -2  -6  -4   69308    1978   1
  -1  -6  -4   37682    1199   1
   0  -6  -4   29038    1871   1
   1  -6  -4    3160     255   1
   2  -6  -4    1256     424   1
   3  -6  -4    5472     565   1
   4  -6  -4     121     191   1
   5  -6  -4    1902     437   1
   6  -6  -4    6701     578   1
  -9  -5  -4   18862     884   1
  -8  -5  -4     686     274   1
  -7  -5  -4   15154     544   1
  -6  -5  -4   47505    1422   1
  -5  -5  -4    9913     500   1
  -4  -5  -4    9460     448   1
  -3  -5  -4   24201    1058   1
  -2  -5  -4  137538    4118   1
  -1  -5  -4   79056    2148   1
   0  -5  -4     645     132   1
   1  -5  -4   18591     998   1
   2  -5  -4   13958     541   1
   3  -5  -4    5883     358   1
   4  -5  -4     149     210   1
   5  -5  -4    1320     263   1
   6  -5  -4    8319     668   1
  -9  -4  -4    7088     470   1
  -8  -4  -4    8178     579   1
  -7  -4  -4   16195     483   1
  -6  -4  -4    2784     254   1
  -5  -4  -4    6614     402   1
  -4  -4  -4    5842     349   1
  -3  -4  -4  130945    3253   1
  -2  -4  -4   73460    2259   1
  -1  -4  -4   14324     616   1
   0  -4  -4  148490    5567   1
   1  -4  -4   64742    1992   1
   2  -4  -4   22777     712   1
   3  -4  -4   23886     766   1
   4  -4  -4   11834     625   1
   5  -4  -4   10001     603   1
   6  -4  -4    1867     293   1
   7  -4  -4    1423     315   1
  -9  -3  -4    4021     381   1
  -8  -3  -4    5451     445   1
  -7  -3  -4   15179     632   1
  -6  -3  -4   29395     682   1
  -5  -3  -4    7380     406   1
  -4  -3  -4   38227    1146   1
  -3  -3  -4   41701    2282   1
  -2  -3  -4   89686    3235   1
  -1  -3  -4  140975    4036   1
   0  -3  -4  193038   13924   1
   1  -3  -4   57908    3132   1
   2  -3  -4   50423    2156   1
   3  -3  -4    8900     391   1
   4  -3  -4    2620     280   1
   5  -3  -4    8944     730   1
   6  -3  -4    3771     816   1
   7  -3  -4    1223     221   1
  -9  -2  -4     710     201   1
  -8  -2  -4    6142     495   1
  -7  -2  -4    5704     419   1
  -6  -2  -4   12514     534   1
  -5  -2  -4    5972     270   1
  -4  -2  -4   57772    1773   1
  -3  -2  -4   22080    1043   1
  -2  -2  -4  282458    8441   1
   0  -2  -4   57282    2116   1
   1  -2  -4   24070     718   1
   2  -2  -4    2848     270   1
   3  -2  -4   35122     960   1
   4  -2  -4   29310     870   1
   5  -2  -4   20208     766   1
   6  -2  -4     125     230   1
   7  -2  -4    8287     809   1
   8  -2  -4    3916     424   1
  -9  -1  -4   13648     835   1
  -8  -1  -4     601     235   1
  -7  -1  -4   24526    1028   1
  -6  -1  -4   19231     605   1
  -5  -1  -4   28510     777   1
  -4  -1  -4   48457    1743   1
  -3  -1  -4   57673    1800   1
  -2  -1  -4  333438   20419   1
  -1  -1  -4  399195   19437   1
   1  -1  -4   44408    1355   1
   2  -1  -4   98969    3040   1
   3  -1  -4   14231     553   1
   4  -1  -4    3373     267   1
   5  -1  -4   21934     784   1
   6  -1  -4   31262    1032   1
   7  -1  -4    5396     616   1
   8  -1  -4    1269     302   1
  -9   0  -4   12312     835   1
  -8   0  -4    7798     674   1
  -7   0  -4   19789     633   1
  -6   0  -4    9405     426   1
  -5   0  -4   15901     598   1
  -4   0  -4   23203     817   1
  -3   0  -4   68056    2684   1
  -2   0  -4   97677    5187   1
  -1   0  -4  156185    5596   1
   0   0  -4  129107    3531   1
   1   0  -4   38510    1457   1
   2   0  -4  141598    3537   1
   3   0  -4    7828     369   1
   4   0  -4   18127     646   1
   5   0  -4   18546     701   1
   6   0  -4   34179    1323   1
   7   0  -4    7531     539   1
   8   0  -4    2756     273   1
  -8   1  -4   12822     616   1
  -7   1  -4   19309     782   1
  -6   1  -4   17307     661   1
  -5   1  -4   27035     752   1
  -4   1  -4   39034    1513   1
  -3   1  -4   49256    1706   1
  -2   1  -4  216808   10463   1
  -1   1  -4   18100     871   1
   0   1  -4   92696    2437   1
   1   1  -4    8149     414   1
   2   1  -4   53801    2126   1
   3   1  -4   25787     927   1
   4   1  -4    9576     445   1
   5   1  -4    5467     363   1
   6   1  -4     371     221   1
   7   1  -4   15381     652   1
   8   1  -4    2157     327   1
   9   1  -4    1245     295   1
  -8   2  -4     627     231   1
  -7   2  -4    5004     405   1
  -6   2  -4    7305     410   1
  -5   2  -4    3046     312   1
  -4   2  -4    3098     485   1
  -3   2  -4   12887     713   1
  -2   2  -4  109939    4010   1
  -1   2  -4   27860    1688   1
   0   2  -4  316638    8869   1
   1   2  -4    7236     294   1
   2   2  -4  218906    7371   1
   3   2  -4   11098     509   1
   4   2  -4   77279    1826   1
   5   2  -4   91240    2133   1
   6   2  -4     923     230   1
   7   2  -4    2250     274   1
   8   2  -4     746     192   1
   9   2  -4    2106     372   1
  -8   3  -4    4931     501   1
  -7   3  -4    5348     924   1
  -6   3  -4    2096     432   1
  -5   3  -4   15258     734   1
  -4   3  -4    8718     616   1
  -3   3  -4   23064     907   1
  -2   3  -4   76776    4224   1
  -1   3  -4   31828    2337   1
   0   3  -4   47808    1806   1
   1   3  -4   10113     493   1
   2   3  -4   95688    4815   1
   3   3  -4   25824     893   1
   4   3  -4   24619     669   1
   5   3  -4    8498     397   1
   6   3  -4    3167     234   1
   7   3  -4    5859     442   1
   8   3  -4     354     246   1
   9   3  -4      39     218   1
  -7   4  -4    2119     629   1
  -6   4  -4    3780     399   1
  -5   4  -4   11808     475   1
  -4   4  -4   19701     730   1
  -3   4  -4    6991     440   1
  -1   4  -4   33367    2144   1
   0   4  -4     976     360   1
   1   4  -4   51538    1430   1
   2   4  -4    4144     505   1
   3   4  -4   33697    1213   1
   4   4  -4    2787     413   1
   5   4  -4   10521     534   1
   6   4  -4    6216     427   1
   7   4  -4   13818     602   1
   8   4  -4     331     219   1
   9   4  -4    2175     360   1
  -6   5  -4    9037     650   1
  -5   5  -4     970     222   1
  -4   5  -4   25419     759   1
  -3   5  -4   17161     654   1
  -2   5  -4   35153     955   1
  -1   5  -4   14110     808   1
   0   5  -4    7151     783   1
   1   5  -4   50747    2052   1
   2   5  -4   95134    2864   1
   3   5  -4    5381     484   1
   4   5  -4   16351     653   1
   5   5  -4   10883     563   1
   6   5  -4    3470     314   1
   7   5  -4    9199     495   1
   8   5  -4    2391     246   1
   9   5  -4     817     194   1
  -6   6  -4    2208     347   1
  -5   6  -4    4147     552   1
  -4   6  -4    2307     255   1
  -3   6  -4   14532     543   1
  -2   6  -4   23953     857   1
  -1   6  -4    1409     191   1
   0   6  -4    8657     431   1
   1   6  -4    4208     281   1
   2   6  -4    5232     354   1
   3   6  -4   71305    1599   1
   4   6  -4     337     178   1
   5   6  -4    6526     419   1
   6   6  -4   14907     799   1
   7   6  -4   28559     989   1
   8   6  -4    3657     335   1
   9   6  -4    2769     237   1
  -5   7  -4     501     308   1
  -4   7  -4    2166     296   1
  -3   7  -4     197     213   1
  -2   7  -4   17445     662   1
  -1   7  -4   25805     855   1
   0   7  -4   34006    1020   1
   1   7  -4    9379     463   1
   2   7  -4    6997     475   1
   3   7  -4   11966     507   1
   4   7  -4    8953     708   1
   5   7  -4   12085     612   1
   6   7  -4     285     209   1
   7   7  -4    8634     605   1
   8   7  -4   10230     653   1
   9   7  -4    2568     424   1
  -4   8  -4     398     295   1
  -3   8  -4    2916     424   1
  -2   8  -4    3713     398   1
  -1   8  -4    4398     392   1
   0   8  -4    3848     416   1
   1   8  -4   37260    1589   1
   2   8  -4   24504     820   1
   3   8  -4    2114     265   1
   4   8  -4    6081     470   1
   5   8  -4   16230     949   1
   6   8  -4    5304     470   1
   7   8  -4    1605     327   1
   8   8  -4     457     237   1
  -3   9  -4     603     282   1
  -2   9  -4    2202     331   1
  -1   9  -4    3190     362   1
   0   9  -4    3087     362   1
   1   9  -4    5418     758   1
   2   9  -4   35400    1446   1
   3   9  -4    1422     266   1
   4   9  -4   11378     513   1
   5   9  -4     272     184   1
   6   9  -4    3850     372   1
   7   9  -4    1309     314   1
   8   9  -4    1862     411   1
  -2  10  -4     767     199   1
  -1  10  -4    3435     340   1
   0  10  -4     116     308   1
   1  10  -4    2157     475   1
   2  10  -4     488     398   1
   3  10  -4    1515     462   1
   4  10  -4    1661     343   1
   5  10  -4    3083     297   1
   6  10  -4    8387     374   1
   7  10  -4    1857     217   1
   0  11  -4     347     244   1
   1  11  -4    2838     437   1
   2  11  -4    1335     385   1
   3  11  -4     822     385   1
   4  11  -4      39     334   1
   5  11  -4    3659     501   1
   6  11  -4     154     347   1
   3  12  -4    4892     526   1
   4  12  -4     963     321   1
  -6 -12  -3     257     180   1
  -4 -12  -3    1477     334   1
  -7 -11  -3     591     227   1
  -6 -11  -3    1233     189   1
  -5 -11  -3     339     193   1
  -4 -11  -3    3114     315   1
  -3 -11  -3     180     218   1
  -8 -10  -3     359     153   1
  -7 -10  -3     737     194   1
  -6 -10  -3    3848     674   1
  -5 -10  -3    4185     399   1
  -4 -10  -3    7650     512   1
  -3 -10  -3    5507     533   1
  -2 -10  -3    1862     308   1
  -9  -9  -3    2966     372   1
  -8  -9  -3    9585     452   1
  -7  -9  -3     411     245   1
  -6  -9  -3   15181    1316   1
  -5  -9  -3    8290     600   1
  -4  -9  -3   29145    1253   1
  -3  -9  -3   17116     813   1
  -2  -9  -3    8614     693   1
  -9  -8  -3     139     321   1
  -8  -8  -3    3441     268   1
  -7  -8  -3    2749     295   1
  -6  -8  -3   72153    2687   1
  -5  -8  -3   10531     630   1
  -4  -8  -3    2028     408   1
  -3  -8  -3    2522     284   1
  -2  -8  -3    2493     430   1
  -1  -8  -3   59964    2805   1
   0  -8  -3   44525    3428   1
   1  -8  -3   28746    2863   1
   2  -8  -3    1245     347   1
   3  -8  -3    2375     424   1
   4  -8  -3      77     244   1
  -9  -7  -3    1080     250   1
  -8  -7  -3    6311     355   1
  -7  -7  -3   20816     934   1
  -6  -7  -3    1358     342   1
  -5  -7  -3    7647     539   1
  -4  -7  -3     767     405   1
  -3  -7  -3   13649     550   1
  -2  -7  -3    7249     647   1
  -1  -7  -3    6478     676   1
   0  -7  -3    9842     831   1
   1  -7  -3   30351    1579   1
   2  -7  -3   28554    1592   1
   3  -7  -3    6916     481   1
   4  -7  -3     198     302   1
   5  -7  -3    1143     270   1
  -9  -6  -3     462     254   1
  -8  -6  -3    6903     356   1
  -7  -6  -3    2005     266   1
  -6  -6  -3    8878     489   1
  -5  -6  -3   11205     632   1
  -4  -6  -3   34597    1139   1
  -3  -6  -3   50681    1779   1
  -2  -6  -3   19398     926   1
  -1  -6  -3   62744    2811   1
   0  -6  -3   49984    5662   1
   1  -6  -3   20159     723   1
   2  -6  -3    5573     912   1
   3  -6  -3    9246     540   1
   4  -6  -3   15288     977   1
   5  -6  -3    7229     738   1
   6  -6  -3      90     193   1
 -10  -5  -3     141     180   1
  -9  -5  -3    6578     744   1
  -8  -5  -3    5760     492   1
  -7  -5  -3    7850     395   1
  -6  -5  -3   68321    1946   1
  -5  -5  -3   24361     973   1
  -4  -5  -3   27299    1055   1
  -3  -5  -3    4697     327   1
  -2  -5  -3   96215    5159   1
  -1  -5  -3  124923    3788   1
   0  -5  -3   71912    6484   1
   1  -5  -3   78996    2427   1
   2  -5  -3    6587     418   1
   3  -5  -3    1383     399   1
   4  -5  -3   20237     841   1
   5  -5  -3    8494     531   1
   6  -5  -3     660     222   1
  -9  -4  -3    4538     389   1
  -8  -4  -3    2205     409   1
  -7  -4  -3   39581     947   1
  -6  -4  -3   13666     476   1
  -5  -4  -3    9198     474   1
  -4  -4  -3    6562     367   1
  -3  -4  -3  117476    4090   1
  -2  -4  -3   94607    3044   1
  -1  -4  -3    9612     771   1
   0  -4  -3   12600    1502   1
   1  -4  -3   42840    1359   1
   2  -4  -3   58681    2431   1
   3  -4  -3    6462     406   1
   4  -4  -3   20843     997   1
   5  -4  -3    1485     424   1
   6  -4  -3   11503    1498   1
   7  -4  -3    3851     271   1
  -9  -3  -3    2298     392   1
  -8  -3  -3    3976     368   1
  -7  -3  -3    7908     551   1
  -6  -3  -3     330     126   1
  -5  -3  -3   40922    1649   1
  -4  -3  -3   68541    2697   1
  -3  -3  -3   82421    2681   1
  -2  -3  -3   35075    1433   1
  -1  -3  -3   87258    3203   1
   0  -3  -3   43344    2542   1
   1  -3  -3    6543     543   1
   2  -3  -3  211918    6038   1
   3  -3  -3   43947    1145   1
   4  -3  -3   11453     700   1
   5  -3  -3   58187    1986   1
   6  -3  -3    9285     810   1
   7  -3  -3    2394     289   1
  -9  -2  -3    1579     240   1
  -8  -2  -3    7176     587   1
  -7  -2  -3     133     235   1
  -6  -2  -3   21023     660   1
  -5  -2  -3    9348     378   1
  -4  -2  -3  191764    5618   1
  -3  -2  -3   65236    1843   1
  -2  -2  -3  163425    4240   1
  -1  -2  -3   96130    3499   1
   0  -2  -3     313     165   1
   1  -2  -3  296152   10036   1
   2  -2  -3   70866    3319   1
   3  -2  -3    6225     520   1
   4  -2  -3   36625    1785   1
   5  -2  -3      14     188   1
   6  -2  -3    2305     346   1
   7  -2  -3   13126     676   1
   8  -2  -3     -39     205   1
  -9  -1  -3    1541     360   1
  -8  -1  -3    3595     445   1
  -7  -1  -3     317     200   1
  -6  -1  -3   11178     628   1
  -5  -1  -3   17355     570   1
  -4  -1  -3   89809    2368   1
  -3  -1  -3   58171    1876   1
  -2  -1  -3  637260   21697   1
  -1  -1  -3  343731   16729   1
   1  -1  -3  439971   21029   1
   2  -1  -3  101200    2853   1
   3  -1  -3  138357    4347   1
   4  -1  -3   25437     808   1
   5  -1  -3   17041     676   1
   6  -1  -3    1890     276   1
   7  -1  -3    5865     610   1
   8  -1  -3    1449     226   1
  -9   0  -3    3094     424   1
  -8   0  -3    2499     334   1
  -7   0  -3      36     163   1
  -6   0  -3    5120     486   1
  -5   0  -3    5439     443   1
  -4   0  -3    8498     582   1
  -3   0  -3   31338    1423   1
  -2   0  -3   80452    3020   1
  -1   0  -3  730896   34972   1
   0   0  -3  158813    5283   1
   2   0  -3  219060    6104   1
   3   0  -3   46219    2684   1
   4   0  -3   29091     888   1
   5   0  -3   13677     566   1
   6   0  -3   39068    1356   1
   7   0  -3    1993     308   1
   8   0  -3    2806     302   1
  -8   1  -3    6777     501   1
  -7   1  -3     926     199   1
  -6   1  -3   32322     904   1
  -5   1  -3   35176     833   1
  -4   1  -3   45760    1656   1
  -3   1  -3  318283    9127   1
  -2   1  -3  134384    7086   1
  -1   1  -3  260126   12325   1
   0   1  -3   92522    2255   1
   1   1  -3  662966   31892   1
   2   1  -3  368164   12514   1
   3   1  -3   19808     898   1
   4   1  -3   73331    1990   1
   5   1  -3    3719     302   1
   6   1  -3    9789     612   1
   7   1  -3   12178     624   1
   8   1  -3   21116     899   1
   9   1  -3     295     257   1
  -8   2  -3     768     181   1
  -7   2  -3    2050     443   1
  -6   2  -3    1891     227   1
  -5   2  -3    3638     330   1
  -4   2  -3   31361    1212   1
  -3   2  -3     193     246   1
  -2   2  -3   41508    1771   1
  -1   2  -3  101876    3613   1
   0   2  -3   46358    1373   1
   1   2  -3  196847    5520   1
   2   2  -3  108208    3021   1
   3   2  -3   51612    2645   1
   4   2  -3   33499     983   1
   5   2  -3   16692     622   1
   6   2  -3   21510     907   1
   7   2  -3     919     207   1
   8   2  -3     268     163   1
   9   2  -3    1117     321   1
  -8   3  -3     308     218   1
  -7   3  -3    2323     316   1
  -6   3  -3    3019     448   1
  -5   3  -3   11326     859   1
  -4   3  -3   52163    1380   1
  -3   3  -3   72955    2804   1
  -2   3  -3  101760    5097   1
  -1   3  -3   64309    3492   1
   0   3  -3   66198    2449   1
   1   3  -3   63022    1638   1
   2   3  -3  165513    4607   1
   3   3  -3   46484    1149   1
   4   3  -3   79690    4445   1
   5   3  -3    5534     407   1
   6   3  -3     586     160   1
   7   3  -3    3536     407   1
   8   3  -3    9928     586   1
   9   3  -3     950     308   1
  -7   4  -3    4505     565   1
  -6   4  -3    5789    1065   1
  -5   4  -3    6580     510   1
  -4   4  -3    7422     421   1
  -3   4  -3    6084     443   1
  -2   4  -3    2042     552   1
  -1   4  -3  111697    5650   1
   0   4  -3    1720     332   1
   1   4  -3   58164    1686   1
   2   4  -3  113872    4250   1
   3   4  -3   32547    1219   1
   4   4  -3   23276     989   1
   5   4  -3   18707     684   1
   6   4  -3    1008     227   1
   7   4  -3    3988     330   1
   8   4  -3    2377     300   1
   9   4  -3     956     216   1
  -6   5  -3    1746     424   1
  -5   5  -3       4     225   1
  -4   5  -3   31805     927   1
  -3   5  -3   11849     463   1
  -2   5  -3   24950     972   1
  -1   5  -3    3184     642   1
   0   5  -3    8922    1534   1
   1   5  -3    7041     525   1
   2   5  -3   59198    2158   1
   3   5  -3   69783    2270   1
   4   5  -3   23007     714   1
   5   5  -3   11602     512   1
   6   5  -3    1135     235   1
   7   5  -3    3949     328   1
   8   5  -3    7396     400   1
   9   5  -3    5582     892   1
  -6   6  -3       0     231   1
  -5   6  -3   10672     625   1
  -4   6  -3   30456    1032   1
  -3   6  -3    6812     360   1
  -2   6  -3   24357     730   1
  -1   6  -3    8460     498   1
   0   6  -3    3065     399   1
   1   6  -3   17214     619   1
   2   6  -3   25077     811   1
   3   6  -3   20739     613   1
   4   6  -3   30735     918   1
   5   6  -3    3049     242   1
   6   6  -3    2776     283   1
   7   6  -3     190     172   1
   8   6  -3     747     202   1
   9   6  -3    8349     623   1
  -5   7  -3    1091     334   1
  -4   7  -3    2196     501   1
  -3   7  -3   29350    2463   1
  -2   7  -3   19762     869   1
  -1   7  -3   18148    1000   1
   0   7  -3    3227     330   1
   1   7  -3   16140     504   1
   2   7  -3   35752     869   1
   3   7  -3    4023     287   1
   4   7  -3   14986     587   1
   5   7  -3   17771     889   1
   6   7  -3    7576     496   1
   7   7  -3     120     252   1
   8   7  -3   29241     985   1
   9   7  -3    1990     398   1
  -4   8  -3    2054     385   1
  -3   8  -3    6035     693   1
  -2   8  -3    2658     336   1
  -1   8  -3   15217     878   1
   0   8  -3   35294    1459   1
   1   8  -3   17067     937   1
   2   8  -3   21795     785   1
   3   8  -3   18709     665   1
   4   8  -3     718     247   1
   5   8  -3    3865     390   1
   6   8  -3    8899     694   1
   7   8  -3    1248     318   1
   8   8  -3    2568     488   1
   9   8  -3     411     308   1
  -3   9  -3     860     308   1
  -2   9  -3    5571     479   1
  -1   9  -3    6770     517   1
   0   9  -3   16338    2048   1
   1   9  -3   28515    1810   1
   2   9  -3   15853     689   1
   3   9  -3   33468    1155   1
   4   9  -3   37584    1123   1
   5   9  -3    8479     832   1
   6   9  -3     514     242   1
   7   9  -3    2288     294   1
   8   9  -3     231     347   1
  -2  10  -3    1160     264   1
  -1  10  -3     152     195   1
   0  10  -3    2421     764   1
   1  10  -3   20272    1412   1
   2  10  -3    3826     616   1
   3  10  -3      89     259   1
   4  10  -3   26339     962   1
   5  10  -3     566     216   1
   6  10  -3    3655     417   1
   7  10  -3    3791     311   1
   8  10  -3    1143     244   1
   0  11  -3     -13     244   1
   1  11  -3    3197     565   1
   2  11  -3    2196     437   1
   3  11  -3    4802     603   1
   4  11  -3     466     261   1
   5  11  -3    2139     559   1
   6  11  -3     241     201   1
   7  11  -3     835     385   1
   2  12  -3    1168     295   1
   3  12  -3     616     295   1
   4  12  -3    2208     398   1
   5  12  -3       0     257   1
  -6 -12  -2    4789     424   1
  -5 -12  -2    3274     347   1
  -4 -12  -2    1926     334   1
  -7 -11  -2    2348     278   1
  -6 -11  -2    4699     363   1
  -5 -11  -2    1442     250   1
  -4 -11  -2    3975     336   1
  -3 -11  -2    8974     655   1
  -8 -10  -2    4511     440   1
  -7 -10  -2    2696     318   1
  -6 -10  -2    1984     303   1
  -5 -10  -2     197     218   1
  -4 -10  -2   24422    1067   1
  -3 -10  -2   18117     831   1
  -2 -10  -2     693     257   1
  -9  -9  -2    1566     334   1
  -8  -9  -2     521     171   1
  -7  -9  -2    4930     468   1
  -6  -9  -2    9409     634   1
  -5  -9  -2   24463    1125   1
  -4  -9  -2   54079    2070   1
  -3  -9  -2    1879     327   1
  -2  -9  -2   11978     796   1
  -9  -8  -2    8617     841   1
  -8  -8  -2    2817     243   1
  -7  -8  -2    9981     550   1
  -6  -8  -2   40773    1406   1
  -5  -8  -2    4427     440   1
  -4  -8  -2   17878     826   1
  -3  -8  -2   27987    1619   1
  -2  -8  -2    3155     742   1
  -1  -8  -2   25081    2960   1
   2  -8  -2     873     308   1
   4  -8  -2    1926     360   1
  -9  -7  -2   10751     664   1
  -8  -7  -2    2837     262   1
  -7  -7  -2    8492     771   1
  -6  -7  -2   46702    1502   1
  -5  -7  -2   18031     858   1
  -4  -7  -2   35934    1197   1
  -3  -7  -2   10618     498   1
  -2  -7  -2   14131     799   1
  -1  -7  -2   15946     895   1
   0  -7  -2   28761    1039   1
   1  -7  -2   23406    1403   1
   2  -7  -2    3437     394   1
   3  -7  -2    2619     292   1
   4  -7  -2    3441     475   1
   5  -7  -2    3518     411   1
  -9  -6  -2     741     259   1
  -8  -6  -2    3807     410   1
  -7  -6  -2   10798     550   1
  -6  -6  -2   85577    2548   1
  -5  -6  -2    3417     324   1
  -4  -6  -2   35167    1112   1
  -3  -6  -2   14496     615   1
  -2  -6  -2   40953    2737   1
  -1  -6  -2   12889     738   1
   0  -6  -2   20407    1112   1
   1  -6  -2   14656     800   1
   2  -6  -2    2242     353   1
   3  -6  -2   24228     925   1
   4  -6  -2   21272     849   1
   5  -6  -2     154     257   1
   6  -6  -2    2093     321   1
 -10  -5  -2    1682     231   1
  -9  -5  -2    5569     453   1
  -8  -5  -2    3696     450   1
  -7  -5  -2    8218     480   1
  -6  -5  -2   45508    1243   1
  -5  -5  -2   48887    1486   1
  -4  -5  -2   16061     747   1
  -3  -5  -2   44729    1631   1
  -2  -5  -2  241611    6766   1
  -1  -5  -2   79358    2986   1
   0  -5  -2   56722    2465   1
   1  -5  -2    7239    1104   1
   2  -5  -2    8234     558   1
   3  -5  -2     664     193   1
   4  -5  -2   19608     876   1
   5  -5  -2   16632     759   1
   6  -5  -2    7115     390   1
  -9  -4  -2   17092     786   1
  -8  -4  -2    9527     755   1
  -7  -4  -2   27712    1256   1
  -6  -4  -2    1344     184   1
  -5  -4  -2   14381     532   1
  -4  -4  -2     645     178   1
  -3  -4  -2   74839    2324   1
  -2  -4  -2    1231     172   1
  -1  -4  -2    9646     544   1
   0  -4  -2   25254    1695   1
   1  -4  -2  184938    6337   1
   2  -4  -2   15946     873   1
   3  -4  -2   32694    1028   1
   4  -4  -2    5279     671   1
   5  -4  -2   30941    1173   1
   6  -4  -2     929     344   1
   7  -4  -2    2061     237   1
  -9  -3  -2    1127     225   1
  -8  -3  -2    8113     536   1
  -7  -3  -2    5031     431   1
  -6  -3  -2   17457     475   1
  -5  -3  -2   24098     732   1
  -4  -3  -2    1639     213   1
  -3  -3  -2   58212    2966   1
  -2  -3  -2  268956    7071   1
  -1  -3  -2  114055    3266   1
   0  -3  -2   82297    4289   1
   1  -3  -2    6547     835   1
   2  -3  -2   93488    5854   1
   3  -3  -2   21948     835   1
   4  -3  -2   54654    1885   1
   5  -3  -2    7098     557   1
   6  -3  -2   17189     873   1
   7  -3  -2     325     174   1
  -9  -2  -2    4091     571   1
  -8  -2  -2    2941     303   1
  -7  -2  -2    1065     278   1
  -6  -2  -2   42869    1110   1
  -5  -2  -2    2778     199   1
  -4  -2  -2   64468    1758   1
  -3  -2  -2   51297    2446   1
  -1  -2  -2  130699    6496   1
   0  -2  -2   46501    2478   1
   1  -2  -2   47259    2401   1
   2  -2  -2   90686    2658   1
   3  -2  -2   23998    1278   1
   4  -2  -2   46674    1314   1
   5  -2  -2   24482     984   1
   6  -2  -2    1100     293   1
   7  -2  -2   14730     616   1
   8  -2  -2    1528     273   1
  -9  -1  -2    9719     783   1
  -8  -1  -2    1042     215   1
  -7  -1  -2    1246     223   1
  -6  -1  -2    2373     258   1
  -5  -1  -2    7989     432   1
  -4  -1  -2   39234    1042   1
  -3  -1  -2  105115    3060   1
  -2  -1  -2  168478    8916   1
   1  -1  -2   26923    1062   1
   2  -1  -2   67399    1995   1
   3  -1  -2   36506    1493   1
   4  -1  -2   13089     513   1
   5  -1  -2   16556     651   1
   6  -1  -2   17263     896   1
   7  -1  -2    7498     538   1
   8  -1  -2     728     259   1
  -9   0  -2     578     270   1
  -8   0  -2    3030     411   1
  -7   0  -2     207     164   1
  -6   0  -2   17593     580   1
  -5   0  -2    5248     655   1
  -4   0  -2  130482    3391   1
  -3   0  -2  211789    7301   1
  -2   0  -2   37852    3441   1
  -1   0  -2  305569   10435   1
   0   0  -2  617877   29440   1
   1   0  -2    2267     456   1
   2   0  -2  116076    3761   1
   3   0  -2   48719    1996   1
   4   0  -2    8324     434   1
   5   0  -2   10135     476   1
   6   0  -2   24070     853   1
   7   0  -2   12240     695   1
   8   0  -2    4443     409   1
   9   0  -2    1284     295   1
  -8   1  -2    3069     462   1
  -7   1  -2    4309     308   1
  -6   1  -2    9114     507   1
  -5   1  -2   38934     959   1
  -4   1  -2   17496     861   1
  -3   1  -2   63930    2656   1
  -2   1  -2   23819    1186   1
   0   1  -2  203352    9796   1
   2   1  -2  536171   25690   1
   3   1  -2   34197    1387   1
   4   1  -2   12751     507   1
   5   1  -2    9082     469   1
   6   1  -2    1978     267   1
   7   1  -2   42270    1144   1
   8   1  -2    1152     283   1
   9   1  -2    3926     456   1
  -8   2  -2    2607     411   1
  -7   2  -2   16363     825   1
  -6   2  -2   60559    1488   1
  -5   2  -2   31515     819   1
  -4   2  -2   77502    2082   1
  -3   2  -2   46587    1899   1
  -2   2  -2   33982    1545   1
  -1   2  -2   70336    2573   1
   0   2  -2   12429     967   1
   1   2  -2   30291     825   1
   2   2  -2   83716    2670   1
   3   2  -2   35878    1135   1
   4   2  -2   77454    3637   1
   5   2  -2   19723     739   1
   6   2  -2    1904     293   1
   7   2  -2   12983     518   1
   8   2  -2     605     189   1
   9   2  -2     480     227   1
  -8   3  -2      13     347   1
  -7   3  -2    7928     526   1
  -6   3  -2   10689     815   1
  -5   3  -2    3994     286   1
  -4   3  -2   11519     482   1
  -3   3  -2    2266     488   1
  -2   3  -2    9091    1034   1
  -1   3  -2    1118     302   1
   0   3  -2   76809    2781   1
   1   3  -2   76156    1932   1
   2   3  -2  147144    4869   1
   3   3  -2  156126    4453   1
   4   3  -2   35636    1081   1
   5   3  -2   28183     866   1
   6   3  -2    3847     236   1
   7   3  -2    9867     620   1
   8   3  -2    3405     384   1
   9   3  -2      90     270   1
  -7   4  -2     568     204   1
  -6   4  -2    1321     392   1
  -5   4  -2   31549    1086   1
  -4   4  -2    6981     376   1
  -3   4  -2    8380     571   1
  -2   4  -2   23430    1746   1
  -1   4  -2   28978    1325   1
   0   4  -2   56802    2253   1
   1   4  -2   16847     665   1
   2   4  -2   45905    1803   1
   3   4  -2  383561   10550   1
   4   4  -2   19382     681   1
   5   4  -2   10775     518   1
   6   4  -2    2782     308   1
   7   4  -2    2334     273   1
   8   4  -2    4018     590   1
   9   4  -2     385     204   1
  -7   5  -2    1014     244   1
  -6   5  -2    8423     632   1
  -5   5  -2    1549     255   1
  -4   5  -2    5848     349   1
  -3   5  -2   21495     680   1
  -2   5  -2    6284     365   1
  -1   5  -2   13355     869   1
   0   5  -2   18904    1008   1
   1   5  -2  103399    3706   1
   2   5  -2   90490    2695   1
   3   5  -2   21105     861   1
   4   5  -2   45738    1574   1
   5   5  -2   10869     446   1
   6   5  -2    2137     287   1
   7   5  -2   13657     589   1
   8   5  -2    1120     299   1
   9   5  -2    3503     351   1
  -6   6  -2     603     295   1
  -5   6  -2    5996     463   1
  -4   6  -2   17157     901   1
  -3   6  -2   43167    1141   1
  -2   6  -2   51659    1539   1
  -1   6  -2   32010    1119   1
   0   6  -2   62290    2833   1
   1   6  -2   13421     630   1
   2   6  -2     743     482   1
   3   6  -2   30599     804   1
   4   6  -2    1100     206   1
   5   6  -2    5605     300   1
   6   6  -2    5315     392   1
   7   6  -2    1354     230   1
   8   6  -2    2045     287   1
   9   6  -2    1860     276   1
  -5   7  -2     732     321   1
  -4   7  -2    2607     526   1
  -3   7  -2   24330    1359   1
  -2   7  -2   19590     910   1
  -1   7  -2   16058     646   1
   0   7  -2   27119     803   1
   1   7  -2    5828     291   1
   2   7  -2   25650     683   1
   3   7  -2   10743     630   1
   4   7  -2   10563     477   1
   5   7  -2     984     224   1
   6   7  -2    3384     265   1
   7   7  -2   27319     891   1
   8   7  -2    6228     378   1
   9   7  -2     174     178   1
  -4   8  -2    1939     372   1
  -3   8  -2    7476     912   1
  -2   8  -2    6744     474   1
  -1   8  -2   13654     601   1
   0   8  -2  121083    3071   1
   1   8  -2    3453     282   1
   2   8  -2   15834     770   1
   3   8  -2    1050     292   1
   4   8  -2   26118     928   1
   5   8  -2   19466     776   1
   6   8  -2    4384     413   1
   7   8  -2   15189     717   1
   8   8  -2   15432    1245   1
   9   8  -2    3826     475   1
  -3   9  -2     334     270   1
  -2   9  -2   18931     940   1
  -1   9  -2   24128    1098   1
   0   9  -2    1207     355   1
   1   9  -2    1928     386   1
   2   9  -2   22333     996   1
   3   9  -2   12155     574   1
   4   9  -2   30667     909   1
   5   9  -2    5590     395   1
   6   9  -2    7986     572   1
   7   9  -2    7438     576   1
   8   9  -2     847     398   1
  -2  10  -2     411     270   1
  -1  10  -2    4604     372   1
   0  10  -2    2529     501   1
   1  10  -2    4758     526   1
   2  10  -2    2874     393   1
   3  10  -2    7581    1104   1
   4  10  -2    6863     449   1
   5  10  -2     257     206   1
   6  10  -2     667     198   1
   7  10  -2    2684     273   1
   8  10  -2      77     218   1
   0  11  -2     231     270   1
   1  11  -2    1977     437   1
   2  11  -2    9333     873   1
   3  11  -2    3460     372   1
   4  11  -2    4237     539   1
   5  11  -2      90     219   1
   6  11  -2    2663     299   1
   7  11  -2    1890     340   1
   2  12  -2    1335     334   1
   3  12  -2    1091     334   1
   4  12  -2     411     282   1
   5  12  -2    1759     372   1
  -6 -12  -1     364     150   1
  -5 -12  -1     308     193   1
  -4 -12  -1    1374     308   1
  -7 -11  -1     -94     160   1
  -6 -11  -1    3380     655   1
  -5 -11  -1    6124     444   1
  -4 -11  -1    4754     372   1
  -3 -11  -1    5290     488   1
  -8 -10  -1     186     169   1
  -7 -10  -1    4347     391   1
  -6 -10  -1     347     228   1
  -5 -10  -1    5232     468   1
  -4 -10  -1   12636     713   1
  -3 -10  -1    3959     363   1
  -2 -10  -1   27847    1541   1
  -9  -9  -1    4828     514   1
  -8  -9  -1    3576     248   1
  -7  -9  -1    9286     552   1
  -6  -9  -1   16932     726   1
  -5  -9  -1    7937     668   1
  -4  -9  -1    2053     316   1
  -3  -9  -1   24392    1053   1
  -9  -8  -1    7643     918   1
  -8  -8  -1    3387     294   1
  -7  -8  -1    4687     484   1
  -6  -8  -1   61404    1954   1
  -5  -8  -1    5645     493   1
  -4  -8  -1    4041     399   1
  -3  -8  -1   18007     840   1
  -2  -8  -1   50920    2114   1
   3  -8  -1    4378     488   1
  -9  -7  -1     181     231   1
  -8  -7  -1    1215     206   1
  -7  -7  -1     547     244   1
  -6  -7  -1   14739     738   1
  -5  -7  -1   26190     925   1
  -4  -7  -1    5555     403   1
  -3  -7  -1    2656     342   1
  -2  -7  -1   18266     885   1
  -1  -7  -1    3333     426   1
   0  -7  -1   22077     842   1
   2  -7  -1   12363     880   1
   3  -7  -1    2953     475   1
   4  -7  -1    8646     682   1
   5  -7  -1    2629     301   1
  -9  -6  -1    3276     358   1
  -8  -6  -1    8264     404   1
  -7  -6  -1    2492     386   1
  -6  -6  -1   23427     877   1
  -5  -6  -1   51290    1454   1
  -4  -6  -1   10881     518   1
  -3  -6  -1   52560    2498   1
  -2  -6  -1   49472    1974   1
  -1  -6  -1   71496    2319   1
   0  -6  -1   32131    1925   1
   1  -6  -1   14189    1117   1
   2  -6  -1    8648     899   1
   3  -6  -1     724     374   1
   4  -6  -1     783     366   1
   5  -6  -1    1618     311   1
  -9  -5  -1    7516     523   1
  -8  -5  -1    6646     585   1
  -7  -5  -1    3001     262   1
  -6  -5  -1     280     194   1
  -5  -5  -1   16477     536   1
  -4  -5  -1   40482    1236   1
  -3  -5  -1   62984    2288   1
  -2  -5  -1    1560     486   1
  -1  -5  -1   47572    1590   1
   0  -5  -1  115422    5239   1
   1  -5  -1   72450    2193   1
   2  -5  -1   17687     697   1
   3  -5  -1    6359     681   1
   4  -5  -1   18623    1059   1
   5  -5  -1   29557    1184   1
   6  -5  -1    2730     251   1
  -9  -4  -1   16086     722   1
  -8  -4  -1     642     285   1
  -7  -4  -1    1423     185   1
  -6  -4  -1   53283    1186   1
  -5  -4  -1   27760     835   1
  -4  -4  -1  100412    2638   1
  -3  -4  -1  153682    5852   1
  -2  -4  -1   85754    2885   1
  -1  -4  -1    3122     314   1
   0  -4  -1    1468     274   1
   1  -4  -1   45087    1743   1
   2  -4  -1   50233    1905   1
   3  -4  -1    5236     346   1
   4  -4  -1     889     231   1
   5  -4  -1    5353     438   1
   6  -4  -1    2304     410   1
   7  -4  -1      44     141   1
  -9  -3  -1    4476     314   1
  -8  -3  -1    6014     580   1
  -7  -3  -1    4555     402   1
  -6  -3  -1   22080     603   1
  -5  -3  -1   26494     725   1
  -4  -3  -1   68280    1863   1
  -3  -3  -1   64485    3225   1
  -2  -3  -1  308921   20676   1
  -1  -3  -1  169275    7087   1
   1  -3  -1    3608     360   1
   2  -3  -1  162752    9527   1
   3  -3  -1   75793    2290   1
   4  -3  -1    6529     585   1
   5  -3  -1    2251     321   1
   6  -3  -1    9793    2202   1
   7  -3  -1    2395     249   1
   8  -3  -1     658     139   1
  -9  -2  -1     371     228   1
  -8  -2  -1    9546     521   1
  -7  -2  -1   11842     578   1
  -6  -2  -1     209     178   1
  -5  -2  -1   96927    2087   1
  -4  -2  -1  216215    5366   1
  -3  -2  -1  172812    4977   1
  -2  -2  -1   16100    1156   1
  -1  -2  -1   25329    1012   1
   1  -2  -1   71036    3390   1
   2  -2  -1    3359     261   1
   3  -2  -1   31952    1669   1
   4  -2  -1   29497    1056   1
   5  -2  -1    5744     443   1
   6  -2  -1   48451    2037   1
   7  -2  -1    1953     248   1
   8  -2  -1    1427     203   1
  -9  -1  -1     -77     218   1
  -8  -1  -1    9614     489   1
  -7  -1  -1    7987     451   1
  -6  -1  -1   64368    1506   1
  -5  -1  -1   24645     794   1
  -4  -1  -1   72689    1773   1
  -3  -1  -1   48645    2028   1
  -2  -1  -1 1078851   36449   1
  -1  -1  -1   14817     539   1
   0  -1  -1    2003     257   1
   1  -1  -1   87496    4314   1
   2  -1  -1  200483    6763   1
   3  -1  -1  216744    7518   1
   4  -1  -1   32730    1103   1
   5  -1  -1    2489     356   1
   6  -1  -1   34399    1294   1
   7  -1  -1     429     228   1
   8  -1  -1   11507     682   1
  -9   0  -1    4045     488   1
  -8   0  -1    2841     376   1
  -7   0  -1   33745     958   1
  -6   0  -1   76944    1847   1
  -5   0  -1   44708    1364   1
  -4   0  -1  115955    3008   1
  -3   0  -1   35325    1386   1
  -2   0  -1   63256    3300   1
  -1   0  -1    8686     445   1
   0   0  -1   35114    1759   1
   1   0  -1   90092    3123   1
   2   0  -1  450280   21543   1
   3   0  -1    8852    1008   1
   4   0  -1    4486     361   1
   5   0  -1     291     168   1
   6   0  -1   45673    1359   1
   7   0  -1   16329     708   1
   8   0  -1    3745     368   1
   9   0  -1     856     218   1
  -8   1  -1    4789     565   1
  -7   1  -1    2363     410   1
  -6   1  -1   40802    1114   1
  -5   1  -1   36891    1173   1
  -4   1  -1   25160    1068   1
  -3   1  -1   18049    1061   1
  -2   1  -1  140195    6079   1
  -1   1  -1   75222    3749   1
   0   1  -1  947074   44859   1
   1   1  -1  227662   10053   1
   2   1  -1  173377    4951   1
   3   1  -1  110350    3217   1
   4   1  -1   94970    4030   1
   5   1  -1   28466     893   1
   6   1  -1   23498     957   1
   7   1  -1   13263     615   1
   8   1  -1     182     189   1
   9   1  -1    2964     339   1
  -8   2  -1     950     334   1
  -7   2  -1    8115     489   1
  -6   2  -1   16590     625   1
  -5   2  -1    8819     497   1
  -4   2  -1   13217     679   1
  -3   2  -1  101283    3759   1
  -2   2  -1   12210    1271   1
  -1   2  -1   12721     672   1
   0   2  -1   15299     724   1
   1   2  -1  291490   14007   1
   2   2  -1   38216    1329   1
   3   2  -1  168902    3744   1
   4   2  -1  169254    4792   1
   5   2  -1   15978     686   1
   6   2  -1    2277     255   1
   7   2  -1    4348     419   1
   8   2  -1    5924     332   1
   9   2  -1    1761     360   1
  -8   3  -1    1900     308   1
  -7   3  -1    5305     591   1
  -6   3  -1   18514     648   1
  -5   3  -1    4146     363   1
  -4   3  -1    7345     380   1
  -3   3  -1   18171    1322   1
  -2   3  -1   30659    2381   1
  -1   3  -1    1664     317   1
   0   3  -1   49138    1891   1
   1   3  -1   47978    1233   1
   2   3  -1   14737     799   1
   3   3  -1   94865    2733   1
   4   3  -1  111235    3176   1
   5   3  -1    7635     383   1
   6   3  -1   28640     732   1
   7   3  -1    6167     355   1
   8   3  -1    1968     277   1
   9   3  -1   10476     796   1
  -7   4  -1    2271     281   1
  -6   4  -1    9672     640   1
  -5   4  -1    -168     203   1
  -4   4  -1   10757     487   1
  -3   4  -1   12014     534   1
  -2   4  -1   28698    2035   1
  -1   4  -1   14382     853   1
   0   4  -1    1089     283   1
   1   4  -1    7335     834   1
   2   4  -1   33961    3903   1
   3   4  -1   17634     584   1
   4   4  -1    7289     416   1
   5   4  -1    6610     484   1
   6   4  -1    9138     428   1
   7   4  -1   22365     769   1
   8   4  -1    2464     328   1
   9   4  -1    4059     367   1
  -7   5  -1      39     205   1
  -6   5  -1    1940     286   1
  -5   5  -1    3488     322   1
  -4   5  -1    8505     506   1
  -3   5  -1   13478     520   1
  -2   5  -1   17447    2529   1
  -1   5  -1   30343    1411   1
   0   5  -1   26644    1230   1
   1   5  -1   24904    1117   1
   2   5  -1   14885     857   1
   3   5  -1   22540     892   1
   4   5  -1   48885    1612   1
   5   5  -1     194     155   1
   6   5  -1   27598     801   1
   7   5  -1    2710     302   1
   8   5  -1    1739     278   1
   9   5  -1    2927     333   1
  -6   6  -1    2529     385   1
  -5   6  -1    2470     301   1
  -4   6  -1   10647     725   1
  -3   6  -1    3960     300   1
  -2   6  -1    8104     626   1
  -1   6  -1    7524     461   1
   0   6  -1   29639    1136   1
   1   6  -1    2671     285   1
   2   6  -1   22261    1076   1
   3   6  -1   27134    1047   1
   4   6  -1   37583    1055   1
   5   6  -1   45185    1071   1
   6   6  -1    9182     418   1
   7   6  -1   25032     835   1
   8   6  -1   19580     950   1
   9   6  -1    1760     254   1
  -5   7  -1    1798     385   1
  -4   7  -1    4699     681   1
  -3   7  -1   17495     877   1
  -2   7  -1     136     217   1
  -1   7  -1   34945    1082   1
   0   7  -1   37585    1026   1
   1   7  -1   12785     557   1
   2   7  -1    3540     292   1
   3   7  -1    5812     374   1
   4   7  -1   54904    1579   1
   5   7  -1    4051     305   1
   6   7  -1   21583     689   1
   7   7  -1   26033     843   1
   8   7  -1    2983     338   1
   9   7  -1    3699     591   1
  -4   8  -1    2093     385   1
  -3   8  -1    7022     796   1
  -2   8  -1    2890     354   1
  -1   8  -1   13928     614   1
   0   8  -1     600     209   1
   1   8  -1   22763     747   1
   2   8  -1   45510    1337   1
   3   8  -1   37030    1023   1
   4   8  -1   12631     610   1
   5   8  -1    6262     566   1
   6   8  -1    6077     336   1
   7   8  -1    2485     242   1
   8   8  -1    2693     287   1
   9   8  -1    4263     526   1
  -3   9  -1    7318     681   1
  -2   9  -1   14621     905   1
  -1   9  -1   15051     676   1
   0   9  -1   23140     810   1
   1   9  -1   16592     673   1
   2   9  -1   16136     811   1
   3   9  -1   27419     943   1
   4   9  -1   23940     755   1
   5   9  -1    3654     363   1
   6   9  -1    2412     472   1
   7   9  -1    1476     276   1
   8   9  -1    2517     526   1
  -2  10  -1     193     257   1
  -1  10  -1    3632     738   1
   0  10  -1    6669     435   1
   1  10  -1   21250    1044   1
   2  10  -1    7478     655   1
   3  10  -1   18270     896   1
   4  10  -1   12358     690   1
   5  10  -1    3109     578   1
   6  10  -1    5580     389   1
   7  10  -1    4021     488   1
   8  10  -1    3197     424   1
   0  11  -1      77     270   1
   1  11  -1    3274     488   1
   2  11  -1    9179     860   1
   3  11  -1     445     295   1
   4  11  -1    5161     466   1
   5  11  -1    5501     591   1
   6  11  -1    6689     472   1
   7  11  -1       3     192   1
   1  12  -1     950     295   1
   2  12  -1     796     321   1
   3  12  -1    2042     424   1
   4  12  -1    3125     321   1
   5  12  -1     977     225   1
   6  12  -1    2388     462   1
  -6 -12   0     603     218   1
  -5 -12   0     347     205   1
  -4 -12   0    1323     295   1
  -7 -11   0    2572     276   1
  -6 -11   0     823     225   1
  -5 -11   0    7358     494   1
  -4 -11   0     655     218   1
  -3 -11   0    8422     693   1
  -8 -10   0     967     206   1
  -7 -10   0    4587     403   1
  -6 -10   0    6940     535   1
  -5 -10   0     649     258   1
  -4 -10   0    8325     566   1
  -3 -10   0   57717    2206   1
  -2 -10   0    3582     449   1
  -9  -9   0    4019     449   1
  -8  -9   0   11728     537   1
  -7  -9   0   10660     739   1
  -6  -9   0    6684     476   1
  -5  -9   0   10509     622   1
  -4  -9   0   10877    1002   1
  -3  -9   0   12202     654   1
  -2  -9   0    2157     372   1
  -9  -8   0   10459     563   1
  -8  -8   0    8099     455   1
  -7  -8   0    7136     482   1
  -6  -8   0      29     216   1
  -5  -8   0    1074     262   1
  -4  -8   0    2197     546   1
  -3  -8   0    6970     712   1
  -2  -8   0    7615     828   1
   3  -8   0   10874     783   1
  -9  -7   0    1404     411   1
  -8  -7   0    -157     157   1
  -7  -7   0     903     253   1
  -6  -7   0   30831    1187   1
  -5  -7   0   12818     695   1
  -4  -7   0   13421     689   1
  -3  -7   0   30808    1089   1
  -2  -7   0   18117     882   1
  -1  -7   0   25511    1952   1
   0  -7   0   19815    1088   1
   2  -7   0   26371    1237   1
   3  -7   0   20066    2106   1
   4  -7   0    2940     905   1
   5  -7   0    3425     311   1
  -9  -6   0    1554     307   1
  -8  -6   0    4903     450   1
  -7  -6   0    2608     332   1
  -6  -6   0    4741     360   1
  -5  -6   0   28865    1146   1
  -4  -6   0   43078    1310   1
  -3  -6   0    2045     216   1
  -2  -6   0   33158    2516   1
  -1  -6   0   59560    2390   1
   0  -6   0   25942    1547   1
   1  -6   0    8514     529   1
   2  -6   0   45267    1793   1
   3  -6   0   12817     603   1
   4  -6   0   35380    1823   1
   5  -6   0    3316     725   1
   6  -6   0    1164     237   1
  -9  -5   0    9178    1059   1
  -8  -5   0    6756     473   1
  -7  -5   0     133     194   1
  -6  -5   0   19590     671   1
  -5  -5   0   13400     481   1
  -4  -5   0   26684     896   1
  -3  -5   0   38845    1820   1
  -2  -5   0   28373    1401   1
  -1  -5   0    5873     419   1
   0  -5   0   10074     653   1
   1  -5   0   48930    1425   1
   2  -5   0   18177    2349   1
   3  -5   0   36801    1393   1
   4  -5   0   32027    1213   1
   5  -5   0    1225     340   1
   6  -5   0    2192     414   1
  -9  -4   0    5562     363   1
  -8  -4   0    6884     665   1
  -7  -4   0     615     187   1
  -6  -4   0   21843     665   1
  -5  -4   0   44635     996   1
  -4  -4   0   93759    2775   1
  -3  -4   0   36721    2084   1
  -2  -4   0   10845     418   1
  -1  -4   0    2310     246   1
   0  -4   0   34971    2388   1
   1  -4   0    6556     428   1
   2  -4   0   57681    1488   1
   3  -4   0   13987     662   1
   4  -4   0    7831     781   1
   5  -4   0   14507     717   1
   6  -4   0    6473     384   1
   7  -4   0     799     449   1
  -9  -3   0    4235     463   1
  -8  -3   0     851     249   1
  -7  -3   0   55026    1793   1
  -6  -3   0    1146     167   1
  -5  -3   0    4595     270   1
  -4  -3   0   38091    1173   1
  -3  -3   0   21708     957   1
  -2  -3   0   93505    5059   1
  -1  -3   0   36127    1356   1
   0  -3   0    9898     745   1
   1  -3   0    7780     578   1
   2  -3   0    8304     363   1
   3  -3   0   25969    1472   1
   4  -3   0   40590    1458   1
   5  -3   0   14661     722   1
   6  -3   0   11722     839   1
   7  -3   0    1412     238   1
   8  -3   0     978     208   1
  -9  -2   0    2562     777   1
  -8  -2   0    2959     296   1
  -7  -2   0   31294    1008   1
  -6  -2   0   10804     467   1
  -5  -2   0   14113     663   1
  -4  -2   0   42721    1084   1
  -3  -2   0    7224     526   1
  -2  -2   0   90378    4622   1
  -1  -2   0   10474     461   1
   1  -2   0  134075    6470   1
   2  -2   0   73505    2821   1
   3  -2   0   20366     706   1
   4  -2   0   25140     939   1
   5  -2   0   15624     743   1
   6  -2   0   86447    3363   1
   7  -2   0     396     189   1
   8  -2   0      24     141   1
  -9  -1   0    2838     462   1
  -8  -1   0    8607     652   1
  -7  -1   0   22287     893   1
  -6  -1   0   71611    1759   1
  -5  -1   0     591     178   1
  -4  -1   0    9004     388   1
  -3  -1   0   81475    2478   1
  -2  -1   0 1283873   61382   1
  -1  -1   0  165568    8435   1
   1  -1   0   61223    2088   1
   2  -1   0  314882   15535   1
   3  -1   0  158094    4513   1
   4  -1   0   48116    2060   1
   5  -1   0    3794     355   1
   6  -1   0      95     277   1
   7  -1   0    5178     410   1
   8  -1   0    5627     540   1
  -9   0   0    2632     398   1
  -8   0   0    1839     339   1
  -7   0   0     847     242   1
  -6   0   0    2351     222   1
  -5   0   0   49479    1699   1
  -4   0   0     546     211   1
  -3   0   0   13036     687   1
  -2   0   0   34265    1139   1
  -1   0   0  287960    9864   1
   2   0   0   31378    1836   1
   3   0   0   12352     464   1
   4   0   0     856     174   1
   5   0   0   50019    1938   1
   6   0   0    1882     379   1
   7   0   0     824     256   1
   8   0   0    1558     242   1
   9   0   0    2018     272   1
  -8   1   0    5958     693   1
  -7   1   0    5545     392   1
  -6   1   0     202     223   1
  -5   1   0    3644     288   1
  -4   1   0   48082    1967   1
  -3   1   0  163640    5856   1
  -2   1   0  334577   15651   1
  -1   1   0   60274    1797   1
   1   1   0  177841    5887   1
   3   1   0   79524    1818   1
   4   1   0    8425     448   1
   5   1   0     376     167   1
   6   1   0   71558    1953   1
   7   1   0   21136     787   1
   8   1   0    8536     426   1
   9   1   0    2963     345   1
  -8   2   0     103     231   1
  -7   2   0      65     206   1
  -6   2   0   84122    2061   1
  -5   2   0   16789     604   1
  -4   2   0   26004     993   1
  -3   2   0   19739    1945   1
  -2   2   0   65221    3801   1
  -1   2   0  135306    4684   1
   1   2   0   11563     367   1
   2   2   0   88041    2787   1
   3   2   0    6712     487   1
   4   2   0   40106    2295   1
   5   2   0   14219     532   1
   6   2   0   11063     442   1
   7   2   0   28030     979   1
   8   2   0    2955     347   1
   9   2   0    1996     327   1
  -8   3   0    1143     231   1
  -7   3   0    1373     259   1
  -6   3   0   11211     542   1
  -5   3   0   13744     566   1
  -4   3   0   41027    1100   1
  -3   3   0   28244    1271   1
  -2   3   0    9078     648   1
  -1   3   0    8733     567   1
   0   3   0    9396     565   1
   1   3   0   34898    1400   1
   2   3   0  100257    2478   1
   3   3   0   21056     779   1
   4   3   0   38718    1087   1
   5   3   0    5171     276   1
   6   3   0     943     192   1
   7   3   0   53026    1247   1
   8   3   0    1146     244   1
   9   3   0    4178     391   1
  -7   4   0    1056     213   1
  -6   4   0    6663     443   1
  -5   4   0   13886     584   1
  -4   4   0    9003     446   1
  -3   4   0   14596     577   1
  -2   4   0   60566    2722   1
  -1   4   0    6085     750   1
   0   4   0   33033    1440   1
   1   4   0    1871     276   1
   2   4   0   10323     630   1
   3   4   0   37919    1216   1
   4   4   0   92588    2791   1
   5   4   0   44389    1176   1
   6   4   0   21317     674   1
   7   4   0     527     193   1
   8   4   0    6042     412   1
   9   4   0    4390     440   1
  -7   5   0     668     231   1
  -6   5   0    1703     268   1
  -5   5   0    1711     272   1
  -4   5   0   32240    1063   1
  -3   5   0   39342    1185   1
  -2   5   0   16953    1711   1
  -1   5   0   51355    2074   1
   0   5   0   10378     712   1
   1   5   0    7472    1014   1
   2   5   0   29940    2042   1
   3   5   0   39546    1371   1
   4   5   0   26343     838   1
   5   5   0   13556     460   1
   6   5   0   19107     625   1
   7   5   0     259     187   1
   8   5   0    6618     497   1
   9   5   0    8772     719   1
  -6   6   0    1374     308   1
  -5   6   0    2641     398   1
  -4   6   0   35948    1438   1
  -3   6   0   12989     628   1
  -2   6   0   39951    1630   1
  -1   6   0    9117     421   1
   0   6   0   25024    1280   1
   1   6   0   61374    2414   1
   2   6   0   32508    1733   1
   3   6   0    1540     342   1
   4   6   0   41349    1111   1
   5   6   0   29353     789   1
   6   6   0    5095     309   1
   7   6   0    2858     280   1
   8   6   0    5427    1021   1
   9   6   0    1397     284   1
  -5   7   0    4109     514   1
  -4   7   0    2631     380   1
  -3   7   0   24577    1054   1
  -2   7   0   28032     938   1
  -1   7   0   15135     583   1
   0   7   0   18514     827   1
   1   7   0   24917     893   1
   2   7   0   17704     581   1
   3   7   0   30681     981   1
   4   7   0   12270     472   1
   5   7   0   12084     481   1
   6   7   0   29971     899   1
   7   7   0     802     213   1
   8   7   0      46     204   1
   9   7   0    1823     249   1
  -4   8   0     154     308   1
  -3   8   0   11100    1201   1
  -2   8   0   17691     941   1
  -1   8   0   10322     526   1
   0   8   0     253     187   1
   1   8   0   28684     853   1
   2   8   0    7938     435   1
   3   8   0    7017     369   1
   4   8   0    2181     298   1
   5   8   0    1157     281   1
   6   8   0     -59     159   1
   7   8   0    7533     402   1
   8   8   0    8124     437   1
   9   8   0    9988     642   1
  -3   9   0     347     295   1
  -2   9   0    4898     463   1
  -1   9   0   14579     666   1
   0   9   0   52417    1500   1
   1   9   0   18429     730   1
   2   9   0    1769     328   1
   3   9   0   11868     691   1
   4   9   0   11309     492   1
   5   9   0   11037     572   1
   6   9   0    7403     480   1
   7   9   0   10030     753   1
   8   9   0   10368     937   1
  -2  10   0    2427     385   1
  -1  10   0     170     211   1
   0  10   0    7917     465   1
   1  10   0   14800     653   1
   2  10   0    3728     416   1
   3  10   0   62197    2437   1
   4  10   0    8694     618   1
   5  10   0    1144     482   1
   6  10   0    6928     540   1
   7  10   0    3808     429   1
   8  10   0     520     225   1
   0  11   0     270     282   1
   1  11   0    1288     298   1
   2  11   0    6998     924   1
   3  11   0    8964     617   1
   4  11   0     914     294   1
   5  11   0    7058     537   1
   6  11   0     488     308   1
   7  11   0    2352     292   1
   1  12   0    8499     616   1
   2  12   0     -39     270   1
   3  12   0    3879     358   1
   4  12   0    1138     783   1
   5  12   0     615     240   1
   6  12   0     360     201   1
  -5 -12   1     719     244   1
  -4 -12   1    3968     565   1
  -7 -11   1      51     231   1
  -6 -11   1    7244     488   1
  -5 -11   1    7059     471   1
  -4 -11   1    6030     436   1
  -3 -11   1     578     282   1
  -8 -10   1    4802     462   1
  -7 -10   1    4083     514   1
  -6 -10   1    5621     554   1
  -5 -10   1    3846     552   1
  -4 -10   1   11398     679   1
  -3 -10   1   17631     844   1
  -2 -10   1    8537     693   1
  -8  -9   1    1914     260   1
  -7  -9   1    1787     279   1
  -6  -9   1    1794     295   1
  -5  -9   1    4211     406   1
  -4  -9   1   22511    1071   1
  -3  -9   1   27244    1656   1
  -2  -9   1   16421    1066   1
  -1  -9   1   17217    1477   1
  -9  -8   1    2937     312   1
  -8  -8   1    1873     269   1
  -7  -8   1    2579     312   1
  -6  -8   1    5654     459   1
  -5  -8   1    7185    1123   1
  -4  -8   1   13118     835   1
  -3  -8   1   36869    1461   1
  -2  -8   1   46302    8352   1
  -1  -8   1   22378    1233   1
   0  -8   1     449     437   1
   2  -8   1    2678     616   1
   3  -8   1    5958     591   1
   4  -8   1    1926     449   1
  -9  -7   1    3305     456   1
  -8  -7   1    3075     325   1
  -7  -7   1   25115     997   1
  -6  -7   1   21305     892   1
  -5  -7   1    4482     439   1
  -4  -7   1   54570    1820   1
  -3  -7   1    5971     389   1
  -2  -7   1    2655     854   1
  -1  -7   1   10707    1310   1
   0  -7   1   36475    2427   1
   3  -7   1   16289    1055   1
   4  -7   1    5032     496   1
   5  -7   1    1851     233   1
  -9  -6   1    1987     313   1
  -8  -6   1   18853     664   1
  -7  -6   1   23154     817   1
  -6  -6   1    9899     480   1
  -5  -6   1   44508    1235   1
  -4  -6   1   37194    1175   1
  -3  -6   1   27318     904   1
  -2  -6   1   20277     845   1
  -1  -6   1    1976     404   1
   0  -6   1   30087    1161   1
   1  -6   1    8037     770   1
   2  -6   1    8358     642   1
   3  -6   1    4325     764   1
   4  -6   1   11135     602   1
   5  -6   1    3266     628   1
   6  -6   1    2715     366   1
  -9  -5   1    2813     268   1
  -8  -5   1    1435     273   1
  -7  -5   1    2811     273   1
  -6  -5   1   27425     857   1
  -5  -5   1     414     170   1
  -4  -5   1   47480    1248   1
  -3  -5   1   23288     776   1
  -2  -5   1   14837     635   1
  -1  -5   1   23221     960   1
   0  -5   1   24248    1269   1
   1  -5   1   29015     961   1
   2  -5   1   16721     744   1
   3  -5   1   12145    1066   1
   4  -5   1    9693     829   1
   5  -5   1    3620     328   1
   6  -5   1    2260     475   1
   7  -5   1    -103     295   1
  -9  -4   1    4165     310   1
  -8  -4   1    2032     430   1
  -7  -4   1   21236     960   1
  -6  -4   1    9727     468   1
  -5  -4   1    5907     317   1
  -4  -4   1    7031     514   1
  -3  -4   1   17698     776   1
  -2  -4   1   35455    1257   1
  -1  -4   1    6308     332   1
   0  -4   1     899     218   1
   1  -4   1   15551     703   1
   2  -4   1   31278    1158   1
   3  -4   1   11546     590   1
   4  -4   1   10919     630   1
   5  -4   1     100     272   1
   6  -4   1   10136     479   1
   7  -4   1    2163     263   1
  -9  -3   1    9024     590   1
  -8  -3   1    1475     257   1
  -7  -3   1    6669     534   1
  -6  -3   1   28391     822   1
  -5  -3   1    8258     323   1
  -4  -3   1  111104    2350   1
  -3  -3   1   88752    5405   1
  -2  -3   1   13872     677   1
  -1  -3   1   43583    1990   1
   0  -3   1   51830    2607   1
   1  -3   1    1565     197   1
   2  -3   1   29799    1669   1
   3  -3   1   17284     692   1
   4  -3   1    8249     622   1
   5  -3   1    4216     465   1
   6  -3   1   17567     760   1
   7  -3   1    5924     482   1
   8  -3   1    2016     366   1
  -9  -2   1    2072     370   1
  -8  -2   1    6610     416   1
  -7  -2   1    4023     369   1
  -6  -2   1    2222     261   1
  -5  -2   1   15574     455   1
  -4  -2   1  167836    3778   1
  -3  -2   1  170901    4201   1
  -2  -2   1   40742    2427   1
   0  -2   1   16306     950   1
   1  -2   1   13299     528   1
   2  -2   1    9087     562   1
   3  -2   1   98906    2849   1
   4  -2   1   11886     521   1
   5  -2   1    9410     555   1
   6  -2   1   17499     815   1
   7  -2   1    7326     461   1
   8  -2   1     545     162   1
  -9  -1   1    2474     321   1
  -8  -1   1      61     245   1
  -7  -1   1   13344     642   1
  -6  -1   1   23697     814   1
  -5  -1   1   28867     852   1
  -4  -1   1   94387    2499   1
  -3  -1   1  110893    2809   1
  -2  -1   1  174317    4919   1
  -1  -1   1  219491   10823   1
   1  -1   1   73938    2537   1
   2  -1   1  133421    4670   1
   3  -1   1   16868     622   1
   4  -1   1   24043     739   1
   5  -1   1   36629    1362   1
   6  -1   1   41379    1465   1
   7  -1   1    2056     276   1
   8  -1   1    5242     308   1
  -9   0   1     937     244   1
  -8   0   1    4322     473   1
  -7   0   1   15714     800   1
  -6   0   1   44935    1452   1
  -5   0   1     290     221   1
  -4   0   1    4194     363   1
  -3   0   1    7930     565   1
  -1   0   1   90526    2205   1
   0   0   1   35514    1894   1
   1   0   1    9126     337   1
   2   0   1   67913    4015   1
   3   0   1   33008     907   1
   4   0   1  113816    2595   1
   5   0   1   44845    1571   1
   6   0   1   77591    2449   1
   7   0   1   33865    1080   1
   8   0   1    2333     229   1
   9   0   1    3186     460   1
  -8   1   1   12430     698   1
  -7   1   1     423     217   1
  -6   1   1   34347    1327   1
  -5   1   1    2355     221   1
  -4   1   1   30290    1410   1
  -3   1   1  219555   10720   1
  -2   1   1  193467    9654   1
  -1   1   1   88486    3050   1
   0   1   1    1970     238   1
   1   1   1   14647     494   1
   3   1   1   48402    1071   1
   4   1   1   74398    1917   1
   5   1   1   24808    1144   1
   6   1   1   62470    1551   1
   7   1   1    9153     494   1
   8   1   1    9181     446   1
   9   1   1      36     212   1
  -8   2   1    1194     295   1
  -7   2   1    2241     280   1
  -6   2   1   48615    1293   1
  -5   2   1    6107     375   1
  -4   2   1   29449     963   1
  -3   2   1   31890    2625   1
  -2   2   1    3596     584   1
  -1   2   1   69971    2533   1
   0   2   1  152981    5251   1
   1   2   1   24538     998   1
   2   2   1   16686     628   1
   3   2   1  172974    3815   1
   4   2   1  217159    4718   1
   5   2   1   96133    2477   1
   6   2   1     161     162   1
   7   2   1   10900     545   1
   8   2   1    9404     434   1
   9   2   1     659     327   1
  -7   3   1    3049     390   1
  -6   3   1   10047     535   1
  -5   3   1    2195     352   1
  -4   3   1    7384     353   1
  -3   3   1   80406    2961   1
  -2   3   1  167327    8582   1
  -1   3   1    3140     359   1
   0   3   1  194868    6717   1
   1   3   1  164918    5750   1
   2   3   1  279401    9161   1
   3   3   1   65922    1973   1
   4   3   1   67488    1776   1
   5   3   1   27197     842   1
   6   3   1   22085     611   1
   7   3   1    5314     296   1
   8   3   1    5665     409   1
   9   3   1    3951     418   1
  -7   4   1    -100     170   1
  -6   4   1    2447     298   1
  -5   4   1    4764     413   1
  -4   4   1     800     219   1
  -3   4   1    5167     478   1
  -2   4   1   53079    2243   1
  -1   4   1   43840    1841   1
   0   4   1    1629     411   1
   1   4   1    2579     325   1
   2   4   1   77400    2474   1
   3   4   1  155078    4408   1
   4   4   1   98805    2581   1
   5   4   1   28779     829   1
   6   4   1   53399    1487   1
   7   4   1    1229     249   1
   8   4   1     302     225   1
   9   4   1   16627    1091   1
  -6   5   1    3233     280   1
  -5   5   1   29810     983   1
  -4   5   1   18721     753   1
  -3   5   1    7913     558   1
  -2   5   1   16911     594   1
  -1   5   1   67827    2751   1
   0   5   1  112694    4166   1
   1   5   1   46919    3428   1
   2   5   1    1862     353   1
   3   5   1   56934    1570   1
   4   5   1   40273    1366   1
   5   5   1   15888     491   1
   6   5   1     129     153   1
   7   5   1    2805     270   1
   8   5   1    6856     556   1
   9   5   1    7761    1226   1
  -6   6   1     308     244   1
  -5   6   1    1240     321   1
  -4   6   1    1009     249   1
  -3   6   1    1092     328   1
  -2   6   1    8552     468   1
  -1   6   1   12960     528   1
   0   6   1   32849    2086   1
   1   6   1   71526    2794   1
   2   6   1   52144    2292   1
   3   6   1   53499    2159   1
   4   6   1   10004     489   1
   5   6   1   51851    1228   1
   6   6   1   24310     737   1
   7   6   1    3016     285   1
   8   6   1    8861     614   1
   9   6   1    3757     353   1
  -5   7   1    2020     546   1
  -4   7   1    8728     649   1
  -3   7   1    1815     363   1
  -2   7   1   13032     636   1
  -1   7   1   43227    1169   1
   0   7   1   20412     722   1
   1   7   1    3148     349   1
   2   7   1   17702     785   1
   3   7   1    3103     289   1
   4   7   1    6038     320   1
   5   7   1   26575     782   1
   6   7   1   14446     573   1
   7   7   1    -145     199   1
   8   7   1    1296     276   1
   9   7   1     261     205   1
  -4   8   1    1840     372   1
  -3   8   1    4487     533   1
  -2   8   1     311     230   1
  -1   8   1   11389     557   1
   0   8   1    8522     437   1
   1   8   1   21684    1006   1
   2   8   1   51270    1743   1
   3   8   1   19074     720   1
   4   8   1    4343     315   1
   5   8   1    5404     490   1
   6   8   1   61654    1542   1
   7   8   1    5041     370   1
   8   8   1    2468     588   1
   9   8   1    7960     552   1
  -3   9   1     409     253   1
  -2   9   1     338     296   1
  -1   9   1   25814     969   1
   0   9   1   10121     600   1
   1   9   1   13003     598   1
   2   9   1   11738     703   1
   3   9   1   25011    1102   1
   4   9   1    2025     340   1
   5   9   1    8020    1229   1
   6   9   1   16495    1118   1
   7   9   1    9730     502   1
   8   9   1    4140     416   1
  -2  10   1     681     295   1
  -1  10   1    7301     432   1
   0  10   1   26486     967   1
   1  10   1    8234     480   1
   2  10   1   27502    1179   1
   3  10   1    2435     424   1
   4  10   1   14460    1554   1
   5  10   1    6167     654   1
   6  10   1     464     274   1
   7  10   1    3301     382   1
   8  10   1      16     227   1
  -1  11   1    1618     282   1
   0  11   1    1759     220   1
   1  11   1    6864     583   1
   2  11   1    8152     642   1
   3  11   1    3990     783   1
   4  11   1    3734     815   1
   5  11   1    6081     501   1
   6  11   1    2881     533   1
   7  11   1    -106     196   1
   1  12   1     847     270   1
   2  12   1    1638     270   1
   3  12   1     600     249   1
   4  12   1    1378     286   1
   5  12   1      62     222   1
   6  12   1     497     222   1
  -5 -12   2    1810     372   1
  -7 -11   2    2350     347   1
  -6 -11   2    3124     360   1
  -5 -11   2     398     213   1
  -4 -11   2    4384     571   1
  -3 -11   2    4369     401   1
  -8 -10   2      77     180   1
  -7 -10   2    2521     271   1
  -6 -10   2     841     270   1
  -5 -10   2     571     311   1
  -4 -10   2    7821     554   1
  -3 -10   2    8059     540   1
  -2 -10   2    3852     488   1
  -8  -9   2    1037     208   1
  -7  -9   2    6475     449   1
  -6  -9   2    8607     542   1
  -5  -9   2    5980     522   1
  -4  -9   2   30517    1330   1
  -3  -9   2   12825     688   1
  -2  -9   2   25703    1438   1
  -1  -9   2    1979     317   1
  -9  -8   2    3616     325   1
  -8  -8   2   16178     654   1
  -7  -8   2   16217     735   1
  -6  -8   2    4539     417   1
  -5  -8   2   19251     989   1
  -4  -8   2   26347    1176   1
  -3  -8   2    1101     546   1
  -2  -8   2   19002    1104   1
  -1  -8   2    4160     424   1
   0  -8   2  114509    6227   1
   2  -8   2    7484     655   1
   3  -8   2    8370     668   1
  -9  -7   2     -11     186   1
  -8  -7   2    5379     396   1
  -7  -7   2   26014    1041   1
  -6  -7   2    2813     347   1
  -5  -7   2    1296     261   1
  -4  -7   2   10134     652   1
  -3  -7   2   10693     470   1
  -2  -7   2   25424    1171   1
  -1  -7   2    5848     776   1
   0  -7   2   26088    1798   1
   1  -7   2   15378     989   1
   2  -7   2   19169    1194   1
   3  -7   2   22617    1002   1
   4  -7   2    2257     539   1
   5  -7   2     465     185   1
  -9  -6   2    1641     315   1
  -8  -6   2    2529     280   1
  -7  -6   2    1562     271   1
  -6  -6   2    4213     342   1
  -5  -6   2    4675     370   1
  -4  -6   2    1519     260   1
  -3  -6   2   32366     988   1
  -2  -6   2     433     430   1
  -1  -6   2   13409     647   1
   0  -6   2   61816    2562   1
   1  -6   2   30024    1407   1
   2  -6   2   42047    4070   1
   3  -6   2   41759    1634   1
   4  -6   2   16970    1509   1
   5  -6   2    4360     623   1
   6  -6   2     463     200   1
  -9  -5   2    3193     264   1
  -8  -5   2    1180     275   1
  -7  -5   2   13402     572   1
  -6  -5   2    3117     373   1
  -5  -5   2   10863     487   1
  -4  -5   2   46408    1314   1
  -3  -5   2   20549     691   1
  -2  -5   2   85453    3209   1
  -1  -5   2   99211    4782   1
   0  -5   2   19291     873   1
   1  -5   2   12980     989   1
   2  -5   2    6220     494   1
   3  -5   2   20578    1335   1
   4  -5   2    6231     622   1
   5  -5   2    1758     290   1
   6  -5   2    7860     860   1
  -9  -4   2     404     194   1
  -8  -4   2    4222     650   1
  -7  -4   2    2245     295   1
  -6  -4   2    2750     265   1
  -5  -4   2   11112     490   1
  -4  -4   2   18901     703   1
  -3  -4   2  374025   10995   1
  -2  -4   2   43921    1519   1
  -1  -4   2   15253    1207   1
   0  -4   2   60517    3614   1
   1  -4   2   28352    1412   1
   2  -4   2   24155     980   1
   3  -4   2    8855     428   1
   4  -4   2    7859     886   1
   5  -4   2   29714     975   1
   6  -4   2    1050     364   1
   7  -4   2     562     194   1
  -9  -3   2     211     217   1
  -8  -3   2    3642     340   1
  -7  -3   2    9809     609   1
  -6  -3   2    3661     267   1
  -5  -3   2   28024     692   1
  -4  -3   2   36133     860   1
  -3  -3   2  151732    8345   1
  -2  -3   2  147542    7369   1
  -1  -3   2   75196    3916   1
   0  -3   2   76066    2750   1
   1  -3   2    1189     430   1
   2  -3   2   10307     508   1
   3  -3   2    1972     349   1
   4  -3   2   10734     550   1
   5  -3   2    3559    1027   1
   6  -3   2    8864     546   1
   7  -3   2    8008     713   1
   8  -3   2      -1     176   1
  -9  -2   2     497     289   1
  -8  -2   2    1216     437   1
  -7  -2   2   12942     655   1
  -6  -2   2    1694     291   1
  -5  -2   2   19089     546   1
  -4  -2   2   74556    1904   1
  -3  -2   2   36187    1029   1
  -2  -2   2   83268    3261   1
  -1  -2   2   30415    1733   1
   0  -2   2   13551     593   1
   1  -2   2   68064    2532   1
   2  -2   2   32800    2433   1
   3  -2   2   46969    1932   1
   4  -2   2   79342    2327   1
   5  -2   2   33398    1518   1
   6  -2   2   57681    1687   1
   7  -2   2   15170     761   1
   8  -2   2    3573     265   1
  -9  -1   2    4398     358   1
  -8  -1   2    1139     346   1
  -7  -1   2   42959    1856   1
  -6  -1   2    1448     225   1
  -5  -1   2    9900     455   1
  -4  -1   2   14674     710   1
  -3  -1   2   34330    1003   1
  -1  -1   2  361154   17615   1
   1  -1   2  182118    8961   1
   2  -1   2   23855     825   1
   3  -1   2   63953    2314   1
   4  -1   2   17158     661   1
   5  -1   2   40039    1393   1
   6  -1   2    8674     632   1
   7  -1   2    4190     363   1
   8  -1   2    3521     262   1
  -9   0   2    1143     282   1
  -8   0   2    3997     438   1
  -7   0   2   13216     924   1
  -6   0   2   24151     932   1
  -5   0   2   11076     493   1
  -4   0   2    9074     519   1
  -3   0   2   47937    1866   1
  -2   0   2  110442    6554   1
  -1   0   2    2494     219   1
   2   0   2   41625    1721   1
   3   0   2  209987    7240   1
   4   0   2  131298    3254   1
   5   0   2    6424     577   1
   6   0   2   16366     663   1
   7   0   2     137     247   1
   8   0   2    2830     252   1
   9   0   2     506     161   1
  -8   1   2     469     347   1
  -7   1   2    8057     649   1
  -6   1   2   17206     645   1
  -5   1   2   18299     588   1
  -4   1   2   13321     803   1
  -3   1   2   36863    1521   1
  -2   1   2   66351    3467   1
  -1   1   2   25466    1002   1
   1   1   2  129530    6343   1
   2   1   2  186366    8460   1
   3   1   2  102061    2320   1
   4   1   2   38774     900   1
   5   1   2    6805     301   1
   6   1   2    2523     270   1
   7   1   2    1958     319   1
   8   1   2    1088     202   1
   9   1   2    9522     732   1
  -8   2   2    1810     308   1
  -7   2   2   15819     667   1
  -6   2   2     712     206   1
  -5   2   2   24278     701   1
  -4   2   2   43899    1211   1
  -3   2   2   23913    1374   1
  -2   2   2   91385    3242   1
  -1   2   2   44612    2516   1
   0   2   2   46531    1716   1
   1   2   2  128320    4458   1
   2   2   2  364608   17358   1
   3   2   2   53553    1315   1
   4   2   2   64155    1510   1
   5   2   2    2945     205   1
   6   2   2   43858    1270   1
   7   2   2    1324     232   1
   8   2   2    2988     266   1
   9   2   2    3444     636   1
  -7   3   2     213     179   1
  -6   3   2   17604    1104   1
  -5   3   2    7328     438   1
  -4   3   2   56855    1307   1
  -3   3   2   22231    1104   1
  -2   3   2   93646    4725   1
  -1   3   2    6226     510   1
   0   3   2   84387    3014   1
   1   3   2  110171    3209   1
   2   3   2  267622    7499   1
   3   3   2   61076    1605   1
   4   3   2    2096     199   1
   5   3   2   23764     619   1
   6   3   2   17936     524   1
   7   3   2    5172     313   1
   8   3   2    7770     576   1
   9   3   2    1284     270   1
  -7   4   2    1875     334   1
  -6   4   2     964     221   1
  -5   4   2   30241     911   1
  -4   4   2    6297     398   1
  -3   4   2   33485    1050   1
  -2   4   2   15452     685   1
  -1   4   2  178717    6422   1
   0   4   2   27359    1204   1
   1   4   2    9823     631   1
   2   4   2    1608     308   1
   3   4   2   77194    2289   1
   4   4   2     802     218   1
   5   4   2   14748     507   1
   6   4   2    1670     255   1
   7   4   2   28181     935   1
   8   4   2    7982     563   1
   9   4   2   15590    1400   1
  -6   5   2    7055    1290   1
  -5   5   2   17353     687   1
  -4   5   2   20432     782   1
  -3   5   2     860     257   1
  -2   5   2    9340     402   1
  -1   5   2    6699     617   1
   0   5   2   54547    2504   1
   1   5   2   76647    4385   1
   2   5   2  236069    8312   1
   3   5   2   45147    1499   1
   4   5   2   16702     689   1
   5   5   2   48877    1039   1
   6   5   2   45838    1023   1
   7   5   2    7923     409   1
   8   5   2    3448     344   1
   9   5   2    6048     591   1
  10   5   2    2324     308   1
  -6   6   2    2311     372   1
  -5   6   2     284     287   1
  -4   6   2   19793    1824   1
  -3   6   2   24260    1066   1
  -2   6   2    1790     313   1
  -1   6   2   14673     628   1
   0   6   2   18181     839   1
   1   6   2   12265     840   1
   2   6   2   42843    2286   1
   3   6   2   14999    1323   1
   4   6   2   33383    1273   1
   5   6   2    3997     267   1
   6   6   2   87420    2291   1
   7   6   2   10441     580   1
   8   6   2    4053     398   1
   9   6   2    1361     295   1
  -5   7   2    3705     390   1
  -4   7   2    2507     539   1
  -3   7   2    2233     384   1
  -2   7   2    2703     508   1
  -1   7   2   25647     798   1
   0   7   2   27182     829   1
   1   7   2   16376     741   1
   2   7   2   13058     740   1
   3   7   2   11114     505   1
   4   7   2   35492     966   1
   5   7   2   18899     620   1
   6   7   2   48955    1281   1
   7   7   2    9273    1098   1
   8   7   2    3232     354   1
   9   7   2   12068     796   1
  -4   8   2    1602     404   1
  -3   8   2    3632     597   1
  -2   8   2     320     409   1
  -1   8   2   15201     610   1
   0   8   2     218     193   1
   1   8   2   29102     945   1
   2   8   2    3384     506   1
   3   8   2   28767     914   1
   4   8   2   17938     638   1
   5   8   2    3948     318   1
   6   8   2   42506    1267   1
   7   8   2   11228     553   1
   8   8   2    2803     450   1
   9   8   2    9526     629   1
  -3   9   2     717     261   1
  -2   9   2     793     345   1
  -1   9   2    5301     395   1
   0   9   2   27959     963   1
   1   9   2    4367     360   1
   2   9   2   10531     565   1
   3   9   2     976     298   1
   4   9   2   54366    1558   1
   5   9   2   24531     844   1
   6   9   2    8832     625   1
   7   9   2    4960     356   1
   8   9   2     594     214   1
   9   9   2    1194     244   1
  -2  10   2    1735     315   1
  -1  10   2     347     322   1
   0  10   2   24971    1522   1
   1  10   2   16430     849   1
   2  10   2     556     307   1
   3  10   2   18052    1056   1
   4  10   2   23855    2127   1
   5  10   2     175     259   1
   6  10   2    1077     299   1
   7  10   2    2608     352   1
   8  10   2    3325     347   1
  -1  11   2     796     244   1
   0  11   2    3630     507   1
   1  11   2    1896     330   1
   2  11   2     147     268   1
   3  11   2    8286     674   1
   4  11   2    2831     389   1
   5  11   2    1099     443   1
   6  11   2    2619     469   1
   7  11   2    2031     293   1
   2  12   2     168     245   1
   3  12   2     401     249   1
   4  12   2    1808     385   1
   5  12   2    2710     327   1
   6  12   2    4546     668   1
  -5 -12   3     -39     193   1
  -7 -11   3    1708     295   1
  -6 -11   3     538     268   1
  -5 -11   3    2428     296   1
  -4 -11   3     454     201   1
  -3 -11   3    4121     359   1
  -7 -10   3    3740     303   1
  -6 -10   3    3838     523   1
  -5 -10   3     716     233   1
  -4 -10   3   26597    1239   1
  -3 -10   3    -218     257   1
  -2 -10   3    4575     552   1
  -1 -10   3   19655    1348   1
  -8  -9   3     371     200   1
  -7  -9   3    2330     291   1
  -6  -9   3     197     222   1
  -5  -9   3    9930     669   1
  -4  -9   3   36937    2183   1
  -3  -9   3   31867    1362   1
  -2  -9   3   15618     934   1
  -1  -9   3   26474    1990   1
   0  -9   3   15137     963   1
  -9  -8   3     273     225   1
  -8  -8   3    1670     248   1
  -7  -8   3    1565     277   1
  -6  -8   3   10298     762   1
  -5  -8   3    3141     426   1
  -4  -8   3     681     327   1
  -3  -8   3   19396     761   1
  -2  -8   3   21302    2356   1
  -1  -8   3   18061     879   1
   0  -8   3   34427    3370   1
   1  -8   3   13815     950   1
   2  -8   3    2363     411   1
   3  -8   3    5106     407   1
   4  -8   3    2119     360   1
  -9  -7   3    1987     360   1
  -8  -7   3   28053    1029   1
  -7  -7   3     223     201   1
  -6  -7   3    7612     456   1
  -5  -7   3   18079     780   1
  -4  -7   3   15417     680   1
  -3  -7   3    3932     327   1
  -2  -7   3   33728    1329   1
  -1  -7   3   16301     871   1
   0  -7   3    3485     571   1
   1  -7   3   17548     854   1
   2  -7   3   19245    1245   1
   3  -7   3   27710    1171   1
   4  -7   3    1834     290   1
   5  -7   3    1669     308   1
  -9  -6   3    8204     491   1
  -8  -6   3     529     200   1
  -7  -6   3     146     194   1
  -6  -6   3    2647     363   1
  -5  -6   3    2743     315   1
  -4  -6   3   31008     984   1
  -3  -6   3   22067     721   1
  -2  -6   3   23750     850   1
  -1  -6   3   17893    1445   1
   0  -6   3    3418     303   1
   1  -6   3    6535     415   1
   2  -6   3   23883    1118   1
   3  -6   3    6995     508   1
   4  -6   3   27864    1733   1
   5  -6   3    9975     517   1
   6  -6   3     -33     177   1
  -9  -5   3    5462     445   1
  -8  -5   3    6456     461   1
  -7  -5   3    4475     338   1
  -6  -5   3     972     360   1
  -5  -5   3   11264     980   1
  -4  -5   3   22955     773   1
  -3  -5   3   74316    2207   1
  -2  -5   3   51132    2902   1
  -1  -5   3    6857     431   1
   0  -5   3    8635     523   1
   1  -5   3    2696     514   1
   2  -5   3   23687    1605   1
   3  -5   3   11343     655   1
   4  -5   3   33341    1352   1
   5  -5   3    -288     462   1
   6  -5   3    1650     249   1
  -9  -4   3     730     281   1
  -8  -4   3    2802     310   1
  -7  -4   3    4666     390   1
  -6  -4   3    1605     321   1
  -5  -4   3   19408     801   1
  -4  -4   3   23271     766   1
  -3  -4   3   32445     947   1
  -2  -4   3  101208    3803   1
  -1  -4   3   66197    3133   1
   0  -4   3    1946     272   1
   1  -4   3  108125    3484   1
   2  -4   3    1990     437   1
   3  -4   3    6028     564   1
   4  -4   3    7509     540   1
   5  -4   3    6723     984   1
   6  -4   3    5079    1104   1
   7  -4   3    4695     349   1
  -9  -3   3     597     295   1
  -8  -3   3   11450     668   1
  -7  -3   3    3461     375   1
  -6  -3   3     317     172   1
  -5  -3   3    4720     338   1
  -4  -3   3   78511    2087   1
  -3  -3   3   46985    1768   1
  -2  -3   3  151726    5526   1
  -1  -3   3   62119    2243   1
   0  -3   3   65466    2395   1
   1  -3   3   65748    2702   1
   2  -3   3   92668    4487   1
   3  -3   3   71574    2924   1
   4  -3   3   49818    1977   1
   5  -3   3   11280     698   1
   6  -3   3    3046     321   1
   7  -3   3    1651     263   1
   8  -3   3     411     204   1
  -9  -2   3     536     230   1
  -8  -2   3     189     311   1
  -7  -2   3     840     259   1
  -6  -2   3   20766     905   1
  -5  -2   3   16943     786   1
  -4  -2   3   34223     874   1
  -3  -2   3   46397    1441   1
  -2  -2   3   99487    3777   1
  -1  -2   3  194558    9526   1
   0  -2   3   43828    1639   1
   1  -2   3   98709    5373   1
   2  -2   3   37910    1478   1
   3  -2   3     145     158   1
   4  -2   3   32413    1325   1
   5  -2   3    3146     272   1
   6  -2   3    1722     251   1
   7  -2   3    1837     224   1
   8  -2   3     878     172   1
  -9  -1   3     203     244   1
  -8  -1   3   22884    1100   1
  -7  -1   3   12359    1143   1
  -6  -1   3    9317     701   1
  -5  -1   3    3950     281   1
  -4  -1   3   76461    2301   1
  -3  -1   3   19952     721   1
   0  -1   3   89323    3150   1
   1  -1   3  242922   12222   1
   2  -1   3  135636    4828   1
   3  -1   3  331920   15638   1
   4  -1   3   43049    1731   1
   5  -1   3   33327    1588   1
   6  -1   3   30952    1022   1
   7  -1   3     554     246   1
   8  -1   3    5942     371   1
  -8   0   3    3989     447   1
  -7   0   3    1934     399   1
  -6   0   3   39210    1110   1
  -5   0   3   13529     530   1
  -4   0   3   28973    1457   1
  -3   0   3   46758    1815   1
  -2   0   3  213655    7403   1
   0   0   3  151639    5301   1
   2   0   3   83026    2408   1
   3   0   3   31776    1849   1
   4   0   3    8545     434   1
   5   0   3    5046     294   1
   6   0   3    4773     361   1
   7   0   3    -132     190   1
   8   0   3    1629     271   1
   9   0   3    3121     394   1
  -8   1   3    1537     264   1
  -7   1   3    6580     571   1
  -6   1   3    2572     267   1
  -5   1   3   17103     565   1
  -4   1   3   25527    1061   1
  -3   1   3  132187    4807   1
  -2   1   3   94320    4782   1
   3   1   3   57438    2122   1
   4   1   3   89177    2275   1
   5   1   3   17192     559   1
   6   1   3   11235     556   1
   7   1   3      26     182   1
   8   1   3    3264     274   1
   9   1   3    1832     321   1
  -8   2   3      51     193   1
  -7   2   3   14330     783   1
  -6   2   3    2218     258   1
  -5   2   3     268     175   1
  -4   2   3   36362    1000   1
  -3   2   3    6037     521   1
  -2   2   3   69022    3698   1
  -1   2   3  293011   10009   1
   0   2   3     205     129   1
   1   2   3   96290    2775   1
   2   2   3  157245    4558   1
   3   2   3   64869    1863   1
   4   2   3  193801    4746   1
   5   2   3    9321     387   1
   6   2   3   20619     592   1
   7   2   3     146     177   1
   8   2   3    6191     353   1
   9   2   3    2286     533   1
  -7   3   3    3059     257   1
  -6   3   3    7657     456   1
  -5   3   3   55779    1365   1
  -4   3   3   10988     431   1
  -3   3   3   43017    1271   1
  -2   3   3  213355    9103   1
  -1   3   3    4492     408   1
   0   3   3   42316    1656   1
   1   3   3   85297    2540   1
   2   3   3   39647    2340   1
   3   3   3   83806    2164   1
   4   3   3   72305    1539   1
   5   3   3   42792     853   1
   6   3   3     380     142   1
   7   3   3    7601     349   1
   8   3   3    3298     368   1
   9   3   3    1747     283   1
  -7   4   3    4776     437   1
  -6   4   3    9901     576   1
  -5   4   3    1896     252   1
  -4   4   3   20330     633   1
  -3   4   3    6691     367   1
  -2   4   3   56432    1914   1
  -1   4   3   40352    1797   1
   0   4   3   13394     764   1
   1   4   3    9121     765   1
   2   4   3   95932    5008   1
   3   4   3  114238    3413   1
   4   4   3    6665     398   1
   5   4   3    9295     394   1
   6   4   3   14000     491   1
   7   4   3   40430    1435   1
   8   4   3    1326     246   1
   9   4   3    4351     413   1
  -6   5   3     293     462   1
  -5   5   3    7512     654   1
  -4   5   3   18809     801   1
  -3   5   3    1596     243   1
  -2   5   3    6730     348   1
  -1   5   3   80529    3073   1
   0   5   3   75757    2380   1
   1   5   3  124393    4523   1
   2   5   3   93528    3502   1
   3   5   3    4582     507   1
   4   5   3   26089    1276   1
   5   5   3   24635     666   1
   6   5   3   69661    1589   1
   7   5   3    7962     606   1
   8   5   3    6258     431   1
   9   5   3    5097     539   1
  10   5   3     501     205   1
  -6   6   3     270     205   1
  -5   6   3    6831     592   1
  -4   6   3   14938    1040   1
  -3   6   3   11074     697   1
  -2   6   3    4684     337   1
  -1   6   3   20927     679   1
   0   6   3   49288    1423   1
   1   6   3   65500    2189   1
   2   6   3   19424    1708   1
   3   6   3   54429    2144   1
   4   6   3   35316    1001   1
   5   6   3   11064     446   1
   6   6   3    8786     722   1
   7   6   3    1700     291   1
   8   6   3    7285     537   1
   9   6   3     244     244   1
  -5   7   3     706     237   1
  -4   7   3     163     311   1
  -3   7   3    5655     645   1
  -2   7   3   27365    1153   1
  -1   7   3   30450     985   1
   0   7   3    9449     447   1
   1   7   3    6617     353   1
   2   7   3    6571     483   1
   3   7   3   15926     570   1
   4   7   3    1435     196   1
   5   7   3    9255     418   1
   6   7   3    1998     297   1
   7   7   3   21224     855   1
   8   7   3    6849     542   1
   9   7   3     398     257   1
  -4   8   3     185     237   1
  -3   8   3    1881     387   1
  -2   8   3    1432     332   1
  -1   8   3   29707     913   1
   0   8   3   43160    1202   1
   1   8   3   68168    1946   1
   2   8   3    1963     222   1
   3   8   3    2424     256   1
   4   8   3    1902     416   1
   5   8   3    9312    1004   1
   6   8   3   71070    1979   1
   7   8   3    2881     306   1
   8   8   3    4018     411   1
   9   8   3     282     205   1
  -3   9   3     367     256   1
  -2   9   3    8147    1303   1
  -1   9   3    2175     416   1
   0   9   3    1426     265   1
   1   9   3    8777     503   1
   2   9   3    9334     512   1
   3   9   3   16989     672   1
   4   9   3   30197     982   1
   5   9   3    7755     544   1
   6   9   3   13350    1971   1
   7   9   3     254     229   1
   8   9   3    9600     732   1
   9   9   3    3413     252   1
  -2  10   3     234     214   1
  -1  10   3    7953     709   1
   0  10   3     636     231   1
   1  10   3    3658     346   1
   2  10   3     742     293   1
   3  10   3    4381    1220   1
   4  10   3    5980     709   1
   5  10   3    3130     420   1
   6  10   3    3510     300   1
   7  10   3     520     176   1
   8  10   3     196     149   1
  -1  11   3      92     199   1
   0  11   3    2733     358   1
   1  11   3    6130     652   1
   2  11   3     636     305   1
   3  11   3      39     443   1
   4  11   3    2890     397   1
   5  11   3    -129     249   1
   6  11   3     565     261   1
   7  11   3     391     233   1
   1  12   3      39     347   1
   2  12   3    2050     296   1
   3  12   3     383     308   1
   4  12   3     809     281   1
   5  12   3    2292     313   1
   6  12   3       9     210   1
  -6 -11   4     314     213   1
  -5 -11   4    3734     439   1
  -4 -11   4     -80     175   1
  -3 -11   4     430     200   1
  -7 -10   4    1438     321   1
  -6 -10   4    7962     901   1
  -5 -10   4    2831     526   1
  -4 -10   4    1349     559   1
  -3 -10   4     480     225   1
  -2 -10   4     538     222   1
  -1 -10   4    2838     398   1
  -8  -9   4    2153     254   1
  -7  -9   4    1940     275   1
  -6  -9   4    3770     449   1
  -5  -9   4     581     287   1
  -4  -9   4   12573     733   1
  -3  -9   4     912     360   1
  -2  -9   4   32222    1506   1
  -1  -9   4    5520     514   1
   0  -9   4    3351     424   1
   1  -9   4    3736     411   1
  -8  -8   4     362     295   1
  -7  -8   4    2014     358   1
  -6  -8   4    5151     495   1
  -5  -8   4   17463     775   1
  -4  -8   4    6021     447   1
  -3  -8   4    2098     272   1
  -2  -8   4   25756    1066   1
  -1  -8   4   36917    1564   1
   0  -8   4    2793     348   1
   1  -8   4    3955     591   1
   2  -8   4    4109     514   1
   3  -8   4    2244     294   1
   4  -8   4     141     218   1
  -9  -7   4    2957     462   1
  -8  -7   4    9637     616   1
  -7  -7   4    9691     514   1
  -6  -7   4     174     215   1
  -5  -7   4   12167     713   1
  -4  -7   4    9472     539   1
  -3  -7   4   11513     521   1
  -2  -7   4    6076     770   1
  -1  -7   4    9410     693   1
   0  -7   4   32212    2183   1
   1  -7   4   25036    1151   1
   2  -7   4   16513     847   1
   3  -7   4      50     199   1
   4  -7   4    1793     258   1
   5  -7   4     424     231   1
  -9  -6   4    2570     501   1
  -8  -6   4    2817     413   1
  -7  -6   4   29919     975   1
  -6  -6   4   15728     677   1
  -5  -6   4    5962     443   1
  -4  -6   4     253     182   1
  -3  -6   4   71911    1926   1
  -2  -6   4    5393     348   1
  -1  -6   4    4285     387   1
   0  -6   4    8820     642   1
   1  -6   4     699     417   1
   2  -6   4   24811    1121   1
   3  -6   4   15638    1117   1
   4  -6   4    2601     322   1
   5  -6   4    4859     349   1
   6  -6   4    2298     334   1
  -9  -5   4     842     250   1
  -8  -5   4    2342     301   1
  -7  -5   4    9707     488   1
  -6  -5   4    3197     314   1
  -5  -5   4   11167     546   1
  -4  -5   4   16573     634   1
  -3  -5   4    5809     350   1
  -2  -5   4   90386    2709   1
  -1  -5   4   52601    1948   1
   0  -5   4    6294     292   1
   1  -5   4   14365     700   1
   2  -5   4   36181    2497   1
   3  -5   4   16804     692   1
   4  -5   4   22917    1631   1
   5  -5   4    1348     249   1
   6  -5   4    8738     474   1
  -9  -4   4    2314     886   1
  -8  -4   4     478     213   1
  -7  -4   4   13064     944   1
  -6  -4   4    6217     426   1
  -5  -4   4    9820     652   1
  -4  -4   4    2440     243   1
  -3  -4   4   33407     982   1
  -2  -4   4    3632     783   1
  -1  -4   4   51451    1914   1
   0  -4   4    1117     160   1
   1  -4   4   34905    1345   1
   2  -4   4   14207    1400   1
   3  -4   4    7314     456   1
   4  -4   4   19861    1104   1
   5  -4   4   14315    1361   1
   6  -4   4    3605     358   1
   7  -4   4    2383     280   1
  -9  -3   4     -26     191   1
  -8  -3   4     401     312   1
  -7  -3   4    5467     454   1
  -6  -3   4    3027     278   1
  -5  -3   4    8138     384   1
  -4  -3   4   26006     817   1
  -3  -3   4   26888     825   1
  -2  -3   4   92981    4692   1
  -1  -3   4    9837     515   1
   0  -3   4   48553    1775   1
   1  -3   4   32716    1257   1
   2  -3   4   76865    5521   1
   3  -3   4   23556     831   1
   4  -3   4    8279     477   1
   5  -3   4   15874     881   1
   6  -3   4    2194     279   1
   7  -3   4    5209     415   1
   8  -3   4    5110     693   1
  -9  -2   4    1278     234   1
  -8  -2   4    1014     494   1
  -7  -2   4    2146     571   1
  -6  -2   4     784     330   1
  -5  -2   4   87440    1923   1
  -4  -2   4   77578    1792   1
  -3  -2   4    9850     523   1
  -2  -2   4  211419    7384   1
  -1  -2   4    7883     623   1
   0  -2   4  321803   15124   1
   1  -2   4   29226    1207   1
   2  -2   4  102787    7446   1
   3  -2   4   12138     546   1
   4  -2   4    2256     262   1
   5  -2   4    2334     256   1
   6  -2   4    6997     587   1
   7  -2   4    4578     307   1
   8  -2   4      87     183   1
  -9  -1   4    1052     240   1
  -8  -1   4    3245     751   1
  -7  -1   4   15675     970   1
  -6  -1   4     223     263   1
  -5  -1   4    5420     349   1
  -4  -1   4   10921     586   1
  -3  -1   4   27718     905   1
  -2  -1   4   52790    1572   1
  -1  -1   4    9308     745   1
   0  -1   4   83970    3137   1
   1  -1   4   17509     716   1
   2  -1   4  201078    5790   1
   3  -1   4   48614    1493   1
   4  -1   4   39562    1282   1
   5  -1   4   27401     854   1
   6  -1   4   16673     910   1
   7  -1   4   18008     643   1
   8  -1   4   12449     534   1
  -8   0   4    2461     520   1
  -7   0   4    6163     576   1
  -6   0   4   34740    1128   1
  -5   0   4   18733     645   1
  -4   0   4   18904     950   1
  -3   0   4    7913     543   1
  -2   0   4  141912    7504   1
  -1   0   4   37605    1371   1
   0   0   4  117682    4298   1
   1   0   4  160558    5482   1
   2   0   4   91490    3409   1
   3   0   4   69484    3621   1
   4   0   4   22991     834   1
   5   0   4   16430     587   1
   6   0   4    9223     542   1
   7   0   4   18263     678   1
   8   0   4    7995     544   1
   9   0   4   11415     608   1
  -8   1   4    1291     302   1
  -7   1   4    5715     543   1
  -6   1   4   30863     902   1
  -5   1   4   21272     644   1
  -4   1   4    2559     276   1
  -3   1   4   15352    1156   1
  -2   1   4   92914    4866   1
  -1   1   4   45105    2766   1
   0   1   4  355697   17127   1
   2   1   4  339950   23450   1
   3   1   4   54613    2085   1
   4   1   4   46086    1945   1
   5   1   4   27125     797   1
   6   1   4   19270     600   1
   7   1   4   25201     784   1
   8   1   4     256     167   1
   9   1   4   14229     944   1
  -7   2   4    9390     598   1
  -6   2   4     280     180   1
  -5   2   4   21298     644   1
  -4   2   4   30086     792   1
  -3   2   4   35172    1512   1
  -2   2   4    2307     469   1
  -1   2   4   24048    1017   1
   0   2   4   58114    2120   1
   1   2   4  347442   16781   1
   2   2   4  277843   13571   1
   3   2   4   20750     934   1
   4   2   4   57629    1618   1
   5   2   4    6447     280   1
   6   2   4   12394     412   1
   7   2   4    4713     326   1
   8   2   4    6384     442   1
   9   2   4     244     372   1
  -7   3   4    1541     488   1
  -6   3   4    3234     358   1
  -5   3   4    8724     398   1
  -4   3   4    3360     269   1
  -3   3   4    9486     421   1
  -2   3   4   47797    1565   1
  -1   3   4   57360    2197   1
   0   3   4  199817    8673   1
   1   3   4  135741    4001   1
   2   3   4   91828    3098   1
   3   3   4   40781    1830   1
   4   3   4   37658     895   1
   5   3   4    7188     271   1
   6   3   4   29380     745   1
   7   3   4   14218     485   1
   8   3   4    5731     460   1
   9   3   4    5403     539   1
  -6   4   4    1895     289   1
  -5   4   4    9871     867   1
  -4   4   4   10515     510   1
  -3   4   4   25283     773   1
  -2   4   4   21076     923   1
  -1   4   4   65491    2066   1
   0   4   4  159179    5410   1
   1   4   4   14238    1220   1
   2   4   4   74102    2808   1
   3   4   4  130140    3815   1
   4   4   4    5780     390   1
   5   4   4    6912     309   1
   6   4   4    2865     238   1
   7   4   4   16025     724   1
   8   4   4    9431     688   1
   9   4   4    6084     487   1
  -6   5   4    6382     693   1
  -5   5   4     955     351   1
  -4   5   4     433     225   1
  -3   5   4    6598     585   1
  -2   5   4   14034     523   1
  -1   5   4   18680     786   1
   0   5   4    1026     378   1
   1   5   4   78547    2456   1
   2   5   4  151998    7382   1
   3   5   4   24556    1154   1
   4   5   4    9377     608   1
   5   5   4    9693     413   1
   6   5   4   47595    1237   1
   7   5   4   16006     646   1
   8   5   4     420     213   1
   9   5   4   20824    1220   1
  -6   6   4    5380     488   1
  -5   6   4    1645     342   1
  -4   6   4     314     285   1
  -3   6   4    5079     592   1
  -2   6   4    1050     280   1
  -1   6   4    2803     274   1
   0   6   4   27364    1023   1
   1   6   4   37591    1153   1
   2   6   4   67471    3954   1
   3   6   4   12831     540   1
   4   6   4   91395    2133   1
   5   6   4    8415     388   1
   6   6   4   38327    1065   1
   7   6   4   43976    1256   1
   8   6   4    1869     469   1
   9   6   4    7818     629   1
  -5   7   4    1549     281   1
  -4   7   4     122     315   1
  -3   7   4    1869     413   1
  -2   7   4    4223     455   1
  -1   7   4   30995    1070   1
   0   7   4   31006     931   1
   1   7   4    9967     627   1
   2   7   4    8285     397   1
   3   7   4   23214     762   1
   4   7   4   56158    1574   1
   5   7   4    9423     479   1
   6   7   4   10690     533   1
   7   7   4   11082     579   1
   8   7   4   13147     924   1
   9   7   4    2042     360   1
  -4   8   4     969     281   1
  -3   8   4    2356     435   1
  -2   8   4   14581     862   1
  -1   8   4    1748     448   1
   0   8   4   16700     923   1
   1   8   4    2557    1066   1
   2   8   4    5251     345   1
   3   8   4    1587     299   1
   4   8   4     826     222   1
   5   8   4   12284     662   1
   6   8   4   39949    1409   1
   7   8   4    3471     375   1
   8   8   4    1759     279   1
   9   8   4    1168     231   1
  -3   9   4     928     293   1
  -2   9   4    1096     616   1
  -1   9   4    3662     470   1
   0   9   4   43665    1762   1
   1   9   4   26632     934   1
   2   9   4   17234    1158   1
   3   9   4   14424     615   1
   4   9   4    6529     400   1
   5   9   4    7859     445   1
   6   9   4    4515     486   1
   7   9   4    3756     363   1
   8   9   4    9931     459   1
   9   9   4     294     142   1
  -2  10   4    7089    1014   1
  -1  10   4     408     359   1
   0  10   4    2411     320   1
   1  10   4    3103     399   1
   2  10   4    4267     339   1
   3  10   4    5970     768   1
   4  10   4   17923     888   1
   5  10   4   19727     836   1
   6  10   4    5175     412   1
   7  10   4     978     201   1
   8  10   4     783     299   1
   0  11   4    5545     976   1
   1  11   4    3603     296   1
   2  11   4    6116     706   1
   3  11   4    2019     430   1
   4  11   4    6150     527   1
   5  11   4     727     290   1
   6  11   4    4078     578   1
   7  11   4     -18     223   1
   2  12   4     195     360   1
   3  12   4     426     259   1
   4  12   4    3728     381   1
   5  12   4    1833     294   1
   6  12   4     797     234   1
  -6 -11   5    6432    1174   1
  -5 -11   5    1173     204   1
  -4 -11   5     336     208   1
  -3 -11   5    2306     281   1
  -2 -11   5    1618     526   1
  -7 -10   5    2512     501   1
  -6 -10   5     367     201   1
  -5 -10   5    1806     314   1
  -4 -10   5   10453     657   1
  -3 -10   5    6412     495   1
  -2 -10   5    1002     334   1
  -1 -10   5    7773    1046   1
  -8  -9   5    1168     360   1
  -7  -9   5    7180     447   1
  -6  -9   5     403     230   1
  -5  -9   5   18477     948   1
  -4  -9   5   21566    1060   1
  -3  -9   5    9108     919   1
  -2  -9   5   45707    1360   1
  -1  -9   5   46114    1503   1
   0  -9   5     832     302   1
   1  -9   5    1566     308   1
  -8  -8   5    1932     571   1
  -7  -8   5     513     225   1
  -6  -8   5    1630     277   1
  -5  -8   5   44641    1516   1
  -4  -8   5   15582     737   1
  -3  -8   5   18572     821   1
  -2  -8   5   10087     601   1
  -1  -8   5   13331     594   1
   0  -8   5    7170     420   1
   1  -8   5    3419     347   1
   2  -8   5    7166     853   1
   3  -8   5    5307     437   1
   4  -8   5    2234     347   1
  -8  -7   5    8394     504   1
  -7  -7   5   23026     826   1
  -6  -7   5    -140     199   1
  -5  -7   5   13042     701   1
  -4  -7   5     313     235   1
  -3  -7   5   25523     881   1
  -2  -7   5   12402     639   1
  -1  -7   5    7934     530   1
   0  -7   5    4094     311   1
   1  -7   5   29486    1043   1
   2  -7   5   40149    2388   1
   3  -7   5    1463     315   1
   4  -7   5     114     185   1
   5  -7   5    2440     308   1
  -9  -6   5    2825     488   1
  -8  -6   5    3082     435   1
  -7  -6   5     292     196   1
  -6  -6   5    2119     289   1
  -5  -6   5    9195     551   1
  -4  -6   5     172     191   1
  -3  -6   5    2889     267   1
  -2  -6   5   36717    1239   1
  -1  -6   5   10400     460   1
   0  -6   5     257     163   1
   1  -6   5   15017     672   1
   2  -6   5    8229    1091   1
   3  -6   5   23542     899   1
   4  -6   5   25708    1130   1
   5  -6   5    1270     231   1
   6  -6   5      77     218   1
  -9  -5   5    4256     809   1
  -8  -5   5     708     278   1
  -7  -5   5     923     237   1
  -6  -5   5   16221     761   1
  -5  -5   5    6749     470   1
  -4  -5   5    6307     403   1
  -3  -5   5   31440     964   1
  -2  -5   5    5941     360   1
  -1  -5   5     985     167   1
   0  -5   5   31968    1767   1
   1  -5   5    3273     360   1
   2  -5   5    9000     467   1
   3  -5   5    3221     330   1
   4  -5   5   25607    1000   1
   5  -5   5    3570     393   1
   6  -5   5     711     234   1
  -9  -4   5    1418     268   1
  -8  -4   5    5827     612   1
  -7  -4   5    6758     686   1
  -6  -4   5    6759     413   1
  -5  -4   5   26943     972   1
  -4  -4   5   18248     727   1
  -3  -4   5   12141     545   1
  -2  -4   5  134365    4812   1
  -1  -4   5    9782     623   1
   0  -4   5    8529     415   1
   1  -4   5   21677     952   1
   2  -4   5    5732     466   1
   3  -4   5   26358    1862   1
   4  -4   5     839     361   1
   5  -4   5    3315     360   1
   6  -4   5     293     197   1
   7  -4   5    2122     246   1
  -9  -3   5     265     185   1
  -8  -3   5    2090     398   1
  -7  -3   5    9234     625   1
  -6  -3   5   22123     905   1
  -5  -3   5   47350    1263   1
  -4  -3   5   90613    2353   1
  -3  -3   5   72071    1901   1
  -2  -3   5   42189    2388   1
  -1  -3   5   20315     850   1
   0  -3   5  107742    2662   1
   1  -3   5   10200     552   1
   2  -3   5   77238    4301   1
   3  -3   5   31093    1181   1
   4  -3   5   16936     737   1
   5  -3   5    2452     591   1
   6  -3   5   15198     686   1
   7  -3   5    5999     406   1
  -9  -2   5      30     172   1
  -8  -2   5     168     245   1
  -7  -2   5    5699     607   1
  -6  -2   5    1959     362   1
  -5  -2   5   21943     625   1
  -4  -2   5   27254     856   1
  -3  -2   5   21080     711   1
  -2  -2   5  142394    5109   1
  -1  -2   5   66142    3711   1
   0  -2   5   38603    1470   1
   1  -2   5    8161     420   1
   2  -2   5    7866     982   1
   3  -2   5   71319    2118   1
   4  -2   5   29475    1067   1
   5  -2   5    6744     466   1
   6  -2   5    5490     375   1
   7  -2   5    2166     234   1
   8  -2   5    4862     420   1
  -8  -1   5    3806     425   1
  -7  -1   5    2163     479   1
  -6  -1   5    5375     428   1
  -5  -1   5    3828     353   1
  -4  -1   5   40375    1546   1
  -3  -1   5   92608    2385   1
  -2  -1   5   21929    1040   1
  -1  -1   5    5478     407   1
   0  -1   5  587436   27770   1
   1  -1   5   16958     628   1
   2  -1   5   78522    4237   1
   3  -1   5  158825    5504   1
   4  -1   5    9387     508   1
   5  -1   5    1556     280   1
   6  -1   5   11213     475   1
   7  -1   5   19486     658   1
   8  -1   5    2117     204   1
  -8   0   5    2525     713   1
  -7   0   5   17469     989   1
  -6   0   5    8951     702   1
  -5   0   5    3814     303   1
  -4   0   5   19770    1204   1
  -3   0   5   55136    2401   1
  -2   0   5   22436    1034   1
  -1   0   5    7125     514   1
   0   0   5  132021    4910   1
   1   0   5   88173    2521   1
   2   0   5  187214    8576   1
   3   0   5   76396    1964   1
   4   0   5   28290    1254   1
   5   0   5    3315     308   1
   6   0   5    5098     337   1
   7   0   5     957     207   1
   8   0   5    2223     220   1
   9   0   5    2406     226   1
  -8   1   5    4179     552   1
  -7   1   5    9115     809   1
  -6   1   5    5444     408   1
  -5   1   5    2481     242   1
  -4   1   5    8425     471   1
  -3   1   5   39689    1620   1
  -2   1   5    7449     693   1
  -1   1   5  103292    3573   1
   0   1   5     924     270   1
   1   1   5    8196     524   1
   2   1   5   58499    2207   1
   3   1   5   15760     786   1
   4   1   5   59510    1607   1
   5   1   5    6720     310   1
   6   1   5    1953     220   1
   7   1   5   10911     655   1
   8   1   5    2580     265   1
   9   1   5     832     210   1
  -7   2   5    2418     311   1
  -6   2   5   25211     811   1
  -5   2   5    1502     223   1
  -4   2   5   11961     457   1
  -3   2   5   10033     689   1
  -2   2   5  299222   17846   1
  -1   2   5   76647    3929   1
   0   2   5   11538     654   1
   1   2   5   72620    2681   1
   2   2   5  112749    5406   1
   3   2   5   29379    1248   1
   4   2   5   31269     850   1
   5   2   5   12507     400   1
   6   2   5    4051     336   1
   7   2   5    6596     370   1
   8   2   5   12943     570   1
   9   2   5    2765     311   1
  -7   3   5    4430     668   1
  -6   3   5    4581     410   1
  -5   3   5   13125     488   1
  -4   3   5   11115     508   1
  -3   3   5    4435     342   1
  -2   3   5   65649    2068   1
  -1   3   5   31612    1109   1
   0   3   5  107902    3827   1
   1   3   5  107359    4234   1
   2   3   5  127039    6547   1
   3   3   5   21831    1090   1
   4   3   5   51875    1300   1
   5   3   5    3251     181   1
   6   3   5    2080     186   1
   7   3   5    5151     399   1
   8   3   5    3056     457   1
   9   3   5     565     216   1
  -6   4   5     719     324   1
  -5   4   5   27964    1033   1
  -4   4   5   22349     787   1
  -3   4   5    3096     285   1
  -2   4   5   32740     816   1
  -1   4   5     523     227   1
   0   4   5   69817    2602   1
   1   4   5   20477    1605   1
   2   4   5    6182     558   1
   3   4   5    7500     684   1
   4   4   5   34751    1063   1
   5   4   5   18248     564   1
   6   4   5    1271     201   1
   7   4   5   12606     787   1
   8   4   5    3285     406   1
   9   4   5    2751     565   1
  -6   5   5    3375     344   1
  -5   5   5    9144     705   1
  -4   5   5    1763     260   1
  -3   5   5    4984     363   1
  -2   5   5   10715     433   1
  -1   5   5   18883    1155   1
   0   5   5   36458    1311   1
   1   5   5   27172    1791   1
   2   5   5   57740    2208   1
   3   5   5   32275    1634   1
   4   5   5    9076     380   1
   5   5   5   39659    1075   1
   6   5   5    4703     334   1
   7   5   5   29060    1045   1
   8   5   5    5100     526   1
   9   5   5    7077     473   1
  -5   6   5   12661     835   1
  -4   6   5   17682    1023   1
  -3   6   5    2168     432   1
  -2   6   5    3062     336   1
  -1   6   5     564     210   1
   0   6   5    7086     431   1
   1   6   5   10664     488   1
   2   6   5   30709    1119   1
   3   6   5   25754     822   1
   4   6   5   20076     625   1
   5   6   5   28612     821   1
   6   6   5   21641     695   1
   7   6   5   34357    1037   1
   8   6   5    4703     462   1
   9   6   5    2042     347   1
  -5   7   5    2467     292   1
  -4   7   5    1273     358   1
  -3   7   5    3945     539   1
  -2   7   5   14703    1591   1
  -1   7   5     195     217   1
   0   7   5    6090     367   1
   1   7   5    2512     339   1
   2   7   5   10544     397   1
   3   7   5    6991     315   1
   4   7   5    2891     301   1
   5   7   5   15223     836   1
   6   7   5   20024     898   1
   7   7   5   10662     679   1
   8   7   5    3159     424   1
   9   7   5    7074     565   1
  -4   8   5    1570     321   1
  -3   8   5    7995    1399   1
  -2   8   5    7694     679   1
  -1   8   5   12073     717   1
   0   8   5   14628     667   1
   1   8   5   21400     796   1
   2   8   5    1010     234   1
   3   8   5    2950     255   1
   4   8   5   12505     697   1
   5   8   5   19118     862   1
   6   8   5    1858     309   1
   7   8   5    4447     899   1
   8   8   5    1792     287   1
   9   8   5    1080     182   1
  -3   9   5     198     230   1
  -2   9   5    2230     449   1
  -1   9   5     884     370   1
   0   9   5   50469    1916   1
   1   9   5   21219    1182   1
   2   9   5    3945     350   1
   3   9   5   12170     894   1
   4   9   5   29010    1153   1
   5   9   5   13114     671   1
   6   9   5   11311     546   1
   7   9   5    3946     361   1
   8   9   5    6768     378   1
   9   9   5    4128     584   1
  -2  10   5     392     244   1
  -1  10   5    2010     358   1
   0  10   5    1783     370   1
   1  10   5     248     235   1
   2  10   5    8197     561   1
   3  10   5    2874     539   1
   4  10   5    8253     523   1
   5  10   5   18064     745   1
   6  10   5     151     174   1
   7  10   5    3728     528   1
   8  10   5     538     178   1
   0  11   5    3536     847   1
   1  11   5    2593     387   1
   2  11   5    2082     681   1
   3  11   5    3615     422   1
   4  11   5    -104     249   1
   5  11   5    1887     331   1
   6  11   5    3211     435   1
   7  11   5    1389     353   1
   2  12   5    5817     655   1
   3  12   5    1044     267   1
   4  12   5    1361     290   1
   5  12   5    3937     372   1
   6  12   5    1906     278   1
  -5 -11   6      89     183   1
  -4 -11   6    3362     327   1
  -3 -11   6    6573     565   1
  -2 -11   6     282     257   1
  -7 -10   6     345     185   1
  -6 -10   6     -28     179   1
  -5 -10   6    6568     514   1
  -4 -10   6   10689     653   1
  -3 -10   6     254     230   1
  -2 -10   6    2566     309   1
  -1 -10   6    4558     526   1
  -7  -9   6    6638     410   1
  -6  -9   6    4869     389   1
  -5  -9   6   10412    1053   1
  -4  -9   6    1622     289   1
  -3  -9   6    2606     308   1
  -2  -9   6   18146     688   1
  -1  -9   6   28810    1185   1
   0  -9   6     259     177   1
   1  -9   6    4869     359   1
   2  -9   6     809     321   1
  -8  -8   6    5791     758   1
  -7  -8   6    4987     395   1
  -6  -8   6    1454     315   1
  -5  -8   6    3297     368   1
  -4  -8   6    6933     535   1
  -3  -8   6    5669     431   1
  -2  -8   6     664     226   1
  -1  -8   6   15075     666   1
   0  -8   6   16970     907   1
   1  -8   6   89664    3264   1
   2  -8   6    4549     363   1
   3  -8   6    5631     377   1
  -8  -7   6    2053     359   1
  -7  -7   6    3770     310   1
  -6  -7   6    3667     359   1
  -5  -7   6   15188     728   1
  -4  -7   6   19047    1041   1
  -3  -7   6   12259     606   1
  -2  -7   6    5659     464   1
  -1  -7   6   18773     749   1
   0  -7   6    7101     417   1
   1  -7   6    2336     291   1
   2  -7   6   52875    2065   1
   3  -7   6    1787     289   1
   4  -7   6       9     173   1
   5  -7   6    1014     308   1
  -8  -6   6    3730     308   1
  -7  -6   6    -191     202   1
  -6  -6   6   12669    1253   1
  -5  -6   6    5075     600   1
  -4  -6   6    8228     859   1
  -3  -6   6    5255     374   1
  -2  -6   6    9844     548   1
  -1  -6   6   28762    1070   1
   0  -6   6    1212     273   1
   1  -6   6   13190     591   1
   2  -6   6   13843     655   1
   3  -6   6    9885     708   1
   4  -6   6     133     280   1
   5  -6   6     224     197   1
  -9  -5   6    2286     424   1
  -8  -5   6    1570     246   1
  -7  -5   6    7322     572   1
  -6  -5   6    7533     530   1
  -5  -5   6    2344     310   1
  -4  -5   6    9343     536   1
  -3  -5   6     849     191   1
  -2  -5   6    4574     509   1
  -1  -5   6   49124    1504   1
   0  -5   6   43373    1352   1
   1  -5   6   15057     612   1
   2  -5   6   13277     540   1
   3  -5   6   11042     521   1
   4  -5   6    5128     422   1
   5  -5   6    1169     258   1
   6  -5   6     522     244   1
  -9  -4   6    1211     334   1
  -8  -4   6    -225     225   1
  -7  -4   6    3147     732   1
  -6  -4   6    1007     240   1
  -5  -4   6   26915    1032   1
  -4  -4   6    7040     709   1
  -3  -4   6   11819     556   1
  -2  -4   6   19485     742   1
  -1  -4   6   82666    2366   1
   0  -4   6    5898     378   1
   1  -4   6   34153    1122   1
   2  -4   6   39109    1112   1
   3  -4   6    2364     273   1
   4  -4   6    4041     373   1
   5  -4   6   14457     694   1
   6  -4   6    2162     276   1
   7  -4   6    1458     245   1
  -9  -3   6     359     186   1
  -8  -3   6    1115     304   1
  -7  -3   6    1521     487   1
  -6  -3   6    7358     994   1
  -5  -3   6    3032     333   1
  -4  -3   6    6115     407   1
  -3  -3   6    4140     291   1
  -2  -3   6    6547     384   1
  -1  -3   6   67597    1935   1
   0  -3   6  234457    6619   1
   1  -3   6   46973    1457   1
   2  -3   6    4384     528   1
   3  -3   6   23014     779   1
   4  -3   6    6127     419   1
   5  -3   6   23875     975   1
   6  -3   6     849     251   1
   7  -3   6    2988     316   1
  -8  -2   6    4652     783   1
  -7  -2   6   15912     963   1
  -6  -2   6   32859    1258   1
  -5  -2   6   32109    1006   1
  -4  -2   6     901     178   1
  -3  -2   6   29641     934   1
  -2  -2   6   19573     798   1
  -1  -2   6   23730    1048   1
   0  -2   6  292507   10645   1
   1  -2   6   54231    1683   1
   2  -2   6  132525    3874   1
   3  -2   6    9067     447   1
   4  -2   6    2940     311   1
   5  -2   6   19062     747   1
   6  -2   6    5209     347   1
   7  -2   6     619     229   1
   8  -2   6     186     191   1
  -8  -1   6    2046     623   1
  -7  -1   6    2122     616   1
  -6  -1   6   18517     881   1
  -5  -1   6   14275     659   1
  -4  -1   6   37821    1509   1
  -3  -1   6   47385    1490   1
  -2  -1   6    7272     597   1
  -1  -1   6  120591    4076   1
   0  -1   6  387541   13282   1
   1  -1   6  127706    5957   1
   2  -1   6   40963    3069   1
   3  -1   6   14544     536   1
   4  -1   6   20859     945   1
   5  -1   6    7556     415   1
   6  -1   6    7686     385   1
   7  -1   6    5290     455   1
   8  -1   6    2579     223   1
  -8   0   6    2273     277   1
  -7   0   6   14212     838   1
  -6   0   6   26895     952   1
  -5   0   6    9729     522   1
  -4   0   6   41707    1278   1
  -3   0   6   24354     844   1
  -2   0   6   79420    3068   1
  -1   0   6  125152    4231   1
   0   0   6   80440    2964   1
   1   0   6   70294    2040   1
   2   0   6  126984    6631   1
   3   0   6   57251    1546   1
   4   0   6    1751     214   1
   5   0   6   10526     450   1
   6   0   6    6725     363   1
   7   0   6   10170     492   1
   8   0   6   21883     719   1
   9   0   6    2722     501   1
  -8   1   6    1464     411   1
  -7   1   6     190     235   1
  -6   1   6   15436     674   1
  -5   1   6    8559     434   1
  -4   1   6    6783     390   1
  -3   1   6    4773     616   1
  -2   1   6  168285    4953   1
  -1   1   6  112236    5662   1
   0   1   6   67156    2883   1
   1   1   6   37063    1520   1
   2   1   6   27729    1174   1
   3   1   6   21485     693   1
   4   1   6   23584     764   1
   5   1   6    3947     260   1
   6   1   6     341     182   1
   7   1   6     559     300   1
   8   1   6     433     176   1
   9   1   6    4943     437   1
  -7   2   6    1168     449   1
  -6   2   6    7518     371   1
  -5   2   6   18012     640   1
  -4   2   6   26720     821   1
  -3   2   6   24804     836   1
  -2   2   6  123664    3222   1
  -1   2   6   10861     549   1
   0   2   6   27218    1631   1
   1   2   6   74464    3698   1
   2   2   6   26011    1721   1
   3   2   6   39928    1319   1
   4   2   6   91200    2405   1
   5   2   6   19186     537   1
   6   2   6    3232     251   1
   7   2   6    3426     294   1
   8   2   6     416     178   1
   9   2   6    3202     321   1
  -7   3   6    2799     514   1
  -6   3   6    6518     479   1
  -5   3   6   13675     574   1
  -4   3   6   22632     869   1
  -3   3   6    5219     338   1
  -2   3   6   12850     635   1
  -1   3   6   43386    1445   1
   0   3   6   11653     547   1
   1   3   6    6964     550   1
   2   3   6   33509    1436   1
   3   3   6   61457    1965   1
   4   3   6    7942     388   1
   5   3   6   60295    1263   1
   6   3   6     559     158   1
   7   3   6    7954     580   1
   8   3   6     813     488   1
   9   3   6    5064     526   1
  -6   4   6    6915     716   1
  -5   4   6    6268     654   1
  -4   4   6    3700     328   1
  -3   4   6   23039     751   1
  -2   4   6   65750    1477   1
  -1   4   6   31140    1198   1
   0   4   6   71980    2283   1
   1   4   6   23249     916   1
   2   4   6  270516    7589   1
   3   4   6   60099    1921   1
   4   4   6   13714     720   1
   5   4   6    5446     312   1
   6   4   6   11425     512   1
   7   4   6    4959     484   1
   8   4   6    5069     482   1
   9   4   6     955     234   1
  -6   5   6     902     247   1
  -5   5   6    3715    1002   1
  -4   5   6      97     197   1
  -3   5   6   50893    1611   1
  -2   5   6   14043     565   1
  -1   5   6   49526    1269   1
   0   5   6   27376     936   1
   1   5   6   40089    1760   1
   2   5   6   59895    2332   1
   3   5   6   21852     926   1
   4   5   6   13011     555   1
   5   5   6   17875     674   1
   6   5   6   14516     640   1
   7   5   6    1514     330   1
   8   5   6    1394     312   1
   9   5   6     110     173   1
  -5   6   6     478     270   1
  -4   6   6     339     305   1
  -3   6   6   12692     636   1
  -2   6   6    4266     481   1
  -1   6   6   16565     622   1
   0   6   6    9402     416   1
   1   6   6   22974     853   1
   3   6   6   24020     813   1
   4   6   6   15778     613   1
   5   6   6   12397     552   1
   6   6   6   44796    1335   1
   7   6   6    3576     477   1
   8   6   6    1796     295   1
   9   6   6     244     257   1
  -4   7   6    7119     872   1
  -3   7   6    6502    1065   1
  -2   7   6   12123     754   1
  -1   7   6     -96     202   1
   0   7   6    6001     405   1
   1   7   6     410     178   1
   2   7   6   11117     422   1
   3   7   6   29497     851   1
   4   7   6     572     182   1
   5   7   6   25039     883   1
   6   7   6    5356     533   1
   7   7   6    5058    1091   1
   8   7   6    1400     308   1
   9   7   6     103     218   1
  -4   8   6    1134     265   1
  -3   8   6    6115     563   1
  -2   8   6    2791     450   1
  -1   8   6   36546    1610   1
   0   8   6   43360    1617   1
   1   8   6    3710     362   1
   2   8   6    4822     322   1
   3   8   6    1191     208   1
   4   8   6   20198     797   1
   5   8   6   48066    1417   1
   6   8   6    2408     321   1
   7   8   6    1726     892   1
   8   8   6    6688     591   1
   9   8   6    7743     597   1
  -3   9   6    1319     276   1
  -2   9   6    2050     905   1
  -1   9   6    2157     514   1
   0   9   6    8184     682   1
   1   9   6    8068     687   1
   2   9   6   17625     719   1
   3   9   6     791     207   1
   4   9   6     410     211   1
   5   9   6   22646     815   1
   6   9   6    1861     342   1
   7   9   6   24444     897   1
   8   9   6    2085     482   1
  -1  10   6      45     266   1
   0  10   6     486     297   1
   1  10   6     212     229   1
   2  10   6    2644     308   1
   3  10   6    4329     616   1
   4  10   6      85     201   1
   5  10   6    3453     314   1
   6  10   6   10761     629   1
   7  10   6    2836     257   1
   8  10   6    1029     191   1
   0  11   6    1219     266   1
   1  11   6     134     213   1
   2  11   6    1885     758   1
   3  11   6    3781     413   1
   4  11   6     783     318   1
   5  11   6    1608     344   1
   6  11   6     141     187   1
   7  11   6    7352     627   1
   2  12   6      64     372   1
   3  12   6     170     249   1
   4  12   6     499     254   1
   5  12   6     574     250   1
  -4 -11   7    1028     219   1
  -3 -11   7     -13     205   1
  -6 -10   7      79     196   1
  -5 -10   7    1361     268   1
  -4 -10   7    5236     449   1
  -3 -10   7    6887     490   1
  -2 -10   7    1398     250   1
  -1 -10   7    2290     268   1
   0 -10   7     154     308   1
  -7  -9   7    1602     430   1
  -6  -9   7    3801     527   1
  -5  -9   7     862     253   1
  -4  -9   7    7507     526   1
  -3  -9   7    2528     321   1
  -2  -9   7   11107     887   1
  -1  -9   7   38799    1561   1
   0  -9   7     873     282   1
   1  -9   7    7106     449   1
   2  -9   7     424     231   1
  -8  -8   7     669     385   1
  -7  -8   7    1307     246   1
  -6  -8   7     -46     183   1
  -5  -8   7   17995     804   1
  -4  -8   7   18305    1075   1
  -3  -8   7   23693     882   1
  -2  -8   7   28463    1088   1
  -1  -8   7   49459    1637   1
   0  -8   7    8243     832   1
   1  -8   7    9808     796   1
   2  -8   7    4558     354   1
   3  -8   7    1087     221   1
  -8  -7   7    2517     279   1
  -7  -7   7     -60     162   1
  -6  -7   7    2408     334   1
  -5  -7   7    9304     951   1
  -4  -7   7   19423     836   1
  -3  -7   7   32574    1240   1
  -2  -7   7   19711     830   1
  -1  -7   7   11093     556   1
   0  -7   7   24355    1265   1
   1  -7   7    1693     252   1
   2  -7   7   17150     798   1
   3  -7   7     589     221   1
   4  -7   7     298     203   1
  -8  -6   7      58     156   1
  -7  -6   7   12276     623   1
  -6  -6   7    3544     340   1
  -5  -6   7   15607     760   1
  -4  -6   7    6018     458   1
  -3  -6   7    7245     438   1
  -2  -6   7    7364     443   1
  -1  -6   7   40788    1316   1
   0  -6   7     859     204   1
   1  -6   7    4404     587   1
   2  -6   7     421     217   1
   3  -6   7    5128     467   1
   4  -6   7   12248     688   1
   5  -6   7   12059     822   1
  -8  -5   7    5684     556   1
  -7  -5   7    5409     854   1
  -6  -5   7   25430    1045   1
  -5  -5   7   12971     715   1
  -4  -5   7   37702    1305   1
  -3  -5   7   40746    1198   1
  -2  -5   7   21618     842   1
  -1  -5   7    2633     339   1
   0  -5   7   14340     598   1
   1  -5   7     894     227   1
   2  -5   7    7518     493   1
   3  -5   7   16829     678   1
   4  -5   7   23915     952   1
   5  -5   7    1781     269   1
   6  -5   7     530     219   1
  -8  -4   7     499     278   1
  -7  -4   7   24458    1297   1
  -6  -4   7    1090     231   1
  -5  -4   7    8325     522   1
  -4  -4   7    4943     371   1
  -3  -4   7   27304     882   1
  -2  -4   7   14439     652   1
  -1  -4   7     324     143   1
   0  -4   7   60728    1837   1
   1  -4   7   10927     839   1
   2  -4   7   12719     530   1
   3  -4   7   31114     990   1
   4  -4   7   11307     563   1
   5  -4   7   41390    1434   1
   6  -4   7    7069     559   1
   7  -4   7    2601     482   1
  -8  -3   7    5714     796   1
  -7  -3   7     243     347   1
  -6  -3   7    6520     713   1
  -5  -3   7   20295     672   1
  -4  -3   7   12725     611   1
  -3  -3   7   32272     959   1
  -2  -3   7   29269    1000   1
  -1  -3   7    5119     420   1
   0  -3   7    2483     213   1
   1  -3   7   47138    1468   1
   2  -3   7    4407     292   1
   3  -3   7   19888     821   1
   4  -3   7     956     240   1
   5  -3   7   17741     732   1
   6  -3   7    3926     363   1
   7  -3   7     106     171   1
  -8  -2   7     324     241   1
  -7  -2   7    3366     481   1
  -6  -2   7   34437    1288   1
  -5  -2   7    1099     306   1
  -4  -2   7   13481     485   1
  -3  -2   7   29362     956   1
  -2  -2   7   16923     742   1
  -1  -2   7  109798    3068   1
   0  -2   7   93804    2771   1
   1  -2   7    9330     451   1
   2  -2   7   22697    1673   1
   3  -2   7   24002     786   1
   4  -2   7    2059     263   1
   5  -2   7   10838     878   1
   6  -2   7    2232     314   1
   7  -2   7    6916     709   1
   8  -2   7     341     190   1
  -8  -1   7     660     219   1
  -7  -1   7   12858     822   1
  -6  -1   7    5585     483   1
  -5  -1   7    2414     348   1
  -4  -1   7   24559    1065   1
  -3  -1   7   57944    1778   1
  -2  -1   7   20682     799   1
  -1  -1   7   78685    2736   1
   0  -1   7    1496     304   1
   1  -1   7   36282    1350   1
   2  -1   7    6524     341   1
   3  -1   7    8467     417   1
   4  -1   7   15970     629   1
   5  -1   7     139     171   1
   6  -1   7     571     190   1
   7  -1   7    3342     257   1
   8  -1   7     103     201   1
  -8   0   7    1048     308   1
  -7   0   7     546     295   1
  -6   0   7    1349     286   1
  -5   0   7    2928     385   1
  -4   0   7    4634     402   1
  -3   0   7    5796     420   1
  -2   0   7   54159    1619   1
  -1   0   7   14336     680   1
   0   0   7  244903    8906   1
   1   0   7   14951     847   1
   2   0   7   27300     804   1
   3   0   7    5296     376   1
   4   0   7   22732     930   1
   5   0   7   23212     772   1
   6   0   7   11722     527   1
   7   0   7   16171     591   1
   8   0   7    6821     420   1
  -7   1   7    8817     539   1
  -6   1   7    3853     402   1
  -5   1   7    9097     543   1
  -4   1   7   13261     709   1
  -3   1   7    8736     458   1
  -2   1   7   59865    3652   1
  -1   1   7   40884    1597   1
   0   1   7  382607   19630   1
   1   1   7   81636    2834   1
   2   1   7   14418     599   1
   3   1   7   17423     598   1
   4   1   7   74062    1948   1
   5   1   7   56035    1288   1
   6   1   7    4649     301   1
   7   1   7   11621     461   1
   8   1   7   39758    1537   1
   9   1   7      39     134   1
  -7   2   7    2979     501   1
  -6   2   7    4296     819   1
  -5   2   7    2082     271   1
  -4   2   7    4872     397   1
  -3   2   7     840     194   1
  -2   2   7   67102    1851   1
  -1   2   7   13994    1168   1
   0   2   7   45718    1841   1
   1   2   7   16742    1284   1
   2   2   7   94387    3588   1
   3   2   7   81255    2074   1
   4   2   7   17871     634   1
   5   2   7   49141    1136   1
   6   2   7    5622     328   1
   7   2   7   25169     754   1
   8   2   7     283     193   1
   9   2   7    1194     221   1
  -7   3   7    1631     398   1
  -6   3   7    1648     278   1
  -5   3   7   19559     754   1
  -4   3   7    7283     412   1
  -3   3   7    4953     336   1
  -2   3   7   68991    1556   1
  -1   3   7   72443    2283   1
   0   3   7  190623    5605   1
   1   3   7     -17     243   1
   2   3   7  121901    8718   1
   3   3   7   47678    1601   1
   4   3   7   65175    1433   1
   5   3   7   62617    1215   1
   6   3   7    7542     539   1
   7   3   7    3202     764   1
   8   3   7    5818    1489   1
   9   3   7    7878    1482   1
  -6   4   7    1384     239   1
  -5   4   7    1881     279   1
  -4   4   7   18047     671   1
  -3   4   7    9361     589   1
  -2   4   7   10922     473   1
  -1   4   7    1123     217   1
   0   4   7  115467    6413   1
   1   4   7  179348    6481   1
   2   4   7  160468    4564   1
   3   4   7   16558     771   1
   4   4   7   20372     659   1
   5   4   7    1112     215   1
   6   4   7    1504     358   1
   7   4   7   10502     697   1
   8   4   7    2585     360   1
   9   4   7     561     372   1
  -6   5   7     931     205   1
  -5   5   7    2524     394   1
  -4   5   7     769     226   1
  -3   5   7   26067     847   1
  -2   5   7   32876    2765   1
  -1   5   7   63604    1751   1
   0   5   7    3952     421   1
   1   5   7    6496     514   1
   2   5   7   16271     694   1
   3   5   7   35904     967   1
   4   5   7   18332     653   1
   5   5   7    7195     394   1
   6   5   7    2154     314   1
   7   5   7    1178     294   1
   8   5   7    9681     629   1
   9   5   7    3884     443   1
  -5   6   7    4514     732   1
  -4   6   7    7882     671   1
  -3   6   7     414     266   1
  -2   6   7    5901     547   1
  -1   6   7    7651     456   1
   0   6   7   13580     561   1
   1   6   7  124647    2842   1
   2   6   7   55553    1572   1
   3   6   7   12610     484   1
   4   6   7    7272     371   1
   5   6   7   16734     906   1
   6   6   7   24934     969   1
   7   6   7    8509     531   1
   8   6   7    1957     520   1
   9   6   7    1198     437   1
  -4   7   7     580     290   1
  -3   7   7    5017     700   1
  -2   7   7    6902     582   1
  -1   7   7   13547     707   1
   0   7   7    5877     505   1
   1   7   7   19635     627   1
   2   7   7    4287     347   1
   3   7   7    6934     374   1
   4   7   7   14419     726   1
   5   7   7    2598     250   1
   6   7   7   17415     711   1
   7   7   7   28963    1071   1
   8   7   7   12210     873   1
   9   7   7    1062     276   1
  -3   8   7    3459    1310   1
  -2   8   7     308     443   1
  -1   8   7    2560     648   1
   0   8   7   37374    1434   1
   1   8   7    6113     439   1
   2   8   7   15515     659   1
   3   8   7   34928     904   1
   4   8   7   16032     750   1
   5   8   7     201     186   1
   6   8   7    2485     482   1
   7   8   7   11191     554   1
   8   8   7    4409    1149   1
   9   8   7    1622     462   1
  -2   9   7    3454     432   1
  -1   9   7    1269     373   1
   0   9   7    7207     622   1
   1   9   7   27972    1152   1
   2   9   7    5422     418   1
   3   9   7    7086     400   1
   4   9   7    2916     299   1
   5   9   7   17620     885   1
   6   9   7    7608     688   1
   7   9   7      66     173   1
   8   9   7     427     182   1
  -1  10   7     251     321   1
   0  10   7     547     330   1
   1  10   7     895     333   1
   2  10   7    1360     357   1
   3  10   7    3055     331   1
   4  10   7   20097     807   1
   5  10   7    1686     258   1
   6  10   7     774     211   1
   7  10   7    1727     222   1
   8  10   7    3711     437   1
   0  11   7    1092     233   1
   1  11   7    -183     296   1
   2  11   7    1932     340   1
   3  11   7    7350     540   1
   4  11   7    -122     289   1
   5  11   7   14069    1021   1
   6  11   7    3770     304   1
   7  11   7     669     167   1
   3  12   7     475     290   1
   4  12   7    1824     304   1
   5  12   7    1967     285   1
  -5 -10   8    1711     246   1
  -4 -10   8    2778     325   1
  -3 -10   8    4343     380   1
  -2 -10   8    7049     515   1
  -1 -10   8    4243     334   1
   0 -10   8     706     257   1
  -7  -9   8     154     321   1
  -6  -9   8     214     206   1
  -5  -9   8    9966     806   1
  -4  -9   8   12130     603   1
  -3  -9   8    4946     387   1
  -2  -9   8     -14     294   1
  -1  -9   8    6868     483   1
   0  -9   8    1274     230   1
   1  -9   8    2271     288   1
   2  -9   8    2363     398   1
  -7  -8   8    1793     283   1
  -6  -8   8    4826     342   1
  -5  -8   8   10099     854   1
  -4  -8   8   15723     681   1
  -3  -8   8    4693     516   1
  -2  -8   8    5697     400   1
  -1  -8   8    5838     470   1
   0  -8   8    1926     274   1
   1  -8   8    3622     443   1
   2  -8   8     457     218   1
   3  -8   8    2284     257   1
  -8  -7   8     475     295   1
  -7  -7   8    1008     223   1
  -6  -7   8    6106     403   1
  -5  -7   8   11405     589   1
  -4  -7   8   20872     856   1
  -3  -7   8    5348     396   1
  -2  -7   8    7248     499   1
  -1  -7   8   14924     683   1
   0  -7   8    8469     564   1
   1  -7   8   58431    2226   1
   2  -7   8    9382     847   1
   3  -7   8    3457     344   1
   4  -7   8    3483     456   1
  -8  -6   8    2747     345   1
  -7  -6   8    6362     975   1
  -6  -6   8     173     200   1
  -5  -6   8   13317     804   1
  -4  -6   8   30353    1146   1
  -3  -6   8   44395    1298   1
  -2  -6   8    8123     644   1
  -1  -6   8   24351     910   1
   0  -6   8     185     181   1
   1  -6   8    9707    1411   1
   2  -6   8   24130    1000   1
   3  -6   8    2135     316   1
   4  -6   8    6138     497   1
   5  -6   8    1374     249   1
  -8  -5   8    1675     331   1
  -7  -5   8     809     354   1
  -6  -5   8    4129     362   1
  -5  -5   8    6089     468   1
  -4  -5   8    5843     481   1
  -3  -5   8   32653    1028   1
  -2  -5   8   20110     800   1
  -1  -5   8   16621     584   1
   0  -5   8   18367     721   1
   1  -5   8   97979    2928   1
   2  -5   8   19262     827   1
   3  -5   8   46957    1473   1
   4  -5   8    1846     314   1
   5  -5   8    5187     502   1
   6  -5   8    4160     449   1
  -8  -4   8    3093     404   1
  -7  -4   8    5239     594   1
  -6  -4   8      73     211   1
  -5  -4   8    3675     368   1
  -4  -4   8   44174    1507   1
  -3  -4   8   54653    1580   1
  -2  -4   8   91768    2735   1
  -1  -4   8   68952    2198   1
   0  -4   8   20942     780   1
   1  -4   8    3886     326   1
   2  -4   8   11547     526   1
   3  -4   8    9573     509   1
   4  -4   8   11899     600   1
   5  -4   8    5568     443   1
   6  -4   8    1399     244   1
  -8  -3   8    2232     347   1
  -7  -3   8   19450    1502   1
  -6  -3   8   14459     741   1
  -5  -3   8   31548     904   1
  -4  -3   8   23467     707   1
  -3  -3   8   31517     963   1
  -2  -3   8    6975     470   1
  -1  -3   8   13068     596   1
   0  -3   8   16099     635   1
   1  -3   8   68677    1782   1
   2  -3   8   29730     930   1
   3  -3   8   16116     646   1
   4  -3   8   28015     961   1
   5  -3   8   16107     703   1
   6  -3   8     379     223   1
   7  -3   8     393     193   1
  -8  -2   8    1443     295   1
  -7  -2   8    7708     676   1
  -6  -2   8    2176     416   1
  -5  -2   8   18961     937   1
  -4  -2   8    7891     368   1
  -3  -2   8    9293     444   1
  -2  -2   8    2881     239   1
  -1  -2   8   50162    1441   1
   0  -2   8   88919    2694   1
   1  -2   8    3789     295   1
   2  -2   8   10553     711   1
   3  -2   8   37136    1256   1
   4  -2   8    8236     473   1
   5  -2   8     583     255   1
   6  -2   8    2769     353   1
   7  -2   8    7783     526   1
  -8  -1   8     509     180   1
  -7  -1   8     135     261   1
  -6  -1   8    8408    1022   1
  -5  -1   8   20830     828   1
  -4  -1   8   39585    1249   1
  -3  -1   8   30814     819   1
  -2  -1   8   29818     815   1
  -1  -1   8    2187     224   1
   0  -1   8   52390    1659   1
   1  -1   8   73616    4358   1
   2  -1   8   25948    1169   1
   3  -1   8   17902     650   1
   4  -1   8   15439     632   1
   5  -1   8   26868     941   1
   6  -1   8    1436     250   1
   7  -1   8    1339     280   1
   8  -1   8    3428    1124   1
  -8   0   8     745     334   1
  -7   0   8     928     264   1
  -6   0   8   11552     603   1
  -5   0   8     177     241   1
  -4   0   8   20407     784   1
  -3   0   8   41646    1714   1
  -2   0   8   34666    1359   1
  -1   0   8   29612     762   1
   0   0   8   71142    2166   1
   1   0   8   92475    2287   1
   2   0   8   21048     665   1
   3   0   8   11884     483   1
   4   0   8   10606     515   1
   5   0   8     361     178   1
   6   0   8    1076     213   1
   7   0   8    5913     368   1
   8   0   8    2115     340   1
  -7   1   8    2427     501   1
  -6   1   8   10639     524   1
  -5   1   8    5030     406   1
  -4   1   8    8444     436   1
  -3   1   8    6234     489   1
  -2   1   8   16202     942   1
  -1   1   8   51642    1606   1
   0   1   8    7999     442   1
   1   1   8    4558     633   1
   2   1   8   29383    1520   1
   3   1   8   45170    1263   1
   4   1   8    4688     348   1
   5   1   8    5738     325   1
   6   1   8   14970     531   1
   7   1   8    6147     334   1
   8   1   8     827     204   1
   9   1   8     860     347   1
  -7   2   8    1849     437   1
  -6   2   8    2478     348   1
  -5   2   8   11863     578   1
  -4   2   8   11473     692   1
  -3   2   8     493     213   1
  -2   2   8   27268     912   1
  -1   2   8    3572     305   1
   0   2   8    3456     610   1
   1   2   8  110067    4525   1
   2   2   8   51845    2778   1
   3   2   8   66757    2139   1
   4   2   8    5954     338   1
   5   2   8    4943     291   1
   6   2   8   11646     467   1
   7   2   8     790     187   1
   8   2   8    3159     354   1
   9   2   8    3312     327   1
  -6   3   8    1536     376   1
  -5   3   8     770     246   1
  -4   3   8   27119     855   1
  -3   3   8    1246     235   1
  -2   3   8   61927    1731   1
  -1   3   8   34532    1096   1
   0   3   8    6479     464   1
   1   3   8   11026     690   1
   2   3   8   75319    2850   1
   3   3   8     528     299   1
   4   3   8   45489    1252   1
   5   3   8    4383     266   1
   6   3   8   17481     619   1
   7   3   8    8473    1038   1
   8   3   8    1437     270   1
   9   3   8     671     225   1
  -6   4   8    2003     332   1
  -5   4   8    8426     464   1
  -4   4   8   21971     830   1
  -3   4   8   15217     616   1
  -2   4   8   41943    1296   1
  -1   4   8    4686     369   1
   0   4   8   14716     707   1
   1   4   8    2546     489   1
   2   4   8   54357    1832   1
   3   4   8    3682     260   1
   4   4   8   21218     874   1
   5   4   8    1520     242   1
   6   4   8    7158     461   1
   7   4   8    9404     653   1
   8   4   8    1772     287   1
   9   4   8    5688     674   1
  -5   5   8     944     294   1
  -4   5   8    4997     408   1
  -3   5   8    4404     376   1
  -2   5   8   49123    1669   1
  -1   5   8   33399    1005   1
   0   5   8   15165     601   1
   1   5   8   11359     577   1
   2   5   8   63574    2088   1
   3   5   8    3865     254   1
   4   5   8   11295     420   1
   5   5   8    1528     265   1
   6   5   8   10682     631   1
   7   5   8   12426     728   1
   8   5   8     443     234   1
   9   5   8     676     212   1
  -5   6   8    1363     372   1
  -4   6   8     458     311   1
  -3   6   8    6516     505   1
  -2   6   8   15218     790   1
  -1   6   8   43107    1341   1
   0   6   8  136228    3159   1
   1   6   8   21321     654   1
   2   6   8    8688     442   1
   3   6   8    3350     268   1
   4   6   8   18187     613   1
   5   6   8   28238     971   1
   6   6   8    5767     404   1
   7   6   8    8756     976   1
   8   6   8     588     223   1
   9   6   8     116     193   1
  -4   7   8     642     385   1
  -3   7   8    1458     388   1
  -2   7   8     136     267   1
  -1   7   8   16413     803   1
   0   7   8   37355    1238   1
   1   7   8     169     198   1
   2   7   8   72346    1826   1
   3   7   8   24404     851   1
   4   7   8   22316     731   1
   5   7   8    4759     333   1
   6   7   8    7351     565   1
   7   7   8   19720     698   1
   8   7   8    3926     355   1
   9   7   8     777     163   1
  -3   8   8    4048     623   1
  -2   8   8    3762     505   1
  -1   8   8    1294     398   1
   0   8   8    7946     643   1
   1   8   8     171     257   1
   2   8   8    4836     300   1
   3   8   8   11686     531   1
   4   8   8   19238     601   1
   5   8   8   35512    1015   1
   6   8   8   12554     571   1
   7   8   8     999     226   1
   8   8   8    4565     783   1
   9   8   8    4020     526   1
  -2   9   8     976     301   1
  -1   9   8   14493     859   1
   0   9   8    1054     378   1
   1   9   8    3446     494   1
   2   9   8    5419     488   1
   3   9   8    1530     270   1
   4   9   8    2323     306   1
   5   9   8    2945     307   1
   6   9   8    4993     693   1
   7   9   8    9596     667   1
   8   9   8    2152     263   1
  -1  10   8    2280     417   1
   0  10   8     424     360   1
   1  10   8   10641     698   1
   2  10   8     540     262   1
   3  10   8    3960     369   1
   4  10   8     415     213   1
   5  10   8    5511     669   1
   6  10   8     420     206   1
   7  10   8    2753     249   1
   1  11   8    1728     266   1
   2  11   8     861     249   1
   3  11   8     -36     584   1
   4  11   8    2363     539   1
   5  11   8    1196     424   1
   6  11   8    8173     418   1
  -5 -10   9    3304     501   1
  -4 -10   9    1183     249   1
  -3 -10   9     186     263   1
  -2 -10   9    1307     398   1
  -1 -10   9     437     231   1
  -6  -9   9    1952     266   1
  -5  -9   9     361     194   1
  -4  -9   9    1498     267   1
  -3  -9   9   11478     588   1
  -2  -9   9    1866     361   1
  -1  -9   9    2307     260   1
   0  -9   9     958     372   1
   1  -9   9    3083     404   1
  -7  -8   9    2671     526   1
  -6  -8   9    1465     219   1
  -5  -8   9    3112     362   1
  -4  -8   9   10075     711   1
  -3  -8   9     217     216   1
  -2  -8   9   11294     547   1
  -1  -8   9   11566     673   1
   0  -8   9    1199     252   1
   1  -8   9    6459     480   1
   2  -8   9    4196     331   1
   3  -8   9    2042     270   1
  -7  -7   9     347     259   1
  -6  -7   9     177     180   1
  -5  -7   9     866     253   1
  -4  -7   9    5154     433   1
  -3  -7   9    6573     481   1
  -2  -7   9    6172     470   1
  -1  -7   9   13869     682   1
   0  -7   9   57008    2616   1
   1  -7   9    5041     458   1
   2  -7   9    3401     331   1
   3  -7   9    6187     436   1
   4  -7   9    1605     270   1
  -8  -6   9     726     282   1
  -7  -6   9     -40     258   1
  -6  -6   9    4620     441   1
  -5  -6   9    1350     267   1
  -4  -6   9   11115     582   1
  -3  -6   9    2900     323   1
  -2  -6   9    5662     454   1
  -1  -6   9   28027    1044   1
   0  -6   9   14690     613   1
   1  -6   9    1232     250   1
   2  -6   9    8853     539   1
   3  -6   9    4034     393   1
   4  -6   9    7323     956   1
   5  -6   9    2671     360   1
  -8  -5   9     308     209   1
  -7  -5   9    9257     696   1
  -6  -5   9   17641     837   1
  -5  -5   9   22690     906   1
  -4  -5   9     422     238   1
  -3  -5   9    4238     363   1
  -2  -5   9   82652    2589   1
  -1  -5   9   11750     619   1
   0  -5   9   22821     861   1
   1  -5   9   16412     743   1
   2  -5   9    4012     365   1
   3  -5   9    1408     298   1
   4  -5   9    3611     412   1
   5  -5   9   10557     593   1
   6  -5   9     193     205   1
  -8  -4   9    2162     316   1
  -7  -4   9    1061     488   1
  -6  -4   9    2743     523   1
  -5  -4   9    3210     320   1
  -4  -4   9   12591     590   1
  -3  -4   9    8379     407   1
  -2  -4   9   13965     556   1
  -1  -4   9   18648     650   1
   0  -4   9     351     215   1
   1  -4   9   10336     546   1
   2  -4   9   16250     642   1
   3  -4   9   11460     834   1
   4  -4   9   12115     764   1
   5  -4   9    3724     389   1
   6  -4   9     349     194   1
  -8  -3   9    6413     481   1
  -7  -3   9    1020     342   1
  -6  -3   9    7903     554   1
  -5  -3   9   12469     573   1
  -4  -3   9   11165     471   1
  -3  -3   9   21861     671   1
  -2  -3   9    5189     323   1
  -1  -3   9   18544     767   1
   0  -3   9   89238    4610   1
   1  -3   9    6070     341   1
   2  -3   9   17661     772   1
   3  -3   9   15547     655   1
   4  -3   9   13606     653   1
   5  -3   9   39995    1259   1
   6  -3   9     663     245   1
   7  -3   9    7388     453   1
  -8  -2   9    4312     764   1
  -7  -2   9    1222     571   1
  -6  -2   9    3132     381   1
  -5  -2   9   11069     680   1
  -4  -2   9    3313     372   1
  -3  -2   9    5876     321   1
  -2  -2   9   52088    1300   1
  -1  -2   9     986     195   1
   0  -2   9     962     273   1
   1  -2   9   43360    1184   1
   2  -2   9   85364    2181   1
   3  -2   9    7346     436   1
   4  -2   9    8697     500   1
   5  -2   9   26688     941   1
   6  -2   9    4451     401   1
   7  -2   9    2996     322   1
  -8  -1   9    2337     411   1
  -7  -1   9     919     283   1
  -6  -1   9    4588     434   1
  -5  -1   9   26098    1063   1
  -4  -1   9    8001     484   1
  -3  -1   9    4054     298   1
  -2  -1   9    7777     510   1
  -1  -1   9   35838     978   1
   0  -1   9   35652    1003   1
   1  -1   9    9390     407   1
   2  -1   9   11347     480   1
   3  -1   9    8055     633   1
   4  -1   9   32774    1067   1
   5  -1   9   14437     669   1
   6  -1   9    9114     532   1
   7  -1   9    4957     532   1
   8  -1   9     580     240   1
  -7   0   9     809     411   1
  -6   0   9    5257     416   1
  -5   0   9   22492     852   1
  -4   0   9    4151     394   1
  -3   0   9    2742     343   1
  -2   0   9   36614    1294   1
  -1   0   9   44562    1240   1
   0   0   9   30887     958   1
   1   0   9   55539    1449   1
   2   0   9    2618     226   1
   3   0   9   49926    2114   1
   4   0   9    5140     331   1
   5   0   9      76     173   1
   6   0   9   14894     692   1
   7   0   9   12395     475   1
   8   0   9    3364     360   1
  -7   1   9    1656     462   1
  -6   1   9    2703     386   1
  -5   1   9     459     301   1
  -4   1   9   33839    1106   1
  -3   1   9   11953     557   1
  -2   1   9    5335     573   1
  -1   1   9    1903     403   1
   0   1   9      16     189   1
   1   1   9   70624    1773   1
   2   1   9   36396    1147   1
   3   1   9    9726     433   1
   4   1   9    9923     493   1
   5   1   9   20934     663   1
   6   1   9    5385     331   1
   7   1   9    5072     334   1
   8   1   9    6857     950   1
  -6   2   9    3735     370   1
  -5   2   9     497     300   1
  -4   2   9    5039     400   1
  -3   2   9    3962     342   1
  -2   2   9   25387     837   1
  -1   2   9    6354     356   1
   0   2   9    6858     575   1
   1   2   9    8350     619   1
   2   2   9   32289    1135   1
   3   2   9   19296     636   1
   4   2   9   10391     419   1
   5   2   9    3412     238   1
   6   2   9     508     164   1
   7   2   9    9160     458   1
   8   2   9     377     210   1
   9   2   9    -112     157   1
  -6   3   9    4738     629   1
  -5   3   9    7371     763   1
  -4   3   9   17121     969   1
  -3   3   9    4493     379   1
  -2   3   9    8489     523   1
  -1   3   9   20285     684   1
   0   3   9     397     190   1
   1   3   9    7340     943   1
   2   3   9   17803     967   1
   3   3   9   36370    1087   1
   4   3   9   30911    1002   1
   5   3   9   14177     638   1
   6   3   9    8421     522   1
   7   3   9     516     311   1
   8   3   9    1371     253   1
   9   3   9    5337     356   1
  -6   4   9     449     449   1
  -5   4   9    6938     406   1
  -4   4   9   13348     613   1
  -3   4   9   12896     625   1
  -2   4   9   16690    1713   1
  -1   4   9   25104     921   1
   0   4   9     402     194   1
   1   4   9   27290    1053   1
   2   4   9   26339     930   1
   3   4   9    7031     442   1
   4   4   9    2593     203   1
   5   4   9    9620     524   1
   6   4   9   30717    1306   1
   7   4   9    1603     351   1
   8   4   9    5980     486   1
   9   4   9    4659     546   1
  -5   5   9    3605     392   1
  -4   5   9    3725     480   1
  -3   5   9     728     495   1
  -2   5   9   18134    2677   1
  -1   5   9   16642     842   1
   0   5   9    6063     369   1
   1   5   9    8963     396   1
   2   5   9   61586    1582   1
   3   5   9     525     169   1
   4   5   9   17639     568   1
   5   5   9    2546     248   1
   6   5   9   23370     888   1
   7   5   9    7185     673   1
   8   5   9     544     237   1
   9   5   9     639     183   1
  -4   6   9    2094     616   1
  -3   6   9    1791     335   1
  -2   6   9    -100     267   1
  -1   6   9   19687     816   1
   0   6   9   20289    1253   1
   1   6   9   11405     462   1
   2   6   9   52654    1360   1
   3   6   9    3549     291   1
   4   6   9    5605     357   1
   5   6   9     921     212   1
   6   6   9   26071     819   1
   7   6   9   12422     572   1
   8   6   9     531     177   1
   9   6   9     398     205   1
  -4   7   9    3168     355   1
  -3   7   9    5866     568   1
  -2   7   9    5194     438   1
  -1   7   9     493     292   1
   0   7   9    8100     673   1
   1   7   9   42103    1270   1
   2   7   9   40926    1144   1
   3   7   9     436     217   1
   4   7   9   12347     542   1
   5   7   9   19889     676   1
   6   7   9   12442     635   1
   7   7   9     136     181   1
   8   7   9    2592     249   1
   9   7   9     360     205   1
  -3   8   9    1382     449   1
  -2   8   9    2967     681   1
  -1   8   9    8996     735   1
   0   8   9   21668    1179   1
   1   8   9    9818     684   1
   2   8   9   16700     586   1
   3   8   9   23442     707   1
   4   8   9   17455     648   1
   5   8   9     596     202   1
   6   8   9    3876     313   1
   7   8   9    7961     498   1
   8   8   9     228     157   1
  -2   9   9    1004     301   1
  -1   9   9     644     364   1
   0   9   9     570     344   1
   1   9   9     667     342   1
   2   9   9    5699     437   1
   3   9   9    4022     305   1
   4   9   9    5989     330   1
   5   9   9    5593     622   1
   6   9   9     580     215   1
   7   9   9    1092     224   1
   8   9   9    1676     216   1
   0  10   9    1291     292   1
   1  10   9    2516     378   1
   2  10   9    6277     464   1
   3  10   9    1656     278   1
   4  10   9    7090     432   1
   5  10   9    3122     297   1
   6  10   9    1524     239   1
   7  10   9    3177     274   1
   1  11   9     655     250   1
   2  11   9    1010     249   1
   3  11   9    7235     510   1
   4  11   9     534     287   1
   5  11   9    1220     302   1
   6  11   9    -135     222   1
  -3 -10  10     295     231   1
  -2 -10  10    2157     321   1
  -5  -9  10       6     216   1
  -4  -9  10    4426     343   1
  -3  -9  10    8626     772   1
  -2  -9  10    1747     253   1
  -1  -9  10     170     167   1
   0  -9  10    3235     294   1
   1  -9  10    3736     385   1
  -6  -8  10    2378     579   1
  -5  -8  10     231     233   1
  -4  -8  10    3826     424   1
  -3  -8  10    5751     439   1
  -2  -8  10    4962     437   1
  -1  -8  10     957     259   1
   0  -8  10     113     250   1
   1  -8  10      37     163   1
   2  -8  10    1746     231   1
  -7  -7  10     238     237   1
  -6  -7  10     111     173   1
  -5  -7  10     485     241   1
  -4  -7  10    1479     292   1
  -3  -7  10    1420     268   1
  -2  -7  10   12836     719   1
  -1  -7  10    1287     275   1
   0  -7  10     721     230   1
   1  -7  10    3725     293   1
   2  -7  10     482     202   1
   3  -7  10     548     185   1
   4  -7  10    3608     254   1
  -7  -6  10    1743     482   1
  -6  -6  10     821     221   1
  -5  -6  10     767     256   1
  -4  -6  10   12938     860   1
  -3  -6  10   10791     557   1
  -2  -6  10    2907     351   1
  -1  -6  10    4950     385   1
   0  -6  10   45120    1310   1
   1  -6  10    9906     955   1
   2  -6  10    5018     420   1
   3  -6  10   19646    1547   1
   4  -6  10    3113     456   1
  -7  -5  10    1005     326   1
  -6  -5  10    9895     629   1
  -5  -5  10    2790     348   1
  -4  -5  10   25868     902   1
  -3  -5  10   26387    1017   1
  -2  -5  10   15484     639   1
  -1  -5  10    6679     380   1
   0  -5  10   16931     651   1
   1  -5  10   14362     680   1
   2  -5  10    3026     352   1
   3  -5  10    2108     353   1
   4  -5  10   12035     745   1
   5  -5  10     872     226   1
  -7  -4  10      70     258   1
  -6  -4  10    4054     809   1
  -5  -4  10     153     221   1
  -4  -4  10   19420     802   1
  -3  -4  10   62888    1544   1
  -2  -4  10   10295     443   1
  -1  -4  10   11677     477   1
   0  -4  10     243     173   1
   1  -4  10   11049     918   1
   2  -4  10    4408     394   1
   3  -4  10    1005     250   1
   4  -4  10   10949     600   1
   5  -4  10    3676     332   1
   6  -4  10     289     218   1
  -7  -3  10    4207     440   1
  -6  -3  10    7191     751   1
  -5  -3  10    6178     538   1
  -4  -3  10    3848     313   1
  -3  -3  10   18433     620   1
  -2  -3  10   55055    1393   1
  -1  -3  10   24498     769   1
   0  -3  10   21880     745   1
   1  -3  10    4691     322   1
   2  -3  10   84527    2325   1
   3  -3  10   13606     612   1
   4  -3  10   21584     807   1
   5  -3  10    7006     830   1
   6  -3  10    1607     253   1
  -7  -2  10     409     237   1
  -6  -2  10     664     453   1
  -5  -2  10    8142     562   1
  -4  -2  10    9820     549   1
  -3  -2  10     290     166   1
  -2  -2  10    2438     234   1
  -1  -2  10   25490     787   1
   0  -2  10   11213     654   1
   1  -2  10   48359    1314   1
   2  -2  10   18632     882   1
   3  -2  10   17341     692   1
   4  -2  10   34329    1163   1
   5  -2  10    1581     290   1
   6  -2  10     565     235   1
   7  -2  10    1164     311   1
  -7  -1  10    1253     247   1
  -6  -1  10    3675     371   1
  -5  -1  10    3408     401   1
  -4  -1  10   29080    1362   1
  -3  -1  10    3080     367   1
  -2  -1  10   31403     828   1
  -1  -1  10   35700     822   1
   0  -1  10   34010     885   1
   1  -1  10    1371     226   1
   2  -1  10    2807     247   1
   3  -1  10   43282    1253   1
   4  -1  10   18489     737   1
   5  -1  10    2956     408   1
   6  -1  10     725     331   1
   7  -1  10    1487     236   1
   8  -1  10     257     308   1
  -7   0  10    -218     308   1
  -6   0  10    8283    1496   1
  -5   0  10   12059    1134   1
  -4   0  10    8450     836   1
  -3   0  10    6261     427   1
  -2   0  10   61448    1873   1
  -1   0  10   72016    1506   1
   0   0  10   28577     771   1
   1   0  10    4498     283   1
   2   0  10   59189    1660   1
   3   0  10   30204     966   1
   4   0  10   41376    1259   1
   5   0  10   28594     970   1
   6   0  10    1657     417   1
   7   0  10    3975     331   1
   8   0  10    7151     796   1
  -7   1  10     822     334   1
  -6   1  10      55     239   1
  -5   1  10    6290     541   1
  -4   1  10    6396     774   1
  -3   1  10    3815     347   1
  -2   1  10   11061     549   1
  -1   1  10   35726    1119   1
   0   1  10    8920     375   1
   1   1  10   39825     983   1
   2   1  10   16462     504   1
   3   1  10   14004     678   1
   4   1  10   30888     848   1
   5   1  10    2491     319   1
   6   1  10   25148     831   1
   7   1  10   12758     838   1
   8   1  10    1733     488   1
  -6   2  10     435     265   1
  -5   2  10     255     210   1
  -4   2  10   20017     784   1
  -3   2  10    3475     413   1
  -2   2  10    1817     267   1
  -1   2  10   16993     900   1
   0   2  10   20846     735   1
   1   2  10   17938     983   1
   2   2  10   37136    1261   1
   3   2  10    7297     631   1
   4   2  10    4132     287   1
   5   2  10   50688    1224   1
   6   2  10    5709     478   1
   7   2  10    1573     301   1
   8   2  10    9454     559   1
  -6   3  10     307     302   1
  -5   3  10    2267     467   1
  -4   3  10    3914     448   1
  -3   3  10   13398     721   1
  -2   3  10   14981     803   1
  -1   3  10    2918     305   1
   0   3  10   11968     506   1
   1   3  10    5395     351   1
   2   3  10    4374     493   1
   3   3  10    4353     292   1
   4   3  10   44972    1184   1
   5   3  10   39188    1261   1
   6   3  10    7236     484   1
   7   3  10   33814    1881   1
   8   3  10    1018     482   1
   9   3  10    1737     238   1
  -5   4  10    7600     451   1
  -4   4  10    2100     275   1
  -3   4  10    2403     301   1
  -2   4  10    9620    1149   1
  -1   4  10    5536     453   1
   0   4  10   25381    1043   1
   1   4  10   22247     742   1
   2   4  10   29703     796   1
   3   4  10    1749     252   1
   4   4  10   11730     514   1
   5   4  10   18245     638   1
   6   4  10   43074    1361   1
   7   4  10    1209     482   1
   8   4  10    2062     430   1
   9   4  10     341     157   1
  -5   5  10     185     194   1
  -4   5  10    3439     341   1
  -3   5  10    9618     775   1
  -2   5  10   33500    1877   1
  -1   5  10   62157    1650   1
   0   5  10   12742     686   1
   1   5  10   20770     685   1
   2   5  10   13334     498   1
   3   5  10    2179     214   1
   4   5  10    7910     587   1
   5   5  10     731     221   1
   6   5  10    4223     312   1
   7   5  10   16762     851   1
   8   5  10    1497     251   1
   9   5  10     827     181   1
  -4   6  10    2716     373   1
  -3   6  10    3348     359   1
  -2   6  10    7806     567   1
  -1   6  10    2989     404   1
   0   6  10  247395    6348   1
   1   6  10   57537    1503   1
   2   6  10   17768     680   1
   3   6  10     742     215   1
   4   6  10   11892     516   1
   5   6  10   11515     666   1
   6   6  10    1027     230   1
   7   6  10    3080     293   1
   8   6  10    3180     417   1
   9   6  10     385     193   1
  -3   7  10    3343     809   1
  -2   7  10     839     271   1
  -1   7  10    9029     580   1
   0   7  10   16692     860   1
   1   7  10   12977     600   1
   2   7  10   21244     745   1
   3   7  10   25274     822   1
   4   7  10   16562     644   1
   5   7  10    6876     462   1
   6   7  10    4879     338   1
   7   7  10   14658     689   1
   8   7  10    1178     430   1
  -2   8  10    3708     526   1
  -1   8  10     345     313   1
   0   8  10    3017     469   1
   1   8  10    9072     665   1
   2   8  10     930     233   1
   3   8  10    2863     260   1
   4   8  10   20184     752   1
   5   8  10   11722     516   1
   6   8  10    1652     317   1
   7   8  10    9885     545   1
   8   8  10     526     181   1
  -1   9  10     692     282   1
   0   9  10     357     296   1
   1   9  10    4533     499   1
   2   9  10    2459     337   1
   3   9  10     622     211   1
   4   9  10    6992     356   1
   5   9  10    3374     320   1
   6   9  10    1922     341   1
   7   9  10     481     185   1
   8   9  10    2197     482   1
   0  10  10      77     225   1
   1  10  10    3983     415   1
   2  10  10    1019     299   1
   3  10  10    3359     321   1
   4  10  10     -30     205   1
   5  10  10     135     226   1
   6  10  10    1534     218   1
   7  10  10    1137     206   1
   2  11  10     693     385   1
   3  11  10    2414     501   1
   4  11  10    -205     334   1
   5  11  10     334     321   1
  -4  -9  11     963     278   1
  -3  -9  11    2545     563   1
  -2  -9  11       9     186   1
  -1  -9  11     351     165   1
   0  -9  11    -115     154   1
  -5  -8  11    1008     249   1
  -4  -8  11     236     201   1
  -3  -8  11    1424     299   1
  -2  -8  11     134     227   1
  -1  -8  11    2226     288   1
   0  -8  11    4113     367   1
   1  -8  11    1298     411   1
   2  -8  11     398     193   1
  -6  -7  11    1383     233   1
  -5  -7  11     618     213   1
  -4  -7  11     700     242   1
  -3  -7  11    3069     356   1
  -2  -7  11    2241     311   1
  -1  -7  11     973     449   1
   0  -7  11    1637     334   1
   1  -7  11     454     191   1
   2  -7  11    1127     187   1
   3  -7  11     532     147   1
  -7  -6  11    2747     311   1
  -6  -6  11    9359    1040   1
  -5  -6  11    1720     276   1
  -4  -6  11     385     236   1
  -3  -6  11    7212     494   1
  -2  -6  11    1182     296   1
  -1  -6  11   11084     523   1
   0  -6  11   26758     870   1
   1  -6  11     763     194   1
   2  -6  11    8644    1374   1
   3  -6  11    2415     307   1
   4  -6  11    1788     243   1
  -7  -5  11     934     417   1
  -6  -5  11    3482     520   1
  -5  -5  11   13831     684   1
  -4  -5  11    4106     402   1
  -3  -5  11    8333     564   1
  -2  -5  11   22885     733   1
  -1  -5  11    1855     236   1
   0  -5  11    7705     409   1
   1  -5  11    5058     469   1
   2  -5  11   12714     726   1
   3  -5  11    3169     369   1
   4  -5  11    3451     372   1
   5  -5  11    6255     577   1
  -7  -4  11    4521     454   1
  -6  -4  11    4098     989   1
  -5  -4  11    2535     514   1
  -4  -4  11   37228    1262   1
  -3  -4  11   66494    1637   1
  -2  -4  11   52181    1522   1
  -1  -4  11   13355     700   1
   0  -4  11   27346     914   1
   1  -4  11    9877    1040   1
   2  -4  11    1623     298   1
   3  -4  11   13232    1499   1
   4  -4  11    5814     412   1
   5  -4  11    9124    1046   1
   6  -4  11    5585     488   1
  -7  -3  11    1995     299   1
  -6  -3  11    8601     828   1
  -5  -3  11   14032     719   1
  -4  -3  11   21850     848   1
  -3  -3  11    8077     402   1
  -2  -3  11   11201     469   1
  -1  -3  11   28088     877   1
   0  -3  11    1403     210   1
   1  -3  11   19357     803   1
   2  -3  11   13328     591   1
   3  -3  11   21615     799   1
   4  -3  11    6822     743   1
   5  -3  11    5871     433   1
   6  -3  11    1529     224   1
  -7  -2  11    2484     294   1
  -6  -2  11    4381     663   1
  -5  -2  11    2727     740   1
  -4  -2  11    5175    1201   1
  -3  -2  11   11994     534   1
  -2  -2  11   17673     610   1
  -1  -2  11   10515     469   1
   0  -2  11    1292     198   1
   1  -2  11    2338     217   1
   2  -2  11    4598     338   1
   3  -2  11   44511    1327   1
   4  -2  11    2462     428   1
   5  -2  11    4867     387   1
   6  -2  11    4616     355   1
   7  -2  11    2159     256   1
  -7  -1  11     681     360   1
  -6  -1  11   10624     906   1
  -5  -1  11    8322     566   1
  -4  -1  11   32246    1233   1
  -3  -1  11   16998    1239   1
  -2  -1  11    7190     428   1
  -1  -1  11    5832     297   1
   0  -1  11     129     138   1
   1  -1  11   26375     733   1
   2  -1  11   58089    1583   1
   3  -1  11   47403    1374   1
   4  -1  11    5331     451   1
   5  -1  11     498     234   1
   6  -1  11    6096     533   1
   7  -1  11     257     228   1
  -7   0  11    2645     475   1
  -6   0  11    5724    1091   1
  -5   0  11   25081    1265   1
  -4   0  11   22214    1003   1
  -3   0  11      21     264   1
  -2   0  11   36129    1143   1
  -1   0  11    2897     214   1
   0   0  11   23735     684   1
   1   0  11    8658     396   1
   2   0  11     185     165   1
   3   0  11    4325     330   1
   4   0  11   14762     646   1
   5   0  11   18312     737   1
   6   0  11    1153     255   1
   7   0  11    2568     484   1
   8   0  11      30     193   1
  -6   1  11    1228     312   1
  -5   1  11    2539     370   1
  -4   1  11    9140     504   1
  -3   1  11    3610     371   1
  -2   1  11    7324     467   1
  -1   1  11     115     201   1
   0   1  11  128306    3349   1
   1   1  11   38449    1081   1
   2   1  11   35765     915   1
   3   1  11    2418     207   1
   4   1  11   11701     506   1
   5   1  11    5295     312   1
   6   1  11    5627     307   1
   7   1  11    8447     629   1
   8   1  11    1694     475   1
  -6   2  11    5274     426   1
  -5   2  11    3063     381   1
  -4   2  11     864     285   1
  -3   2  11   15993     690   1
  -2   2  11   10285     583   1
  -1   2  11    2569     310   1
   0   2  11     553     209   1
   1   2  11    9661     449   1
   2   2  11   73135    1926   1
   3   2  11   11277     414   1
   4   2  11    2762     219   1
   5   2  11   11334     649   1
   6   2  11      12     160   1
   7   2  11    9440    1271   1
   8   2  11      -1     136   1
  -5   3  11    3222     290   1
  -4   3  11    4515     461   1
  -3   3  11     162     228   1
  -2   3  11    1610     347   1
  -1   3  11    6100     494   1
   0   3  11  101830    3023   1
   1   3  11    6233     523   1
   2   3  11    4095     288   1
   3   3  11   17843     649   1
   4   3  11    2796     257   1
   5   3  11    7657     741   1
   6   3  11   13708     546   1
   7   3  11    1347     420   1
   8   3  11    4019     944   1
  -5   4  11     350     177   1
  -4   4  11    6101     463   1
  -3   4  11    9656    1461   1
  -2   4  11    5909     501   1
  -1   4  11   51735    1555   1
   0   4  11   11699     671   1
   1   4  11    9571     411   1
   2   4  11    4176     280   1
   3   4  11   18803     650   1
   4   4  11   10466     474   1
   5   4  11   11209     846   1
   6   4  11    3740     334   1
   7   4  11   14560    1040   1
   8   4  11     765     456   1
  -4   5  11    2018     300   1
  -3   5  11     542     257   1
  -2   5  11   24404    1298   1
  -1   5  11    7246     589   1
   0   5  11   25012     976   1
   1   5  11   68900    1745   1
   2   5  11    5125     323   1
   3   5  11   10899     512   1
   4   5  11   37536    1221   1
   5   5  11    2123     291   1
   6   5  11    7783     813   1
   7   5  11    1223     360   1
   8   5  11    8396    1207   1
  -4   6  11    1566     268   1
  -3   6  11     167     236   1
  -2   6  11      18     239   1
  -1   6  11   12292     861   1
   0   6  11   19292     746   1
   1   6  11   38462    1108   1
   2   6  11   10469     480   1
   3   6  11   13314     565   1
   4   6  11    1301     244   1
   5   6  11     297     194   1
   6   6  11   12160     560   1
   7   6  11    3695     539   1
   8   6  11     485     276   1
  -3   7  11    -136     225   1
  -2   7  11    1023     272   1
  -1   7  11     897     268   1
   0   7  11    1551     330   1
   1   7  11     913     264   1
   2   7  11   25855     845   1
   3   7  11    3028     398   1
   4   7  11   25293     819   1
   5   7  11    3747     607   1
   6   7  11    6051     513   1
   7   7  11    1184     226   1
   8   7  11     844     207   1
  -2   8  11     866     539   1
  -1   8  11     407     324   1
   0   8  11    5875     885   1
   1   8  11    2352     432   1
   2   8  11    4689     365   1
   3   8  11    5272     328   1
   4   8  11   14131     588   1
   5   8  11    3907     312   1
   6   8  11    4087     453   1
   7   8  11     137     163   1
   8   8  11    3326     372   1
  -1   9  11     957     261   1
   0   9  11    1090     494   1
   1   9  11    2710     425   1
   2   9  11     855     325   1
   3   9  11    2597     262   1
   4   9  11     962     200   1
   5   9  11    2944     268   1
   6   9  11    1053     241   1
   7   9  11     294     173   1
   1  10  11    1682     299   1
   2  10  11    2701     352   1
   3  10  11    6115     596   1
   4  10  11    2119     501   1
   5  10  11     778     228   1
   6  10  11    4738     347   1
   4  11  11    2183     462   1
  -3  -9  12     620     216   1
  -2  -9  12    1375     424   1
  -1  -9  12    2675     292   1
  -5  -8  12    2654     423   1
  -4  -8  12    1665     302   1
  -3  -8  12     305     196   1
  -2  -8  12     705     216   1
  -1  -8  12    5943     388   1
   0  -8  12    1887     238   1
   1  -8  12    3287     398   1
  -6  -7  12     305     221   1
  -5  -7  12    2652     488   1
  -4  -7  12      16     189   1
  -3  -7  12    2330     332   1
  -2  -7  12    6139     457   1
  -1  -7  12    4815     377   1
   0  -7  12    4511     416   1
   1  -7  12    7555     395   1
   2  -7  12     150     143   1
   3  -7  12    1494     211   1
  -6  -6  12    -122     209   1
  -5  -6  12    1259     255   1
  -4  -6  12    9706    1245   1
  -3  -6  12   14469     700   1
  -2  -6  12    3188     326   1
  -1  -6  12   16574     638   1
   0  -6  12   20071    1115   1
   1  -6  12    8686     516   1
   2  -6  12     152     169   1
   3  -6  12    1266     194   1
   4  -6  12    1689     219   1
  -6  -5  12    2665     385   1
  -5  -5  12    4935     385   1
  -4  -5  12    6302     460   1
  -3  -5  12    4460     401   1
  -2  -5  12    2638     266   1
  -1  -5  12    -143     188   1
   0  -5  12    2048     295   1
   1  -5  12    6950     402   1
   2  -5  12    2092     270   1
   3  -5  12    5185     565   1
   4  -5  12    3788     344   1
   5  -5  12    1020     186   1
  -7  -4  12    2452     372   1
  -6  -4  12    1833     398   1
  -5  -4  12     334     475   1
  -4  -4  12     378     194   1
  -3  -4  12     879     218   1
  -2  -4  12    2376     252   1
  -1  -4  12   19905     716   1
   0  -4  12     221     193   1
   1  -4  12   10783     506   1
   2  -4  12    4578     447   1
   3  -4  12    9603     593   1
   4  -4  12    2840     347   1
   5  -4  12     281     185   1
  -7  -3  12    3454     539   1
  -6  -3  12    8853     663   1
  -5  -3  12    8308     847   1
  -4  -3  12    5524    1107   1
  -3  -3  12   15044     564   1
  -2  -3  12   24259     855   1
  -1  -3  12    5305     354   1
   0  -3  12    3586     314   1
   1  -3  12    6700     390   1
   2  -3  12   21608     832   1
   3  -3  12     771     250   1
   4  -3  12    3326     352   1
   5  -3  12    -132     172   1
   6  -3  12    1947     280   1
  -7  -2  12     937     372   1
  -6  -2  12    2205     269   1
  -5  -2  12    2628     347   1
  -4  -2  12   11871     689   1
  -3  -2  12    6309     526   1
  -2  -2  12    5198     328   1
  -1  -2  12   16971     578   1
   0  -2  12   16463     560   1
   1  -2  12   16943     600   1
   2  -2  12   44819    1322   1
   3  -2  12   28394    1245   1
   4  -2  12    9220     671   1
   5  -2  12    2994     328   1
   6  -2  12     875     203   1
  -6  -1  12     -77     216   1
  -5  -1  12     828     258   1
  -4  -1  12    4424     428   1
  -3  -1  12   21208    2298   1
  -2  -1  12   14939     971   1
  -1  -1  12    6049     304   1
   0  -1  12   19889     653   1
   1  -1  12    7689     360   1
   2  -1  12   10897     574   1
   3  -1  12   31435    1032   1
   4  -1  12   14183    1080   1
   5  -1  12     446     219   1
   6  -1  12     711     214   1
   7  -1  12     260     185   1
  -6   0  12      75     222   1
  -5   0  12     578     321   1
  -4   0  12    4247     550   1
  -3   0  12   10838     585   1
  -2   0  12   10212     629   1
  -1   0  12   16893     671   1
   0   0  12   51298    1204   1
   1   0  12   11726     445   1
   2   0  12   18002     594   1
   3   0  12   29163     945   1
   4   0  12   20282     763   1
   5   0  12    7825     473   1
   6   0  12    3271     339   1
   7   0  12    1187     229   1
  -6   1  12     652     230   1
  -5   1  12    1075     325   1
  -4   1  12     778     294   1
  -3   1  12   15278     652   1
  -2   1  12    2596     316   1
  -1   1  12   19190     735   1
   0   1  12     489     205   1
   1   1  12   12557     441   1
   2   1  12   10203     411   1
   3   1  12    5722     306   1
   4   1  12    4143     463   1
   5   1  12    4100     318   1
   6   1  12   15045     848   1
   7   1  12    3315     426   1
   8   1  12      -6     163   1
  -6   2  12     180     257   1
  -5   2  12     406     242   1
  -4   2  12     -20     223   1
  -3   2  12    7885     468   1
  -2   2  12   38247    1393   1
  -1   2  12    1444     289   1
   0   2  12   27757     953   1
   1   2  12    7701     421   1
   2   2  12   28819    1240   1
   3   2  12    2707     267   1
   4   2  12   16618     573   1
   5   2  12    8372     423   1
   6   2  12    4151     306   1
   7   2  12    7084     492   1
   8   2  12    2979     539   1
  -5   3  12     629     274   1
  -4   3  12    3326     297   1
  -3   3  12   11488     640   1
  -2   3  12   17663     819   1
  -1   3  12    2016     375   1
   0   3  12   59257    1766   1
   1   3  12    4075     315   1
   2   3  12    5320     333   1
   3   3  12    1805     251   1
   4   3  12   31181    1323   1
   5   3  12    2088     410   1
   6   3  12    5659     352   1
   7   3  12    1202     201   1
   8   3  12     310     203   1
  -5   4  12    3158     351   1
  -4   4  12    2821     310   1
  -3   4  12    2882     346   1
  -2   4  12   52550    5040   1
  -1   4  12   15881     788   1
   0   4  12    1644     575   1
   1   4  12     480     237   1
   2   4  12   10286     605   1
   3   4  12    4439     379   1
   4   4  12    3296     289   1
   5   4  12   13180     532   1
   6   4  12     585     194   1
   7   4  12    7405     911   1
   8   4  12    5379     867   1
  -4   5  12    2268     259   1
  -3   5  12    1235     275   1
  -2   5  12    6229     501   1
  -1   5  12   21541     959   1
   0   5  12   24488     963   1
   1   5  12    1155     248   1
   2   5  12    2921     327   1
   3   5  12    2151     238   1
   4   5  12    2098     246   1
   5   5  12   46189    1471   1
   6   5  12    3910     488   1
   7   5  12    1558     266   1
   8   5  12     868     194   1
  -3   6  12     343     211   1
  -2   6  12    5374     428   1
  -1   6  12     947     282   1
   0   6  12    9464     509   1
   1   6  12    5341     498   1
   2   6  12     736     215   1
   3   6  12   12650     607   1
   4   6  12   16924     702   1
   5   6  12    1163     319   1
   6   6  12    4556     429   1
   7   6  12     868     235   1
   8   6  12    5123     392   1
  -3   7  12     550     268   1
  -2   7  12    8081     492   1
  -1   7  12     215     237   1
   0   7  12   17236     798   1
   1   7  12    1340     259   1
   2   7  12   14211     753   1
   3   7  12    8848     644   1
   4   7  12     981     274   1
   5   7  12    1900     280   1
   6   7  12    1901     280   1
   7   7  12     119     209   1
   8   7  12    1079     244   1
  -2   8  12    3552     360   1
  -1   8  12      67     268   1
   0   8  12     850     340   1
   1   8  12    4793     531   1
   2   8  12      50     272   1
   3   8  12    3189     310   1
   4   8  12    1553     277   1
   5   8  12   10837     558   1
   6   8  12    3170     288   1
   7   8  12     954     244   1
   0   9  12    2666     370   1
   1   9  12      92     273   1
   2   9  12    2605     402   1
   3   9  12    2206     475   1
   4   9  12    1504     229   1
   5   9  12    7896     447   1
   6   9  12    4764     616   1
   7   9  12    2966     334   1
   1  10  12     231     254   1
   2  10  12    1205     265   1
   3  10  12     271     252   1
   4  10  12    2183     488   1
   5  10  12    2184     264   1
   6  10  12     240     178   1
  -4  -8  13     114     181   1
  -3  -8  13    3452     758   1
  -2  -8  13    1384     229   1
  -1  -8  13     890     219   1
   0  -8  13      43     212   1
  -5  -7  13      32     227   1
  -4  -7  13    1320     296   1
  -3  -7  13    -175     180   1
  -2  -7  13    5224     409   1
  -1  -7  13    4667     372   1
   0  -7  13   12722     698   1
   1  -7  13    8046     488   1
   2  -7  13     565     231   1
  -6  -6  13     205     282   1
  -5  -6  13     186     263   1
  -4  -6  13    1210     252   1
  -3  -6  13    6783     745   1
  -2  -6  13    3361     440   1
  -1  -6  13    1562     253   1
   0  -6  13    1982     259   1
   1  -6  13    5907     404   1
   2  -6  13     354     165   1
   3  -6  13     823     164   1
  -6  -5  13    3794     380   1
  -5  -5  13    2286    1175   1
  -4  -5  13     766     286   1
  -3  -5  13    9359     838   1
  -2  -5  13    3163     283   1
  -1  -5  13    5519     333   1
   0  -5  13     880     219   1
   1  -5  13   11315     553   1
   2  -5  13    8368     455   1
   3  -5  13    3550     368   1
   4  -5  13    2889     224   1
  -6  -4  13     548     289   1
  -5  -4  13    1784     379   1
  -4  -4  13   15825     831   1
  -3  -4  13    2352     413   1
  -2  -4  13     454     198   1
  -1  -4  13     436     214   1
   0  -4  13   25547     911   1
   1  -4  13   10861     519   1
   2  -4  13     736     212   1
   3  -4  13    3415     430   1
   4  -4  13     772     239   1
   5  -4  13    4337     616   1
  -6  -3  13    1018     256   1
  -5  -3  13     310     256   1
  -4  -3  13   11514     638   1
  -3  -3  13    6725     759   1
  -2  -3  13   20352    1095   1
  -1  -3  13   14381     560   1
   0  -3  13    3028     296   1
   1  -3  13   15089     653   1
   2  -3  13    1913     273   1
   3  -3  13    2846     299   1
   4  -3  13    2269     365   1
   5  -3  13     727     192   1
   6  -3  13    1608     603   1
  -6  -2  13    1437     353   1
  -5  -2  13    2797     336   1
  -4  -2  13     677     286   1
  -3  -2  13    2563     449   1
  -2  -2  13      16     172   1
  -1  -2  13    9902     586   1
   0  -2  13   16705     795   1
   1  -2  13   15675     586   1
   2  -2  13    5589     533   1
   3  -2  13    3180     312   1
   4  -2  13    1518     258   1
   5  -2  13    1237     268   1
   6  -2  13    1153     222   1
  -6  -1  13     205     219   1
  -5  -1  13    3304     419   1
  -4  -1  13   10520     795   1
  -3  -1  13    8175     736   1
  -2  -1  13    2409     440   1
  -1  -1  13    5411     376   1
   0  -1  13     -83     137   1
   1  -1  13   10820     453   1
   2  -1  13   20879     702   1
   3  -1  13   21150     686   1
   4  -1  13   12109     571   1
   5  -1  13     565     240   1
   6  -1  13     -32     163   1
   7  -1  13    7318     565   1
  -6   0  13    3593     642   1
  -5   0  13    1277     539   1
  -4   0  13    6185     617   1
  -3   0  13     514     345   1
  -2   0  13    1890     418   1
  -1   0  13    2713     400   1
   0   0  13    2697     253   1
   1   0  13    7649     378   1
   2   0  13    5271     419   1
   3   0  13   19503     647   1
   4   0  13   44974    1380   1
   5   0  13   12295     984   1
   6   0  13    2906     335   1
   7   0  13    1710     253   1
  -6   1  13    1271     347   1
  -5   1  13    7695     648   1
  -4   1  13   15508     931   1
  -3   1  13    1491     294   1
  -2   1  13    1077     376   1
  -1   1  13    7709     716   1
   0   1  13    5322     394   1
   1   1  13    7116     442   1
   2   1  13   18913     674   1
   3   1  13    2072     237   1
   4   1  13   19721     637   1
   5   1  13   10460     591   1
   6   1  13   18039    1207   1
   7   1  13     582     315   1
  -5   2  13     421     270   1
  -4   2  13    2513     263   1
  -3   2  13    4628     357   1
  -2   2  13   30532    1201   1
  -1   2  13    1263     315   1
   0   2  13    4851     706   1
   1   2  13    5335     364   1
   2   2  13    8267     512   1
   3   2  13   33937    1077   1
   4   2  13    5617     368   1
   5   2  13    1130     292   1
   6   2  13    2443     429   1
   7   2  13     481     234   1
   8   2  13    1862     372   1
  -5   3  13     578     360   1
  -4   3  13    1313     257   1
  -3   3  13    1316     299   1
  -2   3  13   20709    1376   1
  -1   3  13     439     267   1
   0   3  13   29369    1790   1
   1   3  13    9662     476   1
   2   3  13    3501     359   1
   3   3  13   10798    1007   1
   4   3  13   32586     949   1
   5   3  13    2901     271   1
   6   3  13   16816     780   1
   7   3  13    3607     264   1
   8   3  13     180     270   1
  -4   4  13    5232     348   1
  -3   4  13    3489     360   1
  -2   4  13    3154     518   1
  -1   4  13    1356     362   1
   0   4  13    4989     438   1
   1   4  13    3021     314   1
   2   4  13   41564    1154   1
   3   4  13     560     208   1
   4   4  13   34645    1017   1
   5   4  13   20685     943   1
   6   4  13      90     177   1
   7   4  13    5470     623   1
   8   4  13    2074     223   1
  -4   5  13    1280     195   1
  -3   5  13     563     247   1
  -2   5  13    9206     736   1
  -1   5  13   30963    1332   1
   0   5  13  109359    3439   1
   1   5  13   14035     703   1
   2   5  13   18301     666   1
   3   5  13   19716     708   1
   4   5  13    7248     470   1
   5   5  13   11969    1192   1
   6   5  13    4401     439   1
   7   5  13       0     360   1
   8   5  13    6123    1027   1
  -3   6  13     669     194   1
  -2   6  13     257     254   1
  -1   6  13    2900     353   1
   0   6  13     987     293   1
   1   6  13   40120    1358   1
   2   6  13   60444    1755   1
   3   6  13    6879     466   1
   4   6  13    2656     400   1
   5   6  13     377     259   1
   6   6  13    5006     429   1
   7   6  13    2154     372   1
   8   6  13    3117     297   1
  -2   7  13     262     206   1
  -1   7  13    1434     276   1
   0   7  13     732     254   1
   1   7  13    5989     431   1
   2   7  13    8602     762   1
   3   7  13     917     261   1
   4   7  13    4235     491   1
   5   7  13    2648     732   1
   6   7  13      64     214   1
   7   7  13     682     208   1
  -1   8  13    1252     290   1
   0   8  13     193     488   1
   1   8  13    2997     433   1
   2   8  13    7311     531   1
   3   8  13    2906     315   1
   4   8  13    8675     521   1
   5   8  13    1429     198   1
   6   8  13    4839     623   1
   7   8  13    1502     257   1
   0   9  13     -64     218   1
   1   9  13     837     290   1
   2   9  13    6127     789   1
   3   9  13    1480     437   1
   4   9  13    1681     217   1
   5   9  13    4014     480   1
   6   9  13    1541     308   1
   3  10  13    2114     283   1
   4  10  13     334     334   1
  -4  -7  14     141     295   1
  -3  -7  14    1096     482   1
  -2  -7  14     920     256   1
  -1  -7  14    3526     547   1
   0  -7  14     294     270   1
   1  -7  14     503     206   1
  -5  -6  14     116     209   1
  -4  -6  14    1240     302   1
  -3  -6  14    2968     473   1
  -2  -6  14    5077     547   1
  -1  -6  14    5660     413   1
   0  -6  14    2582     243   1
   1  -6  14     -32     156   1
   2  -6  14     613     183   1
  -5  -5  14    1875     796   1
  -4  -5  14      51     295   1
  -3  -5  14    8310     504   1
  -2  -5  14    9019     468   1
  -1  -5  14    5059     344   1
   0  -5  14    5477     385   1
   1  -5  14    1763     242   1
   2  -5  14    7764     440   1
   3  -5  14    3351     270   1
   4  -5  14    1618     321   1
  -5  -4  14     585     353   1
  -4  -4  14     447     313   1
  -3  -4  14   11095     674   1
  -2  -4  14    2180     261   1
  -1  -4  14    8205     407   1
   0  -4  14    9200     473   1
   1  -4  14    2450     287   1
   2  -4  14    2782     311   1
   3  -4  14    2316     274   1
   4  -4  14    1527     215   1
  -6  -3  14     321     295   1
  -5  -3  14    2942     321   1
  -4  -3  14    1605     290   1
  -3  -3  14   18167     974   1
  -2  -3  14   40945    1854   1
  -1  -3  14   21786     701   1
   0  -3  14    -147     178   1
   1  -3  14    6259     459   1
   2  -3  14    1025     260   1
   3  -3  14      84     202   1
   4  -3  14     287     179   1
   5  -3  14    4908     482   1
  -6  -2  14     835     385   1
  -5  -2  14    7027     603   1
  -4  -2  14    7602     751   1
  -3  -2  14    2387     395   1
  -2  -2  14   10471     680   1
  -1  -2  14   15536     567   1
   0  -2  14   44324    1172   1
   1  -2  14    4361     298   1
   2  -2  14     243     180   1
   3  -2  14    7875     395   1
   4  -2  14    6700     720   1
   5  -2  14     327     168   1
   6  -2  14    5842     514   1
  -6  -1  14    1168     334   1
  -5  -1  14    6147     512   1
  -4  -1  14     289     291   1
  -3  -1  14    7134     636   1
  -2  -1  14    2361     425   1
  -1  -1  14    3048     285   1
   0  -1  14   12450     665   1
   1  -1  14   22753     709   1
   2  -1  14   21167     675   1
   3  -1  14    1560     212   1
   4  -1  14    6443     365   1
   5  -1  14    8326     392   1
   6  -1  14     811     178   1
  -5   0  14     912     281   1
  -4   0  14    5513     517   1
  -3   0  14   16412     959   1
  -2   0  14    9663    1579   1
  -1   0  14    3938     410   1
   0   0  14    5112     486   1
   1   0  14     998     217   1
   2   0  14     835     197   1
   3   0  14    3956     303   1
   4   0  14    2732     249   1
   5   0  14    7353     427   1
   6   0  14   15998    1117   1
   7   0  14    2444     764   1
  -5   1  14    3432     391   1
  -4   1  14    2680     385   1
  -3   1  14     347     240   1
  -2   1  14   14691     903   1
  -1   1  14    2489     371   1
   0   1  14   11961     652   1
   1   1  14    1884     326   1
   2   1  14    6399     645   1
   3   1  14   19524     895   1
   4   1  14    6336     565   1
   5   1  14     981     318   1
   6   1  14    1235     308   1
   7   1  14    1586     230   1
  -5   2  14     950     334   1
  -4   2  14     150     280   1
  -3   2  14    1514     324   1
  -2   2  14    2212     454   1
  -1   2  14   11391     745   1
   0   2  14     246     266   1
   1   2  14   19591    1087   1
   2   2  14    1567     260   1
   3   2  14    1847     297   1
   4   2  14   16906     793   1
   5   2  14    5799     426   1
   6   2  14   10528     822   1
   7   2  14     803     231   1
  -4   3  14    3544     526   1
  -3   3  14    2524     334   1
  -2   3  14    6572     469   1
  -1   3  14    4714     589   1
   0   3  14   23687    1120   1
   1   3  14    8296     928   1
   2   3  14     186     202   1
   3   3  14    1615     253   1
   4   3  14    6808     391   1
   5   3  14   10988     536   1
   6   3  14    4527     443   1
   7   3  14    3480     603   1
  -4   4  14    3480     475   1
  -3   4  14   10827     546   1
  -2   4  14   25786    1008   1
  -1   4  14   11424     989   1
   0   4  14     323     300   1
   1   4  14    1729     363   1
   2   4  14   38562    1207   1
   3   4  14    9211     466   1
   4   4  14    1390     305   1
   5   4  14    1304     239   1
   6   4  14    3392     280   1
   7   4  14    3658     321   1
  -3   5  14     361     184   1
  -2   5  14   12833     710   1
  -1   5  14    4328     414   1
   0   5  14   11544     710   1
   1   5  14   10142     638   1
   2   5  14   29204    2144   1
   3   5  14     428     239   1
   4   5  14    3248     294   1
   5   5  14    8549     608   1
   6   5  14   10041     596   1
   7   5  14    3562     327   1
  -2   6  14    2675     274   1
  -1   6  14    1600     293   1
   0   6  14   17282     791   1
   1   6  14    6834     554   1
   2   6  14    1511     319   1
   3   6  14    3158     321   1
   4   6  14    -182     235   1
   5   6  14    5558    1437   1
   6   6  14    4939     434   1
   7   6  14    1043     216   1
  -1   7  14     353     201   1
   0   7  14     625     232   1
   1   7  14     526     248   1
   2   7  14   16330     987   1
   3   7  14    4509     426   1
   4   7  14    3017     394   1
   5   7  14     481     253   1
   6   7  14    1088     260   1
   7   7  14    2892     706   1
   0   8  14     127     240   1
   1   8  14     526     462   1
   2   8  14     -48     302   1
   3   8  14    1462     330   1
   4   8  14     537     210   1
   5   8  14    1828     237   1
   6   8  14    3561     803   1
   1   9  14     410     321   1
   2   9  14     391     237   1
   3   9  14    1234     259   1
   4   9  14    3017     424   1
   5   9  14    1887     270   1
  -2  -7  15     543     201   1
  -1  -7  15     229     179   1
   0  -7  15     719     372   1
  -4  -6  15     270     231   1
  -3  -6  15     963     240   1
  -2  -6  15     529     272   1
  -1  -6  15     474     354   1
   0  -6  15    1740     260   1
   1  -6  15    1175     193   1
   2  -6  15    2156     300   1
  -4  -5  15     139     264   1
  -3  -5  15    4134     382   1
  -2  -5  15     265     178   1
  -1  -5  15    1055     209   1
   0  -5  15     534     191   1
   1  -5  15    2902     270   1
   2  -5  15     513     195   1
   3  -5  15      88     150   1
  -5  -4  15     257     295   1
  -4  -4  15    1394     335   1
  -3  -4  15    1532     335   1
  -2  -4  15     906     205   1
  -1  -4  15     186     184   1
   0  -4  15     787     227   1
   1  -4  15     916     319   1
   2  -4  15    5306     350   1
   3  -4  15     241     165   1
   4  -4  15      82     148   1
  -5  -3  15    1156     385   1
  -4  -3  15     737     230   1
  -3  -3  15    3241     409   1
  -2  -3  15    6260     437   1
  -1  -3  15   19353     696   1
   0  -3  15    9131     661   1
   1  -3  15    4239     342   1
   2  -3  15   11837     553   1
   3  -3  15   10956     503   1
   4  -3  15    1304     307   1
   5  -3  15    1810     321   1
  -5  -2  15    2032     278   1
  -4  -2  15    1115     302   1
  -3  -2  15     403     306   1
  -2  -2  15    1236     366   1
  -1  -2  15     393     213   1
   0  -2  15   40007    1269   1
   1  -2  15   17361     673   1
   2  -2  15    2808     286   1
   3  -2  15    8462     534   1
   4  -2  15    2403     219   1
   5  -2  15    1796     234   1
  -5  -1  15     832     239   1
  -4  -1  15     810     317   1
  -3  -1  15    3215     442   1
  -2  -1  15    2249     413   1
  -1  -1  15    5110     543   1
   0  -1  15    2300     252   1
   1  -1  15   13595     485   1
   2  -1  15   46341    1244   1
   3  -1  15   29275    1052   1
   4  -1  15    3492     363   1
   5  -1  15     378     185   1
   6  -1  15     347     244   1
  -5   0  15    -118     244   1
  -4   0  15     228     245   1
  -3   0  15    2898     413   1
  -2   0  15    1242     363   1
  -1   0  15    7997     578   1
   0   0  15    3706     374   1
   1   0  15     680     241   1
   2   0  15   13977     526   1
   3   0  15    6902     416   1
   4   0  15   13497     925   1
   5   0  15     651     321   1
   6   0  15    2193     290   1
  -4   1  15    2970     378   1
  -3   1  15   11647     762   1
  -2   1  15    4271     515   1
  -1   1  15    1428     305   1
   0   1  15    -101     244   1
   1   1  15     939     260   1
   2   1  15    2387     373   1
   3   1  15    5141    1118   1
   4   1  15    9294    2003   1
   5   1  15    1240     308   1
   6   1  15    1658     285   1
  -4   2  15    1965     437   1
  -3   2  15    3819     642   1
  -2   2  15    3672    1066   1
  -1   2  15   18482    1086   1
   0   2  15     782     338   1
   1   2  15    3715     444   1
   2   2  15    7231     536   1
   3   2  15     655     225   1
   4   2  15     616     305   1
   5   2  15    5986    1084   1
   6   2  15    2424     335   1
   7   2  15    1776     254   1
  -4   3  15     642     308   1
  -3   3  15    6200     680   1
  -2   3  15    6688     553   1
  -1   3  15     937     475   1
   0   3  15    -101     318   1
   1   3  15     540     308   1
   2   3  15   12844     746   1
   3   3  15    4179     401   1
   4   3  15   13016     662   1
   5   3  15    6081     564   1
   6   3  15   10716    1573   1
   7   3  15    3724     578   1
  -3   4  15    6019     448   1
  -2   4  15     200     223   1
  -1   4  15    1260     334   1
   0   4  15     479     358   1
   1   4  15    3403     434   1
   2   4  15    1308     331   1
   3   4  15    5230     378   1
   4   4  15    6384     417   1
   5   4  15    2966     287   1
   6   4  15    1654     469   1
   7   4  15    3184     539   1
  -3   5  15    3403     360   1
  -2   5  15     868     374   1
  -1   5  15    7205     553   1
   0   5  15   13328     929   1
   1   5  15     991     347   1
   2   5  15    6750    1572   1
   3   5  15    3984     355   1
   4   5  15   15711    1243   1
   5   5  15    3386     377   1
   6   5  15    1176     251   1
   7   5  15    1151     211   1
  -2   6  15    6245     853   1
  -1   6  15    2359     275   1
   0   6  15    6655     610   1
   1   6  15    5776    1193   1
   2   6  15   24550    1191   1
   3   6  15    7009     448   1
   4   6  15    2517     358   1
   5   6  15    5053     441   1
   6   6  15    1401     260   1
   7   6  15      41     161   1
  -1   7  15     132     188   1
   0   7  15     380     194   1
   1   7  15    4007     455   1
   2   7  15   10588     783   1
   3   7  15    3441     719   1
   4   7  15     190     236   1
   5   7  15     107     218   1
   6   7  15     144     192   1
   1   8  15    1174     597   1
   2   8  15    1335     385   1
   3   8  15    -122     233   1
   4   8  15    4364    1220   1
   5   8  15     614     219   1
  -1  -6  16     455     206   1
   0  -6  16    2140     321   1
  -3  -5  16    3082     591   1
  -2  -5  16    4890     457   1
  -1  -5  16    1386     224   1
   0  -5  16     157     169   1
   1  -5  16    2841     262   1
   2  -5  16       0     142   1
  -3  -4  16    6598     823   1
  -2  -4  16    6335     988   1
  -1  -4  16   11695     589   1
   0  -4  16     611     193   1
   1  -4  16    3950     556   1
   2  -4  16     116     251   1
   3  -4  16     650     182   1
  -4  -3  16    2273     385   1
  -3  -3  16    1246     347   1
  -2  -3  16     919     299   1
  -1  -3  16    9319     496   1
   0  -3  16    3490     285   1
   1  -3  16    5853     413   1
   2  -3  16      34     169   1
   3  -3  16    2557     326   1
   4  -3  16     191     201   1
  -4  -2  16      70     206   1
  -3  -2  16     157     321   1
  -2  -2  16    5507    1168   1
  -1  -2  16    6769     592   1
   0  -2  16     961     247   1
   1  -2  16   19311     853   1
   2  -2  16    1743     224   1
   3  -2  16    9881    1315   1
   4  -2  16     871     204   1
   5  -2  16     552     257   1
  -4  -1  16     583     237   1
  -3  -1  16     742     347   1
  -2  -1  16    5207     532   1
  -1  -1  16    2386     406   1
   0  -1  16    1334     342   1
   1  -1  16    3586     412   1
   2  -1  16   10587     749   1
   3  -1  16     553     204   1
   4  -1  16      42     228   1
   5  -1  16    1046     404   1
  -4   0  16    2952     351   1
  -3   0  16     578     313   1
  -2   0  16    1962     303   1
  -1   0  16    1064     358   1
   0   0  16     847     298   1
   1   0  16    7171     532   1
   2   0  16     674     249   1
   3   0  16    1105     342   1
   4   0  16      -9     231   1
   5   0  16    1849     280   1
   6   0  16     193     244   1
  -4   1  16    4327     526   1
  -3   1  16    3480     629   1
  -2   1  16    2037     437   1
  -1   1  16     912     449   1
   0   1  16     -89     294   1
   1   1  16    4293     481   1
   2   1  16    2418     520   1
   3   1  16    1750     514   1
   4   1  16    4836     886   1
   5   1  16    1836     514   1
   6   1  16    5177     783   1
  -3   2  16    3813     539   1
  -2   2  16    1115     318   1
  -1   2  16    3326     616   1
   0   2  16    4380     629   1
   1   2  16      76     269   1
   2   2  16    2924     471   1
   3   2  16   15467    1708   1
   4   2  16    5321    1007   1
   5   2  16    8377     654   1
   6   2  16     608     218   1
  -3   3  16     963     372   1
  -2   3  16    3555     822   1
  -1   3  16    2684     526   1
   0   3  16     358     335   1
   1   3  16   16119     954   1
   2   3  16    2603     425   1
   3   3  16    6071    1476   1
   4   3  16     400     533   1
   5   3  16    1846     327   1
   6   3  16    1914     278   1
  -2   4  16    -158     185   1
  -1   4  16    2120     349   1
   0   4  16     672     344   1
   1   4  16     295     360   1
   2   4  16     847     323   1
   3   4  16   17288     990   1
   4   4  16    3424     350   1
   5   4  16    5415     444   1
   6   4  16    3236     668   1
  -2   5  16    3407     526   1
  -1   5  16    3453     363   1
   0   5  16    3169     377   1
   1   5  16    2893     636   1
   2   5  16    9589     684   1
   3   5  16      97     261   1
   4   5  16    5536     574   1
   5   5  16     907     261   1
   6   5  16     480     210   1
  -1   6  16    2200     272   1
   0   6  16    3656     533   1
   1   6  16    5773     686   1
   2   6  16     265     259   1
   3   6  16     860     514   1
   4   6  16     401     264   1
   5   6  16    1919     292   1
   6   6  16     896     227   1
   0   7  16    2953     449   1
   1   7  16    1400     398   1
   2   7  16    2264     507   1
   3   7  16    6240     912   1
   4   7  16    3287     732   1
   5   7  16     783     449   1
   2   8  16    9539     745   1
   3   8  16    3326     462   1
   4   8  16    7545    1739   1
  -2  -5  17    1695     462   1
  -1  -5  17     -51     321   1
   0  -5  17     257     308   1
  -3  -4  17    2529     514   1
  -2  -4  17    1424     315   1
  -1  -4  17     733     262   1
   0  -4  17     864     284   1
   1  -4  17     101     173   1
   2  -4  17    4271     352   1
  -3  -3  17     234     204   1
  -2  -3  17     -67     244   1
  -1  -3  17    6233     524   1
   0  -3  17     121     278   1
   1  -3  17     813     213   1
   2  -3  17    4746     464   1
   3  -3  17     961     247   1
  -3  -2  17    2607     514   1
  -2  -2  17    8354     601   1
  -1  -2  17   13811     892   1
   0  -2  17     515     283   1
   1  -2  17    6547     809   1
   2  -2  17    5360     924   1
   3  -2  17    1312     284   1
   4  -2  17     295     257   1
  -3  -1  17     982     263   1
  -2  -1  17    1514     325   1
  -1  -1  17    1711     404   1
   0  -1  17    2933     437   1
   1  -1  17    6067     521   1
   2  -1  17    2190     385   1
   3  -1  17    2337     449   1
   4  -1  17      51     270   1
  -3   0  17     154     282   1
  -2   0  17     626     287   1
  -1   0  17    1434     383   1
   0   0  17     171     253   1
   1   0  17     483     299   1
   2   0  17    4341     469   1
   3   0  17    4087     444   1
   4   0  17    3266     578   1
   5   0  17    2236     546   1
  -3   1  17     937     321   1
  -2   1  17    3351     526   1
  -1   1  17     -64     334   1
   0   1  17    1203     342   1
   1   1  17     112     259   1
   2   1  17    4100     459   1
   3   1  17    1145     296   1
   4   1  17      13     230   1
   5   1  17    3722     385   1
  -3   2  17    2722     424   1
  -2   2  17     -98     268   1
  -1   2  17     437     385   1
   0   2  17   12917     837   1
   1   2  17    -147     268   1
   2   2  17    1873     345   1
   3   2  17     937     334   1
   4   2  17     899     280   1
   5   2  17     426     222   1
  -2   3  17    1153     597   1
  -1   3  17      30     217   1
   0   3  17    2871     415   1
   1   3  17     887     325   1
   2   3  17     567     488   1
   3   3  17    1091     299   1
   4   3  17     542     262   1
   5   3  17     391     212   1
   6   3  17     218     270   1
  -2   4  17     615     193   1
  -1   4  17     186     372   1
   0   4  17     116     372   1
   1   4  17    1288     482   1
   2   4  17    1032     305   1
   3   4  17     567     308   1
   4   4  17     177     223   1
   5   4  17    5459     433   1
   6   4  17     449     360   1
  -1   5  17    6962     445   1
   0   5  17    2467     372   1
   1   5  17     372     256   1
   2   5  17    2157     360   1
   3   5  17     759     268   1
   4   5  17    1664     363   1
   5   5  17     616     411   1
   0   6  17    1194     222   1
   1   6  17    3712     892   1
   2   6  17     161     227   1
   3   6  17    1245     514   1
   4   6  17     603     411   1
   5   6  17    1913     526   1
   2   7  17    4147     514   1
   3   7  17     224     228   1
   4   7  17     262     244   1
   0  -4  18    4625     364   1
  -2  -3  18    1131     379   1
  -1  -3  18     472     213   1
   0  -3  18    6005     635   1
   1  -3  18      -6     210   1
   2  -3  18    2337     372   1
  -2  -2  18    6321    1149   1
  -1  -2  18    4488     822   1
   0  -2  18     -91     216   1
   1  -2  18    3331     369   1
   2  -2  18    2221     424   1
   3  -2  18    3159     398   1
  -2  -1  18    1412     347   1
  -1  -1  18    1707     327   1
   0  -1  18     758     526   1
   1  -1  18   19015    1310   1
   2  -1  18     770     334   1
   3  -1  18    5059     552   1
  -2   0  18     539     347   1
  -1   0  18      13     308   1
   0   0  18    5855     668   1
   1   0  18    2825     475   1
   2   0  18   11821    1701   1
   3   0  18     746     256   1
   4   0  18   10861     758   1
  -2   1  18    1887     398   1
  -1   1  18     657     321   1
   0   1  18    6189     693   1
   1   1  18    1557     377   1
   2   1  18     539     277   1
   3   1  18     924     283   1
   4   1  18    2140     642   1
  -2   2  18    4276     514   1
  -1   2  18     630     216   1
   0   2  18    2029     475   1
   1   2  18     465     268   1
   2   2  18     900     296   1
   3   2  18     721     276   1
   4   2  18     252     212   1
   5   2  18     366     198   1
  -1   3  18     636     411   1
   0   3  18     591     347   1
   1   3  18     383     265   1
   2   3  18    3724     425   1
   3   3  18     -68     213   1
   4   3  18    1664     462   1
   5   3  18    1912     520   1
  -1   4  18      45     166   1
   0   4  18    1611     261   1
   1   4  18     -39     282   1
   2   4  18      98     225   1
   3   4  18    3672     391   1
   4   4  18    3085     325   1
   5   4  18     758     372   1
   0   5  18     372     190   1
   1   5  18    1063     334   1
   2   5  18    2656     346   1
   3   5  18    9251     745   1
   4   5  18    3017     591   1
   2   6  18     989     321   1
   3   6  18     924     475   1
   0  -2  19     -64     231   1
  -1  -1  19    1194     321   1
   0  -1  19      26     257   1
   1  -1  19     629     321   1
   2  -1  19    1772     372   1
  -1   0  19     475     257   1
   0   0  19     950     334   1
   1   0  19      90     295   1
   3   0  19     629     282   1
  -1   1  19     321     282   1
   0   1  19     282     282   1
   1   1  19    1631     360   1
   2   1  19     950     321   1
   3   1  19    3146     424   1
   0   2  19     456     230   1
   1   2  19     -64     257   1
   2   2  19     314     230   1
   3   2  19     349     238   1
   0   3  19    5452     565   1
   1   3  19     681     282   1
   2   3  19    1882     360   1
   3   3  19     894     385   1
   1   4  19    1117     334   1
   2   4  19    4052     356   1
   3   4  19    1823     264   1
