# Supplementary material for: Total syntheses of Tetrodotoxin and 9-epiTetrodotoxin
Source: Nat Commun. 2024 Jan 23;15:679. doi: 10.1038/s41467-024-45037-0 (PMC10806222; doi:10.1038/s41467-024-45037-0)
Supplement: Supplementary file 4 — Source Data [file 41467_2024_45037_MOESM4_ESM.zip › Surce Data 20231213/Surce Data New/Crystal Structure Source Data/CCDC-2184305/cu_20220627_Zh_Wj_06_24_OMe_0m_tw.ins]

TITL cu_20220627_zh_wj_06_24_ome_0m_a.res in P1
    cu_20220627_zh_wj_06_24_ome_0m.res
    created by SHELXL-2018/3 at 11:44:16 on 28-Jun-2022
REM Old TITL cu_20220627_Zh_Wj_06_24_OMe_0m in P1
REM SHELXT solution in P1: R1 0.107, Rweak 0.030, Alpha 0.000
REM <I/s> 0.000 for 0 systematic absences, Orientation as input
REM Flack x = 0.039 ( 0.078 ) from 3783 Parsons' quotients
REM Formula found by SHELXT: C52 N7 O15
CELL 1.54178 8.3171 10.4531 16.3414 84.815 83.036 67.74
ZERR 2 0.0002 0.0003 0.0005 0.002 0.002 0.001
LATT -1
SFAC C H N O
UNIT 52 66 6 16

L.S. 4 0 0
PLAN  5
SIZE 0.1 0.12 0.15
TEMP -75.15
CONF
LIST 4
FMAP 2 53
MORE -1
ACTA
BOND $H
REM <olex2.extras>
REM <HklSrc "%.\\cu_20220627_Zh_Wj_06_24_OMe_0m.hkl">
REM </olex2.extras>

WGHT 0.1
BASF
FVAR       0.88250
O1    4    0.421118    0.780820   -0.374959    11.00000    0.02909    0.03131 =
         0.03846    0.00020   -0.00589   -0.01224
O2    4    0.250749    0.654509   -0.363405    11.00000    0.02901    0.03415 =
         0.05260    0.00631   -0.01106   -0.01334
O3    4    0.598872    0.348523   -0.293098    11.00000    0.03338    0.02020 =
         0.04595   -0.00015    0.00003   -0.00865
O4    4    0.394563    0.317246   -0.196029    11.00000    0.04291    0.03061 =
         0.04748    0.00172    0.00616   -0.01350
O5    4    0.385220    0.680300   -0.198431    11.00000    0.03311    0.02998 =
         0.02742   -0.00401   -0.00186   -0.00738
O6    4    0.720742    0.795222   -0.295186    11.00000    0.04743    0.02946 =
         0.04585    0.00217   -0.01354   -0.01678
O7    4    0.874392    0.648335   -0.191420    11.00000    0.03650    0.03558 =
         0.04276   -0.00576   -0.01237   -0.01349
O8    4   -0.070045    1.249183   -0.039132    11.00000    0.06841    0.03822 =
         0.04450   -0.00921   -0.00155   -0.00138
N1    3    0.822521    0.481104   -0.403356    11.00000    0.03965    0.03387 =
         0.04040   -0.00453   -0.00112   -0.00561
N2    3    0.924035    0.384460   -0.365559    11.00000    0.03569    0.04066 =
         0.04418   -0.01004   -0.00057   -0.00760
N3    3    1.022793    0.287764   -0.336262    11.00000    0.05659    0.05073 =
         0.05539   -0.00881   -0.00701    0.00718
C1    1    0.252926    0.788247   -0.390333    11.00000    0.02921    0.03001 =
         0.04139    0.00185   -0.00776   -0.01206
C2    1    0.226455    0.815348   -0.481581    11.00000    0.04005    0.05057 =
         0.03985    0.00177   -0.01188   -0.01305
AFIX 137
H2A   2    0.244168    0.900835   -0.501321    11.00000   -1.50000
H2B   2    0.107578    0.824870   -0.489761    11.00000   -1.50000
H2C   2    0.310542    0.737820   -0.512520    11.00000   -1.50000
AFIX   0
C3    1    0.118642    0.896470   -0.337838    11.00000    0.03415    0.04187 =
         0.04392   -0.00112   -0.00672   -0.00841
AFIX 137
H3A   2    0.002086    0.899678   -0.345474    11.00000   -1.50000
H3B   2    0.125743    0.986900   -0.354039    11.00000   -1.50000
H3C   2    0.140344    0.873556   -0.279695    11.00000   -1.50000
AFIX   0
C4    1    0.535962    0.645766   -0.395828    11.00000    0.03111    0.02821 =
         0.03473   -0.00183   -0.00409   -0.01116
AFIX  13
H4    2    0.562100    0.642942   -0.457151    11.00000   -1.20000
AFIX   0
C5    1    0.426308    0.556085   -0.366450    11.00000    0.03439    0.02817 =
         0.04019   -0.00284   -0.00795   -0.01254
AFIX  13
H5    2    0.444037    0.487103   -0.408570    11.00000   -1.20000
AFIX   0
C6    1    0.460727    0.481588   -0.281621    11.00000    0.02916    0.02345 =
         0.04114   -0.00474   -0.00150   -0.00685
C7    1    0.309129    0.443172   -0.241971    11.00000    0.03538    0.02826 =
         0.05092   -0.00112   -0.00268   -0.01180
AFIX  23
H7A   2    0.228886    0.515556   -0.205264    11.00000   -1.20000
H7B   2    0.242844    0.428483   -0.284233    11.00000   -1.20000
AFIX   0
C8    1    0.548481    0.243323   -0.246928    11.00000    0.04199    0.02751 =
         0.04870    0.00229    0.00419   -0.01357
C9    1    0.510831    0.157374   -0.305886    11.00000    0.07048    0.04134 =
         0.07921   -0.02120    0.01794   -0.03212
AFIX 137
H9A   2    0.420790    0.217786   -0.340550    11.00000   -1.50000
H9B   2    0.469626    0.089450   -0.274510    11.00000   -1.50000
H9C   2    0.617621    0.109057   -0.340895    11.00000   -1.50000
AFIX   0
C10   1    0.688600    0.160497   -0.191979    11.00000    0.05817    0.04812 =
         0.06603    0.02061    0.00088   -0.00295
AFIX 137
H10A  2    0.798000    0.114809   -0.225952    11.00000   -1.50000
H10B  2    0.653635    0.090477   -0.159161    11.00000   -1.50000
H10C  2    0.705449    0.222246   -0.155027    11.00000   -1.50000
AFIX   0
C11   1    0.705615    0.603835   -0.355926    11.00000    0.02792    0.03039 =
         0.03557   -0.00443   -0.00219   -0.00949
C12   1    0.688045    0.580002   -0.261268    11.00000    0.02918    0.02449 =
         0.03471   -0.00231   -0.00634   -0.00782
AFIX  13
H12   2    0.789570    0.494487   -0.247568    11.00000   -1.20000
AFIX   0
C13   1    0.522596    0.556110   -0.222529    11.00000    0.03000    0.02438 =
         0.03317   -0.00021   -0.00507   -0.00661
AFIX  13
H13   2    0.553773    0.494350   -0.171793    11.00000   -1.20000
AFIX   0
C14   1    0.789969    0.714779   -0.366591    11.00000    0.03350    0.04154 =
         0.04140    0.00146   -0.00677   -0.01578
AFIX  13
H14   2    0.919032    0.667070   -0.365137    11.00000   -1.20000
AFIX   0
C15   1    0.755595    0.807398   -0.441516    11.00000    0.03777    0.04326 =
         0.05425    0.00617   -0.00771   -0.02241
C16   1    0.735958    0.880793   -0.500802    11.00000    0.05034    0.06009 =
         0.05317    0.01423   -0.00890   -0.02579
AFIX 163
H16   2    0.719979    0.940516   -0.549045    11.00000   -1.20000
AFIX   0
C17   1    0.716702    0.701082   -0.227281    11.00000    0.02759    0.02821 =
         0.04358   -0.00692   -0.00209   -0.01088
AFIX  13
H17   2    0.618722    0.747589   -0.185088    11.00000   -1.20000
AFIX   0
C18   1    0.906632    0.748638   -0.149546    11.00000    0.04999    0.04878 =
         0.04655   -0.00958   -0.01133   -0.02547
AFIX 137
H18A  2    0.915851    0.822293   -0.189164    11.00000   -1.50000
H18B  2    1.015944    0.704433   -0.123553    11.00000   -1.50000
H18C  2    0.810295    0.788235   -0.107095    11.00000   -1.50000
AFIX   0
C19   1    0.358287    0.696967   -0.111272    11.00000    0.04121    0.03405 =
         0.03129   -0.00198   -0.00282   -0.01472
AFIX  23
H19A  2    0.471756    0.673844   -0.088732    11.00000   -1.20000
H19B  2    0.302593    0.633732   -0.083878    11.00000   -1.20000
AFIX   0
C20   1    0.242889    0.844636   -0.094811    11.00000    0.03573    0.03325 =
         0.03060   -0.00321   -0.00375   -0.01573
C21   1    0.121213    0.875545   -0.025893    11.00000    0.04835    0.04134 =
         0.03237   -0.00320    0.00299   -0.02281
AFIX  43
H21   2    0.108705    0.802444    0.009959    11.00000   -1.20000
AFIX   0
C22   1    0.019203    1.009910   -0.009014    11.00000    0.05169    0.04658 =
         0.02986   -0.01031    0.00603   -0.01735
AFIX  43
H22   2   -0.063777    1.029385    0.038055    11.00000   -1.20000
AFIX   0
C23   1    0.037209    1.117432   -0.060703    11.00000    0.04507    0.03627 =
         0.03431   -0.00952   -0.00745   -0.00676
C24   1    0.157907    1.089296   -0.129572    11.00000    0.04612    0.03485 =
         0.03514    0.00279   -0.00564   -0.01263
AFIX  43
H24   2    0.171410    1.162543   -0.164951    11.00000   -1.20000
AFIX   0
C25   1    0.258714    0.952462   -0.146035    11.00000    0.03620    0.03744 =
         0.03250   -0.00014   -0.00196   -0.01382
AFIX  43
H25   2    0.340347    0.932648   -0.193595    11.00000   -1.20000
AFIX   0
C26   1   -0.047250    1.360572   -0.088784    11.00000    0.10595    0.03126 =
         0.05463   -0.00003   -0.00778   -0.00196
AFIX 137
H26A  2   -0.059161    1.350019   -0.146473    11.00000   -1.50000
H26B  2    0.069139    1.360542   -0.084140    11.00000   -1.50000
H26C  2   -0.135968    1.448166   -0.070069    11.00000   -1.50000
AFIX   0

O9    4    0.312009    0.658732    0.291726    11.00000    0.03344    0.02148 =
         0.04475   -0.00238   -0.01121   -0.00754
O10   4    0.120702    0.690158    0.195540    11.00000    0.04372    0.03361 =
         0.04903    0.00050   -0.01971   -0.01027
O11   4    0.511980    0.229969    0.378090    11.00000    0.03023    0.02785 =
         0.03949   -0.00094   -0.00293   -0.01178
O12   4    0.227641    0.349557    0.361927    11.00000    0.03003    0.03582 =
         0.05126    0.00263   -0.00785   -0.01589
O13   4    0.860346    0.221494    0.300672    11.00000    0.03600    0.02672 =
         0.04958    0.00062   -0.00035   -0.00488
O14   4    0.919557    0.359501    0.190221    11.00000    0.03159    0.03603 =
         0.04383   -0.00649    0.00339   -0.01171
O15   4    0.461832    0.325421    0.198908    11.00000    0.03613    0.03021 =
         0.02990   -0.00644   -0.00335   -0.01396
O16   4    0.664301   -0.249906    0.036603    11.00000    0.08963    0.03642 =
         0.04697   -0.01106   -0.00055   -0.02625
N4    3    0.594968    0.541600    0.399673    11.00000    0.04041    0.03108 =
         0.03836   -0.00492   -0.00679   -0.01505
N5    3    0.635507    0.632932    0.361782    11.00000    0.04236    0.03692 =
         0.04365   -0.00947   -0.00198   -0.01889
N6    3    0.665145    0.724939    0.332139    11.00000    0.09191    0.04874 =
         0.06382   -0.00835    0.00345   -0.04443
C27   1    0.182945    0.763698    0.245030    11.00000    0.03779    0.02762 =
         0.04646    0.00136   -0.01438   -0.00816
C28   1    0.039132    0.852342    0.305705    11.00000    0.04627    0.03945 =
         0.07213   -0.01382   -0.01530    0.00001
AFIX 137
H28A  2   -0.013089    0.793900    0.340294    11.00000   -1.50000
H28B  2   -0.050633    0.923440    0.275243    11.00000   -1.50000
H28C  2    0.088411    0.896829    0.340692    11.00000   -1.50000
AFIX   0
C29   1    0.272508    0.843743    0.188491    11.00000    0.07525    0.04346 =
         0.05830    0.01248   -0.02179   -0.02927
AFIX 137
H29A  2    0.320819    0.891822    0.221542    11.00000   -1.50000
H29B  2    0.187907    0.911628    0.154080    11.00000   -1.50000
H29C  2    0.367000    0.779797    0.153110    11.00000   -1.50000
AFIX   0
C30   1    0.136006    0.562703    0.241624    11.00000    0.03297    0.02935 =
         0.05265   -0.00446   -0.01084   -0.00964
AFIX  23
H30A  2    0.142886    0.490124    0.204899    11.00000   -1.20000
H30B  2    0.036508    0.576177    0.284280    11.00000   -1.20000
AFIX   0
C31   1    0.305464    0.526327    0.280339    11.00000    0.03234    0.02204 =
         0.04181   -0.00443   -0.00691   -0.01006
C32   1    0.302317    0.451759    0.365632    11.00000    0.02954    0.03149 =
         0.03929   -0.00576   -0.00018   -0.01274
AFIX  13
H32   2    0.230172    0.520436    0.407210    11.00000   -1.20000
AFIX   0
C33   1    0.483039    0.367784    0.396496    11.00000    0.03147    0.02910 =
         0.03419   -0.00347   -0.00224   -0.01287
AFIX  13
H33   2    0.475359    0.374065    0.457642    11.00000   -1.20000
AFIX   0
C34   1    0.345047    0.219598    0.392368    11.00000    0.02935    0.03057 =
         0.03901    0.00209   -0.00346   -0.01325
C35   1    0.296746    0.198324    0.484156    11.00000    0.04738    0.05253 =
         0.04252   -0.00117    0.00104   -0.02670
AFIX 137
H35A  2    0.379776    0.110159    0.505001    11.00000   -1.50000
H35B  2    0.178708    0.196961    0.492529    11.00000   -1.50000
H35C  2    0.300691    0.274170    0.513969    11.00000   -1.50000
AFIX   0
C36   1    0.343305    0.106202    0.342206    11.00000    0.04484    0.03863 =
         0.04942   -0.00152   -0.00702   -0.02085
AFIX 137
H36A  2    0.378872    0.123047    0.284129    11.00000   -1.50000
H36B  2    0.225285    0.104941    0.347292    11.00000   -1.50000
H36C  2    0.424622    0.016837    0.362560    11.00000   -1.50000
AFIX   0
C37   1    0.628599    0.413288    0.355656    11.00000    0.03076    0.02701 =
         0.03330   -0.00382   -0.00535   -0.01189
C38   1    0.815074    0.309567    0.368491    11.00000    0.03144    0.03759 =
         0.04195    0.00244   -0.00674   -0.01499
AFIX  13
H38   2    0.895442    0.361352    0.363858    11.00000   -1.20000
AFIX   0
C39   1    0.833323    0.227959    0.446817    11.00000    0.03122    0.04223 =
         0.05306    0.00850   -0.01071   -0.01364
C40   1    0.847062    0.167679    0.511413    11.00000    0.04922    0.06296 =
         0.06070    0.02082   -0.01859   -0.02288
AFIX 163
H40   2    0.858177    0.118911    0.563674    11.00000   -1.20000
AFIX   0
C41   1    0.797652    0.307394    0.230407    11.00000    0.02805    0.02862 =
         0.04304   -0.00749   -0.00437   -0.00930
AFIX  13
H41   2    0.765370    0.254805    0.191283    11.00000   -1.20000
AFIX   0
C42   1    1.069532    0.256411    0.152018    11.00000    0.03449    0.05590 =
         0.05119   -0.01429    0.00615   -0.00896
AFIX 137
H42A  2    1.139308    0.300894    0.116728    11.00000   -1.50000
H42B  2    1.033009    0.200998    0.118423    11.00000   -1.50000
H42C  2    1.139658    0.196279    0.194571    11.00000   -1.50000
AFIX   0
C43   1    0.635708    0.430815    0.260363    11.00000    0.03135    0.02559 =
         0.03435   -0.00275   -0.00290   -0.01092
AFIX  13
H43   2    0.662593    0.515738    0.244490    11.00000   -1.20000
AFIX   0
C44   1    0.465936    0.451919    0.221940    11.00000    0.03274    0.02511 =
         0.03443   -0.00126   -0.00356   -0.01017
AFIX  13
H44   2    0.461628    0.512651    0.170676    11.00000   -1.20000
AFIX   0
C45   1    0.496964    0.306397    0.111885    11.00000    0.04392    0.03244 =
         0.02952   -0.00535   -0.00500   -0.00891
AFIX  23
H45A  2    0.597439    0.332243    0.090031    11.00000   -1.20000
H45B  2    0.394253    0.366729    0.083356    11.00000   -1.20000
AFIX   0
C46   1    0.536983    0.158158    0.096058    11.00000    0.03194    0.03374 =
         0.03007   -0.00542   -0.00143   -0.01203
C47   1    0.480801    0.124380    0.026626    11.00000    0.04314    0.04118 =
         0.03557   -0.00545   -0.01269   -0.01009
AFIX  43
H47   2    0.411216    0.196154   -0.008575    11.00000   -1.20000
AFIX   0
C48   1    0.525341   -0.012260    0.008605    11.00000    0.05656    0.04620 =
         0.03567   -0.01196   -0.00750   -0.01904
AFIX  43
H48   2    0.486108   -0.033745   -0.038698    11.00000   -1.20000
AFIX   0
C49   1    0.626903   -0.117757    0.059300    11.00000    0.05255    0.03329 =
         0.03782   -0.00815    0.00352   -0.01981
C50   1    0.682932   -0.086729    0.129021    11.00000    0.04826    0.03480 =
         0.03438    0.00079   -0.00361   -0.01487
AFIX  43
H50   2    0.752240   -0.158757    0.164176    11.00000   -1.20000
AFIX   0
C51   1    0.636354    0.050867    0.146669    11.00000    0.04061    0.03709 =
         0.03052   -0.00323   -0.00491   -0.01622
AFIX  43
H51   2    0.673568    0.072021    0.194686    11.00000   -1.20000
AFIX   0
C52   1    0.778589   -0.358731    0.084035    11.00000    0.13076    0.03110 =
         0.05191    0.00128   -0.00464   -0.01944
AFIX 137
H52A  2    0.787993   -0.447782    0.065021    11.00000   -1.50000
H52B  2    0.732865   -0.351330    0.142301    11.00000   -1.50000
H52C  2    0.894137   -0.352521    0.077666    11.00000   -1.50000
AFIX   0
HKLF 5


REM  cu_20220627_zh_wj_06_24_ome_0m_a.res in P1
REM wR2 = 0.1236, GooF = S = 1.034, Restrained GooF = 1.034 for all data
REM R1 = 0.0469 for 8318 Fo > 4sig(Fo) and 0.0518 for all 9268 data
REM 679 parameters refined using 3 restraints

END

WGHT 0.1

REM Highest difference peak  0.415,  deepest hole -0.257,  1-sigma level  0.058
Q1    1   0.3409  0.3404  0.2014  11.00000  0.05    0.41
Q2    1   0.2682  0.6736 -0.2053  11.00000  0.05    0.38
Q3    1   0.9022  0.7862 -0.3803  11.00000  0.05    0.34
Q4    1   0.1024  0.3921  0.3639  11.00000  0.05    0.33
Q5    1   0.9641  0.2279  0.3838  11.00000  0.05    0.32
