# Supplementary material for: Total syntheses of Tetrodotoxin and 9-epiTetrodotoxin
Source: Nat Commun. 2024 Jan 23;15:679. doi: 10.1038/s41467-024-45037-0 (PMC10806222; doi:10.1038/s41467-024-45037-0)
Supplement: Supplementary file 4 — Source Data [file 41467_2024_45037_MOESM4_ESM.zip › Surce Data 20231213/Surce Data New/HPLC Source Data/20220718chenpeihao-TTX-Commercial-Hilic-AcOH-1.raw/_extern.inf]

Parameters for C:\MassLynx\QiLab.PRO\ACQUDB\150-800-both-ESI-15.EXP

Data Processing:
SIR / MRM Chromatogram Spike Removal	ON
SIR / MRM Smoothing		OFF
Smoothing window size (scans)	3
Number of smooths		2


Prescan Statistics:
Initial Average Intensity	14.6232
Initial Average Std Dev		1.8530
Bunch Zero Level		0.0385
Bunch Std Dev			0.0315
Bunch Threshold			0.2523
Spike Removal Std Dev		1.7771


Method Events:
Initial Stop Flow:	No Change
Initial Switch 2:	No Change
Initial Switch 3:	No Change
Initial Switch 4:	No Change
Initial Infusion:	No Change
Initial Flow State:	LC
Initial Flow Rate:	5
Initial Reservoir:	No Action
API Probe Delay Temp:	20
Initial Refill:		No Action
Timed Events Enabled
Event	Time	Name		Action


Instrument Parameters - Function 1:
Parameter File - C:\MassLynx\QiLab.PRO\ACQUDB\Resolution_20210302.ipr
Polarity	ES+
Calibration	Dynamic 1
Capillary (kV)	3.50	2.02
Cone (V)	30.00	-26.13
Extractor (V)	3.00	-2.69
RF (V)	0.1
Source Temperature (°C)	120	120
Desolvation Temperature (°C)	350	349
Cone Gas Flow (L/Hr)	50	50
Desolvation Gas Flow (L/Hr)	650	648
LM 1 Resolution	15.2
HM 1 Resolution	15.0
Ion Energy 1	0.5
Gain	1.00
Multiplier	-546.67
Autotune Reservoir	B
Active Reservoir	B

Instrument Parameters - Function 2:
Parameter File - C:\MassLynx\QiLab.PRO\ACQUDB\Resolution_20210302.ipr
Polarity	ES-
Calibration	Dynamic 1
Capillary (kV)	3.00	2.02
Cone (V)	30.00	-26.13
Extractor (V)	3.00	-2.69
RF (V)	0.1
Source Temperature (°C)	120	120
Desolvation Temperature (°C)	350	349
Cone Gas Flow (L/Hr)	50	50
Desolvation Gas Flow (L/Hr)	650	648
LM 1 Resolution	15.0
HM 1 Resolution	15.0
Ion Energy 1	1.0
Gain	1.00
Multiplier	-546.67
Active Reservoir	B


Engineers Settings:
Low Mass Position       	521
High Mass Position      	371
Low Mass Resolution     	517
High Mass Resolution    	609
Resolution Linearity    	764
High Mass DC Balance    	0
DC Polarity             	Negative
HM RF Lens Correction + 	0
HM RF Lens Correction - 	0


Inter-scan delays:
MS Inter-scan delay (secs)             	0.005
Polarity/Mode switch Inter-scan delay (secs) 	0.020
Inter-channel delay (secs)             	0.005
