# Supplementary material for: Total syntheses of Tetrodotoxin and 9-epiTetrodotoxin
Source: Nat Commun. 2024 Jan 23;15:679. doi: 10.1038/s41467-024-45037-0 (PMC10806222; doi:10.1038/s41467-024-45037-0)
Supplement: Supplementary file 4 — Source Data [file 41467_2024_45037_MOESM4_ESM.zip › Surce Data 20231213/Surce Data New/HPLC Source Data/20220718chenpeihao-TTX-Synthesis-Hilic-AcOH-1.raw/_HEADER.TXT]

$$ Version: 01.00
$$ Acquired Name: 20220718chenpeihao-TTX-Synthesis-Hilic-AcOH-1
$$ Acquired Date: 20-Jul-2022
$$ Acquired Time: 11:11:35
$$ Job Code: chenpeihao
$$ Task Code: 
$$ User Name: 
$$ Instrument: ACQ-3100#NotSet
$$ Conditions: 
$$ Laboratory Name: 
$$ Sample Description: 
$$ Solvent Delay: 0.0000
$$ Submitter: 
$$ SampleID: 
$$ Bottle Number: 5,1:2,E
$$ Plate Desc: 01TL,XY,NL,1: 6,2: 8,3:140.0,4:140.0,5:  0.0,6:  0.0,7:O,8:O,9:980.0,10:700.0,11:364.0,12: 64.0,13:  0.0,14:  0.0
$$ Cal MS1 Static: -3.802197321738906e-1,1.001504878016053e0,-1.874309358248318e-6,1.012759633525411e-9,-2.020471847800324e-13,T0
$$ Cal MS2 Static: 0.000000000000000e0,1.000000000000000e0,T0
$$ Associated Datafile: 
$$ Cal MS1 Static Params: 20,1974,0.00,5.00,15.2,15.0,0.5,Naics2,STAT
$$ Cal MS1 Dynamic Params: 2,2040,6.00,0.00,15.2,15.0,0.5,Naics2,SCN
$$ Cal MS1 Fast Params: 2,2040,0.20,0.00,15.2,15.0,0.5,Naics2,FAST
$$ Cal MS2 Static Params: 0,0,0.00,0.00,0.0,0.0,0.0,,
$$ Cal MS2 Dynamic Params: 0,0,0.00,0.00,0.0,0.0,0.0,,
$$ Cal MS2 Fast Params: 0,0,0.00,0.00,0.0,0.0,0.0,,
$$ Cal Time: 18:33
$$ Cal Date: 03/02/21
$$ Analog Channel 1 Offset: 0.000
$$ Analog Channel 2 Offset: 0.000
$$ Analog Channel 3 Offset: 0.000
$$ Analog Channel 4 Offset: 0.000
$$ Mux Stream: 0
$$ Cal Temperature: 0.0000000
$$ Inlet Method: C:\MassLynx\QiLab.PRO\ACQUDB\60-50-ACN-15min-hilic
$$ Inlet Prerun Method: C:\MassLynx\QiLab.PRO\ACQUDB\60-ACN-anal-3
$$ Inlet Postrun Method: 
$$ Inlet Switch Method: 
$$ HPLC Method: 
$$ MS Method: C:\MassLynx\QiLab.PRO\ACQUDB\150-800-both-ESI-15.EXP
$$ Tune Method: C:\MassLynx\QiLab.PRO\ACQUDB\Resolution_20210302.ipr
$$ FractionLynx Method: 
$$ Spare1: 
$$ Spare2: 
$$ Spare3: 
$$ Spare4: 
$$ Spare5: 
$$ Cal Function 1: -4.535531943831283e-1,1.001216229541174e0,-1.412408681249447e-6,7.812630393877502e-10,-1.586430829008577e-13,T0
$$ Cal Function 2: -4.535531943831283e-1,1.001216229541174e0,-1.412408681249447e-6,7.812630393877502e-10,-1.586430829008577e-13,T0
$$ Cal StdDev Function 1: 9.999999850988386e-3
$$ Cal StdDev Function 2: 9.999999850988386e-3
$$ Cal CoVar 1: 0.000000000000000e0,0.000000000000000e0,0.000000000000000e0,0.000000000000000e0,0.000000000000000e0,0.000000000000000e0,0.000000000000000e0,0.000000000000000e0,0.000000000000000e0,0.000000000000000e0,0.000000000000000e0,0.000000000000000e0,0.000000000000000e0,0.000000000000000e0,0.000000000000000e0
$$ Cal CoVar 2: 0.000000000000000e0,0.000000000000000e0,0.000000000000000e0,0.000000000000000e0,0.000000000000000e0,0.000000000000000e0,0.000000000000000e0,0.000000000000000e0,0.000000000000000e0,0.000000000000000e0,0.000000000000000e0,0.000000000000000e0,0.000000000000000e0,0.000000000000000e0,0.000000000000000e0
