# Supplementary material for: Total syntheses of Tetrodotoxin and 9-epiTetrodotoxin
Source: Nat Commun. 2024 Jan 23;15:679. doi: 10.1038/s41467-024-45037-0 (PMC10806222; doi:10.1038/s41467-024-45037-0)
Supplement: Supplementary file 4 — Source Data [file 41467_2024_45037_MOESM4_ESM.zip › Surce Data 20231213/Surce Data New/HPLC Source Data/20220718chenpeihao-TTX-Synthesis-Hilic-AcOH-1.raw/_INLET.INF]

ACE Experimental Record


-------------------   Prerun method parameters   ---------------

Waters GI Pump
Method Comments...
 Comment:   
Chromatographic Pump...
 Solvent Selection A: 1 
 Solvent Selection B: 2 
 Low Pressure Limit: 0 psi
 High Pressure Limit: 6000 psi
 Solvent Name A: H2O-buffer 
 Solvent Name B: ACN 
 Vent Valve: System 
 Switch 1: No Change 
 Switch 2: No Change 
 Switch 3: No Change 
 Switch 4: No Change 
 Seal Wash Period: 5.0 min
 Chart Out 1: Pressure 
 Chart Out 2: %B 
 Run Events: false 
 [Gradient]
  Time(min) Flow Rate(mL/min) %A %B Curve 
 1. NaN 1.00 40.0 60.0 NaN 
 2. 8.00 1.00 40.0 60.0 6 
Fluidics Organizer...
 Switch 1: No Change 
 Switch 2: No Change 
 Switch 3: No Change 
 Switch 4: No Change 
 Switch 5: No Change 
 Switch 6: No Change 
 Analytical/Prep Valve: Analytical 
 Analytic Selection Valve: Analytic Column 1 
 Prep Selection Valve: No Change 
 Column Name: T3 
 Run Events: false 
515 Pump (A)...
 Flow Rate: 0.00 mL/min
 Solvent Name: A 
 Low Pressure Limit: 0 psi
 High Pressure Limit: 5000 psi
 Flow Contribution: None 

Waters 2998

 Lamp: On 
 Sampling Rate: 10 points/sec
 Filter Time Constant: 0.2000 sec
 Exposure Time: Auto msec
 Interpolate 656 nm Line Region: Yes 
 Interpolate 370 nm Line Region: Yes 
3D Channel...
 Range: 210 nm - 400 nm 
 Resolution: 1.2 nm
Channel 1...
 Data Mode: Absorbance at 218 nm 
 Resolution: 1.2 nm
Compensation Reference 2D Parameters...
 Range: 310 nm - 410 nm 
 Initial Switch 1: No Change 
 Initial Switch 2: No Change 


----------------------------  oOo  -----------------------------

---------------------   Run method parameters   ----------------

Waters GI Pump
Method Comments...
 Comment:   
Chromatographic Pump...
 Solvent Selection A: 1 
 Solvent Selection B: 2 
 Low Pressure Limit: 0 psi
 High Pressure Limit: 6000 psi
 Solvent Name A: H2O-buffer 
 Solvent Name B: ACN 
 Vent Valve: System 
 Switch 1: No Change 
 Switch 2: No Change 
 Switch 3: No Change 
 Switch 4: No Change 
 Seal Wash Period: 5.0 min
 Chart Out 1: Pressure 
 Chart Out 2: %B 
 Run Events: false 
 [Gradient]
  Time(min) Flow Rate(mL/min) %A %B Curve 
 1. NaN 1.00 40.0 60.0 NaN 
 2. 10.00 1.00 50.0 50.0 6 
 3. 15.00 1.00 50.0 50.0 6 
Fluidics Organizer...
 Switch 1: No Change 
 Switch 2: No Change 
 Switch 3: No Change 
 Switch 4: No Change 
 Switch 5: No Change 
 Switch 6: No Change 
 Analytical/Prep Valve: Analytical 
 Analytic Selection Valve: Analytic Column 1 
 Prep Selection Valve: No Change 
 Column Name: Hillic 
 Run Events: false 
515 Pump (A)...
 Flow Rate: 0.00 mL/min
 Solvent Name: A 
 Low Pressure Limit: 0 psi
 High Pressure Limit: 5000 psi
 Flow Contribution: None 

Waters 2998

 Lamp: On 
 Sampling Rate: 10 points/sec
 Filter Time Constant: 0.2000 sec
 Exposure Time: Auto msec
 Interpolate 656 nm Line Region: Yes 
 Interpolate 370 nm Line Region: Yes 
3D Channel...
 Range: 190 nm - 400 nm 
 Resolution: 1.2 nm
Channel 1...
 Data Mode: Absorbance at 218 nm 
 Resolution: 1.2 nm
Compensation Reference 2D Parameters...
 Range: 310 nm - 410 nm 
 Initial Switch 1: No Change 
 Initial Switch 2: No Change 


Waters 2767 Sample Manager Parameters.

Injection Parameters:
Loop Selection					Left
Aspiration Speed(%)				20
Dispense Speed(%)				20
Injection Type					Partial
Pre-Sample Air Gap(µl)				3.000000
Post-Sample Air Gap(µl)				3.000000
Center In Loop Enabled				Not Centered

Wash Parameters:
Wash After					Injection
Probe Vent					Not Washed
Wash Pump Factor				1.000000
Number of Wash Solvents				2
Port Wash Time(sec)				10.000000

Auxilary Parameters:
Dilution Volume(µl)				0.000000
Dilution Delay(sec)				0.000000
Switch 1					Off
Switch 2					Off
Switch 3					Off
Switch 4					Off

FractionMixing Parameters:
Fraction Mixing Enabled			No
Mixing by volume	Mix volume(µl)					0
Mixing speed(%)				5
Mix air gap(µl)					0

Sample Manager Configuration:
Syringe Size(µl)				2500
Left Injector Loop Volume(µl)			20.000000
Right Injector Loop Volume(µl)			2000.000000
Addition Holding Loop Volume(µl)		0.000000

Sample Run Injection Parameter

Injection Volume (ul)   -   20.00
----------------------------  oOo  -----------------------------


End of experimental record.
