# Supplementary material for: Total syntheses of Tetrodotoxin and 9-epiTetrodotoxin
Source: Nat Commun. 2024 Jan 23;15:679. doi: 10.1038/s41467-024-45037-0 (PMC10806222; doi:10.1038/s41467-024-45037-0)
Supplement: Supplementary file 4 — Source Data [file 41467_2024_45037_MOESM4_ESM.zip › Surce Data 20231213/Surce Data New/NMR Source Data/Compound1(Commercial)-HNMR/log]

Tue Nov  9 16:14:09 2021: Experiment started
Tue Nov  9 16:14:27 2021: BS 1 completed
Tue Nov  9 16:14:41 2021: BS 2 completed
Tue Nov  9 16:14:55 2021: BS 3 completed
Tue Nov  9 16:15:10 2021: BS 4 completed
Tue Nov  9 16:15:24 2021: BS 5 completed
Tue Nov  9 16:15:38 2021: BS 6 completed
Tue Nov  9 16:15:52 2021: BS 7 completed
Tue Nov  9 16:16:06 2021: BS 8 completed
Tue Nov  9 16:16:21 2021: BS 9 completed
Tue Nov  9 16:16:35 2021: BS 10 completed
Tue Nov  9 16:16:49 2021: BS 11 completed
Tue Nov  9 16:17:03 2021: BS 12 completed
Tue Nov  9 16:17:18 2021: BS 13 completed
Tue Nov  9 16:17:32 2021: BS 14 completed
Tue Nov  9 16:17:46 2021: BS 15 completed
Tue Nov  9 16:18:00 2021: BS 16 completed
Tue Nov  9 16:18:15 2021: BS 17 completed
Tue Nov  9 16:18:29 2021: BS 18 completed
Tue Nov  9 16:18:43 2021: BS 19 completed
Tue Nov  9 16:18:57 2021: BS 20 completed
Tue Nov  9 16:19:12 2021: BS 21 completed
Tue Nov  9 16:19:26 2021: BS 22 completed
Tue Nov  9 16:19:40 2021: BS 23 completed
Tue Nov  9 16:19:54 2021: BS 24 completed
Tue Nov  9 16:20:09 2021: BS 25 completed
Tue Nov  9 16:20:23 2021: BS 26 completed
Tue Nov  9 16:20:37 2021: BS 27 completed
Tue Nov  9 16:20:51 2021: BS 28 completed
Tue Nov  9 16:21:06 2021: BS 29 completed
Tue Nov  9 16:21:20 2021: BS 30 completed
Tue Nov  9 16:21:34 2021: BS 31 completed
Tue Nov  9 16:21:48 2021: BS 32 completed
Tue Nov  9 16:22:03 2021: BS 33 completed
Tue Nov  9 16:22:17 2021: BS 34 completed
Tue Nov  9 16:22:31 2021: BS 35 completed
Tue Nov  9 16:22:45 2021: BS 36 completed
Tue Nov  9 16:23:00 2021: BS 37 completed
Tue Nov  9 16:23:14 2021: BS 38 completed
Tue Nov  9 16:23:28 2021: BS 39 completed
Tue Nov  9 16:23:42 2021: BS 40 completed
Tue Nov  9 16:23:57 2021: BS 41 completed
Tue Nov  9 16:24:11 2021: BS 42 completed
Tue Nov  9 16:24:25 2021: BS 43 completed
Tue Nov  9 16:24:39 2021: BS 44 completed
Tue Nov  9 16:24:54 2021: BS 45 completed
Tue Nov  9 16:25:08 2021: BS 46 completed
Tue Nov  9 16:25:22 2021: BS 47 completed
Tue Nov  9 16:25:36 2021: BS 48 completed
Tue Nov  9 16:25:51 2021: BS 49 completed
Tue Nov  9 16:26:05 2021: BS 50 completed
Tue Nov  9 16:26:19 2021: BS 51 completed
Tue Nov  9 16:26:33 2021: BS 52 completed
Tue Nov  9 16:26:48 2021: BS 53 completed
Tue Nov  9 16:27:02 2021: BS 54 completed
Tue Nov  9 16:27:16 2021: BS 55 completed
