# Supplementary material for: Total syntheses of Tetrodotoxin and 9-epiTetrodotoxin
Source: Nat Commun. 2024 Jan 23;15:679. doi: 10.1038/s41467-024-45037-0 (PMC10806222; doi:10.1038/s41467-024-45037-0)
Supplement: Supplementary file 4 — Source Data [file 41467_2024_45037_MOESM4_ESM.zip › Surce Data 20231213/Surce Data New/NMR Source Data/Compound1(method A)-CNMR/audita.txt]

##TITLE= Audit trail, TOPSPIN		Version 3.0
##JCAMPDX= 5.01
##ORIGIN= Bruker BioSpin GmbH
##OWNER= nmr
$$ D:/data/liqin/LG-20220714/2/audita.txt
##AUDIT TRAIL=  $$ (NUMBER, WHEN, WHO, WHERE, PROCESS, VERSION, WHAT)
(   1,<2022-07-14 18:30:40.245 +0800>,<nmr>,<EP-10020507>,<go>,<TOPSPIN 3.0>,
      <created by zg
	started at 2022-07-14 18:17:37.374 +0800,
	POWCHK enabled, PULCHK disabled,
       terminated by command 'halt'
       configuration hash MD5:
       5D 25 3C 0E AA CC 7B 1F 84 76 F6 42 65 6D FE 48
       data hash MD5: 64K
       C5 A8 87 A2 F5 A8 8C F5 A5 4D 7E AE 86 C0 17 48>)
##END=

$$ hash MD5
$$ A9 83 6D D1 AB 11 7A 53 11 D7 68 35 BA 32 87 A1
