# Supplementary material for: Total syntheses of Tetrodotoxin and 9-epiTetrodotoxin
Source: Nat Commun. 2024 Jan 23;15:679. doi: 10.1038/s41467-024-45037-0 (PMC10806222; doi:10.1038/s41467-024-45037-0)
Supplement: Supplementary file 4 — Source Data [file 41467_2024_45037_MOESM4_ESM.zip › Surce Data 20231213/Surce Data New/NMR Source Data/Compound1(method A)-CNMR/fq1list]

O 600.132
-10000000
-9964844
-9929688
-9894531
-9859375
-9824219
-9789063
-9753906
-9718750
-9683594
-9648438
-9613281
-9578125
-9542969
-9507813
-9472656
-9437500
-9402344
-9367188
-9332031
-9296875
-9261719
-9226563
-9191406
-9156250
-9121094
-9085938
-9050781
-9015625
-8980469
-8945313
-8910156
-8875000
-8839844
-8804688
-8769531
-8734375
-8699219
-8664063
-8628906
-8593750
-8558594
-8523438
-8488281
-8453125
-8417969
-8382813
-8347656
-8312500
-8277344
-8242188
-8207031
-8171875
-8136719
-8101563
-8066406
-8031250
-7996094
-7960938
-7925781
-7890625
-7855469
-7820313
-7785156
-7750000
-7714844
-7679688
-7644531
-7609375
-7574219
-7539063
-7503906
-7468750
-7433594
-7398438
-7363281
-7328125
-7292969
-7257813
-7222656
-7187500
-7152344
-7117188
-7082031
-7046875
-7011719
-6976563
-6941406
-6906250
-6871094
-6835938
-6800781
-6765625
-6730469
-6695313
-6660156
-6625000
-6589844
-6554688
-6519531
-6484375
-6449219
-6414063
-6378906
-6343750
-6308594
-6273438
-6238281
-6203125
-6167969
-6132813
-6097656
-6062500
-6027344
-5992188
-5957031
-5921875
-5886719
-5851563
-5816406
-5781250
-5746094
-5710938
-5675781
-5640625
-5605469
-5570313
-5535156
-5500000
-5464844
-5429688
-5394531
-5359375
-5324219
-5289063
-5253906
-5218750
-5183594
-5148438
-5113281
-5078125
-5042969
-5007813
-4972656
-4937500
-4902344
-4867188
-4832031
-4796875
-4761719
-4726563
-4691406
-4656250
-4621094
-4585938
-4550781
-4515625
-4480469
-4445313
-4410156
-4375000
-4339844
-4304688
-4269531
-4234375
-4199219
-4164063
-4128906
-4093750
-4058594
-4023438
-3988281
-3953125
-3917969
-3882813
-3847656
-3812500
-3777344
-3742188
-3707031
-3671875
-3636719
-3601563
-3566406
-3531250
-3496094
-3460938
-3425781
-3390625
-3355469
-3320313
-3285156
-3250000
-3214844
-3179688
-3144531
-3109375
-3074219
-3039063
-3003906
-2968750
-2933594
-2898438
-2863281
-2828125
-2792969
-2757813
-2722656
-2687500
-2652344
-2617188
-2582031
-2546875
-2511719
-2476563
-2441406
-2406250
-2371094
-2335938
-2300781
-2265625
-2230469
-2195313
-2160156
-2125000
-2089844
-2054688
-2019531
-1984375
-1949219
-1914063
-1878906
-1843750
-1808594
-1773438
-1738281
-1703125
-1667969
-1632813
-1597656
-1562500
-1527344
-1492188
-1457031
-1421875
-1386719
-1351563
-1316406
-1281250
-1246094
-1210938
-1175781
-1140625
-1105469
-1070313
-1035156
-1000000
 -996086
 -992172
 -988258
 -984344
 -980431
 -976517
 -972603
 -968689
 -964775
 -960861
 -956947
 -953033
 -949119
 -945205
 -941292
 -937378
 -933464
 -929550
 -925636
 -921722
 -917808
 -913894
 -909980
 -906067
 -902153
 -898239
 -894325
 -890411
 -886497
 -882583
 -878669
 -874755
 -870841
 -866928
 -863014
 -859100
 -855186
 -851272
 -847358
 -843444
 -839530
 -835616
 -831703
 -827789
 -823875
 -819961
 -816047
 -812133
 -808219
 -804305
 -800391
 -796477
 -792564
 -788650
 -784736
 -780822
 -776908
 -772994
 -769080
 -765166
 -761252
 -757339
 -753425
 -749511
 -745597
 -741683
 -737769
 -733855
 -729941
 -726027
 -722114
 -718200
 -714286
 -710372
 -706458
 -702544
 -698630
 -694716
 -690802
 -686888
 -682975
 -679061
 -675147
 -671233
 -667319
 -663405
 -659491
 -655577
 -651663
 -647750
 -643836
 -639922
 -636008
 -632094
 -628180
 -624266
 -620352
 -616438
 -612524
 -608611
 -604697
 -600783
 -596869
 -592955
 -589041
 -585127
 -581213
 -577299
 -573386
 -569472
 -565558
 -561644
 -557730
 -553816
 -549902
 -545988
 -542074
 -538160
 -534247
 -530333
 -526419
 -522505
 -518591
 -514677
 -510763
 -506849
 -502935
 -499022
 -495108
 -491194
 -487280
 -483366
 -479452
 -475538
 -471624
 -467710
 -463796
 -459883
 -455969
 -452055
 -448141
 -444227
 -440313
 -436399
 -432485
 -428571
 -424658
 -420744
 -416830
 -412916
 -409002
 -405088
 -401174
 -397260
 -393346
 -389432
 -385519
 -381605
 -377691
 -373777
 -369863
 -365949
 -362035
 -358121
 -354207
 -350294
 -346380
 -342466
 -338552
 -334638
 -330724
 -326810
 -322896
 -318982
 -315068
 -311155
 -307241
 -303327
 -299413
 -295499
 -291585
 -287671
 -283757
 -279843
 -275930
 -272016
 -268102
 -264188
 -260274
 -256360
 -252446
 -248532
 -244618
 -240705
 -236791
 -232877
 -228963
 -225049
 -221135
 -217221
 -213307
 -209393
 -205479
 -201566
 -197652
 -193738
 -189824
 -185910
 -181996
 -178082
 -174168
 -170254
 -166341
 -162427
 -158513
 -154599
 -150685
 -146771
 -142857
 -138943
 -135029
 -131115
 -127202
 -123288
 -119374
 -115460
 -111546
 -107632
 -103718
  -99804
  -95890
  -91977
  -88063
  -84149
  -80235
  -76321
  -72407
  -68493
  -64579
  -60665
  -56751
  -52838
  -48924
  -45010
  -41096
  -37182
  -33268
  -29354
  -25440
  -21526
  -17613
  -13699
   -9785
   -5871
   -1957
    1957
    5871
    9785
   13699
   17613
   21526
   25440
   29354
   33268
   37182
   41096
   45010
   48924
   52838
   56751
   60665
   64579
   68493
   72407
   76321
   80235
   84149
   88063
   91977
   95890
   99804
  103718
  107632
  111546
  115460
  119374
  123288
  127202
  131115
  135029
  138943
  142857
  146771
  150685
  154599
  158513
  162427
  166341
  170254
  174168
  178082
  181996
  185910
  189824
  193738
  197652
  201566
  205479
  209393
  213307
  217221
  221135
  225049
  228963
  232877
  236791
  240705
  244618
  248532
  252446
  256360
  260274
  264188
  268102
  272016
  275930
  279843
  283757
  287671
  291585
  295499
  299413
  303327
  307241
  311155
  315068
  318982
  322896
  326810
  330724
  334638
  338552
  342466
  346380
  350294
  354207
  358121
  362035
  365949
  369863
  373777
  377691
  381605
  385519
  389432
  393346
  397260
  401174
  405088
  409002
  412916
  416830
  420744
  424658
  428571
  432485
  436399
  440313
  444227
  448141
  452055
  455969
  459883
  463796
  467710
  471624
  475538
  479452
  483366
  487280
  491194
  495108
  499022
  502935
  506849
  510763
  514677
  518591
  522505
  526419
  530333
  534247
  538160
  542074
  545988
  549902
  553816
  557730
  561644
  565558
  569472
  573386
  577299
  581213
  585127
  589041
  592955
  596869
  600783
  604697
  608611
  612524
  616438
  620352
  624266
  628180
  632094
  636008
  639922
  643836
  647750
  651663
  655577
  659491
  663405
  667319
  671233
  675147
  679061
  682975
  686888
  690802
  694716
  698630
  702544
  706458
  710372
  714286
  718200
  722114
  726027
  729941
  733855
  737769
  741683
  745597
  749511
  753425
  757339
  761252
  765166
  769080
  772994
  776908
  780822
  784736
  788650
  792564
  796477
  800391
  804305
  808219
  812133
  816047
  819961
  823875
  827789
  831703
  835616
  839530
  843444
  847358
  851272
  855186
  859100
  863014
  866928
  870841
  874755
  878669
  882583
  886497
  890411
  894325
  898239
  902153
  906067
  909980
  913894
  917808
  921722
  925636
  929550
  933464
  937378
  941292
  945205
  949119
  953033
  956947
  960861
  964775
  968689
  972603
  976517
  980431
  984344
  988258
  992172
  996086
 1000000
 1035156
 1070312
 1105469
 1140625
 1175781
 1210937
 1246094
 1281250
 1316406
 1351562
 1386719
 1421875
 1457031
 1492187
 1527344
 1562500
 1597656
 1632812
 1667969
 1703125
 1738281
 1773437
 1808594
 1843750
 1878906
 1914062
 1949219
 1984375
 2019531
 2054687
 2089844
 2125000
 2160156
 2195312
 2230469
 2265625
 2300781
 2335937
 2371094
 2406250
 2441406
 2476562
 2511719
 2546875
 2582031
 2617187
 2652344
 2687500
 2722656
 2757812
 2792969
 2828125
 2863281
 2898437
 2933594
 2968750
 3003906
 3039062
 3074219
 3109375
 3144531
 3179687
 3214844
 3250000
 3285156
 3320312
 3355469
 3390625
 3425781
 3460937
 3496094
 3531250
 3566406
 3601562
 3636719
 3671875
 3707031
 3742187
 3777344
 3812500
 3847656
 3882812
 3917969
 3953125
 3988281
 4023437
 4058594
 4093750
 4128906
 4164062
 4199219
 4234375
 4269531
 4304687
 4339844
 4375000
 4410156
 4445312
 4480469
 4515625
 4550781
 4585937
 4621094
 4656250
 4691406
 4726562
 4761719
 4796875
 4832031
 4867187
 4902344
 4937500
 4972656
 5007812
 5042969
 5078125
 5113281
 5148437
 5183594
 5218750
 5253906
 5289062
 5324219
 5359375
 5394531
 5429687
 5464844
 5500000
 5535156
 5570312
 5605469
 5640625
 5675781
 5710937
 5746094
 5781250
 5816406
 5851562
 5886719
 5921875
 5957031
 5992187
 6027344
 6062500
 6097656
 6132812
 6167969
 6203125
 6238281
 6273437
 6308594
 6343750
 6378906
 6414062
 6449219
 6484375
 6519531
 6554687
 6589844
 6625000
 6660156
 6695312
 6730469
 6765625
 6800781
 6835937
 6871094
 6906250
 6941406
 6976562
 7011719
 7046875
 7082031
 7117187
 7152344
 7187500
 7222656
 7257812
 7292969
 7328125
 7363281
 7398437
 7433594
 7468750
 7503906
 7539062
 7574219
 7609375
 7644531
 7679687
 7714844
 7750000
 7785156
 7820312
 7855469
 7890625
 7925781
 7960937
 7996094
 8031250
 8066406
 8101562
 8136719
 8171875
 8207031
 8242187
 8277344
 8312500
 8347656
 8382812
 8417969
 8453125
 8488281
 8523437
 8558594
 8593750
 8628906
 8664062
 8699219
 8734375
 8769531
 8804687
 8839844
 8875000
 8910156
 8945312
 8980469
 9015625
 9050781
 9085937
 9121094
 9156250
 9191406
 9226562
 9261719
 9296875
 9332031
 9367187
 9402344
 9437500
 9472656
 9507812
 9542969
 9578125
 9613281
 9648437
 9683594
 9718750
 9753906
 9789062
 9824219
 9859375
 9894531
 9929687
 9964844
10000000
