# Supplementary material for: Total syntheses of Tetrodotoxin and 9-epiTetrodotoxin
Source: Nat Commun. 2024 Jan 23;15:679. doi: 10.1038/s41467-024-45037-0 (PMC10806222; doi:10.1038/s41467-024-45037-0)
Supplement: Supplementary file 4 — Source Data [file 41467_2024_45037_MOESM4_ESM.zip › Surce Data 20231213/Surce Data New/NMR Source Data/Compound1(method A)-CNMR/shimvalues]

# Thu Jul 14 18:24:35 2022
#$$PROBEID=2
#$$PROBEINFO=5 mm CPTCI 1H-13C/15N/D Z-GRD Z75812/0077
#$$PICSINFO=Z75812_0077_02.par
#
# Active Shim Gradients
#
Z           		35987           
Z2          		-604            
Z3          		-380            
Z4          		-3380           
Z5          		-3360           
Z6          		-7640           
Z7          		5468            
Z8          		18443           
X           		-34262          
XZ          		4789            
XZ2         		7973            
XZ3         		-1562           
XZ4         		1852            
XZ5         		-22156          
Y           		-16404          
YZ          		-3092           
YZ2         		-1982           
YZ3         		2238            
YZ4         		-1028           
YZ5         		-6482           
XY          		3866            
XYZ         		1212            
XYZ2        		-1250           
XYZ3        		465             
XYZ4        		-1719           
XYZ5        		0               
(X2-Y2)     		-1375           
(X2-Y2)Z    		-3285           
(X2-Y2)Z2   		-301            
(X2-Y2)Z3   		1248            
(X2-Y2)Z4   		-859            
(X2-Y2)Z5   		0               
X3          		1467            
X3Z         		-1779           
Y3          		4654            
Y3Z         		1594            
#
# Lock Parameter
#
LOCKPHASE		293.000 
LOCKPOWER		-18.000 
LOCKGAIN		107.780 
LOCKDC		-54.000 
LOCKSHIFT		4.700   
FIELD		5582.535
LOOPGAIN		5.000   
LOOPTIME		0.250   
LOOPFILTER		500.000 
#
IEEE64_VERSION_CODE 1
#
# Shim currents 
#
SHIM_SETTING [1 ]  17998.15688524  
SHIM_SETTING [2 ]  -8294.52057732  
SHIM_SETTING [3 ]  -4380.35633760  
SHIM_SETTING [4 ]  28340.04202970  
SHIM_SETTING [5 ]  -12864.69597370 
SHIM_SETTING [6 ]  -9353.74761899  
SHIM_SETTING [7 ]  7990.43851509   
SHIM_SETTING [8 ]  3887.52697713   
SHIM_SETTING [9 ]  -3983.82319156  
SHIM_SETTING [10]  -1411.48856578  
SHIM_SETTING [11]  0.00000000      
SHIM_SETTING [12]  3060.52100000   
SHIM_SETTING [13]  6247.98800000   
SHIM_SETTING [14]  1574.38100000   
SHIM_SETTING [15]  -26156.04641743 
SHIM_SETTING [16]  -17526.80041743 
SHIM_SETTING [17]  -42355.44410487 
SHIM_SETTING [18]  -40169.17489513 
SHIM_SETTING [19]  -39625.27952223 
SHIM_SETTING [20]  5199.56154517   
SHIM_SETTING [21]  -3954.04400000  
SHIM_SETTING [22]  773.78500000    
SHIM_SETTING [23]  -3400.11400000  
SHIM_SETTING [24]  2809.56600000   
SHIM_SETTING [25]  -564.85500000   
SHIM_SETTING [26]  -1591.58200000  
SHIM_SETTING [27]  -151.54200000   
SHIM_SETTING [28]  -20740.41062385 
SHIM_SETTING [29]  1336.01000000   
SHIM_SETTING [30]  -135.40200000   
SHIM_SETTING [31]  -19262.78188016 
SHIM_SETTING [32]  -14102.87962385 
SHIM_SETTING [33]  2008.73600000   
SHIM_SETTING [34]  -1102.05400000  
SHIM_SETTING [35]  7061.05400000   
SHIM_SETTING [36]  5940.12000000   
SHIM_SETTING [37]  -2504.08508625  
SHIM_SETTING [38]  -13400.60729493 
SHIM_SETTING [39]  -8929.82011984  
SHIM_SETTING [40]  0.00000000      
