# Supplementary material for: Total syntheses of Tetrodotoxin and 9-epiTetrodotoxin
Source: Nat Commun. 2024 Jan 23;15:679. doi: 10.1038/s41467-024-45037-0 (PMC10806222; doi:10.1038/s41467-024-45037-0)
Supplement: Supplementary file 4 — Source Data [file 41467_2024_45037_MOESM4_ESM.zip › Surce Data 20231213/Surce Data New/NMR Source Data/Compound1(method A)-HNMR/audita.txt]

##TITLE= Audit trail, TOPSPIN		Version 3.0
##JCAMPDX= 5.01
##ORIGIN= Bruker BioSpin GmbH
##OWNER= nmr
$$ D:\data\liqin/LG-20220714/1/audita.txt
##AUDIT TRAIL=  $$ (NUMBER, WHEN, WHO, WHERE, PROCESS, VERSION, WHAT)
(   1,<2022-07-14 18:00:44.066 +0800>,<nmr>,<EP-10020507>,<go>,<TOPSPIN 3.0>,
      <created by zg
	started at 2022-07-14 17:56:39.607 +0800,
	POWCHK enabled, PULCHK disabled,
       configuration hash MD5:
       5D 25 3C 0E AA CC 7B 1F 84 76 F6 42 65 6D FE 48
       data hash MD5: 64K
       7E 1B 3B BA A9 35 32 FA 83 5B FA B2 BA 28 D6 E1>)
##END=

$$ hash MD5
$$ E6 11 EB 6A D9 8D B2 8D 0D 9A 99 BA 5F 62 09 24
