# Supplementary material for: Total syntheses of Tetrodotoxin and 9-epiTetrodotoxin
Source: Nat Commun. 2024 Jan 23;15:679. doi: 10.1038/s41467-024-45037-0 (PMC10806222; doi:10.1038/s41467-024-45037-0)
Supplement: Supplementary file 4 — Source Data [file 41467_2024_45037_MOESM4_ESM.zip › Surce Data 20231213/Surce Data New/NMR Source Data/Compound1(method A)-HNMR/pdata/1/auditp.txt]

##TITLE= Audit trail, TOPSPIN		Version 3.0
##JCAMPDX= 5.01
##ORIGIN= Bruker BioSpin GmbH
##OWNER= nmr
$$ D:\data\liqin/LG-20220714/1/pdata/1/auditp.txt
##AUDIT TRAIL=  $$ (NUMBER, WHEN, WHO, WHERE, PROCESS, VERSION, WHAT)
(   1,<2022-07-14 17:56:39.607 +0800>,<nmr>,<EP-10020507>,<go>,<TOPSPIN 3.0>,
      <acquisition in progress>)
(   2,<2022-07-14 18:00:12.585 +0800>,<nmr>,<EP-10020507>,<proc1d>,<TOPSPIN 3.0>,
      <Start of raw data processing
       efp LB = 0.3 FT_mod = 6 PKNL = 1 PHC0 = 168.9392 PHC1 = -35.92451 SI = 64K 
       data hash MD5: 64K
       1D 27 EA 8A 4D 6C 57 D0 5C F7 B7 B2 0C E4 FF CF>)
##END=

$$ hash MD5
$$ 3D F2 25 11 6C F8 A4 CC 07 42 EB 8A 9B 9A B5 DE
