# Supplementary material for: Total syntheses of Tetrodotoxin and 9-epiTetrodotoxin
Source: Nat Commun. 2024 Jan 23;15:679. doi: 10.1038/s41467-024-45037-0 (PMC10806222; doi:10.1038/s41467-024-45037-0)
Supplement: Supplementary file 4 — Source Data [file 41467_2024_45037_MOESM4_ESM.zip › Surce Data 20231213/Surce Data New/NMR Source Data/Compound1(method B)-HNMR/log]

Sun Jul 17 05:15:34 2022: Experiment started
Sun Jul 17 05:15:52 2022: BS 1 completed
Sun Jul 17 05:16:06 2022: BS 2 completed
Sun Jul 17 05:16:20 2022: BS 3 completed
Sun Jul 17 05:16:34 2022: BS 4 completed
Sun Jul 17 05:16:49 2022: BS 5 completed
Sun Jul 17 05:17:03 2022: BS 6 completed
Sun Jul 17 05:17:17 2022: BS 7 completed
Sun Jul 17 05:17:31 2022: BS 8 completed
Sun Jul 17 05:17:46 2022: BS 9 completed
Sun Jul 17 05:18:00 2022: BS 10 completed
Sun Jul 17 05:18:14 2022: BS 11 completed
Sun Jul 17 05:18:28 2022: BS 12 completed
Sun Jul 17 05:18:43 2022: BS 13 completed
Sun Jul 17 05:18:57 2022: BS 14 completed
Sun Jul 17 05:19:11 2022: BS 15 completed
Sun Jul 17 05:19:25 2022: BS 16 completed
Sun Jul 17 05:19:40 2022: BS 17 completed
Sun Jul 17 05:19:54 2022: BS 18 completed
Sun Jul 17 05:20:08 2022: BS 19 completed
Sun Jul 17 05:20:22 2022: BS 20 completed
Sun Jul 17 05:20:37 2022: BS 21 completed
Sun Jul 17 05:20:51 2022: BS 22 completed
Sun Jul 17 05:21:05 2022: BS 23 completed
Sun Jul 17 05:21:19 2022: BS 24 completed
Sun Jul 17 05:21:34 2022: BS 25 completed
Sun Jul 17 05:21:48 2022: BS 26 completed
Sun Jul 17 05:22:02 2022: BS 27 completed
Sun Jul 17 05:22:16 2022: BS 28 completed
Sun Jul 17 05:22:31 2022: BS 29 completed
Sun Jul 17 05:22:45 2022: BS 30 completed
Sun Jul 17 05:22:59 2022: BS 31 completed
Sun Jul 17 05:23:13 2022: BS 32 completed
Sun Jul 17 05:23:28 2022: BS 33 completed
Sun Jul 17 05:23:42 2022: BS 34 completed
Sun Jul 17 05:23:56 2022: BS 35 completed
Sun Jul 17 05:24:10 2022: BS 36 completed
Sun Jul 17 05:24:25 2022: BS 37 completed
Sun Jul 17 05:24:39 2022: BS 38 completed
Sun Jul 17 05:24:53 2022: BS 39 completed
Sun Jul 17 05:25:07 2022: BS 40 completed
Sun Jul 17 05:25:21 2022: BS 41 completed
Sun Jul 17 05:25:36 2022: BS 42 completed
Sun Jul 17 05:25:50 2022: BS 43 completed
Sun Jul 17 05:26:04 2022: BS 44 completed
Sun Jul 17 05:26:18 2022: BS 45 completed
Sun Jul 17 05:26:33 2022: BS 46 completed
Sun Jul 17 05:26:47 2022: BS 47 completed
Sun Jul 17 05:27:01 2022: BS 48 completed
Sun Jul 17 05:27:15 2022: BS 49 completed
Sun Jul 17 05:27:30 2022: BS 50 completed
Sun Jul 17 05:27:44 2022: BS 51 completed
Sun Jul 17 05:27:58 2022: BS 52 completed
Sun Jul 17 05:28:12 2022: BS 53 completed
Sun Jul 17 05:28:27 2022: BS 54 completed
Sun Jul 17 05:28:41 2022: BS 55 completed
Sun Jul 17 05:28:55 2022: BS 56 completed
Sun Jul 17 05:29:09 2022: BS 57 completed
Sun Jul 17 05:29:24 2022: BS 58 completed
Sun Jul 17 05:29:38 2022: BS 59 completed
Sun Jul 17 05:29:52 2022: BS 60 completed
Sun Jul 17 05:30:06 2022: BS 61 completed
Sun Jul 17 05:30:21 2022: BS 62 completed
Sun Jul 17 05:30:35 2022: BS 63 completed
Sun Jul 17 05:30:49 2022: BS 64 completed
Sun Jul 17 05:31:03 2022: BS 65 completed
Sun Jul 17 05:31:18 2022: BS 66 completed
Sun Jul 17 05:31:32 2022: BS 67 completed
Sun Jul 17 05:31:46 2022: BS 68 completed
Sun Jul 17 05:32:00 2022: BS 69 completed
Sun Jul 17 05:32:15 2022: BS 70 completed
Sun Jul 17 05:32:29 2022: BS 71 completed
Sun Jul 17 05:32:43 2022: BS 72 completed
Sun Jul 17 05:32:57 2022: BS 73 completed
Sun Jul 17 05:33:12 2022: BS 74 completed
Sun Jul 17 05:33:26 2022: BS 75 completed
Sun Jul 17 05:33:40 2022: BS 76 completed
Sun Jul 17 05:33:54 2022: BS 77 completed
Sun Jul 17 05:34:09 2022: BS 78 completed
Sun Jul 17 05:34:23 2022: BS 79 completed
Sun Jul 17 05:34:37 2022: Acquisition complete
