# Supplementary material for: Total syntheses of Tetrodotoxin and 9-epiTetrodotoxin
Source: Nat Commun. 2024 Jan 23;15:679. doi: 10.1038/s41467-024-45037-0 (PMC10806222; doi:10.1038/s41467-024-45037-0)
Supplement: Supplementary file 4 — Source Data [file 41467_2024_45037_MOESM4_ESM.zip › Surce Data 20231213/Surce Data New/NMR Source Data/Compound10-CNMR/log]

Tue Oct 19 08:01:59 2021: Experiment started
Tue Oct 19 08:02:12 2021: BS 1 completed
Tue Oct 19 08:02:21 2021: BS 2 completed
Tue Oct 19 08:02:30 2021: BS 3 completed
Tue Oct 19 08:02:39 2021: BS 4 completed
Tue Oct 19 08:02:48 2021: BS 5 completed
Tue Oct 19 08:02:57 2021: BS 6 completed
Tue Oct 19 08:03:07 2021: BS 7 completed
Tue Oct 19 08:03:16 2021: BS 8 completed
Tue Oct 19 08:03:25 2021: BS 9 completed
Tue Oct 19 08:03:34 2021: BS 10 completed
Tue Oct 19 08:03:43 2021: BS 11 completed
Tue Oct 19 08:03:52 2021: BS 12 completed
Tue Oct 19 08:04:01 2021: BS 13 completed
Tue Oct 19 08:04:11 2021: BS 14 completed
Tue Oct 19 08:04:17 2021: FID 1: ADC overflow
Tue Oct 19 08:04:20 2021: BS 15 completed
Tue Oct 19 08:04:29 2021: BS 16 completed
Tue Oct 19 08:04:38 2021: BS 17 completed
Tue Oct 19 08:04:47 2021: BS 18 completed
Tue Oct 19 08:04:56 2021: BS 19 completed
Tue Oct 19 08:05:05 2021: BS 20 completed
Tue Oct 19 08:05:15 2021: BS 21 completed
Tue Oct 19 08:05:24 2021: BS 22 completed
Tue Oct 19 08:05:33 2021: BS 23 completed
Tue Oct 19 08:05:42 2021: BS 24 completed
Tue Oct 19 08:05:51 2021: BS 25 completed
Tue Oct 19 08:06:00 2021: BS 26 completed
Tue Oct 19 08:06:09 2021: BS 27 completed
Tue Oct 19 08:06:19 2021: BS 28 completed
Tue Oct 19 08:06:28 2021: BS 29 completed
Tue Oct 19 08:06:37 2021: BS 30 completed
Tue Oct 19 08:06:46 2021: BS 31 completed
Tue Oct 19 08:06:55 2021: BS 32 completed
Tue Oct 19 08:07:04 2021: BS 33 completed
Tue Oct 19 08:07:13 2021: BS 34 completed
Tue Oct 19 08:07:23 2021: BS 35 completed
Tue Oct 19 08:07:32 2021: BS 36 completed
Tue Oct 19 08:07:41 2021: BS 37 completed
Tue Oct 19 08:07:50 2021: BS 38 completed
Tue Oct 19 08:07:59 2021: BS 39 completed
Tue Oct 19 08:08:08 2021: BS 40 completed
Tue Oct 19 08:08:17 2021: BS 41 completed
Tue Oct 19 08:08:27 2021: BS 42 completed
Tue Oct 19 08:08:36 2021: BS 43 completed
Tue Oct 19 08:08:45 2021: BS 44 completed
Tue Oct 19 08:08:54 2021: BS 45 completed
Tue Oct 19 08:09:03 2021: BS 46 completed
Tue Oct 19 08:09:12 2021: BS 47 completed
Tue Oct 19 08:09:21 2021: BS 48 completed
Tue Oct 19 08:09:31 2021: BS 49 completed
Tue Oct 19 08:09:40 2021: BS 50 completed
Tue Oct 19 08:09:49 2021: BS 51 completed
Tue Oct 19 08:09:58 2021: BS 52 completed
Tue Oct 19 08:10:07 2021: BS 53 completed
Tue Oct 19 08:10:16 2021: BS 54 completed
Tue Oct 19 08:10:25 2021: BS 55 completed
Tue Oct 19 08:10:35 2021: BS 56 completed
Tue Oct 19 08:10:44 2021: BS 57 completed
Tue Oct 19 08:10:53 2021: BS 58 completed
Tue Oct 19 08:11:02 2021: BS 59 completed
Tue Oct 19 08:11:11 2021: BS 60 completed
Tue Oct 19 08:11:20 2021: BS 61 completed
Tue Oct 19 08:11:29 2021: BS 62 completed
Tue Oct 19 08:11:39 2021: BS 63 completed
Tue Oct 19 08:11:48 2021: BS 64 completed
Tue Oct 19 08:11:57 2021: BS 65 completed
Tue Oct 19 08:12:06 2021: BS 66 completed
Tue Oct 19 08:12:15 2021: BS 67 completed
Tue Oct 19 08:12:24 2021: BS 68 completed
Tue Oct 19 08:12:33 2021: BS 69 completed
Tue Oct 19 08:12:43 2021: BS 70 completed
Tue Oct 19 08:12:52 2021: BS 71 completed
Tue Oct 19 08:13:01 2021: BS 72 completed
Tue Oct 19 08:13:10 2021: BS 73 completed
Tue Oct 19 08:13:19 2021: BS 74 completed
Tue Oct 19 08:13:28 2021: BS 75 completed
Tue Oct 19 08:13:37 2021: BS 76 completed
Tue Oct 19 08:13:47 2021: BS 77 completed
Tue Oct 19 08:13:56 2021: BS 78 completed
Tue Oct 19 08:14:05 2021: BS 79 completed
Tue Oct 19 08:14:14 2021: BS 80 completed
Tue Oct 19 08:14:23 2021: BS 81 completed
Tue Oct 19 08:14:32 2021: BS 82 completed
Tue Oct 19 08:14:41 2021: BS 83 completed
Tue Oct 19 08:14:51 2021: BS 84 completed
Tue Oct 19 08:15:00 2021: BS 85 completed
Tue Oct 19 08:15:09 2021: BS 86 completed
Tue Oct 19 08:15:18 2021: BS 87 completed
Tue Oct 19 08:15:27 2021: BS 88 completed
Tue Oct 19 08:15:36 2021: BS 89 completed
Tue Oct 19 08:15:45 2021: BS 90 completed
Tue Oct 19 08:15:55 2021: BS 91 completed
Tue Oct 19 08:16:04 2021: BS 92 completed
Tue Oct 19 08:16:13 2021: BS 93 completed
Tue Oct 19 08:16:22 2021: BS 94 completed
Tue Oct 19 08:16:31 2021: BS 95 completed
Tue Oct 19 08:16:40 2021: BS 96 completed
Tue Oct 19 08:16:49 2021: BS 97 completed
Tue Oct 19 08:16:59 2021: BS 98 completed
Tue Oct 19 08:17:08 2021: BS 99 completed
Tue Oct 19 08:17:17 2021: BS 100 completed
Tue Oct 19 08:17:26 2021: BS 101 completed
Tue Oct 19 08:17:35 2021: BS 102 completed
Tue Oct 19 08:17:44 2021: BS 103 completed
Tue Oct 19 08:17:53 2021: BS 104 completed
Tue Oct 19 08:18:03 2021: BS 105 completed
Tue Oct 19 08:18:12 2021: BS 106 completed
Tue Oct 19 08:18:21 2021: BS 107 completed
Tue Oct 19 08:18:30 2021: BS 108 completed
Tue Oct 19 08:18:39 2021: BS 109 completed
Tue Oct 19 08:18:48 2021: BS 110 completed
Tue Oct 19 08:18:57 2021: BS 111 completed
Tue Oct 19 08:19:07 2021: BS 112 completed
Tue Oct 19 08:19:16 2021: BS 113 completed
Tue Oct 19 08:19:25 2021: BS 114 completed
Tue Oct 19 08:19:34 2021: BS 115 completed
Tue Oct 19 08:19:43 2021: BS 116 completed
Tue Oct 19 08:19:52 2021: BS 117 completed
Tue Oct 19 08:20:01 2021: BS 118 completed
Tue Oct 19 08:20:11 2021: BS 119 completed
Tue Oct 19 08:20:20 2021: BS 120 completed
Tue Oct 19 08:20:29 2021: BS 121 completed
Tue Oct 19 08:20:38 2021: BS 122 completed
Tue Oct 19 08:20:47 2021: BS 123 completed
Tue Oct 19 08:20:56 2021: BS 124 completed
Tue Oct 19 08:21:05 2021: BS 125 completed
Tue Oct 19 08:21:15 2021: BS 126 completed
Tue Oct 19 08:21:24 2021: BS 127 completed
Tue Oct 19 08:21:33 2021: BS 128 completed
Tue Oct 19 08:21:42 2021: BS 129 completed
Tue Oct 19 08:21:51 2021: BS 130 completed
Tue Oct 19 08:22:00 2021: BS 131 completed
Tue Oct 19 08:22:09 2021: BS 132 completed
Tue Oct 19 08:22:19 2021: BS 133 completed
Tue Oct 19 08:22:28 2021: BS 134 completed
Tue Oct 19 08:22:37 2021: BS 135 completed
Tue Oct 19 08:22:46 2021: BS 136 completed
Tue Oct 19 08:22:55 2021: BS 137 completed
Tue Oct 19 08:23:04 2021: BS 138 completed
Tue Oct 19 08:23:13 2021: BS 139 completed
Tue Oct 19 08:23:23 2021: BS 140 completed
Tue Oct 19 08:23:32 2021: BS 141 completed
Tue Oct 19 08:23:41 2021: BS 142 completed
Tue Oct 19 08:23:50 2021: BS 143 completed
Tue Oct 19 08:23:59 2021: BS 144 completed
Tue Oct 19 08:24:08 2021: BS 145 completed
Tue Oct 19 08:24:17 2021: BS 146 completed
Tue Oct 19 08:24:27 2021: BS 147 completed
Tue Oct 19 08:24:36 2021: BS 148 completed
Tue Oct 19 08:24:45 2021: BS 149 completed
Tue Oct 19 08:24:54 2021: BS 150 completed
Tue Oct 19 08:25:03 2021: BS 151 completed
Tue Oct 19 08:25:12 2021: BS 152 completed
Tue Oct 19 08:25:21 2021: BS 153 completed
Tue Oct 19 08:25:31 2021: BS 154 completed
Tue Oct 19 08:25:40 2021: BS 155 completed
Tue Oct 19 08:25:49 2021: BS 156 completed
Tue Oct 19 08:25:58 2021: BS 157 completed
Tue Oct 19 08:26:07 2021: BS 158 completed
Tue Oct 19 08:26:16 2021: BS 159 completed
Tue Oct 19 08:26:25 2021: BS 160 completed
Tue Oct 19 08:26:35 2021: BS 161 completed
Tue Oct 19 08:26:44 2021: BS 162 completed
Tue Oct 19 08:26:53 2021: BS 163 completed
Tue Oct 19 08:27:02 2021: BS 164 completed
Tue Oct 19 08:27:11 2021: BS 165 completed
Tue Oct 19 08:27:20 2021: BS 166 completed
Tue Oct 19 08:27:29 2021: BS 167 completed
Tue Oct 19 08:27:39 2021: BS 168 completed
Tue Oct 19 08:27:48 2021: BS 169 completed
Tue Oct 19 08:27:57 2021: BS 170 completed
Tue Oct 19 08:28:06 2021: BS 171 completed
Tue Oct 19 08:28:15 2021: BS 172 completed
Tue Oct 19 08:28:24 2021: BS 173 completed
Tue Oct 19 08:28:33 2021: BS 174 completed
Tue Oct 19 08:28:43 2021: BS 175 completed
Tue Oct 19 08:28:52 2021: BS 176 completed
Tue Oct 19 08:29:01 2021: BS 177 completed
Tue Oct 19 08:29:10 2021: BS 178 completed
Tue Oct 19 08:29:19 2021: BS 179 completed
Tue Oct 19 08:29:28 2021: BS 180 completed
Tue Oct 19 08:29:37 2021: BS 181 completed
Tue Oct 19 08:29:47 2021: BS 182 completed
Tue Oct 19 08:29:56 2021: BS 183 completed
Tue Oct 19 08:30:05 2021: BS 184 completed
Tue Oct 19 08:30:14 2021: BS 185 completed
Tue Oct 19 08:30:23 2021: BS 186 completed
Tue Oct 19 08:30:32 2021: BS 187 completed
Tue Oct 19 08:30:41 2021: BS 188 completed
Tue Oct 19 08:30:51 2021: BS 189 completed
Tue Oct 19 08:31:00 2021: BS 190 completed
Tue Oct 19 08:31:09 2021: BS 191 completed
Tue Oct 19 08:31:18 2021: BS 192 completed
Tue Oct 19 08:31:27 2021: BS 193 completed
Tue Oct 19 08:31:36 2021: BS 194 completed
Tue Oct 19 08:31:45 2021: BS 195 completed
Tue Oct 19 08:31:55 2021: BS 196 completed
Tue Oct 19 08:32:04 2021: BS 197 completed
Tue Oct 19 08:32:13 2021: BS 198 completed
Tue Oct 19 08:32:22 2021: BS 199 completed
Tue Oct 19 08:32:31 2021: BS 200 completed
Tue Oct 19 08:32:40 2021: BS 201 completed
Tue Oct 19 08:32:49 2021: BS 202 completed
Tue Oct 19 08:32:59 2021: BS 203 completed
Tue Oct 19 08:33:08 2021: BS 204 completed
Tue Oct 19 08:33:17 2021: BS 205 completed
Tue Oct 19 08:33:26 2021: BS 206 completed
Tue Oct 19 08:33:35 2021: BS 207 completed
Tue Oct 19 08:33:44 2021: BS 208 completed
Tue Oct 19 08:33:53 2021: BS 209 completed
Tue Oct 19 08:34:03 2021: BS 210 completed
Tue Oct 19 08:34:12 2021: BS 211 completed
Tue Oct 19 08:34:21 2021: BS 212 completed
Tue Oct 19 08:34:30 2021: BS 213 completed
Tue Oct 19 08:34:39 2021: BS 214 completed
Tue Oct 19 08:34:48 2021: BS 215 completed
Tue Oct 19 08:34:57 2021: BS 216 completed
Tue Oct 19 08:35:07 2021: BS 217 completed
Tue Oct 19 08:35:16 2021: BS 218 completed
Tue Oct 19 08:35:25 2021: BS 219 completed
Tue Oct 19 08:35:34 2021: BS 220 completed
Tue Oct 19 08:35:43 2021: BS 221 completed
Tue Oct 19 08:35:52 2021: BS 222 completed
Tue Oct 19 08:36:01 2021: BS 223 completed
Tue Oct 19 08:36:11 2021: BS 224 completed
Tue Oct 19 08:36:20 2021: BS 225 completed
Tue Oct 19 08:36:29 2021: BS 226 completed
Tue Oct 19 08:36:38 2021: BS 227 completed
Tue Oct 19 08:36:47 2021: BS 228 completed
Tue Oct 19 08:36:56 2021: BS 229 completed
Tue Oct 19 08:37:05 2021: BS 230 completed
Tue Oct 19 08:37:15 2021: BS 231 completed
Tue Oct 19 08:37:24 2021: BS 232 completed
Tue Oct 19 08:37:33 2021: BS 233 completed
Tue Oct 19 08:37:42 2021: BS 234 completed
Tue Oct 19 08:37:51 2021: BS 235 completed
Tue Oct 19 08:38:00 2021: BS 236 completed
Tue Oct 19 08:38:09 2021: BS 237 completed
Tue Oct 19 08:38:19 2021: BS 238 completed
Tue Oct 19 08:38:28 2021: BS 239 completed
Tue Oct 19 08:38:37 2021: BS 240 completed
Tue Oct 19 08:38:46 2021: BS 241 completed
Tue Oct 19 08:38:55 2021: BS 242 completed
Tue Oct 19 08:39:04 2021: BS 243 completed
Tue Oct 19 08:39:13 2021: BS 244 completed
Tue Oct 19 08:39:23 2021: BS 245 completed
Tue Oct 19 08:39:32 2021: BS 246 completed
Tue Oct 19 08:39:41 2021: BS 247 completed
Tue Oct 19 08:39:50 2021: BS 248 completed
Tue Oct 19 08:39:59 2021: BS 249 completed
Tue Oct 19 08:40:08 2021: BS 250 completed
Tue Oct 19 08:40:17 2021: BS 251 completed
Tue Oct 19 08:40:27 2021: BS 252 completed
Tue Oct 19 08:40:36 2021: BS 253 completed
Tue Oct 19 08:40:45 2021: BS 254 completed
Tue Oct 19 08:40:54 2021: BS 255 completed
Tue Oct 19 08:41:03 2021: BS 256 completed
Tue Oct 19 08:41:12 2021: BS 257 completed
Tue Oct 19 08:41:21 2021: BS 258 completed
Tue Oct 19 08:41:31 2021: BS 259 completed
Tue Oct 19 08:41:40 2021: BS 260 completed
Tue Oct 19 08:41:49 2021: BS 261 completed
Tue Oct 19 08:41:58 2021: BS 262 completed
Tue Oct 19 08:42:07 2021: BS 263 completed
Tue Oct 19 08:42:16 2021: BS 264 completed
Tue Oct 19 08:42:25 2021: BS 265 completed
Tue Oct 19 08:42:35 2021: BS 266 completed
Tue Oct 19 08:42:44 2021: BS 267 completed
Tue Oct 19 08:42:53 2021: BS 268 completed
Tue Oct 19 08:43:02 2021: BS 269 completed
Tue Oct 19 08:43:11 2021: BS 270 completed
Tue Oct 19 08:43:20 2021: BS 271 completed
Tue Oct 19 08:43:29 2021: BS 272 completed
Tue Oct 19 08:43:39 2021: BS 273 completed
Tue Oct 19 08:43:48 2021: BS 274 completed
Tue Oct 19 08:43:57 2021: BS 275 completed
Tue Oct 19 08:44:06 2021: BS 276 completed
Tue Oct 19 08:44:15 2021: BS 277 completed
Tue Oct 19 08:44:24 2021: BS 278 completed
Tue Oct 19 08:44:33 2021: BS 279 completed
Tue Oct 19 08:44:43 2021: BS 280 completed
Tue Oct 19 08:44:52 2021: BS 281 completed
Tue Oct 19 08:45:01 2021: BS 282 completed
Tue Oct 19 08:45:10 2021: BS 283 completed
Tue Oct 19 08:45:19 2021: BS 284 completed
Tue Oct 19 08:45:28 2021: BS 285 completed
Tue Oct 19 08:45:37 2021: BS 286 completed
Tue Oct 19 08:45:47 2021: BS 287 completed
Tue Oct 19 08:45:56 2021: BS 288 completed
Tue Oct 19 08:46:05 2021: BS 289 completed
Tue Oct 19 08:46:14 2021: BS 290 completed
Tue Oct 19 08:46:23 2021: BS 291 completed
Tue Oct 19 08:46:32 2021: BS 292 completed
Tue Oct 19 08:46:41 2021: BS 293 completed
Tue Oct 19 08:46:51 2021: BS 294 completed
Tue Oct 19 08:47:00 2021: BS 295 completed
Tue Oct 19 08:47:09 2021: BS 296 completed
Tue Oct 19 08:47:18 2021: BS 297 completed
Tue Oct 19 08:47:27 2021: BS 298 completed
Tue Oct 19 08:47:36 2021: BS 299 completed
Tue Oct 19 08:47:45 2021: BS 300 completed
Tue Oct 19 08:47:55 2021: BS 301 completed
Tue Oct 19 08:48:04 2021: BS 302 completed
Tue Oct 19 08:48:13 2021: BS 303 completed
Tue Oct 19 08:48:22 2021: BS 304 completed
Tue Oct 19 08:48:31 2021: BS 305 completed
Tue Oct 19 08:48:40 2021: BS 306 completed
Tue Oct 19 08:48:49 2021: BS 307 completed
Tue Oct 19 08:48:59 2021: BS 308 completed
Tue Oct 19 08:49:08 2021: BS 309 completed
Tue Oct 19 08:49:17 2021: BS 310 completed
Tue Oct 19 08:49:26 2021: BS 311 completed
Tue Oct 19 08:49:35 2021: BS 312 completed
Tue Oct 19 08:49:44 2021: BS 313 completed
Tue Oct 19 08:49:53 2021: BS 314 completed
Tue Oct 19 08:50:03 2021: BS 315 completed
Tue Oct 19 08:50:12 2021: BS 316 completed
Tue Oct 19 08:50:21 2021: BS 317 completed
Tue Oct 19 08:50:30 2021: BS 318 completed
Tue Oct 19 08:50:39 2021: BS 319 completed
Tue Oct 19 08:50:48 2021: BS 320 completed
Tue Oct 19 08:50:57 2021: BS 321 completed
Tue Oct 19 08:51:07 2021: BS 322 completed
Tue Oct 19 08:51:16 2021: BS 323 completed
Tue Oct 19 08:51:25 2021: BS 324 completed
Tue Oct 19 08:51:34 2021: BS 325 completed
Tue Oct 19 08:51:43 2021: BS 326 completed
Tue Oct 19 08:51:52 2021: BS 327 completed
Tue Oct 19 08:52:01 2021: BS 328 completed
Tue Oct 19 08:52:11 2021: BS 329 completed
Tue Oct 19 08:52:20 2021: BS 330 completed
Tue Oct 19 08:52:29 2021: BS 331 completed
Tue Oct 19 08:52:38 2021: BS 332 completed
Tue Oct 19 08:52:47 2021: BS 333 completed
Tue Oct 19 08:52:56 2021: BS 334 completed
Tue Oct 19 08:53:05 2021: BS 335 completed
Tue Oct 19 08:53:15 2021: BS 336 completed
Tue Oct 19 08:53:24 2021: BS 337 completed
Tue Oct 19 08:53:33 2021: BS 338 completed
Tue Oct 19 08:53:42 2021: BS 339 completed
Tue Oct 19 08:53:51 2021: BS 340 completed
Tue Oct 19 08:54:00 2021: BS 341 completed
Tue Oct 19 08:54:09 2021: BS 342 completed
Tue Oct 19 08:54:19 2021: BS 343 completed
Tue Oct 19 08:54:28 2021: BS 344 completed
Tue Oct 19 08:54:37 2021: BS 345 completed
Tue Oct 19 08:54:46 2021: BS 346 completed
Tue Oct 19 08:54:55 2021: BS 347 completed
Tue Oct 19 08:55:04 2021: BS 348 completed
Tue Oct 19 08:55:13 2021: BS 349 completed
Tue Oct 19 08:55:23 2021: BS 350 completed
Tue Oct 19 08:55:32 2021: BS 351 completed
Tue Oct 19 08:55:41 2021: BS 352 completed
Tue Oct 19 08:55:50 2021: BS 353 completed
Tue Oct 19 08:55:59 2021: BS 354 completed
Tue Oct 19 08:56:08 2021: BS 355 completed
Tue Oct 19 08:56:17 2021: BS 356 completed
Tue Oct 19 08:56:27 2021: BS 357 completed
Tue Oct 19 08:56:36 2021: BS 358 completed
Tue Oct 19 08:56:45 2021: BS 359 completed
Tue Oct 19 08:56:54 2021: BS 360 completed
Tue Oct 19 08:57:03 2021: BS 361 completed
Tue Oct 19 08:57:12 2021: BS 362 completed
Tue Oct 19 08:57:21 2021: BS 363 completed
Tue Oct 19 08:57:31 2021: BS 364 completed
Tue Oct 19 08:57:40 2021: BS 365 completed
Tue Oct 19 08:57:49 2021: BS 366 completed
Tue Oct 19 08:57:58 2021: BS 367 completed
Tue Oct 19 08:58:07 2021: BS 368 completed
Tue Oct 19 08:58:16 2021: BS 369 completed
Tue Oct 19 08:58:25 2021: BS 370 completed
Tue Oct 19 08:58:35 2021: BS 371 completed
Tue Oct 19 08:58:44 2021: BS 372 completed
Tue Oct 19 08:58:53 2021: BS 373 completed
Tue Oct 19 08:59:02 2021: BS 374 completed
Tue Oct 19 08:59:11 2021: BS 375 completed
Tue Oct 19 08:59:20 2021: BS 376 completed
Tue Oct 19 08:59:29 2021: BS 377 completed
Tue Oct 19 08:59:39 2021: BS 378 completed
Tue Oct 19 08:59:48 2021: BS 379 completed
Tue Oct 19 08:59:57 2021: BS 380 completed
Tue Oct 19 09:00:06 2021: BS 381 completed
Tue Oct 19 09:00:15 2021: BS 382 completed
Tue Oct 19 09:00:24 2021: BS 383 completed
Tue Oct 19 09:00:33 2021: BS 384 completed
Tue Oct 19 09:00:43 2021: BS 385 completed
Tue Oct 19 09:00:52 2021: BS 386 completed
Tue Oct 19 09:01:01 2021: BS 387 completed
Tue Oct 19 09:01:10 2021: BS 388 completed
Tue Oct 19 09:01:19 2021: BS 389 completed
Tue Oct 19 09:01:28 2021: BS 390 completed
Tue Oct 19 09:01:37 2021: BS 391 completed
Tue Oct 19 09:01:47 2021: BS 392 completed
Tue Oct 19 09:01:56 2021: BS 393 completed
Tue Oct 19 09:02:05 2021: BS 394 completed
Tue Oct 19 09:02:14 2021: BS 395 completed
Tue Oct 19 09:02:23 2021: BS 396 completed
Tue Oct 19 09:02:32 2021: BS 397 completed
Tue Oct 19 09:02:41 2021: BS 398 completed
Tue Oct 19 09:02:51 2021: BS 399 completed
Tue Oct 19 09:03:00 2021: BS 400 completed
Tue Oct 19 09:03:09 2021: BS 401 completed
Tue Oct 19 09:03:18 2021: BS 402 completed
Tue Oct 19 09:03:27 2021: BS 403 completed
Tue Oct 19 09:03:36 2021: BS 404 completed
Tue Oct 19 09:03:45 2021: BS 405 completed
Tue Oct 19 09:03:55 2021: BS 406 completed
Tue Oct 19 09:04:04 2021: BS 407 completed
Tue Oct 19 09:04:13 2021: BS 408 completed
Tue Oct 19 09:04:22 2021: BS 409 completed
Tue Oct 19 09:04:31 2021: BS 410 completed
Tue Oct 19 09:04:40 2021: BS 411 completed
Tue Oct 19 09:04:49 2021: BS 412 completed
Tue Oct 19 09:04:58 2021: BS 413 completed
Tue Oct 19 09:05:08 2021: BS 414 completed
Tue Oct 19 09:05:17 2021: BS 415 completed
Tue Oct 19 09:05:26 2021: BS 416 completed
Tue Oct 19 09:05:35 2021: BS 417 completed
Tue Oct 19 09:05:44 2021: BS 418 completed
Tue Oct 19 09:05:53 2021: BS 419 completed
Tue Oct 19 09:06:02 2021: BS 420 completed
Tue Oct 19 09:06:12 2021: BS 421 completed
Tue Oct 19 09:06:21 2021: BS 422 completed
Tue Oct 19 09:06:30 2021: BS 423 completed
Tue Oct 19 09:06:39 2021: BS 424 completed
Tue Oct 19 09:06:48 2021: BS 425 completed
Tue Oct 19 09:06:57 2021: BS 426 completed
Tue Oct 19 09:07:06 2021: BS 427 completed
Tue Oct 19 09:07:16 2021: BS 428 completed
Tue Oct 19 09:07:25 2021: BS 429 completed
Tue Oct 19 09:07:34 2021: BS 430 completed
Tue Oct 19 09:07:43 2021: BS 431 completed
Tue Oct 19 09:07:52 2021: BS 432 completed
Tue Oct 19 09:08:01 2021: BS 433 completed
Tue Oct 19 09:08:10 2021: BS 434 completed
Tue Oct 19 09:08:20 2021: BS 435 completed
Tue Oct 19 09:08:29 2021: BS 436 completed
Tue Oct 19 09:08:38 2021: BS 437 completed
Tue Oct 19 09:08:47 2021: BS 438 completed
Tue Oct 19 09:08:56 2021: BS 439 completed
Tue Oct 19 09:09:05 2021: BS 440 completed
Tue Oct 19 09:09:14 2021: BS 441 completed
