# Supplementary material for: Total syntheses of Tetrodotoxin and 9-epiTetrodotoxin
Source: Nat Commun. 2024 Jan 23;15:679. doi: 10.1038/s41467-024-45037-0 (PMC10806222; doi:10.1038/s41467-024-45037-0)
Supplement: Supplementary file 4 — Source Data [file 41467_2024_45037_MOESM4_ESM.zip › Surce Data 20231213/Surce Data New/NMR Source Data/Compound10-HNMR/log]

Tue Oct 19 06:06:21 2021: Experiment started
Tue Oct 19 06:06:39 2021: BS 1 completed
Tue Oct 19 06:06:53 2021: BS 2 completed
Tue Oct 19 06:07:07 2021: BS 3 completed
Tue Oct 19 06:07:21 2021: BS 4 completed
Tue Oct 19 06:07:36 2021: BS 5 completed
Tue Oct 19 06:07:50 2021: BS 6 completed
Tue Oct 19 06:08:04 2021: BS 7 completed
Tue Oct 19 06:08:18 2021: BS 8 completed
Tue Oct 19 06:08:32 2021: BS 9 completed
Tue Oct 19 06:08:47 2021: BS 10 completed
Tue Oct 19 06:09:01 2021: BS 11 completed
Tue Oct 19 06:09:15 2021: BS 12 completed
Tue Oct 19 06:09:29 2021: BS 13 completed
Tue Oct 19 06:09:44 2021: BS 14 completed
Tue Oct 19 06:09:58 2021: BS 15 completed
Tue Oct 19 06:10:12 2021: Acquisition complete
