# Supplementary material for: Total syntheses of Tetrodotoxin and 9-epiTetrodotoxin
Source: Nat Commun. 2024 Jan 23;15:679. doi: 10.1038/s41467-024-45037-0 (PMC10806222; doi:10.1038/s41467-024-45037-0)
Supplement: Supplementary file 4 — Source Data [file 41467_2024_45037_MOESM4_ESM.zip › Surce Data 20231213/Surce Data New/NMR Source Data/Compound11-HNMR/log]

Tue Oct 19 15:56:29 2021: Experiment started
Tue Oct 19 15:56:46 2021: BS 1 completed
Tue Oct 19 15:57:01 2021: BS 2 completed
Tue Oct 19 15:57:15 2021: BS 3 completed
Tue Oct 19 15:57:29 2021: BS 4 completed
Tue Oct 19 15:57:43 2021: BS 5 completed
Tue Oct 19 15:57:58 2021: BS 6 completed
Tue Oct 19 15:58:12 2021: BS 7 completed
Tue Oct 19 15:58:26 2021: BS 8 completed
Tue Oct 19 15:58:40 2021: BS 9 completed
Tue Oct 19 15:58:55 2021: BS 10 completed
Tue Oct 19 15:59:09 2021: BS 11 completed
Tue Oct 19 15:59:23 2021: BS 12 completed
Tue Oct 19 15:59:37 2021: BS 13 completed
Tue Oct 19 15:59:52 2021: BS 14 completed
Tue Oct 19 16:00:06 2021: BS 15 completed
Tue Oct 19 16:00:20 2021: Acquisition complete
