# Supplementary material for: Total syntheses of Tetrodotoxin and 9-epiTetrodotoxin
Source: Nat Commun. 2024 Jan 23;15:679. doi: 10.1038/s41467-024-45037-0 (PMC10806222; doi:10.1038/s41467-024-45037-0)
Supplement: Supplementary file 4 — Source Data [file 41467_2024_45037_MOESM4_ESM.zip › Surce Data 20231213/Surce Data New/NMR Source Data/Compound12-CNMR/log]

Thu Oct 21 08:00:58 2021: Experiment started
Thu Oct 21 08:01:10 2021: BS 1 completed
Thu Oct 21 08:01:20 2021: BS 2 completed
Thu Oct 21 08:01:29 2021: BS 3 completed
Thu Oct 21 08:01:38 2021: BS 4 completed
Thu Oct 21 08:01:47 2021: BS 5 completed
Thu Oct 21 08:01:56 2021: BS 6 completed
Thu Oct 21 08:02:05 2021: BS 7 completed
Thu Oct 21 08:02:14 2021: BS 8 completed
Thu Oct 21 08:02:24 2021: BS 9 completed
Thu Oct 21 08:02:33 2021: BS 10 completed
Thu Oct 21 08:02:42 2021: BS 11 completed
Thu Oct 21 08:02:51 2021: BS 12 completed
Thu Oct 21 08:03:00 2021: BS 13 completed
Thu Oct 21 08:03:09 2021: BS 14 completed
Thu Oct 21 08:03:18 2021: BS 15 completed
Thu Oct 21 08:03:28 2021: BS 16 completed
Thu Oct 21 08:03:37 2021: BS 17 completed
Thu Oct 21 08:03:46 2021: BS 18 completed
Thu Oct 21 08:03:55 2021: BS 19 completed
Thu Oct 21 08:04:04 2021: BS 20 completed
Thu Oct 21 08:04:13 2021: BS 21 completed
Thu Oct 21 08:04:22 2021: BS 22 completed
Thu Oct 21 08:04:32 2021: BS 23 completed
Thu Oct 21 08:04:41 2021: BS 24 completed
Thu Oct 21 08:04:50 2021: BS 25 completed
Thu Oct 21 08:04:59 2021: BS 26 completed
Thu Oct 21 08:05:08 2021: BS 27 completed
Thu Oct 21 08:05:17 2021: BS 28 completed
Thu Oct 21 08:05:26 2021: BS 29 completed
Thu Oct 21 08:05:36 2021: BS 30 completed
Thu Oct 21 08:05:45 2021: BS 31 completed
Thu Oct 21 08:05:54 2021: BS 32 completed
Thu Oct 21 08:06:03 2021: BS 33 completed
Thu Oct 21 08:06:12 2021: BS 34 completed
Thu Oct 21 08:06:21 2021: BS 35 completed
Thu Oct 21 08:06:30 2021: BS 36 completed
Thu Oct 21 08:06:40 2021: BS 37 completed
Thu Oct 21 08:06:49 2021: BS 38 completed
Thu Oct 21 08:06:58 2021: BS 39 completed
Thu Oct 21 08:07:07 2021: BS 40 completed
Thu Oct 21 08:07:16 2021: BS 41 completed
Thu Oct 21 08:07:25 2021: BS 42 completed
Thu Oct 21 08:07:34 2021: BS 43 completed
Thu Oct 21 08:07:44 2021: BS 44 completed
Thu Oct 21 08:07:53 2021: BS 45 completed
Thu Oct 21 08:08:02 2021: BS 46 completed
Thu Oct 21 08:08:11 2021: BS 47 completed
Thu Oct 21 08:08:20 2021: BS 48 completed
Thu Oct 21 08:08:29 2021: BS 49 completed
Thu Oct 21 08:08:38 2021: BS 50 completed
Thu Oct 21 08:08:48 2021: BS 51 completed
Thu Oct 21 08:08:57 2021: BS 52 completed
Thu Oct 21 08:09:06 2021: BS 53 completed
Thu Oct 21 08:09:15 2021: BS 54 completed
Thu Oct 21 08:09:24 2021: BS 55 completed
Thu Oct 21 08:09:33 2021: BS 56 completed
Thu Oct 21 08:09:42 2021: BS 57 completed
Thu Oct 21 08:09:52 2021: BS 58 completed
Thu Oct 21 08:10:01 2021: BS 59 completed
Thu Oct 21 08:10:10 2021: BS 60 completed
Thu Oct 21 08:10:19 2021: BS 61 completed
Thu Oct 21 08:10:28 2021: BS 62 completed
Thu Oct 21 08:10:37 2021: BS 63 completed
Thu Oct 21 08:10:46 2021: BS 64 completed
Thu Oct 21 08:10:56 2021: BS 65 completed
Thu Oct 21 08:11:05 2021: BS 66 completed
Thu Oct 21 08:11:14 2021: BS 67 completed
Thu Oct 21 08:11:23 2021: BS 68 completed
Thu Oct 21 08:11:32 2021: BS 69 completed
Thu Oct 21 08:11:41 2021: BS 70 completed
Thu Oct 21 08:11:50 2021: BS 71 completed
Thu Oct 21 08:12:00 2021: BS 72 completed
Thu Oct 21 08:12:09 2021: BS 73 completed
Thu Oct 21 08:12:18 2021: BS 74 completed
Thu Oct 21 08:12:27 2021: BS 75 completed
Thu Oct 21 08:12:36 2021: BS 76 completed
Thu Oct 21 08:12:45 2021: BS 77 completed
Thu Oct 21 08:12:54 2021: BS 78 completed
Thu Oct 21 08:13:04 2021: BS 79 completed
Thu Oct 21 08:13:13 2021: BS 80 completed
Thu Oct 21 08:13:22 2021: BS 81 completed
Thu Oct 21 08:13:31 2021: BS 82 completed
Thu Oct 21 08:13:40 2021: BS 83 completed
Thu Oct 21 08:13:49 2021: BS 84 completed
Thu Oct 21 08:13:58 2021: BS 85 completed
Thu Oct 21 08:14:08 2021: BS 86 completed
Thu Oct 21 08:14:17 2021: BS 87 completed
Thu Oct 21 08:14:26 2021: BS 88 completed
Thu Oct 21 08:14:35 2021: BS 89 completed
Thu Oct 21 08:14:44 2021: BS 90 completed
Thu Oct 21 08:14:53 2021: BS 91 completed
Thu Oct 21 08:15:02 2021: BS 92 completed
Thu Oct 21 08:15:12 2021: BS 93 completed
Thu Oct 21 08:15:21 2021: BS 94 completed
Thu Oct 21 08:15:30 2021: BS 95 completed
Thu Oct 21 08:15:39 2021: BS 96 completed
Thu Oct 21 08:15:48 2021: BS 97 completed
Thu Oct 21 08:15:57 2021: BS 98 completed
Thu Oct 21 08:16:06 2021: BS 99 completed
Thu Oct 21 08:16:16 2021: BS 100 completed
Thu Oct 21 08:16:25 2021: BS 101 completed
Thu Oct 21 08:16:34 2021: BS 102 completed
Thu Oct 21 08:16:43 2021: BS 103 completed
Thu Oct 21 08:16:52 2021: BS 104 completed
Thu Oct 21 08:17:01 2021: BS 105 completed
Thu Oct 21 08:17:10 2021: BS 106 completed
Thu Oct 21 08:17:20 2021: BS 107 completed
Thu Oct 21 08:17:29 2021: BS 108 completed
Thu Oct 21 08:17:38 2021: BS 109 completed
Thu Oct 21 08:17:47 2021: BS 110 completed
Thu Oct 21 08:17:56 2021: BS 111 completed
Thu Oct 21 08:18:05 2021: BS 112 completed
Thu Oct 21 08:18:14 2021: BS 113 completed
Thu Oct 21 08:18:24 2021: BS 114 completed
Thu Oct 21 08:18:33 2021: BS 115 completed
Thu Oct 21 08:18:42 2021: BS 116 completed
Thu Oct 21 08:18:51 2021: BS 117 completed
Thu Oct 21 08:19:00 2021: BS 118 completed
Thu Oct 21 08:19:09 2021: BS 119 completed
Thu Oct 21 08:19:18 2021: BS 120 completed
Thu Oct 21 08:19:28 2021: BS 121 completed
Thu Oct 21 08:19:37 2021: BS 122 completed
Thu Oct 21 08:19:46 2021: BS 123 completed
Thu Oct 21 08:19:55 2021: BS 124 completed
Thu Oct 21 08:20:04 2021: BS 125 completed
Thu Oct 21 08:20:13 2021: BS 126 completed
Thu Oct 21 08:20:22 2021: BS 127 completed
Thu Oct 21 08:20:32 2021: BS 128 completed
Thu Oct 21 08:20:41 2021: BS 129 completed
Thu Oct 21 08:20:50 2021: BS 130 completed
Thu Oct 21 08:20:59 2021: BS 131 completed
Thu Oct 21 08:21:08 2021: BS 132 completed
Thu Oct 21 08:21:17 2021: BS 133 completed
Thu Oct 21 08:21:26 2021: BS 134 completed
Thu Oct 21 08:21:36 2021: BS 135 completed
Thu Oct 21 08:21:45 2021: BS 136 completed
Thu Oct 21 08:21:54 2021: BS 137 completed
Thu Oct 21 08:22:03 2021: BS 138 completed
Thu Oct 21 08:22:12 2021: BS 139 completed
Thu Oct 21 08:22:21 2021: BS 140 completed
Thu Oct 21 08:22:30 2021: BS 141 completed
Thu Oct 21 08:22:40 2021: BS 142 completed
Thu Oct 21 08:22:49 2021: BS 143 completed
Thu Oct 21 08:22:58 2021: BS 144 completed
Thu Oct 21 08:23:07 2021: BS 145 completed
Thu Oct 21 08:23:16 2021: BS 146 completed
Thu Oct 21 08:23:25 2021: BS 147 completed
Thu Oct 21 08:23:34 2021: BS 148 completed
Thu Oct 21 08:23:44 2021: BS 149 completed
Thu Oct 21 08:23:53 2021: BS 150 completed
Thu Oct 21 08:24:02 2021: BS 151 completed
Thu Oct 21 08:24:11 2021: BS 152 completed
Thu Oct 21 08:24:20 2021: BS 153 completed
Thu Oct 21 08:24:29 2021: BS 154 completed
Thu Oct 21 08:24:38 2021: BS 155 completed
Thu Oct 21 08:24:48 2021: BS 156 completed
Thu Oct 21 08:24:57 2021: BS 157 completed
Thu Oct 21 08:25:06 2021: BS 158 completed
Thu Oct 21 08:25:15 2021: BS 159 completed
Thu Oct 21 08:25:24 2021: BS 160 completed
Thu Oct 21 08:25:33 2021: BS 161 completed
Thu Oct 21 08:25:42 2021: BS 162 completed
Thu Oct 21 08:25:52 2021: BS 163 completed
Thu Oct 21 08:26:01 2021: BS 164 completed
Thu Oct 21 08:26:10 2021: BS 165 completed
Thu Oct 21 08:26:19 2021: BS 166 completed
Thu Oct 21 08:26:28 2021: BS 167 completed
Thu Oct 21 08:26:37 2021: BS 168 completed
Thu Oct 21 08:26:46 2021: BS 169 completed
Thu Oct 21 08:26:56 2021: BS 170 completed
Thu Oct 21 08:27:05 2021: BS 171 completed
Thu Oct 21 08:27:14 2021: BS 172 completed
Thu Oct 21 08:27:23 2021: BS 173 completed
Thu Oct 21 08:27:32 2021: BS 174 completed
Thu Oct 21 08:27:41 2021: BS 175 completed
Thu Oct 21 08:27:50 2021: BS 176 completed
Thu Oct 21 08:28:00 2021: BS 177 completed
Thu Oct 21 08:28:09 2021: BS 178 completed
Thu Oct 21 08:28:18 2021: BS 179 completed
Thu Oct 21 08:28:27 2021: BS 180 completed
Thu Oct 21 08:28:36 2021: BS 181 completed
Thu Oct 21 08:28:45 2021: BS 182 completed
Thu Oct 21 08:28:54 2021: BS 183 completed
Thu Oct 21 08:29:04 2021: BS 184 completed
Thu Oct 21 08:29:13 2021: BS 185 completed
Thu Oct 21 08:29:22 2021: BS 186 completed
Thu Oct 21 08:29:31 2021: BS 187 completed
Thu Oct 21 08:29:40 2021: BS 188 completed
Thu Oct 21 08:29:49 2021: BS 189 completed
Thu Oct 21 08:29:58 2021: BS 190 completed
Thu Oct 21 08:30:08 2021: BS 191 completed
Thu Oct 21 08:30:17 2021: BS 192 completed
Thu Oct 21 08:30:26 2021: BS 193 completed
Thu Oct 21 08:30:35 2021: BS 194 completed
Thu Oct 21 08:30:44 2021: BS 195 completed
Thu Oct 21 08:30:53 2021: BS 196 completed
Thu Oct 21 08:31:02 2021: BS 197 completed
Thu Oct 21 08:31:12 2021: BS 198 completed
Thu Oct 21 08:31:21 2021: BS 199 completed
Thu Oct 21 08:31:30 2021: BS 200 completed
Thu Oct 21 08:31:39 2021: BS 201 completed
Thu Oct 21 08:31:48 2021: BS 202 completed
Thu Oct 21 08:31:57 2021: BS 203 completed
Thu Oct 21 08:32:06 2021: BS 204 completed
Thu Oct 21 08:32:16 2021: BS 205 completed
Thu Oct 21 08:32:25 2021: BS 206 completed
Thu Oct 21 08:32:34 2021: BS 207 completed
Thu Oct 21 08:32:43 2021: BS 208 completed
Thu Oct 21 08:32:52 2021: BS 209 completed
Thu Oct 21 08:33:01 2021: BS 210 completed
Thu Oct 21 08:33:10 2021: BS 211 completed
Thu Oct 21 08:33:20 2021: BS 212 completed
Thu Oct 21 08:33:29 2021: BS 213 completed
Thu Oct 21 08:33:38 2021: BS 214 completed
Thu Oct 21 08:33:47 2021: BS 215 completed
Thu Oct 21 08:33:56 2021: BS 216 completed
Thu Oct 21 08:34:05 2021: BS 217 completed
Thu Oct 21 08:34:14 2021: BS 218 completed
Thu Oct 21 08:34:24 2021: BS 219 completed
Thu Oct 21 08:34:33 2021: BS 220 completed
Thu Oct 21 08:34:42 2021: BS 221 completed
Thu Oct 21 08:34:51 2021: BS 222 completed
Thu Oct 21 08:35:00 2021: BS 223 completed
Thu Oct 21 08:35:09 2021: BS 224 completed
Thu Oct 21 08:35:18 2021: BS 225 completed
Thu Oct 21 08:35:27 2021: FID 1: ADC overflow
Thu Oct 21 08:35:28 2021: BS 226 completed
Thu Oct 21 08:35:37 2021: BS 227 completed
Thu Oct 21 08:35:46 2021: BS 228 completed
Thu Oct 21 08:35:55 2021: BS 229 completed
Thu Oct 21 08:36:04 2021: BS 230 completed
Thu Oct 21 08:36:13 2021: BS 231 completed
Thu Oct 21 08:36:22 2021: BS 232 completed
Thu Oct 21 08:36:32 2021: BS 233 completed
Thu Oct 21 08:36:41 2021: BS 234 completed
Thu Oct 21 08:36:50 2021: BS 235 completed
Thu Oct 21 08:36:59 2021: BS 236 completed
Thu Oct 21 08:37:08 2021: BS 237 completed
Thu Oct 21 08:37:17 2021: BS 238 completed
Thu Oct 21 08:37:26 2021: BS 239 completed
Thu Oct 21 08:37:36 2021: BS 240 completed
Thu Oct 21 08:37:45 2021: BS 241 completed
Thu Oct 21 08:37:54 2021: BS 242 completed
Thu Oct 21 08:38:03 2021: BS 243 completed
Thu Oct 21 08:38:12 2021: BS 244 completed
Thu Oct 21 08:38:21 2021: BS 245 completed
Thu Oct 21 08:38:30 2021: BS 246 completed
Thu Oct 21 08:38:40 2021: BS 247 completed
Thu Oct 21 08:38:49 2021: BS 248 completed
Thu Oct 21 08:38:58 2021: BS 249 completed
Thu Oct 21 08:39:07 2021: BS 250 completed
Thu Oct 21 08:39:16 2021: BS 251 completed
Thu Oct 21 08:39:25 2021: BS 252 completed
Thu Oct 21 08:39:34 2021: BS 253 completed
Thu Oct 21 08:39:44 2021: BS 254 completed
Thu Oct 21 08:39:53 2021: BS 255 completed
Thu Oct 21 08:40:02 2021: BS 256 completed
Thu Oct 21 08:40:11 2021: BS 257 completed
Thu Oct 21 08:40:20 2021: BS 258 completed
Thu Oct 21 08:40:29 2021: BS 259 completed
Thu Oct 21 08:40:38 2021: BS 260 completed
Thu Oct 21 08:40:48 2021: BS 261 completed
Thu Oct 21 08:40:57 2021: BS 262 completed
Thu Oct 21 08:41:06 2021: BS 263 completed
Thu Oct 21 08:41:15 2021: BS 264 completed
Thu Oct 21 08:41:24 2021: BS 265 completed
Thu Oct 21 08:41:33 2021: BS 266 completed
Thu Oct 21 08:41:42 2021: BS 267 completed
Thu Oct 21 08:41:52 2021: BS 268 completed
Thu Oct 21 08:42:01 2021: BS 269 completed
Thu Oct 21 08:42:10 2021: BS 270 completed
Thu Oct 21 08:42:19 2021: BS 271 completed
Thu Oct 21 08:42:28 2021: BS 272 completed
Thu Oct 21 08:42:37 2021: BS 273 completed
Thu Oct 21 08:42:46 2021: BS 274 completed
Thu Oct 21 08:42:56 2021: BS 275 completed
Thu Oct 21 08:43:05 2021: BS 276 completed
Thu Oct 21 08:43:14 2021: BS 277 completed
Thu Oct 21 08:43:23 2021: BS 278 completed
Thu Oct 21 08:43:32 2021: BS 279 completed
Thu Oct 21 08:43:41 2021: BS 280 completed
Thu Oct 21 08:43:50 2021: BS 281 completed
Thu Oct 21 08:44:00 2021: BS 282 completed
Thu Oct 21 08:44:09 2021: BS 283 completed
Thu Oct 21 08:44:18 2021: BS 284 completed
Thu Oct 21 08:44:27 2021: BS 285 completed
Thu Oct 21 08:44:36 2021: BS 286 completed
Thu Oct 21 08:44:45 2021: BS 287 completed
Thu Oct 21 08:44:54 2021: BS 288 completed
Thu Oct 21 08:45:04 2021: BS 289 completed
Thu Oct 21 08:45:13 2021: BS 290 completed
Thu Oct 21 08:45:22 2021: BS 291 completed
Thu Oct 21 08:45:31 2021: BS 292 completed
Thu Oct 21 08:45:40 2021: BS 293 completed
Thu Oct 21 08:45:49 2021: BS 294 completed
Thu Oct 21 08:45:58 2021: BS 295 completed
Thu Oct 21 08:46:08 2021: BS 296 completed
Thu Oct 21 08:46:17 2021: BS 297 completed
Thu Oct 21 08:46:26 2021: BS 298 completed
Thu Oct 21 08:46:35 2021: BS 299 completed
Thu Oct 21 08:46:44 2021: BS 300 completed
Thu Oct 21 08:46:53 2021: BS 301 completed
Thu Oct 21 08:47:02 2021: BS 302 completed
Thu Oct 21 08:47:12 2021: BS 303 completed
Thu Oct 21 08:47:21 2021: BS 304 completed
Thu Oct 21 08:47:30 2021: BS 305 completed
Thu Oct 21 08:47:39 2021: BS 306 completed
Thu Oct 21 08:47:48 2021: BS 307 completed
Thu Oct 21 08:47:57 2021: BS 308 completed
Thu Oct 21 08:48:06 2021: BS 309 completed
Thu Oct 21 08:48:16 2021: BS 310 completed
Thu Oct 21 08:48:25 2021: BS 311 completed
Thu Oct 21 08:48:34 2021: BS 312 completed
Thu Oct 21 08:48:43 2021: BS 313 completed
Thu Oct 21 08:48:52 2021: BS 314 completed
Thu Oct 21 08:49:01 2021: BS 315 completed
Thu Oct 21 08:49:10 2021: BS 316 completed
Thu Oct 21 08:49:20 2021: BS 317 completed
Thu Oct 21 08:49:29 2021: BS 318 completed
Thu Oct 21 08:49:38 2021: BS 319 completed
Thu Oct 21 08:49:47 2021: BS 320 completed
Thu Oct 21 08:49:56 2021: BS 321 completed
Thu Oct 21 08:50:05 2021: BS 322 completed
Thu Oct 21 08:50:14 2021: BS 323 completed
Thu Oct 21 08:50:24 2021: BS 324 completed
Thu Oct 21 08:50:33 2021: BS 325 completed
Thu Oct 21 08:50:42 2021: BS 326 completed
Thu Oct 21 08:50:51 2021: BS 327 completed
Thu Oct 21 08:51:00 2021: BS 328 completed
Thu Oct 21 08:51:09 2021: BS 329 completed
Thu Oct 21 08:51:18 2021: BS 330 completed
Thu Oct 21 08:51:28 2021: BS 331 completed
Thu Oct 21 08:51:37 2021: BS 332 completed
Thu Oct 21 08:51:46 2021: BS 333 completed
Thu Oct 21 08:51:55 2021: BS 334 completed
Thu Oct 21 08:52:04 2021: BS 335 completed
Thu Oct 21 08:52:13 2021: BS 336 completed
Thu Oct 21 08:52:22 2021: BS 337 completed
Thu Oct 21 08:52:32 2021: BS 338 completed
Thu Oct 21 08:52:41 2021: BS 339 completed
Thu Oct 21 08:52:50 2021: BS 340 completed
Thu Oct 21 08:52:59 2021: BS 341 completed
Thu Oct 21 08:53:08 2021: BS 342 completed
Thu Oct 21 08:53:17 2021: BS 343 completed
Thu Oct 21 08:53:26 2021: BS 344 completed
Thu Oct 21 08:53:36 2021: BS 345 completed
Thu Oct 21 08:53:45 2021: BS 346 completed
Thu Oct 21 08:53:54 2021: BS 347 completed
Thu Oct 21 08:54:03 2021: BS 348 completed
Thu Oct 21 08:54:12 2021: BS 349 completed
Thu Oct 21 08:54:21 2021: BS 350 completed
Thu Oct 21 08:54:30 2021: BS 351 completed
Thu Oct 21 08:54:40 2021: BS 352 completed
Thu Oct 21 08:54:49 2021: BS 353 completed
Thu Oct 21 08:54:58 2021: BS 354 completed
Thu Oct 21 08:55:07 2021: BS 355 completed
Thu Oct 21 08:55:16 2021: BS 356 completed
Thu Oct 21 08:55:25 2021: BS 357 completed
Thu Oct 21 08:55:34 2021: BS 358 completed
Thu Oct 21 08:55:44 2021: BS 359 completed
Thu Oct 21 08:55:53 2021: BS 360 completed
Thu Oct 21 08:56:02 2021: BS 361 completed
Thu Oct 21 08:56:11 2021: BS 362 completed
Thu Oct 21 08:56:20 2021: BS 363 completed
Thu Oct 21 08:56:29 2021: BS 364 completed
Thu Oct 21 08:56:38 2021: BS 365 completed
Thu Oct 21 08:56:48 2021: BS 366 completed
Thu Oct 21 08:56:57 2021: BS 367 completed
Thu Oct 21 08:57:06 2021: BS 368 completed
Thu Oct 21 08:57:15 2021: BS 369 completed
Thu Oct 21 08:57:24 2021: BS 370 completed
Thu Oct 21 08:57:33 2021: BS 371 completed
Thu Oct 21 08:57:42 2021: BS 372 completed
Thu Oct 21 08:57:52 2021: BS 373 completed
Thu Oct 21 08:58:01 2021: BS 374 completed
Thu Oct 21 08:58:10 2021: BS 375 completed
Thu Oct 21 08:58:19 2021: BS 376 completed
Thu Oct 21 08:58:28 2021: BS 377 completed
Thu Oct 21 08:58:37 2021: BS 378 completed
Thu Oct 21 08:58:46 2021: BS 379 completed
Thu Oct 21 08:58:56 2021: BS 380 completed
Thu Oct 21 08:59:05 2021: BS 381 completed
Thu Oct 21 08:59:14 2021: BS 382 completed
Thu Oct 21 08:59:23 2021: BS 383 completed
Thu Oct 21 08:59:32 2021: BS 384 completed
Thu Oct 21 08:59:41 2021: BS 385 completed
Thu Oct 21 08:59:50 2021: BS 386 completed
Thu Oct 21 09:00:00 2021: BS 387 completed
Thu Oct 21 09:00:09 2021: BS 388 completed
Thu Oct 21 09:00:18 2021: BS 389 completed
Thu Oct 21 09:00:27 2021: BS 390 completed
Thu Oct 21 09:00:36 2021: BS 391 completed
Thu Oct 21 09:00:45 2021: BS 392 completed
Thu Oct 21 09:00:54 2021: BS 393 completed
Thu Oct 21 09:01:04 2021: BS 394 completed
Thu Oct 21 09:01:13 2021: BS 395 completed
Thu Oct 21 09:01:22 2021: BS 396 completed
Thu Oct 21 09:01:31 2021: BS 397 completed
Thu Oct 21 09:01:40 2021: BS 398 completed
Thu Oct 21 09:01:49 2021: BS 399 completed
Thu Oct 21 09:01:58 2021: BS 400 completed
Thu Oct 21 09:02:08 2021: BS 401 completed
Thu Oct 21 09:02:17 2021: BS 402 completed
Thu Oct 21 09:02:26 2021: BS 403 completed
Thu Oct 21 09:02:35 2021: BS 404 completed
Thu Oct 21 09:02:44 2021: BS 405 completed
Thu Oct 21 09:02:53 2021: BS 406 completed
Thu Oct 21 09:03:02 2021: BS 407 completed
Thu Oct 21 09:03:12 2021: BS 408 completed
Thu Oct 21 09:03:21 2021: BS 409 completed
Thu Oct 21 09:03:30 2021: BS 410 completed
Thu Oct 21 09:03:39 2021: BS 411 completed
Thu Oct 21 09:03:48 2021: BS 412 completed
Thu Oct 21 09:03:57 2021: BS 413 completed
Thu Oct 21 09:04:06 2021: BS 414 completed
Thu Oct 21 09:04:16 2021: BS 415 completed
Thu Oct 21 09:04:25 2021: BS 416 completed
Thu Oct 21 09:04:34 2021: BS 417 completed
Thu Oct 21 09:04:43 2021: BS 418 completed
Thu Oct 21 09:04:52 2021: BS 419 completed
Thu Oct 21 09:05:01 2021: BS 420 completed
Thu Oct 21 09:05:10 2021: BS 421 completed
Thu Oct 21 09:05:20 2021: BS 422 completed
Thu Oct 21 09:05:29 2021: BS 423 completed
Thu Oct 21 09:05:38 2021: BS 424 completed
Thu Oct 21 09:05:47 2021: BS 425 completed
Thu Oct 21 09:05:56 2021: BS 426 completed
Thu Oct 21 09:06:05 2021: BS 427 completed
Thu Oct 21 09:06:14 2021: BS 428 completed
Thu Oct 21 09:06:24 2021: BS 429 completed
Thu Oct 21 09:06:33 2021: BS 430 completed
Thu Oct 21 09:06:42 2021: BS 431 completed
Thu Oct 21 09:06:51 2021: BS 432 completed
Thu Oct 21 09:07:00 2021: BS 433 completed
Thu Oct 21 09:07:09 2021: BS 434 completed
Thu Oct 21 09:07:18 2021: BS 435 completed
Thu Oct 21 09:07:28 2021: BS 436 completed
Thu Oct 21 09:07:37 2021: BS 437 completed
Thu Oct 21 09:07:46 2021: BS 438 completed
Thu Oct 21 09:07:55 2021: BS 439 completed
Thu Oct 21 09:08:04 2021: BS 440 completed
Thu Oct 21 09:08:13 2021: BS 441 completed
Thu Oct 21 09:08:22 2021: BS 442 completed
Thu Oct 21 09:08:32 2021: BS 443 completed
Thu Oct 21 09:08:41 2021: BS 444 completed
Thu Oct 21 09:08:50 2021: BS 445 completed
Thu Oct 21 09:08:59 2021: BS 446 completed
Thu Oct 21 09:09:08 2021: BS 447 completed
Thu Oct 21 09:09:17 2021: BS 448 completed
Thu Oct 21 09:09:26 2021: BS 449 completed
Thu Oct 21 09:09:36 2021: BS 450 completed
Thu Oct 21 09:09:45 2021: BS 451 completed
Thu Oct 21 09:09:54 2021: BS 452 completed
Thu Oct 21 09:10:03 2021: BS 453 completed
Thu Oct 21 09:10:12 2021: BS 454 completed
Thu Oct 21 09:10:21 2021: BS 455 completed
Thu Oct 21 09:10:30 2021: BS 456 completed
Thu Oct 21 09:10:40 2021: BS 457 completed
Thu Oct 21 09:10:49 2021: BS 458 completed
Thu Oct 21 09:10:58 2021: BS 459 completed
Thu Oct 21 09:11:07 2021: BS 460 completed
Thu Oct 21 09:11:16 2021: BS 461 completed
Thu Oct 21 09:11:25 2021: BS 462 completed
Thu Oct 21 09:11:34 2021: BS 463 completed
Thu Oct 21 09:11:44 2021: BS 464 completed
Thu Oct 21 09:11:53 2021: BS 465 completed
Thu Oct 21 09:12:02 2021: BS 466 completed
Thu Oct 21 09:12:11 2021: BS 467 completed
Thu Oct 21 09:12:20 2021: BS 468 completed
Thu Oct 21 09:12:29 2021: BS 469 completed
Thu Oct 21 09:12:38 2021: BS 470 completed
Thu Oct 21 09:12:48 2021: BS 471 completed
Thu Oct 21 09:12:57 2021: BS 472 completed
Thu Oct 21 09:13:06 2021: BS 473 completed
Thu Oct 21 09:13:15 2021: BS 474 completed
Thu Oct 21 09:13:24 2021: BS 475 completed
Thu Oct 21 09:13:33 2021: BS 476 completed
Thu Oct 21 09:13:42 2021: BS 477 completed
Thu Oct 21 09:13:52 2021: BS 478 completed
Thu Oct 21 09:14:01 2021: BS 479 completed
Thu Oct 21 09:14:10 2021: BS 480 completed
Thu Oct 21 09:14:19 2021: BS 481 completed
Thu Oct 21 09:14:28 2021: BS 482 completed
Thu Oct 21 09:14:37 2021: BS 483 completed
Thu Oct 21 09:14:46 2021: BS 484 completed
Thu Oct 21 09:14:56 2021: BS 485 completed
Thu Oct 21 09:15:05 2021: BS 486 completed
Thu Oct 21 09:15:14 2021: BS 487 completed
Thu Oct 21 09:15:23 2021: BS 488 completed
Thu Oct 21 09:15:32 2021: BS 489 completed
Thu Oct 21 09:15:41 2021: BS 490 completed
Thu Oct 21 09:15:50 2021: BS 491 completed
Thu Oct 21 09:16:00 2021: BS 492 completed
Thu Oct 21 09:16:09 2021: BS 493 completed
Thu Oct 21 09:16:18 2021: BS 494 completed
Thu Oct 21 09:16:27 2021: BS 495 completed
Thu Oct 21 09:16:36 2021: BS 496 completed
Thu Oct 21 09:16:45 2021: BS 497 completed
Thu Oct 21 09:16:54 2021: BS 498 completed
Thu Oct 21 09:17:04 2021: BS 499 completed
Thu Oct 21 09:17:13 2021: BS 500 completed
Thu Oct 21 09:17:22 2021: BS 501 completed
