# Supplementary material for: Total syntheses of Tetrodotoxin and 9-epiTetrodotoxin
Source: Nat Commun. 2024 Jan 23;15:679. doi: 10.1038/s41467-024-45037-0 (PMC10806222; doi:10.1038/s41467-024-45037-0)
Supplement: Supplementary file 4 — Source Data [file 41467_2024_45037_MOESM4_ESM.zip › Surce Data 20231213/Surce Data New/NMR Source Data/Compound12-HNMR/log]

Thu Oct 21 07:17:28 2021: Experiment started
Thu Oct 21 07:17:45 2021: BS 1 completed
Thu Oct 21 07:18:00 2021: BS 2 completed
Thu Oct 21 07:18:14 2021: BS 3 completed
Thu Oct 21 07:18:28 2021: BS 4 completed
Thu Oct 21 07:18:42 2021: BS 5 completed
Thu Oct 21 07:18:57 2021: BS 6 completed
Thu Oct 21 07:19:11 2021: BS 7 completed
Thu Oct 21 07:19:25 2021: BS 8 completed
Thu Oct 21 07:19:39 2021: BS 9 completed
Thu Oct 21 07:19:54 2021: BS 10 completed
Thu Oct 21 07:20:08 2021: BS 11 completed
Thu Oct 21 07:20:22 2021: BS 12 completed
Thu Oct 21 07:20:36 2021: BS 13 completed
Thu Oct 21 07:20:51 2021: BS 14 completed
Thu Oct 21 07:21:05 2021: BS 15 completed
Thu Oct 21 07:21:19 2021: Acquisition complete
