# Supplementary material for: Total syntheses of Tetrodotoxin and 9-epiTetrodotoxin
Source: Nat Commun. 2024 Jan 23;15:679. doi: 10.1038/s41467-024-45037-0 (PMC10806222; doi:10.1038/s41467-024-45037-0)
Supplement: Supplementary file 4 — Source Data [file 41467_2024_45037_MOESM4_ESM.zip › Surce Data 20231213/Surce Data New/NMR Source Data/Compound13-HNMR/log]

Fri Mar  4 06:34:03 2022: Experiment started
Fri Mar  4 06:34:21 2022: BS 1 completed
Fri Mar  4 06:34:35 2022: BS 2 completed
Fri Mar  4 06:34:50 2022: BS 3 completed
Fri Mar  4 06:35:04 2022: BS 4 completed
Fri Mar  4 06:35:18 2022: BS 5 completed
Fri Mar  4 06:35:32 2022: BS 6 completed
Fri Mar  4 06:35:47 2022: BS 7 completed
Fri Mar  4 06:36:01 2022: BS 8 completed
Fri Mar  4 06:36:15 2022: BS 9 completed
Fri Mar  4 06:36:29 2022: BS 10 completed
