# Supplementary material for: Total syntheses of Tetrodotoxin and 9-epiTetrodotoxin
Source: Nat Commun. 2024 Jan 23;15:679. doi: 10.1038/s41467-024-45037-0 (PMC10806222; doi:10.1038/s41467-024-45037-0)
Supplement: Supplementary file 4 — Source Data [file 41467_2024_45037_MOESM4_ESM.zip › Surce Data 20231213/Surce Data New/NMR Source Data/Compound14a-CNMR/log]

Sun Feb  6 13:36:28 2022: Experiment started
Sun Feb  6 13:36:40 2022: BS 1 completed
Sun Feb  6 13:36:49 2022: BS 2 completed
Sun Feb  6 13:36:59 2022: BS 3 completed
Sun Feb  6 13:37:08 2022: BS 4 completed
Sun Feb  6 13:37:17 2022: BS 5 completed
Sun Feb  6 13:37:26 2022: BS 6 completed
Sun Feb  6 13:37:35 2022: BS 7 completed
Sun Feb  6 13:37:44 2022: BS 8 completed
Sun Feb  6 13:37:53 2022: BS 9 completed
Sun Feb  6 13:38:03 2022: BS 10 completed
Sun Feb  6 13:38:12 2022: BS 11 completed
Sun Feb  6 13:38:21 2022: BS 12 completed
Sun Feb  6 13:38:30 2022: BS 13 completed
Sun Feb  6 13:38:39 2022: BS 14 completed
Sun Feb  6 13:38:48 2022: BS 15 completed
Sun Feb  6 13:38:57 2022: BS 16 completed
Sun Feb  6 13:39:07 2022: BS 17 completed
Sun Feb  6 13:39:16 2022: BS 18 completed
Sun Feb  6 13:39:25 2022: BS 19 completed
Sun Feb  6 13:39:34 2022: BS 20 completed
Sun Feb  6 13:39:43 2022: BS 21 completed
Sun Feb  6 13:39:52 2022: BS 22 completed
Sun Feb  6 13:40:01 2022: BS 23 completed
Sun Feb  6 13:40:11 2022: BS 24 completed
Sun Feb  6 13:40:20 2022: BS 25 completed
Sun Feb  6 13:40:29 2022: BS 26 completed
Sun Feb  6 13:40:38 2022: BS 27 completed
Sun Feb  6 13:40:47 2022: BS 28 completed
Sun Feb  6 13:40:56 2022: BS 29 completed
Sun Feb  6 13:41:05 2022: BS 30 completed
Sun Feb  6 13:41:15 2022: BS 31 completed
Sun Feb  6 13:41:24 2022: BS 32 completed
Sun Feb  6 13:41:33 2022: BS 33 completed
Sun Feb  6 13:41:42 2022: BS 34 completed
Sun Feb  6 13:41:51 2022: BS 35 completed
Sun Feb  6 13:42:00 2022: BS 36 completed
Sun Feb  6 13:42:09 2022: BS 37 completed
Sun Feb  6 13:42:19 2022: BS 38 completed
Sun Feb  6 13:42:28 2022: BS 39 completed
Sun Feb  6 13:42:37 2022: BS 40 completed
Sun Feb  6 13:42:46 2022: BS 41 completed
Sun Feb  6 13:42:55 2022: BS 42 completed
Sun Feb  6 13:43:04 2022: BS 43 completed
Sun Feb  6 13:43:13 2022: BS 44 completed
Sun Feb  6 13:43:23 2022: BS 45 completed
Sun Feb  6 13:43:32 2022: BS 46 completed
Sun Feb  6 13:43:41 2022: BS 47 completed
Sun Feb  6 13:43:50 2022: BS 48 completed
Sun Feb  6 13:43:59 2022: BS 49 completed
Sun Feb  6 13:44:08 2022: BS 50 completed
Sun Feb  6 13:44:17 2022: BS 51 completed
Sun Feb  6 13:44:27 2022: BS 52 completed
Sun Feb  6 13:44:36 2022: BS 53 completed
Sun Feb  6 13:44:45 2022: BS 54 completed
Sun Feb  6 13:44:54 2022: FID 1: ADC overflow
Sun Feb  6 13:44:54 2022: BS 55 completed
Sun Feb  6 13:45:03 2022: BS 56 completed
Sun Feb  6 13:45:12 2022: BS 57 completed
Sun Feb  6 13:45:21 2022: BS 58 completed
Sun Feb  6 13:45:31 2022: BS 59 completed
Sun Feb  6 13:45:40 2022: BS 60 completed
Sun Feb  6 13:45:49 2022: BS 61 completed
Sun Feb  6 13:45:58 2022: BS 62 completed
Sun Feb  6 13:46:07 2022: BS 63 completed
Sun Feb  6 13:46:16 2022: BS 64 completed
Sun Feb  6 13:46:25 2022: BS 65 completed
Sun Feb  6 13:46:35 2022: BS 66 completed
Sun Feb  6 13:46:44 2022: BS 67 completed
Sun Feb  6 13:46:53 2022: BS 68 completed
Sun Feb  6 13:47:02 2022: BS 69 completed
Sun Feb  6 13:47:11 2022: BS 70 completed
Sun Feb  6 13:47:20 2022: BS 71 completed
Sun Feb  6 13:47:29 2022: BS 72 completed
Sun Feb  6 13:47:39 2022: BS 73 completed
Sun Feb  6 13:47:48 2022: BS 74 completed
Sun Feb  6 13:47:57 2022: BS 75 completed
Sun Feb  6 13:48:06 2022: BS 76 completed
Sun Feb  6 13:48:15 2022: BS 77 completed
Sun Feb  6 13:48:24 2022: BS 78 completed
Sun Feb  6 13:48:33 2022: BS 79 completed
Sun Feb  6 13:48:43 2022: BS 80 completed
Sun Feb  6 13:48:52 2022: BS 81 completed
Sun Feb  6 13:49:01 2022: BS 82 completed
Sun Feb  6 13:49:10 2022: BS 83 completed
Sun Feb  6 13:49:19 2022: BS 84 completed
Sun Feb  6 13:49:28 2022: BS 85 completed
Sun Feb  6 13:49:37 2022: BS 86 completed
Sun Feb  6 13:49:47 2022: BS 87 completed
Sun Feb  6 13:49:56 2022: BS 88 completed
Sun Feb  6 13:50:05 2022: BS 89 completed
Sun Feb  6 13:50:14 2022: BS 90 completed
Sun Feb  6 13:50:23 2022: BS 91 completed
Sun Feb  6 13:50:32 2022: BS 92 completed
Sun Feb  6 13:50:41 2022: BS 93 completed
Sun Feb  6 13:50:51 2022: BS 94 completed
Sun Feb  6 13:51:00 2022: BS 95 completed
Sun Feb  6 13:51:09 2022: BS 96 completed
Sun Feb  6 13:51:18 2022: BS 97 completed
Sun Feb  6 13:51:27 2022: BS 98 completed
Sun Feb  6 13:51:36 2022: BS 99 completed
Sun Feb  6 13:51:45 2022: BS 100 completed
Sun Feb  6 13:51:55 2022: BS 101 completed
Sun Feb  6 13:52:04 2022: BS 102 completed
Sun Feb  6 13:52:13 2022: BS 103 completed
Sun Feb  6 13:52:22 2022: BS 104 completed
Sun Feb  6 13:52:31 2022: BS 105 completed
Sun Feb  6 13:52:40 2022: BS 106 completed
Sun Feb  6 13:52:49 2022: BS 107 completed
Sun Feb  6 13:52:59 2022: BS 108 completed
Sun Feb  6 13:53:08 2022: BS 109 completed
Sun Feb  6 13:53:17 2022: BS 110 completed
Sun Feb  6 13:53:26 2022: BS 111 completed
Sun Feb  6 13:53:35 2022: BS 112 completed
Sun Feb  6 13:53:44 2022: BS 113 completed
Sun Feb  6 13:53:53 2022: BS 114 completed
Sun Feb  6 13:54:03 2022: BS 115 completed
Sun Feb  6 13:54:12 2022: BS 116 completed
Sun Feb  6 13:54:21 2022: BS 117 completed
Sun Feb  6 13:54:30 2022: BS 118 completed
Sun Feb  6 13:54:39 2022: BS 119 completed
Sun Feb  6 13:54:48 2022: BS 120 completed
Sun Feb  6 13:54:57 2022: BS 121 completed
Sun Feb  6 13:55:07 2022: BS 122 completed
Sun Feb  6 13:55:16 2022: BS 123 completed
Sun Feb  6 13:55:25 2022: BS 124 completed
Sun Feb  6 13:55:34 2022: BS 125 completed
Sun Feb  6 13:55:43 2022: BS 126 completed
Sun Feb  6 13:55:52 2022: BS 127 completed
Sun Feb  6 13:56:01 2022: BS 128 completed
Sun Feb  6 13:56:11 2022: BS 129 completed
Sun Feb  6 13:56:20 2022: BS 130 completed
Sun Feb  6 13:56:29 2022: BS 131 completed
Sun Feb  6 13:56:38 2022: BS 132 completed
Sun Feb  6 13:56:47 2022: BS 133 completed
Sun Feb  6 13:56:56 2022: BS 134 completed
Sun Feb  6 13:57:05 2022: BS 135 completed
Sun Feb  6 13:57:15 2022: BS 136 completed
Sun Feb  6 13:57:24 2022: BS 137 completed
Sun Feb  6 13:57:33 2022: BS 138 completed
Sun Feb  6 13:57:42 2022: BS 139 completed
Sun Feb  6 13:57:51 2022: BS 140 completed
Sun Feb  6 13:58:00 2022: BS 141 completed
Sun Feb  6 13:58:09 2022: BS 142 completed
Sun Feb  6 13:58:19 2022: BS 143 completed
Sun Feb  6 13:58:28 2022: BS 144 completed
Sun Feb  6 13:58:37 2022: BS 145 completed
Sun Feb  6 13:58:46 2022: BS 146 completed
Sun Feb  6 13:58:55 2022: BS 147 completed
Sun Feb  6 13:59:04 2022: BS 148 completed
Sun Feb  6 13:59:13 2022: BS 149 completed
Sun Feb  6 13:59:23 2022: BS 150 completed
Sun Feb  6 13:59:32 2022: BS 151 completed
Sun Feb  6 13:59:41 2022: BS 152 completed
Sun Feb  6 13:59:50 2022: BS 153 completed
Sun Feb  6 13:59:59 2022: BS 154 completed
Sun Feb  6 14:00:08 2022: BS 155 completed
Sun Feb  6 14:00:17 2022: BS 156 completed
Sun Feb  6 14:00:27 2022: BS 157 completed
Sun Feb  6 14:00:36 2022: BS 158 completed
Sun Feb  6 14:00:45 2022: BS 159 completed
Sun Feb  6 14:00:54 2022: BS 160 completed
Sun Feb  6 14:01:03 2022: BS 161 completed
Sun Feb  6 14:01:12 2022: BS 162 completed
Sun Feb  6 14:01:21 2022: BS 163 completed
Sun Feb  6 14:01:31 2022: BS 164 completed
Sun Feb  6 14:01:40 2022: BS 165 completed
Sun Feb  6 14:01:49 2022: BS 166 completed
Sun Feb  6 14:01:58 2022: BS 167 completed
Sun Feb  6 14:02:07 2022: BS 168 completed
Sun Feb  6 14:02:16 2022: BS 169 completed
Sun Feb  6 14:02:25 2022: BS 170 completed
Sun Feb  6 14:02:35 2022: BS 171 completed
Sun Feb  6 14:02:44 2022: BS 172 completed
Sun Feb  6 14:02:53 2022: BS 173 completed
Sun Feb  6 14:03:02 2022: BS 174 completed
Sun Feb  6 14:03:11 2022: BS 175 completed
Sun Feb  6 14:03:20 2022: BS 176 completed
Sun Feb  6 14:03:29 2022: BS 177 completed
Sun Feb  6 14:03:39 2022: BS 178 completed
Sun Feb  6 14:03:48 2022: BS 179 completed
Sun Feb  6 14:03:57 2022: BS 180 completed
Sun Feb  6 14:04:06 2022: BS 181 completed
Sun Feb  6 14:04:15 2022: BS 182 completed
Sun Feb  6 14:04:24 2022: BS 183 completed
Sun Feb  6 14:04:33 2022: BS 184 completed
Sun Feb  6 14:04:43 2022: BS 185 completed
Sun Feb  6 14:04:52 2022: BS 186 completed
Sun Feb  6 14:05:01 2022: BS 187 completed
Sun Feb  6 14:05:10 2022: BS 188 completed
Sun Feb  6 14:05:19 2022: BS 189 completed
Sun Feb  6 14:05:28 2022: BS 190 completed
Sun Feb  6 14:05:37 2022: BS 191 completed
Sun Feb  6 14:05:47 2022: BS 192 completed
Sun Feb  6 14:05:56 2022: BS 193 completed
Sun Feb  6 14:06:05 2022: BS 194 completed
Sun Feb  6 14:06:14 2022: BS 195 completed
Sun Feb  6 14:06:23 2022: BS 196 completed
Sun Feb  6 14:06:32 2022: BS 197 completed
Sun Feb  6 14:06:41 2022: BS 198 completed
Sun Feb  6 14:06:51 2022: BS 199 completed
Sun Feb  6 14:07:00 2022: BS 200 completed
Sun Feb  6 14:07:09 2022: BS 201 completed
Sun Feb  6 14:07:18 2022: BS 202 completed
Sun Feb  6 14:07:27 2022: BS 203 completed
Sun Feb  6 14:07:36 2022: BS 204 completed
Sun Feb  6 14:07:45 2022: BS 205 completed
Sun Feb  6 14:07:55 2022: BS 206 completed
Sun Feb  6 14:08:04 2022: BS 207 completed
Sun Feb  6 14:08:13 2022: BS 208 completed
Sun Feb  6 14:08:22 2022: BS 209 completed
Sun Feb  6 14:08:31 2022: BS 210 completed
Sun Feb  6 14:08:40 2022: BS 211 completed
Sun Feb  6 14:08:49 2022: BS 212 completed
Sun Feb  6 14:08:59 2022: BS 213 completed
Sun Feb  6 14:09:08 2022: BS 214 completed
Sun Feb  6 14:09:17 2022: BS 215 completed
Sun Feb  6 14:09:26 2022: BS 216 completed
Sun Feb  6 14:09:35 2022: BS 217 completed
Sun Feb  6 14:09:44 2022: BS 218 completed
Sun Feb  6 14:09:53 2022: BS 219 completed
Sun Feb  6 14:10:03 2022: BS 220 completed
Sun Feb  6 14:10:12 2022: BS 221 completed
Sun Feb  6 14:10:21 2022: BS 222 completed
Sun Feb  6 14:10:30 2022: BS 223 completed
Sun Feb  6 14:10:39 2022: BS 224 completed
Sun Feb  6 14:10:48 2022: BS 225 completed
Sun Feb  6 14:10:57 2022: BS 226 completed
Sun Feb  6 14:11:07 2022: BS 227 completed
Sun Feb  6 14:11:16 2022: BS 228 completed
Sun Feb  6 14:11:25 2022: BS 229 completed
Sun Feb  6 14:11:34 2022: BS 230 completed
Sun Feb  6 14:11:43 2022: BS 231 completed
Sun Feb  6 14:11:52 2022: BS 232 completed
Sun Feb  6 14:12:01 2022: BS 233 completed
Sun Feb  6 14:12:11 2022: BS 234 completed
Sun Feb  6 14:12:20 2022: BS 235 completed
Sun Feb  6 14:12:29 2022: BS 236 completed
Sun Feb  6 14:12:38 2022: BS 237 completed
Sun Feb  6 14:12:47 2022: BS 238 completed
Sun Feb  6 14:12:56 2022: BS 239 completed
Sun Feb  6 14:13:05 2022: BS 240 completed
Sun Feb  6 14:13:15 2022: BS 241 completed
Sun Feb  6 14:13:24 2022: BS 242 completed
Sun Feb  6 14:13:33 2022: BS 243 completed
Sun Feb  6 14:13:42 2022: BS 244 completed
Sun Feb  6 14:13:51 2022: BS 245 completed
Sun Feb  6 14:14:00 2022: BS 246 completed
Sun Feb  6 14:14:09 2022: BS 247 completed
Sun Feb  6 14:14:19 2022: BS 248 completed
Sun Feb  6 14:14:28 2022: BS 249 completed
Sun Feb  6 14:14:37 2022: BS 250 completed
Sun Feb  6 14:14:46 2022: BS 251 completed
Sun Feb  6 14:14:55 2022: BS 252 completed
Sun Feb  6 14:15:04 2022: BS 253 completed
Sun Feb  6 14:15:13 2022: BS 254 completed
Sun Feb  6 14:15:23 2022: BS 255 completed
Sun Feb  6 14:15:32 2022: BS 256 completed
Sun Feb  6 14:15:41 2022: BS 257 completed
Sun Feb  6 14:15:50 2022: BS 258 completed
Sun Feb  6 14:15:59 2022: BS 259 completed
Sun Feb  6 14:16:08 2022: BS 260 completed
Sun Feb  6 14:16:17 2022: BS 261 completed
Sun Feb  6 14:16:27 2022: BS 262 completed
Sun Feb  6 14:16:36 2022: BS 263 completed
Sun Feb  6 14:16:45 2022: BS 264 completed
Sun Feb  6 14:16:54 2022: BS 265 completed
Sun Feb  6 14:17:03 2022: BS 266 completed
Sun Feb  6 14:17:12 2022: BS 267 completed
Sun Feb  6 14:17:21 2022: BS 268 completed
Sun Feb  6 14:17:31 2022: BS 269 completed
Sun Feb  6 14:17:40 2022: BS 270 completed
Sun Feb  6 14:17:49 2022: BS 271 completed
Sun Feb  6 14:17:58 2022: BS 272 completed
Sun Feb  6 14:18:07 2022: BS 273 completed
Sun Feb  6 14:18:16 2022: BS 274 completed
Sun Feb  6 14:18:25 2022: BS 275 completed
Sun Feb  6 14:18:35 2022: BS 276 completed
Sun Feb  6 14:18:44 2022: BS 277 completed
Sun Feb  6 14:18:53 2022: BS 278 completed
Sun Feb  6 14:19:02 2022: BS 279 completed
Sun Feb  6 14:19:11 2022: BS 280 completed
Sun Feb  6 14:19:20 2022: BS 281 completed
Sun Feb  6 14:19:29 2022: BS 282 completed
Sun Feb  6 14:19:39 2022: BS 283 completed
Sun Feb  6 14:19:48 2022: BS 284 completed
Sun Feb  6 14:19:57 2022: BS 285 completed
Sun Feb  6 14:20:06 2022: BS 286 completed
Sun Feb  6 14:20:15 2022: BS 287 completed
Sun Feb  6 14:20:24 2022: BS 288 completed
Sun Feb  6 14:20:33 2022: BS 289 completed
Sun Feb  6 14:20:43 2022: BS 290 completed
Sun Feb  6 14:20:52 2022: BS 291 completed
Sun Feb  6 14:21:01 2022: BS 292 completed
Sun Feb  6 14:21:10 2022: BS 293 completed
Sun Feb  6 14:21:19 2022: BS 294 completed
Sun Feb  6 14:21:28 2022: BS 295 completed
Sun Feb  6 14:21:37 2022: BS 296 completed
Sun Feb  6 14:21:47 2022: BS 297 completed
Sun Feb  6 14:21:56 2022: BS 298 completed
Sun Feb  6 14:22:05 2022: BS 299 completed
Sun Feb  6 14:22:14 2022: BS 300 completed
Sun Feb  6 14:22:23 2022: BS 301 completed
Sun Feb  6 14:22:32 2022: BS 302 completed
Sun Feb  6 14:22:41 2022: BS 303 completed
Sun Feb  6 14:22:51 2022: BS 304 completed
Sun Feb  6 14:23:00 2022: BS 305 completed
Sun Feb  6 14:23:09 2022: BS 306 completed
Sun Feb  6 14:23:18 2022: BS 307 completed
Sun Feb  6 14:23:27 2022: BS 308 completed
Sun Feb  6 14:23:36 2022: BS 309 completed
Sun Feb  6 14:23:45 2022: BS 310 completed
Sun Feb  6 14:23:55 2022: BS 311 completed
Sun Feb  6 14:24:04 2022: BS 312 completed
Sun Feb  6 14:24:13 2022: BS 313 completed
Sun Feb  6 14:24:22 2022: BS 314 completed
Sun Feb  6 14:24:31 2022: BS 315 completed
Sun Feb  6 14:24:40 2022: BS 316 completed
Sun Feb  6 14:24:49 2022: BS 317 completed
Sun Feb  6 14:24:59 2022: BS 318 completed
Sun Feb  6 14:25:08 2022: BS 319 completed
Sun Feb  6 14:25:17 2022: BS 320 completed
Sun Feb  6 14:25:26 2022: BS 321 completed
Sun Feb  6 14:25:35 2022: BS 322 completed
Sun Feb  6 14:25:44 2022: BS 323 completed
Sun Feb  6 14:25:53 2022: BS 324 completed
Sun Feb  6 14:26:03 2022: BS 325 completed
Sun Feb  6 14:26:12 2022: BS 326 completed
Sun Feb  6 14:26:21 2022: BS 327 completed
Sun Feb  6 14:26:30 2022: BS 328 completed
Sun Feb  6 14:26:39 2022: BS 329 completed
Sun Feb  6 14:26:48 2022: BS 330 completed
Sun Feb  6 14:26:57 2022: BS 331 completed
Sun Feb  6 14:27:06 2022: BS 332 completed
Sun Feb  6 14:27:16 2022: BS 333 completed
Sun Feb  6 14:27:25 2022: BS 334 completed
Sun Feb  6 14:27:34 2022: BS 335 completed
Sun Feb  6 14:27:43 2022: BS 336 completed
Sun Feb  6 14:27:52 2022: BS 337 completed
Sun Feb  6 14:28:01 2022: BS 338 completed
Sun Feb  6 14:28:10 2022: BS 339 completed
Sun Feb  6 14:28:20 2022: BS 340 completed
Sun Feb  6 14:28:29 2022: BS 341 completed
Sun Feb  6 14:28:38 2022: BS 342 completed
Sun Feb  6 14:28:47 2022: BS 343 completed
Sun Feb  6 14:28:56 2022: BS 344 completed
Sun Feb  6 14:29:05 2022: BS 345 completed
Sun Feb  6 14:29:14 2022: BS 346 completed
Sun Feb  6 14:29:24 2022: BS 347 completed
Sun Feb  6 14:29:33 2022: BS 348 completed
Sun Feb  6 14:29:42 2022: BS 349 completed
Sun Feb  6 14:29:51 2022: BS 350 completed
Sun Feb  6 14:30:00 2022: BS 351 completed
Sun Feb  6 14:30:09 2022: BS 352 completed
Sun Feb  6 14:30:18 2022: BS 353 completed
Sun Feb  6 14:30:28 2022: BS 354 completed
Sun Feb  6 14:30:37 2022: BS 355 completed
Sun Feb  6 14:30:46 2022: BS 356 completed
Sun Feb  6 14:30:55 2022: BS 357 completed
Sun Feb  6 14:31:04 2022: BS 358 completed
Sun Feb  6 14:31:13 2022: BS 359 completed
Sun Feb  6 14:31:22 2022: BS 360 completed
Sun Feb  6 14:31:32 2022: BS 361 completed
Sun Feb  6 14:31:41 2022: BS 362 completed
Sun Feb  6 14:31:50 2022: BS 363 completed
Sun Feb  6 14:31:59 2022: BS 364 completed
Sun Feb  6 14:32:08 2022: BS 365 completed
Sun Feb  6 14:32:17 2022: BS 366 completed
Sun Feb  6 14:32:26 2022: BS 367 completed
Sun Feb  6 14:32:36 2022: BS 368 completed
Sun Feb  6 14:32:45 2022: BS 369 completed
Sun Feb  6 14:32:54 2022: BS 370 completed
Sun Feb  6 14:33:03 2022: BS 371 completed
Sun Feb  6 14:33:12 2022: BS 372 completed
Sun Feb  6 14:33:21 2022: BS 373 completed
Sun Feb  6 14:33:30 2022: BS 374 completed
Sun Feb  6 14:33:40 2022: BS 375 completed
Sun Feb  6 14:33:49 2022: BS 376 completed
Sun Feb  6 14:33:58 2022: BS 377 completed
Sun Feb  6 14:34:07 2022: BS 378 completed
Sun Feb  6 14:34:16 2022: BS 379 completed
Sun Feb  6 14:34:25 2022: BS 380 completed
Sun Feb  6 14:34:34 2022: BS 381 completed
Sun Feb  6 14:34:44 2022: BS 382 completed
Sun Feb  6 14:34:53 2022: BS 383 completed
Sun Feb  6 14:35:02 2022: BS 384 completed
Sun Feb  6 14:35:11 2022: BS 385 completed
Sun Feb  6 14:35:20 2022: BS 386 completed
Sun Feb  6 14:35:29 2022: BS 387 completed
Sun Feb  6 14:35:38 2022: BS 388 completed
Sun Feb  6 14:35:48 2022: BS 389 completed
Sun Feb  6 14:35:57 2022: BS 390 completed
Sun Feb  6 14:36:06 2022: BS 391 completed
Sun Feb  6 14:36:15 2022: BS 392 completed
Sun Feb  6 14:36:24 2022: BS 393 completed
Sun Feb  6 14:36:33 2022: BS 394 completed
Sun Feb  6 14:36:42 2022: BS 395 completed
Sun Feb  6 14:36:52 2022: BS 396 completed
Sun Feb  6 14:37:01 2022: BS 397 completed
Sun Feb  6 14:37:10 2022: BS 398 completed
Sun Feb  6 14:37:19 2022: BS 399 completed
Sun Feb  6 14:37:28 2022: BS 400 completed
Sun Feb  6 14:37:37 2022: BS 401 completed
Sun Feb  6 14:37:46 2022: BS 402 completed
Sun Feb  6 14:37:56 2022: BS 403 completed
Sun Feb  6 14:38:05 2022: BS 404 completed
Sun Feb  6 14:38:14 2022: BS 405 completed
Sun Feb  6 14:38:23 2022: BS 406 completed
Sun Feb  6 14:38:32 2022: BS 407 completed
Sun Feb  6 14:38:41 2022: BS 408 completed
Sun Feb  6 14:38:50 2022: BS 409 completed
Sun Feb  6 14:39:00 2022: BS 410 completed
Sun Feb  6 14:39:09 2022: BS 411 completed
Sun Feb  6 14:39:18 2022: BS 412 completed
Sun Feb  6 14:39:27 2022: BS 413 completed
Sun Feb  6 14:39:36 2022: BS 414 completed
Sun Feb  6 14:39:45 2022: BS 415 completed
Sun Feb  6 14:39:54 2022: BS 416 completed
Sun Feb  6 14:40:04 2022: BS 417 completed
Sun Feb  6 14:40:13 2022: BS 418 completed
Sun Feb  6 14:40:22 2022: BS 419 completed
Sun Feb  6 14:40:31 2022: BS 420 completed
Sun Feb  6 14:40:40 2022: BS 421 completed
Sun Feb  6 14:40:49 2022: BS 422 completed
Sun Feb  6 14:40:58 2022: BS 423 completed
Sun Feb  6 14:41:08 2022: BS 424 completed
Sun Feb  6 14:41:17 2022: BS 425 completed
Sun Feb  6 14:41:26 2022: BS 426 completed
Sun Feb  6 14:41:35 2022: BS 427 completed
Sun Feb  6 14:41:44 2022: BS 428 completed
Sun Feb  6 14:41:53 2022: BS 429 completed
Sun Feb  6 14:42:02 2022: BS 430 completed
Sun Feb  6 14:42:12 2022: BS 431 completed
Sun Feb  6 14:42:21 2022: BS 432 completed
Sun Feb  6 14:42:30 2022: BS 433 completed
Sun Feb  6 14:42:39 2022: BS 434 completed
Sun Feb  6 14:42:48 2022: BS 435 completed
Sun Feb  6 14:42:57 2022: BS 436 completed
Sun Feb  6 14:43:06 2022: BS 437 completed
Sun Feb  6 14:43:16 2022: BS 438 completed
Sun Feb  6 14:43:25 2022: BS 439 completed
Sun Feb  6 14:43:34 2022: BS 440 completed
Sun Feb  6 14:43:43 2022: BS 441 completed
Sun Feb  6 14:43:52 2022: BS 442 completed
Sun Feb  6 14:44:01 2022: BS 443 completed
Sun Feb  6 14:44:10 2022: BS 444 completed
Sun Feb  6 14:44:20 2022: BS 445 completed
Sun Feb  6 14:44:29 2022: BS 446 completed
