# Supplementary material for: Total syntheses of Tetrodotoxin and 9-epiTetrodotoxin
Source: Nat Commun. 2024 Jan 23;15:679. doi: 10.1038/s41467-024-45037-0 (PMC10806222; doi:10.1038/s41467-024-45037-0)
Supplement: Supplementary file 4 — Source Data [file 41467_2024_45037_MOESM4_ESM.zip › Surce Data 20231213/Surce Data New/NMR Source Data/Compound14a-HNMR/log]

Sun Feb  6 13:29:29 2022: Experiment started
Sun Feb  6 13:29:47 2022: BS 1 completed
Sun Feb  6 13:30:01 2022: BS 2 completed
Sun Feb  6 13:30:16 2022: BS 3 completed
Sun Feb  6 13:30:30 2022: BS 4 completed
Sun Feb  6 13:30:44 2022: BS 5 completed
Sun Feb  6 13:30:58 2022: BS 6 completed
Sun Feb  6 13:31:13 2022: BS 7 completed
Sun Feb  6 13:31:27 2022: BS 8 completed
Sun Feb  6 13:31:41 2022: BS 9 completed
Sun Feb  6 13:31:55 2022: BS 10 completed
Sun Feb  6 13:32:10 2022: BS 11 completed
Sun Feb  6 13:32:24 2022: BS 12 completed
Sun Feb  6 13:32:38 2022: BS 13 completed
Sun Feb  6 13:32:52 2022: BS 14 completed
Sun Feb  6 13:33:07 2022: BS 15 completed
Sun Feb  6 13:33:21 2022: Acquisition complete
