# Supplementary material for: Total syntheses of Tetrodotoxin and 9-epiTetrodotoxin
Source: Nat Commun. 2024 Jan 23;15:679. doi: 10.1038/s41467-024-45037-0 (PMC10806222; doi:10.1038/s41467-024-45037-0)
Supplement: Supplementary file 4 — Source Data [file 41467_2024_45037_MOESM4_ESM.zip › Surce Data 20231213/Surce Data New/NMR Source Data/Compound14-CNMR/log]

Fri Oct 22 08:05:03 2021: Experiment started
Fri Oct 22 08:05:15 2021: BS 1 completed
Fri Oct 22 08:05:24 2021: BS 2 completed
Fri Oct 22 08:05:33 2021: BS 3 completed
Fri Oct 22 08:05:43 2021: BS 4 completed
Fri Oct 22 08:05:52 2021: BS 5 completed
Fri Oct 22 08:06:01 2021: BS 6 completed
Fri Oct 22 08:06:10 2021: BS 7 completed
Fri Oct 22 08:06:19 2021: BS 8 completed
Fri Oct 22 08:06:28 2021: BS 9 completed
Fri Oct 22 08:06:37 2021: BS 10 completed
Fri Oct 22 08:06:47 2021: BS 11 completed
Fri Oct 22 08:06:56 2021: BS 12 completed
Fri Oct 22 08:07:05 2021: BS 13 completed
Fri Oct 22 08:07:14 2021: BS 14 completed
Fri Oct 22 08:07:23 2021: BS 15 completed
Fri Oct 22 08:07:32 2021: BS 16 completed
Fri Oct 22 08:07:41 2021: BS 17 completed
Fri Oct 22 08:07:50 2021: FID 1: ADC overflow
Fri Oct 22 08:07:51 2021: BS 18 completed
Fri Oct 22 08:08:00 2021: BS 19 completed
Fri Oct 22 08:08:09 2021: BS 20 completed
Fri Oct 22 08:08:18 2021: BS 21 completed
Fri Oct 22 08:08:27 2021: BS 22 completed
Fri Oct 22 08:08:36 2021: BS 23 completed
Fri Oct 22 08:08:45 2021: BS 24 completed
Fri Oct 22 08:08:55 2021: BS 25 completed
Fri Oct 22 08:09:04 2021: BS 26 completed
Fri Oct 22 08:09:13 2021: BS 27 completed
Fri Oct 22 08:09:22 2021: BS 28 completed
Fri Oct 22 08:09:31 2021: BS 29 completed
Fri Oct 22 08:09:40 2021: BS 30 completed
Fri Oct 22 08:09:49 2021: BS 31 completed
Fri Oct 22 08:09:59 2021: BS 32 completed
Fri Oct 22 08:10:08 2021: BS 33 completed
Fri Oct 22 08:10:17 2021: BS 34 completed
Fri Oct 22 08:10:26 2021: BS 35 completed
Fri Oct 22 08:10:35 2021: BS 36 completed
Fri Oct 22 08:10:44 2021: BS 37 completed
Fri Oct 22 08:10:53 2021: BS 38 completed
Fri Oct 22 08:11:03 2021: BS 39 completed
Fri Oct 22 08:11:12 2021: BS 40 completed
Fri Oct 22 08:11:21 2021: BS 41 completed
Fri Oct 22 08:11:30 2021: BS 42 completed
Fri Oct 22 08:11:39 2021: BS 43 completed
Fri Oct 22 08:11:48 2021: BS 44 completed
Fri Oct 22 08:11:57 2021: BS 45 completed
Fri Oct 22 08:12:07 2021: BS 46 completed
Fri Oct 22 08:12:16 2021: BS 47 completed
Fri Oct 22 08:12:25 2021: BS 48 completed
Fri Oct 22 08:12:34 2021: BS 49 completed
Fri Oct 22 08:12:43 2021: BS 50 completed
Fri Oct 22 08:12:52 2021: BS 51 completed
Fri Oct 22 08:13:01 2021: BS 52 completed
Fri Oct 22 08:13:11 2021: BS 53 completed
Fri Oct 22 08:13:20 2021: BS 54 completed
Fri Oct 22 08:13:29 2021: BS 55 completed
Fri Oct 22 08:13:38 2021: BS 56 completed
Fri Oct 22 08:13:47 2021: BS 57 completed
Fri Oct 22 08:13:56 2021: BS 58 completed
Fri Oct 22 08:14:05 2021: BS 59 completed
Fri Oct 22 08:14:15 2021: BS 60 completed
Fri Oct 22 08:14:24 2021: BS 61 completed
Fri Oct 22 08:14:33 2021: BS 62 completed
Fri Oct 22 08:14:42 2021: BS 63 completed
Fri Oct 22 08:14:51 2021: BS 64 completed
Fri Oct 22 08:15:00 2021: BS 65 completed
Fri Oct 22 08:15:09 2021: BS 66 completed
Fri Oct 22 08:15:19 2021: BS 67 completed
Fri Oct 22 08:15:28 2021: BS 68 completed
Fri Oct 22 08:15:37 2021: BS 69 completed
Fri Oct 22 08:15:46 2021: BS 70 completed
Fri Oct 22 08:15:55 2021: BS 71 completed
Fri Oct 22 08:16:04 2021: BS 72 completed
Fri Oct 22 08:16:13 2021: BS 73 completed
Fri Oct 22 08:16:23 2021: BS 74 completed
Fri Oct 22 08:16:32 2021: BS 75 completed
Fri Oct 22 08:16:41 2021: BS 76 completed
Fri Oct 22 08:16:50 2021: BS 77 completed
Fri Oct 22 08:16:59 2021: BS 78 completed
Fri Oct 22 08:17:08 2021: BS 79 completed
Fri Oct 22 08:17:17 2021: BS 80 completed
Fri Oct 22 08:17:27 2021: BS 81 completed
Fri Oct 22 08:17:36 2021: BS 82 completed
Fri Oct 22 08:17:45 2021: BS 83 completed
Fri Oct 22 08:17:54 2021: BS 84 completed
Fri Oct 22 08:18:03 2021: BS 85 completed
Fri Oct 22 08:18:12 2021: BS 86 completed
Fri Oct 22 08:18:21 2021: BS 87 completed
Fri Oct 22 08:18:31 2021: BS 88 completed
Fri Oct 22 08:18:40 2021: BS 89 completed
Fri Oct 22 08:18:49 2021: BS 90 completed
Fri Oct 22 08:18:58 2021: BS 91 completed
Fri Oct 22 08:19:07 2021: BS 92 completed
Fri Oct 22 08:19:16 2021: BS 93 completed
Fri Oct 22 08:19:25 2021: BS 94 completed
Fri Oct 22 08:19:35 2021: BS 95 completed
Fri Oct 22 08:19:44 2021: BS 96 completed
Fri Oct 22 08:19:53 2021: BS 97 completed
Fri Oct 22 08:20:02 2021: BS 98 completed
Fri Oct 22 08:20:11 2021: BS 99 completed
Fri Oct 22 08:20:20 2021: BS 100 completed
Fri Oct 22 08:20:29 2021: BS 101 completed
Fri Oct 22 08:20:39 2021: BS 102 completed
Fri Oct 22 08:20:48 2021: BS 103 completed
Fri Oct 22 08:20:57 2021: BS 104 completed
Fri Oct 22 08:21:06 2021: BS 105 completed
Fri Oct 22 08:21:15 2021: BS 106 completed
Fri Oct 22 08:21:24 2021: BS 107 completed
Fri Oct 22 08:21:33 2021: BS 108 completed
Fri Oct 22 08:21:43 2021: BS 109 completed
Fri Oct 22 08:21:52 2021: BS 110 completed
Fri Oct 22 08:22:01 2021: BS 111 completed
Fri Oct 22 08:22:10 2021: BS 112 completed
Fri Oct 22 08:22:19 2021: BS 113 completed
Fri Oct 22 08:22:28 2021: BS 114 completed
Fri Oct 22 08:22:37 2021: BS 115 completed
Fri Oct 22 08:22:47 2021: BS 116 completed
Fri Oct 22 08:22:56 2021: BS 117 completed
Fri Oct 22 08:23:05 2021: BS 118 completed
Fri Oct 22 08:23:14 2021: BS 119 completed
Fri Oct 22 08:23:23 2021: BS 120 completed
Fri Oct 22 08:23:32 2021: BS 121 completed
Fri Oct 22 08:23:41 2021: BS 122 completed
Fri Oct 22 08:23:51 2021: BS 123 completed
Fri Oct 22 08:24:00 2021: BS 124 completed
Fri Oct 22 08:24:09 2021: BS 125 completed
Fri Oct 22 08:24:18 2021: BS 126 completed
Fri Oct 22 08:24:27 2021: BS 127 completed
Fri Oct 22 08:24:36 2021: BS 128 completed
Fri Oct 22 08:24:45 2021: BS 129 completed
Fri Oct 22 08:24:55 2021: BS 130 completed
Fri Oct 22 08:25:04 2021: BS 131 completed
Fri Oct 22 08:25:13 2021: BS 132 completed
Fri Oct 22 08:25:22 2021: BS 133 completed
Fri Oct 22 08:25:31 2021: BS 134 completed
Fri Oct 22 08:25:40 2021: BS 135 completed
Fri Oct 22 08:25:49 2021: BS 136 completed
Fri Oct 22 08:25:59 2021: BS 137 completed
Fri Oct 22 08:26:08 2021: BS 138 completed
Fri Oct 22 08:26:17 2021: BS 139 completed
Fri Oct 22 08:26:26 2021: BS 140 completed
Fri Oct 22 08:26:35 2021: BS 141 completed
Fri Oct 22 08:26:44 2021: BS 142 completed
Fri Oct 22 08:26:53 2021: BS 143 completed
Fri Oct 22 08:27:03 2021: BS 144 completed
Fri Oct 22 08:27:12 2021: BS 145 completed
Fri Oct 22 08:27:21 2021: BS 146 completed
Fri Oct 22 08:27:30 2021: BS 147 completed
Fri Oct 22 08:27:39 2021: BS 148 completed
Fri Oct 22 08:27:48 2021: BS 149 completed
Fri Oct 22 08:27:57 2021: BS 150 completed
Fri Oct 22 08:28:07 2021: BS 151 completed
Fri Oct 22 08:28:16 2021: BS 152 completed
Fri Oct 22 08:28:25 2021: BS 153 completed
Fri Oct 22 08:28:34 2021: BS 154 completed
Fri Oct 22 08:28:43 2021: BS 155 completed
Fri Oct 22 08:28:52 2021: BS 156 completed
Fri Oct 22 08:29:01 2021: BS 157 completed
Fri Oct 22 08:29:11 2021: BS 158 completed
Fri Oct 22 08:29:20 2021: BS 159 completed
Fri Oct 22 08:29:29 2021: BS 160 completed
Fri Oct 22 08:29:38 2021: BS 161 completed
Fri Oct 22 08:29:47 2021: BS 162 completed
Fri Oct 22 08:29:56 2021: BS 163 completed
Fri Oct 22 08:30:05 2021: BS 164 completed
Fri Oct 22 08:30:15 2021: BS 165 completed
Fri Oct 22 08:30:24 2021: BS 166 completed
Fri Oct 22 08:30:33 2021: BS 167 completed
Fri Oct 22 08:30:42 2021: BS 168 completed
Fri Oct 22 08:30:51 2021: BS 169 completed
Fri Oct 22 08:31:00 2021: BS 170 completed
Fri Oct 22 08:31:09 2021: BS 171 completed
Fri Oct 22 08:31:19 2021: BS 172 completed
Fri Oct 22 08:31:28 2021: BS 173 completed
Fri Oct 22 08:31:37 2021: BS 174 completed
Fri Oct 22 08:31:46 2021: BS 175 completed
Fri Oct 22 08:31:55 2021: BS 176 completed
Fri Oct 22 08:32:04 2021: BS 177 completed
Fri Oct 22 08:32:13 2021: BS 178 completed
Fri Oct 22 08:32:23 2021: BS 179 completed
Fri Oct 22 08:32:32 2021: BS 180 completed
Fri Oct 22 08:32:41 2021: BS 181 completed
Fri Oct 22 08:32:50 2021: BS 182 completed
Fri Oct 22 08:32:59 2021: BS 183 completed
Fri Oct 22 08:33:08 2021: BS 184 completed
Fri Oct 22 08:33:17 2021: BS 185 completed
Fri Oct 22 08:33:27 2021: BS 186 completed
Fri Oct 22 08:33:36 2021: BS 187 completed
Fri Oct 22 08:33:45 2021: BS 188 completed
Fri Oct 22 08:33:54 2021: BS 189 completed
Fri Oct 22 08:34:03 2021: BS 190 completed
Fri Oct 22 08:34:12 2021: BS 191 completed
Fri Oct 22 08:34:21 2021: BS 192 completed
Fri Oct 22 08:34:31 2021: BS 193 completed
Fri Oct 22 08:34:40 2021: BS 194 completed
Fri Oct 22 08:34:49 2021: BS 195 completed
Fri Oct 22 08:34:58 2021: BS 196 completed
Fri Oct 22 08:35:07 2021: BS 197 completed
Fri Oct 22 08:35:16 2021: BS 198 completed
Fri Oct 22 08:35:25 2021: BS 199 completed
Fri Oct 22 08:35:35 2021: BS 200 completed
Fri Oct 22 08:35:44 2021: BS 201 completed
Fri Oct 22 08:35:53 2021: BS 202 completed
Fri Oct 22 08:36:02 2021: BS 203 completed
Fri Oct 22 08:36:11 2021: BS 204 completed
Fri Oct 22 08:36:20 2021: BS 205 completed
Fri Oct 22 08:36:29 2021: BS 206 completed
Fri Oct 22 08:36:39 2021: BS 207 completed
Fri Oct 22 08:36:48 2021: BS 208 completed
Fri Oct 22 08:36:57 2021: BS 209 completed
Fri Oct 22 08:37:06 2021: BS 210 completed
Fri Oct 22 08:37:15 2021: BS 211 completed
Fri Oct 22 08:37:24 2021: BS 212 completed
Fri Oct 22 08:37:33 2021: BS 213 completed
Fri Oct 22 08:37:43 2021: BS 214 completed
Fri Oct 22 08:37:52 2021: BS 215 completed
Fri Oct 22 08:38:01 2021: BS 216 completed
Fri Oct 22 08:38:10 2021: BS 217 completed
Fri Oct 22 08:38:19 2021: BS 218 completed
Fri Oct 22 08:38:28 2021: BS 219 completed
Fri Oct 22 08:38:37 2021: BS 220 completed
Fri Oct 22 08:38:47 2021: BS 221 completed
Fri Oct 22 08:38:56 2021: BS 222 completed
Fri Oct 22 08:39:05 2021: BS 223 completed
Fri Oct 22 08:39:14 2021: BS 224 completed
Fri Oct 22 08:39:23 2021: BS 225 completed
Fri Oct 22 08:39:32 2021: BS 226 completed
Fri Oct 22 08:39:41 2021: BS 227 completed
Fri Oct 22 08:39:51 2021: BS 228 completed
Fri Oct 22 08:40:00 2021: BS 229 completed
Fri Oct 22 08:40:09 2021: BS 230 completed
Fri Oct 22 08:40:18 2021: BS 231 completed
Fri Oct 22 08:40:27 2021: BS 232 completed
Fri Oct 22 08:40:36 2021: BS 233 completed
Fri Oct 22 08:40:45 2021: BS 234 completed
Fri Oct 22 08:40:55 2021: BS 235 completed
Fri Oct 22 08:41:04 2021: BS 236 completed
Fri Oct 22 08:41:13 2021: BS 237 completed
Fri Oct 22 08:41:22 2021: BS 238 completed
Fri Oct 22 08:41:31 2021: BS 239 completed
Fri Oct 22 08:41:40 2021: BS 240 completed
Fri Oct 22 08:41:49 2021: BS 241 completed
Fri Oct 22 08:41:59 2021: BS 242 completed
Fri Oct 22 08:42:08 2021: BS 243 completed
Fri Oct 22 08:42:17 2021: BS 244 completed
Fri Oct 22 08:42:26 2021: BS 245 completed
Fri Oct 22 08:42:35 2021: BS 246 completed
Fri Oct 22 08:42:44 2021: BS 247 completed
Fri Oct 22 08:42:53 2021: BS 248 completed
Fri Oct 22 08:43:03 2021: BS 249 completed
Fri Oct 22 08:43:12 2021: BS 250 completed
Fri Oct 22 08:43:21 2021: BS 251 completed
Fri Oct 22 08:43:30 2021: BS 252 completed
Fri Oct 22 08:43:39 2021: BS 253 completed
Fri Oct 22 08:43:48 2021: BS 254 completed
Fri Oct 22 08:43:57 2021: BS 255 completed
Fri Oct 22 08:44:07 2021: BS 256 completed
Fri Oct 22 08:44:16 2021: BS 257 completed
Fri Oct 22 08:44:25 2021: BS 258 completed
Fri Oct 22 08:44:34 2021: BS 259 completed
Fri Oct 22 08:44:43 2021: BS 260 completed
Fri Oct 22 08:44:52 2021: BS 261 completed
Fri Oct 22 08:45:01 2021: BS 262 completed
Fri Oct 22 08:45:11 2021: BS 263 completed
Fri Oct 22 08:45:20 2021: BS 264 completed
Fri Oct 22 08:45:29 2021: BS 265 completed
Fri Oct 22 08:45:38 2021: BS 266 completed
Fri Oct 22 08:45:47 2021: BS 267 completed
Fri Oct 22 08:45:56 2021: BS 268 completed
Fri Oct 22 08:46:05 2021: BS 269 completed
Fri Oct 22 08:46:15 2021: BS 270 completed
Fri Oct 22 08:46:24 2021: BS 271 completed
Fri Oct 22 08:46:33 2021: BS 272 completed
Fri Oct 22 08:46:42 2021: BS 273 completed
Fri Oct 22 08:46:51 2021: BS 274 completed
Fri Oct 22 08:47:00 2021: BS 275 completed
Fri Oct 22 08:47:09 2021: BS 276 completed
Fri Oct 22 08:47:19 2021: BS 277 completed
Fri Oct 22 08:47:28 2021: BS 278 completed
Fri Oct 22 08:47:37 2021: BS 279 completed
Fri Oct 22 08:47:46 2021: BS 280 completed
Fri Oct 22 08:47:55 2021: BS 281 completed
Fri Oct 22 08:48:04 2021: BS 282 completed
Fri Oct 22 08:48:13 2021: BS 283 completed
Fri Oct 22 08:48:23 2021: BS 284 completed
Fri Oct 22 08:48:32 2021: BS 285 completed
Fri Oct 22 08:48:41 2021: BS 286 completed
Fri Oct 22 08:48:50 2021: BS 287 completed
Fri Oct 22 08:48:59 2021: BS 288 completed
Fri Oct 22 08:49:08 2021: BS 289 completed
Fri Oct 22 08:49:17 2021: BS 290 completed
Fri Oct 22 08:49:27 2021: BS 291 completed
Fri Oct 22 08:49:36 2021: BS 292 completed
Fri Oct 22 08:49:45 2021: BS 293 completed
Fri Oct 22 08:49:54 2021: BS 294 completed
Fri Oct 22 08:50:03 2021: BS 295 completed
Fri Oct 22 08:50:12 2021: BS 296 completed
Fri Oct 22 08:50:21 2021: BS 297 completed
Fri Oct 22 08:50:31 2021: BS 298 completed
Fri Oct 22 08:50:40 2021: BS 299 completed
Fri Oct 22 08:50:49 2021: BS 300 completed
Fri Oct 22 08:50:58 2021: BS 301 completed
Fri Oct 22 08:51:07 2021: BS 302 completed
Fri Oct 22 08:51:16 2021: BS 303 completed
Fri Oct 22 08:51:25 2021: BS 304 completed
Fri Oct 22 08:51:35 2021: BS 305 completed
Fri Oct 22 08:51:44 2021: BS 306 completed
Fri Oct 22 08:51:53 2021: BS 307 completed
Fri Oct 22 08:52:02 2021: BS 308 completed
Fri Oct 22 08:52:11 2021: BS 309 completed
Fri Oct 22 08:52:20 2021: BS 310 completed
Fri Oct 22 08:52:29 2021: BS 311 completed
Fri Oct 22 08:52:39 2021: BS 312 completed
Fri Oct 22 08:52:48 2021: BS 313 completed
Fri Oct 22 08:52:57 2021: BS 314 completed
Fri Oct 22 08:53:06 2021: BS 315 completed
Fri Oct 22 08:53:15 2021: BS 316 completed
Fri Oct 22 08:53:24 2021: BS 317 completed
Fri Oct 22 08:53:33 2021: BS 318 completed
Fri Oct 22 08:53:43 2021: BS 319 completed
Fri Oct 22 08:53:52 2021: BS 320 completed
Fri Oct 22 08:54:01 2021: BS 321 completed
Fri Oct 22 08:54:10 2021: BS 322 completed
Fri Oct 22 08:54:19 2021: BS 323 completed
Fri Oct 22 08:54:28 2021: BS 324 completed
Fri Oct 22 08:54:37 2021: BS 325 completed
Fri Oct 22 08:54:47 2021: BS 326 completed
Fri Oct 22 08:54:56 2021: BS 327 completed
Fri Oct 22 08:55:05 2021: BS 328 completed
Fri Oct 22 08:55:14 2021: BS 329 completed
Fri Oct 22 08:55:23 2021: BS 330 completed
Fri Oct 22 08:55:32 2021: BS 331 completed
Fri Oct 22 08:55:41 2021: BS 332 completed
Fri Oct 22 08:55:51 2021: BS 333 completed
Fri Oct 22 08:56:00 2021: BS 334 completed
Fri Oct 22 08:56:09 2021: BS 335 completed
Fri Oct 22 08:56:18 2021: BS 336 completed
Fri Oct 22 08:56:27 2021: BS 337 completed
Fri Oct 22 08:56:36 2021: BS 338 completed
Fri Oct 22 08:56:45 2021: BS 339 completed
Fri Oct 22 08:56:55 2021: BS 340 completed
Fri Oct 22 08:57:04 2021: BS 341 completed
Fri Oct 22 08:57:13 2021: BS 342 completed
Fri Oct 22 08:57:22 2021: BS 343 completed
Fri Oct 22 08:57:31 2021: BS 344 completed
Fri Oct 22 08:57:40 2021: BS 345 completed
Fri Oct 22 08:57:49 2021: BS 346 completed
Fri Oct 22 08:57:59 2021: BS 347 completed
Fri Oct 22 08:58:08 2021: BS 348 completed
Fri Oct 22 08:58:17 2021: BS 349 completed
Fri Oct 22 08:58:26 2021: BS 350 completed
Fri Oct 22 08:58:35 2021: BS 351 completed
Fri Oct 22 08:58:44 2021: BS 352 completed
Fri Oct 22 08:58:53 2021: BS 353 completed
Fri Oct 22 08:59:03 2021: BS 354 completed
Fri Oct 22 08:59:12 2021: BS 355 completed
Fri Oct 22 08:59:21 2021: BS 356 completed
Fri Oct 22 08:59:30 2021: BS 357 completed
Fri Oct 22 08:59:39 2021: BS 358 completed
Fri Oct 22 08:59:48 2021: BS 359 completed
Fri Oct 22 08:59:57 2021: BS 360 completed
Fri Oct 22 09:00:07 2021: BS 361 completed
Fri Oct 22 09:00:16 2021: BS 362 completed
Fri Oct 22 09:00:25 2021: BS 363 completed
Fri Oct 22 09:00:34 2021: BS 364 completed
Fri Oct 22 09:00:43 2021: BS 365 completed
Fri Oct 22 09:00:52 2021: BS 366 completed
Fri Oct 22 09:01:01 2021: BS 367 completed
Fri Oct 22 09:01:11 2021: BS 368 completed
Fri Oct 22 09:01:20 2021: BS 369 completed
Fri Oct 22 09:01:29 2021: BS 370 completed
Fri Oct 22 09:01:38 2021: BS 371 completed
Fri Oct 22 09:01:47 2021: BS 372 completed
Fri Oct 22 09:01:56 2021: BS 373 completed
Fri Oct 22 09:02:05 2021: BS 374 completed
Fri Oct 22 09:02:15 2021: BS 375 completed
Fri Oct 22 09:02:24 2021: BS 376 completed
Fri Oct 22 09:02:33 2021: BS 377 completed
Fri Oct 22 09:02:42 2021: BS 378 completed
Fri Oct 22 09:02:51 2021: BS 379 completed
Fri Oct 22 09:03:00 2021: BS 380 completed
Fri Oct 22 09:03:09 2021: BS 381 completed
Fri Oct 22 09:03:19 2021: BS 382 completed
Fri Oct 22 09:03:28 2021: BS 383 completed
Fri Oct 22 09:03:37 2021: BS 384 completed
Fri Oct 22 09:03:46 2021: BS 385 completed
Fri Oct 22 09:03:55 2021: BS 386 completed
Fri Oct 22 09:04:04 2021: BS 387 completed
Fri Oct 22 09:04:13 2021: BS 388 completed
Fri Oct 22 09:04:23 2021: BS 389 completed
Fri Oct 22 09:04:32 2021: BS 390 completed
Fri Oct 22 09:04:41 2021: BS 391 completed
Fri Oct 22 09:04:50 2021: BS 392 completed
Fri Oct 22 09:04:59 2021: BS 393 completed
Fri Oct 22 09:05:08 2021: BS 394 completed
Fri Oct 22 09:05:17 2021: BS 395 completed
Fri Oct 22 09:05:27 2021: BS 396 completed
Fri Oct 22 09:05:36 2021: BS 397 completed
Fri Oct 22 09:05:45 2021: BS 398 completed
Fri Oct 22 09:05:54 2021: BS 399 completed
Fri Oct 22 09:06:03 2021: BS 400 completed
Fri Oct 22 09:06:12 2021: BS 401 completed
Fri Oct 22 09:06:21 2021: BS 402 completed
Fri Oct 22 09:06:31 2021: BS 403 completed
Fri Oct 22 09:06:40 2021: BS 404 completed
Fri Oct 22 09:06:49 2021: BS 405 completed
Fri Oct 22 09:06:58 2021: BS 406 completed
Fri Oct 22 09:07:07 2021: BS 407 completed
Fri Oct 22 09:07:16 2021: BS 408 completed
Fri Oct 22 09:07:25 2021: BS 409 completed
Fri Oct 22 09:07:35 2021: BS 410 completed
Fri Oct 22 09:07:44 2021: BS 411 completed
Fri Oct 22 09:07:53 2021: BS 412 completed
Fri Oct 22 09:08:02 2021: BS 413 completed
Fri Oct 22 09:08:11 2021: BS 414 completed
Fri Oct 22 09:08:20 2021: BS 415 completed
Fri Oct 22 09:08:29 2021: BS 416 completed
Fri Oct 22 09:08:39 2021: BS 417 completed
Fri Oct 22 09:08:48 2021: BS 418 completed
Fri Oct 22 09:08:57 2021: BS 419 completed
Fri Oct 22 09:09:06 2021: BS 420 completed
Fri Oct 22 09:09:15 2021: BS 421 completed
Fri Oct 22 09:09:24 2021: BS 422 completed
Fri Oct 22 09:09:33 2021: BS 423 completed
Fri Oct 22 09:09:43 2021: BS 424 completed
Fri Oct 22 09:09:52 2021: BS 425 completed
Fri Oct 22 09:10:01 2021: BS 426 completed
Fri Oct 22 09:10:10 2021: BS 427 completed
Fri Oct 22 09:10:19 2021: BS 428 completed
Fri Oct 22 09:10:28 2021: BS 429 completed
Fri Oct 22 09:10:37 2021: BS 430 completed
Fri Oct 22 09:10:47 2021: BS 431 completed
Fri Oct 22 09:10:56 2021: BS 432 completed
Fri Oct 22 09:11:05 2021: BS 433 completed
Fri Oct 22 09:11:14 2021: BS 434 completed
Fri Oct 22 09:11:23 2021: BS 435 completed
Fri Oct 22 09:11:32 2021: BS 436 completed
Fri Oct 22 09:11:41 2021: BS 437 completed
Fri Oct 22 09:11:51 2021: BS 438 completed
Fri Oct 22 09:12:00 2021: BS 439 completed
Fri Oct 22 09:12:09 2021: BS 440 completed
Fri Oct 22 09:12:18 2021: BS 441 completed
Fri Oct 22 09:12:27 2021: BS 442 completed
Fri Oct 22 09:12:36 2021: BS 443 completed
Fri Oct 22 09:12:45 2021: BS 444 completed
Fri Oct 22 09:12:55 2021: BS 445 completed
Fri Oct 22 09:13:04 2021: BS 446 completed
Fri Oct 22 09:13:13 2021: BS 447 completed
Fri Oct 22 09:13:22 2021: BS 448 completed
Fri Oct 22 09:13:31 2021: BS 449 completed
Fri Oct 22 09:13:40 2021: BS 450 completed
Fri Oct 22 09:13:49 2021: BS 451 completed
Fri Oct 22 09:13:59 2021: BS 452 completed
Fri Oct 22 09:14:08 2021: BS 453 completed
Fri Oct 22 09:14:17 2021: BS 454 completed
Fri Oct 22 09:14:26 2021: BS 455 completed
Fri Oct 22 09:14:35 2021: BS 456 completed
Fri Oct 22 09:14:44 2021: BS 457 completed
Fri Oct 22 09:14:53 2021: BS 458 completed
Fri Oct 22 09:15:03 2021: BS 459 completed
Fri Oct 22 09:15:12 2021: BS 460 completed
Fri Oct 22 09:15:21 2021: BS 461 completed
Fri Oct 22 09:15:30 2021: BS 462 completed
Fri Oct 22 09:15:39 2021: BS 463 completed
Fri Oct 22 09:15:48 2021: BS 464 completed
Fri Oct 22 09:15:57 2021: BS 465 completed
Fri Oct 22 09:16:07 2021: BS 466 completed
Fri Oct 22 09:16:16 2021: BS 467 completed
Fri Oct 22 09:16:25 2021: BS 468 completed
Fri Oct 22 09:16:34 2021: BS 469 completed
Fri Oct 22 09:16:43 2021: BS 470 completed
Fri Oct 22 09:16:52 2021: BS 471 completed
Fri Oct 22 09:17:01 2021: BS 472 completed
Fri Oct 22 09:17:11 2021: BS 473 completed
Fri Oct 22 09:17:20 2021: BS 474 completed
Fri Oct 22 09:17:29 2021: BS 475 completed
Fri Oct 22 09:17:38 2021: BS 476 completed
Fri Oct 22 09:17:47 2021: BS 477 completed
Fri Oct 22 09:17:56 2021: BS 478 completed
Fri Oct 22 09:18:05 2021: BS 479 completed
Fri Oct 22 09:18:15 2021: BS 480 completed
Fri Oct 22 09:18:24 2021: BS 481 completed
Fri Oct 22 09:18:33 2021: BS 482 completed
Fri Oct 22 09:18:42 2021: BS 483 completed
Fri Oct 22 09:18:51 2021: BS 484 completed
Fri Oct 22 09:19:00 2021: BS 485 completed
Fri Oct 22 09:19:09 2021: BS 486 completed
Fri Oct 22 09:19:19 2021: BS 487 completed
Fri Oct 22 09:19:28 2021: BS 488 completed
Fri Oct 22 09:19:37 2021: BS 489 completed
Fri Oct 22 09:19:46 2021: BS 490 completed
Fri Oct 22 09:19:55 2021: BS 491 completed
Fri Oct 22 09:20:04 2021: BS 492 completed
Fri Oct 22 09:20:13 2021: BS 493 completed
Fri Oct 22 09:20:23 2021: BS 494 completed
Fri Oct 22 09:20:32 2021: BS 495 completed
Fri Oct 22 09:20:41 2021: BS 496 completed
Fri Oct 22 09:20:50 2021: BS 497 completed
Fri Oct 22 09:20:59 2021: BS 498 completed
Fri Oct 22 09:21:08 2021: BS 499 completed
Fri Oct 22 09:21:17 2021: BS 500 completed
Fri Oct 22 09:21:27 2021: BS 501 completed
Fri Oct 22 09:21:36 2021: BS 502 completed
Fri Oct 22 09:21:45 2021: BS 503 completed
Fri Oct 22 09:21:54 2021: BS 504 completed
Fri Oct 22 09:22:03 2021: BS 505 completed
Fri Oct 22 09:22:12 2021: BS 506 completed
Fri Oct 22 09:22:21 2021: BS 507 completed
Fri Oct 22 09:22:31 2021: BS 508 completed
Fri Oct 22 09:22:40 2021: BS 509 completed
Fri Oct 22 09:22:49 2021: BS 510 completed
Fri Oct 22 09:22:58 2021: BS 511 completed
Fri Oct 22 09:23:07 2021: BS 512 completed
Fri Oct 22 09:23:16 2021: BS 513 completed
Fri Oct 22 09:23:25 2021: BS 514 completed
Fri Oct 22 09:23:35 2021: BS 515 completed
Fri Oct 22 09:23:44 2021: BS 516 completed
Fri Oct 22 09:23:53 2021: BS 517 completed
Fri Oct 22 09:24:02 2021: BS 518 completed
Fri Oct 22 09:24:11 2021: BS 519 completed
Fri Oct 22 09:24:20 2021: BS 520 completed
Fri Oct 22 09:24:29 2021: BS 521 completed
Fri Oct 22 09:24:39 2021: BS 522 completed
Fri Oct 22 09:24:48 2021: BS 523 completed
Fri Oct 22 09:24:57 2021: BS 524 completed
Fri Oct 22 09:25:06 2021: BS 525 completed
Fri Oct 22 09:25:15 2021: BS 526 completed
Fri Oct 22 09:25:24 2021: BS 527 completed
Fri Oct 22 09:25:33 2021: BS 528 completed
Fri Oct 22 09:25:43 2021: BS 529 completed
Fri Oct 22 09:25:52 2021: BS 530 completed
Fri Oct 22 09:26:01 2021: BS 531 completed
Fri Oct 22 09:26:10 2021: BS 532 completed
Fri Oct 22 09:26:19 2021: BS 533 completed
Fri Oct 22 09:26:28 2021: BS 534 completed
Fri Oct 22 09:26:37 2021: BS 535 completed
Fri Oct 22 09:26:47 2021: BS 536 completed
Fri Oct 22 09:26:56 2021: BS 537 completed
Fri Oct 22 09:27:05 2021: BS 538 completed
Fri Oct 22 09:27:14 2021: BS 539 completed
Fri Oct 22 09:27:23 2021: BS 540 completed
Fri Oct 22 09:27:32 2021: BS 541 completed
