# Supplementary material for: Total syntheses of Tetrodotoxin and 9-epiTetrodotoxin
Source: Nat Commun. 2024 Jan 23;15:679. doi: 10.1038/s41467-024-45037-0 (PMC10806222; doi:10.1038/s41467-024-45037-0)
Supplement: Supplementary file 4 — Source Data [file 41467_2024_45037_MOESM4_ESM.zip › Surce Data 20231213/Surce Data New/NMR Source Data/Compound14-HNMR/log]

Thu Oct 21 16:01:49 2021: Experiment started
Thu Oct 21 16:02:07 2021: BS 1 completed
Thu Oct 21 16:02:21 2021: BS 2 completed
Thu Oct 21 16:02:35 2021: BS 3 completed
Thu Oct 21 16:02:49 2021: BS 4 completed
Thu Oct 21 16:03:04 2021: BS 5 completed
Thu Oct 21 16:03:18 2021: BS 6 completed
Thu Oct 21 16:03:32 2021: BS 7 completed
Thu Oct 21 16:03:46 2021: Acquisition complete
