# Supplementary material for: Total syntheses of Tetrodotoxin and 9-epiTetrodotoxin
Source: Nat Commun. 2024 Jan 23;15:679. doi: 10.1038/s41467-024-45037-0 (PMC10806222; doi:10.1038/s41467-024-45037-0)
Supplement: Supplementary file 4 — Source Data [file 41467_2024_45037_MOESM4_ESM.zip › Surce Data 20231213/Surce Data New/NMR Source Data/Compound15-CNMR/log]

Fri Jan 21 08:00:32 2022: Experiment started
Fri Jan 21 08:00:39 2022: FID 1: ADC overflow
Fri Jan 21 08:00:45 2022: BS 1 completed
Fri Jan 21 08:00:54 2022: BS 2 completed
Fri Jan 21 08:01:03 2022: BS 3 completed
Fri Jan 21 08:01:12 2022: BS 4 completed
Fri Jan 21 08:01:21 2022: BS 5 completed
Fri Jan 21 08:01:31 2022: BS 6 completed
Fri Jan 21 08:01:40 2022: BS 7 completed
Fri Jan 21 08:01:49 2022: BS 8 completed
Fri Jan 21 08:01:58 2022: BS 9 completed
Fri Jan 21 08:02:07 2022: BS 10 completed
Fri Jan 21 08:02:16 2022: BS 11 completed
Fri Jan 21 08:02:25 2022: BS 12 completed
Fri Jan 21 08:02:35 2022: BS 13 completed
Fri Jan 21 08:02:44 2022: BS 14 completed
Fri Jan 21 08:02:53 2022: BS 15 completed
Fri Jan 21 08:03:02 2022: BS 16 completed
Fri Jan 21 08:03:11 2022: BS 17 completed
Fri Jan 21 08:03:20 2022: BS 18 completed
Fri Jan 21 08:03:29 2022: BS 19 completed
Fri Jan 21 08:03:39 2022: BS 20 completed
Fri Jan 21 08:03:48 2022: BS 21 completed
Fri Jan 21 08:03:57 2022: BS 22 completed
Fri Jan 21 08:04:06 2022: BS 23 completed
Fri Jan 21 08:04:15 2022: BS 24 completed
Fri Jan 21 08:04:24 2022: BS 25 completed
Fri Jan 21 08:04:33 2022: BS 26 completed
Fri Jan 21 08:04:43 2022: BS 27 completed
Fri Jan 21 08:04:52 2022: BS 28 completed
Fri Jan 21 08:05:01 2022: BS 29 completed
Fri Jan 21 08:05:10 2022: BS 30 completed
Fri Jan 21 08:05:19 2022: BS 31 completed
Fri Jan 21 08:05:28 2022: BS 32 completed
Fri Jan 21 08:05:37 2022: BS 33 completed
Fri Jan 21 08:05:47 2022: BS 34 completed
Fri Jan 21 08:05:56 2022: BS 35 completed
Fri Jan 21 08:06:05 2022: BS 36 completed
Fri Jan 21 08:06:14 2022: BS 37 completed
Fri Jan 21 08:06:23 2022: BS 38 completed
Fri Jan 21 08:06:32 2022: BS 39 completed
Fri Jan 21 08:06:41 2022: BS 40 completed
Fri Jan 21 08:06:51 2022: BS 41 completed
Fri Jan 21 08:07:00 2022: BS 42 completed
Fri Jan 21 08:07:09 2022: BS 43 completed
Fri Jan 21 08:07:18 2022: BS 44 completed
Fri Jan 21 08:07:27 2022: BS 45 completed
Fri Jan 21 08:07:36 2022: BS 46 completed
Fri Jan 21 08:07:45 2022: BS 47 completed
Fri Jan 21 08:07:55 2022: BS 48 completed
Fri Jan 21 08:08:04 2022: BS 49 completed
Fri Jan 21 08:08:13 2022: BS 50 completed
Fri Jan 21 08:08:22 2022: BS 51 completed
Fri Jan 21 08:08:31 2022: BS 52 completed
Fri Jan 21 08:08:40 2022: BS 53 completed
Fri Jan 21 08:08:49 2022: BS 54 completed
Fri Jan 21 08:08:59 2022: BS 55 completed
Fri Jan 21 08:09:08 2022: BS 56 completed
Fri Jan 21 08:09:17 2022: BS 57 completed
Fri Jan 21 08:09:26 2022: BS 58 completed
Fri Jan 21 08:09:35 2022: BS 59 completed
Fri Jan 21 08:09:44 2022: BS 60 completed
Fri Jan 21 08:09:53 2022: BS 61 completed
Fri Jan 21 08:10:03 2022: BS 62 completed
Fri Jan 21 08:10:12 2022: BS 63 completed
Fri Jan 21 08:10:21 2022: BS 64 completed
Fri Jan 21 08:10:30 2022: BS 65 completed
Fri Jan 21 08:10:39 2022: BS 66 completed
Fri Jan 21 08:10:48 2022: BS 67 completed
Fri Jan 21 08:10:57 2022: BS 68 completed
Fri Jan 21 08:11:07 2022: BS 69 completed
Fri Jan 21 08:11:16 2022: BS 70 completed
Fri Jan 21 08:11:25 2022: BS 71 completed
Fri Jan 21 08:11:34 2022: BS 72 completed
Fri Jan 21 08:11:43 2022: BS 73 completed
Fri Jan 21 08:11:52 2022: BS 74 completed
Fri Jan 21 08:12:01 2022: BS 75 completed
Fri Jan 21 08:12:11 2022: BS 76 completed
Fri Jan 21 08:12:20 2022: BS 77 completed
Fri Jan 21 08:12:29 2022: BS 78 completed
Fri Jan 21 08:12:38 2022: BS 79 completed
Fri Jan 21 08:12:47 2022: BS 80 completed
Fri Jan 21 08:12:56 2022: BS 81 completed
Fri Jan 21 08:13:05 2022: BS 82 completed
Fri Jan 21 08:13:15 2022: BS 83 completed
Fri Jan 21 08:13:24 2022: BS 84 completed
Fri Jan 21 08:13:33 2022: BS 85 completed
Fri Jan 21 08:13:42 2022: BS 86 completed
Fri Jan 21 08:13:51 2022: BS 87 completed
Fri Jan 21 08:14:00 2022: BS 88 completed
Fri Jan 21 08:14:09 2022: BS 89 completed
Fri Jan 21 08:14:19 2022: BS 90 completed
Fri Jan 21 08:14:28 2022: BS 91 completed
Fri Jan 21 08:14:37 2022: BS 92 completed
Fri Jan 21 08:14:46 2022: BS 93 completed
Fri Jan 21 08:14:55 2022: BS 94 completed
Fri Jan 21 08:15:04 2022: BS 95 completed
Fri Jan 21 08:15:13 2022: BS 96 completed
Fri Jan 21 08:15:23 2022: BS 97 completed
Fri Jan 21 08:15:32 2022: BS 98 completed
Fri Jan 21 08:15:41 2022: BS 99 completed
Fri Jan 21 08:15:50 2022: BS 100 completed
Fri Jan 21 08:15:59 2022: BS 101 completed
Fri Jan 21 08:16:08 2022: BS 102 completed
Fri Jan 21 08:16:17 2022: BS 103 completed
Fri Jan 21 08:16:27 2022: BS 104 completed
Fri Jan 21 08:16:36 2022: BS 105 completed
Fri Jan 21 08:16:45 2022: BS 106 completed
Fri Jan 21 08:16:54 2022: BS 107 completed
Fri Jan 21 08:17:03 2022: BS 108 completed
Fri Jan 21 08:17:12 2022: BS 109 completed
Fri Jan 21 08:17:21 2022: BS 110 completed
Fri Jan 21 08:17:31 2022: BS 111 completed
Fri Jan 21 08:17:40 2022: BS 112 completed
Fri Jan 21 08:17:49 2022: BS 113 completed
Fri Jan 21 08:17:58 2022: BS 114 completed
Fri Jan 21 08:18:07 2022: BS 115 completed
Fri Jan 21 08:18:16 2022: BS 116 completed
Fri Jan 21 08:18:25 2022: BS 117 completed
Fri Jan 21 08:18:35 2022: BS 118 completed
Fri Jan 21 08:18:44 2022: BS 119 completed
Fri Jan 21 08:18:53 2022: BS 120 completed
Fri Jan 21 08:19:02 2022: BS 121 completed
Fri Jan 21 08:19:11 2022: BS 122 completed
Fri Jan 21 08:19:20 2022: BS 123 completed
Fri Jan 21 08:19:29 2022: BS 124 completed
Fri Jan 21 08:19:39 2022: BS 125 completed
Fri Jan 21 08:19:48 2022: BS 126 completed
Fri Jan 21 08:19:57 2022: BS 127 completed
Fri Jan 21 08:20:06 2022: BS 128 completed
Fri Jan 21 08:20:15 2022: BS 129 completed
Fri Jan 21 08:20:24 2022: BS 130 completed
Fri Jan 21 08:20:33 2022: BS 131 completed
Fri Jan 21 08:20:43 2022: BS 132 completed
Fri Jan 21 08:20:52 2022: BS 133 completed
Fri Jan 21 08:21:01 2022: BS 134 completed
Fri Jan 21 08:21:10 2022: BS 135 completed
Fri Jan 21 08:21:19 2022: BS 136 completed
Fri Jan 21 08:21:28 2022: BS 137 completed
Fri Jan 21 08:21:37 2022: BS 138 completed
Fri Jan 21 08:21:47 2022: BS 139 completed
Fri Jan 21 08:21:56 2022: BS 140 completed
Fri Jan 21 08:22:05 2022: BS 141 completed
Fri Jan 21 08:22:14 2022: BS 142 completed
Fri Jan 21 08:22:23 2022: BS 143 completed
Fri Jan 21 08:22:32 2022: BS 144 completed
Fri Jan 21 08:22:41 2022: BS 145 completed
Fri Jan 21 08:22:51 2022: BS 146 completed
Fri Jan 21 08:23:00 2022: BS 147 completed
Fri Jan 21 08:23:09 2022: BS 148 completed
Fri Jan 21 08:23:18 2022: BS 149 completed
Fri Jan 21 08:23:27 2022: BS 150 completed
Fri Jan 21 08:23:36 2022: BS 151 completed
Fri Jan 21 08:23:45 2022: BS 152 completed
Fri Jan 21 08:23:55 2022: BS 153 completed
Fri Jan 21 08:24:04 2022: BS 154 completed
Fri Jan 21 08:24:13 2022: BS 155 completed
Fri Jan 21 08:24:22 2022: BS 156 completed
Fri Jan 21 08:24:31 2022: BS 157 completed
Fri Jan 21 08:24:40 2022: BS 158 completed
Fri Jan 21 08:24:49 2022: BS 159 completed
Fri Jan 21 08:24:59 2022: BS 160 completed
Fri Jan 21 08:25:08 2022: BS 161 completed
Fri Jan 21 08:25:17 2022: BS 162 completed
Fri Jan 21 08:25:26 2022: BS 163 completed
Fri Jan 21 08:25:35 2022: BS 164 completed
Fri Jan 21 08:25:44 2022: BS 165 completed
Fri Jan 21 08:25:53 2022: BS 166 completed
Fri Jan 21 08:26:03 2022: BS 167 completed
Fri Jan 21 08:26:12 2022: BS 168 completed
Fri Jan 21 08:26:21 2022: BS 169 completed
Fri Jan 21 08:26:30 2022: BS 170 completed
Fri Jan 21 08:26:39 2022: BS 171 completed
Fri Jan 21 08:26:48 2022: BS 172 completed
Fri Jan 21 08:26:57 2022: BS 173 completed
Fri Jan 21 08:27:07 2022: BS 174 completed
Fri Jan 21 08:27:16 2022: BS 175 completed
Fri Jan 21 08:27:25 2022: BS 176 completed
Fri Jan 21 08:27:34 2022: BS 177 completed
Fri Jan 21 08:27:43 2022: BS 178 completed
Fri Jan 21 08:27:52 2022: BS 179 completed
Fri Jan 21 08:28:01 2022: BS 180 completed
Fri Jan 21 08:28:11 2022: BS 181 completed
Fri Jan 21 08:28:20 2022: BS 182 completed
Fri Jan 21 08:28:29 2022: BS 183 completed
Fri Jan 21 08:28:38 2022: BS 184 completed
Fri Jan 21 08:28:47 2022: BS 185 completed
Fri Jan 21 08:28:56 2022: BS 186 completed
Fri Jan 21 08:29:05 2022: BS 187 completed
Fri Jan 21 08:29:15 2022: BS 188 completed
Fri Jan 21 08:29:24 2022: BS 189 completed
Fri Jan 21 08:29:33 2022: BS 190 completed
Fri Jan 21 08:29:42 2022: BS 191 completed
Fri Jan 21 08:29:51 2022: BS 192 completed
Fri Jan 21 08:30:00 2022: BS 193 completed
Fri Jan 21 08:30:09 2022: BS 194 completed
Fri Jan 21 08:30:19 2022: BS 195 completed
Fri Jan 21 08:30:28 2022: BS 196 completed
Fri Jan 21 08:30:37 2022: BS 197 completed
Fri Jan 21 08:30:46 2022: BS 198 completed
Fri Jan 21 08:30:55 2022: BS 199 completed
Fri Jan 21 08:31:04 2022: BS 200 completed
Fri Jan 21 08:31:13 2022: BS 201 completed
Fri Jan 21 08:31:23 2022: BS 202 completed
Fri Jan 21 08:31:32 2022: BS 203 completed
Fri Jan 21 08:31:41 2022: BS 204 completed
Fri Jan 21 08:31:50 2022: BS 205 completed
Fri Jan 21 08:31:59 2022: BS 206 completed
Fri Jan 21 08:32:08 2022: BS 207 completed
Fri Jan 21 08:32:17 2022: BS 208 completed
Fri Jan 21 08:32:27 2022: BS 209 completed
Fri Jan 21 08:32:36 2022: BS 210 completed
Fri Jan 21 08:32:45 2022: BS 211 completed
Fri Jan 21 08:32:54 2022: BS 212 completed
Fri Jan 21 08:33:03 2022: BS 213 completed
Fri Jan 21 08:33:12 2022: BS 214 completed
Fri Jan 21 08:33:21 2022: BS 215 completed
Fri Jan 21 08:33:31 2022: BS 216 completed
Fri Jan 21 08:33:40 2022: BS 217 completed
Fri Jan 21 08:33:49 2022: BS 218 completed
Fri Jan 21 08:33:58 2022: BS 219 completed
Fri Jan 21 08:34:07 2022: BS 220 completed
Fri Jan 21 08:34:16 2022: BS 221 completed
Fri Jan 21 08:34:25 2022: BS 222 completed
Fri Jan 21 08:34:35 2022: BS 223 completed
Fri Jan 21 08:34:44 2022: BS 224 completed
Fri Jan 21 08:34:53 2022: BS 225 completed
Fri Jan 21 08:35:02 2022: BS 226 completed
Fri Jan 21 08:35:11 2022: BS 227 completed
Fri Jan 21 08:35:20 2022: BS 228 completed
Fri Jan 21 08:35:29 2022: BS 229 completed
Fri Jan 21 08:35:39 2022: BS 230 completed
Fri Jan 21 08:35:48 2022: BS 231 completed
Fri Jan 21 08:35:57 2022: BS 232 completed
Fri Jan 21 08:36:06 2022: BS 233 completed
Fri Jan 21 08:36:15 2022: BS 234 completed
Fri Jan 21 08:36:24 2022: BS 235 completed
Fri Jan 21 08:36:33 2022: BS 236 completed
Fri Jan 21 08:36:43 2022: BS 237 completed
Fri Jan 21 08:36:52 2022: BS 238 completed
Fri Jan 21 08:37:01 2022: BS 239 completed
Fri Jan 21 08:37:10 2022: BS 240 completed
Fri Jan 21 08:37:19 2022: BS 241 completed
Fri Jan 21 08:37:28 2022: BS 242 completed
Fri Jan 21 08:37:37 2022: BS 243 completed
Fri Jan 21 08:37:47 2022: BS 244 completed
Fri Jan 21 08:37:56 2022: BS 245 completed
Fri Jan 21 08:38:05 2022: BS 246 completed
Fri Jan 21 08:38:14 2022: BS 247 completed
Fri Jan 21 08:38:23 2022: BS 248 completed
Fri Jan 21 08:38:32 2022: BS 249 completed
Fri Jan 21 08:38:41 2022: BS 250 completed
Fri Jan 21 08:38:51 2022: BS 251 completed
Fri Jan 21 08:39:00 2022: BS 252 completed
Fri Jan 21 08:39:09 2022: BS 253 completed
Fri Jan 21 08:39:18 2022: BS 254 completed
Fri Jan 21 08:39:27 2022: BS 255 completed
Fri Jan 21 08:39:36 2022: BS 256 completed
Fri Jan 21 08:39:45 2022: BS 257 completed
Fri Jan 21 08:39:55 2022: BS 258 completed
Fri Jan 21 08:40:04 2022: BS 259 completed
Fri Jan 21 08:40:13 2022: BS 260 completed
Fri Jan 21 08:40:22 2022: BS 261 completed
Fri Jan 21 08:40:31 2022: BS 262 completed
Fri Jan 21 08:40:40 2022: BS 263 completed
Fri Jan 21 08:40:49 2022: BS 264 completed
Fri Jan 21 08:40:59 2022: BS 265 completed
Fri Jan 21 08:41:08 2022: BS 266 completed
Fri Jan 21 08:41:17 2022: BS 267 completed
Fri Jan 21 08:41:26 2022: BS 268 completed
Fri Jan 21 08:41:35 2022: BS 269 completed
Fri Jan 21 08:41:44 2022: BS 270 completed
Fri Jan 21 08:41:53 2022: BS 271 completed
Fri Jan 21 08:42:03 2022: BS 272 completed
Fri Jan 21 08:42:12 2022: BS 273 completed
Fri Jan 21 08:42:21 2022: BS 274 completed
Fri Jan 21 08:42:30 2022: BS 275 completed
Fri Jan 21 08:42:39 2022: BS 276 completed
Fri Jan 21 08:42:48 2022: BS 277 completed
Fri Jan 21 08:42:57 2022: BS 278 completed
Fri Jan 21 08:43:07 2022: BS 279 completed
Fri Jan 21 08:43:16 2022: BS 280 completed
Fri Jan 21 08:43:25 2022: BS 281 completed
Fri Jan 21 08:43:34 2022: BS 282 completed
Fri Jan 21 08:43:43 2022: BS 283 completed
Fri Jan 21 08:43:52 2022: BS 284 completed
Fri Jan 21 08:44:01 2022: BS 285 completed
Fri Jan 21 08:44:11 2022: BS 286 completed
Fri Jan 21 08:44:20 2022: BS 287 completed
Fri Jan 21 08:44:29 2022: BS 288 completed
Fri Jan 21 08:44:38 2022: BS 289 completed
Fri Jan 21 08:44:47 2022: BS 290 completed
Fri Jan 21 08:44:56 2022: BS 291 completed
Fri Jan 21 08:45:05 2022: BS 292 completed
Fri Jan 21 08:45:15 2022: BS 293 completed
Fri Jan 21 08:45:24 2022: BS 294 completed
Fri Jan 21 08:45:33 2022: BS 295 completed
Fri Jan 21 08:45:42 2022: BS 296 completed
Fri Jan 21 08:45:51 2022: BS 297 completed
Fri Jan 21 08:46:00 2022: BS 298 completed
Fri Jan 21 08:46:09 2022: BS 299 completed
Fri Jan 21 08:46:19 2022: BS 300 completed
Fri Jan 21 08:46:28 2022: BS 301 completed
Fri Jan 21 08:46:37 2022: BS 302 completed
Fri Jan 21 08:46:46 2022: BS 303 completed
Fri Jan 21 08:46:55 2022: BS 304 completed
Fri Jan 21 08:47:04 2022: BS 305 completed
Fri Jan 21 08:47:13 2022: BS 306 completed
Fri Jan 21 08:47:23 2022: BS 307 completed
Fri Jan 21 08:47:32 2022: BS 308 completed
Fri Jan 21 08:47:41 2022: BS 309 completed
Fri Jan 21 08:47:50 2022: BS 310 completed
Fri Jan 21 08:47:59 2022: BS 311 completed
Fri Jan 21 08:48:08 2022: BS 312 completed
Fri Jan 21 08:48:17 2022: BS 313 completed
Fri Jan 21 08:48:27 2022: BS 314 completed
Fri Jan 21 08:48:36 2022: BS 315 completed
Fri Jan 21 08:48:45 2022: BS 316 completed
Fri Jan 21 08:48:54 2022: BS 317 completed
Fri Jan 21 08:49:03 2022: BS 318 completed
Fri Jan 21 08:49:12 2022: BS 319 completed
Fri Jan 21 08:49:21 2022: BS 320 completed
Fri Jan 21 08:49:31 2022: BS 321 completed
Fri Jan 21 08:49:40 2022: BS 322 completed
Fri Jan 21 08:49:49 2022: BS 323 completed
Fri Jan 21 08:49:58 2022: BS 324 completed
Fri Jan 21 08:50:07 2022: BS 325 completed
Fri Jan 21 08:50:16 2022: BS 326 completed
Fri Jan 21 08:50:25 2022: BS 327 completed
Fri Jan 21 08:50:35 2022: BS 328 completed
Fri Jan 21 08:50:44 2022: BS 329 completed
Fri Jan 21 08:50:53 2022: BS 330 completed
Fri Jan 21 08:51:02 2022: BS 331 completed
Fri Jan 21 08:51:11 2022: BS 332 completed
Fri Jan 21 08:51:20 2022: BS 333 completed
Fri Jan 21 08:51:29 2022: BS 334 completed
Fri Jan 21 08:51:39 2022: BS 335 completed
Fri Jan 21 08:51:48 2022: BS 336 completed
Fri Jan 21 08:51:57 2022: BS 337 completed
Fri Jan 21 08:52:06 2022: BS 338 completed
Fri Jan 21 08:52:15 2022: BS 339 completed
Fri Jan 21 08:52:24 2022: BS 340 completed
Fri Jan 21 08:52:33 2022: BS 341 completed
Fri Jan 21 08:52:43 2022: BS 342 completed
Fri Jan 21 08:52:52 2022: BS 343 completed
Fri Jan 21 08:53:01 2022: BS 344 completed
Fri Jan 21 08:53:10 2022: BS 345 completed
Fri Jan 21 08:53:19 2022: BS 346 completed
Fri Jan 21 08:53:28 2022: BS 347 completed
Fri Jan 21 08:53:37 2022: BS 348 completed
Fri Jan 21 08:53:47 2022: BS 349 completed
Fri Jan 21 08:53:56 2022: BS 350 completed
Fri Jan 21 08:54:05 2022: BS 351 completed
Fri Jan 21 08:54:14 2022: BS 352 completed
Fri Jan 21 08:54:23 2022: BS 353 completed
Fri Jan 21 08:54:32 2022: BS 354 completed
Fri Jan 21 08:54:41 2022: BS 355 completed
Fri Jan 21 08:54:51 2022: BS 356 completed
Fri Jan 21 08:55:00 2022: BS 357 completed
Fri Jan 21 08:55:09 2022: BS 358 completed
Fri Jan 21 08:55:18 2022: BS 359 completed
Fri Jan 21 08:55:27 2022: BS 360 completed
Fri Jan 21 08:55:36 2022: BS 361 completed
Fri Jan 21 08:55:45 2022: BS 362 completed
Fri Jan 21 08:55:55 2022: BS 363 completed
Fri Jan 21 08:56:04 2022: BS 364 completed
Fri Jan 21 08:56:13 2022: BS 365 completed
Fri Jan 21 08:56:22 2022: BS 366 completed
Fri Jan 21 08:56:31 2022: BS 367 completed
Fri Jan 21 08:56:40 2022: BS 368 completed
Fri Jan 21 08:56:49 2022: BS 369 completed
Fri Jan 21 08:56:59 2022: BS 370 completed
Fri Jan 21 08:57:08 2022: BS 371 completed
Fri Jan 21 08:57:17 2022: BS 372 completed
Fri Jan 21 08:57:26 2022: BS 373 completed
Fri Jan 21 08:57:35 2022: BS 374 completed
Fri Jan 21 08:57:44 2022: BS 375 completed
Fri Jan 21 08:57:53 2022: BS 376 completed
Fri Jan 21 08:58:03 2022: BS 377 completed
Fri Jan 21 08:58:12 2022: BS 378 completed
Fri Jan 21 08:58:21 2022: BS 379 completed
Fri Jan 21 08:58:30 2022: BS 380 completed
Fri Jan 21 08:58:39 2022: BS 381 completed
Fri Jan 21 08:58:48 2022: BS 382 completed
Fri Jan 21 08:58:57 2022: BS 383 completed
Fri Jan 21 08:59:07 2022: BS 384 completed
Fri Jan 21 08:59:16 2022: BS 385 completed
Fri Jan 21 08:59:25 2022: BS 386 completed
Fri Jan 21 08:59:34 2022: BS 387 completed
Fri Jan 21 08:59:43 2022: BS 388 completed
Fri Jan 21 08:59:52 2022: BS 389 completed
Fri Jan 21 09:00:01 2022: BS 390 completed
Fri Jan 21 09:00:11 2022: BS 391 completed
Fri Jan 21 09:00:20 2022: BS 392 completed
Fri Jan 21 09:00:29 2022: BS 393 completed
Fri Jan 21 09:00:38 2022: BS 394 completed
Fri Jan 21 09:00:47 2022: BS 395 completed
Fri Jan 21 09:00:56 2022: BS 396 completed
Fri Jan 21 09:01:05 2022: BS 397 completed
Fri Jan 21 09:01:15 2022: BS 398 completed
Fri Jan 21 09:01:24 2022: BS 399 completed
Fri Jan 21 09:01:33 2022: BS 400 completed
Fri Jan 21 09:01:42 2022: BS 401 completed
Fri Jan 21 09:01:51 2022: BS 402 completed
Fri Jan 21 09:02:00 2022: BS 403 completed
Fri Jan 21 09:02:09 2022: BS 404 completed
Fri Jan 21 09:02:19 2022: BS 405 completed
Fri Jan 21 09:02:28 2022: BS 406 completed
Fri Jan 21 09:02:37 2022: BS 407 completed
Fri Jan 21 09:02:46 2022: BS 408 completed
Fri Jan 21 09:02:55 2022: BS 409 completed
Fri Jan 21 09:03:04 2022: BS 410 completed
Fri Jan 21 09:03:13 2022: BS 411 completed
Fri Jan 21 09:03:23 2022: BS 412 completed
Fri Jan 21 09:03:32 2022: BS 413 completed
Fri Jan 21 09:03:41 2022: BS 414 completed
Fri Jan 21 09:03:50 2022: BS 415 completed
Fri Jan 21 09:03:59 2022: BS 416 completed
Fri Jan 21 09:04:08 2022: BS 417 completed
Fri Jan 21 09:04:17 2022: BS 418 completed
Fri Jan 21 09:04:27 2022: BS 419 completed
Fri Jan 21 09:04:36 2022: BS 420 completed
Fri Jan 21 09:04:45 2022: BS 421 completed
Fri Jan 21 09:04:54 2022: BS 422 completed
Fri Jan 21 09:05:03 2022: BS 423 completed
Fri Jan 21 09:05:12 2022: BS 424 completed
Fri Jan 21 09:05:21 2022: BS 425 completed
Fri Jan 21 09:05:31 2022: BS 426 completed
Fri Jan 21 09:05:40 2022: BS 427 completed
Fri Jan 21 09:05:49 2022: BS 428 completed
Fri Jan 21 09:05:58 2022: BS 429 completed
Fri Jan 21 09:06:07 2022: BS 430 completed
Fri Jan 21 09:06:16 2022: BS 431 completed
Fri Jan 21 09:06:25 2022: BS 432 completed
Fri Jan 21 09:06:35 2022: BS 433 completed
Fri Jan 21 09:06:44 2022: BS 434 completed
Fri Jan 21 09:06:53 2022: BS 435 completed
Fri Jan 21 09:07:02 2022: BS 436 completed
Fri Jan 21 09:07:11 2022: BS 437 completed
Fri Jan 21 09:07:20 2022: BS 438 completed
Fri Jan 21 09:07:29 2022: BS 439 completed
Fri Jan 21 09:07:39 2022: BS 440 completed
Fri Jan 21 09:07:48 2022: BS 441 completed
Fri Jan 21 09:07:57 2022: BS 442 completed
Fri Jan 21 09:08:06 2022: BS 443 completed
Fri Jan 21 09:08:15 2022: BS 444 completed
Fri Jan 21 09:08:24 2022: BS 445 completed
Fri Jan 21 09:08:33 2022: BS 446 completed
Fri Jan 21 09:08:43 2022: BS 447 completed
Fri Jan 21 09:08:52 2022: BS 448 completed
Fri Jan 21 09:09:01 2022: BS 449 completed
Fri Jan 21 09:09:10 2022: BS 450 completed
Fri Jan 21 09:09:19 2022: BS 451 completed
Fri Jan 21 09:09:28 2022: BS 452 completed
Fri Jan 21 09:09:37 2022: BS 453 completed
Fri Jan 21 09:09:47 2022: BS 454 completed
Fri Jan 21 09:09:56 2022: BS 455 completed
Fri Jan 21 09:10:05 2022: BS 456 completed
Fri Jan 21 09:10:14 2022: BS 457 completed
Fri Jan 21 09:10:23 2022: BS 458 completed
Fri Jan 21 09:10:32 2022: BS 459 completed
Fri Jan 21 09:10:41 2022: BS 460 completed
Fri Jan 21 09:10:51 2022: BS 461 completed
Fri Jan 21 09:11:00 2022: BS 462 completed
Fri Jan 21 09:11:09 2022: BS 463 completed
Fri Jan 21 09:11:18 2022: BS 464 completed
Fri Jan 21 09:11:27 2022: BS 465 completed
Fri Jan 21 09:11:36 2022: BS 466 completed
Fri Jan 21 09:11:45 2022: BS 467 completed
Fri Jan 21 09:11:55 2022: BS 468 completed
Fri Jan 21 09:12:04 2022: BS 469 completed
Fri Jan 21 09:12:13 2022: BS 470 completed
Fri Jan 21 09:12:22 2022: BS 471 completed
Fri Jan 21 09:12:31 2022: BS 472 completed
Fri Jan 21 09:12:40 2022: BS 473 completed
