# Supplementary material for: Total syntheses of Tetrodotoxin and 9-epiTetrodotoxin
Source: Nat Commun. 2024 Jan 23;15:679. doi: 10.1038/s41467-024-45037-0 (PMC10806222; doi:10.1038/s41467-024-45037-0)
Supplement: Supplementary file 4 — Source Data [file 41467_2024_45037_MOESM4_ESM.zip › Surce Data 20231213/Surce Data New/NMR Source Data/Compound15-HNMR/log]

Thu Jan 20 16:08:36 2022: Experiment started
Thu Jan 20 16:08:54 2022: BS 1 completed
Thu Jan 20 16:09:08 2022: BS 2 completed
Thu Jan 20 16:09:22 2022: BS 3 completed
Thu Jan 20 16:09:37 2022: BS 4 completed
Thu Jan 20 16:09:51 2022: BS 5 completed
Thu Jan 20 16:10:05 2022: BS 6 completed
Thu Jan 20 16:10:19 2022: BS 7 completed
Thu Jan 20 16:10:34 2022: BS 8 completed
Thu Jan 20 16:10:48 2022: BS 9 completed
Thu Jan 20 16:11:02 2022: BS 10 completed
Thu Jan 20 16:11:16 2022: BS 11 completed
Thu Jan 20 16:11:31 2022: BS 12 completed
Thu Jan 20 16:11:45 2022: BS 13 completed
Thu Jan 20 16:11:59 2022: BS 14 completed
Thu Jan 20 16:12:13 2022: BS 15 completed
Thu Jan 20 16:12:28 2022: Acquisition complete
