# Supplementary material for: Total syntheses of Tetrodotoxin and 9-epiTetrodotoxin
Source: Nat Commun. 2024 Jan 23;15:679. doi: 10.1038/s41467-024-45037-0 (PMC10806222; doi:10.1038/s41467-024-45037-0)
Supplement: Supplementary file 4 — Source Data [file 41467_2024_45037_MOESM4_ESM.zip › Surce Data 20231213/Surce Data New/NMR Source Data/Compound16-CNMR/log]

Mon Feb  7 08:10:40 2022: Experiment started
Mon Feb  7 08:10:52 2022: BS 1 completed
Mon Feb  7 08:11:02 2022: BS 2 completed
Mon Feb  7 08:11:11 2022: BS 3 completed
Mon Feb  7 08:11:20 2022: BS 4 completed
Mon Feb  7 08:11:29 2022: BS 5 completed
Mon Feb  7 08:11:38 2022: BS 6 completed
Mon Feb  7 08:11:47 2022: BS 7 completed
Mon Feb  7 08:11:56 2022: BS 8 completed
Mon Feb  7 08:12:06 2022: BS 9 completed
Mon Feb  7 08:12:15 2022: BS 10 completed
Mon Feb  7 08:12:24 2022: BS 11 completed
Mon Feb  7 08:12:33 2022: BS 12 completed
Mon Feb  7 08:12:42 2022: BS 13 completed
Mon Feb  7 08:12:51 2022: BS 14 completed
Mon Feb  7 08:13:00 2022: BS 15 completed
Mon Feb  7 08:13:06 2022: FID 1: ADC overflow
Mon Feb  7 08:13:10 2022: BS 16 completed
Mon Feb  7 08:13:19 2022: BS 17 completed
Mon Feb  7 08:13:28 2022: BS 18 completed
Mon Feb  7 08:13:37 2022: BS 19 completed
Mon Feb  7 08:13:46 2022: BS 20 completed
Mon Feb  7 08:13:55 2022: BS 21 completed
Mon Feb  7 08:14:04 2022: BS 22 completed
Mon Feb  7 08:14:14 2022: BS 23 completed
Mon Feb  7 08:14:23 2022: BS 24 completed
Mon Feb  7 08:14:32 2022: BS 25 completed
Mon Feb  7 08:14:41 2022: BS 26 completed
Mon Feb  7 08:14:50 2022: BS 27 completed
Mon Feb  7 08:14:59 2022: BS 28 completed
Mon Feb  7 08:15:08 2022: BS 29 completed
Mon Feb  7 08:15:18 2022: BS 30 completed
Mon Feb  7 08:15:27 2022: BS 31 completed
Mon Feb  7 08:15:36 2022: BS 32 completed
Mon Feb  7 08:15:45 2022: BS 33 completed
Mon Feb  7 08:15:54 2022: BS 34 completed
Mon Feb  7 08:16:03 2022: BS 35 completed
Mon Feb  7 08:16:12 2022: BS 36 completed
Mon Feb  7 08:16:22 2022: BS 37 completed
Mon Feb  7 08:16:31 2022: BS 38 completed
Mon Feb  7 08:16:40 2022: BS 39 completed
Mon Feb  7 08:16:49 2022: BS 40 completed
Mon Feb  7 08:16:58 2022: BS 41 completed
Mon Feb  7 08:17:07 2022: BS 42 completed
Mon Feb  7 08:17:16 2022: BS 43 completed
Mon Feb  7 08:17:26 2022: BS 44 completed
Mon Feb  7 08:17:35 2022: BS 45 completed
Mon Feb  7 08:17:44 2022: BS 46 completed
Mon Feb  7 08:17:53 2022: BS 47 completed
Mon Feb  7 08:18:02 2022: BS 48 completed
Mon Feb  7 08:18:11 2022: BS 49 completed
Mon Feb  7 08:18:20 2022: BS 50 completed
Mon Feb  7 08:18:30 2022: BS 51 completed
Mon Feb  7 08:18:39 2022: BS 52 completed
Mon Feb  7 08:18:48 2022: BS 53 completed
Mon Feb  7 08:18:57 2022: BS 54 completed
Mon Feb  7 08:19:06 2022: BS 55 completed
Mon Feb  7 08:19:15 2022: BS 56 completed
Mon Feb  7 08:19:24 2022: BS 57 completed
Mon Feb  7 08:19:34 2022: BS 58 completed
Mon Feb  7 08:19:43 2022: BS 59 completed
Mon Feb  7 08:19:52 2022: BS 60 completed
Mon Feb  7 08:20:01 2022: BS 61 completed
Mon Feb  7 08:20:10 2022: BS 62 completed
Mon Feb  7 08:20:19 2022: BS 63 completed
Mon Feb  7 08:20:28 2022: BS 64 completed
Mon Feb  7 08:20:38 2022: BS 65 completed
Mon Feb  7 08:20:47 2022: BS 66 completed
Mon Feb  7 08:20:56 2022: BS 67 completed
Mon Feb  7 08:21:05 2022: BS 68 completed
Mon Feb  7 08:21:14 2022: BS 69 completed
Mon Feb  7 08:21:23 2022: BS 70 completed
Mon Feb  7 08:21:32 2022: BS 71 completed
Mon Feb  7 08:21:42 2022: BS 72 completed
Mon Feb  7 08:21:51 2022: BS 73 completed
Mon Feb  7 08:22:00 2022: BS 74 completed
Mon Feb  7 08:22:09 2022: BS 75 completed
Mon Feb  7 08:22:18 2022: BS 76 completed
Mon Feb  7 08:22:27 2022: BS 77 completed
Mon Feb  7 08:22:36 2022: BS 78 completed
Mon Feb  7 08:22:46 2022: BS 79 completed
Mon Feb  7 08:22:55 2022: BS 80 completed
Mon Feb  7 08:23:04 2022: BS 81 completed
Mon Feb  7 08:23:13 2022: BS 82 completed
Mon Feb  7 08:23:22 2022: BS 83 completed
Mon Feb  7 08:23:31 2022: BS 84 completed
Mon Feb  7 08:23:40 2022: BS 85 completed
Mon Feb  7 08:23:50 2022: BS 86 completed
Mon Feb  7 08:23:59 2022: BS 87 completed
Mon Feb  7 08:24:08 2022: BS 88 completed
Mon Feb  7 08:24:17 2022: BS 89 completed
Mon Feb  7 08:24:26 2022: BS 90 completed
Mon Feb  7 08:24:35 2022: BS 91 completed
Mon Feb  7 08:24:44 2022: BS 92 completed
Mon Feb  7 08:24:54 2022: BS 93 completed
Mon Feb  7 08:25:03 2022: BS 94 completed
Mon Feb  7 08:25:12 2022: BS 95 completed
Mon Feb  7 08:25:21 2022: BS 96 completed
Mon Feb  7 08:25:30 2022: BS 97 completed
Mon Feb  7 08:25:39 2022: BS 98 completed
Mon Feb  7 08:25:48 2022: BS 99 completed
Mon Feb  7 08:25:58 2022: BS 100 completed
Mon Feb  7 08:26:07 2022: BS 101 completed
Mon Feb  7 08:26:16 2022: BS 102 completed
Mon Feb  7 08:26:25 2022: BS 103 completed
Mon Feb  7 08:26:34 2022: BS 104 completed
Mon Feb  7 08:26:43 2022: BS 105 completed
Mon Feb  7 08:26:52 2022: BS 106 completed
Mon Feb  7 08:27:02 2022: BS 107 completed
Mon Feb  7 08:27:11 2022: BS 108 completed
Mon Feb  7 08:27:20 2022: BS 109 completed
Mon Feb  7 08:27:29 2022: BS 110 completed
Mon Feb  7 08:27:38 2022: BS 111 completed
Mon Feb  7 08:27:47 2022: BS 112 completed
Mon Feb  7 08:27:56 2022: BS 113 completed
Mon Feb  7 08:28:06 2022: BS 114 completed
Mon Feb  7 08:28:15 2022: BS 115 completed
Mon Feb  7 08:28:24 2022: BS 116 completed
Mon Feb  7 08:28:33 2022: BS 117 completed
Mon Feb  7 08:28:42 2022: BS 118 completed
Mon Feb  7 08:28:51 2022: BS 119 completed
Mon Feb  7 08:29:00 2022: BS 120 completed
Mon Feb  7 08:29:10 2022: BS 121 completed
Mon Feb  7 08:29:19 2022: BS 122 completed
Mon Feb  7 08:29:28 2022: BS 123 completed
Mon Feb  7 08:29:37 2022: BS 124 completed
Mon Feb  7 08:29:46 2022: BS 125 completed
Mon Feb  7 08:29:55 2022: BS 126 completed
Mon Feb  7 08:30:04 2022: BS 127 completed
Mon Feb  7 08:30:14 2022: BS 128 completed
Mon Feb  7 08:30:23 2022: BS 129 completed
Mon Feb  7 08:30:32 2022: BS 130 completed
Mon Feb  7 08:30:41 2022: BS 131 completed
Mon Feb  7 08:30:50 2022: BS 132 completed
Mon Feb  7 08:30:59 2022: BS 133 completed
Mon Feb  7 08:31:08 2022: BS 134 completed
Mon Feb  7 08:31:18 2022: BS 135 completed
Mon Feb  7 08:31:27 2022: BS 136 completed
Mon Feb  7 08:31:36 2022: BS 137 completed
Mon Feb  7 08:31:45 2022: BS 138 completed
Mon Feb  7 08:31:54 2022: BS 139 completed
Mon Feb  7 08:32:03 2022: BS 140 completed
Mon Feb  7 08:32:12 2022: BS 141 completed
Mon Feb  7 08:32:22 2022: BS 142 completed
Mon Feb  7 08:32:31 2022: BS 143 completed
Mon Feb  7 08:32:40 2022: BS 144 completed
Mon Feb  7 08:32:49 2022: BS 145 completed
Mon Feb  7 08:32:58 2022: BS 146 completed
Mon Feb  7 08:33:07 2022: BS 147 completed
Mon Feb  7 08:33:16 2022: BS 148 completed
Mon Feb  7 08:33:25 2022: BS 149 completed
Mon Feb  7 08:33:35 2022: BS 150 completed
Mon Feb  7 08:33:44 2022: BS 151 completed
Mon Feb  7 08:33:53 2022: BS 152 completed
Mon Feb  7 08:34:02 2022: BS 153 completed
Mon Feb  7 08:34:11 2022: BS 154 completed
Mon Feb  7 08:34:20 2022: BS 155 completed
Mon Feb  7 08:34:29 2022: BS 156 completed
Mon Feb  7 08:34:39 2022: BS 157 completed
Mon Feb  7 08:34:48 2022: BS 158 completed
Mon Feb  7 08:34:57 2022: BS 159 completed
Mon Feb  7 08:35:06 2022: BS 160 completed
Mon Feb  7 08:35:15 2022: BS 161 completed
Mon Feb  7 08:35:24 2022: BS 162 completed
Mon Feb  7 08:35:33 2022: BS 163 completed
Mon Feb  7 08:35:43 2022: BS 164 completed
Mon Feb  7 08:35:52 2022: BS 165 completed
Mon Feb  7 08:36:01 2022: BS 166 completed
Mon Feb  7 08:36:10 2022: BS 167 completed
Mon Feb  7 08:36:19 2022: BS 168 completed
Mon Feb  7 08:36:28 2022: BS 169 completed
Mon Feb  7 08:36:37 2022: BS 170 completed
Mon Feb  7 08:36:47 2022: BS 171 completed
Mon Feb  7 08:36:56 2022: BS 172 completed
Mon Feb  7 08:37:05 2022: BS 173 completed
Mon Feb  7 08:37:14 2022: BS 174 completed
Mon Feb  7 08:37:23 2022: BS 175 completed
Mon Feb  7 08:37:32 2022: BS 176 completed
Mon Feb  7 08:37:41 2022: BS 177 completed
Mon Feb  7 08:37:51 2022: BS 178 completed
Mon Feb  7 08:38:00 2022: BS 179 completed
Mon Feb  7 08:38:09 2022: BS 180 completed
Mon Feb  7 08:38:18 2022: BS 181 completed
Mon Feb  7 08:38:27 2022: BS 182 completed
Mon Feb  7 08:38:36 2022: BS 183 completed
Mon Feb  7 08:38:45 2022: BS 184 completed
Mon Feb  7 08:38:55 2022: BS 185 completed
Mon Feb  7 08:39:04 2022: BS 186 completed
Mon Feb  7 08:39:13 2022: BS 187 completed
Mon Feb  7 08:39:22 2022: BS 188 completed
Mon Feb  7 08:39:31 2022: BS 189 completed
Mon Feb  7 08:39:40 2022: BS 190 completed
Mon Feb  7 08:39:49 2022: BS 191 completed
Mon Feb  7 08:39:59 2022: BS 192 completed
Mon Feb  7 08:40:08 2022: BS 193 completed
Mon Feb  7 08:40:17 2022: BS 194 completed
Mon Feb  7 08:40:26 2022: BS 195 completed
Mon Feb  7 08:40:35 2022: BS 196 completed
Mon Feb  7 08:40:44 2022: BS 197 completed
Mon Feb  7 08:40:53 2022: BS 198 completed
Mon Feb  7 08:41:03 2022: BS 199 completed
Mon Feb  7 08:41:12 2022: BS 200 completed
Mon Feb  7 08:41:21 2022: BS 201 completed
Mon Feb  7 08:41:30 2022: BS 202 completed
Mon Feb  7 08:41:39 2022: BS 203 completed
Mon Feb  7 08:41:48 2022: BS 204 completed
Mon Feb  7 08:41:57 2022: BS 205 completed
Mon Feb  7 08:42:07 2022: BS 206 completed
Mon Feb  7 08:42:16 2022: BS 207 completed
Mon Feb  7 08:42:25 2022: BS 208 completed
Mon Feb  7 08:42:34 2022: BS 209 completed
Mon Feb  7 08:42:43 2022: BS 210 completed
Mon Feb  7 08:42:52 2022: BS 211 completed
Mon Feb  7 08:43:01 2022: BS 212 completed
Mon Feb  7 08:43:11 2022: BS 213 completed
Mon Feb  7 08:43:20 2022: BS 214 completed
Mon Feb  7 08:43:29 2022: BS 215 completed
Mon Feb  7 08:43:38 2022: BS 216 completed
Mon Feb  7 08:43:47 2022: BS 217 completed
Mon Feb  7 08:43:56 2022: BS 218 completed
Mon Feb  7 08:44:05 2022: BS 219 completed
Mon Feb  7 08:44:15 2022: BS 220 completed
Mon Feb  7 08:44:24 2022: BS 221 completed
Mon Feb  7 08:44:33 2022: BS 222 completed
Mon Feb  7 08:44:42 2022: BS 223 completed
Mon Feb  7 08:44:51 2022: BS 224 completed
Mon Feb  7 08:45:00 2022: BS 225 completed
Mon Feb  7 08:45:09 2022: BS 226 completed
Mon Feb  7 08:45:19 2022: BS 227 completed
Mon Feb  7 08:45:28 2022: BS 228 completed
Mon Feb  7 08:45:37 2022: BS 229 completed
Mon Feb  7 08:45:46 2022: BS 230 completed
Mon Feb  7 08:45:55 2022: BS 231 completed
Mon Feb  7 08:46:04 2022: BS 232 completed
Mon Feb  7 08:46:13 2022: BS 233 completed
Mon Feb  7 08:46:23 2022: BS 234 completed
Mon Feb  7 08:46:32 2022: BS 235 completed
Mon Feb  7 08:46:41 2022: BS 236 completed
Mon Feb  7 08:46:50 2022: BS 237 completed
Mon Feb  7 08:46:59 2022: BS 238 completed
Mon Feb  7 08:47:08 2022: BS 239 completed
Mon Feb  7 08:47:17 2022: BS 240 completed
Mon Feb  7 08:47:27 2022: BS 241 completed
Mon Feb  7 08:47:36 2022: BS 242 completed
Mon Feb  7 08:47:45 2022: BS 243 completed
Mon Feb  7 08:47:54 2022: BS 244 completed
Mon Feb  7 08:48:03 2022: BS 245 completed
Mon Feb  7 08:48:12 2022: BS 246 completed
Mon Feb  7 08:48:21 2022: BS 247 completed
Mon Feb  7 08:48:31 2022: BS 248 completed
Mon Feb  7 08:48:40 2022: BS 249 completed
Mon Feb  7 08:48:49 2022: BS 250 completed
Mon Feb  7 08:48:58 2022: BS 251 completed
Mon Feb  7 08:49:07 2022: BS 252 completed
Mon Feb  7 08:49:16 2022: BS 253 completed
Mon Feb  7 08:49:25 2022: BS 254 completed
Mon Feb  7 08:49:35 2022: BS 255 completed
Mon Feb  7 08:49:44 2022: BS 256 completed
Mon Feb  7 08:49:53 2022: BS 257 completed
Mon Feb  7 08:50:02 2022: BS 258 completed
Mon Feb  7 08:50:11 2022: BS 259 completed
Mon Feb  7 08:50:20 2022: BS 260 completed
Mon Feb  7 08:50:29 2022: BS 261 completed
Mon Feb  7 08:50:39 2022: BS 262 completed
Mon Feb  7 08:50:48 2022: BS 263 completed
Mon Feb  7 08:50:57 2022: BS 264 completed
Mon Feb  7 08:51:06 2022: BS 265 completed
Mon Feb  7 08:51:15 2022: BS 266 completed
Mon Feb  7 08:51:24 2022: BS 267 completed
Mon Feb  7 08:51:33 2022: BS 268 completed
Mon Feb  7 08:51:43 2022: BS 269 completed
Mon Feb  7 08:51:52 2022: BS 270 completed
Mon Feb  7 08:52:01 2022: BS 271 completed
Mon Feb  7 08:52:10 2022: BS 272 completed
Mon Feb  7 08:52:19 2022: BS 273 completed
Mon Feb  7 08:52:28 2022: BS 274 completed
Mon Feb  7 08:52:37 2022: BS 275 completed
Mon Feb  7 08:52:47 2022: BS 276 completed
Mon Feb  7 08:52:56 2022: BS 277 completed
Mon Feb  7 08:53:05 2022: BS 278 completed
Mon Feb  7 08:53:14 2022: BS 279 completed
Mon Feb  7 08:53:23 2022: BS 280 completed
Mon Feb  7 08:53:32 2022: BS 281 completed
Mon Feb  7 08:53:41 2022: BS 282 completed
Mon Feb  7 08:53:51 2022: BS 283 completed
Mon Feb  7 08:54:00 2022: BS 284 completed
Mon Feb  7 08:54:09 2022: BS 285 completed
Mon Feb  7 08:54:18 2022: BS 286 completed
Mon Feb  7 08:54:27 2022: BS 287 completed
Mon Feb  7 08:54:36 2022: BS 288 completed
Mon Feb  7 08:54:45 2022: BS 289 completed
Mon Feb  7 08:54:55 2022: BS 290 completed
Mon Feb  7 08:55:04 2022: BS 291 completed
Mon Feb  7 08:55:13 2022: BS 292 completed
Mon Feb  7 08:55:22 2022: BS 293 completed
Mon Feb  7 08:55:31 2022: BS 294 completed
Mon Feb  7 08:55:40 2022: BS 295 completed
Mon Feb  7 08:55:49 2022: BS 296 completed
Mon Feb  7 08:55:59 2022: BS 297 completed
Mon Feb  7 08:56:08 2022: BS 298 completed
Mon Feb  7 08:56:17 2022: BS 299 completed
Mon Feb  7 08:56:26 2022: BS 300 completed
Mon Feb  7 08:56:35 2022: BS 301 completed
Mon Feb  7 08:56:44 2022: BS 302 completed
Mon Feb  7 08:56:53 2022: BS 303 completed
Mon Feb  7 08:57:03 2022: BS 304 completed
Mon Feb  7 08:57:12 2022: BS 305 completed
Mon Feb  7 08:57:21 2022: BS 306 completed
Mon Feb  7 08:57:30 2022: BS 307 completed
Mon Feb  7 08:57:39 2022: BS 308 completed
Mon Feb  7 08:57:48 2022: BS 309 completed
Mon Feb  7 08:57:57 2022: BS 310 completed
Mon Feb  7 08:58:07 2022: BS 311 completed
Mon Feb  7 08:58:16 2022: BS 312 completed
Mon Feb  7 08:58:25 2022: BS 313 completed
Mon Feb  7 08:58:34 2022: BS 314 completed
Mon Feb  7 08:58:43 2022: BS 315 completed
Mon Feb  7 08:58:52 2022: BS 316 completed
Mon Feb  7 08:59:01 2022: BS 317 completed
Mon Feb  7 08:59:11 2022: BS 318 completed
Mon Feb  7 08:59:20 2022: BS 319 completed
Mon Feb  7 08:59:29 2022: BS 320 completed
Mon Feb  7 08:59:38 2022: BS 321 completed
Mon Feb  7 08:59:47 2022: BS 322 completed
Mon Feb  7 08:59:56 2022: BS 323 completed
Mon Feb  7 09:00:05 2022: BS 324 completed
Mon Feb  7 09:00:15 2022: BS 325 completed
Mon Feb  7 09:00:24 2022: BS 326 completed
Mon Feb  7 09:00:33 2022: BS 327 completed
Mon Feb  7 09:00:42 2022: BS 328 completed
Mon Feb  7 09:00:51 2022: BS 329 completed
Mon Feb  7 09:01:00 2022: BS 330 completed
Mon Feb  7 09:01:09 2022: BS 331 completed
Mon Feb  7 09:01:19 2022: BS 332 completed
Mon Feb  7 09:01:28 2022: BS 333 completed
Mon Feb  7 09:01:37 2022: BS 334 completed
Mon Feb  7 09:01:46 2022: BS 335 completed
Mon Feb  7 09:01:55 2022: BS 336 completed
Mon Feb  7 09:02:04 2022: BS 337 completed
Mon Feb  7 09:02:13 2022: BS 338 completed
Mon Feb  7 09:02:23 2022: BS 339 completed
Mon Feb  7 09:02:32 2022: BS 340 completed
Mon Feb  7 09:02:41 2022: BS 341 completed
Mon Feb  7 09:02:50 2022: BS 342 completed
Mon Feb  7 09:02:59 2022: BS 343 completed
Mon Feb  7 09:03:08 2022: BS 344 completed
Mon Feb  7 09:03:17 2022: BS 345 completed
Mon Feb  7 09:03:27 2022: BS 346 completed
Mon Feb  7 09:03:36 2022: BS 347 completed
Mon Feb  7 09:03:45 2022: BS 348 completed
Mon Feb  7 09:03:54 2022: BS 349 completed
Mon Feb  7 09:04:03 2022: BS 350 completed
Mon Feb  7 09:04:12 2022: BS 351 completed
Mon Feb  7 09:04:21 2022: BS 352 completed
Mon Feb  7 09:04:31 2022: BS 353 completed
Mon Feb  7 09:04:40 2022: BS 354 completed
Mon Feb  7 09:04:49 2022: BS 355 completed
Mon Feb  7 09:04:58 2022: BS 356 completed
Mon Feb  7 09:05:07 2022: BS 357 completed
Mon Feb  7 09:05:16 2022: BS 358 completed
Mon Feb  7 09:05:25 2022: BS 359 completed
Mon Feb  7 09:05:35 2022: BS 360 completed
Mon Feb  7 09:05:44 2022: BS 361 completed
Mon Feb  7 09:05:53 2022: BS 362 completed
Mon Feb  7 09:06:02 2022: BS 363 completed
Mon Feb  7 09:06:11 2022: BS 364 completed
Mon Feb  7 09:06:20 2022: BS 365 completed
Mon Feb  7 09:06:29 2022: BS 366 completed
Mon Feb  7 09:06:39 2022: BS 367 completed
Mon Feb  7 09:06:48 2022: BS 368 completed
Mon Feb  7 09:06:57 2022: BS 369 completed
Mon Feb  7 09:07:06 2022: BS 370 completed
Mon Feb  7 09:07:15 2022: BS 371 completed
Mon Feb  7 09:07:24 2022: BS 372 completed
Mon Feb  7 09:07:33 2022: BS 373 completed
Mon Feb  7 09:07:43 2022: BS 374 completed
Mon Feb  7 09:07:52 2022: BS 375 completed
Mon Feb  7 09:08:01 2022: BS 376 completed
Mon Feb  7 09:08:10 2022: BS 377 completed
Mon Feb  7 09:08:19 2022: BS 378 completed
Mon Feb  7 09:08:28 2022: BS 379 completed
Mon Feb  7 09:08:37 2022: BS 380 completed
Mon Feb  7 09:08:47 2022: BS 381 completed
Mon Feb  7 09:08:56 2022: BS 382 completed
Mon Feb  7 09:09:05 2022: BS 383 completed
Mon Feb  7 09:09:14 2022: BS 384 completed
Mon Feb  7 09:09:23 2022: BS 385 completed
Mon Feb  7 09:09:32 2022: BS 386 completed
Mon Feb  7 09:09:41 2022: BS 387 completed
Mon Feb  7 09:09:51 2022: BS 388 completed
Mon Feb  7 09:10:00 2022: BS 389 completed
Mon Feb  7 09:10:09 2022: BS 390 completed
Mon Feb  7 09:10:18 2022: BS 391 completed
Mon Feb  7 09:10:27 2022: BS 392 completed
Mon Feb  7 09:10:36 2022: BS 393 completed
Mon Feb  7 09:10:45 2022: BS 394 completed
Mon Feb  7 09:10:55 2022: BS 395 completed
Mon Feb  7 09:11:04 2022: BS 396 completed
Mon Feb  7 09:11:13 2022: BS 397 completed
Mon Feb  7 09:11:22 2022: BS 398 completed
Mon Feb  7 09:11:31 2022: BS 399 completed
Mon Feb  7 09:11:40 2022: BS 400 completed
Mon Feb  7 09:11:49 2022: BS 401 completed
Mon Feb  7 09:11:59 2022: BS 402 completed
Mon Feb  7 09:12:08 2022: BS 403 completed
Mon Feb  7 09:12:17 2022: BS 404 completed
Mon Feb  7 09:12:26 2022: BS 405 completed
Mon Feb  7 09:12:35 2022: BS 406 completed
Mon Feb  7 09:12:44 2022: BS 407 completed
Mon Feb  7 09:12:53 2022: BS 408 completed
Mon Feb  7 09:13:03 2022: BS 409 completed
Mon Feb  7 09:13:12 2022: BS 410 completed
Mon Feb  7 09:13:21 2022: BS 411 completed
Mon Feb  7 09:13:30 2022: BS 412 completed
Mon Feb  7 09:13:39 2022: BS 413 completed
Mon Feb  7 09:13:48 2022: BS 414 completed
Mon Feb  7 09:13:57 2022: BS 415 completed
Mon Feb  7 09:14:07 2022: BS 416 completed
Mon Feb  7 09:14:16 2022: BS 417 completed
Mon Feb  7 09:14:25 2022: BS 418 completed
Mon Feb  7 09:14:34 2022: BS 419 completed
Mon Feb  7 09:14:43 2022: BS 420 completed
Mon Feb  7 09:14:52 2022: BS 421 completed
Mon Feb  7 09:15:01 2022: BS 422 completed
Mon Feb  7 09:15:11 2022: BS 423 completed
Mon Feb  7 09:15:20 2022: BS 424 completed
Mon Feb  7 09:15:29 2022: BS 425 completed
Mon Feb  7 09:15:38 2022: BS 426 completed
Mon Feb  7 09:15:47 2022: BS 427 completed
Mon Feb  7 09:15:56 2022: BS 428 completed
Mon Feb  7 09:16:05 2022: BS 429 completed
Mon Feb  7 09:16:15 2022: BS 430 completed
Mon Feb  7 09:16:24 2022: BS 431 completed
Mon Feb  7 09:16:33 2022: BS 432 completed
Mon Feb  7 09:16:42 2022: BS 433 completed
Mon Feb  7 09:16:51 2022: BS 434 completed
Mon Feb  7 09:17:00 2022: BS 435 completed
Mon Feb  7 09:17:09 2022: BS 436 completed
Mon Feb  7 09:17:19 2022: BS 437 completed
Mon Feb  7 09:17:28 2022: BS 438 completed
Mon Feb  7 09:17:37 2022: BS 439 completed
Mon Feb  7 09:17:46 2022: BS 440 completed
Mon Feb  7 09:17:55 2022: BS 441 completed
Mon Feb  7 09:18:04 2022: BS 442 completed
Mon Feb  7 09:18:13 2022: BS 443 completed
Mon Feb  7 09:18:23 2022: BS 444 completed
Mon Feb  7 09:18:32 2022: BS 445 completed
Mon Feb  7 09:18:41 2022: BS 446 completed
Mon Feb  7 09:18:50 2022: BS 447 completed
Mon Feb  7 09:18:59 2022: BS 448 completed
Mon Feb  7 09:19:08 2022: BS 449 completed
Mon Feb  7 09:19:17 2022: BS 450 completed
Mon Feb  7 09:19:27 2022: BS 451 completed
Mon Feb  7 09:19:36 2022: BS 452 completed
Mon Feb  7 09:19:45 2022: BS 453 completed
Mon Feb  7 09:19:54 2022: BS 454 completed
Mon Feb  7 09:20:03 2022: BS 455 completed
Mon Feb  7 09:20:12 2022: BS 456 completed
Mon Feb  7 09:20:21 2022: BS 457 completed
Mon Feb  7 09:20:31 2022: BS 458 completed
Mon Feb  7 09:20:40 2022: BS 459 completed
Mon Feb  7 09:20:49 2022: BS 460 completed
Mon Feb  7 09:20:58 2022: BS 461 completed
Mon Feb  7 09:21:07 2022: BS 462 completed
Mon Feb  7 09:21:16 2022: BS 463 completed
Mon Feb  7 09:21:25 2022: BS 464 completed
Mon Feb  7 09:21:35 2022: BS 465 completed
Mon Feb  7 09:21:44 2022: BS 466 completed
Mon Feb  7 09:21:53 2022: BS 467 completed
Mon Feb  7 09:22:02 2022: BS 468 completed
Mon Feb  7 09:22:11 2022: BS 469 completed
Mon Feb  7 09:22:20 2022: BS 470 completed
Mon Feb  7 09:22:29 2022: BS 471 completed
Mon Feb  7 09:22:39 2022: BS 472 completed
Mon Feb  7 09:22:48 2022: BS 473 completed
Mon Feb  7 09:22:57 2022: BS 474 completed
Mon Feb  7 09:23:06 2022: BS 475 completed
Mon Feb  7 09:23:15 2022: BS 476 completed
Mon Feb  7 09:23:24 2022: BS 477 completed
Mon Feb  7 09:23:33 2022: BS 478 completed
Mon Feb  7 09:23:43 2022: BS 479 completed
Mon Feb  7 09:23:52 2022: BS 480 completed
Mon Feb  7 09:24:01 2022: BS 481 completed
Mon Feb  7 09:24:10 2022: BS 482 completed
Mon Feb  7 09:24:19 2022: BS 483 completed
Mon Feb  7 09:24:28 2022: BS 484 completed
Mon Feb  7 09:24:37 2022: BS 485 completed
Mon Feb  7 09:24:47 2022: BS 486 completed
Mon Feb  7 09:24:56 2022: BS 487 completed
Mon Feb  7 09:25:05 2022: BS 488 completed
Mon Feb  7 09:25:14 2022: BS 489 completed
Mon Feb  7 09:25:23 2022: BS 490 completed
Mon Feb  7 09:25:32 2022: BS 491 completed
Mon Feb  7 09:25:41 2022: BS 492 completed
Mon Feb  7 09:25:51 2022: BS 493 completed
Mon Feb  7 09:25:51 2022: Acquisition aborted
