# Supplementary material for: Total syntheses of Tetrodotoxin and 9-epiTetrodotoxin
Source: Nat Commun. 2024 Jan 23;15:679. doi: 10.1038/s41467-024-45037-0 (PMC10806222; doi:10.1038/s41467-024-45037-0)
Supplement: Supplementary file 4 — Source Data [file 41467_2024_45037_MOESM4_ESM.zip › Surce Data 20231213/Surce Data New/NMR Source Data/Compound16-HNMR/log]

Mon Feb  7 05:59:31 2022: Experiment started
Mon Feb  7 05:59:49 2022: BS 1 completed
Mon Feb  7 06:00:03 2022: BS 2 completed
Mon Feb  7 06:00:17 2022: BS 3 completed
Mon Feb  7 06:00:32 2022: BS 4 completed
Mon Feb  7 06:00:46 2022: BS 5 completed
Mon Feb  7 06:01:00 2022: BS 6 completed
Mon Feb  7 06:01:14 2022: BS 7 completed
Mon Feb  7 06:01:29 2022: BS 8 completed
Mon Feb  7 06:01:43 2022: BS 9 completed
Mon Feb  7 06:01:57 2022: BS 10 completed
Mon Feb  7 06:02:11 2022: BS 11 completed
Mon Feb  7 06:02:26 2022: BS 12 completed
Mon Feb  7 06:02:40 2022: BS 13 completed
Mon Feb  7 06:02:54 2022: BS 14 completed
