# Supplementary material for: Total syntheses of Tetrodotoxin and 9-epiTetrodotoxin
Source: Nat Commun. 2024 Jan 23;15:679. doi: 10.1038/s41467-024-45037-0 (PMC10806222; doi:10.1038/s41467-024-45037-0)
Supplement: Supplementary file 4 — Source Data [file 41467_2024_45037_MOESM4_ESM.zip › Surce Data 20231213/Surce Data New/NMR Source Data/Compound17a-CNMR/log]

Sun Jan 23 08:06:07 2022: Experiment started
Sun Jan 23 08:06:19 2022: BS 1 completed
Sun Jan 23 08:06:29 2022: BS 2 completed
Sun Jan 23 08:06:38 2022: BS 3 completed
Sun Jan 23 08:06:47 2022: BS 4 completed
Sun Jan 23 08:06:56 2022: BS 5 completed
Sun Jan 23 08:07:05 2022: BS 6 completed
Sun Jan 23 08:07:14 2022: BS 7 completed
Sun Jan 23 08:07:23 2022: BS 8 completed
Sun Jan 23 08:07:33 2022: BS 9 completed
Sun Jan 23 08:07:42 2022: BS 10 completed
Sun Jan 23 08:07:51 2022: BS 11 completed
Sun Jan 23 08:08:00 2022: BS 12 completed
Sun Jan 23 08:08:09 2022: BS 13 completed
Sun Jan 23 08:08:18 2022: BS 14 completed
Sun Jan 23 08:08:27 2022: BS 15 completed
Sun Jan 23 08:08:37 2022: BS 16 completed
Sun Jan 23 08:08:46 2022: BS 17 completed
Sun Jan 23 08:08:55 2022: BS 18 completed
Sun Jan 23 08:09:04 2022: BS 19 completed
Sun Jan 23 08:09:13 2022: BS 20 completed
Sun Jan 23 08:09:22 2022: BS 21 completed
Sun Jan 23 08:09:31 2022: BS 22 completed
Sun Jan 23 08:09:41 2022: BS 23 completed
Sun Jan 23 08:09:50 2022: BS 24 completed
Sun Jan 23 08:09:59 2022: BS 25 completed
Sun Jan 23 08:10:08 2022: BS 26 completed
Sun Jan 23 08:10:17 2022: BS 27 completed
Sun Jan 23 08:10:26 2022: BS 28 completed
Sun Jan 23 08:10:35 2022: BS 29 completed
Sun Jan 23 08:10:45 2022: BS 30 completed
Sun Jan 23 08:10:54 2022: BS 31 completed
Sun Jan 23 08:11:03 2022: BS 32 completed
Sun Jan 23 08:11:12 2022: BS 33 completed
Sun Jan 23 08:11:21 2022: BS 34 completed
Sun Jan 23 08:11:30 2022: BS 35 completed
Sun Jan 23 08:11:39 2022: BS 36 completed
Sun Jan 23 08:11:49 2022: BS 37 completed
Sun Jan 23 08:11:58 2022: BS 38 completed
Sun Jan 23 08:12:07 2022: BS 39 completed
Sun Jan 23 08:12:16 2022: BS 40 completed
Sun Jan 23 08:12:25 2022: BS 41 completed
Sun Jan 23 08:12:34 2022: BS 42 completed
Sun Jan 23 08:12:43 2022: BS 43 completed
Sun Jan 23 08:12:53 2022: BS 44 completed
Sun Jan 23 08:13:02 2022: BS 45 completed
Sun Jan 23 08:13:11 2022: BS 46 completed
Sun Jan 23 08:13:20 2022: BS 47 completed
Sun Jan 23 08:13:29 2022: BS 48 completed
Sun Jan 23 08:13:38 2022: BS 49 completed
Sun Jan 23 08:13:47 2022: BS 50 completed
Sun Jan 23 08:13:57 2022: BS 51 completed
Sun Jan 23 08:14:06 2022: BS 52 completed
Sun Jan 23 08:14:15 2022: BS 53 completed
Sun Jan 23 08:14:24 2022: BS 54 completed
Sun Jan 23 08:14:33 2022: BS 55 completed
Sun Jan 23 08:14:42 2022: BS 56 completed
Sun Jan 23 08:14:51 2022: BS 57 completed
Sun Jan 23 08:15:01 2022: BS 58 completed
Sun Jan 23 08:15:10 2022: BS 59 completed
Sun Jan 23 08:15:19 2022: BS 60 completed
Sun Jan 23 08:15:28 2022: BS 61 completed
Sun Jan 23 08:15:37 2022: BS 62 completed
Sun Jan 23 08:15:46 2022: BS 63 completed
Sun Jan 23 08:15:55 2022: BS 64 completed
Sun Jan 23 08:16:05 2022: BS 65 completed
Sun Jan 23 08:16:14 2022: BS 66 completed
Sun Jan 23 08:16:23 2022: BS 67 completed
Sun Jan 23 08:16:32 2022: BS 68 completed
Sun Jan 23 08:16:41 2022: BS 69 completed
Sun Jan 23 08:16:50 2022: BS 70 completed
Sun Jan 23 08:16:59 2022: BS 71 completed
Sun Jan 23 08:17:09 2022: BS 72 completed
Sun Jan 23 08:17:18 2022: BS 73 completed
Sun Jan 23 08:17:27 2022: BS 74 completed
Sun Jan 23 08:17:36 2022: BS 75 completed
Sun Jan 23 08:17:45 2022: BS 76 completed
Sun Jan 23 08:17:54 2022: BS 77 completed
Sun Jan 23 08:18:03 2022: BS 78 completed
Sun Jan 23 08:18:13 2022: BS 79 completed
Sun Jan 23 08:18:22 2022: BS 80 completed
Sun Jan 23 08:18:31 2022: BS 81 completed
Sun Jan 23 08:18:40 2022: BS 82 completed
Sun Jan 23 08:18:49 2022: BS 83 completed
Sun Jan 23 08:18:58 2022: BS 84 completed
Sun Jan 23 08:19:07 2022: BS 85 completed
Sun Jan 23 08:19:17 2022: BS 86 completed
Sun Jan 23 08:19:26 2022: BS 87 completed
Sun Jan 23 08:19:35 2022: BS 88 completed
Sun Jan 23 08:19:44 2022: BS 89 completed
Sun Jan 23 08:19:53 2022: BS 90 completed
Sun Jan 23 08:20:02 2022: BS 91 completed
Sun Jan 23 08:20:11 2022: BS 92 completed
Sun Jan 23 08:20:21 2022: BS 93 completed
Sun Jan 23 08:20:30 2022: BS 94 completed
Sun Jan 23 08:20:39 2022: BS 95 completed
Sun Jan 23 08:20:48 2022: BS 96 completed
Sun Jan 23 08:20:57 2022: BS 97 completed
Sun Jan 23 08:21:06 2022: BS 98 completed
Sun Jan 23 08:21:15 2022: BS 99 completed
Sun Jan 23 08:21:25 2022: BS 100 completed
Sun Jan 23 08:21:34 2022: BS 101 completed
Sun Jan 23 08:21:43 2022: BS 102 completed
Sun Jan 23 08:21:52 2022: BS 103 completed
Sun Jan 23 08:22:01 2022: BS 104 completed
Sun Jan 23 08:22:10 2022: BS 105 completed
Sun Jan 23 08:22:19 2022: BS 106 completed
Sun Jan 23 08:22:29 2022: BS 107 completed
Sun Jan 23 08:22:38 2022: BS 108 completed
Sun Jan 23 08:22:47 2022: BS 109 completed
Sun Jan 23 08:22:56 2022: BS 110 completed
Sun Jan 23 08:23:05 2022: BS 111 completed
Sun Jan 23 08:23:14 2022: BS 112 completed
Sun Jan 23 08:23:23 2022: BS 113 completed
Sun Jan 23 08:23:33 2022: BS 114 completed
Sun Jan 23 08:23:42 2022: BS 115 completed
Sun Jan 23 08:23:51 2022: BS 116 completed
Sun Jan 23 08:24:00 2022: BS 117 completed
Sun Jan 23 08:24:09 2022: BS 118 completed
Sun Jan 23 08:24:18 2022: BS 119 completed
Sun Jan 23 08:24:27 2022: BS 120 completed
Sun Jan 23 08:24:37 2022: BS 121 completed
Sun Jan 23 08:24:46 2022: BS 122 completed
Sun Jan 23 08:24:55 2022: BS 123 completed
Sun Jan 23 08:25:04 2022: BS 124 completed
Sun Jan 23 08:25:13 2022: BS 125 completed
Sun Jan 23 08:25:22 2022: BS 126 completed
Sun Jan 23 08:25:31 2022: BS 127 completed
Sun Jan 23 08:25:41 2022: BS 128 completed
Sun Jan 23 08:25:50 2022: BS 129 completed
Sun Jan 23 08:25:59 2022: BS 130 completed
Sun Jan 23 08:26:08 2022: BS 131 completed
Sun Jan 23 08:26:17 2022: BS 132 completed
Sun Jan 23 08:26:26 2022: BS 133 completed
Sun Jan 23 08:26:35 2022: BS 134 completed
Sun Jan 23 08:26:45 2022: BS 135 completed
Sun Jan 23 08:26:54 2022: BS 136 completed
Sun Jan 23 08:27:03 2022: BS 137 completed
Sun Jan 23 08:27:12 2022: BS 138 completed
Sun Jan 23 08:27:21 2022: BS 139 completed
Sun Jan 23 08:27:30 2022: BS 140 completed
Sun Jan 23 08:27:39 2022: BS 141 completed
Sun Jan 23 08:27:49 2022: BS 142 completed
Sun Jan 23 08:27:58 2022: BS 143 completed
Sun Jan 23 08:28:07 2022: BS 144 completed
Sun Jan 23 08:28:16 2022: BS 145 completed
Sun Jan 23 08:28:25 2022: BS 146 completed
Sun Jan 23 08:28:34 2022: BS 147 completed
Sun Jan 23 08:28:43 2022: BS 148 completed
Sun Jan 23 08:28:53 2022: BS 149 completed
Sun Jan 23 08:29:02 2022: BS 150 completed
Sun Jan 23 08:29:11 2022: BS 151 completed
Sun Jan 23 08:29:20 2022: BS 152 completed
Sun Jan 23 08:29:29 2022: BS 153 completed
Sun Jan 23 08:29:38 2022: BS 154 completed
Sun Jan 23 08:29:47 2022: BS 155 completed
Sun Jan 23 08:29:57 2022: BS 156 completed
Sun Jan 23 08:30:06 2022: BS 157 completed
Sun Jan 23 08:30:15 2022: BS 158 completed
Sun Jan 23 08:30:24 2022: BS 159 completed
Sun Jan 23 08:30:33 2022: BS 160 completed
Sun Jan 23 08:30:42 2022: BS 161 completed
Sun Jan 23 08:30:51 2022: BS 162 completed
Sun Jan 23 08:31:01 2022: BS 163 completed
Sun Jan 23 08:31:10 2022: BS 164 completed
Sun Jan 23 08:31:19 2022: BS 165 completed
Sun Jan 23 08:31:28 2022: BS 166 completed
Sun Jan 23 08:31:37 2022: BS 167 completed
Sun Jan 23 08:31:46 2022: BS 168 completed
Sun Jan 23 08:31:55 2022: BS 169 completed
Sun Jan 23 08:32:05 2022: BS 170 completed
Sun Jan 23 08:32:14 2022: BS 171 completed
Sun Jan 23 08:32:23 2022: BS 172 completed
Sun Jan 23 08:32:32 2022: BS 173 completed
Sun Jan 23 08:32:41 2022: BS 174 completed
Sun Jan 23 08:32:50 2022: BS 175 completed
Sun Jan 23 08:32:59 2022: BS 176 completed
Sun Jan 23 08:33:09 2022: BS 177 completed
Sun Jan 23 08:33:18 2022: BS 178 completed
Sun Jan 23 08:33:27 2022: BS 179 completed
Sun Jan 23 08:33:36 2022: BS 180 completed
Sun Jan 23 08:33:45 2022: BS 181 completed
Sun Jan 23 08:33:54 2022: BS 182 completed
Sun Jan 23 08:34:03 2022: BS 183 completed
Sun Jan 23 08:34:13 2022: BS 184 completed
Sun Jan 23 08:34:22 2022: BS 185 completed
Sun Jan 23 08:34:31 2022: BS 186 completed
Sun Jan 23 08:34:40 2022: BS 187 completed
Sun Jan 23 08:34:49 2022: BS 188 completed
Sun Jan 23 08:34:58 2022: BS 189 completed
Sun Jan 23 08:35:07 2022: BS 190 completed
Sun Jan 23 08:35:17 2022: BS 191 completed
Sun Jan 23 08:35:26 2022: BS 192 completed
Sun Jan 23 08:35:35 2022: BS 193 completed
Sun Jan 23 08:35:44 2022: BS 194 completed
Sun Jan 23 08:35:53 2022: BS 195 completed
Sun Jan 23 08:36:02 2022: BS 196 completed
Sun Jan 23 08:36:11 2022: BS 197 completed
Sun Jan 23 08:36:21 2022: BS 198 completed
Sun Jan 23 08:36:30 2022: BS 199 completed
Sun Jan 23 08:36:39 2022: BS 200 completed
Sun Jan 23 08:36:48 2022: BS 201 completed
Sun Jan 23 08:36:57 2022: BS 202 completed
Sun Jan 23 08:37:06 2022: BS 203 completed
Sun Jan 23 08:37:15 2022: BS 204 completed
Sun Jan 23 08:37:25 2022: BS 205 completed
Sun Jan 23 08:37:34 2022: BS 206 completed
Sun Jan 23 08:37:43 2022: BS 207 completed
Sun Jan 23 08:37:52 2022: BS 208 completed
Sun Jan 23 08:38:01 2022: BS 209 completed
Sun Jan 23 08:38:10 2022: BS 210 completed
Sun Jan 23 08:38:19 2022: BS 211 completed
Sun Jan 23 08:38:29 2022: BS 212 completed
Sun Jan 23 08:38:38 2022: BS 213 completed
Sun Jan 23 08:38:47 2022: BS 214 completed
Sun Jan 23 08:38:56 2022: BS 215 completed
Sun Jan 23 08:39:05 2022: BS 216 completed
Sun Jan 23 08:39:14 2022: BS 217 completed
Sun Jan 23 08:39:23 2022: BS 218 completed
Sun Jan 23 08:39:33 2022: BS 219 completed
Sun Jan 23 08:39:42 2022: BS 220 completed
Sun Jan 23 08:39:51 2022: BS 221 completed
Sun Jan 23 08:40:00 2022: BS 222 completed
Sun Jan 23 08:40:09 2022: BS 223 completed
Sun Jan 23 08:40:18 2022: BS 224 completed
Sun Jan 23 08:40:27 2022: BS 225 completed
Sun Jan 23 08:40:37 2022: BS 226 completed
Sun Jan 23 08:40:46 2022: BS 227 completed
Sun Jan 23 08:40:55 2022: BS 228 completed
Sun Jan 23 08:41:04 2022: BS 229 completed
Sun Jan 23 08:41:13 2022: BS 230 completed
Sun Jan 23 08:41:22 2022: BS 231 completed
Sun Jan 23 08:41:31 2022: BS 232 completed
Sun Jan 23 08:41:41 2022: BS 233 completed
Sun Jan 23 08:41:50 2022: BS 234 completed
Sun Jan 23 08:41:59 2022: BS 235 completed
Sun Jan 23 08:42:08 2022: BS 236 completed
Sun Jan 23 08:42:17 2022: BS 237 completed
Sun Jan 23 08:42:26 2022: BS 238 completed
Sun Jan 23 08:42:35 2022: BS 239 completed
Sun Jan 23 08:42:45 2022: BS 240 completed
Sun Jan 23 08:42:54 2022: BS 241 completed
Sun Jan 23 08:43:03 2022: BS 242 completed
Sun Jan 23 08:43:12 2022: BS 243 completed
Sun Jan 23 08:43:21 2022: BS 244 completed
Sun Jan 23 08:43:30 2022: BS 245 completed
Sun Jan 23 08:43:39 2022: BS 246 completed
Sun Jan 23 08:43:49 2022: BS 247 completed
Sun Jan 23 08:43:58 2022: BS 248 completed
Sun Jan 23 08:44:07 2022: BS 249 completed
Sun Jan 23 08:44:16 2022: BS 250 completed
Sun Jan 23 08:44:25 2022: BS 251 completed
Sun Jan 23 08:44:34 2022: BS 252 completed
Sun Jan 23 08:44:43 2022: BS 253 completed
Sun Jan 23 08:44:53 2022: BS 254 completed
Sun Jan 23 08:45:02 2022: BS 255 completed
Sun Jan 23 08:45:11 2022: BS 256 completed
Sun Jan 23 08:45:20 2022: BS 257 completed
Sun Jan 23 08:45:29 2022: BS 258 completed
Sun Jan 23 08:45:38 2022: BS 259 completed
Sun Jan 23 08:45:47 2022: BS 260 completed
Sun Jan 23 08:45:57 2022: BS 261 completed
Sun Jan 23 08:46:06 2022: BS 262 completed
Sun Jan 23 08:46:15 2022: BS 263 completed
Sun Jan 23 08:46:24 2022: BS 264 completed
Sun Jan 23 08:46:33 2022: BS 265 completed
Sun Jan 23 08:46:42 2022: BS 266 completed
Sun Jan 23 08:46:51 2022: BS 267 completed
Sun Jan 23 08:47:01 2022: BS 268 completed
Sun Jan 23 08:47:10 2022: BS 269 completed
Sun Jan 23 08:47:19 2022: BS 270 completed
Sun Jan 23 08:47:28 2022: BS 271 completed
Sun Jan 23 08:47:37 2022: BS 272 completed
Sun Jan 23 08:47:46 2022: BS 273 completed
Sun Jan 23 08:47:55 2022: BS 274 completed
Sun Jan 23 08:48:05 2022: BS 275 completed
Sun Jan 23 08:48:14 2022: BS 276 completed
Sun Jan 23 08:48:23 2022: BS 277 completed
Sun Jan 23 08:48:32 2022: BS 278 completed
Sun Jan 23 08:48:41 2022: BS 279 completed
Sun Jan 23 08:48:50 2022: BS 280 completed
Sun Jan 23 08:48:59 2022: BS 281 completed
Sun Jan 23 08:49:09 2022: BS 282 completed
Sun Jan 23 08:49:18 2022: BS 283 completed
Sun Jan 23 08:49:27 2022: BS 284 completed
Sun Jan 23 08:49:36 2022: BS 285 completed
Sun Jan 23 08:49:45 2022: BS 286 completed
Sun Jan 23 08:49:54 2022: BS 287 completed
Sun Jan 23 08:50:03 2022: BS 288 completed
Sun Jan 23 08:50:13 2022: BS 289 completed
Sun Jan 23 08:50:22 2022: BS 290 completed
Sun Jan 23 08:50:31 2022: BS 291 completed
Sun Jan 23 08:50:40 2022: BS 292 completed
Sun Jan 23 08:50:49 2022: BS 293 completed
Sun Jan 23 08:50:58 2022: BS 294 completed
Sun Jan 23 08:51:07 2022: BS 295 completed
Sun Jan 23 08:51:17 2022: BS 296 completed
Sun Jan 23 08:51:26 2022: BS 297 completed
Sun Jan 23 08:51:35 2022: BS 298 completed
Sun Jan 23 08:51:44 2022: BS 299 completed
Sun Jan 23 08:51:53 2022: BS 300 completed
Sun Jan 23 08:52:02 2022: BS 301 completed
Sun Jan 23 08:52:11 2022: BS 302 completed
Sun Jan 23 08:52:21 2022: BS 303 completed
Sun Jan 23 08:52:30 2022: BS 304 completed
Sun Jan 23 08:52:39 2022: BS 305 completed
Sun Jan 23 08:52:48 2022: BS 306 completed
Sun Jan 23 08:52:57 2022: BS 307 completed
Sun Jan 23 08:53:06 2022: BS 308 completed
Sun Jan 23 08:53:15 2022: BS 309 completed
Sun Jan 23 08:53:25 2022: BS 310 completed
Sun Jan 23 08:53:34 2022: BS 311 completed
Sun Jan 23 08:53:43 2022: BS 312 completed
Sun Jan 23 08:53:52 2022: BS 313 completed
Sun Jan 23 08:54:01 2022: BS 314 completed
Sun Jan 23 08:54:10 2022: BS 315 completed
Sun Jan 23 08:54:19 2022: BS 316 completed
Sun Jan 23 08:54:29 2022: BS 317 completed
Sun Jan 23 08:54:38 2022: BS 318 completed
Sun Jan 23 08:54:47 2022: BS 319 completed
Sun Jan 23 08:54:56 2022: BS 320 completed
Sun Jan 23 08:55:05 2022: BS 321 completed
Sun Jan 23 08:55:14 2022: BS 322 completed
Sun Jan 23 08:55:23 2022: BS 323 completed
Sun Jan 23 08:55:33 2022: BS 324 completed
Sun Jan 23 08:55:42 2022: BS 325 completed
Sun Jan 23 08:55:51 2022: BS 326 completed
Sun Jan 23 08:56:00 2022: BS 327 completed
Sun Jan 23 08:56:09 2022: BS 328 completed
Sun Jan 23 08:56:18 2022: BS 329 completed
Sun Jan 23 08:56:27 2022: BS 330 completed
Sun Jan 23 08:56:37 2022: BS 331 completed
Sun Jan 23 08:56:46 2022: BS 332 completed
Sun Jan 23 08:56:55 2022: BS 333 completed
Sun Jan 23 08:56:59 2022: FID 1: ADC overflow
Sun Jan 23 08:57:04 2022: BS 334 completed
Sun Jan 23 08:57:13 2022: BS 335 completed
Sun Jan 23 08:57:22 2022: BS 336 completed
Sun Jan 23 08:57:31 2022: BS 337 completed
Sun Jan 23 08:57:41 2022: BS 338 completed
Sun Jan 23 08:57:50 2022: BS 339 completed
Sun Jan 23 08:57:59 2022: BS 340 completed
Sun Jan 23 08:58:08 2022: BS 341 completed
Sun Jan 23 08:58:17 2022: BS 342 completed
Sun Jan 23 08:58:26 2022: BS 343 completed
Sun Jan 23 08:58:35 2022: BS 344 completed
Sun Jan 23 08:58:45 2022: BS 345 completed
Sun Jan 23 08:58:54 2022: BS 346 completed
Sun Jan 23 08:59:03 2022: BS 347 completed
Sun Jan 23 08:59:12 2022: BS 348 completed
Sun Jan 23 08:59:21 2022: BS 349 completed
Sun Jan 23 08:59:30 2022: BS 350 completed
Sun Jan 23 08:59:39 2022: BS 351 completed
Sun Jan 23 08:59:49 2022: BS 352 completed
Sun Jan 23 08:59:58 2022: BS 353 completed
Sun Jan 23 09:00:07 2022: BS 354 completed
Sun Jan 23 09:00:16 2022: BS 355 completed
Sun Jan 23 09:00:25 2022: BS 356 completed
Sun Jan 23 09:00:34 2022: BS 357 completed
Sun Jan 23 09:00:43 2022: BS 358 completed
Sun Jan 23 09:00:53 2022: BS 359 completed
Sun Jan 23 09:01:02 2022: BS 360 completed
Sun Jan 23 09:01:11 2022: BS 361 completed
Sun Jan 23 09:01:20 2022: BS 362 completed
Sun Jan 23 09:01:29 2022: BS 363 completed
Sun Jan 23 09:01:38 2022: BS 364 completed
Sun Jan 23 09:01:47 2022: BS 365 completed
Sun Jan 23 09:01:57 2022: BS 366 completed
Sun Jan 23 09:02:06 2022: BS 367 completed
Sun Jan 23 09:02:15 2022: BS 368 completed
Sun Jan 23 09:02:24 2022: BS 369 completed
Sun Jan 23 09:02:33 2022: BS 370 completed
Sun Jan 23 09:02:42 2022: BS 371 completed
Sun Jan 23 09:02:51 2022: BS 372 completed
Sun Jan 23 09:03:01 2022: BS 373 completed
Sun Jan 23 09:03:10 2022: BS 374 completed
Sun Jan 23 09:03:19 2022: BS 375 completed
Sun Jan 23 09:03:28 2022: BS 376 completed
Sun Jan 23 09:03:37 2022: BS 377 completed
Sun Jan 23 09:03:46 2022: BS 378 completed
Sun Jan 23 09:03:55 2022: BS 379 completed
Sun Jan 23 09:04:05 2022: BS 380 completed
Sun Jan 23 09:04:14 2022: BS 381 completed
Sun Jan 23 09:04:23 2022: BS 382 completed
Sun Jan 23 09:04:32 2022: BS 383 completed
Sun Jan 23 09:04:41 2022: BS 384 completed
Sun Jan 23 09:04:50 2022: BS 385 completed
Sun Jan 23 09:04:59 2022: BS 386 completed
Sun Jan 23 09:05:09 2022: BS 387 completed
Sun Jan 23 09:05:18 2022: BS 388 completed
Sun Jan 23 09:05:27 2022: BS 389 completed
Sun Jan 23 09:05:36 2022: BS 390 completed
Sun Jan 23 09:05:45 2022: BS 391 completed
Sun Jan 23 09:05:54 2022: BS 392 completed
Sun Jan 23 09:06:03 2022: BS 393 completed
Sun Jan 23 09:06:13 2022: BS 394 completed
Sun Jan 23 09:06:22 2022: BS 395 completed
Sun Jan 23 09:06:31 2022: BS 396 completed
Sun Jan 23 09:06:40 2022: BS 397 completed
Sun Jan 23 09:06:49 2022: BS 398 completed
Sun Jan 23 09:06:58 2022: BS 399 completed
Sun Jan 23 09:07:07 2022: BS 400 completed
Sun Jan 23 09:07:17 2022: BS 401 completed
Sun Jan 23 09:07:26 2022: BS 402 completed
Sun Jan 23 09:07:35 2022: BS 403 completed
Sun Jan 23 09:07:44 2022: BS 404 completed
Sun Jan 23 09:07:53 2022: BS 405 completed
Sun Jan 23 09:08:02 2022: BS 406 completed
Sun Jan 23 09:08:11 2022: BS 407 completed
Sun Jan 23 09:08:21 2022: BS 408 completed
Sun Jan 23 09:08:30 2022: BS 409 completed
Sun Jan 23 09:08:39 2022: BS 410 completed
Sun Jan 23 09:08:48 2022: BS 411 completed
Sun Jan 23 09:08:57 2022: BS 412 completed
Sun Jan 23 09:09:06 2022: BS 413 completed
Sun Jan 23 09:09:15 2022: BS 414 completed
Sun Jan 23 09:09:25 2022: BS 415 completed
Sun Jan 23 09:09:34 2022: BS 416 completed
Sun Jan 23 09:09:43 2022: BS 417 completed
Sun Jan 23 09:09:52 2022: BS 418 completed
Sun Jan 23 09:10:01 2022: BS 419 completed
Sun Jan 23 09:10:10 2022: BS 420 completed
Sun Jan 23 09:10:19 2022: BS 421 completed
Sun Jan 23 09:10:29 2022: BS 422 completed
Sun Jan 23 09:10:38 2022: BS 423 completed
Sun Jan 23 09:10:47 2022: BS 424 completed
Sun Jan 23 09:10:56 2022: BS 425 completed
Sun Jan 23 09:11:05 2022: BS 426 completed
Sun Jan 23 09:11:14 2022: BS 427 completed
Sun Jan 23 09:11:23 2022: BS 428 completed
Sun Jan 23 09:11:33 2022: BS 429 completed
Sun Jan 23 09:11:42 2022: BS 430 completed
Sun Jan 23 09:11:51 2022: BS 431 completed
Sun Jan 23 09:12:00 2022: BS 432 completed
Sun Jan 23 09:12:09 2022: BS 433 completed
Sun Jan 23 09:12:18 2022: BS 434 completed
Sun Jan 23 09:12:27 2022: BS 435 completed
Sun Jan 23 09:12:37 2022: BS 436 completed
Sun Jan 23 09:12:46 2022: BS 437 completed
Sun Jan 23 09:12:55 2022: BS 438 completed
Sun Jan 23 09:13:04 2022: BS 439 completed
Sun Jan 23 09:13:13 2022: BS 440 completed
Sun Jan 23 09:13:22 2022: BS 441 completed
Sun Jan 23 09:13:31 2022: BS 442 completed
Sun Jan 23 09:13:41 2022: BS 443 completed
Sun Jan 23 09:13:50 2022: BS 444 completed
Sun Jan 23 09:13:59 2022: BS 445 completed
Sun Jan 23 09:14:08 2022: BS 446 completed
Sun Jan 23 09:14:17 2022: BS 447 completed
Sun Jan 23 09:14:26 2022: BS 448 completed
Sun Jan 23 09:14:35 2022: BS 449 completed
Sun Jan 23 09:14:45 2022: BS 450 completed
Sun Jan 23 09:14:54 2022: BS 451 completed
Sun Jan 23 09:15:03 2022: BS 452 completed
Sun Jan 23 09:15:12 2022: BS 453 completed
Sun Jan 23 09:15:21 2022: BS 454 completed
Sun Jan 23 09:15:30 2022: BS 455 completed
Sun Jan 23 09:15:39 2022: BS 456 completed
Sun Jan 23 09:15:49 2022: BS 457 completed
Sun Jan 23 09:15:58 2022: BS 458 completed
Sun Jan 23 09:16:07 2022: BS 459 completed
Sun Jan 23 09:16:16 2022: BS 460 completed
Sun Jan 23 09:16:25 2022: BS 461 completed
Sun Jan 23 09:16:34 2022: BS 462 completed
Sun Jan 23 09:16:43 2022: BS 463 completed
Sun Jan 23 09:16:53 2022: BS 464 completed
Sun Jan 23 09:17:02 2022: BS 465 completed
Sun Jan 23 09:17:11 2022: BS 466 completed
Sun Jan 23 09:17:20 2022: BS 467 completed
Sun Jan 23 09:17:29 2022: BS 468 completed
Sun Jan 23 09:17:38 2022: BS 469 completed
Sun Jan 23 09:17:47 2022: BS 470 completed
Sun Jan 23 09:17:57 2022: BS 471 completed
Sun Jan 23 09:18:06 2022: BS 472 completed
Sun Jan 23 09:18:15 2022: BS 473 completed
Sun Jan 23 09:18:24 2022: BS 474 completed
Sun Jan 23 09:18:33 2022: BS 475 completed
Sun Jan 23 09:18:42 2022: BS 476 completed
Sun Jan 23 09:18:51 2022: BS 477 completed
Sun Jan 23 09:19:01 2022: BS 478 completed
Sun Jan 23 09:19:10 2022: BS 479 completed
Sun Jan 23 09:19:19 2022: BS 480 completed
Sun Jan 23 09:19:28 2022: BS 481 completed
Sun Jan 23 09:19:37 2022: BS 482 completed
Sun Jan 23 09:19:46 2022: BS 483 completed
Sun Jan 23 09:19:55 2022: BS 484 completed
Sun Jan 23 09:20:05 2022: BS 485 completed
Sun Jan 23 09:20:14 2022: BS 486 completed
Sun Jan 23 09:20:23 2022: BS 487 completed
Sun Jan 23 09:20:32 2022: BS 488 completed
Sun Jan 23 09:20:41 2022: BS 489 completed
Sun Jan 23 09:20:50 2022: BS 490 completed
Sun Jan 23 09:20:59 2022: BS 491 completed
Sun Jan 23 09:21:09 2022: BS 492 completed
Sun Jan 23 09:21:18 2022: BS 493 completed
Sun Jan 23 09:21:27 2022: BS 494 completed
Sun Jan 23 09:21:36 2022: BS 495 completed
Sun Jan 23 09:21:45 2022: BS 496 completed
Sun Jan 23 09:21:54 2022: BS 497 completed
Sun Jan 23 09:22:03 2022: BS 498 completed
Sun Jan 23 09:22:13 2022: BS 499 completed
Sun Jan 23 09:22:22 2022: BS 500 completed
Sun Jan 23 09:22:31 2022: BS 501 completed
Sun Jan 23 09:22:40 2022: BS 502 completed
Sun Jan 23 09:22:49 2022: BS 503 completed
Sun Jan 23 09:22:58 2022: BS 504 completed
Sun Jan 23 09:23:07 2022: BS 505 completed
Sun Jan 23 09:23:17 2022: BS 506 completed
Sun Jan 23 09:23:26 2022: BS 507 completed
Sun Jan 23 09:23:35 2022: BS 508 completed
Sun Jan 23 09:23:44 2022: BS 509 completed
Sun Jan 23 09:23:53 2022: BS 510 completed
Sun Jan 23 09:24:02 2022: BS 511 completed
Sun Jan 23 09:24:11 2022: BS 512 completed
Sun Jan 23 09:24:21 2022: BS 513 completed
Sun Jan 23 09:24:30 2022: BS 514 completed
Sun Jan 23 09:24:39 2022: BS 515 completed
Sun Jan 23 09:24:48 2022: BS 516 completed
Sun Jan 23 09:24:57 2022: BS 517 completed
Sun Jan 23 09:25:06 2022: BS 518 completed
Sun Jan 23 09:25:15 2022: BS 519 completed
Sun Jan 23 09:25:25 2022: BS 520 completed
Sun Jan 23 09:25:34 2022: BS 521 completed
Sun Jan 23 09:25:43 2022: BS 522 completed
Sun Jan 23 09:25:52 2022: BS 523 completed
Sun Jan 23 09:26:01 2022: BS 524 completed
Sun Jan 23 09:26:10 2022: BS 525 completed
Sun Jan 23 09:26:19 2022: BS 526 completed
Sun Jan 23 09:26:29 2022: BS 527 completed
Sun Jan 23 09:26:38 2022: BS 528 completed
Sun Jan 23 09:26:47 2022: BS 529 completed
Sun Jan 23 09:26:56 2022: BS 530 completed
Sun Jan 23 09:27:05 2022: BS 531 completed
Sun Jan 23 09:27:14 2022: BS 532 completed
Sun Jan 23 09:27:23 2022: BS 533 completed
Sun Jan 23 09:27:33 2022: BS 534 completed
Sun Jan 23 09:27:42 2022: BS 535 completed
Sun Jan 23 09:27:51 2022: BS 536 completed
Sun Jan 23 09:28:00 2022: BS 537 completed
Sun Jan 23 09:28:09 2022: BS 538 completed
Sun Jan 23 09:28:18 2022: BS 539 completed
Sun Jan 23 09:28:27 2022: BS 540 completed
Sun Jan 23 09:28:36 2022: BS 541 completed
Sun Jan 23 09:28:46 2022: BS 542 completed
Sun Jan 23 09:28:55 2022: BS 543 completed
Sun Jan 23 09:29:04 2022: BS 544 completed
Sun Jan 23 09:29:13 2022: BS 545 completed
Sun Jan 23 09:29:22 2022: BS 546 completed
Sun Jan 23 09:29:31 2022: BS 547 completed
Sun Jan 23 09:29:40 2022: BS 548 completed
Sun Jan 23 09:29:50 2022: BS 549 completed
Sun Jan 23 09:29:59 2022: BS 550 completed
Sun Jan 23 09:30:08 2022: BS 551 completed
Sun Jan 23 09:30:17 2022: BS 552 completed
Sun Jan 23 09:30:26 2022: BS 553 completed
Sun Jan 23 09:30:35 2022: BS 554 completed
Sun Jan 23 09:30:44 2022: BS 555 completed
Sun Jan 23 09:30:54 2022: BS 556 completed
Sun Jan 23 09:31:03 2022: BS 557 completed
Sun Jan 23 09:31:12 2022: BS 558 completed
Sun Jan 23 09:31:21 2022: BS 559 completed
Sun Jan 23 09:31:30 2022: BS 560 completed
Sun Jan 23 09:31:39 2022: BS 561 completed
Sun Jan 23 09:31:48 2022: BS 562 completed
Sun Jan 23 09:31:58 2022: BS 563 completed
Sun Jan 23 09:32:07 2022: BS 564 completed
Sun Jan 23 09:32:16 2022: BS 565 completed
Sun Jan 23 09:32:25 2022: BS 566 completed
Sun Jan 23 09:32:34 2022: BS 567 completed
Sun Jan 23 09:32:43 2022: BS 568 completed
Sun Jan 23 09:32:52 2022: BS 569 completed
Sun Jan 23 09:33:02 2022: BS 570 completed
Sun Jan 23 09:33:11 2022: BS 571 completed
Sun Jan 23 09:33:20 2022: BS 572 completed
Sun Jan 23 09:33:29 2022: BS 573 completed
Sun Jan 23 09:33:38 2022: BS 574 completed
Sun Jan 23 09:33:47 2022: BS 575 completed
Sun Jan 23 09:33:56 2022: BS 576 completed
Sun Jan 23 09:34:06 2022: BS 577 completed
Sun Jan 23 09:34:15 2022: BS 578 completed
Sun Jan 23 09:34:24 2022: BS 579 completed
Sun Jan 23 09:34:33 2022: BS 580 completed
Sun Jan 23 09:34:42 2022: BS 581 completed
Sun Jan 23 09:34:51 2022: BS 582 completed
Sun Jan 23 09:35:00 2022: BS 583 completed
Sun Jan 23 09:35:10 2022: BS 584 completed
Sun Jan 23 09:35:19 2022: BS 585 completed
Sun Jan 23 09:35:28 2022: BS 586 completed
Sun Jan 23 09:35:37 2022: BS 587 completed
Sun Jan 23 09:35:46 2022: BS 588 completed
Sun Jan 23 09:35:55 2022: BS 589 completed
Sun Jan 23 09:36:04 2022: BS 590 completed
Sun Jan 23 09:36:14 2022: BS 591 completed
Sun Jan 23 09:36:23 2022: BS 592 completed
Sun Jan 23 09:36:32 2022: BS 593 completed
Sun Jan 23 09:36:41 2022: BS 594 completed
Sun Jan 23 09:36:50 2022: BS 595 completed
Sun Jan 23 09:36:59 2022: BS 596 completed
Sun Jan 23 09:37:08 2022: BS 597 completed
Sun Jan 23 09:37:18 2022: BS 598 completed
Sun Jan 23 09:37:27 2022: BS 599 completed
Sun Jan 23 09:37:36 2022: BS 600 completed
Sun Jan 23 09:37:45 2022: BS 601 completed
Sun Jan 23 09:37:54 2022: BS 602 completed
Sun Jan 23 09:38:03 2022: BS 603 completed
Sun Jan 23 09:38:12 2022: BS 604 completed
Sun Jan 23 09:38:22 2022: BS 605 completed
Sun Jan 23 09:38:31 2022: BS 606 completed
Sun Jan 23 09:38:40 2022: BS 607 completed
Sun Jan 23 09:38:49 2022: BS 608 completed
Sun Jan 23 09:38:58 2022: BS 609 completed
Sun Jan 23 09:39:07 2022: BS 610 completed
Sun Jan 23 09:39:16 2022: BS 611 completed
Sun Jan 23 09:39:26 2022: BS 612 completed
Sun Jan 23 09:39:35 2022: BS 613 completed
Sun Jan 23 09:39:44 2022: BS 614 completed
Sun Jan 23 09:39:53 2022: BS 615 completed
Sun Jan 23 09:40:02 2022: BS 616 completed
Sun Jan 23 09:40:11 2022: BS 617 completed
Sun Jan 23 09:40:20 2022: BS 618 completed
Sun Jan 23 09:40:30 2022: BS 619 completed
Sun Jan 23 09:40:39 2022: BS 620 completed
Sun Jan 23 09:40:48 2022: BS 621 completed
Sun Jan 23 09:40:57 2022: BS 622 completed
Sun Jan 23 09:41:06 2022: BS 623 completed
Sun Jan 23 09:41:15 2022: BS 624 completed
Sun Jan 23 09:41:24 2022: BS 625 completed
Sun Jan 23 09:41:34 2022: BS 626 completed
Sun Jan 23 09:41:43 2022: BS 627 completed
Sun Jan 23 09:41:52 2022: BS 628 completed
Sun Jan 23 09:42:01 2022: BS 629 completed
Sun Jan 23 09:42:10 2022: BS 630 completed
Sun Jan 23 09:42:19 2022: BS 631 completed
Sun Jan 23 09:42:28 2022: BS 632 completed
Sun Jan 23 09:42:38 2022: BS 633 completed
Sun Jan 23 09:42:47 2022: BS 634 completed
Sun Jan 23 09:42:56 2022: BS 635 completed
Sun Jan 23 09:43:05 2022: BS 636 completed
Sun Jan 23 09:43:14 2022: BS 637 completed
Sun Jan 23 09:43:23 2022: BS 638 completed
Sun Jan 23 09:43:32 2022: BS 639 completed
Sun Jan 23 09:43:42 2022: BS 640 completed
Sun Jan 23 09:43:51 2022: BS 641 completed
Sun Jan 23 09:44:00 2022: BS 642 completed
Sun Jan 23 09:44:09 2022: BS 643 completed
Sun Jan 23 09:44:18 2022: BS 644 completed
Sun Jan 23 09:44:27 2022: BS 645 completed
Sun Jan 23 09:44:36 2022: BS 646 completed
Sun Jan 23 09:44:46 2022: BS 647 completed
Sun Jan 23 09:44:55 2022: BS 648 completed
Sun Jan 23 09:45:04 2022: BS 649 completed
Sun Jan 23 09:45:13 2022: BS 650 completed
Sun Jan 23 09:45:22 2022: BS 651 completed
Sun Jan 23 09:45:31 2022: BS 652 completed
Sun Jan 23 09:45:40 2022: BS 653 completed
Sun Jan 23 09:45:50 2022: BS 654 completed
Sun Jan 23 09:45:59 2022: BS 655 completed
Sun Jan 23 09:46:08 2022: BS 656 completed
Sun Jan 23 09:46:17 2022: BS 657 completed
Sun Jan 23 09:46:26 2022: BS 658 completed
Sun Jan 23 09:46:35 2022: BS 659 completed
Sun Jan 23 09:46:44 2022: BS 660 completed
Sun Jan 23 09:46:54 2022: BS 661 completed
Sun Jan 23 09:47:03 2022: BS 662 completed
Sun Jan 23 09:47:12 2022: BS 663 completed
Sun Jan 23 09:47:21 2022: BS 664 completed
Sun Jan 23 09:47:30 2022: BS 665 completed
Sun Jan 23 09:47:39 2022: BS 666 completed
Sun Jan 23 09:47:48 2022: BS 667 completed
Sun Jan 23 09:47:58 2022: BS 668 completed
Sun Jan 23 09:48:07 2022: BS 669 completed
Sun Jan 23 09:48:16 2022: BS 670 completed
Sun Jan 23 09:48:25 2022: BS 671 completed
Sun Jan 23 09:48:34 2022: BS 672 completed
Sun Jan 23 09:48:43 2022: BS 673 completed
Sun Jan 23 09:48:52 2022: BS 674 completed
Sun Jan 23 09:49:02 2022: BS 675 completed
Sun Jan 23 09:49:11 2022: BS 676 completed
Sun Jan 23 09:49:20 2022: BS 677 completed
Sun Jan 23 09:49:29 2022: BS 678 completed
Sun Jan 23 09:49:38 2022: BS 679 completed
Sun Jan 23 09:49:47 2022: BS 680 completed
Sun Jan 23 09:49:56 2022: BS 681 completed
Sun Jan 23 09:50:06 2022: BS 682 completed
Sun Jan 23 09:50:15 2022: BS 683 completed
Sun Jan 23 09:50:24 2022: BS 684 completed
Sun Jan 23 09:50:33 2022: BS 685 completed
Sun Jan 23 09:50:42 2022: BS 686 completed
Sun Jan 23 09:50:51 2022: BS 687 completed
Sun Jan 23 09:51:00 2022: BS 688 completed
Sun Jan 23 09:51:10 2022: BS 689 completed
Sun Jan 23 09:51:19 2022: BS 690 completed
Sun Jan 23 09:51:28 2022: BS 691 completed
Sun Jan 23 09:51:37 2022: BS 692 completed
Sun Jan 23 09:51:46 2022: BS 693 completed
Sun Jan 23 09:51:55 2022: BS 694 completed
Sun Jan 23 09:52:04 2022: BS 695 completed
Sun Jan 23 09:52:14 2022: BS 696 completed
Sun Jan 23 09:52:23 2022: BS 697 completed
Sun Jan 23 09:52:32 2022: BS 698 completed
Sun Jan 23 09:52:41 2022: BS 699 completed
Sun Jan 23 09:52:50 2022: BS 700 completed
Sun Jan 23 09:52:59 2022: BS 701 completed
Sun Jan 23 09:53:08 2022: BS 702 completed
Sun Jan 23 09:53:18 2022: BS 703 completed
Sun Jan 23 09:53:27 2022: BS 704 completed
Sun Jan 23 09:53:36 2022: BS 705 completed
Sun Jan 23 09:53:45 2022: BS 706 completed
Sun Jan 23 09:53:54 2022: BS 707 completed
Sun Jan 23 09:54:03 2022: BS 708 completed
Sun Jan 23 09:54:12 2022: BS 709 completed
Sun Jan 23 09:54:22 2022: BS 710 completed
Sun Jan 23 09:54:31 2022: BS 711 completed
Sun Jan 23 09:54:40 2022: BS 712 completed
Sun Jan 23 09:54:49 2022: BS 713 completed
Sun Jan 23 09:54:58 2022: BS 714 completed
Sun Jan 23 09:55:07 2022: BS 715 completed
Sun Jan 23 09:55:16 2022: BS 716 completed
Sun Jan 23 09:55:26 2022: BS 717 completed
Sun Jan 23 09:55:35 2022: BS 718 completed
Sun Jan 23 09:55:44 2022: BS 719 completed
Sun Jan 23 09:55:53 2022: BS 720 completed
Sun Jan 23 09:56:02 2022: BS 721 completed
Sun Jan 23 09:56:11 2022: BS 722 completed
Sun Jan 23 09:56:20 2022: BS 723 completed
Sun Jan 23 09:56:30 2022: BS 724 completed
Sun Jan 23 09:56:39 2022: BS 725 completed
Sun Jan 23 09:56:48 2022: BS 726 completed
Sun Jan 23 09:56:57 2022: BS 727 completed
Sun Jan 23 09:57:06 2022: BS 728 completed
Sun Jan 23 09:57:15 2022: BS 729 completed
Sun Jan 23 09:57:24 2022: BS 730 completed
Sun Jan 23 09:57:34 2022: BS 731 completed
Sun Jan 23 09:57:43 2022: BS 732 completed
Sun Jan 23 09:57:52 2022: BS 733 completed
Sun Jan 23 09:58:01 2022: BS 734 completed
Sun Jan 23 09:58:10 2022: BS 735 completed
Sun Jan 23 09:58:19 2022: BS 736 completed
