# Supplementary material for: Total syntheses of Tetrodotoxin and 9-epiTetrodotoxin
Source: Nat Commun. 2024 Jan 23;15:679. doi: 10.1038/s41467-024-45037-0 (PMC10806222; doi:10.1038/s41467-024-45037-0)
Supplement: Supplementary file 4 — Source Data [file 41467_2024_45037_MOESM4_ESM.zip › Surce Data 20231213/Surce Data New/NMR Source Data/Compound17a-HNMR/log]

Fri Jan 21 06:16:04 2022: Experiment started
Fri Jan 21 06:16:22 2022: BS 1 completed
Fri Jan 21 06:16:36 2022: BS 2 completed
Fri Jan 21 06:16:50 2022: BS 3 completed
Fri Jan 21 06:17:05 2022: BS 4 completed
Fri Jan 21 06:17:19 2022: BS 5 completed
Fri Jan 21 06:17:33 2022: BS 6 completed
Fri Jan 21 06:17:47 2022: BS 7 completed
Fri Jan 21 06:18:02 2022: BS 8 completed
Fri Jan 21 06:18:16 2022: BS 9 completed
Fri Jan 21 06:18:30 2022: BS 10 completed
Fri Jan 21 06:18:44 2022: BS 11 completed
Fri Jan 21 06:18:59 2022: BS 12 completed
Fri Jan 21 06:19:13 2022: BS 13 completed
Fri Jan 21 06:19:27 2022: BS 14 completed
Fri Jan 21 06:19:41 2022: BS 15 completed
Fri Jan 21 06:19:56 2022: Acquisition complete
