# Supplementary material for: Total syntheses of Tetrodotoxin and 9-epiTetrodotoxin
Source: Nat Commun. 2024 Jan 23;15:679. doi: 10.1038/s41467-024-45037-0 (PMC10806222; doi:10.1038/s41467-024-45037-0)
Supplement: Supplementary file 4 — Source Data [file 41467_2024_45037_MOESM4_ESM.zip › Surce Data 20231213/Surce Data New/NMR Source Data/Compound17-CNMR/log]

Thu Jan 27 13:48:31 2022: Experiment started
Thu Jan 27 13:48:44 2022: BS 1 completed
Thu Jan 27 13:48:53 2022: BS 2 completed
Thu Jan 27 13:49:02 2022: BS 3 completed
Thu Jan 27 13:49:12 2022: BS 4 completed
Thu Jan 27 13:49:21 2022: BS 5 completed
Thu Jan 27 13:49:30 2022: BS 6 completed
Thu Jan 27 13:49:39 2022: BS 7 completed
Thu Jan 27 13:49:48 2022: BS 8 completed
Thu Jan 27 13:49:57 2022: BS 9 completed
Thu Jan 27 13:50:06 2022: BS 10 completed
Thu Jan 27 13:50:16 2022: BS 11 completed
Thu Jan 27 13:50:25 2022: BS 12 completed
Thu Jan 27 13:50:34 2022: BS 13 completed
Thu Jan 27 13:50:43 2022: BS 14 completed
Thu Jan 27 13:50:52 2022: BS 15 completed
Thu Jan 27 13:51:01 2022: BS 16 completed
Thu Jan 27 13:51:10 2022: BS 17 completed
Thu Jan 27 13:51:20 2022: BS 18 completed
Thu Jan 27 13:51:29 2022: BS 19 completed
Thu Jan 27 13:51:38 2022: BS 20 completed
Thu Jan 27 13:51:47 2022: BS 21 completed
Thu Jan 27 13:51:56 2022: BS 22 completed
Thu Jan 27 13:52:05 2022: BS 23 completed
Thu Jan 27 13:52:14 2022: BS 24 completed
Thu Jan 27 13:52:24 2022: BS 25 completed
Thu Jan 27 13:52:33 2022: BS 26 completed
Thu Jan 27 13:52:42 2022: BS 27 completed
Thu Jan 27 13:52:51 2022: BS 28 completed
Thu Jan 27 13:53:00 2022: BS 29 completed
Thu Jan 27 13:53:09 2022: BS 30 completed
Thu Jan 27 13:53:18 2022: BS 31 completed
Thu Jan 27 13:53:28 2022: BS 32 completed
Thu Jan 27 13:53:37 2022: BS 33 completed
Thu Jan 27 13:53:46 2022: BS 34 completed
Thu Jan 27 13:53:55 2022: BS 35 completed
Thu Jan 27 13:54:04 2022: BS 36 completed
Thu Jan 27 13:54:13 2022: BS 37 completed
Thu Jan 27 13:54:22 2022: BS 38 completed
Thu Jan 27 13:54:32 2022: BS 39 completed
Thu Jan 27 13:54:41 2022: BS 40 completed
Thu Jan 27 13:54:50 2022: BS 41 completed
Thu Jan 27 13:54:59 2022: BS 42 completed
Thu Jan 27 13:55:08 2022: BS 43 completed
Thu Jan 27 13:55:17 2022: BS 44 completed
Thu Jan 27 13:55:26 2022: BS 45 completed
Thu Jan 27 13:55:36 2022: BS 46 completed
Thu Jan 27 13:55:45 2022: BS 47 completed
Thu Jan 27 13:55:54 2022: BS 48 completed
Thu Jan 27 13:56:03 2022: BS 49 completed
Thu Jan 27 13:56:12 2022: BS 50 completed
Thu Jan 27 13:56:21 2022: BS 51 completed
Thu Jan 27 13:56:30 2022: BS 52 completed
Thu Jan 27 13:56:40 2022: BS 53 completed
Thu Jan 27 13:56:49 2022: BS 54 completed
Thu Jan 27 13:56:58 2022: BS 55 completed
Thu Jan 27 13:57:07 2022: BS 56 completed
Thu Jan 27 13:57:16 2022: BS 57 completed
Thu Jan 27 13:57:25 2022: BS 58 completed
Thu Jan 27 13:57:34 2022: BS 59 completed
Thu Jan 27 13:57:44 2022: BS 60 completed
Thu Jan 27 13:57:53 2022: BS 61 completed
Thu Jan 27 13:58:02 2022: BS 62 completed
Thu Jan 27 13:58:11 2022: BS 63 completed
Thu Jan 27 13:58:20 2022: BS 64 completed
Thu Jan 27 13:58:29 2022: BS 65 completed
Thu Jan 27 13:58:38 2022: BS 66 completed
Thu Jan 27 13:58:48 2022: BS 67 completed
Thu Jan 27 13:58:57 2022: BS 68 completed
Thu Jan 27 13:59:06 2022: BS 69 completed
Thu Jan 27 13:59:15 2022: BS 70 completed
Thu Jan 27 13:59:24 2022: BS 71 completed
Thu Jan 27 13:59:33 2022: BS 72 completed
Thu Jan 27 13:59:42 2022: BS 73 completed
Thu Jan 27 13:59:52 2022: BS 74 completed
Thu Jan 27 14:00:01 2022: BS 75 completed
Thu Jan 27 14:00:10 2022: BS 76 completed
Thu Jan 27 14:00:19 2022: BS 77 completed
Thu Jan 27 14:00:28 2022: BS 78 completed
Thu Jan 27 14:00:37 2022: BS 79 completed
Thu Jan 27 14:00:46 2022: BS 80 completed
Thu Jan 27 14:00:56 2022: BS 81 completed
Thu Jan 27 14:01:05 2022: BS 82 completed
Thu Jan 27 14:01:14 2022: BS 83 completed
Thu Jan 27 14:01:23 2022: BS 84 completed
Thu Jan 27 14:01:32 2022: BS 85 completed
Thu Jan 27 14:01:41 2022: BS 86 completed
Thu Jan 27 14:01:50 2022: BS 87 completed
Thu Jan 27 14:02:00 2022: BS 88 completed
Thu Jan 27 14:02:09 2022: BS 89 completed
Thu Jan 27 14:02:18 2022: BS 90 completed
Thu Jan 27 14:02:27 2022: BS 91 completed
Thu Jan 27 14:02:36 2022: BS 92 completed
Thu Jan 27 14:02:45 2022: BS 93 completed
Thu Jan 27 14:02:54 2022: BS 94 completed
Thu Jan 27 14:03:04 2022: BS 95 completed
Thu Jan 27 14:03:13 2022: BS 96 completed
Thu Jan 27 14:03:22 2022: BS 97 completed
Thu Jan 27 14:03:31 2022: BS 98 completed
Thu Jan 27 14:03:40 2022: BS 99 completed
Thu Jan 27 14:03:49 2022: BS 100 completed
Thu Jan 27 14:03:58 2022: BS 101 completed
Thu Jan 27 14:04:08 2022: BS 102 completed
Thu Jan 27 14:04:17 2022: BS 103 completed
Thu Jan 27 14:04:26 2022: BS 104 completed
Thu Jan 27 14:04:35 2022: BS 105 completed
Thu Jan 27 14:04:44 2022: BS 106 completed
Thu Jan 27 14:04:53 2022: BS 107 completed
Thu Jan 27 14:05:02 2022: BS 108 completed
Thu Jan 27 14:05:12 2022: BS 109 completed
Thu Jan 27 14:05:21 2022: BS 110 completed
Thu Jan 27 14:05:30 2022: BS 111 completed
Thu Jan 27 14:05:39 2022: BS 112 completed
Thu Jan 27 14:05:48 2022: BS 113 completed
Thu Jan 27 14:05:57 2022: BS 114 completed
Thu Jan 27 14:06:06 2022: BS 115 completed
Thu Jan 27 14:06:16 2022: BS 116 completed
Thu Jan 27 14:06:25 2022: BS 117 completed
Thu Jan 27 14:06:34 2022: BS 118 completed
Thu Jan 27 14:06:43 2022: BS 119 completed
Thu Jan 27 14:06:52 2022: BS 120 completed
Thu Jan 27 14:07:01 2022: BS 121 completed
Thu Jan 27 14:07:10 2022: BS 122 completed
Thu Jan 27 14:07:20 2022: BS 123 completed
Thu Jan 27 14:07:29 2022: BS 124 completed
Thu Jan 27 14:07:38 2022: BS 125 completed
Thu Jan 27 14:07:47 2022: BS 126 completed
Thu Jan 27 14:07:56 2022: BS 127 completed
Thu Jan 27 14:08:05 2022: BS 128 completed
Thu Jan 27 14:08:14 2022: BS 129 completed
Thu Jan 27 14:08:24 2022: BS 130 completed
Thu Jan 27 14:08:33 2022: BS 131 completed
Thu Jan 27 14:08:42 2022: BS 132 completed
Thu Jan 27 14:08:51 2022: BS 133 completed
Thu Jan 27 14:08:55 2022: FID 1: ADC overflow
Thu Jan 27 14:09:00 2022: BS 134 completed
Thu Jan 27 14:09:09 2022: BS 135 completed
Thu Jan 27 14:09:18 2022: BS 136 completed
Thu Jan 27 14:09:28 2022: BS 137 completed
Thu Jan 27 14:09:37 2022: BS 138 completed
Thu Jan 27 14:09:46 2022: BS 139 completed
Thu Jan 27 14:09:55 2022: BS 140 completed
Thu Jan 27 14:10:04 2022: BS 141 completed
Thu Jan 27 14:10:13 2022: BS 142 completed
Thu Jan 27 14:10:22 2022: BS 143 completed
Thu Jan 27 14:10:32 2022: BS 144 completed
Thu Jan 27 14:10:41 2022: BS 145 completed
Thu Jan 27 14:10:50 2022: BS 146 completed
Thu Jan 27 14:10:59 2022: BS 147 completed
Thu Jan 27 14:11:08 2022: BS 148 completed
Thu Jan 27 14:11:17 2022: BS 149 completed
Thu Jan 27 14:11:26 2022: BS 150 completed
Thu Jan 27 14:11:36 2022: BS 151 completed
Thu Jan 27 14:11:45 2022: BS 152 completed
Thu Jan 27 14:11:54 2022: BS 153 completed
Thu Jan 27 14:12:03 2022: BS 154 completed
Thu Jan 27 14:12:12 2022: BS 155 completed
Thu Jan 27 14:12:21 2022: BS 156 completed
Thu Jan 27 14:12:30 2022: BS 157 completed
Thu Jan 27 14:12:40 2022: BS 158 completed
Thu Jan 27 14:12:49 2022: BS 159 completed
Thu Jan 27 14:12:58 2022: BS 160 completed
Thu Jan 27 14:13:07 2022: BS 161 completed
Thu Jan 27 14:13:16 2022: BS 162 completed
Thu Jan 27 14:13:25 2022: BS 163 completed
Thu Jan 27 14:13:34 2022: BS 164 completed
Thu Jan 27 14:13:44 2022: BS 165 completed
Thu Jan 27 14:13:53 2022: BS 166 completed
Thu Jan 27 14:14:02 2022: BS 167 completed
Thu Jan 27 14:14:11 2022: BS 168 completed
Thu Jan 27 14:14:20 2022: BS 169 completed
Thu Jan 27 14:14:29 2022: BS 170 completed
Thu Jan 27 14:14:38 2022: BS 171 completed
Thu Jan 27 14:14:48 2022: BS 172 completed
Thu Jan 27 14:14:57 2022: BS 173 completed
Thu Jan 27 14:15:06 2022: BS 174 completed
Thu Jan 27 14:15:15 2022: BS 175 completed
Thu Jan 27 14:15:24 2022: BS 176 completed
Thu Jan 27 14:15:33 2022: BS 177 completed
Thu Jan 27 14:15:42 2022: BS 178 completed
Thu Jan 27 14:15:52 2022: BS 179 completed
Thu Jan 27 14:16:01 2022: BS 180 completed
Thu Jan 27 14:16:10 2022: BS 181 completed
Thu Jan 27 14:16:19 2022: BS 182 completed
Thu Jan 27 14:16:28 2022: BS 183 completed
Thu Jan 27 14:16:37 2022: BS 184 completed
Thu Jan 27 14:16:46 2022: BS 185 completed
Thu Jan 27 14:16:56 2022: BS 186 completed
Thu Jan 27 14:17:05 2022: BS 187 completed
Thu Jan 27 14:17:14 2022: BS 188 completed
Thu Jan 27 14:17:23 2022: BS 189 completed
Thu Jan 27 14:17:32 2022: BS 190 completed
Thu Jan 27 14:17:41 2022: BS 191 completed
Thu Jan 27 14:17:50 2022: BS 192 completed
Thu Jan 27 14:18:00 2022: BS 193 completed
Thu Jan 27 14:18:09 2022: BS 194 completed
Thu Jan 27 14:18:18 2022: BS 195 completed
Thu Jan 27 14:18:27 2022: BS 196 completed
Thu Jan 27 14:18:36 2022: BS 197 completed
Thu Jan 27 14:18:45 2022: BS 198 completed
Thu Jan 27 14:18:54 2022: BS 199 completed
Thu Jan 27 14:19:04 2022: BS 200 completed
Thu Jan 27 14:19:13 2022: BS 201 completed
Thu Jan 27 14:19:22 2022: BS 202 completed
Thu Jan 27 14:19:31 2022: BS 203 completed
Thu Jan 27 14:19:40 2022: BS 204 completed
Thu Jan 27 14:19:49 2022: BS 205 completed
Thu Jan 27 14:19:58 2022: BS 206 completed
Thu Jan 27 14:20:08 2022: BS 207 completed
Thu Jan 27 14:20:17 2022: BS 208 completed
Thu Jan 27 14:20:26 2022: BS 209 completed
Thu Jan 27 14:20:35 2022: BS 210 completed
Thu Jan 27 14:20:44 2022: BS 211 completed
Thu Jan 27 14:20:53 2022: BS 212 completed
Thu Jan 27 14:21:02 2022: BS 213 completed
Thu Jan 27 14:21:12 2022: BS 214 completed
Thu Jan 27 14:21:21 2022: BS 215 completed
Thu Jan 27 14:21:30 2022: BS 216 completed
Thu Jan 27 14:21:39 2022: BS 217 completed
Thu Jan 27 14:21:48 2022: BS 218 completed
Thu Jan 27 14:21:57 2022: BS 219 completed
Thu Jan 27 14:22:06 2022: BS 220 completed
Thu Jan 27 14:22:16 2022: BS 221 completed
Thu Jan 27 14:22:25 2022: BS 222 completed
Thu Jan 27 14:22:34 2022: BS 223 completed
Thu Jan 27 14:22:43 2022: BS 224 completed
Thu Jan 27 14:22:52 2022: BS 225 completed
Thu Jan 27 14:23:01 2022: BS 226 completed
Thu Jan 27 14:23:10 2022: BS 227 completed
Thu Jan 27 14:23:20 2022: BS 228 completed
Thu Jan 27 14:23:29 2022: BS 229 completed
Thu Jan 27 14:23:38 2022: BS 230 completed
Thu Jan 27 14:23:47 2022: BS 231 completed
Thu Jan 27 14:23:56 2022: BS 232 completed
Thu Jan 27 14:24:05 2022: BS 233 completed
Thu Jan 27 14:24:14 2022: BS 234 completed
Thu Jan 27 14:24:24 2022: BS 235 completed
Thu Jan 27 14:24:33 2022: BS 236 completed
Thu Jan 27 14:24:42 2022: BS 237 completed
Thu Jan 27 14:24:51 2022: BS 238 completed
Thu Jan 27 14:25:00 2022: BS 239 completed
Thu Jan 27 14:25:09 2022: BS 240 completed
Thu Jan 27 14:25:18 2022: BS 241 completed
Thu Jan 27 14:25:28 2022: BS 242 completed
Thu Jan 27 14:25:37 2022: BS 243 completed
Thu Jan 27 14:25:46 2022: BS 244 completed
Thu Jan 27 14:25:55 2022: BS 245 completed
Thu Jan 27 14:26:04 2022: BS 246 completed
Thu Jan 27 14:26:13 2022: BS 247 completed
Thu Jan 27 14:26:22 2022: BS 248 completed
Thu Jan 27 14:26:32 2022: BS 249 completed
Thu Jan 27 14:26:41 2022: BS 250 completed
Thu Jan 27 14:26:50 2022: BS 251 completed
Thu Jan 27 14:26:59 2022: BS 252 completed
Thu Jan 27 14:27:08 2022: BS 253 completed
Thu Jan 27 14:27:17 2022: BS 254 completed
Thu Jan 27 14:27:26 2022: BS 255 completed
Thu Jan 27 14:27:36 2022: BS 256 completed
Thu Jan 27 14:27:45 2022: BS 257 completed
Thu Jan 27 14:27:54 2022: BS 258 completed
Thu Jan 27 14:28:03 2022: BS 259 completed
Thu Jan 27 14:28:12 2022: BS 260 completed
Thu Jan 27 14:28:21 2022: BS 261 completed
Thu Jan 27 14:28:30 2022: BS 262 completed
Thu Jan 27 14:28:40 2022: BS 263 completed
Thu Jan 27 14:28:49 2022: BS 264 completed
Thu Jan 27 14:28:58 2022: BS 265 completed
Thu Jan 27 14:29:07 2022: BS 266 completed
Thu Jan 27 14:29:16 2022: BS 267 completed
Thu Jan 27 14:29:25 2022: BS 268 completed
Thu Jan 27 14:29:34 2022: BS 269 completed
Thu Jan 27 14:29:44 2022: BS 270 completed
Thu Jan 27 14:29:53 2022: BS 271 completed
Thu Jan 27 14:30:02 2022: BS 272 completed
Thu Jan 27 14:30:11 2022: BS 273 completed
Thu Jan 27 14:30:20 2022: BS 274 completed
Thu Jan 27 14:30:29 2022: BS 275 completed
Thu Jan 27 14:30:38 2022: BS 276 completed
Thu Jan 27 14:30:48 2022: BS 277 completed
Thu Jan 27 14:30:57 2022: BS 278 completed
Thu Jan 27 14:31:06 2022: BS 279 completed
Thu Jan 27 14:31:15 2022: BS 280 completed
Thu Jan 27 14:31:24 2022: BS 281 completed
Thu Jan 27 14:31:33 2022: BS 282 completed
Thu Jan 27 14:31:42 2022: BS 283 completed
Thu Jan 27 14:31:52 2022: BS 284 completed
Thu Jan 27 14:32:01 2022: BS 285 completed
Thu Jan 27 14:32:10 2022: BS 286 completed
Thu Jan 27 14:32:19 2022: BS 287 completed
Thu Jan 27 14:32:28 2022: BS 288 completed
Thu Jan 27 14:32:37 2022: BS 289 completed
Thu Jan 27 14:32:46 2022: BS 290 completed
Thu Jan 27 14:32:56 2022: BS 291 completed
Thu Jan 27 14:33:05 2022: BS 292 completed
Thu Jan 27 14:33:14 2022: BS 293 completed
Thu Jan 27 14:33:23 2022: BS 294 completed
Thu Jan 27 14:33:32 2022: BS 295 completed
Thu Jan 27 14:33:41 2022: BS 296 completed
Thu Jan 27 14:33:50 2022: BS 297 completed
Thu Jan 27 14:34:00 2022: BS 298 completed
Thu Jan 27 14:34:09 2022: BS 299 completed
Thu Jan 27 14:34:18 2022: BS 300 completed
Thu Jan 27 14:34:27 2022: BS 301 completed
Thu Jan 27 14:34:36 2022: BS 302 completed
Thu Jan 27 14:34:45 2022: BS 303 completed
Thu Jan 27 14:34:54 2022: BS 304 completed
Thu Jan 27 14:35:04 2022: BS 305 completed
Thu Jan 27 14:35:13 2022: BS 306 completed
Thu Jan 27 14:35:22 2022: BS 307 completed
Thu Jan 27 14:35:31 2022: BS 308 completed
Thu Jan 27 14:35:40 2022: BS 309 completed
Thu Jan 27 14:35:49 2022: BS 310 completed
Thu Jan 27 14:35:58 2022: BS 311 completed
Thu Jan 27 14:36:08 2022: BS 312 completed
Thu Jan 27 14:36:17 2022: BS 313 completed
Thu Jan 27 14:36:26 2022: BS 314 completed
Thu Jan 27 14:36:35 2022: BS 315 completed
Thu Jan 27 14:36:44 2022: BS 316 completed
Thu Jan 27 14:36:53 2022: BS 317 completed
Thu Jan 27 14:37:02 2022: BS 318 completed
Thu Jan 27 14:37:12 2022: BS 319 completed
Thu Jan 27 14:37:21 2022: BS 320 completed
Thu Jan 27 14:37:30 2022: BS 321 completed
Thu Jan 27 14:37:39 2022: BS 322 completed
Thu Jan 27 14:37:48 2022: BS 323 completed
Thu Jan 27 14:37:57 2022: BS 324 completed
Thu Jan 27 14:38:06 2022: BS 325 completed
Thu Jan 27 14:38:16 2022: BS 326 completed
Thu Jan 27 14:38:25 2022: BS 327 completed
Thu Jan 27 14:38:34 2022: BS 328 completed
Thu Jan 27 14:38:43 2022: BS 329 completed
Thu Jan 27 14:38:52 2022: BS 330 completed
Thu Jan 27 14:39:01 2022: BS 331 completed
Thu Jan 27 14:39:10 2022: BS 332 completed
Thu Jan 27 14:39:20 2022: BS 333 completed
Thu Jan 27 14:39:29 2022: BS 334 completed
Thu Jan 27 14:39:38 2022: BS 335 completed
Thu Jan 27 14:39:47 2022: BS 336 completed
Thu Jan 27 14:39:56 2022: BS 337 completed
Thu Jan 27 14:40:05 2022: BS 338 completed
Thu Jan 27 14:40:14 2022: BS 339 completed
Thu Jan 27 14:40:24 2022: BS 340 completed
Thu Jan 27 14:40:33 2022: BS 341 completed
Thu Jan 27 14:40:42 2022: BS 342 completed
Thu Jan 27 14:40:51 2022: BS 343 completed
Thu Jan 27 14:41:00 2022: BS 344 completed
Thu Jan 27 14:41:09 2022: BS 345 completed
Thu Jan 27 14:41:18 2022: BS 346 completed
Thu Jan 27 14:41:28 2022: BS 347 completed
Thu Jan 27 14:41:37 2022: BS 348 completed
Thu Jan 27 14:41:46 2022: BS 349 completed
Thu Jan 27 14:41:55 2022: BS 350 completed
Thu Jan 27 14:42:04 2022: BS 351 completed
Thu Jan 27 14:42:13 2022: BS 352 completed
Thu Jan 27 14:42:22 2022: BS 353 completed
Thu Jan 27 14:42:32 2022: BS 354 completed
Thu Jan 27 14:42:41 2022: BS 355 completed
Thu Jan 27 14:42:50 2022: BS 356 completed
Thu Jan 27 14:42:59 2022: BS 357 completed
Thu Jan 27 14:43:08 2022: BS 358 completed
Thu Jan 27 14:43:17 2022: BS 359 completed
Thu Jan 27 14:43:26 2022: BS 360 completed
Thu Jan 27 14:43:36 2022: BS 361 completed
Thu Jan 27 14:43:45 2022: BS 362 completed
Thu Jan 27 14:43:54 2022: BS 363 completed
Thu Jan 27 14:44:03 2022: BS 364 completed
Thu Jan 27 14:44:12 2022: BS 365 completed
Thu Jan 27 14:44:21 2022: BS 366 completed
Thu Jan 27 14:44:30 2022: BS 367 completed
Thu Jan 27 14:44:40 2022: BS 368 completed
Thu Jan 27 14:44:49 2022: BS 369 completed
Thu Jan 27 14:44:58 2022: BS 370 completed
Thu Jan 27 14:45:07 2022: BS 371 completed
Thu Jan 27 14:45:16 2022: BS 372 completed
Thu Jan 27 14:45:25 2022: BS 373 completed
Thu Jan 27 14:45:34 2022: BS 374 completed
Thu Jan 27 14:45:44 2022: BS 375 completed
Thu Jan 27 14:45:53 2022: BS 376 completed
Thu Jan 27 14:46:02 2022: BS 377 completed
Thu Jan 27 14:46:11 2022: BS 378 completed
Thu Jan 27 14:46:20 2022: BS 379 completed
Thu Jan 27 14:46:29 2022: BS 380 completed
Thu Jan 27 14:46:38 2022: BS 381 completed
Thu Jan 27 14:46:48 2022: BS 382 completed
Thu Jan 27 14:46:57 2022: BS 383 completed
Thu Jan 27 14:47:06 2022: BS 384 completed
Thu Jan 27 14:47:15 2022: BS 385 completed
Thu Jan 27 14:47:24 2022: BS 386 completed
Thu Jan 27 14:47:33 2022: BS 387 completed
Thu Jan 27 14:47:42 2022: BS 388 completed
Thu Jan 27 14:47:52 2022: BS 389 completed
Thu Jan 27 14:48:01 2022: BS 390 completed
Thu Jan 27 14:48:10 2022: BS 391 completed
Thu Jan 27 14:48:19 2022: BS 392 completed
Thu Jan 27 14:48:28 2022: BS 393 completed
Thu Jan 27 14:48:37 2022: BS 394 completed
Thu Jan 27 14:48:46 2022: BS 395 completed
Thu Jan 27 14:48:56 2022: BS 396 completed
Thu Jan 27 14:49:05 2022: BS 397 completed
Thu Jan 27 14:49:14 2022: BS 398 completed
Thu Jan 27 14:49:23 2022: BS 399 completed
Thu Jan 27 14:49:32 2022: BS 400 completed
Thu Jan 27 14:49:41 2022: BS 401 completed
Thu Jan 27 14:49:50 2022: BS 402 completed
Thu Jan 27 14:50:00 2022: BS 403 completed
Thu Jan 27 14:50:09 2022: BS 404 completed
Thu Jan 27 14:50:18 2022: BS 405 completed
Thu Jan 27 14:50:27 2022: BS 406 completed
Thu Jan 27 14:50:36 2022: BS 407 completed
Thu Jan 27 14:50:45 2022: BS 408 completed
Thu Jan 27 14:50:54 2022: BS 409 completed
Thu Jan 27 14:51:04 2022: BS 410 completed
Thu Jan 27 14:51:13 2022: BS 411 completed
Thu Jan 27 14:51:22 2022: BS 412 completed
Thu Jan 27 14:51:31 2022: BS 413 completed
Thu Jan 27 14:51:40 2022: BS 414 completed
Thu Jan 27 14:51:49 2022: BS 415 completed
Thu Jan 27 14:51:58 2022: BS 416 completed
Thu Jan 27 14:52:08 2022: BS 417 completed
Thu Jan 27 14:52:17 2022: BS 418 completed
Thu Jan 27 14:52:26 2022: BS 419 completed
Thu Jan 27 14:52:35 2022: BS 420 completed
Thu Jan 27 14:52:44 2022: BS 421 completed
Thu Jan 27 14:52:53 2022: BS 422 completed
Thu Jan 27 14:53:02 2022: BS 423 completed
Thu Jan 27 14:53:12 2022: BS 424 completed
Thu Jan 27 14:53:21 2022: BS 425 completed
Thu Jan 27 14:53:30 2022: BS 426 completed
Thu Jan 27 14:53:39 2022: BS 427 completed
Thu Jan 27 14:53:48 2022: BS 428 completed
Thu Jan 27 14:53:57 2022: BS 429 completed
Thu Jan 27 14:54:06 2022: BS 430 completed
Thu Jan 27 14:54:16 2022: BS 431 completed
Thu Jan 27 14:54:25 2022: BS 432 completed
Thu Jan 27 14:54:34 2022: BS 433 completed
Thu Jan 27 14:54:43 2022: BS 434 completed
Thu Jan 27 14:54:52 2022: BS 435 completed
Thu Jan 27 14:55:01 2022: BS 436 completed
Thu Jan 27 14:55:10 2022: BS 437 completed
Thu Jan 27 14:55:20 2022: BS 438 completed
Thu Jan 27 14:55:29 2022: BS 439 completed
Thu Jan 27 14:55:38 2022: BS 440 completed
Thu Jan 27 14:55:47 2022: BS 441 completed
Thu Jan 27 14:55:56 2022: BS 442 completed
Thu Jan 27 14:56:05 2022: BS 443 completed
