# Supplementary material for: Total syntheses of Tetrodotoxin and 9-epiTetrodotoxin
Source: Nat Commun. 2024 Jan 23;15:679. doi: 10.1038/s41467-024-45037-0 (PMC10806222; doi:10.1038/s41467-024-45037-0)
Supplement: Supplementary file 4 — Source Data [file 41467_2024_45037_MOESM4_ESM.zip › Surce Data 20231213/Surce Data New/NMR Source Data/Compound17-HNMR/log]

Thu Jan 27 13:29:06 2022: Experiment started
Thu Jan 27 13:29:24 2022: BS 1 completed
Thu Jan 27 13:29:38 2022: BS 2 completed
Thu Jan 27 13:29:53 2022: BS 3 completed
Thu Jan 27 13:30:07 2022: BS 4 completed
Thu Jan 27 13:30:21 2022: BS 5 completed
Thu Jan 27 13:30:35 2022: BS 6 completed
Thu Jan 27 13:30:50 2022: BS 7 completed
Thu Jan 27 13:31:04 2022: BS 8 completed
Thu Jan 27 13:31:18 2022: BS 9 completed
Thu Jan 27 13:31:32 2022: BS 10 completed
Thu Jan 27 13:31:47 2022: BS 11 completed
Thu Jan 27 13:32:01 2022: BS 12 completed
Thu Jan 27 13:32:15 2022: BS 13 completed
Thu Jan 27 13:32:29 2022: BS 14 completed
Thu Jan 27 13:32:44 2022: BS 15 completed
