# Supplementary material for: Total syntheses of Tetrodotoxin and 9-epiTetrodotoxin
Source: Nat Commun. 2024 Jan 23;15:679. doi: 10.1038/s41467-024-45037-0 (PMC10806222; doi:10.1038/s41467-024-45037-0)
Supplement: Supplementary file 4 — Source Data [file 41467_2024_45037_MOESM4_ESM.zip › Surce Data 20231213/Surce Data New/NMR Source Data/Compound18a-CNMR/log]

Mon Jan 17 14:06:32 2022: Experiment started
Mon Jan 17 14:06:45 2022: BS 1 completed
Mon Jan 17 14:06:54 2022: BS 2 completed
Mon Jan 17 14:07:03 2022: BS 3 completed
Mon Jan 17 14:07:12 2022: BS 4 completed
Mon Jan 17 14:07:22 2022: BS 5 completed
Mon Jan 17 14:07:31 2022: BS 6 completed
Mon Jan 17 14:07:40 2022: BS 7 completed
Mon Jan 17 14:07:49 2022: BS 8 completed
Mon Jan 17 14:07:58 2022: BS 9 completed
Mon Jan 17 14:08:07 2022: BS 10 completed
Mon Jan 17 14:08:16 2022: BS 11 completed
Mon Jan 17 14:08:26 2022: BS 12 completed
Mon Jan 17 14:08:35 2022: BS 13 completed
Mon Jan 17 14:08:44 2022: BS 14 completed
Mon Jan 17 14:08:53 2022: BS 15 completed
Mon Jan 17 14:09:02 2022: BS 16 completed
Mon Jan 17 14:09:11 2022: BS 17 completed
Mon Jan 17 14:09:20 2022: BS 18 completed
Mon Jan 17 14:09:30 2022: BS 19 completed
Mon Jan 17 14:09:39 2022: BS 20 completed
Mon Jan 17 14:09:48 2022: BS 21 completed
Mon Jan 17 14:09:57 2022: BS 22 completed
Mon Jan 17 14:10:06 2022: BS 23 completed
Mon Jan 17 14:10:15 2022: BS 24 completed
Mon Jan 17 14:10:24 2022: BS 25 completed
Mon Jan 17 14:10:34 2022: BS 26 completed
Mon Jan 17 14:10:43 2022: BS 27 completed
Mon Jan 17 14:10:52 2022: BS 28 completed
Mon Jan 17 14:11:01 2022: BS 29 completed
Mon Jan 17 14:11:10 2022: BS 30 completed
Mon Jan 17 14:11:19 2022: BS 31 completed
Mon Jan 17 14:11:28 2022: BS 32 completed
Mon Jan 17 14:11:38 2022: BS 33 completed
Mon Jan 17 14:11:47 2022: BS 34 completed
Mon Jan 17 14:11:56 2022: BS 35 completed
Mon Jan 17 14:11:57 2022: FID 1: ADC overflow
Mon Jan 17 14:12:05 2022: BS 36 completed
Mon Jan 17 14:12:14 2022: BS 37 completed
Mon Jan 17 14:12:23 2022: BS 38 completed
Mon Jan 17 14:12:32 2022: BS 39 completed
Mon Jan 17 14:12:42 2022: BS 40 completed
Mon Jan 17 14:12:51 2022: BS 41 completed
Mon Jan 17 14:13:00 2022: BS 42 completed
Mon Jan 17 14:13:09 2022: BS 43 completed
Mon Jan 17 14:13:18 2022: BS 44 completed
Mon Jan 17 14:13:27 2022: BS 45 completed
Mon Jan 17 14:13:36 2022: BS 46 completed
Mon Jan 17 14:13:46 2022: BS 47 completed
Mon Jan 17 14:13:55 2022: BS 48 completed
Mon Jan 17 14:14:04 2022: BS 49 completed
Mon Jan 17 14:14:13 2022: BS 50 completed
Mon Jan 17 14:14:22 2022: BS 51 completed
Mon Jan 17 14:14:31 2022: BS 52 completed
Mon Jan 17 14:14:40 2022: BS 53 completed
Mon Jan 17 14:14:50 2022: BS 54 completed
Mon Jan 17 14:14:59 2022: BS 55 completed
Mon Jan 17 14:15:08 2022: BS 56 completed
Mon Jan 17 14:15:17 2022: BS 57 completed
Mon Jan 17 14:15:26 2022: BS 58 completed
Mon Jan 17 14:15:35 2022: BS 59 completed
Mon Jan 17 14:15:44 2022: BS 60 completed
Mon Jan 17 14:15:54 2022: BS 61 completed
Mon Jan 17 14:16:03 2022: BS 62 completed
Mon Jan 17 14:16:12 2022: BS 63 completed
Mon Jan 17 14:16:21 2022: BS 64 completed
Mon Jan 17 14:16:30 2022: BS 65 completed
Mon Jan 17 14:16:39 2022: BS 66 completed
Mon Jan 17 14:16:48 2022: BS 67 completed
Mon Jan 17 14:16:58 2022: BS 68 completed
Mon Jan 17 14:17:07 2022: BS 69 completed
Mon Jan 17 14:17:16 2022: BS 70 completed
Mon Jan 17 14:17:25 2022: BS 71 completed
Mon Jan 17 14:17:34 2022: BS 72 completed
Mon Jan 17 14:17:43 2022: BS 73 completed
Mon Jan 17 14:17:52 2022: BS 74 completed
Mon Jan 17 14:18:02 2022: BS 75 completed
Mon Jan 17 14:18:11 2022: BS 76 completed
Mon Jan 17 14:18:20 2022: BS 77 completed
Mon Jan 17 14:18:29 2022: BS 78 completed
Mon Jan 17 14:18:38 2022: BS 79 completed
Mon Jan 17 14:18:47 2022: BS 80 completed
Mon Jan 17 14:18:56 2022: BS 81 completed
Mon Jan 17 14:19:06 2022: BS 82 completed
Mon Jan 17 14:19:15 2022: BS 83 completed
Mon Jan 17 14:19:24 2022: BS 84 completed
Mon Jan 17 14:19:33 2022: BS 85 completed
Mon Jan 17 14:19:42 2022: BS 86 completed
Mon Jan 17 14:19:51 2022: BS 87 completed
Mon Jan 17 14:20:00 2022: BS 88 completed
Mon Jan 17 14:20:10 2022: BS 89 completed
Mon Jan 17 14:20:19 2022: BS 90 completed
Mon Jan 17 14:20:28 2022: BS 91 completed
Mon Jan 17 14:20:37 2022: BS 92 completed
Mon Jan 17 14:20:46 2022: BS 93 completed
Mon Jan 17 14:20:55 2022: BS 94 completed
Mon Jan 17 14:21:04 2022: BS 95 completed
Mon Jan 17 14:21:14 2022: BS 96 completed
Mon Jan 17 14:21:23 2022: BS 97 completed
Mon Jan 17 14:21:32 2022: BS 98 completed
Mon Jan 17 14:21:41 2022: BS 99 completed
Mon Jan 17 14:21:50 2022: BS 100 completed
Mon Jan 17 14:21:59 2022: BS 101 completed
Mon Jan 17 14:22:08 2022: BS 102 completed
Mon Jan 17 14:22:18 2022: BS 103 completed
Mon Jan 17 14:22:27 2022: BS 104 completed
Mon Jan 17 14:22:36 2022: BS 105 completed
Mon Jan 17 14:22:45 2022: BS 106 completed
Mon Jan 17 14:22:54 2022: BS 107 completed
Mon Jan 17 14:23:03 2022: BS 108 completed
Mon Jan 17 14:23:12 2022: BS 109 completed
Mon Jan 17 14:23:22 2022: BS 110 completed
Mon Jan 17 14:23:31 2022: BS 111 completed
Mon Jan 17 14:23:40 2022: BS 112 completed
Mon Jan 17 14:23:49 2022: BS 113 completed
Mon Jan 17 14:23:58 2022: BS 114 completed
Mon Jan 17 14:24:07 2022: BS 115 completed
Mon Jan 17 14:24:16 2022: BS 116 completed
Mon Jan 17 14:24:26 2022: BS 117 completed
Mon Jan 17 14:24:35 2022: BS 118 completed
Mon Jan 17 14:24:44 2022: BS 119 completed
Mon Jan 17 14:24:53 2022: BS 120 completed
Mon Jan 17 14:25:02 2022: BS 121 completed
Mon Jan 17 14:25:11 2022: BS 122 completed
Mon Jan 17 14:25:20 2022: BS 123 completed
Mon Jan 17 14:25:30 2022: BS 124 completed
Mon Jan 17 14:25:39 2022: BS 125 completed
Mon Jan 17 14:25:48 2022: BS 126 completed
Mon Jan 17 14:25:57 2022: BS 127 completed
Mon Jan 17 14:26:06 2022: BS 128 completed
Mon Jan 17 14:26:15 2022: BS 129 completed
Mon Jan 17 14:26:24 2022: BS 130 completed
Mon Jan 17 14:26:34 2022: BS 131 completed
Mon Jan 17 14:26:43 2022: BS 132 completed
Mon Jan 17 14:26:52 2022: BS 133 completed
Mon Jan 17 14:27:01 2022: BS 134 completed
Mon Jan 17 14:27:10 2022: BS 135 completed
Mon Jan 17 14:27:19 2022: BS 136 completed
Mon Jan 17 14:27:28 2022: BS 137 completed
Mon Jan 17 14:27:38 2022: BS 138 completed
Mon Jan 17 14:27:47 2022: BS 139 completed
Mon Jan 17 14:27:56 2022: BS 140 completed
Mon Jan 17 14:28:05 2022: BS 141 completed
Mon Jan 17 14:28:14 2022: BS 142 completed
Mon Jan 17 14:28:23 2022: BS 143 completed
Mon Jan 17 14:28:32 2022: BS 144 completed
Mon Jan 17 14:28:42 2022: BS 145 completed
Mon Jan 17 14:28:51 2022: BS 146 completed
Mon Jan 17 14:29:00 2022: BS 147 completed
Mon Jan 17 14:29:09 2022: BS 148 completed
Mon Jan 17 14:29:18 2022: BS 149 completed
Mon Jan 17 14:29:27 2022: BS 150 completed
Mon Jan 17 14:29:36 2022: BS 151 completed
Mon Jan 17 14:29:46 2022: BS 152 completed
Mon Jan 17 14:29:55 2022: BS 153 completed
Mon Jan 17 14:30:04 2022: BS 154 completed
Mon Jan 17 14:30:13 2022: BS 155 completed
Mon Jan 17 14:30:22 2022: BS 156 completed
Mon Jan 17 14:30:31 2022: BS 157 completed
Mon Jan 17 14:30:40 2022: BS 158 completed
Mon Jan 17 14:30:50 2022: BS 159 completed
Mon Jan 17 14:30:59 2022: BS 160 completed
Mon Jan 17 14:31:08 2022: BS 161 completed
Mon Jan 17 14:31:17 2022: BS 162 completed
Mon Jan 17 14:31:26 2022: BS 163 completed
Mon Jan 17 14:31:35 2022: BS 164 completed
Mon Jan 17 14:31:44 2022: BS 165 completed
Mon Jan 17 14:31:54 2022: BS 166 completed
Mon Jan 17 14:32:03 2022: BS 167 completed
Mon Jan 17 14:32:12 2022: BS 168 completed
Mon Jan 17 14:32:21 2022: BS 169 completed
Mon Jan 17 14:32:30 2022: BS 170 completed
Mon Jan 17 14:32:39 2022: BS 171 completed
Mon Jan 17 14:32:48 2022: BS 172 completed
Mon Jan 17 14:32:58 2022: BS 173 completed
Mon Jan 17 14:33:07 2022: BS 174 completed
Mon Jan 17 14:33:16 2022: BS 175 completed
Mon Jan 17 14:33:25 2022: BS 176 completed
Mon Jan 17 14:33:34 2022: BS 177 completed
Mon Jan 17 14:33:43 2022: BS 178 completed
Mon Jan 17 14:33:52 2022: BS 179 completed
Mon Jan 17 14:34:02 2022: BS 180 completed
Mon Jan 17 14:34:11 2022: BS 181 completed
Mon Jan 17 14:34:20 2022: BS 182 completed
Mon Jan 17 14:34:29 2022: BS 183 completed
Mon Jan 17 14:34:38 2022: BS 184 completed
Mon Jan 17 14:34:47 2022: BS 185 completed
Mon Jan 17 14:34:56 2022: BS 186 completed
Mon Jan 17 14:35:06 2022: BS 187 completed
Mon Jan 17 14:35:15 2022: BS 188 completed
Mon Jan 17 14:35:24 2022: BS 189 completed
Mon Jan 17 14:35:33 2022: BS 190 completed
Mon Jan 17 14:35:42 2022: BS 191 completed
Mon Jan 17 14:35:51 2022: BS 192 completed
Mon Jan 17 14:36:00 2022: BS 193 completed
Mon Jan 17 14:36:10 2022: BS 194 completed
Mon Jan 17 14:36:19 2022: BS 195 completed
Mon Jan 17 14:36:28 2022: BS 196 completed
Mon Jan 17 14:36:37 2022: BS 197 completed
Mon Jan 17 14:36:46 2022: BS 198 completed
Mon Jan 17 14:36:55 2022: BS 199 completed
Mon Jan 17 14:37:04 2022: BS 200 completed
Mon Jan 17 14:37:14 2022: BS 201 completed
Mon Jan 17 14:37:23 2022: BS 202 completed
Mon Jan 17 14:37:32 2022: BS 203 completed
Mon Jan 17 14:37:41 2022: BS 204 completed
Mon Jan 17 14:37:50 2022: BS 205 completed
Mon Jan 17 14:37:59 2022: BS 206 completed
Mon Jan 17 14:38:08 2022: BS 207 completed
Mon Jan 17 14:38:18 2022: BS 208 completed
Mon Jan 17 14:38:27 2022: BS 209 completed
Mon Jan 17 14:38:36 2022: BS 210 completed
Mon Jan 17 14:38:45 2022: BS 211 completed
Mon Jan 17 14:38:54 2022: BS 212 completed
Mon Jan 17 14:39:03 2022: BS 213 completed
Mon Jan 17 14:39:12 2022: BS 214 completed
Mon Jan 17 14:39:22 2022: BS 215 completed
Mon Jan 17 14:39:31 2022: BS 216 completed
Mon Jan 17 14:39:40 2022: BS 217 completed
Mon Jan 17 14:39:49 2022: BS 218 completed
Mon Jan 17 14:39:58 2022: BS 219 completed
Mon Jan 17 14:40:07 2022: BS 220 completed
Mon Jan 17 14:40:16 2022: BS 221 completed
Mon Jan 17 14:40:26 2022: BS 222 completed
Mon Jan 17 14:40:35 2022: BS 223 completed
Mon Jan 17 14:40:44 2022: BS 224 completed
Mon Jan 17 14:40:53 2022: BS 225 completed
Mon Jan 17 14:41:02 2022: BS 226 completed
Mon Jan 17 14:41:11 2022: BS 227 completed
Mon Jan 17 14:41:20 2022: BS 228 completed
Mon Jan 17 14:41:30 2022: BS 229 completed
Mon Jan 17 14:41:39 2022: BS 230 completed
Mon Jan 17 14:41:48 2022: BS 231 completed
Mon Jan 17 14:41:57 2022: BS 232 completed
Mon Jan 17 14:42:06 2022: BS 233 completed
Mon Jan 17 14:42:15 2022: BS 234 completed
Mon Jan 17 14:42:24 2022: BS 235 completed
Mon Jan 17 14:42:34 2022: BS 236 completed
Mon Jan 17 14:42:43 2022: BS 237 completed
Mon Jan 17 14:42:52 2022: BS 238 completed
Mon Jan 17 14:43:01 2022: BS 239 completed
Mon Jan 17 14:43:10 2022: BS 240 completed
Mon Jan 17 14:43:19 2022: BS 241 completed
Mon Jan 17 14:43:28 2022: BS 242 completed
Mon Jan 17 14:43:38 2022: BS 243 completed
Mon Jan 17 14:43:47 2022: BS 244 completed
Mon Jan 17 14:43:56 2022: BS 245 completed
Mon Jan 17 14:44:05 2022: BS 246 completed
Mon Jan 17 14:44:14 2022: BS 247 completed
Mon Jan 17 14:44:23 2022: BS 248 completed
Mon Jan 17 14:44:32 2022: BS 249 completed
Mon Jan 17 14:44:42 2022: BS 250 completed
Mon Jan 17 14:44:51 2022: BS 251 completed
Mon Jan 17 14:45:00 2022: BS 252 completed
Mon Jan 17 14:45:09 2022: BS 253 completed
Mon Jan 17 14:45:18 2022: BS 254 completed
Mon Jan 17 14:45:27 2022: BS 255 completed
Mon Jan 17 14:45:36 2022: BS 256 completed
Mon Jan 17 14:45:46 2022: BS 257 completed
Mon Jan 17 14:45:55 2022: BS 258 completed
Mon Jan 17 14:46:04 2022: BS 259 completed
Mon Jan 17 14:46:13 2022: BS 260 completed
Mon Jan 17 14:46:22 2022: BS 261 completed
Mon Jan 17 14:46:31 2022: BS 262 completed
Mon Jan 17 14:46:40 2022: BS 263 completed
Mon Jan 17 14:46:50 2022: BS 264 completed
Mon Jan 17 14:46:59 2022: BS 265 completed
Mon Jan 17 14:47:08 2022: BS 266 completed
Mon Jan 17 14:47:17 2022: BS 267 completed
Mon Jan 17 14:47:26 2022: BS 268 completed
Mon Jan 17 14:47:35 2022: BS 269 completed
Mon Jan 17 14:47:44 2022: BS 270 completed
Mon Jan 17 14:47:54 2022: BS 271 completed
Mon Jan 17 14:48:03 2022: BS 272 completed
Mon Jan 17 14:48:12 2022: BS 273 completed
Mon Jan 17 14:48:21 2022: BS 274 completed
Mon Jan 17 14:48:30 2022: BS 275 completed
Mon Jan 17 14:48:39 2022: BS 276 completed
Mon Jan 17 14:48:48 2022: BS 277 completed
Mon Jan 17 14:48:58 2022: BS 278 completed
Mon Jan 17 14:49:07 2022: BS 279 completed
Mon Jan 17 14:49:16 2022: BS 280 completed
Mon Jan 17 14:49:25 2022: BS 281 completed
Mon Jan 17 14:49:34 2022: BS 282 completed
Mon Jan 17 14:49:43 2022: BS 283 completed
Mon Jan 17 14:49:52 2022: BS 284 completed
Mon Jan 17 14:50:02 2022: BS 285 completed
Mon Jan 17 14:50:11 2022: BS 286 completed
Mon Jan 17 14:50:20 2022: BS 287 completed
Mon Jan 17 14:50:29 2022: BS 288 completed
Mon Jan 17 14:50:38 2022: BS 289 completed
Mon Jan 17 14:50:47 2022: BS 290 completed
Mon Jan 17 14:50:56 2022: BS 291 completed
Mon Jan 17 14:51:06 2022: BS 292 completed
Mon Jan 17 14:51:15 2022: BS 293 completed
Mon Jan 17 14:51:24 2022: BS 294 completed
Mon Jan 17 14:51:33 2022: BS 295 completed
Mon Jan 17 14:51:42 2022: BS 296 completed
Mon Jan 17 14:51:51 2022: BS 297 completed
Mon Jan 17 14:52:00 2022: BS 298 completed
Mon Jan 17 14:52:10 2022: BS 299 completed
Mon Jan 17 14:52:19 2022: BS 300 completed
Mon Jan 17 14:52:28 2022: BS 301 completed
Mon Jan 17 14:52:37 2022: BS 302 completed
Mon Jan 17 14:52:46 2022: BS 303 completed
Mon Jan 17 14:52:55 2022: BS 304 completed
Mon Jan 17 14:53:04 2022: BS 305 completed
Mon Jan 17 14:53:14 2022: BS 306 completed
Mon Jan 17 14:53:23 2022: BS 307 completed
Mon Jan 17 14:53:32 2022: BS 308 completed
Mon Jan 17 14:53:41 2022: BS 309 completed
Mon Jan 17 14:53:50 2022: BS 310 completed
Mon Jan 17 14:53:59 2022: BS 311 completed
Mon Jan 17 14:54:08 2022: BS 312 completed
Mon Jan 17 14:54:18 2022: BS 313 completed
Mon Jan 17 14:54:27 2022: BS 314 completed
Mon Jan 17 14:54:36 2022: BS 315 completed
Mon Jan 17 14:54:45 2022: BS 316 completed
Mon Jan 17 14:54:54 2022: BS 317 completed
Mon Jan 17 14:55:03 2022: BS 318 completed
Mon Jan 17 14:55:12 2022: BS 319 completed
Mon Jan 17 14:55:22 2022: BS 320 completed
Mon Jan 17 14:55:31 2022: BS 321 completed
Mon Jan 17 14:55:40 2022: BS 322 completed
Mon Jan 17 14:55:49 2022: BS 323 completed
Mon Jan 17 14:55:58 2022: BS 324 completed
Mon Jan 17 14:56:07 2022: BS 325 completed
Mon Jan 17 14:56:16 2022: BS 326 completed
Mon Jan 17 14:56:26 2022: BS 327 completed
Mon Jan 17 14:56:35 2022: BS 328 completed
Mon Jan 17 14:56:44 2022: BS 329 completed
Mon Jan 17 14:56:53 2022: BS 330 completed
Mon Jan 17 14:57:02 2022: BS 331 completed
Mon Jan 17 14:57:11 2022: BS 332 completed
Mon Jan 17 14:57:20 2022: BS 333 completed
Mon Jan 17 14:57:30 2022: BS 334 completed
Mon Jan 17 14:57:39 2022: BS 335 completed
Mon Jan 17 14:57:48 2022: BS 336 completed
Mon Jan 17 14:57:57 2022: BS 337 completed
Mon Jan 17 14:58:06 2022: BS 338 completed
Mon Jan 17 14:58:15 2022: BS 339 completed
Mon Jan 17 14:58:24 2022: BS 340 completed
Mon Jan 17 14:58:34 2022: BS 341 completed
Mon Jan 17 14:58:43 2022: BS 342 completed
Mon Jan 17 14:58:50 2022: Acquisition aborted
