# Supplementary material for: Total syntheses of Tetrodotoxin and 9-epiTetrodotoxin
Source: Nat Commun. 2024 Jan 23;15:679. doi: 10.1038/s41467-024-45037-0 (PMC10806222; doi:10.1038/s41467-024-45037-0)
Supplement: Supplementary file 4 — Source Data [file 41467_2024_45037_MOESM4_ESM.zip › Surce Data 20231213/Surce Data New/NMR Source Data/Compound18a-HNMR/log]

Mon Jan 17 05:44:30 2022: Experiment started
Mon Jan 17 05:44:48 2022: BS 1 completed
Mon Jan 17 05:45:02 2022: BS 2 completed
Mon Jan 17 05:45:16 2022: BS 3 completed
Mon Jan 17 05:45:31 2022: BS 4 completed
Mon Jan 17 05:45:45 2022: BS 5 completed
Mon Jan 17 05:45:59 2022: BS 6 completed
Mon Jan 17 05:46:13 2022: BS 7 completed
Mon Jan 17 05:46:28 2022: Acquisition complete
