# Supplementary material for: Total syntheses of Tetrodotoxin and 9-epiTetrodotoxin
Source: Nat Commun. 2024 Jan 23;15:679. doi: 10.1038/s41467-024-45037-0 (PMC10806222; doi:10.1038/s41467-024-45037-0)
Supplement: Supplementary file 4 — Source Data [file 41467_2024_45037_MOESM4_ESM.zip › Surce Data 20231213/Surce Data New/NMR Source Data/Compound18-CNMR/log]

Thu Feb  3 15:31:00 2022: Experiment started
Thu Feb  3 15:31:12 2022: BS 1 completed
Thu Feb  3 15:31:21 2022: BS 2 completed
Thu Feb  3 15:31:31 2022: BS 3 completed
Thu Feb  3 15:31:40 2022: BS 4 completed
Thu Feb  3 15:31:49 2022: BS 5 completed
Thu Feb  3 15:31:58 2022: BS 6 completed
Thu Feb  3 15:32:07 2022: BS 7 completed
Thu Feb  3 15:32:16 2022: BS 8 completed
Thu Feb  3 15:32:25 2022: BS 9 completed
Thu Feb  3 15:32:31 2022: FID 1: ADC overflow
Thu Feb  3 15:32:35 2022: BS 10 completed
Thu Feb  3 15:32:44 2022: BS 11 completed
Thu Feb  3 15:32:53 2022: BS 12 completed
Thu Feb  3 15:33:02 2022: BS 13 completed
Thu Feb  3 15:33:11 2022: BS 14 completed
Thu Feb  3 15:33:20 2022: BS 15 completed
Thu Feb  3 15:33:29 2022: BS 16 completed
Thu Feb  3 15:33:39 2022: BS 17 completed
Thu Feb  3 15:33:48 2022: BS 18 completed
Thu Feb  3 15:33:57 2022: BS 19 completed
Thu Feb  3 15:34:06 2022: BS 20 completed
Thu Feb  3 15:34:15 2022: BS 21 completed
Thu Feb  3 15:34:24 2022: BS 22 completed
Thu Feb  3 15:34:33 2022: BS 23 completed
Thu Feb  3 15:34:43 2022: BS 24 completed
Thu Feb  3 15:34:52 2022: BS 25 completed
Thu Feb  3 15:35:01 2022: BS 26 completed
Thu Feb  3 15:35:10 2022: BS 27 completed
Thu Feb  3 15:35:19 2022: BS 28 completed
Thu Feb  3 15:35:28 2022: BS 29 completed
Thu Feb  3 15:35:37 2022: BS 30 completed
Thu Feb  3 15:35:47 2022: BS 31 completed
Thu Feb  3 15:35:56 2022: BS 32 completed
Thu Feb  3 15:36:05 2022: BS 33 completed
Thu Feb  3 15:36:14 2022: BS 34 completed
Thu Feb  3 15:36:23 2022: BS 35 completed
Thu Feb  3 15:36:32 2022: BS 36 completed
Thu Feb  3 15:36:41 2022: BS 37 completed
Thu Feb  3 15:36:51 2022: BS 38 completed
Thu Feb  3 15:37:00 2022: BS 39 completed
Thu Feb  3 15:37:09 2022: BS 40 completed
Thu Feb  3 15:37:18 2022: BS 41 completed
Thu Feb  3 15:37:27 2022: BS 42 completed
Thu Feb  3 15:37:36 2022: BS 43 completed
Thu Feb  3 15:37:45 2022: BS 44 completed
Thu Feb  3 15:37:55 2022: BS 45 completed
Thu Feb  3 15:38:04 2022: BS 46 completed
Thu Feb  3 15:38:13 2022: BS 47 completed
Thu Feb  3 15:38:22 2022: BS 48 completed
Thu Feb  3 15:38:31 2022: BS 49 completed
Thu Feb  3 15:38:40 2022: BS 50 completed
Thu Feb  3 15:38:49 2022: BS 51 completed
Thu Feb  3 15:38:59 2022: BS 52 completed
Thu Feb  3 15:39:08 2022: BS 53 completed
Thu Feb  3 15:39:17 2022: BS 54 completed
Thu Feb  3 15:39:26 2022: BS 55 completed
Thu Feb  3 15:39:35 2022: BS 56 completed
Thu Feb  3 15:39:44 2022: BS 57 completed
Thu Feb  3 15:39:53 2022: BS 58 completed
Thu Feb  3 15:40:03 2022: BS 59 completed
Thu Feb  3 15:40:12 2022: BS 60 completed
Thu Feb  3 15:40:21 2022: BS 61 completed
Thu Feb  3 15:40:30 2022: BS 62 completed
Thu Feb  3 15:40:39 2022: BS 63 completed
Thu Feb  3 15:40:48 2022: BS 64 completed
Thu Feb  3 15:40:57 2022: BS 65 completed
Thu Feb  3 15:41:07 2022: BS 66 completed
Thu Feb  3 15:41:16 2022: BS 67 completed
Thu Feb  3 15:41:25 2022: BS 68 completed
Thu Feb  3 15:41:34 2022: BS 69 completed
Thu Feb  3 15:41:43 2022: BS 70 completed
Thu Feb  3 15:41:52 2022: BS 71 completed
Thu Feb  3 15:42:01 2022: BS 72 completed
Thu Feb  3 15:42:11 2022: BS 73 completed
Thu Feb  3 15:42:20 2022: BS 74 completed
Thu Feb  3 15:42:29 2022: BS 75 completed
Thu Feb  3 15:42:38 2022: BS 76 completed
Thu Feb  3 15:42:47 2022: BS 77 completed
Thu Feb  3 15:42:56 2022: BS 78 completed
Thu Feb  3 15:43:05 2022: BS 79 completed
Thu Feb  3 15:43:15 2022: BS 80 completed
Thu Feb  3 15:43:24 2022: BS 81 completed
Thu Feb  3 15:43:33 2022: BS 82 completed
Thu Feb  3 15:43:42 2022: BS 83 completed
Thu Feb  3 15:43:51 2022: BS 84 completed
Thu Feb  3 15:44:00 2022: BS 85 completed
Thu Feb  3 15:44:09 2022: BS 86 completed
Thu Feb  3 15:44:19 2022: BS 87 completed
Thu Feb  3 15:44:28 2022: BS 88 completed
Thu Feb  3 15:44:37 2022: BS 89 completed
Thu Feb  3 15:44:46 2022: BS 90 completed
Thu Feb  3 15:44:55 2022: BS 91 completed
Thu Feb  3 15:45:04 2022: BS 92 completed
Thu Feb  3 15:45:13 2022: BS 93 completed
Thu Feb  3 15:45:23 2022: BS 94 completed
Thu Feb  3 15:45:32 2022: BS 95 completed
Thu Feb  3 15:45:41 2022: BS 96 completed
Thu Feb  3 15:45:50 2022: BS 97 completed
Thu Feb  3 15:45:59 2022: BS 98 completed
Thu Feb  3 15:46:08 2022: BS 99 completed
Thu Feb  3 15:46:17 2022: BS 100 completed
Thu Feb  3 15:46:27 2022: BS 101 completed
Thu Feb  3 15:46:36 2022: BS 102 completed
Thu Feb  3 15:46:45 2022: BS 103 completed
Thu Feb  3 15:46:54 2022: BS 104 completed
Thu Feb  3 15:47:03 2022: BS 105 completed
Thu Feb  3 15:47:12 2022: BS 106 completed
Thu Feb  3 15:47:21 2022: BS 107 completed
Thu Feb  3 15:47:31 2022: BS 108 completed
Thu Feb  3 15:47:40 2022: BS 109 completed
Thu Feb  3 15:47:49 2022: BS 110 completed
Thu Feb  3 15:47:58 2022: BS 111 completed
Thu Feb  3 15:48:07 2022: BS 112 completed
Thu Feb  3 15:48:16 2022: BS 113 completed
Thu Feb  3 15:48:25 2022: BS 114 completed
Thu Feb  3 15:48:35 2022: BS 115 completed
Thu Feb  3 15:48:44 2022: BS 116 completed
Thu Feb  3 15:48:53 2022: BS 117 completed
Thu Feb  3 15:49:02 2022: BS 118 completed
Thu Feb  3 15:49:11 2022: BS 119 completed
Thu Feb  3 15:49:20 2022: BS 120 completed
Thu Feb  3 15:49:29 2022: BS 121 completed
Thu Feb  3 15:49:39 2022: BS 122 completed
Thu Feb  3 15:49:48 2022: BS 123 completed
Thu Feb  3 15:49:57 2022: BS 124 completed
Thu Feb  3 15:50:06 2022: BS 125 completed
Thu Feb  3 15:50:15 2022: BS 126 completed
Thu Feb  3 15:50:24 2022: BS 127 completed
Thu Feb  3 15:50:33 2022: BS 128 completed
Thu Feb  3 15:50:43 2022: BS 129 completed
Thu Feb  3 15:50:52 2022: BS 130 completed
Thu Feb  3 15:51:01 2022: BS 131 completed
Thu Feb  3 15:51:10 2022: BS 132 completed
Thu Feb  3 15:51:19 2022: BS 133 completed
Thu Feb  3 15:51:28 2022: BS 134 completed
Thu Feb  3 15:51:37 2022: BS 135 completed
Thu Feb  3 15:51:47 2022: BS 136 completed
Thu Feb  3 15:51:56 2022: BS 137 completed
Thu Feb  3 15:52:05 2022: BS 138 completed
Thu Feb  3 15:52:14 2022: BS 139 completed
Thu Feb  3 15:52:23 2022: BS 140 completed
Thu Feb  3 15:52:32 2022: BS 141 completed
Thu Feb  3 15:52:41 2022: BS 142 completed
Thu Feb  3 15:52:51 2022: BS 143 completed
Thu Feb  3 15:53:00 2022: BS 144 completed
Thu Feb  3 15:53:09 2022: BS 145 completed
Thu Feb  3 15:53:18 2022: BS 146 completed
Thu Feb  3 15:53:27 2022: BS 147 completed
Thu Feb  3 15:53:36 2022: BS 148 completed
Thu Feb  3 15:53:45 2022: BS 149 completed
Thu Feb  3 15:53:55 2022: BS 150 completed
Thu Feb  3 15:54:04 2022: BS 151 completed
Thu Feb  3 15:54:13 2022: BS 152 completed
Thu Feb  3 15:54:22 2022: BS 153 completed
Thu Feb  3 15:54:31 2022: BS 154 completed
Thu Feb  3 15:54:40 2022: BS 155 completed
Thu Feb  3 15:54:49 2022: BS 156 completed
Thu Feb  3 15:54:59 2022: BS 157 completed
Thu Feb  3 15:55:08 2022: BS 158 completed
Thu Feb  3 15:55:17 2022: BS 159 completed
Thu Feb  3 15:55:26 2022: BS 160 completed
Thu Feb  3 15:55:35 2022: BS 161 completed
Thu Feb  3 15:55:44 2022: BS 162 completed
Thu Feb  3 15:55:53 2022: BS 163 completed
Thu Feb  3 15:56:03 2022: BS 164 completed
Thu Feb  3 15:56:12 2022: BS 165 completed
Thu Feb  3 15:56:21 2022: BS 166 completed
Thu Feb  3 15:56:30 2022: BS 167 completed
Thu Feb  3 15:56:39 2022: BS 168 completed
Thu Feb  3 15:56:48 2022: BS 169 completed
Thu Feb  3 15:56:57 2022: BS 170 completed
Thu Feb  3 15:57:07 2022: BS 171 completed
Thu Feb  3 15:57:16 2022: BS 172 completed
Thu Feb  3 15:57:25 2022: BS 173 completed
Thu Feb  3 15:57:34 2022: BS 174 completed
Thu Feb  3 15:57:43 2022: BS 175 completed
Thu Feb  3 15:57:52 2022: BS 176 completed
Thu Feb  3 15:58:01 2022: BS 177 completed
Thu Feb  3 15:58:11 2022: BS 178 completed
Thu Feb  3 15:58:20 2022: BS 179 completed
Thu Feb  3 15:58:29 2022: BS 180 completed
Thu Feb  3 15:58:38 2022: BS 181 completed
Thu Feb  3 15:58:47 2022: BS 182 completed
Thu Feb  3 15:58:56 2022: BS 183 completed
Thu Feb  3 15:59:05 2022: BS 184 completed
Thu Feb  3 15:59:15 2022: BS 185 completed
Thu Feb  3 15:59:24 2022: BS 186 completed
Thu Feb  3 15:59:33 2022: BS 187 completed
Thu Feb  3 15:59:42 2022: BS 188 completed
Thu Feb  3 15:59:51 2022: BS 189 completed
Thu Feb  3 16:00:00 2022: BS 190 completed
Thu Feb  3 16:00:09 2022: BS 191 completed
Thu Feb  3 16:00:19 2022: BS 192 completed
Thu Feb  3 16:00:28 2022: BS 193 completed
Thu Feb  3 16:00:37 2022: BS 194 completed
Thu Feb  3 16:00:46 2022: BS 195 completed
Thu Feb  3 16:00:55 2022: BS 196 completed
Thu Feb  3 16:01:04 2022: BS 197 completed
Thu Feb  3 16:01:13 2022: BS 198 completed
Thu Feb  3 16:01:23 2022: BS 199 completed
Thu Feb  3 16:01:32 2022: BS 200 completed
Thu Feb  3 16:01:41 2022: BS 201 completed
Thu Feb  3 16:01:50 2022: BS 202 completed
Thu Feb  3 16:01:59 2022: BS 203 completed
Thu Feb  3 16:02:08 2022: BS 204 completed
Thu Feb  3 16:02:17 2022: BS 205 completed
Thu Feb  3 16:02:27 2022: BS 206 completed
Thu Feb  3 16:02:36 2022: BS 207 completed
Thu Feb  3 16:02:45 2022: BS 208 completed
Thu Feb  3 16:02:54 2022: BS 209 completed
Thu Feb  3 16:03:03 2022: BS 210 completed
Thu Feb  3 16:03:12 2022: BS 211 completed
Thu Feb  3 16:03:21 2022: BS 212 completed
Thu Feb  3 16:03:31 2022: BS 213 completed
Thu Feb  3 16:03:40 2022: BS 214 completed
Thu Feb  3 16:03:49 2022: BS 215 completed
Thu Feb  3 16:03:58 2022: BS 216 completed
Thu Feb  3 16:04:07 2022: BS 217 completed
Thu Feb  3 16:04:16 2022: BS 218 completed
Thu Feb  3 16:04:25 2022: BS 219 completed
Thu Feb  3 16:04:35 2022: BS 220 completed
Thu Feb  3 16:04:44 2022: BS 221 completed
Thu Feb  3 16:04:53 2022: BS 222 completed
Thu Feb  3 16:05:02 2022: BS 223 completed
Thu Feb  3 16:05:11 2022: BS 224 completed
Thu Feb  3 16:05:20 2022: BS 225 completed
Thu Feb  3 16:05:29 2022: BS 226 completed
Thu Feb  3 16:05:39 2022: BS 227 completed
Thu Feb  3 16:05:48 2022: BS 228 completed
Thu Feb  3 16:05:57 2022: BS 229 completed
Thu Feb  3 16:06:06 2022: BS 230 completed
Thu Feb  3 16:06:15 2022: BS 231 completed
Thu Feb  3 16:06:24 2022: BS 232 completed
Thu Feb  3 16:06:33 2022: BS 233 completed
Thu Feb  3 16:06:43 2022: BS 234 completed
Thu Feb  3 16:06:52 2022: BS 235 completed
Thu Feb  3 16:07:01 2022: BS 236 completed
Thu Feb  3 16:07:10 2022: BS 237 completed
Thu Feb  3 16:07:19 2022: BS 238 completed
Thu Feb  3 16:07:28 2022: BS 239 completed
Thu Feb  3 16:07:37 2022: BS 240 completed
Thu Feb  3 16:07:47 2022: BS 241 completed
Thu Feb  3 16:07:56 2022: BS 242 completed
Thu Feb  3 16:08:05 2022: BS 243 completed
Thu Feb  3 16:08:14 2022: BS 244 completed
Thu Feb  3 16:08:23 2022: BS 245 completed
Thu Feb  3 16:08:32 2022: BS 246 completed
Thu Feb  3 16:08:41 2022: BS 247 completed
Thu Feb  3 16:08:51 2022: BS 248 completed
Thu Feb  3 16:09:00 2022: BS 249 completed
Thu Feb  3 16:09:09 2022: BS 250 completed
Thu Feb  3 16:09:18 2022: BS 251 completed
Thu Feb  3 16:09:27 2022: BS 252 completed
Thu Feb  3 16:09:36 2022: BS 253 completed
Thu Feb  3 16:09:45 2022: BS 254 completed
Thu Feb  3 16:09:55 2022: BS 255 completed
Thu Feb  3 16:10:04 2022: BS 256 completed
Thu Feb  3 16:10:13 2022: BS 257 completed
Thu Feb  3 16:10:22 2022: BS 258 completed
Thu Feb  3 16:10:31 2022: BS 259 completed
Thu Feb  3 16:10:40 2022: BS 260 completed
Thu Feb  3 16:10:49 2022: BS 261 completed
Thu Feb  3 16:10:59 2022: BS 262 completed
Thu Feb  3 16:11:08 2022: BS 263 completed
Thu Feb  3 16:11:17 2022: BS 264 completed
Thu Feb  3 16:11:26 2022: BS 265 completed
Thu Feb  3 16:11:35 2022: BS 266 completed
Thu Feb  3 16:11:44 2022: BS 267 completed
Thu Feb  3 16:11:53 2022: BS 268 completed
Thu Feb  3 16:12:03 2022: BS 269 completed
Thu Feb  3 16:12:12 2022: BS 270 completed
Thu Feb  3 16:12:21 2022: BS 271 completed
Thu Feb  3 16:12:30 2022: BS 272 completed
Thu Feb  3 16:12:39 2022: BS 273 completed
Thu Feb  3 16:12:48 2022: BS 274 completed
Thu Feb  3 16:12:57 2022: BS 275 completed
Thu Feb  3 16:13:07 2022: BS 276 completed
Thu Feb  3 16:13:16 2022: BS 277 completed
Thu Feb  3 16:13:25 2022: BS 278 completed
Thu Feb  3 16:13:34 2022: BS 279 completed
Thu Feb  3 16:13:43 2022: BS 280 completed
Thu Feb  3 16:13:52 2022: BS 281 completed
Thu Feb  3 16:14:01 2022: BS 282 completed
Thu Feb  3 16:14:11 2022: BS 283 completed
Thu Feb  3 16:14:20 2022: BS 284 completed
Thu Feb  3 16:14:29 2022: BS 285 completed
Thu Feb  3 16:14:38 2022: BS 286 completed
Thu Feb  3 16:14:47 2022: BS 287 completed
Thu Feb  3 16:14:56 2022: BS 288 completed
Thu Feb  3 16:15:05 2022: BS 289 completed
Thu Feb  3 16:15:15 2022: BS 290 completed
Thu Feb  3 16:15:24 2022: BS 291 completed
Thu Feb  3 16:15:33 2022: BS 292 completed
Thu Feb  3 16:15:42 2022: BS 293 completed
Thu Feb  3 16:15:51 2022: BS 294 completed
Thu Feb  3 16:16:00 2022: BS 295 completed
Thu Feb  3 16:16:09 2022: BS 296 completed
Thu Feb  3 16:16:19 2022: BS 297 completed
Thu Feb  3 16:16:28 2022: BS 298 completed
Thu Feb  3 16:16:37 2022: BS 299 completed
Thu Feb  3 16:16:46 2022: BS 300 completed
Thu Feb  3 16:16:55 2022: BS 301 completed
Thu Feb  3 16:17:04 2022: BS 302 completed
Thu Feb  3 16:17:13 2022: BS 303 completed
Thu Feb  3 16:17:23 2022: BS 304 completed
Thu Feb  3 16:17:32 2022: BS 305 completed
Thu Feb  3 16:17:41 2022: BS 306 completed
Thu Feb  3 16:17:50 2022: BS 307 completed
Thu Feb  3 16:17:59 2022: BS 308 completed
Thu Feb  3 16:18:08 2022: BS 309 completed
Thu Feb  3 16:18:17 2022: BS 310 completed
Thu Feb  3 16:18:27 2022: BS 311 completed
Thu Feb  3 16:18:36 2022: BS 312 completed
Thu Feb  3 16:18:45 2022: BS 313 completed
Thu Feb  3 16:18:54 2022: BS 314 completed
Thu Feb  3 16:19:03 2022: BS 315 completed
Thu Feb  3 16:19:12 2022: BS 316 completed
Thu Feb  3 16:19:21 2022: BS 317 completed
Thu Feb  3 16:19:31 2022: BS 318 completed
Thu Feb  3 16:19:40 2022: BS 319 completed
Thu Feb  3 16:19:49 2022: BS 320 completed
Thu Feb  3 16:19:58 2022: BS 321 completed
Thu Feb  3 16:20:07 2022: BS 322 completed
Thu Feb  3 16:20:16 2022: BS 323 completed
Thu Feb  3 16:20:25 2022: BS 324 completed
Thu Feb  3 16:20:35 2022: BS 325 completed
Thu Feb  3 16:20:44 2022: BS 326 completed
Thu Feb  3 16:20:53 2022: BS 327 completed
Thu Feb  3 16:21:02 2022: BS 328 completed
Thu Feb  3 16:21:11 2022: BS 329 completed
Thu Feb  3 16:21:20 2022: BS 330 completed
Thu Feb  3 16:21:29 2022: BS 331 completed
Thu Feb  3 16:21:39 2022: BS 332 completed
Thu Feb  3 16:21:48 2022: BS 333 completed
Thu Feb  3 16:21:57 2022: BS 334 completed
Thu Feb  3 16:22:06 2022: BS 335 completed
Thu Feb  3 16:22:15 2022: BS 336 completed
Thu Feb  3 16:22:24 2022: BS 337 completed
Thu Feb  3 16:22:33 2022: BS 338 completed
Thu Feb  3 16:22:43 2022: BS 339 completed
Thu Feb  3 16:22:52 2022: BS 340 completed
Thu Feb  3 16:23:01 2022: BS 341 completed
Thu Feb  3 16:23:10 2022: BS 342 completed
Thu Feb  3 16:23:19 2022: BS 343 completed
Thu Feb  3 16:23:28 2022: BS 344 completed
Thu Feb  3 16:23:37 2022: BS 345 completed
Thu Feb  3 16:23:47 2022: BS 346 completed
Thu Feb  3 16:23:56 2022: BS 347 completed
Thu Feb  3 16:24:05 2022: BS 348 completed
Thu Feb  3 16:24:14 2022: BS 349 completed
Thu Feb  3 16:24:23 2022: BS 350 completed
