# Supplementary material for: Total syntheses of Tetrodotoxin and 9-epiTetrodotoxin
Source: Nat Commun. 2024 Jan 23;15:679. doi: 10.1038/s41467-024-45037-0 (PMC10806222; doi:10.1038/s41467-024-45037-0)
Supplement: Supplementary file 4 — Source Data [file 41467_2024_45037_MOESM4_ESM.zip › Surce Data 20231213/Surce Data New/NMR Source Data/Compound19a-CNMR/log]

Tue Feb 15 18:27:11 2022: Experiment started
Tue Feb 15 18:27:23 2022: BS 1 completed
Tue Feb 15 18:27:32 2022: BS 2 completed
Tue Feb 15 18:27:41 2022: BS 3 completed
Tue Feb 15 18:27:48 2022: FID 1: ADC overflow
Tue Feb 15 18:27:51 2022: BS 4 completed
Tue Feb 15 18:28:00 2022: BS 5 completed
Tue Feb 15 18:28:09 2022: BS 6 completed
Tue Feb 15 18:28:18 2022: BS 7 completed
Tue Feb 15 18:28:27 2022: BS 8 completed
Tue Feb 15 18:28:36 2022: BS 9 completed
Tue Feb 15 18:28:45 2022: BS 10 completed
Tue Feb 15 18:28:55 2022: BS 11 completed
Tue Feb 15 18:29:04 2022: BS 12 completed
Tue Feb 15 18:29:13 2022: BS 13 completed
Tue Feb 15 18:29:22 2022: BS 14 completed
Tue Feb 15 18:29:31 2022: BS 15 completed
Tue Feb 15 18:29:40 2022: BS 16 completed
Tue Feb 15 18:29:49 2022: BS 17 completed
Tue Feb 15 18:29:59 2022: BS 18 completed
Tue Feb 15 18:30:08 2022: BS 19 completed
Tue Feb 15 18:30:17 2022: BS 20 completed
Tue Feb 15 18:30:26 2022: BS 21 completed
Tue Feb 15 18:30:35 2022: BS 22 completed
Tue Feb 15 18:30:44 2022: BS 23 completed
Tue Feb 15 18:30:53 2022: BS 24 completed
Tue Feb 15 18:31:03 2022: BS 25 completed
Tue Feb 15 18:31:12 2022: BS 26 completed
Tue Feb 15 18:31:21 2022: BS 27 completed
Tue Feb 15 18:31:30 2022: BS 28 completed
Tue Feb 15 18:31:39 2022: BS 29 completed
Tue Feb 15 18:31:48 2022: BS 30 completed
Tue Feb 15 18:31:57 2022: BS 31 completed
Tue Feb 15 18:32:07 2022: BS 32 completed
Tue Feb 15 18:32:16 2022: BS 33 completed
Tue Feb 15 18:32:25 2022: BS 34 completed
Tue Feb 15 18:32:34 2022: BS 35 completed
Tue Feb 15 18:32:43 2022: BS 36 completed
Tue Feb 15 18:32:52 2022: BS 37 completed
Tue Feb 15 18:33:01 2022: BS 38 completed
Tue Feb 15 18:33:11 2022: BS 39 completed
Tue Feb 15 18:33:20 2022: BS 40 completed
Tue Feb 15 18:33:29 2022: BS 41 completed
Tue Feb 15 18:33:38 2022: BS 42 completed
Tue Feb 15 18:33:47 2022: BS 43 completed
Tue Feb 15 18:33:56 2022: BS 44 completed
Tue Feb 15 18:34:05 2022: BS 45 completed
Tue Feb 15 18:34:15 2022: BS 46 completed
Tue Feb 15 18:34:24 2022: BS 47 completed
Tue Feb 15 18:34:33 2022: BS 48 completed
Tue Feb 15 18:34:42 2022: BS 49 completed
Tue Feb 15 18:34:51 2022: BS 50 completed
Tue Feb 15 18:35:00 2022: BS 51 completed
Tue Feb 15 18:35:09 2022: BS 52 completed
Tue Feb 15 18:35:19 2022: BS 53 completed
Tue Feb 15 18:35:28 2022: BS 54 completed
Tue Feb 15 18:35:37 2022: BS 55 completed
Tue Feb 15 18:35:46 2022: BS 56 completed
Tue Feb 15 18:35:55 2022: BS 57 completed
Tue Feb 15 18:36:04 2022: BS 58 completed
Tue Feb 15 18:36:13 2022: BS 59 completed
Tue Feb 15 18:36:23 2022: BS 60 completed
Tue Feb 15 18:36:32 2022: BS 61 completed
Tue Feb 15 18:36:41 2022: BS 62 completed
Tue Feb 15 18:36:50 2022: BS 63 completed
Tue Feb 15 18:36:59 2022: BS 64 completed
Tue Feb 15 18:37:08 2022: BS 65 completed
Tue Feb 15 18:37:17 2022: BS 66 completed
Tue Feb 15 18:37:27 2022: BS 67 completed
Tue Feb 15 18:37:36 2022: BS 68 completed
Tue Feb 15 18:37:45 2022: BS 69 completed
Tue Feb 15 18:37:54 2022: BS 70 completed
Tue Feb 15 18:38:03 2022: BS 71 completed
Tue Feb 15 18:38:12 2022: BS 72 completed
Tue Feb 15 18:38:21 2022: BS 73 completed
Tue Feb 15 18:38:31 2022: BS 74 completed
Tue Feb 15 18:38:40 2022: BS 75 completed
Tue Feb 15 18:38:49 2022: BS 76 completed
Tue Feb 15 18:38:58 2022: BS 77 completed
Tue Feb 15 18:39:07 2022: BS 78 completed
Tue Feb 15 18:39:16 2022: BS 79 completed
Tue Feb 15 18:39:25 2022: BS 80 completed
Tue Feb 15 18:39:35 2022: BS 81 completed
Tue Feb 15 18:39:44 2022: BS 82 completed
Tue Feb 15 18:39:53 2022: BS 83 completed
Tue Feb 15 18:40:02 2022: BS 84 completed
Tue Feb 15 18:40:11 2022: BS 85 completed
Tue Feb 15 18:40:20 2022: BS 86 completed
Tue Feb 15 18:40:29 2022: BS 87 completed
Tue Feb 15 18:40:39 2022: BS 88 completed
Tue Feb 15 18:40:48 2022: BS 89 completed
Tue Feb 15 18:40:57 2022: BS 90 completed
Tue Feb 15 18:41:06 2022: BS 91 completed
Tue Feb 15 18:41:15 2022: BS 92 completed
Tue Feb 15 18:41:24 2022: BS 93 completed
Tue Feb 15 18:41:33 2022: BS 94 completed
Tue Feb 15 18:41:43 2022: BS 95 completed
Tue Feb 15 18:41:52 2022: BS 96 completed
Tue Feb 15 18:42:01 2022: BS 97 completed
Tue Feb 15 18:42:10 2022: BS 98 completed
Tue Feb 15 18:42:19 2022: BS 99 completed
Tue Feb 15 18:42:28 2022: BS 100 completed
Tue Feb 15 18:42:37 2022: BS 101 completed
Tue Feb 15 18:42:47 2022: BS 102 completed
Tue Feb 15 18:42:56 2022: BS 103 completed
Tue Feb 15 18:43:05 2022: BS 104 completed
Tue Feb 15 18:43:14 2022: BS 105 completed
Tue Feb 15 18:43:23 2022: BS 106 completed
Tue Feb 15 18:43:32 2022: BS 107 completed
Tue Feb 15 18:43:41 2022: BS 108 completed
Tue Feb 15 18:43:51 2022: BS 109 completed
Tue Feb 15 18:44:00 2022: BS 110 completed
Tue Feb 15 18:44:09 2022: BS 111 completed
Tue Feb 15 18:44:18 2022: BS 112 completed
Tue Feb 15 18:44:27 2022: BS 113 completed
Tue Feb 15 18:44:36 2022: BS 114 completed
Tue Feb 15 18:44:45 2022: BS 115 completed
Tue Feb 15 18:44:55 2022: BS 116 completed
Tue Feb 15 18:45:04 2022: BS 117 completed
Tue Feb 15 18:45:13 2022: BS 118 completed
Tue Feb 15 18:45:22 2022: BS 119 completed
Tue Feb 15 18:45:31 2022: BS 120 completed
Tue Feb 15 18:45:40 2022: BS 121 completed
Tue Feb 15 18:45:49 2022: BS 122 completed
Tue Feb 15 18:45:59 2022: BS 123 completed
Tue Feb 15 18:46:08 2022: BS 124 completed
Tue Feb 15 18:46:17 2022: BS 125 completed
Tue Feb 15 18:46:26 2022: BS 126 completed
Tue Feb 15 18:46:35 2022: BS 127 completed
Tue Feb 15 18:46:44 2022: BS 128 completed
Tue Feb 15 18:46:53 2022: BS 129 completed
Tue Feb 15 18:47:03 2022: BS 130 completed
Tue Feb 15 18:47:12 2022: BS 131 completed
Tue Feb 15 18:47:21 2022: BS 132 completed
Tue Feb 15 18:47:30 2022: BS 133 completed
Tue Feb 15 18:47:39 2022: BS 134 completed
Tue Feb 15 18:47:48 2022: BS 135 completed
Tue Feb 15 18:47:57 2022: BS 136 completed
Tue Feb 15 18:48:07 2022: BS 137 completed
Tue Feb 15 18:48:16 2022: BS 138 completed
Tue Feb 15 18:48:25 2022: BS 139 completed
Tue Feb 15 18:48:34 2022: BS 140 completed
Tue Feb 15 18:48:43 2022: BS 141 completed
Tue Feb 15 18:48:52 2022: BS 142 completed
Tue Feb 15 18:49:01 2022: BS 143 completed
Tue Feb 15 18:49:11 2022: BS 144 completed
Tue Feb 15 18:49:20 2022: BS 145 completed
Tue Feb 15 18:49:29 2022: BS 146 completed
Tue Feb 15 18:49:38 2022: BS 147 completed
Tue Feb 15 18:49:47 2022: BS 148 completed
Tue Feb 15 18:49:56 2022: BS 149 completed
Tue Feb 15 18:50:05 2022: BS 150 completed
Tue Feb 15 18:50:15 2022: BS 151 completed
Tue Feb 15 18:50:24 2022: BS 152 completed
Tue Feb 15 18:50:33 2022: BS 153 completed
Tue Feb 15 18:50:42 2022: BS 154 completed
Tue Feb 15 18:50:51 2022: BS 155 completed
Tue Feb 15 18:51:00 2022: BS 156 completed
Tue Feb 15 18:51:09 2022: BS 157 completed
Tue Feb 15 18:51:19 2022: BS 158 completed
Tue Feb 15 18:51:28 2022: BS 159 completed
Tue Feb 15 18:51:37 2022: BS 160 completed
Tue Feb 15 18:51:46 2022: BS 161 completed
Tue Feb 15 18:51:55 2022: BS 162 completed
Tue Feb 15 18:52:04 2022: BS 163 completed
Tue Feb 15 18:52:13 2022: BS 164 completed
Tue Feb 15 18:52:23 2022: BS 165 completed
Tue Feb 15 18:52:32 2022: BS 166 completed
Tue Feb 15 18:52:41 2022: BS 167 completed
Tue Feb 15 18:52:50 2022: BS 168 completed
Tue Feb 15 18:52:59 2022: BS 169 completed
Tue Feb 15 18:53:08 2022: BS 170 completed
Tue Feb 15 18:53:17 2022: BS 171 completed
Tue Feb 15 18:53:27 2022: BS 172 completed
Tue Feb 15 18:53:36 2022: BS 173 completed
Tue Feb 15 18:53:45 2022: BS 174 completed
Tue Feb 15 18:53:54 2022: BS 175 completed
Tue Feb 15 18:54:03 2022: BS 176 completed
Tue Feb 15 18:54:12 2022: BS 177 completed
Tue Feb 15 18:54:21 2022: BS 178 completed
Tue Feb 15 18:54:31 2022: BS 179 completed
Tue Feb 15 18:54:40 2022: BS 180 completed
Tue Feb 15 18:54:49 2022: BS 181 completed
Tue Feb 15 18:54:58 2022: BS 182 completed
Tue Feb 15 18:55:07 2022: BS 183 completed
Tue Feb 15 18:55:16 2022: BS 184 completed
Tue Feb 15 18:55:25 2022: BS 185 completed
Tue Feb 15 18:55:35 2022: BS 186 completed
Tue Feb 15 18:55:44 2022: BS 187 completed
Tue Feb 15 18:55:53 2022: BS 188 completed
Tue Feb 15 18:56:02 2022: BS 189 completed
Tue Feb 15 18:56:11 2022: BS 190 completed
Tue Feb 15 18:56:20 2022: BS 191 completed
Tue Feb 15 18:56:29 2022: BS 192 completed
Tue Feb 15 18:56:39 2022: BS 193 completed
Tue Feb 15 18:56:48 2022: BS 194 completed
Tue Feb 15 18:56:57 2022: BS 195 completed
Tue Feb 15 18:57:06 2022: BS 196 completed
Tue Feb 15 18:57:15 2022: BS 197 completed
Tue Feb 15 18:57:24 2022: BS 198 completed
Tue Feb 15 18:57:33 2022: BS 199 completed
Tue Feb 15 18:57:43 2022: BS 200 completed
Tue Feb 15 18:57:52 2022: BS 201 completed
Tue Feb 15 18:58:01 2022: BS 202 completed
Tue Feb 15 18:58:10 2022: BS 203 completed
Tue Feb 15 18:58:19 2022: BS 204 completed
Tue Feb 15 18:58:28 2022: BS 205 completed
Tue Feb 15 18:58:37 2022: BS 206 completed
Tue Feb 15 18:58:47 2022: BS 207 completed
Tue Feb 15 18:58:56 2022: BS 208 completed
Tue Feb 15 18:59:05 2022: BS 209 completed
Tue Feb 15 18:59:14 2022: BS 210 completed
Tue Feb 15 18:59:23 2022: BS 211 completed
Tue Feb 15 18:59:32 2022: BS 212 completed
Tue Feb 15 18:59:41 2022: BS 213 completed
Tue Feb 15 18:59:51 2022: BS 214 completed
Tue Feb 15 19:00:00 2022: BS 215 completed
Tue Feb 15 19:00:09 2022: BS 216 completed
Tue Feb 15 19:00:18 2022: BS 217 completed
Tue Feb 15 19:00:27 2022: BS 218 completed
Tue Feb 15 19:00:36 2022: BS 219 completed
Tue Feb 15 19:00:45 2022: BS 220 completed
Tue Feb 15 19:00:55 2022: BS 221 completed
Tue Feb 15 19:01:04 2022: BS 222 completed
Tue Feb 15 19:01:13 2022: BS 223 completed
Tue Feb 15 19:01:22 2022: BS 224 completed
Tue Feb 15 19:01:31 2022: BS 225 completed
Tue Feb 15 19:01:40 2022: BS 226 completed
Tue Feb 15 19:01:49 2022: BS 227 completed
Tue Feb 15 19:01:59 2022: BS 228 completed
Tue Feb 15 19:02:08 2022: BS 229 completed
Tue Feb 15 19:02:17 2022: BS 230 completed
Tue Feb 15 19:02:26 2022: BS 231 completed
Tue Feb 15 19:02:35 2022: BS 232 completed
Tue Feb 15 19:02:44 2022: BS 233 completed
Tue Feb 15 19:02:53 2022: BS 234 completed
Tue Feb 15 19:03:03 2022: BS 235 completed
Tue Feb 15 19:03:12 2022: BS 236 completed
Tue Feb 15 19:03:21 2022: BS 237 completed
Tue Feb 15 19:03:30 2022: BS 238 completed
Tue Feb 15 19:03:39 2022: BS 239 completed
Tue Feb 15 19:03:48 2022: BS 240 completed
Tue Feb 15 19:03:57 2022: BS 241 completed
Tue Feb 15 19:04:07 2022: BS 242 completed
Tue Feb 15 19:04:16 2022: BS 243 completed
Tue Feb 15 19:04:25 2022: BS 244 completed
Tue Feb 15 19:04:34 2022: BS 245 completed
Tue Feb 15 19:04:43 2022: BS 246 completed
Tue Feb 15 19:04:52 2022: BS 247 completed
Tue Feb 15 19:05:01 2022: BS 248 completed
Tue Feb 15 19:05:11 2022: BS 249 completed
Tue Feb 15 19:05:20 2022: BS 250 completed
Tue Feb 15 19:05:29 2022: BS 251 completed
Tue Feb 15 19:05:38 2022: BS 252 completed
Tue Feb 15 19:05:47 2022: BS 253 completed
Tue Feb 15 19:05:56 2022: BS 254 completed
Tue Feb 15 19:06:05 2022: BS 255 completed
Tue Feb 15 19:06:15 2022: BS 256 completed
Tue Feb 15 19:06:24 2022: BS 257 completed
Tue Feb 15 19:06:33 2022: BS 258 completed
Tue Feb 15 19:06:42 2022: BS 259 completed
Tue Feb 15 19:06:51 2022: BS 260 completed
Tue Feb 15 19:07:00 2022: BS 261 completed
Tue Feb 15 19:07:09 2022: BS 262 completed
Tue Feb 15 19:07:19 2022: BS 263 completed
Tue Feb 15 19:07:28 2022: BS 264 completed
Tue Feb 15 19:07:37 2022: BS 265 completed
Tue Feb 15 19:07:46 2022: BS 266 completed
Tue Feb 15 19:07:55 2022: BS 267 completed
Tue Feb 15 19:08:04 2022: BS 268 completed
Tue Feb 15 19:08:13 2022: BS 269 completed
Tue Feb 15 19:08:23 2022: BS 270 completed
Tue Feb 15 19:08:32 2022: BS 271 completed
Tue Feb 15 19:08:41 2022: BS 272 completed
Tue Feb 15 19:08:50 2022: BS 273 completed
Tue Feb 15 19:08:59 2022: BS 274 completed
Tue Feb 15 19:09:08 2022: BS 275 completed
Tue Feb 15 19:09:17 2022: BS 276 completed
Tue Feb 15 19:09:27 2022: BS 277 completed
Tue Feb 15 19:09:36 2022: BS 278 completed
Tue Feb 15 19:09:45 2022: BS 279 completed
Tue Feb 15 19:09:54 2022: BS 280 completed
Tue Feb 15 19:10:03 2022: BS 281 completed
Tue Feb 15 19:10:12 2022: BS 282 completed
Tue Feb 15 19:10:21 2022: BS 283 completed
Tue Feb 15 19:10:31 2022: BS 284 completed
Tue Feb 15 19:10:40 2022: BS 285 completed
Tue Feb 15 19:10:49 2022: BS 286 completed
Tue Feb 15 19:10:58 2022: BS 287 completed
Tue Feb 15 19:11:07 2022: BS 288 completed
Tue Feb 15 19:11:16 2022: BS 289 completed
Tue Feb 15 19:11:25 2022: BS 290 completed
Tue Feb 15 19:11:35 2022: BS 291 completed
Tue Feb 15 19:11:44 2022: BS 292 completed
Tue Feb 15 19:11:53 2022: BS 293 completed
Tue Feb 15 19:12:02 2022: BS 294 completed
Tue Feb 15 19:12:11 2022: BS 295 completed
Tue Feb 15 19:12:20 2022: BS 296 completed
Tue Feb 15 19:12:29 2022: BS 297 completed
Tue Feb 15 19:12:39 2022: BS 298 completed
Tue Feb 15 19:12:48 2022: BS 299 completed
Tue Feb 15 19:12:57 2022: BS 300 completed
Tue Feb 15 19:13:06 2022: BS 301 completed
Tue Feb 15 19:13:15 2022: BS 302 completed
Tue Feb 15 19:13:24 2022: BS 303 completed
Tue Feb 15 19:13:33 2022: BS 304 completed
Tue Feb 15 19:13:43 2022: BS 305 completed
Tue Feb 15 19:13:52 2022: BS 306 completed
Tue Feb 15 19:14:01 2022: BS 307 completed
Tue Feb 15 19:14:10 2022: BS 308 completed
Tue Feb 15 19:14:19 2022: BS 309 completed
Tue Feb 15 19:14:28 2022: BS 310 completed
Tue Feb 15 19:14:37 2022: BS 311 completed
Tue Feb 15 19:14:47 2022: BS 312 completed
Tue Feb 15 19:14:56 2022: BS 313 completed
Tue Feb 15 19:15:05 2022: BS 314 completed
Tue Feb 15 19:15:14 2022: BS 315 completed
Tue Feb 15 19:15:23 2022: BS 316 completed
Tue Feb 15 19:15:32 2022: BS 317 completed
Tue Feb 15 19:15:41 2022: BS 318 completed
Tue Feb 15 19:15:51 2022: BS 319 completed
Tue Feb 15 19:16:00 2022: BS 320 completed
Tue Feb 15 19:16:09 2022: BS 321 completed
Tue Feb 15 19:16:18 2022: BS 322 completed
Tue Feb 15 19:16:27 2022: BS 323 completed
Tue Feb 15 19:16:36 2022: BS 324 completed
Tue Feb 15 19:16:45 2022: BS 325 completed
Tue Feb 15 19:16:55 2022: BS 326 completed
Tue Feb 15 19:17:04 2022: BS 327 completed
Tue Feb 15 19:17:13 2022: BS 328 completed
Tue Feb 15 19:17:22 2022: BS 329 completed
Tue Feb 15 19:17:31 2022: BS 330 completed
Tue Feb 15 19:17:40 2022: BS 331 completed
Tue Feb 15 19:17:49 2022: BS 332 completed
Tue Feb 15 19:17:59 2022: BS 333 completed
Tue Feb 15 19:18:08 2022: BS 334 completed
Tue Feb 15 19:18:17 2022: BS 335 completed
Tue Feb 15 19:18:26 2022: BS 336 completed
Tue Feb 15 19:18:35 2022: BS 337 completed
Tue Feb 15 19:18:44 2022: BS 338 completed
Tue Feb 15 19:18:53 2022: BS 339 completed
Tue Feb 15 19:19:03 2022: BS 340 completed
Tue Feb 15 19:19:12 2022: BS 341 completed
Tue Feb 15 19:19:21 2022: BS 342 completed
Tue Feb 15 19:19:30 2022: BS 343 completed
Tue Feb 15 19:19:39 2022: BS 344 completed
Tue Feb 15 19:19:48 2022: BS 345 completed
Tue Feb 15 19:19:57 2022: BS 346 completed
Tue Feb 15 19:20:07 2022: BS 347 completed
Tue Feb 15 19:20:16 2022: BS 348 completed
Tue Feb 15 19:20:25 2022: BS 349 completed
Tue Feb 15 19:20:34 2022: BS 350 completed
Tue Feb 15 19:20:43 2022: BS 351 completed
Tue Feb 15 19:20:52 2022: BS 352 completed
Tue Feb 15 19:21:01 2022: BS 353 completed
Tue Feb 15 19:21:11 2022: BS 354 completed
Tue Feb 15 19:21:20 2022: BS 355 completed
Tue Feb 15 19:21:29 2022: BS 356 completed
Tue Feb 15 19:21:38 2022: BS 357 completed
Tue Feb 15 19:21:47 2022: BS 358 completed
Tue Feb 15 19:21:56 2022: BS 359 completed
Tue Feb 15 19:22:05 2022: BS 360 completed
Tue Feb 15 19:22:15 2022: BS 361 completed
Tue Feb 15 19:22:24 2022: BS 362 completed
Tue Feb 15 19:22:33 2022: BS 363 completed
Tue Feb 15 19:22:42 2022: BS 364 completed
Tue Feb 15 19:22:51 2022: BS 365 completed
Tue Feb 15 19:23:00 2022: BS 366 completed
Tue Feb 15 19:23:09 2022: BS 367 completed
Tue Feb 15 19:23:19 2022: BS 368 completed
Tue Feb 15 19:23:28 2022: BS 369 completed
Tue Feb 15 19:23:37 2022: BS 370 completed
Tue Feb 15 19:23:46 2022: BS 371 completed
Tue Feb 15 19:23:55 2022: BS 372 completed
Tue Feb 15 19:24:04 2022: BS 373 completed
Tue Feb 15 19:24:13 2022: BS 374 completed
Tue Feb 15 19:24:23 2022: BS 375 completed
Tue Feb 15 19:24:32 2022: BS 376 completed
Tue Feb 15 19:24:41 2022: BS 377 completed
Tue Feb 15 19:24:50 2022: BS 378 completed
Tue Feb 15 19:24:59 2022: BS 379 completed
Tue Feb 15 19:25:08 2022: BS 380 completed
Tue Feb 15 19:25:17 2022: BS 381 completed
Tue Feb 15 19:25:27 2022: BS 382 completed
Tue Feb 15 19:25:36 2022: BS 383 completed
Tue Feb 15 19:25:45 2022: BS 384 completed
Tue Feb 15 19:25:54 2022: BS 385 completed
Tue Feb 15 19:26:03 2022: BS 386 completed
Tue Feb 15 19:26:12 2022: BS 387 completed
Tue Feb 15 19:26:21 2022: BS 388 completed
Tue Feb 15 19:26:31 2022: BS 389 completed
Tue Feb 15 19:26:40 2022: BS 390 completed
Tue Feb 15 19:26:49 2022: BS 391 completed
Tue Feb 15 19:26:58 2022: BS 392 completed
Tue Feb 15 19:27:07 2022: BS 393 completed
Tue Feb 15 19:27:16 2022: BS 394 completed
Tue Feb 15 19:27:25 2022: BS 395 completed
Tue Feb 15 19:27:35 2022: BS 396 completed
Tue Feb 15 19:27:44 2022: BS 397 completed
Tue Feb 15 19:27:53 2022: BS 398 completed
Tue Feb 15 19:28:02 2022: BS 399 completed
Tue Feb 15 19:28:11 2022: BS 400 completed
Tue Feb 15 19:28:20 2022: BS 401 completed
Tue Feb 15 19:28:29 2022: BS 402 completed
Tue Feb 15 19:28:39 2022: BS 403 completed
Tue Feb 15 19:28:48 2022: BS 404 completed
Tue Feb 15 19:28:57 2022: BS 405 completed
Tue Feb 15 19:29:06 2022: BS 406 completed
Tue Feb 15 19:29:15 2022: BS 407 completed
Tue Feb 15 19:29:24 2022: BS 408 completed
Tue Feb 15 19:29:33 2022: BS 409 completed
Tue Feb 15 19:29:43 2022: BS 410 completed
Tue Feb 15 19:29:52 2022: BS 411 completed
Tue Feb 15 19:30:01 2022: BS 412 completed
Tue Feb 15 19:30:10 2022: BS 413 completed
Tue Feb 15 19:30:19 2022: BS 414 completed
Tue Feb 15 19:30:28 2022: BS 415 completed
Tue Feb 15 19:30:37 2022: BS 416 completed
Tue Feb 15 19:30:47 2022: BS 417 completed
Tue Feb 15 19:30:56 2022: BS 418 completed
Tue Feb 15 19:31:05 2022: BS 419 completed
Tue Feb 15 19:31:14 2022: BS 420 completed
Tue Feb 15 19:31:23 2022: BS 421 completed
Tue Feb 15 19:31:32 2022: BS 422 completed
Tue Feb 15 19:31:41 2022: BS 423 completed
Tue Feb 15 19:31:51 2022: BS 424 completed
Tue Feb 15 19:32:00 2022: BS 425 completed
Tue Feb 15 19:32:09 2022: BS 426 completed
Tue Feb 15 19:32:18 2022: BS 427 completed
Tue Feb 15 19:32:27 2022: BS 428 completed
Tue Feb 15 19:32:36 2022: BS 429 completed
Tue Feb 15 19:32:45 2022: BS 430 completed
Tue Feb 15 19:32:55 2022: BS 431 completed
Tue Feb 15 19:33:04 2022: BS 432 completed
Tue Feb 15 19:33:13 2022: BS 433 completed
Tue Feb 15 19:33:22 2022: BS 434 completed
Tue Feb 15 19:33:31 2022: BS 435 completed
Tue Feb 15 19:33:40 2022: BS 436 completed
Tue Feb 15 19:33:49 2022: BS 437 completed
Tue Feb 15 19:33:59 2022: BS 438 completed
Tue Feb 15 19:34:08 2022: BS 439 completed
Tue Feb 15 19:34:17 2022: BS 440 completed
Tue Feb 15 19:34:26 2022: BS 441 completed
Tue Feb 15 19:34:35 2022: BS 442 completed
Tue Feb 15 19:34:44 2022: BS 443 completed
Tue Feb 15 19:34:53 2022: BS 444 completed
Tue Feb 15 19:35:03 2022: BS 445 completed
Tue Feb 15 19:35:12 2022: BS 446 completed
Tue Feb 15 19:35:21 2022: BS 447 completed
Tue Feb 15 19:35:30 2022: BS 448 completed
Tue Feb 15 19:35:39 2022: BS 449 completed
Tue Feb 15 19:35:48 2022: BS 450 completed
Tue Feb 15 19:35:57 2022: BS 451 completed
Tue Feb 15 19:36:07 2022: BS 452 completed
Tue Feb 15 19:36:16 2022: BS 453 completed
Tue Feb 15 19:36:25 2022: BS 454 completed
Tue Feb 15 19:36:34 2022: BS 455 completed
Tue Feb 15 19:36:43 2022: BS 456 completed
Tue Feb 15 19:36:52 2022: BS 457 completed
Tue Feb 15 19:37:01 2022: BS 458 completed
Tue Feb 15 19:37:11 2022: BS 459 completed
Tue Feb 15 19:37:20 2022: BS 460 completed
Tue Feb 15 19:37:29 2022: BS 461 completed
Tue Feb 15 19:37:38 2022: BS 462 completed
Tue Feb 15 19:37:47 2022: BS 463 completed
Tue Feb 15 19:37:56 2022: BS 464 completed
Tue Feb 15 19:38:05 2022: BS 465 completed
Tue Feb 15 19:38:15 2022: BS 466 completed
Tue Feb 15 19:38:24 2022: BS 467 completed
Tue Feb 15 19:38:33 2022: BS 468 completed
Tue Feb 15 19:38:42 2022: BS 469 completed
Tue Feb 15 19:38:51 2022: BS 470 completed
Tue Feb 15 19:39:00 2022: BS 471 completed
Tue Feb 15 19:39:09 2022: BS 472 completed
Tue Feb 15 19:39:19 2022: BS 473 completed
Tue Feb 15 19:39:28 2022: BS 474 completed
Tue Feb 15 19:39:37 2022: BS 475 completed
Tue Feb 15 19:39:46 2022: BS 476 completed
Tue Feb 15 19:39:55 2022: BS 477 completed
Tue Feb 15 19:40:04 2022: BS 478 completed
Tue Feb 15 19:40:13 2022: BS 479 completed
Tue Feb 15 19:40:23 2022: BS 480 completed
Tue Feb 15 19:40:32 2022: BS 481 completed
Tue Feb 15 19:40:41 2022: BS 482 completed
Tue Feb 15 19:40:50 2022: BS 483 completed
Tue Feb 15 19:40:59 2022: BS 484 completed
Tue Feb 15 19:41:08 2022: BS 485 completed
Tue Feb 15 19:41:17 2022: BS 486 completed
Tue Feb 15 19:41:27 2022: BS 487 completed
Tue Feb 15 19:41:36 2022: BS 488 completed
Tue Feb 15 19:41:45 2022: BS 489 completed
Tue Feb 15 19:41:54 2022: BS 490 completed
Tue Feb 15 19:42:03 2022: BS 491 completed
Tue Feb 15 19:42:12 2022: BS 492 completed
Tue Feb 15 19:42:21 2022: BS 493 completed
Tue Feb 15 19:42:31 2022: BS 494 completed
Tue Feb 15 19:42:40 2022: BS 495 completed
Tue Feb 15 19:42:49 2022: BS 496 completed
Tue Feb 15 19:42:58 2022: BS 497 completed
Tue Feb 15 19:43:07 2022: BS 498 completed
Tue Feb 15 19:43:16 2022: BS 499 completed
Tue Feb 15 19:43:25 2022: BS 500 completed
Tue Feb 15 19:43:35 2022: BS 501 completed
Tue Feb 15 19:43:44 2022: BS 502 completed
Tue Feb 15 19:43:53 2022: BS 503 completed
Tue Feb 15 19:44:02 2022: BS 504 completed
Tue Feb 15 19:44:11 2022: BS 505 completed
Tue Feb 15 19:44:20 2022: BS 506 completed
Tue Feb 15 19:44:29 2022: BS 507 completed
Tue Feb 15 19:44:39 2022: BS 508 completed
Tue Feb 15 19:44:48 2022: BS 509 completed
Tue Feb 15 19:44:57 2022: BS 510 completed
Tue Feb 15 19:45:06 2022: BS 511 completed
Tue Feb 15 19:45:15 2022: BS 512 completed
Tue Feb 15 19:45:24 2022: BS 513 completed
Tue Feb 15 19:45:33 2022: BS 514 completed
Tue Feb 15 19:45:43 2022: BS 515 completed
Tue Feb 15 19:45:52 2022: BS 516 completed
Tue Feb 15 19:46:01 2022: BS 517 completed
Tue Feb 15 19:46:10 2022: BS 518 completed
Tue Feb 15 19:46:19 2022: BS 519 completed
Tue Feb 15 19:46:28 2022: BS 520 completed
Tue Feb 15 19:46:37 2022: BS 521 completed
Tue Feb 15 19:46:47 2022: BS 522 completed
Tue Feb 15 19:46:56 2022: BS 523 completed
Tue Feb 15 19:47:05 2022: BS 524 completed
Tue Feb 15 19:47:14 2022: BS 525 completed
Tue Feb 15 19:47:23 2022: BS 526 completed
Tue Feb 15 19:47:32 2022: BS 527 completed
Tue Feb 15 19:47:41 2022: BS 528 completed
Tue Feb 15 19:47:51 2022: BS 529 completed
Tue Feb 15 19:48:00 2022: BS 530 completed
Tue Feb 15 19:48:09 2022: BS 531 completed
Tue Feb 15 19:48:18 2022: BS 532 completed
Tue Feb 15 19:48:27 2022: BS 533 completed
Tue Feb 15 19:48:36 2022: BS 534 completed
Tue Feb 15 19:48:45 2022: BS 535 completed
Tue Feb 15 19:48:55 2022: BS 536 completed
Tue Feb 15 19:49:04 2022: BS 537 completed
Tue Feb 15 19:49:13 2022: BS 538 completed
Tue Feb 15 19:49:22 2022: BS 539 completed
Tue Feb 15 19:49:31 2022: BS 540 completed
Tue Feb 15 19:49:40 2022: BS 541 completed
Tue Feb 15 19:49:49 2022: BS 542 completed
Tue Feb 15 19:49:59 2022: BS 543 completed
Tue Feb 15 19:50:08 2022: BS 544 completed
Tue Feb 15 19:50:17 2022: BS 545 completed
Tue Feb 15 19:50:26 2022: BS 546 completed
Tue Feb 15 19:50:35 2022: BS 547 completed
Tue Feb 15 19:50:44 2022: BS 548 completed
Tue Feb 15 19:50:53 2022: BS 549 completed
Tue Feb 15 19:51:03 2022: BS 550 completed
Tue Feb 15 19:51:12 2022: BS 551 completed
Tue Feb 15 19:51:21 2022: BS 552 completed
Tue Feb 15 19:51:30 2022: BS 553 completed
Tue Feb 15 19:51:39 2022: BS 554 completed
Tue Feb 15 19:51:48 2022: BS 555 completed
Tue Feb 15 19:51:57 2022: BS 556 completed
Tue Feb 15 19:52:07 2022: BS 557 completed
Tue Feb 15 19:52:16 2022: BS 558 completed
Tue Feb 15 19:52:25 2022: BS 559 completed
Tue Feb 15 19:52:34 2022: BS 560 completed
Tue Feb 15 19:52:43 2022: BS 561 completed
Tue Feb 15 19:52:52 2022: BS 562 completed
Tue Feb 15 19:53:01 2022: BS 563 completed
Tue Feb 15 19:53:11 2022: BS 564 completed
Tue Feb 15 19:53:20 2022: BS 565 completed
Tue Feb 15 19:53:29 2022: BS 566 completed
Tue Feb 15 19:53:38 2022: BS 567 completed
Tue Feb 15 19:53:47 2022: BS 568 completed
Tue Feb 15 19:53:56 2022: BS 569 completed
Tue Feb 15 19:54:05 2022: BS 570 completed
Tue Feb 15 19:54:15 2022: BS 571 completed
Tue Feb 15 19:54:24 2022: BS 572 completed
Tue Feb 15 19:54:33 2022: BS 573 completed
Tue Feb 15 19:54:42 2022: BS 574 completed
Tue Feb 15 19:54:51 2022: BS 575 completed
Tue Feb 15 19:55:00 2022: BS 576 completed
Tue Feb 15 19:55:09 2022: BS 577 completed
Tue Feb 15 19:55:19 2022: BS 578 completed
Tue Feb 15 19:55:28 2022: BS 579 completed
Tue Feb 15 19:55:37 2022: BS 580 completed
Tue Feb 15 19:55:46 2022: BS 581 completed
Tue Feb 15 19:55:55 2022: BS 582 completed
Tue Feb 15 19:56:04 2022: BS 583 completed
Tue Feb 15 19:56:13 2022: BS 584 completed
Tue Feb 15 19:56:23 2022: BS 585 completed
Tue Feb 15 19:56:32 2022: BS 586 completed
Tue Feb 15 19:56:41 2022: BS 587 completed
Tue Feb 15 19:56:50 2022: BS 588 completed
Tue Feb 15 19:56:59 2022: BS 589 completed
Tue Feb 15 19:57:08 2022: BS 590 completed
Tue Feb 15 19:57:17 2022: BS 591 completed
Tue Feb 15 19:57:27 2022: BS 592 completed
Tue Feb 15 19:57:36 2022: BS 593 completed
Tue Feb 15 19:57:45 2022: BS 594 completed
Tue Feb 15 19:57:54 2022: BS 595 completed
Tue Feb 15 19:58:03 2022: BS 596 completed
Tue Feb 15 19:58:12 2022: BS 597 completed
Tue Feb 15 19:58:21 2022: BS 598 completed
Tue Feb 15 19:58:31 2022: BS 599 completed
Tue Feb 15 19:58:40 2022: BS 600 completed
Tue Feb 15 19:58:49 2022: BS 601 completed
Tue Feb 15 19:58:58 2022: BS 602 completed
Tue Feb 15 19:59:07 2022: BS 603 completed
Tue Feb 15 19:59:16 2022: BS 604 completed
Tue Feb 15 19:59:25 2022: BS 605 completed
Tue Feb 15 19:59:35 2022: BS 606 completed
Tue Feb 15 19:59:44 2022: BS 607 completed
Tue Feb 15 19:59:53 2022: BS 608 completed
Tue Feb 15 20:00:02 2022: BS 609 completed
Tue Feb 15 20:00:11 2022: BS 610 completed
Tue Feb 15 20:00:20 2022: BS 611 completed
Tue Feb 15 20:00:29 2022: BS 612 completed
Tue Feb 15 20:00:39 2022: BS 613 completed
Tue Feb 15 20:00:48 2022: BS 614 completed
Tue Feb 15 20:00:57 2022: BS 615 completed
Tue Feb 15 20:01:06 2022: BS 616 completed
Tue Feb 15 20:01:15 2022: BS 617 completed
Tue Feb 15 20:01:24 2022: BS 618 completed
Tue Feb 15 20:01:33 2022: BS 619 completed
Tue Feb 15 20:01:43 2022: BS 620 completed
Tue Feb 15 20:01:52 2022: BS 621 completed
Tue Feb 15 20:02:01 2022: BS 622 completed
Tue Feb 15 20:02:10 2022: BS 623 completed
Tue Feb 15 20:02:19 2022: BS 624 completed
Tue Feb 15 20:02:28 2022: BS 625 completed
Tue Feb 15 20:02:37 2022: BS 626 completed
Tue Feb 15 20:02:47 2022: BS 627 completed
Tue Feb 15 20:02:56 2022: BS 628 completed
Tue Feb 15 20:03:05 2022: BS 629 completed
Tue Feb 15 20:03:14 2022: BS 630 completed
Tue Feb 15 20:03:23 2022: BS 631 completed
Tue Feb 15 20:03:32 2022: BS 632 completed
Tue Feb 15 20:03:41 2022: BS 633 completed
Tue Feb 15 20:03:51 2022: BS 634 completed
Tue Feb 15 20:04:00 2022: BS 635 completed
Tue Feb 15 20:04:09 2022: BS 636 completed
Tue Feb 15 20:04:18 2022: BS 637 completed
Tue Feb 15 20:04:27 2022: BS 638 completed
Tue Feb 15 20:04:36 2022: BS 639 completed
Tue Feb 15 20:04:45 2022: BS 640 completed
Tue Feb 15 20:04:55 2022: BS 641 completed
Tue Feb 15 20:05:04 2022: BS 642 completed
Tue Feb 15 20:05:13 2022: BS 643 completed
Tue Feb 15 20:05:22 2022: BS 644 completed
Tue Feb 15 20:05:31 2022: BS 645 completed
Tue Feb 15 20:05:40 2022: BS 646 completed
Tue Feb 15 20:05:49 2022: BS 647 completed
Tue Feb 15 20:05:59 2022: BS 648 completed
Tue Feb 15 20:06:08 2022: BS 649 completed
Tue Feb 15 20:06:17 2022: BS 650 completed
Tue Feb 15 20:06:26 2022: BS 651 completed
Tue Feb 15 20:06:35 2022: BS 652 completed
Tue Feb 15 20:06:44 2022: BS 653 completed
Tue Feb 15 20:06:53 2022: BS 654 completed
Tue Feb 15 20:07:03 2022: BS 655 completed
Tue Feb 15 20:07:12 2022: BS 656 completed
Tue Feb 15 20:07:21 2022: BS 657 completed
Tue Feb 15 20:07:30 2022: BS 658 completed
Tue Feb 15 20:07:39 2022: BS 659 completed
Tue Feb 15 20:07:48 2022: BS 660 completed
Tue Feb 15 20:07:57 2022: BS 661 completed
Tue Feb 15 20:08:07 2022: BS 662 completed
Tue Feb 15 20:08:16 2022: BS 663 completed
Tue Feb 15 20:08:25 2022: BS 664 completed
Tue Feb 15 20:08:34 2022: BS 665 completed
Tue Feb 15 20:08:43 2022: BS 666 completed
Tue Feb 15 20:08:52 2022: BS 667 completed
Tue Feb 15 20:09:01 2022: BS 668 completed
Tue Feb 15 20:09:11 2022: BS 669 completed
Tue Feb 15 20:09:20 2022: BS 670 completed
Tue Feb 15 20:09:29 2022: BS 671 completed
Tue Feb 15 20:09:38 2022: BS 672 completed
Tue Feb 15 20:09:47 2022: BS 673 completed
Tue Feb 15 20:09:56 2022: BS 674 completed
Tue Feb 15 20:10:05 2022: BS 675 completed
Tue Feb 15 20:10:15 2022: BS 676 completed
Tue Feb 15 20:10:24 2022: BS 677 completed
Tue Feb 15 20:10:33 2022: BS 678 completed
Tue Feb 15 20:10:42 2022: BS 679 completed
Tue Feb 15 20:10:51 2022: BS 680 completed
Tue Feb 15 20:11:00 2022: BS 681 completed
Tue Feb 15 20:11:09 2022: BS 682 completed
Tue Feb 15 20:11:19 2022: BS 683 completed
Tue Feb 15 20:11:28 2022: BS 684 completed
Tue Feb 15 20:11:37 2022: BS 685 completed
Tue Feb 15 20:11:46 2022: BS 686 completed
Tue Feb 15 20:11:55 2022: BS 687 completed
Tue Feb 15 20:12:04 2022: BS 688 completed
Tue Feb 15 20:12:13 2022: BS 689 completed
Tue Feb 15 20:12:23 2022: BS 690 completed
Tue Feb 15 20:12:32 2022: BS 691 completed
Tue Feb 15 20:12:41 2022: BS 692 completed
Tue Feb 15 20:12:50 2022: BS 693 completed
Tue Feb 15 20:12:59 2022: BS 694 completed
Tue Feb 15 20:13:08 2022: BS 695 completed
Tue Feb 15 20:13:17 2022: BS 696 completed
Tue Feb 15 20:13:27 2022: BS 697 completed
Tue Feb 15 20:13:36 2022: BS 698 completed
Tue Feb 15 20:13:45 2022: BS 699 completed
Tue Feb 15 20:13:54 2022: BS 700 completed
Tue Feb 15 20:14:03 2022: BS 701 completed
Tue Feb 15 20:14:12 2022: BS 702 completed
Tue Feb 15 20:14:21 2022: BS 703 completed
Tue Feb 15 20:14:31 2022: BS 704 completed
Tue Feb 15 20:14:40 2022: BS 705 completed
Tue Feb 15 20:14:49 2022: BS 706 completed
Tue Feb 15 20:14:58 2022: BS 707 completed
Tue Feb 15 20:15:07 2022: BS 708 completed
Tue Feb 15 20:15:16 2022: BS 709 completed
Tue Feb 15 20:15:25 2022: BS 710 completed
Tue Feb 15 20:15:35 2022: BS 711 completed
Tue Feb 15 20:15:44 2022: BS 712 completed
Tue Feb 15 20:15:53 2022: BS 713 completed
Tue Feb 15 20:16:02 2022: BS 714 completed
Tue Feb 15 20:16:11 2022: BS 715 completed
Tue Feb 15 20:16:20 2022: BS 716 completed
Tue Feb 15 20:16:29 2022: BS 717 completed
Tue Feb 15 20:16:39 2022: BS 718 completed
Tue Feb 15 20:16:48 2022: BS 719 completed
Tue Feb 15 20:16:57 2022: BS 720 completed
Tue Feb 15 20:17:06 2022: BS 721 completed
Tue Feb 15 20:17:15 2022: BS 722 completed
Tue Feb 15 20:17:24 2022: BS 723 completed
Tue Feb 15 20:17:33 2022: BS 724 completed
Tue Feb 15 20:17:43 2022: BS 725 completed
Tue Feb 15 20:17:52 2022: BS 726 completed
Tue Feb 15 20:18:01 2022: BS 727 completed
Tue Feb 15 20:18:10 2022: BS 728 completed
Tue Feb 15 20:18:19 2022: BS 729 completed
Tue Feb 15 20:18:28 2022: BS 730 completed
Tue Feb 15 20:18:37 2022: BS 731 completed
Tue Feb 15 20:18:47 2022: BS 732 completed
Tue Feb 15 20:18:56 2022: BS 733 completed
Tue Feb 15 20:19:05 2022: BS 734 completed
Tue Feb 15 20:19:14 2022: BS 735 completed
Tue Feb 15 20:19:23 2022: BS 736 completed
Tue Feb 15 20:19:32 2022: BS 737 completed
Tue Feb 15 20:19:41 2022: BS 738 completed
Tue Feb 15 20:19:51 2022: BS 739 completed
Tue Feb 15 20:20:00 2022: BS 740 completed
Tue Feb 15 20:20:09 2022: BS 741 completed
Tue Feb 15 20:20:18 2022: BS 742 completed
Tue Feb 15 20:20:27 2022: BS 743 completed
Tue Feb 15 20:20:36 2022: BS 744 completed
Tue Feb 15 20:20:45 2022: BS 745 completed
Tue Feb 15 20:20:55 2022: BS 746 completed
Tue Feb 15 20:21:04 2022: BS 747 completed
Tue Feb 15 20:21:13 2022: BS 748 completed
Tue Feb 15 20:21:22 2022: BS 749 completed
Tue Feb 15 20:21:31 2022: BS 750 completed
Tue Feb 15 20:21:40 2022: BS 751 completed
Tue Feb 15 20:21:49 2022: BS 752 completed
Tue Feb 15 20:21:59 2022: BS 753 completed
Tue Feb 15 20:22:08 2022: BS 754 completed
Tue Feb 15 20:22:17 2022: BS 755 completed
Tue Feb 15 20:22:26 2022: BS 756 completed
Tue Feb 15 20:22:35 2022: BS 757 completed
Tue Feb 15 20:22:44 2022: BS 758 completed
Tue Feb 15 20:22:53 2022: BS 759 completed
Tue Feb 15 20:23:03 2022: BS 760 completed
Tue Feb 15 20:23:12 2022: BS 761 completed
Tue Feb 15 20:23:21 2022: BS 762 completed
Tue Feb 15 20:23:30 2022: BS 763 completed
Tue Feb 15 20:23:39 2022: BS 764 completed
Tue Feb 15 20:23:48 2022: BS 765 completed
Tue Feb 15 20:23:57 2022: BS 766 completed
Tue Feb 15 20:24:07 2022: BS 767 completed
Tue Feb 15 20:24:16 2022: BS 768 completed
Tue Feb 15 20:24:25 2022: BS 769 completed
Tue Feb 15 20:24:34 2022: BS 770 completed
Tue Feb 15 20:24:43 2022: BS 771 completed
Tue Feb 15 20:24:52 2022: BS 772 completed
Tue Feb 15 20:25:01 2022: BS 773 completed
Tue Feb 15 20:25:11 2022: BS 774 completed
Tue Feb 15 20:25:20 2022: BS 775 completed
Tue Feb 15 20:25:29 2022: BS 776 completed
Tue Feb 15 20:25:38 2022: BS 777 completed
Tue Feb 15 20:25:47 2022: BS 778 completed
Tue Feb 15 20:25:56 2022: BS 779 completed
Tue Feb 15 20:26:05 2022: BS 780 completed
Tue Feb 15 20:26:15 2022: BS 781 completed
Tue Feb 15 20:26:24 2022: BS 782 completed
Tue Feb 15 20:26:33 2022: BS 783 completed
Tue Feb 15 20:26:42 2022: BS 784 completed
Tue Feb 15 20:26:51 2022: BS 785 completed
Tue Feb 15 20:27:00 2022: BS 786 completed
Tue Feb 15 20:27:09 2022: BS 787 completed
Tue Feb 15 20:27:19 2022: BS 788 completed
Tue Feb 15 20:27:28 2022: BS 789 completed
Tue Feb 15 20:27:37 2022: BS 790 completed
Tue Feb 15 20:27:46 2022: BS 791 completed
Tue Feb 15 20:27:55 2022: BS 792 completed
Tue Feb 15 20:28:04 2022: BS 793 completed
Tue Feb 15 20:28:13 2022: BS 794 completed
Tue Feb 15 20:28:23 2022: BS 795 completed
Tue Feb 15 20:28:32 2022: BS 796 completed
Tue Feb 15 20:28:41 2022: BS 797 completed
Tue Feb 15 20:28:50 2022: BS 798 completed
Tue Feb 15 20:28:59 2022: BS 799 completed
Tue Feb 15 20:29:08 2022: BS 800 completed
Tue Feb 15 20:29:17 2022: BS 801 completed
Tue Feb 15 20:29:27 2022: BS 802 completed
Tue Feb 15 20:29:36 2022: BS 803 completed
Tue Feb 15 20:29:45 2022: BS 804 completed
Tue Feb 15 20:29:54 2022: BS 805 completed
Tue Feb 15 20:30:03 2022: BS 806 completed
Tue Feb 15 20:30:12 2022: BS 807 completed
Tue Feb 15 20:30:21 2022: BS 808 completed
Tue Feb 15 20:30:31 2022: BS 809 completed
Tue Feb 15 20:30:40 2022: BS 810 completed
Tue Feb 15 20:30:49 2022: BS 811 completed
Tue Feb 15 20:30:58 2022: BS 812 completed
Tue Feb 15 20:31:07 2022: BS 813 completed
Tue Feb 15 20:31:16 2022: BS 814 completed
Tue Feb 15 20:31:25 2022: BS 815 completed
Tue Feb 15 20:31:35 2022: BS 816 completed
Tue Feb 15 20:31:44 2022: BS 817 completed
Tue Feb 15 20:31:53 2022: BS 818 completed
Tue Feb 15 20:32:02 2022: BS 819 completed
Tue Feb 15 20:32:11 2022: BS 820 completed
Tue Feb 15 20:32:20 2022: BS 821 completed
Tue Feb 15 20:32:29 2022: BS 822 completed
Tue Feb 15 20:32:39 2022: BS 823 completed
Tue Feb 15 20:32:48 2022: BS 824 completed
Tue Feb 15 20:32:57 2022: BS 825 completed
Tue Feb 15 20:33:06 2022: BS 826 completed
Tue Feb 15 20:33:15 2022: BS 827 completed
Tue Feb 15 20:33:24 2022: BS 828 completed
Tue Feb 15 20:33:33 2022: BS 829 completed
Tue Feb 15 20:33:43 2022: BS 830 completed
Tue Feb 15 20:33:52 2022: BS 831 completed
Tue Feb 15 20:34:01 2022: BS 832 completed
Tue Feb 15 20:34:10 2022: BS 833 completed
Tue Feb 15 20:34:19 2022: BS 834 completed
Tue Feb 15 20:34:28 2022: BS 835 completed
Tue Feb 15 20:34:37 2022: BS 836 completed
Tue Feb 15 20:34:47 2022: BS 837 completed
Tue Feb 15 20:34:56 2022: BS 838 completed
Tue Feb 15 20:35:05 2022: BS 839 completed
Tue Feb 15 20:35:14 2022: BS 840 completed
Tue Feb 15 20:35:23 2022: BS 841 completed
Tue Feb 15 20:35:32 2022: BS 842 completed
Tue Feb 15 20:35:41 2022: BS 843 completed
Tue Feb 15 20:35:51 2022: BS 844 completed
Tue Feb 15 20:36:00 2022: BS 845 completed
Tue Feb 15 20:36:09 2022: BS 846 completed
Tue Feb 15 20:36:18 2022: BS 847 completed
Tue Feb 15 20:36:27 2022: BS 848 completed
Tue Feb 15 20:36:36 2022: BS 849 completed
Tue Feb 15 20:36:45 2022: BS 850 completed
Tue Feb 15 20:36:55 2022: BS 851 completed
Tue Feb 15 20:37:04 2022: BS 852 completed
Tue Feb 15 20:37:13 2022: BS 853 completed
Tue Feb 15 20:37:22 2022: BS 854 completed
Tue Feb 15 20:37:31 2022: BS 855 completed
Tue Feb 15 20:37:40 2022: BS 856 completed
Tue Feb 15 20:37:49 2022: BS 857 completed
Tue Feb 15 20:37:59 2022: BS 858 completed
Tue Feb 15 20:38:08 2022: BS 859 completed
Tue Feb 15 20:38:17 2022: BS 860 completed
Tue Feb 15 20:38:26 2022: BS 861 completed
Tue Feb 15 20:38:35 2022: BS 862 completed
Tue Feb 15 20:38:44 2022: BS 863 completed
Tue Feb 15 20:38:53 2022: BS 864 completed
Tue Feb 15 20:39:03 2022: BS 865 completed
Tue Feb 15 20:39:12 2022: BS 866 completed
Tue Feb 15 20:39:21 2022: BS 867 completed
Tue Feb 15 20:39:30 2022: BS 868 completed
Tue Feb 15 20:39:39 2022: BS 869 completed
Tue Feb 15 20:39:48 2022: BS 870 completed
Tue Feb 15 20:39:57 2022: BS 871 completed
Tue Feb 15 20:40:07 2022: BS 872 completed
Tue Feb 15 20:40:16 2022: BS 873 completed
Tue Feb 15 20:40:25 2022: BS 874 completed
Tue Feb 15 20:40:34 2022: BS 875 completed
Tue Feb 15 20:40:43 2022: BS 876 completed
Tue Feb 15 20:40:52 2022: BS 877 completed
Tue Feb 15 20:41:01 2022: BS 878 completed
Tue Feb 15 20:41:11 2022: BS 879 completed
Tue Feb 15 20:41:20 2022: BS 880 completed
Tue Feb 15 20:41:29 2022: BS 881 completed
Tue Feb 15 20:41:38 2022: BS 882 completed
Tue Feb 15 20:41:47 2022: BS 883 completed
Tue Feb 15 20:41:56 2022: BS 884 completed
Tue Feb 15 20:42:05 2022: BS 885 completed
Tue Feb 15 20:42:15 2022: BS 886 completed
Tue Feb 15 20:42:24 2022: BS 887 completed
Tue Feb 15 20:42:33 2022: BS 888 completed
Tue Feb 15 20:42:42 2022: BS 889 completed
Tue Feb 15 20:42:51 2022: BS 890 completed
Tue Feb 15 20:43:00 2022: BS 891 completed
Tue Feb 15 20:43:09 2022: BS 892 completed
Tue Feb 15 20:43:19 2022: BS 893 completed
Tue Feb 15 20:43:28 2022: BS 894 completed
Tue Feb 15 20:43:37 2022: BS 895 completed
Tue Feb 15 20:43:46 2022: BS 896 completed
Tue Feb 15 20:43:55 2022: BS 897 completed
Tue Feb 15 20:44:04 2022: BS 898 completed
Tue Feb 15 20:44:13 2022: BS 899 completed
Tue Feb 15 20:44:23 2022: BS 900 completed
Tue Feb 15 20:44:32 2022: BS 901 completed
Tue Feb 15 20:44:41 2022: BS 902 completed
Tue Feb 15 20:44:50 2022: BS 903 completed
Tue Feb 15 20:44:59 2022: BS 904 completed
Tue Feb 15 20:45:08 2022: BS 905 completed
Tue Feb 15 20:45:17 2022: BS 906 completed
Tue Feb 15 20:45:27 2022: BS 907 completed
Tue Feb 15 20:45:36 2022: BS 908 completed
Tue Feb 15 20:45:45 2022: BS 909 completed
Tue Feb 15 20:45:54 2022: BS 910 completed
Tue Feb 15 20:46:03 2022: BS 911 completed
Tue Feb 15 20:46:12 2022: BS 912 completed
Tue Feb 15 20:46:21 2022: BS 913 completed
Tue Feb 15 20:46:31 2022: BS 914 completed
Tue Feb 15 20:46:40 2022: BS 915 completed
Tue Feb 15 20:46:49 2022: BS 916 completed
Tue Feb 15 20:46:58 2022: BS 917 completed
Tue Feb 15 20:47:07 2022: BS 918 completed
Tue Feb 15 20:47:16 2022: BS 919 completed
Tue Feb 15 20:47:25 2022: BS 920 completed
Tue Feb 15 20:47:35 2022: BS 921 completed
Tue Feb 15 20:47:44 2022: BS 922 completed
Tue Feb 15 20:47:53 2022: BS 923 completed
Tue Feb 15 20:48:02 2022: BS 924 completed
Tue Feb 15 20:48:11 2022: BS 925 completed
Tue Feb 15 20:48:20 2022: BS 926 completed
Tue Feb 15 20:48:29 2022: BS 927 completed
Tue Feb 15 20:48:39 2022: BS 928 completed
Tue Feb 15 20:48:48 2022: BS 929 completed
Tue Feb 15 20:48:57 2022: BS 930 completed
Tue Feb 15 20:49:06 2022: BS 931 completed
Tue Feb 15 20:49:15 2022: BS 932 completed
Tue Feb 15 20:49:24 2022: BS 933 completed
Tue Feb 15 20:49:33 2022: BS 934 completed
Tue Feb 15 20:49:43 2022: BS 935 completed
Tue Feb 15 20:49:52 2022: BS 936 completed
Tue Feb 15 20:50:01 2022: BS 937 completed
Tue Feb 15 20:50:10 2022: BS 938 completed
Tue Feb 15 20:50:19 2022: BS 939 completed
Tue Feb 15 20:50:28 2022: BS 940 completed
Tue Feb 15 20:50:37 2022: BS 941 completed
Tue Feb 15 20:50:47 2022: BS 942 completed
Tue Feb 15 20:50:56 2022: BS 943 completed
Tue Feb 15 20:51:05 2022: BS 944 completed
Tue Feb 15 20:51:14 2022: BS 945 completed
Tue Feb 15 20:51:23 2022: BS 946 completed
Tue Feb 15 20:51:32 2022: BS 947 completed
Tue Feb 15 20:51:41 2022: BS 948 completed
Tue Feb 15 20:51:51 2022: BS 949 completed
Tue Feb 15 20:52:00 2022: BS 950 completed
Tue Feb 15 20:52:09 2022: BS 951 completed
Tue Feb 15 20:52:18 2022: BS 952 completed
Tue Feb 15 20:52:27 2022: BS 953 completed
Tue Feb 15 20:52:36 2022: BS 954 completed
Tue Feb 15 20:52:45 2022: BS 955 completed
Tue Feb 15 20:52:55 2022: BS 956 completed
Tue Feb 15 20:53:04 2022: BS 957 completed
Tue Feb 15 20:53:13 2022: BS 958 completed
Tue Feb 15 20:53:22 2022: BS 959 completed
Tue Feb 15 20:53:31 2022: BS 960 completed
Tue Feb 15 20:53:40 2022: BS 961 completed
Tue Feb 15 20:53:49 2022: BS 962 completed
Tue Feb 15 20:53:59 2022: BS 963 completed
Tue Feb 15 20:54:08 2022: BS 964 completed
Tue Feb 15 20:54:17 2022: BS 965 completed
Tue Feb 15 20:54:26 2022: BS 966 completed
Tue Feb 15 20:54:35 2022: BS 967 completed
Tue Feb 15 20:54:44 2022: BS 968 completed
Tue Feb 15 20:54:53 2022: BS 969 completed
Tue Feb 15 20:55:03 2022: BS 970 completed
Tue Feb 15 20:55:12 2022: BS 971 completed
Tue Feb 15 20:55:21 2022: BS 972 completed
Tue Feb 15 20:55:30 2022: BS 973 completed
Tue Feb 15 20:55:39 2022: BS 974 completed
Tue Feb 15 20:55:48 2022: BS 975 completed
Tue Feb 15 20:55:57 2022: BS 976 completed
Tue Feb 15 20:56:07 2022: BS 977 completed
Tue Feb 15 20:56:16 2022: BS 978 completed
Tue Feb 15 20:56:25 2022: BS 979 completed
Tue Feb 15 20:56:34 2022: BS 980 completed
Tue Feb 15 20:56:43 2022: BS 981 completed
Tue Feb 15 20:56:52 2022: BS 982 completed
Tue Feb 15 20:57:01 2022: BS 983 completed
Tue Feb 15 20:57:11 2022: BS 984 completed
Tue Feb 15 20:57:20 2022: BS 985 completed
Tue Feb 15 20:57:29 2022: BS 986 completed
Tue Feb 15 20:57:38 2022: BS 987 completed
Tue Feb 15 20:57:47 2022: BS 988 completed
Tue Feb 15 20:57:56 2022: BS 989 completed
Tue Feb 15 20:58:05 2022: BS 990 completed
Tue Feb 15 20:58:15 2022: BS 991 completed
Tue Feb 15 20:58:24 2022: BS 992 completed
Tue Feb 15 20:58:33 2022: BS 993 completed
Tue Feb 15 20:58:42 2022: BS 994 completed
Tue Feb 15 20:58:51 2022: BS 995 completed
Tue Feb 15 20:59:00 2022: BS 996 completed
Tue Feb 15 20:59:09 2022: BS 997 completed
Tue Feb 15 20:59:19 2022: BS 998 completed
Tue Feb 15 20:59:28 2022: BS 999 completed
Tue Feb 15 20:59:37 2022: BS 1000 completed
Tue Feb 15 20:59:46 2022: BS 1001 completed
Tue Feb 15 20:59:55 2022: BS 1002 completed
Tue Feb 15 21:00:04 2022: BS 1003 completed
Tue Feb 15 21:00:13 2022: BS 1004 completed
Tue Feb 15 21:00:23 2022: BS 1005 completed
Tue Feb 15 21:00:32 2022: BS 1006 completed
Tue Feb 15 21:00:41 2022: BS 1007 completed
Tue Feb 15 21:00:50 2022: BS 1008 completed
Tue Feb 15 21:00:59 2022: BS 1009 completed
Tue Feb 15 21:01:08 2022: BS 1010 completed
Tue Feb 15 21:01:17 2022: BS 1011 completed
Tue Feb 15 21:01:27 2022: BS 1012 completed
Tue Feb 15 21:01:36 2022: BS 1013 completed
Tue Feb 15 21:01:45 2022: BS 1014 completed
Tue Feb 15 21:01:54 2022: BS 1015 completed
Tue Feb 15 21:02:03 2022: BS 1016 completed
Tue Feb 15 21:02:12 2022: BS 1017 completed
Tue Feb 15 21:02:21 2022: BS 1018 completed
Tue Feb 15 21:02:31 2022: BS 1019 completed
Tue Feb 15 21:02:40 2022: BS 1020 completed
Tue Feb 15 21:02:49 2022: BS 1021 completed
Tue Feb 15 21:02:58 2022: BS 1022 completed
Tue Feb 15 21:03:07 2022: BS 1023 completed
Tue Feb 15 21:03:16 2022: BS 1024 completed
Tue Feb 15 21:03:25 2022: BS 1025 completed
Tue Feb 15 21:03:35 2022: BS 1026 completed
Tue Feb 15 21:03:44 2022: BS 1027 completed
Tue Feb 15 21:03:53 2022: BS 1028 completed
Tue Feb 15 21:04:02 2022: BS 1029 completed
Tue Feb 15 21:04:11 2022: BS 1030 completed
Tue Feb 15 21:04:20 2022: BS 1031 completed
Tue Feb 15 21:04:29 2022: BS 1032 completed
Tue Feb 15 21:04:39 2022: BS 1033 completed
Tue Feb 15 21:04:48 2022: BS 1034 completed
Tue Feb 15 21:04:57 2022: BS 1035 completed
Tue Feb 15 21:05:06 2022: BS 1036 completed
Tue Feb 15 21:05:15 2022: BS 1037 completed
Tue Feb 15 21:05:24 2022: BS 1038 completed
Tue Feb 15 21:05:33 2022: BS 1039 completed
Tue Feb 15 21:05:43 2022: BS 1040 completed
Tue Feb 15 21:05:52 2022: BS 1041 completed
Tue Feb 15 21:06:01 2022: BS 1042 completed
Tue Feb 15 21:06:10 2022: BS 1043 completed
Tue Feb 15 21:06:19 2022: BS 1044 completed
Tue Feb 15 21:06:28 2022: BS 1045 completed
Tue Feb 15 21:06:37 2022: BS 1046 completed
Tue Feb 15 21:06:47 2022: BS 1047 completed
Tue Feb 15 21:06:56 2022: BS 1048 completed
Tue Feb 15 21:07:05 2022: BS 1049 completed
Tue Feb 15 21:07:14 2022: BS 1050 completed
Tue Feb 15 21:07:23 2022: BS 1051 completed
Tue Feb 15 21:07:32 2022: BS 1052 completed
Tue Feb 15 21:07:41 2022: BS 1053 completed
Tue Feb 15 21:07:50 2022: BS 1054 completed
Tue Feb 15 21:08:00 2022: BS 1055 completed
Tue Feb 15 21:08:09 2022: BS 1056 completed
Tue Feb 15 21:08:18 2022: BS 1057 completed
Tue Feb 15 21:08:27 2022: BS 1058 completed
Tue Feb 15 21:08:36 2022: BS 1059 completed
Tue Feb 15 21:08:45 2022: BS 1060 completed
Tue Feb 15 21:08:54 2022: BS 1061 completed
Tue Feb 15 21:09:04 2022: BS 1062 completed
Tue Feb 15 21:09:13 2022: BS 1063 completed
Tue Feb 15 21:09:22 2022: BS 1064 completed
Tue Feb 15 21:09:31 2022: BS 1065 completed
Tue Feb 15 21:09:40 2022: BS 1066 completed
Tue Feb 15 21:09:49 2022: BS 1067 completed
Tue Feb 15 21:09:58 2022: BS 1068 completed
Tue Feb 15 21:10:08 2022: BS 1069 completed
Tue Feb 15 21:10:17 2022: BS 1070 completed
Tue Feb 15 21:10:26 2022: BS 1071 completed
Tue Feb 15 21:10:35 2022: BS 1072 completed
Tue Feb 15 21:10:44 2022: BS 1073 completed
Tue Feb 15 21:10:53 2022: BS 1074 completed
Tue Feb 15 21:11:02 2022: BS 1075 completed
Tue Feb 15 21:11:12 2022: BS 1076 completed
Tue Feb 15 21:11:21 2022: BS 1077 completed
Tue Feb 15 21:11:30 2022: BS 1078 completed
Tue Feb 15 21:11:39 2022: BS 1079 completed
Tue Feb 15 21:11:48 2022: BS 1080 completed
Tue Feb 15 21:11:57 2022: BS 1081 completed
Tue Feb 15 21:12:06 2022: BS 1082 completed
Tue Feb 15 21:12:16 2022: BS 1083 completed
Tue Feb 15 21:12:25 2022: BS 1084 completed
Tue Feb 15 21:12:34 2022: BS 1085 completed
Tue Feb 15 21:12:43 2022: BS 1086 completed
Tue Feb 15 21:12:52 2022: BS 1087 completed
Tue Feb 15 21:13:01 2022: BS 1088 completed
Tue Feb 15 21:13:10 2022: BS 1089 completed
Tue Feb 15 21:13:20 2022: BS 1090 completed
Tue Feb 15 21:13:29 2022: BS 1091 completed
Tue Feb 15 21:13:38 2022: BS 1092 completed
Tue Feb 15 21:13:47 2022: BS 1093 completed
Tue Feb 15 21:13:56 2022: BS 1094 completed
Tue Feb 15 21:14:05 2022: BS 1095 completed
Tue Feb 15 21:14:14 2022: BS 1096 completed
Tue Feb 15 21:14:24 2022: BS 1097 completed
Tue Feb 15 21:14:33 2022: BS 1098 completed
Tue Feb 15 21:14:42 2022: BS 1099 completed
Tue Feb 15 21:14:51 2022: BS 1100 completed
Tue Feb 15 21:15:00 2022: BS 1101 completed
Tue Feb 15 21:15:09 2022: BS 1102 completed
Tue Feb 15 21:15:18 2022: BS 1103 completed
Tue Feb 15 21:15:28 2022: BS 1104 completed
Tue Feb 15 21:15:37 2022: BS 1105 completed
Tue Feb 15 21:15:46 2022: BS 1106 completed
Tue Feb 15 21:15:55 2022: BS 1107 completed
Tue Feb 15 21:16:04 2022: BS 1108 completed
Tue Feb 15 21:16:13 2022: BS 1109 completed
Tue Feb 15 21:16:22 2022: BS 1110 completed
Tue Feb 15 21:16:32 2022: BS 1111 completed
Tue Feb 15 21:16:41 2022: BS 1112 completed
Tue Feb 15 21:16:50 2022: BS 1113 completed
Tue Feb 15 21:16:59 2022: BS 1114 completed
Tue Feb 15 21:17:08 2022: BS 1115 completed
Tue Feb 15 21:17:17 2022: BS 1116 completed
Tue Feb 15 21:17:26 2022: BS 1117 completed
Tue Feb 15 21:17:36 2022: BS 1118 completed
Tue Feb 15 21:17:45 2022: BS 1119 completed
Tue Feb 15 21:17:54 2022: BS 1120 completed
Tue Feb 15 21:18:03 2022: BS 1121 completed
Tue Feb 15 21:18:12 2022: BS 1122 completed
Tue Feb 15 21:18:21 2022: BS 1123 completed
Tue Feb 15 21:18:30 2022: BS 1124 completed
Tue Feb 15 21:18:40 2022: BS 1125 completed
Tue Feb 15 21:18:49 2022: BS 1126 completed
Tue Feb 15 21:18:58 2022: BS 1127 completed
Tue Feb 15 21:19:07 2022: BS 1128 completed
Tue Feb 15 21:19:16 2022: BS 1129 completed
Tue Feb 15 21:19:25 2022: BS 1130 completed
Tue Feb 15 21:19:34 2022: BS 1131 completed
Tue Feb 15 21:19:44 2022: BS 1132 completed
Tue Feb 15 21:19:53 2022: BS 1133 completed
Tue Feb 15 21:20:02 2022: BS 1134 completed
Tue Feb 15 21:20:11 2022: BS 1135 completed
Tue Feb 15 21:20:20 2022: BS 1136 completed
Tue Feb 15 21:20:29 2022: BS 1137 completed
Tue Feb 15 21:20:38 2022: BS 1138 completed
Tue Feb 15 21:20:48 2022: BS 1139 completed
Tue Feb 15 21:20:57 2022: BS 1140 completed
Tue Feb 15 21:21:06 2022: BS 1141 completed
Tue Feb 15 21:21:15 2022: BS 1142 completed
Tue Feb 15 21:21:24 2022: BS 1143 completed
Tue Feb 15 21:21:33 2022: BS 1144 completed
Tue Feb 15 21:21:42 2022: BS 1145 completed
Tue Feb 15 21:21:52 2022: BS 1146 completed
Tue Feb 15 21:22:01 2022: BS 1147 completed
Tue Feb 15 21:22:10 2022: BS 1148 completed
Tue Feb 15 21:22:19 2022: BS 1149 completed
Tue Feb 15 21:22:28 2022: BS 1150 completed
Tue Feb 15 21:22:37 2022: BS 1151 completed
Tue Feb 15 21:22:46 2022: BS 1152 completed
Tue Feb 15 21:22:56 2022: BS 1153 completed
Tue Feb 15 21:23:05 2022: BS 1154 completed
Tue Feb 15 21:23:14 2022: BS 1155 completed
Tue Feb 15 21:23:23 2022: BS 1156 completed
Tue Feb 15 21:23:32 2022: BS 1157 completed
Tue Feb 15 21:23:41 2022: BS 1158 completed
Tue Feb 15 21:23:50 2022: BS 1159 completed
Tue Feb 15 21:24:00 2022: BS 1160 completed
Tue Feb 15 21:24:09 2022: BS 1161 completed
Tue Feb 15 21:24:18 2022: BS 1162 completed
Tue Feb 15 21:24:27 2022: BS 1163 completed
Tue Feb 15 21:24:36 2022: BS 1164 completed
Tue Feb 15 21:24:45 2022: BS 1165 completed
Tue Feb 15 21:24:54 2022: BS 1166 completed
Tue Feb 15 21:25:04 2022: BS 1167 completed
Tue Feb 15 21:25:13 2022: BS 1168 completed
Tue Feb 15 21:25:22 2022: BS 1169 completed
Tue Feb 15 21:25:31 2022: BS 1170 completed
Tue Feb 15 21:25:40 2022: BS 1171 completed
Tue Feb 15 21:25:49 2022: BS 1172 completed
Tue Feb 15 21:25:58 2022: BS 1173 completed
Tue Feb 15 21:26:08 2022: BS 1174 completed
Tue Feb 15 21:26:17 2022: BS 1175 completed
Tue Feb 15 21:26:26 2022: BS 1176 completed
Tue Feb 15 21:26:35 2022: BS 1177 completed
Tue Feb 15 21:26:44 2022: BS 1178 completed
Tue Feb 15 21:26:53 2022: BS 1179 completed
Tue Feb 15 21:27:02 2022: BS 1180 completed
Tue Feb 15 21:27:12 2022: BS 1181 completed
Tue Feb 15 21:27:21 2022: BS 1182 completed
Tue Feb 15 21:27:30 2022: BS 1183 completed
Tue Feb 15 21:27:39 2022: BS 1184 completed
Tue Feb 15 21:27:48 2022: BS 1185 completed
Tue Feb 15 21:27:57 2022: BS 1186 completed
Tue Feb 15 21:28:06 2022: BS 1187 completed
Tue Feb 15 21:28:16 2022: BS 1188 completed
Tue Feb 15 21:28:25 2022: BS 1189 completed
Tue Feb 15 21:28:34 2022: BS 1190 completed
Tue Feb 15 21:28:43 2022: BS 1191 completed
Tue Feb 15 21:28:52 2022: BS 1192 completed
Tue Feb 15 21:29:01 2022: BS 1193 completed
Tue Feb 15 21:29:10 2022: BS 1194 completed
Tue Feb 15 21:29:20 2022: BS 1195 completed
Tue Feb 15 21:29:29 2022: BS 1196 completed
Tue Feb 15 21:29:38 2022: BS 1197 completed
Tue Feb 15 21:29:47 2022: BS 1198 completed
Tue Feb 15 21:29:56 2022: BS 1199 completed
Tue Feb 15 21:30:05 2022: BS 1200 completed
Tue Feb 15 21:30:14 2022: BS 1201 completed
Tue Feb 15 21:30:24 2022: BS 1202 completed
Tue Feb 15 21:30:33 2022: BS 1203 completed
Tue Feb 15 21:30:42 2022: BS 1204 completed
Tue Feb 15 21:30:51 2022: BS 1205 completed
Tue Feb 15 21:31:00 2022: BS 1206 completed
Tue Feb 15 21:31:09 2022: BS 1207 completed
Tue Feb 15 21:31:18 2022: BS 1208 completed
Tue Feb 15 21:31:28 2022: BS 1209 completed
Tue Feb 15 21:31:37 2022: BS 1210 completed
Tue Feb 15 21:31:46 2022: BS 1211 completed
Tue Feb 15 21:31:55 2022: BS 1212 completed
Tue Feb 15 21:32:04 2022: BS 1213 completed
Tue Feb 15 21:32:13 2022: BS 1214 completed
Tue Feb 15 21:32:22 2022: BS 1215 completed
Tue Feb 15 21:32:32 2022: BS 1216 completed
Tue Feb 15 21:32:41 2022: BS 1217 completed
Tue Feb 15 21:32:50 2022: BS 1218 completed
Tue Feb 15 21:32:59 2022: BS 1219 completed
Tue Feb 15 21:33:08 2022: BS 1220 completed
Tue Feb 15 21:33:17 2022: BS 1221 completed
Tue Feb 15 21:33:26 2022: BS 1222 completed
Tue Feb 15 21:33:36 2022: BS 1223 completed
Tue Feb 15 21:33:45 2022: BS 1224 completed
Tue Feb 15 21:33:54 2022: BS 1225 completed
Tue Feb 15 21:34:03 2022: BS 1226 completed
Tue Feb 15 21:34:12 2022: BS 1227 completed
Tue Feb 15 21:34:21 2022: BS 1228 completed
Tue Feb 15 21:34:30 2022: BS 1229 completed
Tue Feb 15 21:34:40 2022: BS 1230 completed
Tue Feb 15 21:34:49 2022: BS 1231 completed
Tue Feb 15 21:34:58 2022: BS 1232 completed
Tue Feb 15 21:35:07 2022: BS 1233 completed
Tue Feb 15 21:35:16 2022: BS 1234 completed
Tue Feb 15 21:35:25 2022: BS 1235 completed
Tue Feb 15 21:35:34 2022: BS 1236 completed
Tue Feb 15 21:35:44 2022: BS 1237 completed
Tue Feb 15 21:35:53 2022: BS 1238 completed
Tue Feb 15 21:36:02 2022: BS 1239 completed
Tue Feb 15 21:36:11 2022: BS 1240 completed
Tue Feb 15 21:36:20 2022: BS 1241 completed
Tue Feb 15 21:36:29 2022: BS 1242 completed
Tue Feb 15 21:36:38 2022: BS 1243 completed
Tue Feb 15 21:36:48 2022: BS 1244 completed
Tue Feb 15 21:36:57 2022: BS 1245 completed
Tue Feb 15 21:37:06 2022: BS 1246 completed
Tue Feb 15 21:37:15 2022: BS 1247 completed
Tue Feb 15 21:37:24 2022: BS 1248 completed
Tue Feb 15 21:37:33 2022: BS 1249 completed
Tue Feb 15 21:37:42 2022: BS 1250 completed
Tue Feb 15 21:37:52 2022: BS 1251 completed
Tue Feb 15 21:38:01 2022: BS 1252 completed
Tue Feb 15 21:38:10 2022: BS 1253 completed
Tue Feb 15 21:38:19 2022: BS 1254 completed
Tue Feb 15 21:38:28 2022: BS 1255 completed
Tue Feb 15 21:38:37 2022: BS 1256 completed
Tue Feb 15 21:38:46 2022: BS 1257 completed
Tue Feb 15 21:38:56 2022: BS 1258 completed
Tue Feb 15 21:39:05 2022: BS 1259 completed
Tue Feb 15 21:39:14 2022: BS 1260 completed
Tue Feb 15 21:39:23 2022: BS 1261 completed
Tue Feb 15 21:39:32 2022: BS 1262 completed
Tue Feb 15 21:39:41 2022: BS 1263 completed
Tue Feb 15 21:39:50 2022: BS 1264 completed
Tue Feb 15 21:40:00 2022: BS 1265 completed
Tue Feb 15 21:40:09 2022: BS 1266 completed
Tue Feb 15 21:40:18 2022: BS 1267 completed
Tue Feb 15 21:40:27 2022: BS 1268 completed
Tue Feb 15 21:40:36 2022: BS 1269 completed
Tue Feb 15 21:40:45 2022: BS 1270 completed
Tue Feb 15 21:40:54 2022: BS 1271 completed
Tue Feb 15 21:41:04 2022: BS 1272 completed
Tue Feb 15 21:41:13 2022: BS 1273 completed
Tue Feb 15 21:41:22 2022: BS 1274 completed
Tue Feb 15 21:41:31 2022: BS 1275 completed
Tue Feb 15 21:41:40 2022: BS 1276 completed
Tue Feb 15 21:41:49 2022: BS 1277 completed
Tue Feb 15 21:41:58 2022: BS 1278 completed
Tue Feb 15 21:42:08 2022: BS 1279 completed
Tue Feb 15 21:42:17 2022: BS 1280 completed
Tue Feb 15 21:42:26 2022: BS 1281 completed
Tue Feb 15 21:42:35 2022: BS 1282 completed
Tue Feb 15 21:42:44 2022: BS 1283 completed
Tue Feb 15 21:42:53 2022: BS 1284 completed
Tue Feb 15 21:43:02 2022: BS 1285 completed
Tue Feb 15 21:43:12 2022: BS 1286 completed
Tue Feb 15 21:43:21 2022: BS 1287 completed
Tue Feb 15 21:43:30 2022: BS 1288 completed
Tue Feb 15 21:43:39 2022: BS 1289 completed
Tue Feb 15 21:43:48 2022: BS 1290 completed
Tue Feb 15 21:43:57 2022: BS 1291 completed
Tue Feb 15 21:44:06 2022: BS 1292 completed
Tue Feb 15 21:44:16 2022: BS 1293 completed
Tue Feb 15 21:44:25 2022: BS 1294 completed
Tue Feb 15 21:44:34 2022: BS 1295 completed
Tue Feb 15 21:44:43 2022: BS 1296 completed
Tue Feb 15 21:44:52 2022: BS 1297 completed
Tue Feb 15 21:45:01 2022: BS 1298 completed
Tue Feb 15 21:45:10 2022: BS 1299 completed
Tue Feb 15 21:45:20 2022: BS 1300 completed
Tue Feb 15 21:45:29 2022: BS 1301 completed
Tue Feb 15 21:45:38 2022: BS 1302 completed
Tue Feb 15 21:45:47 2022: BS 1303 completed
Tue Feb 15 21:45:56 2022: BS 1304 completed
Tue Feb 15 21:46:05 2022: BS 1305 completed
Tue Feb 15 21:46:14 2022: BS 1306 completed
Tue Feb 15 21:46:24 2022: BS 1307 completed
Tue Feb 15 21:46:33 2022: BS 1308 completed
Tue Feb 15 21:46:42 2022: BS 1309 completed
Tue Feb 15 21:46:51 2022: BS 1310 completed
Tue Feb 15 21:47:00 2022: BS 1311 completed
Tue Feb 15 21:47:09 2022: BS 1312 completed
Tue Feb 15 21:47:18 2022: BS 1313 completed
Tue Feb 15 21:47:28 2022: BS 1314 completed
Tue Feb 15 21:47:37 2022: BS 1315 completed
Tue Feb 15 21:47:46 2022: BS 1316 completed
Tue Feb 15 21:47:55 2022: BS 1317 completed
Tue Feb 15 21:48:04 2022: BS 1318 completed
Tue Feb 15 21:48:13 2022: BS 1319 completed
Tue Feb 15 21:48:22 2022: BS 1320 completed
Tue Feb 15 21:48:32 2022: BS 1321 completed
Tue Feb 15 21:48:41 2022: BS 1322 completed
Tue Feb 15 21:48:50 2022: BS 1323 completed
Tue Feb 15 21:48:59 2022: BS 1324 completed
Tue Feb 15 21:49:08 2022: BS 1325 completed
Tue Feb 15 21:49:17 2022: BS 1326 completed
Tue Feb 15 21:49:26 2022: BS 1327 completed
Tue Feb 15 21:49:36 2022: BS 1328 completed
Tue Feb 15 21:49:45 2022: BS 1329 completed
Tue Feb 15 21:49:54 2022: BS 1330 completed
Tue Feb 15 21:50:03 2022: BS 1331 completed
Tue Feb 15 21:50:12 2022: BS 1332 completed
Tue Feb 15 21:50:21 2022: BS 1333 completed
Tue Feb 15 21:50:30 2022: BS 1334 completed
Tue Feb 15 21:50:40 2022: BS 1335 completed
Tue Feb 15 21:50:49 2022: BS 1336 completed
Tue Feb 15 21:50:58 2022: BS 1337 completed
Tue Feb 15 21:51:07 2022: BS 1338 completed
Tue Feb 15 21:51:16 2022: BS 1339 completed
Tue Feb 15 21:51:25 2022: BS 1340 completed
Tue Feb 15 21:51:34 2022: BS 1341 completed
Tue Feb 15 21:51:44 2022: BS 1342 completed
Tue Feb 15 21:51:53 2022: BS 1343 completed
Tue Feb 15 21:52:02 2022: BS 1344 completed
Tue Feb 15 21:52:11 2022: BS 1345 completed
Tue Feb 15 21:52:20 2022: BS 1346 completed
Tue Feb 15 21:52:29 2022: BS 1347 completed
Tue Feb 15 21:52:38 2022: BS 1348 completed
Tue Feb 15 21:52:48 2022: BS 1349 completed
Tue Feb 15 21:52:57 2022: BS 1350 completed
Tue Feb 15 21:53:06 2022: BS 1351 completed
Tue Feb 15 21:53:15 2022: BS 1352 completed
Tue Feb 15 21:53:24 2022: BS 1353 completed
Tue Feb 15 21:53:33 2022: BS 1354 completed
Tue Feb 15 21:53:42 2022: BS 1355 completed
Tue Feb 15 21:53:52 2022: BS 1356 completed
Tue Feb 15 21:54:01 2022: BS 1357 completed
Tue Feb 15 21:54:10 2022: BS 1358 completed
Tue Feb 15 21:54:19 2022: BS 1359 completed
Tue Feb 15 21:54:28 2022: BS 1360 completed
Tue Feb 15 21:54:37 2022: BS 1361 completed
Tue Feb 15 21:54:46 2022: BS 1362 completed
Tue Feb 15 21:54:56 2022: BS 1363 completed
Tue Feb 15 21:55:05 2022: BS 1364 completed
Tue Feb 15 21:55:14 2022: BS 1365 completed
Tue Feb 15 21:55:23 2022: BS 1366 completed
Tue Feb 15 21:55:32 2022: BS 1367 completed
Tue Feb 15 21:55:41 2022: BS 1368 completed
Tue Feb 15 21:55:50 2022: BS 1369 completed
Tue Feb 15 21:56:00 2022: BS 1370 completed
Tue Feb 15 21:56:09 2022: BS 1371 completed
Tue Feb 15 21:56:18 2022: BS 1372 completed
Tue Feb 15 21:56:27 2022: BS 1373 completed
Tue Feb 15 21:56:36 2022: BS 1374 completed
Tue Feb 15 21:56:45 2022: BS 1375 completed
Tue Feb 15 21:56:54 2022: BS 1376 completed
Tue Feb 15 21:57:04 2022: BS 1377 completed
Tue Feb 15 21:57:13 2022: BS 1378 completed
Tue Feb 15 21:57:22 2022: BS 1379 completed
Tue Feb 15 21:57:31 2022: BS 1380 completed
Tue Feb 15 21:57:40 2022: BS 1381 completed
Tue Feb 15 21:57:49 2022: BS 1382 completed
Tue Feb 15 21:57:58 2022: BS 1383 completed
Tue Feb 15 21:58:08 2022: BS 1384 completed
Tue Feb 15 21:58:17 2022: BS 1385 completed
Tue Feb 15 21:58:26 2022: BS 1386 completed
Tue Feb 15 21:58:35 2022: BS 1387 completed
Tue Feb 15 21:58:44 2022: BS 1388 completed
Tue Feb 15 21:58:53 2022: BS 1389 completed
Tue Feb 15 21:59:02 2022: BS 1390 completed
Tue Feb 15 21:59:12 2022: BS 1391 completed
Tue Feb 15 21:59:21 2022: BS 1392 completed
Tue Feb 15 21:59:30 2022: BS 1393 completed
Tue Feb 15 21:59:39 2022: BS 1394 completed
Tue Feb 15 21:59:48 2022: BS 1395 completed
Tue Feb 15 21:59:57 2022: BS 1396 completed
Tue Feb 15 22:00:06 2022: BS 1397 completed
Tue Feb 15 22:00:16 2022: BS 1398 completed
Tue Feb 15 22:00:25 2022: BS 1399 completed
Tue Feb 15 22:00:34 2022: BS 1400 completed
Tue Feb 15 22:00:43 2022: BS 1401 completed
Tue Feb 15 22:00:52 2022: BS 1402 completed
Tue Feb 15 22:01:01 2022: BS 1403 completed
Tue Feb 15 22:01:10 2022: BS 1404 completed
Tue Feb 15 22:01:20 2022: BS 1405 completed
Tue Feb 15 22:01:29 2022: BS 1406 completed
Tue Feb 15 22:01:38 2022: BS 1407 completed
Tue Feb 15 22:01:47 2022: BS 1408 completed
Tue Feb 15 22:01:56 2022: BS 1409 completed
Tue Feb 15 22:02:05 2022: BS 1410 completed
Tue Feb 15 22:02:14 2022: BS 1411 completed
Tue Feb 15 22:02:24 2022: BS 1412 completed
Tue Feb 15 22:02:33 2022: BS 1413 completed
Tue Feb 15 22:02:42 2022: BS 1414 completed
Tue Feb 15 22:02:51 2022: BS 1415 completed
Tue Feb 15 22:03:00 2022: BS 1416 completed
Tue Feb 15 22:03:09 2022: BS 1417 completed
Tue Feb 15 22:03:18 2022: BS 1418 completed
Tue Feb 15 22:03:28 2022: BS 1419 completed
Tue Feb 15 22:03:37 2022: BS 1420 completed
Tue Feb 15 22:03:46 2022: BS 1421 completed
Tue Feb 15 22:03:55 2022: BS 1422 completed
Tue Feb 15 22:04:04 2022: BS 1423 completed
Tue Feb 15 22:04:13 2022: BS 1424 completed
Tue Feb 15 22:04:22 2022: BS 1425 completed
Tue Feb 15 22:04:32 2022: BS 1426 completed
Tue Feb 15 22:04:41 2022: BS 1427 completed
Tue Feb 15 22:04:50 2022: BS 1428 completed
Tue Feb 15 22:04:59 2022: BS 1429 completed
Tue Feb 15 22:05:08 2022: BS 1430 completed
Tue Feb 15 22:05:17 2022: BS 1431 completed
Tue Feb 15 22:05:26 2022: BS 1432 completed
Tue Feb 15 22:05:36 2022: BS 1433 completed
Tue Feb 15 22:05:45 2022: BS 1434 completed
Tue Feb 15 22:05:54 2022: BS 1435 completed
Tue Feb 15 22:06:03 2022: BS 1436 completed
Tue Feb 15 22:06:12 2022: BS 1437 completed
Tue Feb 15 22:06:21 2022: BS 1438 completed
Tue Feb 15 22:06:30 2022: BS 1439 completed
Tue Feb 15 22:06:40 2022: BS 1440 completed
Tue Feb 15 22:06:49 2022: BS 1441 completed
Tue Feb 15 22:06:58 2022: BS 1442 completed
Tue Feb 15 22:07:07 2022: BS 1443 completed
Tue Feb 15 22:07:16 2022: BS 1444 completed
Tue Feb 15 22:07:25 2022: BS 1445 completed
Tue Feb 15 22:07:34 2022: BS 1446 completed
Tue Feb 15 22:07:44 2022: BS 1447 completed
Tue Feb 15 22:07:53 2022: BS 1448 completed
Tue Feb 15 22:08:02 2022: BS 1449 completed
Tue Feb 15 22:08:11 2022: BS 1450 completed
Tue Feb 15 22:08:20 2022: BS 1451 completed
Tue Feb 15 22:08:29 2022: BS 1452 completed
Tue Feb 15 22:08:38 2022: BS 1453 completed
Tue Feb 15 22:08:48 2022: BS 1454 completed
Tue Feb 15 22:08:57 2022: BS 1455 completed
Tue Feb 15 22:09:06 2022: BS 1456 completed
Tue Feb 15 22:09:15 2022: BS 1457 completed
Tue Feb 15 22:09:24 2022: BS 1458 completed
Tue Feb 15 22:09:33 2022: BS 1459 completed
Tue Feb 15 22:09:42 2022: BS 1460 completed
Tue Feb 15 22:09:52 2022: BS 1461 completed
Tue Feb 15 22:10:01 2022: BS 1462 completed
Tue Feb 15 22:10:10 2022: BS 1463 completed
Tue Feb 15 22:10:19 2022: BS 1464 completed
Tue Feb 15 22:10:28 2022: BS 1465 completed
Tue Feb 15 22:10:37 2022: BS 1466 completed
Tue Feb 15 22:10:46 2022: BS 1467 completed
Tue Feb 15 22:10:56 2022: BS 1468 completed
Tue Feb 15 22:11:05 2022: BS 1469 completed
Tue Feb 15 22:11:14 2022: BS 1470 completed
Tue Feb 15 22:11:23 2022: BS 1471 completed
Tue Feb 15 22:11:32 2022: BS 1472 completed
Tue Feb 15 22:11:41 2022: BS 1473 completed
Tue Feb 15 22:11:50 2022: BS 1474 completed
Tue Feb 15 22:12:00 2022: BS 1475 completed
Tue Feb 15 22:12:09 2022: BS 1476 completed
Tue Feb 15 22:12:18 2022: BS 1477 completed
Tue Feb 15 22:12:27 2022: BS 1478 completed
Tue Feb 15 22:12:36 2022: BS 1479 completed
Tue Feb 15 22:12:45 2022: BS 1480 completed
Tue Feb 15 22:12:54 2022: BS 1481 completed
Tue Feb 15 22:13:04 2022: BS 1482 completed
Tue Feb 15 22:13:13 2022: BS 1483 completed
Tue Feb 15 22:13:22 2022: BS 1484 completed
Tue Feb 15 22:13:31 2022: BS 1485 completed
Tue Feb 15 22:13:40 2022: BS 1486 completed
Tue Feb 15 22:13:49 2022: BS 1487 completed
Tue Feb 15 22:13:58 2022: BS 1488 completed
Tue Feb 15 22:14:08 2022: BS 1489 completed
Tue Feb 15 22:14:17 2022: BS 1490 completed
Tue Feb 15 22:14:26 2022: BS 1491 completed
Tue Feb 15 22:14:35 2022: BS 1492 completed
Tue Feb 15 22:14:44 2022: BS 1493 completed
Tue Feb 15 22:14:53 2022: BS 1494 completed
Tue Feb 15 22:15:02 2022: BS 1495 completed
Tue Feb 15 22:15:12 2022: BS 1496 completed
Tue Feb 15 22:15:21 2022: BS 1497 completed
Tue Feb 15 22:15:30 2022: BS 1498 completed
Tue Feb 15 22:15:39 2022: BS 1499 completed
Tue Feb 15 22:15:48 2022: BS 1500 completed
Tue Feb 15 22:15:57 2022: BS 1501 completed
Tue Feb 15 22:16:06 2022: BS 1502 completed
Tue Feb 15 22:16:16 2022: BS 1503 completed
Tue Feb 15 22:16:25 2022: BS 1504 completed
Tue Feb 15 22:16:34 2022: BS 1505 completed
Tue Feb 15 22:16:43 2022: BS 1506 completed
Tue Feb 15 22:16:52 2022: BS 1507 completed
Tue Feb 15 22:17:01 2022: BS 1508 completed
Tue Feb 15 22:17:10 2022: BS 1509 completed
Tue Feb 15 22:17:20 2022: BS 1510 completed
Tue Feb 15 22:17:29 2022: BS 1511 completed
Tue Feb 15 22:17:38 2022: BS 1512 completed
Tue Feb 15 22:17:47 2022: BS 1513 completed
Tue Feb 15 22:17:56 2022: BS 1514 completed
Tue Feb 15 22:18:05 2022: BS 1515 completed
Tue Feb 15 22:18:14 2022: BS 1516 completed
Tue Feb 15 22:18:24 2022: BS 1517 completed
Tue Feb 15 22:18:33 2022: BS 1518 completed
Tue Feb 15 22:18:42 2022: BS 1519 completed
Tue Feb 15 22:18:51 2022: BS 1520 completed
Tue Feb 15 22:19:00 2022: BS 1521 completed
Tue Feb 15 22:19:09 2022: BS 1522 completed
Tue Feb 15 22:19:18 2022: BS 1523 completed
Tue Feb 15 22:19:28 2022: BS 1524 completed
Tue Feb 15 22:19:37 2022: BS 1525 completed
Tue Feb 15 22:19:46 2022: BS 1526 completed
Tue Feb 15 22:19:55 2022: BS 1527 completed
Tue Feb 15 22:20:04 2022: BS 1528 completed
Tue Feb 15 22:20:13 2022: BS 1529 completed
Tue Feb 15 22:20:22 2022: BS 1530 completed
Tue Feb 15 22:20:32 2022: BS 1531 completed
Tue Feb 15 22:20:41 2022: BS 1532 completed
Tue Feb 15 22:20:50 2022: BS 1533 completed
Tue Feb 15 22:20:59 2022: BS 1534 completed
Tue Feb 15 22:21:08 2022: BS 1535 completed
Tue Feb 15 22:21:17 2022: BS 1536 completed
Tue Feb 15 22:21:26 2022: BS 1537 completed
Tue Feb 15 22:21:36 2022: BS 1538 completed
Tue Feb 15 22:21:45 2022: BS 1539 completed
Tue Feb 15 22:21:54 2022: BS 1540 completed
Tue Feb 15 22:22:03 2022: BS 1541 completed
Tue Feb 15 22:22:12 2022: BS 1542 completed
Tue Feb 15 22:22:21 2022: BS 1543 completed
Tue Feb 15 22:22:30 2022: BS 1544 completed
Tue Feb 15 22:22:40 2022: BS 1545 completed
Tue Feb 15 22:22:49 2022: BS 1546 completed
Tue Feb 15 22:22:58 2022: BS 1547 completed
Tue Feb 15 22:23:07 2022: BS 1548 completed
Tue Feb 15 22:23:16 2022: BS 1549 completed
Tue Feb 15 22:23:25 2022: BS 1550 completed
Tue Feb 15 22:23:34 2022: BS 1551 completed
Tue Feb 15 22:23:44 2022: BS 1552 completed
Tue Feb 15 22:23:53 2022: BS 1553 completed
Tue Feb 15 22:24:02 2022: BS 1554 completed
Tue Feb 15 22:24:11 2022: BS 1555 completed
Tue Feb 15 22:24:20 2022: BS 1556 completed
Tue Feb 15 22:24:29 2022: BS 1557 completed
Tue Feb 15 22:24:38 2022: BS 1558 completed
Tue Feb 15 22:24:48 2022: BS 1559 completed
Tue Feb 15 22:24:57 2022: BS 1560 completed
Tue Feb 15 22:25:06 2022: BS 1561 completed
Tue Feb 15 22:25:15 2022: BS 1562 completed
Tue Feb 15 22:25:24 2022: BS 1563 completed
Tue Feb 15 22:25:33 2022: BS 1564 completed
Tue Feb 15 22:25:42 2022: BS 1565 completed
Tue Feb 15 22:25:52 2022: BS 1566 completed
Tue Feb 15 22:26:01 2022: BS 1567 completed
Tue Feb 15 22:26:10 2022: BS 1568 completed
Tue Feb 15 22:26:19 2022: BS 1569 completed
Tue Feb 15 22:26:28 2022: BS 1570 completed
Tue Feb 15 22:26:37 2022: BS 1571 completed
Tue Feb 15 22:26:46 2022: BS 1572 completed
Tue Feb 15 22:26:56 2022: BS 1573 completed
Tue Feb 15 22:27:05 2022: BS 1574 completed
Tue Feb 15 22:27:14 2022: BS 1575 completed
Tue Feb 15 22:27:23 2022: BS 1576 completed
Tue Feb 15 22:27:32 2022: BS 1577 completed
Tue Feb 15 22:27:41 2022: BS 1578 completed
Tue Feb 15 22:27:50 2022: BS 1579 completed
Tue Feb 15 22:28:00 2022: BS 1580 completed
Tue Feb 15 22:28:09 2022: BS 1581 completed
Tue Feb 15 22:28:18 2022: BS 1582 completed
Tue Feb 15 22:28:27 2022: BS 1583 completed
Tue Feb 15 22:28:36 2022: BS 1584 completed
Tue Feb 15 22:28:45 2022: BS 1585 completed
Tue Feb 15 22:28:54 2022: BS 1586 completed
Tue Feb 15 22:29:04 2022: BS 1587 completed
Tue Feb 15 22:29:13 2022: BS 1588 completed
Tue Feb 15 22:29:22 2022: BS 1589 completed
Tue Feb 15 22:29:31 2022: BS 1590 completed
Tue Feb 15 22:29:40 2022: BS 1591 completed
Tue Feb 15 22:29:49 2022: BS 1592 completed
Tue Feb 15 22:29:58 2022: BS 1593 completed
Tue Feb 15 22:30:08 2022: BS 1594 completed
Tue Feb 15 22:30:17 2022: BS 1595 completed
Tue Feb 15 22:30:26 2022: BS 1596 completed
Tue Feb 15 22:30:35 2022: BS 1597 completed
Tue Feb 15 22:30:44 2022: BS 1598 completed
Tue Feb 15 22:30:53 2022: BS 1599 completed
Tue Feb 15 22:31:02 2022: BS 1600 completed
Tue Feb 15 22:31:12 2022: BS 1601 completed
Tue Feb 15 22:31:21 2022: BS 1602 completed
Tue Feb 15 22:31:30 2022: BS 1603 completed
Tue Feb 15 22:31:39 2022: BS 1604 completed
Tue Feb 15 22:31:48 2022: BS 1605 completed
Tue Feb 15 22:31:57 2022: BS 1606 completed
Tue Feb 15 22:32:06 2022: BS 1607 completed
Tue Feb 15 22:32:16 2022: BS 1608 completed
Tue Feb 15 22:32:25 2022: BS 1609 completed
Tue Feb 15 22:32:34 2022: BS 1610 completed
Tue Feb 15 22:32:43 2022: BS 1611 completed
Tue Feb 15 22:32:52 2022: BS 1612 completed
Tue Feb 15 22:33:01 2022: BS 1613 completed
Tue Feb 15 22:33:10 2022: BS 1614 completed
Tue Feb 15 22:33:20 2022: BS 1615 completed
Tue Feb 15 22:33:29 2022: BS 1616 completed
Tue Feb 15 22:33:38 2022: BS 1617 completed
Tue Feb 15 22:33:47 2022: BS 1618 completed
Tue Feb 15 22:33:56 2022: BS 1619 completed
Tue Feb 15 22:34:05 2022: BS 1620 completed
Tue Feb 15 22:34:14 2022: BS 1621 completed
Tue Feb 15 22:34:24 2022: BS 1622 completed
Tue Feb 15 22:34:33 2022: BS 1623 completed
Tue Feb 15 22:34:42 2022: BS 1624 completed
Tue Feb 15 22:34:51 2022: BS 1625 completed
Tue Feb 15 22:35:00 2022: BS 1626 completed
Tue Feb 15 22:35:09 2022: BS 1627 completed
Tue Feb 15 22:35:18 2022: BS 1628 completed
Tue Feb 15 22:35:28 2022: BS 1629 completed
Tue Feb 15 22:35:37 2022: BS 1630 completed
Tue Feb 15 22:35:46 2022: BS 1631 completed
Tue Feb 15 22:35:55 2022: BS 1632 completed
Tue Feb 15 22:36:04 2022: BS 1633 completed
Tue Feb 15 22:36:13 2022: BS 1634 completed
Tue Feb 15 22:36:22 2022: BS 1635 completed
Tue Feb 15 22:36:32 2022: BS 1636 completed
Tue Feb 15 22:36:41 2022: BS 1637 completed
Tue Feb 15 22:36:50 2022: BS 1638 completed
Tue Feb 15 22:36:59 2022: BS 1639 completed
Tue Feb 15 22:37:08 2022: BS 1640 completed
Tue Feb 15 22:37:17 2022: BS 1641 completed
Tue Feb 15 22:37:26 2022: BS 1642 completed
Tue Feb 15 22:37:36 2022: BS 1643 completed
Tue Feb 15 22:37:45 2022: BS 1644 completed
Tue Feb 15 22:37:54 2022: BS 1645 completed
Tue Feb 15 22:38:03 2022: BS 1646 completed
Tue Feb 15 22:38:12 2022: BS 1647 completed
Tue Feb 15 22:38:21 2022: BS 1648 completed
Tue Feb 15 22:38:30 2022: BS 1649 completed
Tue Feb 15 22:38:40 2022: BS 1650 completed
Tue Feb 15 22:38:49 2022: BS 1651 completed
Tue Feb 15 22:38:58 2022: BS 1652 completed
Tue Feb 15 22:39:07 2022: BS 1653 completed
Tue Feb 15 22:39:16 2022: BS 1654 completed
Tue Feb 15 22:39:25 2022: BS 1655 completed
Tue Feb 15 22:39:34 2022: BS 1656 completed
Tue Feb 15 22:39:44 2022: BS 1657 completed
Tue Feb 15 22:39:53 2022: BS 1658 completed
Tue Feb 15 22:40:02 2022: BS 1659 completed
Tue Feb 15 22:40:11 2022: BS 1660 completed
Tue Feb 15 22:40:20 2022: BS 1661 completed
Tue Feb 15 22:40:29 2022: BS 1662 completed
Tue Feb 15 22:40:38 2022: BS 1663 completed
Tue Feb 15 22:40:48 2022: BS 1664 completed
Tue Feb 15 22:40:57 2022: BS 1665 completed
Tue Feb 15 22:41:06 2022: BS 1666 completed
Tue Feb 15 22:41:15 2022: BS 1667 completed
Tue Feb 15 22:41:24 2022: BS 1668 completed
Tue Feb 15 22:41:33 2022: BS 1669 completed
Tue Feb 15 22:41:42 2022: BS 1670 completed
Tue Feb 15 22:41:52 2022: BS 1671 completed
Tue Feb 15 22:42:01 2022: BS 1672 completed
Tue Feb 15 22:42:10 2022: BS 1673 completed
Tue Feb 15 22:42:19 2022: BS 1674 completed
Tue Feb 15 22:42:28 2022: BS 1675 completed
Tue Feb 15 22:42:37 2022: BS 1676 completed
Tue Feb 15 22:42:46 2022: BS 1677 completed
Tue Feb 15 22:42:56 2022: BS 1678 completed
Tue Feb 15 22:43:05 2022: BS 1679 completed
Tue Feb 15 22:43:14 2022: BS 1680 completed
Tue Feb 15 22:43:23 2022: BS 1681 completed
Tue Feb 15 22:43:32 2022: BS 1682 completed
Tue Feb 15 22:43:41 2022: BS 1683 completed
Tue Feb 15 22:43:50 2022: BS 1684 completed
Tue Feb 15 22:44:00 2022: BS 1685 completed
Tue Feb 15 22:44:09 2022: BS 1686 completed
Tue Feb 15 22:44:18 2022: BS 1687 completed
Tue Feb 15 22:44:27 2022: BS 1688 completed
Tue Feb 15 22:44:36 2022: BS 1689 completed
Tue Feb 15 22:44:45 2022: BS 1690 completed
Tue Feb 15 22:44:54 2022: BS 1691 completed
Tue Feb 15 22:45:04 2022: BS 1692 completed
Tue Feb 15 22:45:13 2022: BS 1693 completed
Tue Feb 15 22:45:22 2022: BS 1694 completed
Tue Feb 15 22:45:31 2022: BS 1695 completed
Tue Feb 15 22:45:40 2022: BS 1696 completed
Tue Feb 15 22:45:49 2022: BS 1697 completed
Tue Feb 15 22:45:58 2022: BS 1698 completed
Tue Feb 15 22:46:08 2022: BS 1699 completed
Tue Feb 15 22:46:17 2022: BS 1700 completed
Tue Feb 15 22:46:26 2022: BS 1701 completed
Tue Feb 15 22:46:35 2022: BS 1702 completed
Tue Feb 15 22:46:44 2022: BS 1703 completed
Tue Feb 15 22:46:53 2022: BS 1704 completed
Tue Feb 15 22:47:02 2022: BS 1705 completed
Tue Feb 15 22:47:12 2022: BS 1706 completed
Tue Feb 15 22:47:21 2022: BS 1707 completed
Tue Feb 15 22:47:30 2022: BS 1708 completed
Tue Feb 15 22:47:39 2022: BS 1709 completed
Tue Feb 15 22:47:48 2022: BS 1710 completed
Tue Feb 15 22:47:57 2022: BS 1711 completed
Tue Feb 15 22:48:06 2022: BS 1712 completed
Tue Feb 15 22:48:16 2022: BS 1713 completed
Tue Feb 15 22:48:25 2022: BS 1714 completed
Tue Feb 15 22:48:34 2022: BS 1715 completed
Tue Feb 15 22:48:43 2022: BS 1716 completed
Tue Feb 15 22:48:52 2022: BS 1717 completed
Tue Feb 15 22:49:01 2022: BS 1718 completed
Tue Feb 15 22:49:10 2022: BS 1719 completed
Tue Feb 15 22:49:20 2022: BS 1720 completed
Tue Feb 15 22:49:29 2022: BS 1721 completed
Tue Feb 15 22:49:38 2022: BS 1722 completed
Tue Feb 15 22:49:47 2022: BS 1723 completed
Tue Feb 15 22:49:56 2022: BS 1724 completed
Tue Feb 15 22:50:05 2022: BS 1725 completed
Tue Feb 15 22:50:14 2022: BS 1726 completed
Tue Feb 15 22:50:24 2022: BS 1727 completed
Tue Feb 15 22:50:33 2022: BS 1728 completed
Tue Feb 15 22:50:42 2022: BS 1729 completed
Tue Feb 15 22:50:51 2022: BS 1730 completed
Tue Feb 15 22:51:00 2022: BS 1731 completed
Tue Feb 15 22:51:09 2022: BS 1732 completed
Tue Feb 15 22:51:18 2022: BS 1733 completed
Tue Feb 15 22:51:28 2022: BS 1734 completed
Tue Feb 15 22:51:37 2022: BS 1735 completed
Tue Feb 15 22:51:46 2022: BS 1736 completed
Tue Feb 15 22:51:55 2022: BS 1737 completed
Tue Feb 15 22:52:04 2022: BS 1738 completed
Tue Feb 15 22:52:13 2022: BS 1739 completed
Tue Feb 15 22:52:22 2022: BS 1740 completed
Tue Feb 15 22:52:32 2022: BS 1741 completed
Tue Feb 15 22:52:41 2022: BS 1742 completed
Tue Feb 15 22:52:50 2022: BS 1743 completed
Tue Feb 15 22:52:59 2022: BS 1744 completed
Tue Feb 15 22:53:08 2022: BS 1745 completed
Tue Feb 15 22:53:17 2022: BS 1746 completed
Tue Feb 15 22:53:26 2022: BS 1747 completed
Tue Feb 15 22:53:36 2022: BS 1748 completed
Tue Feb 15 22:53:45 2022: BS 1749 completed
Tue Feb 15 22:53:54 2022: BS 1750 completed
Tue Feb 15 22:54:03 2022: BS 1751 completed
Tue Feb 15 22:54:12 2022: BS 1752 completed
Tue Feb 15 22:54:21 2022: BS 1753 completed
Tue Feb 15 22:54:30 2022: BS 1754 completed
Tue Feb 15 22:54:40 2022: BS 1755 completed
Tue Feb 15 22:54:49 2022: BS 1756 completed
Tue Feb 15 22:54:58 2022: BS 1757 completed
Tue Feb 15 22:55:07 2022: BS 1758 completed
Tue Feb 15 22:55:16 2022: BS 1759 completed
Tue Feb 15 22:55:25 2022: BS 1760 completed
Tue Feb 15 22:55:34 2022: BS 1761 completed
Tue Feb 15 22:55:44 2022: BS 1762 completed
Tue Feb 15 22:55:53 2022: BS 1763 completed
Tue Feb 15 22:56:02 2022: BS 1764 completed
Tue Feb 15 22:56:11 2022: BS 1765 completed
Tue Feb 15 22:56:20 2022: BS 1766 completed
Tue Feb 15 22:56:29 2022: BS 1767 completed
Tue Feb 15 22:56:38 2022: BS 1768 completed
Tue Feb 15 22:56:48 2022: BS 1769 completed
Tue Feb 15 22:56:57 2022: BS 1770 completed
Tue Feb 15 22:57:06 2022: BS 1771 completed
Tue Feb 15 22:57:15 2022: BS 1772 completed
Tue Feb 15 22:57:24 2022: BS 1773 completed
Tue Feb 15 22:57:33 2022: BS 1774 completed
Tue Feb 15 22:57:42 2022: BS 1775 completed
Tue Feb 15 22:57:52 2022: BS 1776 completed
Tue Feb 15 22:58:01 2022: BS 1777 completed
Tue Feb 15 22:58:10 2022: BS 1778 completed
Tue Feb 15 22:58:19 2022: BS 1779 completed
Tue Feb 15 22:58:28 2022: BS 1780 completed
Tue Feb 15 22:58:37 2022: BS 1781 completed
Tue Feb 15 22:58:46 2022: BS 1782 completed
Tue Feb 15 22:58:56 2022: BS 1783 completed
Tue Feb 15 22:59:05 2022: BS 1784 completed
Tue Feb 15 22:59:14 2022: BS 1785 completed
Tue Feb 15 22:59:23 2022: BS 1786 completed
Tue Feb 15 22:59:32 2022: BS 1787 completed
Tue Feb 15 22:59:41 2022: BS 1788 completed
Tue Feb 15 22:59:50 2022: BS 1789 completed
Tue Feb 15 23:00:00 2022: BS 1790 completed
Tue Feb 15 23:00:09 2022: BS 1791 completed
Tue Feb 15 23:00:18 2022: BS 1792 completed
Tue Feb 15 23:00:27 2022: BS 1793 completed
Tue Feb 15 23:00:36 2022: BS 1794 completed
Tue Feb 15 23:00:45 2022: BS 1795 completed
Tue Feb 15 23:00:54 2022: BS 1796 completed
Tue Feb 15 23:01:04 2022: BS 1797 completed
Tue Feb 15 23:01:13 2022: BS 1798 completed
Tue Feb 15 23:01:22 2022: BS 1799 completed
Tue Feb 15 23:01:31 2022: BS 1800 completed
Tue Feb 15 23:01:40 2022: BS 1801 completed
Tue Feb 15 23:01:49 2022: BS 1802 completed
Tue Feb 15 23:01:58 2022: BS 1803 completed
Tue Feb 15 23:02:08 2022: BS 1804 completed
Tue Feb 15 23:02:17 2022: BS 1805 completed
Tue Feb 15 23:02:26 2022: BS 1806 completed
Tue Feb 15 23:02:35 2022: BS 1807 completed
Tue Feb 15 23:02:44 2022: BS 1808 completed
Tue Feb 15 23:02:53 2022: BS 1809 completed
Tue Feb 15 23:03:02 2022: BS 1810 completed
Tue Feb 15 23:03:12 2022: BS 1811 completed
Tue Feb 15 23:03:21 2022: BS 1812 completed
Tue Feb 15 23:03:30 2022: BS 1813 completed
Tue Feb 15 23:03:39 2022: BS 1814 completed
Tue Feb 15 23:03:48 2022: BS 1815 completed
Tue Feb 15 23:03:57 2022: BS 1816 completed
Tue Feb 15 23:04:06 2022: BS 1817 completed
Tue Feb 15 23:04:16 2022: BS 1818 completed
Tue Feb 15 23:04:25 2022: BS 1819 completed
Tue Feb 15 23:04:34 2022: BS 1820 completed
Tue Feb 15 23:04:43 2022: BS 1821 completed
Tue Feb 15 23:04:52 2022: BS 1822 completed
Tue Feb 15 23:05:01 2022: BS 1823 completed
Tue Feb 15 23:05:10 2022: BS 1824 completed
Tue Feb 15 23:05:20 2022: BS 1825 completed
Tue Feb 15 23:05:29 2022: BS 1826 completed
Tue Feb 15 23:05:38 2022: BS 1827 completed
Tue Feb 15 23:05:47 2022: BS 1828 completed
Tue Feb 15 23:05:56 2022: BS 1829 completed
Tue Feb 15 23:06:05 2022: BS 1830 completed
Tue Feb 15 23:06:14 2022: BS 1831 completed
Tue Feb 15 23:06:24 2022: BS 1832 completed
Tue Feb 15 23:06:33 2022: BS 1833 completed
Tue Feb 15 23:06:42 2022: BS 1834 completed
Tue Feb 15 23:06:51 2022: BS 1835 completed
Tue Feb 15 23:07:00 2022: BS 1836 completed
Tue Feb 15 23:07:09 2022: BS 1837 completed
Tue Feb 15 23:07:18 2022: BS 1838 completed
Tue Feb 15 23:07:28 2022: BS 1839 completed
Tue Feb 15 23:07:37 2022: BS 1840 completed
Tue Feb 15 23:07:46 2022: BS 1841 completed
Tue Feb 15 23:07:55 2022: BS 1842 completed
Tue Feb 15 23:08:04 2022: BS 1843 completed
Tue Feb 15 23:08:13 2022: BS 1844 completed
Tue Feb 15 23:08:22 2022: BS 1845 completed
Tue Feb 15 23:08:32 2022: BS 1846 completed
Tue Feb 15 23:08:41 2022: BS 1847 completed
Tue Feb 15 23:08:50 2022: BS 1848 completed
Tue Feb 15 23:08:59 2022: BS 1849 completed
Tue Feb 15 23:09:08 2022: BS 1850 completed
Tue Feb 15 23:09:17 2022: BS 1851 completed
Tue Feb 15 23:09:26 2022: BS 1852 completed
Tue Feb 15 23:09:36 2022: BS 1853 completed
Tue Feb 15 23:09:45 2022: BS 1854 completed
Tue Feb 15 23:09:54 2022: BS 1855 completed
Tue Feb 15 23:10:03 2022: BS 1856 completed
Tue Feb 15 23:10:12 2022: BS 1857 completed
Tue Feb 15 23:10:21 2022: BS 1858 completed
Tue Feb 15 23:10:30 2022: BS 1859 completed
Tue Feb 15 23:10:40 2022: BS 1860 completed
Tue Feb 15 23:10:49 2022: BS 1861 completed
Tue Feb 15 23:10:58 2022: BS 1862 completed
Tue Feb 15 23:11:07 2022: BS 1863 completed
Tue Feb 15 23:11:16 2022: BS 1864 completed
Tue Feb 15 23:11:25 2022: BS 1865 completed
Tue Feb 15 23:11:34 2022: BS 1866 completed
Tue Feb 15 23:11:44 2022: BS 1867 completed
Tue Feb 15 23:11:53 2022: BS 1868 completed
Tue Feb 15 23:12:02 2022: BS 1869 completed
Tue Feb 15 23:12:11 2022: BS 1870 completed
Tue Feb 15 23:12:20 2022: BS 1871 completed
Tue Feb 15 23:12:29 2022: BS 1872 completed
Tue Feb 15 23:12:38 2022: BS 1873 completed
Tue Feb 15 23:12:48 2022: BS 1874 completed
Tue Feb 15 23:12:57 2022: BS 1875 completed
Tue Feb 15 23:13:06 2022: BS 1876 completed
Tue Feb 15 23:13:15 2022: BS 1877 completed
Tue Feb 15 23:13:24 2022: BS 1878 completed
Tue Feb 15 23:13:33 2022: BS 1879 completed
Tue Feb 15 23:13:42 2022: BS 1880 completed
Tue Feb 15 23:13:52 2022: BS 1881 completed
Tue Feb 15 23:14:01 2022: BS 1882 completed
Tue Feb 15 23:14:10 2022: BS 1883 completed
Tue Feb 15 23:14:19 2022: BS 1884 completed
Tue Feb 15 23:14:28 2022: BS 1885 completed
Tue Feb 15 23:14:37 2022: BS 1886 completed
Tue Feb 15 23:14:46 2022: BS 1887 completed
Tue Feb 15 23:14:56 2022: BS 1888 completed
Tue Feb 15 23:15:05 2022: BS 1889 completed
Tue Feb 15 23:15:14 2022: BS 1890 completed
Tue Feb 15 23:15:23 2022: BS 1891 completed
Tue Feb 15 23:15:32 2022: BS 1892 completed
Tue Feb 15 23:15:41 2022: BS 1893 completed
Tue Feb 15 23:15:50 2022: BS 1894 completed
Tue Feb 15 23:16:00 2022: BS 1895 completed
Tue Feb 15 23:16:09 2022: BS 1896 completed
Tue Feb 15 23:16:18 2022: BS 1897 completed
Tue Feb 15 23:16:27 2022: BS 1898 completed
Tue Feb 15 23:16:36 2022: BS 1899 completed
Tue Feb 15 23:16:45 2022: BS 1900 completed
Tue Feb 15 23:16:54 2022: BS 1901 completed
Tue Feb 15 23:17:04 2022: BS 1902 completed
Tue Feb 15 23:17:13 2022: BS 1903 completed
Tue Feb 15 23:17:22 2022: BS 1904 completed
Tue Feb 15 23:17:31 2022: BS 1905 completed
Tue Feb 15 23:17:40 2022: BS 1906 completed
Tue Feb 15 23:17:49 2022: BS 1907 completed
Tue Feb 15 23:17:58 2022: BS 1908 completed
Tue Feb 15 23:18:08 2022: BS 1909 completed
Tue Feb 15 23:18:17 2022: BS 1910 completed
Tue Feb 15 23:18:26 2022: BS 1911 completed
Tue Feb 15 23:18:35 2022: BS 1912 completed
Tue Feb 15 23:18:44 2022: BS 1913 completed
Tue Feb 15 23:18:53 2022: BS 1914 completed
Tue Feb 15 23:19:02 2022: BS 1915 completed
Tue Feb 15 23:19:12 2022: BS 1916 completed
Tue Feb 15 23:19:21 2022: BS 1917 completed
Tue Feb 15 23:19:30 2022: BS 1918 completed
Tue Feb 15 23:19:39 2022: BS 1919 completed
Tue Feb 15 23:19:48 2022: BS 1920 completed
Tue Feb 15 23:19:57 2022: BS 1921 completed
Tue Feb 15 23:20:06 2022: BS 1922 completed
Tue Feb 15 23:20:16 2022: BS 1923 completed
Tue Feb 15 23:20:25 2022: BS 1924 completed
Tue Feb 15 23:20:34 2022: BS 1925 completed
Tue Feb 15 23:20:43 2022: BS 1926 completed
Tue Feb 15 23:20:52 2022: BS 1927 completed
Tue Feb 15 23:21:01 2022: BS 1928 completed
Tue Feb 15 23:21:10 2022: BS 1929 completed
Tue Feb 15 23:21:20 2022: BS 1930 completed
Tue Feb 15 23:21:29 2022: BS 1931 completed
Tue Feb 15 23:21:38 2022: BS 1932 completed
Tue Feb 15 23:21:47 2022: BS 1933 completed
Tue Feb 15 23:21:56 2022: BS 1934 completed
Tue Feb 15 23:22:05 2022: BS 1935 completed
Tue Feb 15 23:22:14 2022: BS 1936 completed
Tue Feb 15 23:22:24 2022: BS 1937 completed
Tue Feb 15 23:22:33 2022: BS 1938 completed
Tue Feb 15 23:22:42 2022: BS 1939 completed
Tue Feb 15 23:22:51 2022: BS 1940 completed
Tue Feb 15 23:23:00 2022: BS 1941 completed
Tue Feb 15 23:23:09 2022: BS 1942 completed
Tue Feb 15 23:23:18 2022: BS 1943 completed
Tue Feb 15 23:23:28 2022: BS 1944 completed
Tue Feb 15 23:23:37 2022: BS 1945 completed
Tue Feb 15 23:23:46 2022: BS 1946 completed
Tue Feb 15 23:23:55 2022: BS 1947 completed
Tue Feb 15 23:24:04 2022: BS 1948 completed
Tue Feb 15 23:24:13 2022: BS 1949 completed
Tue Feb 15 23:24:22 2022: BS 1950 completed
Tue Feb 15 23:24:32 2022: BS 1951 completed
Tue Feb 15 23:24:41 2022: BS 1952 completed
Tue Feb 15 23:24:50 2022: BS 1953 completed
Tue Feb 15 23:24:59 2022: BS 1954 completed
Tue Feb 15 23:25:08 2022: BS 1955 completed
Tue Feb 15 23:25:17 2022: BS 1956 completed
Tue Feb 15 23:25:26 2022: BS 1957 completed
Tue Feb 15 23:25:36 2022: BS 1958 completed
Tue Feb 15 23:25:45 2022: BS 1959 completed
Tue Feb 15 23:25:54 2022: BS 1960 completed
Tue Feb 15 23:26:03 2022: BS 1961 completed
Tue Feb 15 23:26:12 2022: BS 1962 completed
Tue Feb 15 23:26:21 2022: BS 1963 completed
Tue Feb 15 23:26:30 2022: BS 1964 completed
Tue Feb 15 23:26:40 2022: BS 1965 completed
Tue Feb 15 23:26:49 2022: BS 1966 completed
Tue Feb 15 23:26:58 2022: BS 1967 completed
Tue Feb 15 23:27:07 2022: BS 1968 completed
Tue Feb 15 23:27:16 2022: BS 1969 completed
Tue Feb 15 23:27:25 2022: BS 1970 completed
Tue Feb 15 23:27:34 2022: BS 1971 completed
Tue Feb 15 23:27:44 2022: BS 1972 completed
Tue Feb 15 23:27:53 2022: BS 1973 completed
Tue Feb 15 23:28:02 2022: BS 1974 completed
Tue Feb 15 23:28:11 2022: BS 1975 completed
Tue Feb 15 23:28:20 2022: BS 1976 completed
Tue Feb 15 23:28:29 2022: BS 1977 completed
Tue Feb 15 23:28:38 2022: BS 1978 completed
Tue Feb 15 23:28:48 2022: BS 1979 completed
Tue Feb 15 23:28:57 2022: BS 1980 completed
Tue Feb 15 23:29:06 2022: BS 1981 completed
Tue Feb 15 23:29:15 2022: BS 1982 completed
Tue Feb 15 23:29:24 2022: BS 1983 completed
Tue Feb 15 23:29:33 2022: BS 1984 completed
Tue Feb 15 23:29:42 2022: BS 1985 completed
Tue Feb 15 23:29:52 2022: BS 1986 completed
Tue Feb 15 23:30:01 2022: BS 1987 completed
Tue Feb 15 23:30:10 2022: BS 1988 completed
Tue Feb 15 23:30:19 2022: BS 1989 completed
Tue Feb 15 23:30:28 2022: BS 1990 completed
Tue Feb 15 23:30:37 2022: BS 1991 completed
Tue Feb 15 23:30:46 2022: BS 1992 completed
Tue Feb 15 23:30:56 2022: BS 1993 completed
Tue Feb 15 23:31:05 2022: BS 1994 completed
Tue Feb 15 23:31:14 2022: BS 1995 completed
Tue Feb 15 23:31:23 2022: BS 1996 completed
Tue Feb 15 23:31:32 2022: BS 1997 completed
Tue Feb 15 23:31:41 2022: BS 1998 completed
Tue Feb 15 23:31:50 2022: BS 1999 completed
Tue Feb 15 23:32:00 2022: BS 2000 completed
Tue Feb 15 23:32:09 2022: BS 2001 completed
Tue Feb 15 23:32:18 2022: BS 2002 completed
Tue Feb 15 23:32:27 2022: BS 2003 completed
Tue Feb 15 23:32:36 2022: BS 2004 completed
Tue Feb 15 23:32:45 2022: BS 2005 completed
Tue Feb 15 23:32:54 2022: BS 2006 completed
Tue Feb 15 23:33:04 2022: BS 2007 completed
Tue Feb 15 23:33:13 2022: BS 2008 completed
Tue Feb 15 23:33:22 2022: BS 2009 completed
Tue Feb 15 23:33:31 2022: BS 2010 completed
Tue Feb 15 23:33:40 2022: BS 2011 completed
Tue Feb 15 23:33:49 2022: BS 2012 completed
Tue Feb 15 23:33:58 2022: BS 2013 completed
Tue Feb 15 23:34:08 2022: BS 2014 completed
Tue Feb 15 23:34:17 2022: BS 2015 completed
Tue Feb 15 23:34:26 2022: BS 2016 completed
Tue Feb 15 23:34:35 2022: BS 2017 completed
Tue Feb 15 23:34:44 2022: BS 2018 completed
Tue Feb 15 23:34:53 2022: BS 2019 completed
Tue Feb 15 23:35:02 2022: BS 2020 completed
Tue Feb 15 23:35:12 2022: BS 2021 completed
Tue Feb 15 23:35:21 2022: BS 2022 completed
Tue Feb 15 23:35:30 2022: BS 2023 completed
Tue Feb 15 23:35:39 2022: BS 2024 completed
Tue Feb 15 23:35:48 2022: BS 2025 completed
Tue Feb 15 23:35:57 2022: BS 2026 completed
Tue Feb 15 23:36:06 2022: BS 2027 completed
Tue Feb 15 23:36:16 2022: BS 2028 completed
Tue Feb 15 23:36:25 2022: BS 2029 completed
Tue Feb 15 23:36:34 2022: BS 2030 completed
Tue Feb 15 23:36:43 2022: BS 2031 completed
Tue Feb 15 23:36:52 2022: BS 2032 completed
Tue Feb 15 23:37:01 2022: BS 2033 completed
Tue Feb 15 23:37:10 2022: BS 2034 completed
Tue Feb 15 23:37:20 2022: BS 2035 completed
Tue Feb 15 23:37:29 2022: BS 2036 completed
Tue Feb 15 23:37:38 2022: BS 2037 completed
Tue Feb 15 23:37:47 2022: BS 2038 completed
Tue Feb 15 23:37:56 2022: BS 2039 completed
Tue Feb 15 23:38:05 2022: BS 2040 completed
Tue Feb 15 23:38:14 2022: BS 2041 completed
Tue Feb 15 23:38:24 2022: BS 2042 completed
Tue Feb 15 23:38:33 2022: BS 2043 completed
Tue Feb 15 23:38:42 2022: BS 2044 completed
Tue Feb 15 23:38:51 2022: BS 2045 completed
Tue Feb 15 23:39:00 2022: BS 2046 completed
Tue Feb 15 23:39:09 2022: BS 2047 completed
Tue Feb 15 23:39:18 2022: BS 2048 completed
Tue Feb 15 23:39:28 2022: BS 2049 completed
Tue Feb 15 23:39:37 2022: BS 2050 completed
Tue Feb 15 23:39:46 2022: BS 2051 completed
Tue Feb 15 23:39:55 2022: BS 2052 completed
Tue Feb 15 23:40:04 2022: BS 2053 completed
Tue Feb 15 23:40:13 2022: BS 2054 completed
Tue Feb 15 23:40:22 2022: BS 2055 completed
Tue Feb 15 23:40:32 2022: BS 2056 completed
Tue Feb 15 23:40:41 2022: BS 2057 completed
Tue Feb 15 23:40:50 2022: BS 2058 completed
Tue Feb 15 23:40:59 2022: BS 2059 completed
Tue Feb 15 23:41:08 2022: BS 2060 completed
Tue Feb 15 23:41:17 2022: BS 2061 completed
Tue Feb 15 23:41:26 2022: BS 2062 completed
Tue Feb 15 23:41:36 2022: BS 2063 completed
Tue Feb 15 23:41:45 2022: BS 2064 completed
Tue Feb 15 23:41:54 2022: BS 2065 completed
Tue Feb 15 23:42:03 2022: BS 2066 completed
Tue Feb 15 23:42:12 2022: BS 2067 completed
Tue Feb 15 23:42:21 2022: BS 2068 completed
Tue Feb 15 23:42:30 2022: BS 2069 completed
Tue Feb 15 23:42:40 2022: BS 2070 completed
Tue Feb 15 23:42:49 2022: BS 2071 completed
Tue Feb 15 23:42:58 2022: BS 2072 completed
Tue Feb 15 23:43:07 2022: BS 2073 completed
Tue Feb 15 23:43:16 2022: BS 2074 completed
Tue Feb 15 23:43:25 2022: BS 2075 completed
Tue Feb 15 23:43:34 2022: BS 2076 completed
Tue Feb 15 23:43:44 2022: BS 2077 completed
Tue Feb 15 23:43:53 2022: BS 2078 completed
Tue Feb 15 23:44:02 2022: BS 2079 completed
Tue Feb 15 23:44:11 2022: BS 2080 completed
Tue Feb 15 23:44:20 2022: BS 2081 completed
Tue Feb 15 23:44:29 2022: BS 2082 completed
Tue Feb 15 23:44:38 2022: BS 2083 completed
Tue Feb 15 23:44:48 2022: BS 2084 completed
Tue Feb 15 23:44:57 2022: BS 2085 completed
Tue Feb 15 23:45:06 2022: BS 2086 completed
Tue Feb 15 23:45:15 2022: BS 2087 completed
Tue Feb 15 23:45:24 2022: BS 2088 completed
Tue Feb 15 23:45:33 2022: BS 2089 completed
Tue Feb 15 23:45:42 2022: BS 2090 completed
Tue Feb 15 23:45:52 2022: BS 2091 completed
Tue Feb 15 23:46:01 2022: BS 2092 completed
Tue Feb 15 23:46:10 2022: BS 2093 completed
Tue Feb 15 23:46:19 2022: BS 2094 completed
Tue Feb 15 23:46:28 2022: BS 2095 completed
Tue Feb 15 23:46:37 2022: BS 2096 completed
Tue Feb 15 23:46:46 2022: BS 2097 completed
Tue Feb 15 23:46:56 2022: BS 2098 completed
Tue Feb 15 23:47:05 2022: BS 2099 completed
Tue Feb 15 23:47:14 2022: BS 2100 completed
Tue Feb 15 23:47:23 2022: BS 2101 completed
Tue Feb 15 23:47:32 2022: BS 2102 completed
Tue Feb 15 23:47:41 2022: BS 2103 completed
Tue Feb 15 23:47:50 2022: BS 2104 completed
Tue Feb 15 23:48:00 2022: BS 2105 completed
Tue Feb 15 23:48:09 2022: BS 2106 completed
Tue Feb 15 23:48:18 2022: BS 2107 completed
Tue Feb 15 23:48:27 2022: BS 2108 completed
Tue Feb 15 23:48:36 2022: BS 2109 completed
Tue Feb 15 23:48:45 2022: BS 2110 completed
Tue Feb 15 23:48:54 2022: BS 2111 completed
Tue Feb 15 23:49:04 2022: BS 2112 completed
Tue Feb 15 23:49:13 2022: BS 2113 completed
Tue Feb 15 23:49:22 2022: BS 2114 completed
Tue Feb 15 23:49:31 2022: BS 2115 completed
Tue Feb 15 23:49:40 2022: BS 2116 completed
Tue Feb 15 23:49:49 2022: BS 2117 completed
Tue Feb 15 23:49:58 2022: BS 2118 completed
Tue Feb 15 23:50:08 2022: BS 2119 completed
Tue Feb 15 23:50:17 2022: BS 2120 completed
Tue Feb 15 23:50:26 2022: BS 2121 completed
Tue Feb 15 23:50:35 2022: BS 2122 completed
Tue Feb 15 23:50:44 2022: BS 2123 completed
Tue Feb 15 23:50:53 2022: BS 2124 completed
Tue Feb 15 23:51:02 2022: BS 2125 completed
Tue Feb 15 23:51:12 2022: BS 2126 completed
Tue Feb 15 23:51:21 2022: BS 2127 completed
Tue Feb 15 23:51:30 2022: BS 2128 completed
Tue Feb 15 23:51:39 2022: BS 2129 completed
Tue Feb 15 23:51:48 2022: BS 2130 completed
Tue Feb 15 23:51:57 2022: BS 2131 completed
Tue Feb 15 23:52:06 2022: BS 2132 completed
Tue Feb 15 23:52:16 2022: BS 2133 completed
Tue Feb 15 23:52:25 2022: BS 2134 completed
Tue Feb 15 23:52:34 2022: BS 2135 completed
Tue Feb 15 23:52:43 2022: BS 2136 completed
Tue Feb 15 23:52:52 2022: BS 2137 completed
Tue Feb 15 23:53:01 2022: BS 2138 completed
Tue Feb 15 23:53:10 2022: BS 2139 completed
Tue Feb 15 23:53:20 2022: BS 2140 completed
Tue Feb 15 23:53:29 2022: BS 2141 completed
Tue Feb 15 23:53:38 2022: BS 2142 completed
Tue Feb 15 23:53:47 2022: BS 2143 completed
Tue Feb 15 23:53:56 2022: BS 2144 completed
Tue Feb 15 23:54:05 2022: BS 2145 completed
Tue Feb 15 23:54:14 2022: BS 2146 completed
Tue Feb 15 23:54:24 2022: BS 2147 completed
Tue Feb 15 23:54:33 2022: BS 2148 completed
Tue Feb 15 23:54:42 2022: BS 2149 completed
Tue Feb 15 23:54:51 2022: BS 2150 completed
Tue Feb 15 23:55:00 2022: BS 2151 completed
Tue Feb 15 23:55:09 2022: BS 2152 completed
Tue Feb 15 23:55:18 2022: BS 2153 completed
Tue Feb 15 23:55:28 2022: BS 2154 completed
Tue Feb 15 23:55:37 2022: BS 2155 completed
Tue Feb 15 23:55:46 2022: BS 2156 completed
Tue Feb 15 23:55:55 2022: BS 2157 completed
Tue Feb 15 23:56:04 2022: BS 2158 completed
Tue Feb 15 23:56:13 2022: BS 2159 completed
Tue Feb 15 23:56:22 2022: BS 2160 completed
Tue Feb 15 23:56:32 2022: BS 2161 completed
Tue Feb 15 23:56:41 2022: BS 2162 completed
Tue Feb 15 23:56:50 2022: BS 2163 completed
Tue Feb 15 23:56:59 2022: BS 2164 completed
Tue Feb 15 23:57:08 2022: BS 2165 completed
Tue Feb 15 23:57:17 2022: BS 2166 completed
Tue Feb 15 23:57:26 2022: BS 2167 completed
Tue Feb 15 23:57:36 2022: BS 2168 completed
Tue Feb 15 23:57:45 2022: BS 2169 completed
Tue Feb 15 23:57:54 2022: BS 2170 completed
Tue Feb 15 23:58:03 2022: BS 2171 completed
Tue Feb 15 23:58:12 2022: BS 2172 completed
Tue Feb 15 23:58:21 2022: BS 2173 completed
Tue Feb 15 23:58:30 2022: BS 2174 completed
Tue Feb 15 23:58:40 2022: BS 2175 completed
Tue Feb 15 23:58:49 2022: BS 2176 completed
Tue Feb 15 23:58:58 2022: BS 2177 completed
Tue Feb 15 23:59:07 2022: BS 2178 completed
Tue Feb 15 23:59:16 2022: BS 2179 completed
Tue Feb 15 23:59:25 2022: BS 2180 completed
Tue Feb 15 23:59:34 2022: BS 2181 completed
Tue Feb 15 23:59:44 2022: BS 2182 completed
Tue Feb 15 23:59:53 2022: BS 2183 completed
Wed Feb 16 00:00:02 2022: BS 2184 completed
Wed Feb 16 00:00:11 2022: BS 2185 completed
Wed Feb 16 00:00:20 2022: BS 2186 completed
Wed Feb 16 00:00:29 2022: BS 2187 completed
Wed Feb 16 00:00:38 2022: BS 2188 completed
Wed Feb 16 00:00:48 2022: BS 2189 completed
Wed Feb 16 00:00:57 2022: BS 2190 completed
Wed Feb 16 00:01:06 2022: BS 2191 completed
Wed Feb 16 00:01:15 2022: BS 2192 completed
Wed Feb 16 00:01:24 2022: BS 2193 completed
Wed Feb 16 00:01:33 2022: BS 2194 completed
Wed Feb 16 00:01:42 2022: BS 2195 completed
Wed Feb 16 00:01:52 2022: BS 2196 completed
Wed Feb 16 00:02:01 2022: BS 2197 completed
Wed Feb 16 00:02:10 2022: BS 2198 completed
Wed Feb 16 00:02:19 2022: BS 2199 completed
Wed Feb 16 00:02:28 2022: BS 2200 completed
Wed Feb 16 00:02:37 2022: BS 2201 completed
Wed Feb 16 00:02:46 2022: BS 2202 completed
Wed Feb 16 00:02:56 2022: BS 2203 completed
Wed Feb 16 00:03:05 2022: BS 2204 completed
Wed Feb 16 00:03:14 2022: BS 2205 completed
Wed Feb 16 00:03:23 2022: BS 2206 completed
Wed Feb 16 00:03:32 2022: BS 2207 completed
Wed Feb 16 00:03:41 2022: BS 2208 completed
Wed Feb 16 00:03:50 2022: BS 2209 completed
Wed Feb 16 00:04:00 2022: BS 2210 completed
Wed Feb 16 00:04:09 2022: BS 2211 completed
Wed Feb 16 00:04:18 2022: BS 2212 completed
Wed Feb 16 00:04:27 2022: BS 2213 completed
Wed Feb 16 00:04:36 2022: BS 2214 completed
Wed Feb 16 00:04:45 2022: BS 2215 completed
Wed Feb 16 00:04:54 2022: BS 2216 completed
Wed Feb 16 00:05:04 2022: BS 2217 completed
Wed Feb 16 00:05:13 2022: BS 2218 completed
Wed Feb 16 00:05:22 2022: BS 2219 completed
Wed Feb 16 00:05:31 2022: BS 2220 completed
Wed Feb 16 00:05:40 2022: BS 2221 completed
Wed Feb 16 00:05:49 2022: BS 2222 completed
Wed Feb 16 00:05:58 2022: BS 2223 completed
Wed Feb 16 00:06:08 2022: BS 2224 completed
Wed Feb 16 00:06:17 2022: BS 2225 completed
Wed Feb 16 00:06:26 2022: BS 2226 completed
Wed Feb 16 00:06:35 2022: BS 2227 completed
Wed Feb 16 00:06:44 2022: BS 2228 completed
Wed Feb 16 00:06:53 2022: BS 2229 completed
Wed Feb 16 00:07:02 2022: BS 2230 completed
Wed Feb 16 00:07:12 2022: BS 2231 completed
Wed Feb 16 00:07:21 2022: BS 2232 completed
Wed Feb 16 00:07:30 2022: BS 2233 completed
Wed Feb 16 00:07:39 2022: BS 2234 completed
Wed Feb 16 00:07:48 2022: BS 2235 completed
Wed Feb 16 00:07:57 2022: BS 2236 completed
Wed Feb 16 00:08:06 2022: BS 2237 completed
Wed Feb 16 00:08:16 2022: BS 2238 completed
Wed Feb 16 00:08:25 2022: BS 2239 completed
Wed Feb 16 00:08:34 2022: BS 2240 completed
Wed Feb 16 00:08:43 2022: BS 2241 completed
Wed Feb 16 00:08:52 2022: BS 2242 completed
Wed Feb 16 00:09:01 2022: BS 2243 completed
Wed Feb 16 00:09:10 2022: BS 2244 completed
Wed Feb 16 00:09:20 2022: BS 2245 completed
Wed Feb 16 00:09:29 2022: BS 2246 completed
Wed Feb 16 00:09:38 2022: BS 2247 completed
Wed Feb 16 00:09:47 2022: BS 2248 completed
Wed Feb 16 00:09:56 2022: BS 2249 completed
Wed Feb 16 00:10:05 2022: BS 2250 completed
Wed Feb 16 00:10:14 2022: BS 2251 completed
Wed Feb 16 00:10:24 2022: BS 2252 completed
Wed Feb 16 00:10:33 2022: BS 2253 completed
Wed Feb 16 00:10:42 2022: BS 2254 completed
Wed Feb 16 00:10:51 2022: BS 2255 completed
Wed Feb 16 00:11:00 2022: BS 2256 completed
Wed Feb 16 00:11:09 2022: BS 2257 completed
Wed Feb 16 00:11:18 2022: BS 2258 completed
Wed Feb 16 00:11:28 2022: BS 2259 completed
Wed Feb 16 00:11:37 2022: BS 2260 completed
Wed Feb 16 00:11:46 2022: BS 2261 completed
Wed Feb 16 00:11:55 2022: BS 2262 completed
Wed Feb 16 00:12:04 2022: BS 2263 completed
Wed Feb 16 00:12:13 2022: BS 2264 completed
Wed Feb 16 00:12:22 2022: BS 2265 completed
Wed Feb 16 00:12:32 2022: BS 2266 completed
Wed Feb 16 00:12:41 2022: BS 2267 completed
Wed Feb 16 00:12:50 2022: BS 2268 completed
Wed Feb 16 00:12:59 2022: BS 2269 completed
Wed Feb 16 00:13:08 2022: BS 2270 completed
Wed Feb 16 00:13:17 2022: BS 2271 completed
Wed Feb 16 00:13:26 2022: BS 2272 completed
Wed Feb 16 00:13:36 2022: BS 2273 completed
Wed Feb 16 00:13:45 2022: BS 2274 completed
Wed Feb 16 00:13:54 2022: BS 2275 completed
Wed Feb 16 00:14:03 2022: BS 2276 completed
Wed Feb 16 00:14:12 2022: BS 2277 completed
Wed Feb 16 00:14:21 2022: BS 2278 completed
Wed Feb 16 00:14:30 2022: BS 2279 completed
Wed Feb 16 00:14:40 2022: BS 2280 completed
Wed Feb 16 00:14:49 2022: BS 2281 completed
Wed Feb 16 00:14:58 2022: BS 2282 completed
Wed Feb 16 00:15:07 2022: BS 2283 completed
Wed Feb 16 00:15:16 2022: BS 2284 completed
Wed Feb 16 00:15:25 2022: BS 2285 completed
Wed Feb 16 00:15:34 2022: BS 2286 completed
Wed Feb 16 00:15:44 2022: BS 2287 completed
Wed Feb 16 00:15:53 2022: BS 2288 completed
Wed Feb 16 00:16:02 2022: BS 2289 completed
Wed Feb 16 00:16:11 2022: BS 2290 completed
Wed Feb 16 00:16:20 2022: BS 2291 completed
Wed Feb 16 00:16:29 2022: BS 2292 completed
Wed Feb 16 00:16:38 2022: BS 2293 completed
Wed Feb 16 00:16:48 2022: BS 2294 completed
Wed Feb 16 00:16:57 2022: BS 2295 completed
Wed Feb 16 00:17:06 2022: BS 2296 completed
Wed Feb 16 00:17:15 2022: BS 2297 completed
Wed Feb 16 00:17:24 2022: BS 2298 completed
Wed Feb 16 00:17:33 2022: BS 2299 completed
Wed Feb 16 00:17:42 2022: BS 2300 completed
Wed Feb 16 00:17:52 2022: BS 2301 completed
Wed Feb 16 00:18:01 2022: BS 2302 completed
Wed Feb 16 00:18:10 2022: BS 2303 completed
Wed Feb 16 00:18:19 2022: BS 2304 completed
Wed Feb 16 00:18:28 2022: BS 2305 completed
Wed Feb 16 00:18:37 2022: BS 2306 completed
Wed Feb 16 00:18:46 2022: BS 2307 completed
Wed Feb 16 00:18:56 2022: BS 2308 completed
Wed Feb 16 00:19:05 2022: BS 2309 completed
Wed Feb 16 00:19:14 2022: BS 2310 completed
Wed Feb 16 00:19:23 2022: BS 2311 completed
Wed Feb 16 00:19:32 2022: BS 2312 completed
Wed Feb 16 00:19:41 2022: BS 2313 completed
Wed Feb 16 00:19:50 2022: BS 2314 completed
Wed Feb 16 00:20:00 2022: BS 2315 completed
Wed Feb 16 00:20:09 2022: BS 2316 completed
Wed Feb 16 00:20:18 2022: BS 2317 completed
Wed Feb 16 00:20:27 2022: BS 2318 completed
Wed Feb 16 00:20:36 2022: BS 2319 completed
Wed Feb 16 00:20:45 2022: BS 2320 completed
Wed Feb 16 00:20:54 2022: BS 2321 completed
Wed Feb 16 00:21:04 2022: BS 2322 completed
Wed Feb 16 00:21:13 2022: BS 2323 completed
Wed Feb 16 00:21:22 2022: BS 2324 completed
Wed Feb 16 00:21:31 2022: BS 2325 completed
Wed Feb 16 00:21:40 2022: BS 2326 completed
Wed Feb 16 00:21:49 2022: BS 2327 completed
Wed Feb 16 00:21:58 2022: BS 2328 completed
Wed Feb 16 00:22:08 2022: BS 2329 completed
Wed Feb 16 00:22:17 2022: BS 2330 completed
Wed Feb 16 00:22:26 2022: BS 2331 completed
Wed Feb 16 00:22:35 2022: BS 2332 completed
Wed Feb 16 00:22:44 2022: BS 2333 completed
Wed Feb 16 00:22:53 2022: BS 2334 completed
Wed Feb 16 00:23:02 2022: BS 2335 completed
Wed Feb 16 00:23:12 2022: BS 2336 completed
Wed Feb 16 00:23:21 2022: BS 2337 completed
Wed Feb 16 00:23:30 2022: BS 2338 completed
Wed Feb 16 00:23:39 2022: BS 2339 completed
Wed Feb 16 00:23:48 2022: BS 2340 completed
Wed Feb 16 00:23:57 2022: BS 2341 completed
Wed Feb 16 00:24:06 2022: BS 2342 completed
Wed Feb 16 00:24:16 2022: BS 2343 completed
Wed Feb 16 00:24:25 2022: BS 2344 completed
Wed Feb 16 00:24:34 2022: BS 2345 completed
Wed Feb 16 00:24:43 2022: BS 2346 completed
Wed Feb 16 00:24:52 2022: BS 2347 completed
Wed Feb 16 00:25:01 2022: BS 2348 completed
Wed Feb 16 00:25:10 2022: BS 2349 completed
Wed Feb 16 00:25:20 2022: BS 2350 completed
Wed Feb 16 00:25:29 2022: BS 2351 completed
Wed Feb 16 00:25:38 2022: BS 2352 completed
Wed Feb 16 00:25:47 2022: BS 2353 completed
Wed Feb 16 00:25:56 2022: BS 2354 completed
Wed Feb 16 00:26:05 2022: BS 2355 completed
Wed Feb 16 00:26:14 2022: BS 2356 completed
Wed Feb 16 00:26:24 2022: BS 2357 completed
Wed Feb 16 00:26:33 2022: BS 2358 completed
Wed Feb 16 00:26:42 2022: BS 2359 completed
Wed Feb 16 00:26:51 2022: BS 2360 completed
Wed Feb 16 00:27:00 2022: BS 2361 completed
Wed Feb 16 00:27:09 2022: BS 2362 completed
Wed Feb 16 00:27:18 2022: BS 2363 completed
Wed Feb 16 00:27:28 2022: BS 2364 completed
Wed Feb 16 00:27:37 2022: BS 2365 completed
Wed Feb 16 00:27:46 2022: BS 2366 completed
Wed Feb 16 00:27:55 2022: BS 2367 completed
Wed Feb 16 00:28:04 2022: BS 2368 completed
Wed Feb 16 00:28:13 2022: BS 2369 completed
Wed Feb 16 00:28:22 2022: BS 2370 completed
Wed Feb 16 00:28:32 2022: BS 2371 completed
Wed Feb 16 00:28:41 2022: BS 2372 completed
Wed Feb 16 00:28:50 2022: BS 2373 completed
Wed Feb 16 00:28:59 2022: BS 2374 completed
Wed Feb 16 00:29:08 2022: BS 2375 completed
Wed Feb 16 00:29:17 2022: BS 2376 completed
Wed Feb 16 00:29:26 2022: BS 2377 completed
Wed Feb 16 00:29:36 2022: BS 2378 completed
Wed Feb 16 00:29:45 2022: BS 2379 completed
Wed Feb 16 00:29:54 2022: BS 2380 completed
Wed Feb 16 00:30:03 2022: BS 2381 completed
Wed Feb 16 00:30:12 2022: BS 2382 completed
Wed Feb 16 00:30:21 2022: BS 2383 completed
Wed Feb 16 00:30:30 2022: BS 2384 completed
Wed Feb 16 00:30:40 2022: BS 2385 completed
Wed Feb 16 00:30:49 2022: BS 2386 completed
Wed Feb 16 00:30:58 2022: BS 2387 completed
Wed Feb 16 00:31:07 2022: BS 2388 completed
Wed Feb 16 00:31:16 2022: BS 2389 completed
Wed Feb 16 00:31:25 2022: BS 2390 completed
Wed Feb 16 00:31:34 2022: BS 2391 completed
Wed Feb 16 00:31:44 2022: BS 2392 completed
Wed Feb 16 00:31:53 2022: BS 2393 completed
Wed Feb 16 00:32:02 2022: BS 2394 completed
Wed Feb 16 00:32:11 2022: BS 2395 completed
Wed Feb 16 00:32:20 2022: BS 2396 completed
Wed Feb 16 00:32:29 2022: BS 2397 completed
Wed Feb 16 00:32:38 2022: BS 2398 completed
Wed Feb 16 00:32:48 2022: BS 2399 completed
Wed Feb 16 00:32:57 2022: BS 2400 completed
Wed Feb 16 00:33:06 2022: BS 2401 completed
Wed Feb 16 00:33:15 2022: BS 2402 completed
Wed Feb 16 00:33:24 2022: BS 2403 completed
Wed Feb 16 00:33:33 2022: BS 2404 completed
Wed Feb 16 00:33:42 2022: BS 2405 completed
Wed Feb 16 00:33:52 2022: BS 2406 completed
Wed Feb 16 00:34:01 2022: BS 2407 completed
Wed Feb 16 00:34:10 2022: BS 2408 completed
Wed Feb 16 00:34:19 2022: BS 2409 completed
Wed Feb 16 00:34:28 2022: BS 2410 completed
Wed Feb 16 00:34:37 2022: BS 2411 completed
Wed Feb 16 00:34:46 2022: BS 2412 completed
Wed Feb 16 00:34:56 2022: BS 2413 completed
Wed Feb 16 00:35:05 2022: BS 2414 completed
Wed Feb 16 00:35:14 2022: BS 2415 completed
Wed Feb 16 00:35:23 2022: BS 2416 completed
Wed Feb 16 00:35:32 2022: BS 2417 completed
Wed Feb 16 00:35:41 2022: BS 2418 completed
Wed Feb 16 00:35:50 2022: BS 2419 completed
Wed Feb 16 00:36:00 2022: BS 2420 completed
Wed Feb 16 00:36:09 2022: BS 2421 completed
Wed Feb 16 00:36:18 2022: BS 2422 completed
Wed Feb 16 00:36:27 2022: BS 2423 completed
Wed Feb 16 00:36:36 2022: BS 2424 completed
Wed Feb 16 00:36:45 2022: BS 2425 completed
Wed Feb 16 00:36:54 2022: BS 2426 completed
Wed Feb 16 00:37:04 2022: BS 2427 completed
Wed Feb 16 00:37:13 2022: BS 2428 completed
Wed Feb 16 00:37:22 2022: BS 2429 completed
Wed Feb 16 00:37:31 2022: BS 2430 completed
Wed Feb 16 00:37:40 2022: BS 2431 completed
Wed Feb 16 00:37:49 2022: BS 2432 completed
Wed Feb 16 00:37:58 2022: BS 2433 completed
Wed Feb 16 00:38:08 2022: BS 2434 completed
Wed Feb 16 00:38:17 2022: BS 2435 completed
Wed Feb 16 00:38:26 2022: BS 2436 completed
Wed Feb 16 00:38:35 2022: BS 2437 completed
Wed Feb 16 00:38:44 2022: BS 2438 completed
Wed Feb 16 00:38:53 2022: BS 2439 completed
Wed Feb 16 00:39:02 2022: BS 2440 completed
Wed Feb 16 00:39:12 2022: BS 2441 completed
Wed Feb 16 00:39:21 2022: BS 2442 completed
Wed Feb 16 00:39:30 2022: BS 2443 completed
Wed Feb 16 00:39:39 2022: BS 2444 completed
Wed Feb 16 00:39:48 2022: BS 2445 completed
Wed Feb 16 00:39:57 2022: BS 2446 completed
Wed Feb 16 00:40:06 2022: BS 2447 completed
Wed Feb 16 00:40:16 2022: BS 2448 completed
Wed Feb 16 00:40:25 2022: BS 2449 completed
Wed Feb 16 00:40:34 2022: BS 2450 completed
Wed Feb 16 00:40:43 2022: BS 2451 completed
Wed Feb 16 00:40:52 2022: BS 2452 completed
Wed Feb 16 00:41:01 2022: BS 2453 completed
Wed Feb 16 00:41:10 2022: BS 2454 completed
Wed Feb 16 00:41:20 2022: BS 2455 completed
Wed Feb 16 00:41:29 2022: BS 2456 completed
Wed Feb 16 00:41:38 2022: BS 2457 completed
Wed Feb 16 00:41:47 2022: BS 2458 completed
Wed Feb 16 00:41:56 2022: BS 2459 completed
Wed Feb 16 00:42:05 2022: BS 2460 completed
Wed Feb 16 00:42:14 2022: BS 2461 completed
Wed Feb 16 00:42:24 2022: BS 2462 completed
Wed Feb 16 00:42:33 2022: BS 2463 completed
Wed Feb 16 00:42:42 2022: BS 2464 completed
Wed Feb 16 00:42:51 2022: BS 2465 completed
Wed Feb 16 00:43:00 2022: BS 2466 completed
Wed Feb 16 00:43:09 2022: BS 2467 completed
Wed Feb 16 00:43:18 2022: BS 2468 completed
Wed Feb 16 00:43:28 2022: BS 2469 completed
Wed Feb 16 00:43:37 2022: BS 2470 completed
Wed Feb 16 00:43:46 2022: BS 2471 completed
Wed Feb 16 00:43:55 2022: BS 2472 completed
Wed Feb 16 00:44:04 2022: BS 2473 completed
Wed Feb 16 00:44:13 2022: BS 2474 completed
Wed Feb 16 00:44:22 2022: BS 2475 completed
Wed Feb 16 00:44:31 2022: BS 2476 completed
Wed Feb 16 00:44:41 2022: BS 2477 completed
Wed Feb 16 00:44:50 2022: BS 2478 completed
Wed Feb 16 00:44:59 2022: BS 2479 completed
Wed Feb 16 00:45:08 2022: BS 2480 completed
Wed Feb 16 00:45:17 2022: BS 2481 completed
Wed Feb 16 00:45:26 2022: BS 2482 completed
Wed Feb 16 00:45:35 2022: BS 2483 completed
Wed Feb 16 00:45:45 2022: BS 2484 completed
Wed Feb 16 00:45:54 2022: BS 2485 completed
Wed Feb 16 00:46:03 2022: BS 2486 completed
Wed Feb 16 00:46:12 2022: BS 2487 completed
Wed Feb 16 00:46:21 2022: BS 2488 completed
Wed Feb 16 00:46:30 2022: BS 2489 completed
Wed Feb 16 00:46:39 2022: BS 2490 completed
Wed Feb 16 00:46:49 2022: BS 2491 completed
Wed Feb 16 00:46:58 2022: BS 2492 completed
Wed Feb 16 00:47:07 2022: BS 2493 completed
Wed Feb 16 00:47:16 2022: BS 2494 completed
Wed Feb 16 00:47:25 2022: BS 2495 completed
Wed Feb 16 00:47:34 2022: BS 2496 completed
Wed Feb 16 00:47:43 2022: BS 2497 completed
Wed Feb 16 00:47:53 2022: BS 2498 completed
Wed Feb 16 00:48:02 2022: BS 2499 completed
Wed Feb 16 00:48:11 2022: BS 2500 completed
Wed Feb 16 00:48:20 2022: BS 2501 completed
Wed Feb 16 00:48:29 2022: BS 2502 completed
Wed Feb 16 00:48:38 2022: BS 2503 completed
Wed Feb 16 00:48:47 2022: BS 2504 completed
Wed Feb 16 00:48:57 2022: BS 2505 completed
Wed Feb 16 00:49:06 2022: BS 2506 completed
Wed Feb 16 00:49:15 2022: BS 2507 completed
Wed Feb 16 00:49:24 2022: BS 2508 completed
Wed Feb 16 00:49:33 2022: BS 2509 completed
Wed Feb 16 00:49:42 2022: BS 2510 completed
Wed Feb 16 00:49:51 2022: BS 2511 completed
Wed Feb 16 00:50:01 2022: BS 2512 completed
Wed Feb 16 00:50:10 2022: BS 2513 completed
Wed Feb 16 00:50:19 2022: BS 2514 completed
Wed Feb 16 00:50:28 2022: BS 2515 completed
Wed Feb 16 00:50:37 2022: BS 2516 completed
Wed Feb 16 00:50:46 2022: BS 2517 completed
Wed Feb 16 00:50:55 2022: BS 2518 completed
Wed Feb 16 00:51:05 2022: BS 2519 completed
Wed Feb 16 00:51:14 2022: BS 2520 completed
Wed Feb 16 00:51:23 2022: BS 2521 completed
Wed Feb 16 00:51:32 2022: BS 2522 completed
Wed Feb 16 00:51:41 2022: BS 2523 completed
Wed Feb 16 00:51:50 2022: BS 2524 completed
Wed Feb 16 00:51:59 2022: BS 2525 completed
Wed Feb 16 00:52:09 2022: BS 2526 completed
Wed Feb 16 00:52:18 2022: BS 2527 completed
Wed Feb 16 00:52:27 2022: BS 2528 completed
Wed Feb 16 00:52:36 2022: BS 2529 completed
Wed Feb 16 00:52:45 2022: BS 2530 completed
Wed Feb 16 00:52:54 2022: BS 2531 completed
Wed Feb 16 00:53:03 2022: BS 2532 completed
Wed Feb 16 00:53:13 2022: BS 2533 completed
Wed Feb 16 00:53:22 2022: BS 2534 completed
Wed Feb 16 00:53:31 2022: BS 2535 completed
Wed Feb 16 00:53:40 2022: BS 2536 completed
Wed Feb 16 00:53:49 2022: BS 2537 completed
Wed Feb 16 00:53:58 2022: BS 2538 completed
Wed Feb 16 00:54:07 2022: BS 2539 completed
Wed Feb 16 00:54:17 2022: BS 2540 completed
Wed Feb 16 00:54:26 2022: BS 2541 completed
Wed Feb 16 00:54:35 2022: BS 2542 completed
Wed Feb 16 00:54:44 2022: BS 2543 completed
Wed Feb 16 00:54:53 2022: BS 2544 completed
Wed Feb 16 00:55:02 2022: BS 2545 completed
Wed Feb 16 00:55:11 2022: BS 2546 completed
Wed Feb 16 00:55:21 2022: BS 2547 completed
Wed Feb 16 00:55:30 2022: BS 2548 completed
Wed Feb 16 00:55:39 2022: BS 2549 completed
Wed Feb 16 00:55:48 2022: BS 2550 completed
Wed Feb 16 00:55:57 2022: BS 2551 completed
Wed Feb 16 00:56:06 2022: BS 2552 completed
Wed Feb 16 00:56:15 2022: BS 2553 completed
Wed Feb 16 00:56:25 2022: BS 2554 completed
Wed Feb 16 00:56:34 2022: BS 2555 completed
Wed Feb 16 00:56:43 2022: BS 2556 completed
Wed Feb 16 00:56:52 2022: BS 2557 completed
Wed Feb 16 00:57:01 2022: BS 2558 completed
Wed Feb 16 00:57:10 2022: BS 2559 completed
Wed Feb 16 00:57:19 2022: BS 2560 completed
Wed Feb 16 00:57:29 2022: BS 2561 completed
Wed Feb 16 00:57:38 2022: BS 2562 completed
Wed Feb 16 00:57:47 2022: BS 2563 completed
Wed Feb 16 00:57:56 2022: BS 2564 completed
Wed Feb 16 00:58:05 2022: BS 2565 completed
Wed Feb 16 00:58:14 2022: BS 2566 completed
Wed Feb 16 00:58:23 2022: BS 2567 completed
Wed Feb 16 00:58:33 2022: BS 2568 completed
Wed Feb 16 00:58:42 2022: BS 2569 completed
Wed Feb 16 00:58:51 2022: BS 2570 completed
Wed Feb 16 00:59:00 2022: BS 2571 completed
Wed Feb 16 00:59:09 2022: BS 2572 completed
Wed Feb 16 00:59:18 2022: BS 2573 completed
Wed Feb 16 00:59:27 2022: BS 2574 completed
Wed Feb 16 00:59:37 2022: BS 2575 completed
Wed Feb 16 00:59:46 2022: BS 2576 completed
Wed Feb 16 00:59:55 2022: BS 2577 completed
Wed Feb 16 01:00:04 2022: BS 2578 completed
Wed Feb 16 01:00:13 2022: BS 2579 completed
Wed Feb 16 01:00:22 2022: BS 2580 completed
Wed Feb 16 01:00:31 2022: BS 2581 completed
Wed Feb 16 01:00:41 2022: BS 2582 completed
Wed Feb 16 01:00:50 2022: BS 2583 completed
Wed Feb 16 01:00:59 2022: BS 2584 completed
Wed Feb 16 01:01:08 2022: BS 2585 completed
Wed Feb 16 01:01:17 2022: BS 2586 completed
Wed Feb 16 01:01:26 2022: BS 2587 completed
Wed Feb 16 01:01:35 2022: BS 2588 completed
Wed Feb 16 01:01:45 2022: BS 2589 completed
Wed Feb 16 01:01:54 2022: BS 2590 completed
Wed Feb 16 01:02:03 2022: BS 2591 completed
Wed Feb 16 01:02:12 2022: BS 2592 completed
Wed Feb 16 01:02:21 2022: BS 2593 completed
Wed Feb 16 01:02:30 2022: BS 2594 completed
Wed Feb 16 01:02:39 2022: BS 2595 completed
Wed Feb 16 01:02:49 2022: BS 2596 completed
Wed Feb 16 01:02:58 2022: BS 2597 completed
Wed Feb 16 01:03:07 2022: BS 2598 completed
Wed Feb 16 01:03:16 2022: BS 2599 completed
Wed Feb 16 01:03:25 2022: BS 2600 completed
Wed Feb 16 01:03:34 2022: BS 2601 completed
Wed Feb 16 01:03:43 2022: BS 2602 completed
Wed Feb 16 01:03:53 2022: BS 2603 completed
Wed Feb 16 01:04:02 2022: BS 2604 completed
Wed Feb 16 01:04:11 2022: BS 2605 completed
Wed Feb 16 01:04:20 2022: BS 2606 completed
Wed Feb 16 01:04:29 2022: BS 2607 completed
Wed Feb 16 01:04:38 2022: BS 2608 completed
Wed Feb 16 01:04:47 2022: BS 2609 completed
Wed Feb 16 01:04:57 2022: BS 2610 completed
Wed Feb 16 01:05:06 2022: BS 2611 completed
Wed Feb 16 01:05:15 2022: BS 2612 completed
Wed Feb 16 01:05:24 2022: BS 2613 completed
Wed Feb 16 01:05:33 2022: BS 2614 completed
Wed Feb 16 01:05:42 2022: BS 2615 completed
Wed Feb 16 01:05:51 2022: BS 2616 completed
Wed Feb 16 01:06:01 2022: BS 2617 completed
Wed Feb 16 01:06:10 2022: BS 2618 completed
Wed Feb 16 01:06:19 2022: BS 2619 completed
Wed Feb 16 01:06:28 2022: BS 2620 completed
Wed Feb 16 01:06:37 2022: BS 2621 completed
Wed Feb 16 01:06:46 2022: BS 2622 completed
Wed Feb 16 01:06:55 2022: BS 2623 completed
Wed Feb 16 01:07:05 2022: BS 2624 completed
Wed Feb 16 01:07:14 2022: BS 2625 completed
Wed Feb 16 01:07:23 2022: BS 2626 completed
Wed Feb 16 01:07:32 2022: BS 2627 completed
Wed Feb 16 01:07:41 2022: BS 2628 completed
Wed Feb 16 01:07:50 2022: BS 2629 completed
Wed Feb 16 01:07:59 2022: BS 2630 completed
Wed Feb 16 01:08:09 2022: BS 2631 completed
Wed Feb 16 01:08:18 2022: BS 2632 completed
Wed Feb 16 01:08:27 2022: BS 2633 completed
Wed Feb 16 01:08:36 2022: BS 2634 completed
Wed Feb 16 01:08:45 2022: BS 2635 completed
Wed Feb 16 01:08:54 2022: BS 2636 completed
Wed Feb 16 01:09:03 2022: BS 2637 completed
Wed Feb 16 01:09:13 2022: BS 2638 completed
Wed Feb 16 01:09:22 2022: BS 2639 completed
Wed Feb 16 01:09:31 2022: BS 2640 completed
Wed Feb 16 01:09:40 2022: BS 2641 completed
Wed Feb 16 01:09:49 2022: BS 2642 completed
Wed Feb 16 01:09:58 2022: BS 2643 completed
Wed Feb 16 01:10:07 2022: BS 2644 completed
Wed Feb 16 01:10:17 2022: BS 2645 completed
Wed Feb 16 01:10:26 2022: BS 2646 completed
Wed Feb 16 01:10:35 2022: BS 2647 completed
Wed Feb 16 01:10:44 2022: BS 2648 completed
Wed Feb 16 01:10:53 2022: BS 2649 completed
Wed Feb 16 01:11:02 2022: BS 2650 completed
Wed Feb 16 01:11:11 2022: BS 2651 completed
Wed Feb 16 01:11:21 2022: BS 2652 completed
Wed Feb 16 01:11:30 2022: BS 2653 completed
Wed Feb 16 01:11:39 2022: BS 2654 completed
Wed Feb 16 01:11:48 2022: BS 2655 completed
Wed Feb 16 01:11:57 2022: BS 2656 completed
Wed Feb 16 01:12:06 2022: BS 2657 completed
Wed Feb 16 01:12:15 2022: BS 2658 completed
Wed Feb 16 01:12:25 2022: BS 2659 completed
Wed Feb 16 01:12:34 2022: BS 2660 completed
Wed Feb 16 01:12:43 2022: BS 2661 completed
Wed Feb 16 01:12:52 2022: BS 2662 completed
Wed Feb 16 01:13:01 2022: BS 2663 completed
Wed Feb 16 01:13:10 2022: BS 2664 completed
Wed Feb 16 01:13:19 2022: BS 2665 completed
Wed Feb 16 01:13:29 2022: BS 2666 completed
Wed Feb 16 01:13:38 2022: BS 2667 completed
Wed Feb 16 01:13:47 2022: BS 2668 completed
Wed Feb 16 01:13:56 2022: BS 2669 completed
Wed Feb 16 01:14:05 2022: BS 2670 completed
Wed Feb 16 01:14:14 2022: BS 2671 completed
Wed Feb 16 01:14:23 2022: BS 2672 completed
Wed Feb 16 01:14:33 2022: BS 2673 completed
Wed Feb 16 01:14:42 2022: BS 2674 completed
Wed Feb 16 01:14:51 2022: BS 2675 completed
Wed Feb 16 01:15:00 2022: BS 2676 completed
Wed Feb 16 01:15:09 2022: BS 2677 completed
Wed Feb 16 01:15:18 2022: BS 2678 completed
Wed Feb 16 01:15:27 2022: BS 2679 completed
Wed Feb 16 01:15:37 2022: BS 2680 completed
Wed Feb 16 01:15:46 2022: BS 2681 completed
Wed Feb 16 01:15:55 2022: BS 2682 completed
Wed Feb 16 01:16:04 2022: BS 2683 completed
Wed Feb 16 01:16:13 2022: BS 2684 completed
Wed Feb 16 01:16:22 2022: BS 2685 completed
Wed Feb 16 01:16:31 2022: BS 2686 completed
Wed Feb 16 01:16:41 2022: BS 2687 completed
Wed Feb 16 01:16:50 2022: BS 2688 completed
Wed Feb 16 01:16:59 2022: BS 2689 completed
Wed Feb 16 01:17:08 2022: BS 2690 completed
Wed Feb 16 01:17:17 2022: BS 2691 completed
Wed Feb 16 01:17:26 2022: BS 2692 completed
Wed Feb 16 01:17:35 2022: BS 2693 completed
Wed Feb 16 01:17:45 2022: BS 2694 completed
Wed Feb 16 01:17:54 2022: BS 2695 completed
Wed Feb 16 01:18:03 2022: BS 2696 completed
Wed Feb 16 01:18:12 2022: BS 2697 completed
Wed Feb 16 01:18:21 2022: BS 2698 completed
Wed Feb 16 01:18:30 2022: BS 2699 completed
Wed Feb 16 01:18:39 2022: BS 2700 completed
Wed Feb 16 01:18:49 2022: BS 2701 completed
Wed Feb 16 01:18:58 2022: BS 2702 completed
Wed Feb 16 01:19:07 2022: BS 2703 completed
Wed Feb 16 01:19:16 2022: BS 2704 completed
Wed Feb 16 01:19:25 2022: BS 2705 completed
Wed Feb 16 01:19:34 2022: BS 2706 completed
Wed Feb 16 01:19:43 2022: BS 2707 completed
Wed Feb 16 01:19:53 2022: BS 2708 completed
Wed Feb 16 01:20:02 2022: BS 2709 completed
Wed Feb 16 01:20:11 2022: BS 2710 completed
Wed Feb 16 01:20:20 2022: BS 2711 completed
Wed Feb 16 01:20:29 2022: BS 2712 completed
Wed Feb 16 01:20:38 2022: BS 2713 completed
Wed Feb 16 01:20:47 2022: BS 2714 completed
Wed Feb 16 01:20:57 2022: BS 2715 completed
Wed Feb 16 01:21:06 2022: BS 2716 completed
Wed Feb 16 01:21:15 2022: BS 2717 completed
Wed Feb 16 01:21:24 2022: BS 2718 completed
Wed Feb 16 01:21:33 2022: BS 2719 completed
Wed Feb 16 01:21:42 2022: BS 2720 completed
Wed Feb 16 01:21:51 2022: BS 2721 completed
Wed Feb 16 01:22:01 2022: BS 2722 completed
Wed Feb 16 01:22:10 2022: BS 2723 completed
Wed Feb 16 01:22:19 2022: BS 2724 completed
Wed Feb 16 01:22:28 2022: BS 2725 completed
Wed Feb 16 01:22:37 2022: BS 2726 completed
Wed Feb 16 01:22:46 2022: BS 2727 completed
Wed Feb 16 01:22:55 2022: BS 2728 completed
Wed Feb 16 01:23:05 2022: BS 2729 completed
Wed Feb 16 01:23:14 2022: BS 2730 completed
Wed Feb 16 01:23:23 2022: BS 2731 completed
Wed Feb 16 01:23:32 2022: BS 2732 completed
Wed Feb 16 01:23:41 2022: BS 2733 completed
Wed Feb 16 01:23:50 2022: BS 2734 completed
Wed Feb 16 01:23:59 2022: BS 2735 completed
Wed Feb 16 01:24:09 2022: BS 2736 completed
Wed Feb 16 01:24:18 2022: BS 2737 completed
Wed Feb 16 01:24:27 2022: BS 2738 completed
Wed Feb 16 01:24:36 2022: BS 2739 completed
Wed Feb 16 01:24:45 2022: BS 2740 completed
Wed Feb 16 01:24:54 2022: BS 2741 completed
Wed Feb 16 01:25:03 2022: BS 2742 completed
Wed Feb 16 01:25:13 2022: BS 2743 completed
Wed Feb 16 01:25:22 2022: BS 2744 completed
Wed Feb 16 01:25:31 2022: BS 2745 completed
Wed Feb 16 01:25:40 2022: BS 2746 completed
Wed Feb 16 01:25:49 2022: BS 2747 completed
Wed Feb 16 01:25:58 2022: BS 2748 completed
Wed Feb 16 01:26:07 2022: BS 2749 completed
Wed Feb 16 01:26:17 2022: BS 2750 completed
Wed Feb 16 01:26:26 2022: BS 2751 completed
Wed Feb 16 01:26:35 2022: BS 2752 completed
Wed Feb 16 01:26:44 2022: BS 2753 completed
Wed Feb 16 01:26:53 2022: BS 2754 completed
Wed Feb 16 01:27:02 2022: BS 2755 completed
Wed Feb 16 01:27:11 2022: BS 2756 completed
Wed Feb 16 01:27:21 2022: BS 2757 completed
Wed Feb 16 01:27:30 2022: BS 2758 completed
Wed Feb 16 01:27:39 2022: BS 2759 completed
Wed Feb 16 01:27:48 2022: BS 2760 completed
Wed Feb 16 01:27:57 2022: BS 2761 completed
Wed Feb 16 01:28:06 2022: BS 2762 completed
Wed Feb 16 01:28:15 2022: BS 2763 completed
Wed Feb 16 01:28:25 2022: BS 2764 completed
Wed Feb 16 01:28:34 2022: BS 2765 completed
Wed Feb 16 01:28:43 2022: BS 2766 completed
Wed Feb 16 01:28:52 2022: BS 2767 completed
Wed Feb 16 01:29:01 2022: BS 2768 completed
Wed Feb 16 01:29:10 2022: BS 2769 completed
Wed Feb 16 01:29:19 2022: BS 2770 completed
Wed Feb 16 01:29:29 2022: BS 2771 completed
Wed Feb 16 01:29:38 2022: BS 2772 completed
Wed Feb 16 01:29:47 2022: BS 2773 completed
Wed Feb 16 01:29:56 2022: BS 2774 completed
Wed Feb 16 01:30:05 2022: BS 2775 completed
Wed Feb 16 01:30:14 2022: BS 2776 completed
Wed Feb 16 01:30:23 2022: BS 2777 completed
Wed Feb 16 01:30:33 2022: BS 2778 completed
Wed Feb 16 01:30:42 2022: BS 2779 completed
Wed Feb 16 01:30:51 2022: BS 2780 completed
Wed Feb 16 01:31:00 2022: BS 2781 completed
Wed Feb 16 01:31:09 2022: BS 2782 completed
Wed Feb 16 01:31:18 2022: BS 2783 completed
Wed Feb 16 01:31:27 2022: BS 2784 completed
Wed Feb 16 01:31:37 2022: BS 2785 completed
Wed Feb 16 01:31:46 2022: BS 2786 completed
Wed Feb 16 01:31:55 2022: BS 2787 completed
Wed Feb 16 01:32:04 2022: BS 2788 completed
Wed Feb 16 01:32:13 2022: BS 2789 completed
Wed Feb 16 01:32:22 2022: BS 2790 completed
Wed Feb 16 01:32:31 2022: BS 2791 completed
Wed Feb 16 01:32:41 2022: BS 2792 completed
Wed Feb 16 01:32:50 2022: BS 2793 completed
Wed Feb 16 01:32:59 2022: BS 2794 completed
Wed Feb 16 01:33:08 2022: BS 2795 completed
Wed Feb 16 01:33:17 2022: BS 2796 completed
Wed Feb 16 01:33:26 2022: BS 2797 completed
Wed Feb 16 01:33:35 2022: BS 2798 completed
Wed Feb 16 01:33:45 2022: BS 2799 completed
Wed Feb 16 01:33:54 2022: BS 2800 completed
Wed Feb 16 01:34:03 2022: BS 2801 completed
Wed Feb 16 01:34:12 2022: BS 2802 completed
Wed Feb 16 01:34:21 2022: BS 2803 completed
Wed Feb 16 01:34:30 2022: BS 2804 completed
Wed Feb 16 01:34:39 2022: BS 2805 completed
Wed Feb 16 01:34:49 2022: BS 2806 completed
Wed Feb 16 01:34:58 2022: BS 2807 completed
Wed Feb 16 01:35:07 2022: BS 2808 completed
Wed Feb 16 01:35:16 2022: BS 2809 completed
Wed Feb 16 01:35:25 2022: BS 2810 completed
Wed Feb 16 01:35:34 2022: BS 2811 completed
Wed Feb 16 01:35:43 2022: BS 2812 completed
Wed Feb 16 01:35:53 2022: BS 2813 completed
Wed Feb 16 01:36:02 2022: BS 2814 completed
Wed Feb 16 01:36:11 2022: BS 2815 completed
Wed Feb 16 01:36:20 2022: BS 2816 completed
Wed Feb 16 01:36:29 2022: BS 2817 completed
Wed Feb 16 01:36:38 2022: BS 2818 completed
Wed Feb 16 01:36:47 2022: BS 2819 completed
Wed Feb 16 01:36:57 2022: BS 2820 completed
Wed Feb 16 01:37:06 2022: BS 2821 completed
Wed Feb 16 01:37:15 2022: BS 2822 completed
Wed Feb 16 01:37:24 2022: BS 2823 completed
Wed Feb 16 01:37:33 2022: BS 2824 completed
Wed Feb 16 01:37:42 2022: BS 2825 completed
Wed Feb 16 01:37:51 2022: BS 2826 completed
Wed Feb 16 01:38:01 2022: BS 2827 completed
Wed Feb 16 01:38:10 2022: BS 2828 completed
Wed Feb 16 01:38:19 2022: BS 2829 completed
Wed Feb 16 01:38:28 2022: BS 2830 completed
Wed Feb 16 01:38:37 2022: BS 2831 completed
Wed Feb 16 01:38:46 2022: BS 2832 completed
Wed Feb 16 01:38:55 2022: BS 2833 completed
Wed Feb 16 01:39:05 2022: BS 2834 completed
Wed Feb 16 01:39:14 2022: BS 2835 completed
Wed Feb 16 01:39:23 2022: BS 2836 completed
Wed Feb 16 01:39:32 2022: BS 2837 completed
Wed Feb 16 01:39:41 2022: BS 2838 completed
Wed Feb 16 01:39:50 2022: BS 2839 completed
Wed Feb 16 01:39:59 2022: BS 2840 completed
Wed Feb 16 01:40:09 2022: BS 2841 completed
Wed Feb 16 01:40:18 2022: BS 2842 completed
Wed Feb 16 01:40:27 2022: BS 2843 completed
Wed Feb 16 01:40:36 2022: BS 2844 completed
Wed Feb 16 01:40:45 2022: BS 2845 completed
Wed Feb 16 01:40:54 2022: BS 2846 completed
Wed Feb 16 01:41:03 2022: BS 2847 completed
Wed Feb 16 01:41:13 2022: BS 2848 completed
Wed Feb 16 01:41:22 2022: BS 2849 completed
Wed Feb 16 01:41:31 2022: BS 2850 completed
Wed Feb 16 01:41:40 2022: BS 2851 completed
Wed Feb 16 01:41:49 2022: BS 2852 completed
Wed Feb 16 01:41:58 2022: BS 2853 completed
Wed Feb 16 01:42:07 2022: BS 2854 completed
Wed Feb 16 01:42:17 2022: BS 2855 completed
Wed Feb 16 01:42:26 2022: BS 2856 completed
Wed Feb 16 01:42:35 2022: BS 2857 completed
Wed Feb 16 01:42:44 2022: BS 2858 completed
Wed Feb 16 01:42:53 2022: BS 2859 completed
Wed Feb 16 01:43:02 2022: BS 2860 completed
Wed Feb 16 01:43:11 2022: BS 2861 completed
Wed Feb 16 01:43:21 2022: BS 2862 completed
Wed Feb 16 01:43:30 2022: BS 2863 completed
Wed Feb 16 01:43:39 2022: BS 2864 completed
Wed Feb 16 01:43:48 2022: BS 2865 completed
Wed Feb 16 01:43:57 2022: BS 2866 completed
Wed Feb 16 01:44:06 2022: BS 2867 completed
Wed Feb 16 01:44:15 2022: BS 2868 completed
Wed Feb 16 01:44:25 2022: BS 2869 completed
Wed Feb 16 01:44:34 2022: BS 2870 completed
Wed Feb 16 01:44:43 2022: BS 2871 completed
Wed Feb 16 01:44:52 2022: BS 2872 completed
Wed Feb 16 01:45:01 2022: BS 2873 completed
Wed Feb 16 01:45:10 2022: BS 2874 completed
Wed Feb 16 01:45:19 2022: BS 2875 completed
Wed Feb 16 01:45:29 2022: BS 2876 completed
Wed Feb 16 01:45:38 2022: BS 2877 completed
Wed Feb 16 01:45:47 2022: BS 2878 completed
Wed Feb 16 01:45:56 2022: BS 2879 completed
Wed Feb 16 01:46:05 2022: BS 2880 completed
Wed Feb 16 01:46:14 2022: BS 2881 completed
Wed Feb 16 01:46:23 2022: BS 2882 completed
Wed Feb 16 01:46:33 2022: BS 2883 completed
Wed Feb 16 01:46:42 2022: BS 2884 completed
Wed Feb 16 01:46:51 2022: BS 2885 completed
Wed Feb 16 01:47:00 2022: BS 2886 completed
Wed Feb 16 01:47:09 2022: BS 2887 completed
Wed Feb 16 01:47:18 2022: BS 2888 completed
Wed Feb 16 01:47:27 2022: BS 2889 completed
Wed Feb 16 01:47:37 2022: BS 2890 completed
Wed Feb 16 01:47:46 2022: BS 2891 completed
Wed Feb 16 01:47:55 2022: BS 2892 completed
Wed Feb 16 01:48:04 2022: BS 2893 completed
Wed Feb 16 01:48:13 2022: BS 2894 completed
Wed Feb 16 01:48:22 2022: BS 2895 completed
Wed Feb 16 01:48:31 2022: BS 2896 completed
Wed Feb 16 01:48:41 2022: BS 2897 completed
Wed Feb 16 01:48:50 2022: BS 2898 completed
Wed Feb 16 01:48:59 2022: BS 2899 completed
Wed Feb 16 01:49:08 2022: BS 2900 completed
Wed Feb 16 01:49:17 2022: BS 2901 completed
Wed Feb 16 01:49:26 2022: BS 2902 completed
Wed Feb 16 01:49:35 2022: BS 2903 completed
Wed Feb 16 01:49:45 2022: BS 2904 completed
Wed Feb 16 01:49:54 2022: BS 2905 completed
Wed Feb 16 01:50:03 2022: BS 2906 completed
Wed Feb 16 01:50:12 2022: BS 2907 completed
Wed Feb 16 01:50:21 2022: BS 2908 completed
Wed Feb 16 01:50:30 2022: BS 2909 completed
Wed Feb 16 01:50:39 2022: BS 2910 completed
Wed Feb 16 01:50:49 2022: BS 2911 completed
Wed Feb 16 01:50:58 2022: BS 2912 completed
Wed Feb 16 01:51:07 2022: BS 2913 completed
Wed Feb 16 01:51:16 2022: BS 2914 completed
Wed Feb 16 01:51:25 2022: BS 2915 completed
Wed Feb 16 01:51:34 2022: BS 2916 completed
Wed Feb 16 01:51:43 2022: BS 2917 completed
Wed Feb 16 01:51:53 2022: BS 2918 completed
Wed Feb 16 01:52:02 2022: BS 2919 completed
Wed Feb 16 01:52:11 2022: BS 2920 completed
Wed Feb 16 01:52:20 2022: BS 2921 completed
Wed Feb 16 01:52:29 2022: BS 2922 completed
Wed Feb 16 01:52:38 2022: BS 2923 completed
Wed Feb 16 01:52:47 2022: BS 2924 completed
Wed Feb 16 01:52:57 2022: BS 2925 completed
Wed Feb 16 01:53:06 2022: BS 2926 completed
Wed Feb 16 01:53:15 2022: BS 2927 completed
Wed Feb 16 01:53:24 2022: BS 2928 completed
Wed Feb 16 01:53:33 2022: BS 2929 completed
Wed Feb 16 01:53:42 2022: BS 2930 completed
Wed Feb 16 01:53:51 2022: BS 2931 completed
Wed Feb 16 01:54:01 2022: BS 2932 completed
Wed Feb 16 01:54:10 2022: BS 2933 completed
Wed Feb 16 01:54:19 2022: BS 2934 completed
Wed Feb 16 01:54:28 2022: BS 2935 completed
Wed Feb 16 01:54:37 2022: BS 2936 completed
Wed Feb 16 01:54:46 2022: BS 2937 completed
Wed Feb 16 01:54:55 2022: BS 2938 completed
Wed Feb 16 01:55:05 2022: BS 2939 completed
Wed Feb 16 01:55:14 2022: BS 2940 completed
Wed Feb 16 01:55:23 2022: BS 2941 completed
Wed Feb 16 01:55:32 2022: BS 2942 completed
Wed Feb 16 01:55:41 2022: BS 2943 completed
Wed Feb 16 01:55:50 2022: BS 2944 completed
Wed Feb 16 01:55:59 2022: BS 2945 completed
Wed Feb 16 01:56:09 2022: BS 2946 completed
Wed Feb 16 01:56:18 2022: BS 2947 completed
Wed Feb 16 01:56:27 2022: BS 2948 completed
Wed Feb 16 01:56:36 2022: BS 2949 completed
Wed Feb 16 01:56:45 2022: BS 2950 completed
Wed Feb 16 01:56:54 2022: BS 2951 completed
Wed Feb 16 01:57:03 2022: BS 2952 completed
Wed Feb 16 01:57:13 2022: BS 2953 completed
Wed Feb 16 01:57:22 2022: BS 2954 completed
Wed Feb 16 01:57:31 2022: BS 2955 completed
Wed Feb 16 01:57:40 2022: BS 2956 completed
Wed Feb 16 01:57:49 2022: BS 2957 completed
Wed Feb 16 01:57:58 2022: BS 2958 completed
Wed Feb 16 01:58:07 2022: BS 2959 completed
Wed Feb 16 01:58:17 2022: BS 2960 completed
Wed Feb 16 01:58:26 2022: BS 2961 completed
Wed Feb 16 01:58:35 2022: BS 2962 completed
Wed Feb 16 01:58:44 2022: BS 2963 completed
Wed Feb 16 01:58:53 2022: BS 2964 completed
Wed Feb 16 01:59:02 2022: BS 2965 completed
Wed Feb 16 01:59:11 2022: BS 2966 completed
Wed Feb 16 01:59:21 2022: BS 2967 completed
Wed Feb 16 01:59:30 2022: BS 2968 completed
Wed Feb 16 01:59:39 2022: BS 2969 completed
Wed Feb 16 01:59:48 2022: BS 2970 completed
Wed Feb 16 01:59:57 2022: BS 2971 completed
Wed Feb 16 02:00:06 2022: BS 2972 completed
Wed Feb 16 02:00:15 2022: BS 2973 completed
Wed Feb 16 02:00:25 2022: BS 2974 completed
Wed Feb 16 02:00:34 2022: BS 2975 completed
Wed Feb 16 02:00:43 2022: BS 2976 completed
Wed Feb 16 02:00:52 2022: BS 2977 completed
Wed Feb 16 02:01:01 2022: BS 2978 completed
Wed Feb 16 02:01:10 2022: BS 2979 completed
Wed Feb 16 02:01:19 2022: BS 2980 completed
Wed Feb 16 02:01:29 2022: BS 2981 completed
Wed Feb 16 02:01:38 2022: BS 2982 completed
Wed Feb 16 02:01:47 2022: BS 2983 completed
Wed Feb 16 02:01:56 2022: BS 2984 completed
Wed Feb 16 02:02:05 2022: BS 2985 completed
Wed Feb 16 02:02:14 2022: BS 2986 completed
Wed Feb 16 02:02:23 2022: BS 2987 completed
Wed Feb 16 02:02:33 2022: BS 2988 completed
Wed Feb 16 02:02:42 2022: BS 2989 completed
Wed Feb 16 02:02:51 2022: BS 2990 completed
Wed Feb 16 02:03:00 2022: BS 2991 completed
Wed Feb 16 02:03:09 2022: BS 2992 completed
Wed Feb 16 02:03:18 2022: BS 2993 completed
Wed Feb 16 02:03:27 2022: BS 2994 completed
Wed Feb 16 02:03:37 2022: BS 2995 completed
Wed Feb 16 02:03:46 2022: BS 2996 completed
Wed Feb 16 02:03:55 2022: BS 2997 completed
Wed Feb 16 02:04:04 2022: BS 2998 completed
Wed Feb 16 02:04:13 2022: BS 2999 completed
Wed Feb 16 02:04:22 2022: BS 3000 completed
Wed Feb 16 02:04:31 2022: BS 3001 completed
Wed Feb 16 02:04:41 2022: BS 3002 completed
Wed Feb 16 02:04:50 2022: BS 3003 completed
Wed Feb 16 02:04:59 2022: BS 3004 completed
Wed Feb 16 02:05:08 2022: BS 3005 completed
Wed Feb 16 02:05:17 2022: BS 3006 completed
Wed Feb 16 02:05:26 2022: BS 3007 completed
Wed Feb 16 02:05:35 2022: BS 3008 completed
Wed Feb 16 02:05:45 2022: BS 3009 completed
Wed Feb 16 02:05:54 2022: BS 3010 completed
Wed Feb 16 02:06:03 2022: BS 3011 completed
Wed Feb 16 02:06:12 2022: BS 3012 completed
Wed Feb 16 02:06:21 2022: BS 3013 completed
Wed Feb 16 02:06:30 2022: BS 3014 completed
Wed Feb 16 02:06:39 2022: BS 3015 completed
Wed Feb 16 02:06:49 2022: BS 3016 completed
Wed Feb 16 02:06:58 2022: BS 3017 completed
Wed Feb 16 02:07:07 2022: BS 3018 completed
Wed Feb 16 02:07:16 2022: BS 3019 completed
Wed Feb 16 02:07:25 2022: BS 3020 completed
Wed Feb 16 02:07:34 2022: BS 3021 completed
Wed Feb 16 02:07:43 2022: BS 3022 completed
Wed Feb 16 02:07:53 2022: BS 3023 completed
Wed Feb 16 02:08:02 2022: BS 3024 completed
Wed Feb 16 02:08:11 2022: BS 3025 completed
Wed Feb 16 02:08:20 2022: BS 3026 completed
Wed Feb 16 02:08:29 2022: BS 3027 completed
Wed Feb 16 02:08:38 2022: BS 3028 completed
Wed Feb 16 02:08:47 2022: BS 3029 completed
Wed Feb 16 02:08:57 2022: BS 3030 completed
Wed Feb 16 02:09:06 2022: BS 3031 completed
Wed Feb 16 02:09:15 2022: BS 3032 completed
Wed Feb 16 02:09:24 2022: BS 3033 completed
Wed Feb 16 02:09:33 2022: BS 3034 completed
Wed Feb 16 02:09:42 2022: BS 3035 completed
Wed Feb 16 02:09:51 2022: BS 3036 completed
Wed Feb 16 02:10:01 2022: BS 3037 completed
Wed Feb 16 02:10:10 2022: BS 3038 completed
Wed Feb 16 02:10:19 2022: BS 3039 completed
Wed Feb 16 02:10:28 2022: BS 3040 completed
Wed Feb 16 02:10:37 2022: BS 3041 completed
Wed Feb 16 02:10:46 2022: BS 3042 completed
Wed Feb 16 02:10:55 2022: BS 3043 completed
Wed Feb 16 02:11:05 2022: BS 3044 completed
Wed Feb 16 02:11:14 2022: BS 3045 completed
Wed Feb 16 02:11:23 2022: BS 3046 completed
Wed Feb 16 02:11:32 2022: BS 3047 completed
Wed Feb 16 02:11:41 2022: BS 3048 completed
Wed Feb 16 02:11:50 2022: BS 3049 completed
Wed Feb 16 02:11:59 2022: BS 3050 completed
Wed Feb 16 02:12:09 2022: BS 3051 completed
Wed Feb 16 02:12:18 2022: BS 3052 completed
Wed Feb 16 02:12:27 2022: BS 3053 completed
Wed Feb 16 02:12:36 2022: BS 3054 completed
Wed Feb 16 02:12:45 2022: BS 3055 completed
Wed Feb 16 02:12:54 2022: BS 3056 completed
Wed Feb 16 02:13:03 2022: BS 3057 completed
Wed Feb 16 02:13:13 2022: BS 3058 completed
Wed Feb 16 02:13:22 2022: BS 3059 completed
Wed Feb 16 02:13:31 2022: BS 3060 completed
Wed Feb 16 02:13:40 2022: BS 3061 completed
Wed Feb 16 02:13:49 2022: BS 3062 completed
Wed Feb 16 02:13:58 2022: BS 3063 completed
Wed Feb 16 02:14:07 2022: BS 3064 completed
Wed Feb 16 02:14:17 2022: BS 3065 completed
Wed Feb 16 02:14:26 2022: BS 3066 completed
Wed Feb 16 02:14:35 2022: BS 3067 completed
Wed Feb 16 02:14:44 2022: BS 3068 completed
Wed Feb 16 02:14:53 2022: BS 3069 completed
Wed Feb 16 02:15:02 2022: BS 3070 completed
Wed Feb 16 02:15:11 2022: BS 3071 completed
Wed Feb 16 02:15:21 2022: BS 3072 completed
Wed Feb 16 02:15:30 2022: BS 3073 completed
Wed Feb 16 02:15:39 2022: BS 3074 completed
Wed Feb 16 02:15:48 2022: BS 3075 completed
Wed Feb 16 02:15:57 2022: BS 3076 completed
Wed Feb 16 02:16:06 2022: BS 3077 completed
Wed Feb 16 02:16:15 2022: BS 3078 completed
Wed Feb 16 02:16:25 2022: BS 3079 completed
Wed Feb 16 02:16:34 2022: BS 3080 completed
Wed Feb 16 02:16:43 2022: BS 3081 completed
Wed Feb 16 02:16:52 2022: BS 3082 completed
Wed Feb 16 02:17:01 2022: BS 3083 completed
Wed Feb 16 02:17:10 2022: BS 3084 completed
Wed Feb 16 02:17:19 2022: BS 3085 completed
Wed Feb 16 02:17:29 2022: BS 3086 completed
Wed Feb 16 02:17:38 2022: BS 3087 completed
Wed Feb 16 02:17:47 2022: BS 3088 completed
Wed Feb 16 02:17:56 2022: BS 3089 completed
Wed Feb 16 02:18:05 2022: BS 3090 completed
Wed Feb 16 02:18:14 2022: BS 3091 completed
Wed Feb 16 02:18:23 2022: BS 3092 completed
Wed Feb 16 02:18:33 2022: BS 3093 completed
Wed Feb 16 02:18:42 2022: BS 3094 completed
Wed Feb 16 02:18:51 2022: BS 3095 completed
Wed Feb 16 02:19:00 2022: BS 3096 completed
Wed Feb 16 02:19:09 2022: BS 3097 completed
Wed Feb 16 02:19:18 2022: BS 3098 completed
Wed Feb 16 02:19:27 2022: BS 3099 completed
Wed Feb 16 02:19:37 2022: BS 3100 completed
Wed Feb 16 02:19:46 2022: BS 3101 completed
Wed Feb 16 02:19:55 2022: BS 3102 completed
Wed Feb 16 02:20:04 2022: BS 3103 completed
Wed Feb 16 02:20:13 2022: BS 3104 completed
Wed Feb 16 02:20:22 2022: BS 3105 completed
Wed Feb 16 02:20:31 2022: BS 3106 completed
Wed Feb 16 02:20:41 2022: BS 3107 completed
Wed Feb 16 02:20:50 2022: BS 3108 completed
Wed Feb 16 02:20:59 2022: BS 3109 completed
Wed Feb 16 02:21:08 2022: BS 3110 completed
Wed Feb 16 02:21:17 2022: BS 3111 completed
Wed Feb 16 02:21:26 2022: BS 3112 completed
Wed Feb 16 02:21:35 2022: BS 3113 completed
Wed Feb 16 02:21:45 2022: BS 3114 completed
Wed Feb 16 02:21:54 2022: BS 3115 completed
Wed Feb 16 02:22:03 2022: BS 3116 completed
Wed Feb 16 02:22:12 2022: BS 3117 completed
Wed Feb 16 02:22:21 2022: BS 3118 completed
Wed Feb 16 02:22:30 2022: BS 3119 completed
Wed Feb 16 02:22:39 2022: BS 3120 completed
Wed Feb 16 02:22:49 2022: BS 3121 completed
Wed Feb 16 02:22:58 2022: BS 3122 completed
Wed Feb 16 02:23:07 2022: BS 3123 completed
Wed Feb 16 02:23:16 2022: BS 3124 completed
Wed Feb 16 02:23:25 2022: BS 3125 completed
Wed Feb 16 02:23:34 2022: BS 3126 completed
Wed Feb 16 02:23:43 2022: BS 3127 completed
Wed Feb 16 02:23:53 2022: BS 3128 completed
Wed Feb 16 02:24:02 2022: BS 3129 completed
Wed Feb 16 02:24:11 2022: BS 3130 completed
Wed Feb 16 02:24:20 2022: BS 3131 completed
Wed Feb 16 02:24:29 2022: BS 3132 completed
Wed Feb 16 02:24:38 2022: BS 3133 completed
Wed Feb 16 02:24:47 2022: BS 3134 completed
Wed Feb 16 02:24:57 2022: BS 3135 completed
Wed Feb 16 02:25:06 2022: BS 3136 completed
Wed Feb 16 02:25:15 2022: BS 3137 completed
Wed Feb 16 02:25:24 2022: BS 3138 completed
Wed Feb 16 02:25:33 2022: BS 3139 completed
Wed Feb 16 02:25:42 2022: BS 3140 completed
Wed Feb 16 02:25:51 2022: BS 3141 completed
Wed Feb 16 02:26:01 2022: BS 3142 completed
Wed Feb 16 02:26:10 2022: BS 3143 completed
Wed Feb 16 02:26:19 2022: BS 3144 completed
Wed Feb 16 02:26:28 2022: BS 3145 completed
Wed Feb 16 02:26:37 2022: BS 3146 completed
Wed Feb 16 02:26:46 2022: BS 3147 completed
Wed Feb 16 02:26:55 2022: BS 3148 completed
Wed Feb 16 02:27:05 2022: BS 3149 completed
Wed Feb 16 02:27:14 2022: BS 3150 completed
Wed Feb 16 02:27:23 2022: BS 3151 completed
Wed Feb 16 02:27:32 2022: BS 3152 completed
Wed Feb 16 02:27:41 2022: BS 3153 completed
Wed Feb 16 02:27:50 2022: BS 3154 completed
Wed Feb 16 02:27:59 2022: BS 3155 completed
Wed Feb 16 02:28:09 2022: BS 3156 completed
Wed Feb 16 02:28:18 2022: BS 3157 completed
Wed Feb 16 02:28:27 2022: BS 3158 completed
Wed Feb 16 02:28:36 2022: BS 3159 completed
Wed Feb 16 02:28:45 2022: BS 3160 completed
Wed Feb 16 02:28:54 2022: BS 3161 completed
Wed Feb 16 02:29:03 2022: BS 3162 completed
Wed Feb 16 02:29:13 2022: BS 3163 completed
Wed Feb 16 02:29:22 2022: BS 3164 completed
Wed Feb 16 02:29:31 2022: BS 3165 completed
Wed Feb 16 02:29:40 2022: BS 3166 completed
Wed Feb 16 02:29:49 2022: BS 3167 completed
Wed Feb 16 02:29:58 2022: BS 3168 completed
Wed Feb 16 02:30:07 2022: BS 3169 completed
Wed Feb 16 02:30:17 2022: BS 3170 completed
Wed Feb 16 02:30:26 2022: BS 3171 completed
Wed Feb 16 02:30:35 2022: BS 3172 completed
Wed Feb 16 02:30:44 2022: BS 3173 completed
Wed Feb 16 02:30:53 2022: BS 3174 completed
Wed Feb 16 02:31:02 2022: BS 3175 completed
Wed Feb 16 02:31:11 2022: BS 3176 completed
Wed Feb 16 02:31:21 2022: BS 3177 completed
Wed Feb 16 02:31:30 2022: BS 3178 completed
Wed Feb 16 02:31:39 2022: BS 3179 completed
Wed Feb 16 02:31:48 2022: BS 3180 completed
Wed Feb 16 02:31:57 2022: BS 3181 completed
Wed Feb 16 02:32:06 2022: BS 3182 completed
Wed Feb 16 02:32:15 2022: BS 3183 completed
Wed Feb 16 02:32:25 2022: BS 3184 completed
Wed Feb 16 02:32:34 2022: BS 3185 completed
Wed Feb 16 02:32:43 2022: BS 3186 completed
Wed Feb 16 02:32:52 2022: BS 3187 completed
Wed Feb 16 02:33:01 2022: BS 3188 completed
Wed Feb 16 02:33:10 2022: BS 3189 completed
Wed Feb 16 02:33:19 2022: BS 3190 completed
Wed Feb 16 02:33:29 2022: BS 3191 completed
Wed Feb 16 02:33:38 2022: BS 3192 completed
Wed Feb 16 02:33:47 2022: BS 3193 completed
Wed Feb 16 02:33:56 2022: BS 3194 completed
Wed Feb 16 02:34:05 2022: BS 3195 completed
Wed Feb 16 02:34:14 2022: BS 3196 completed
Wed Feb 16 02:34:23 2022: BS 3197 completed
Wed Feb 16 02:34:33 2022: BS 3198 completed
Wed Feb 16 02:34:42 2022: BS 3199 completed
Wed Feb 16 02:34:51 2022: BS 3200 completed
Wed Feb 16 02:35:00 2022: BS 3201 completed
Wed Feb 16 02:35:09 2022: BS 3202 completed
Wed Feb 16 02:35:18 2022: BS 3203 completed
Wed Feb 16 02:35:27 2022: BS 3204 completed
Wed Feb 16 02:35:37 2022: BS 3205 completed
Wed Feb 16 02:35:46 2022: BS 3206 completed
Wed Feb 16 02:35:55 2022: BS 3207 completed
Wed Feb 16 02:36:04 2022: BS 3208 completed
Wed Feb 16 02:36:13 2022: BS 3209 completed
Wed Feb 16 02:36:22 2022: BS 3210 completed
Wed Feb 16 02:36:31 2022: BS 3211 completed
Wed Feb 16 02:36:41 2022: BS 3212 completed
Wed Feb 16 02:36:50 2022: BS 3213 completed
Wed Feb 16 02:36:59 2022: BS 3214 completed
Wed Feb 16 02:37:08 2022: BS 3215 completed
Wed Feb 16 02:37:17 2022: BS 3216 completed
Wed Feb 16 02:37:26 2022: BS 3217 completed
Wed Feb 16 02:37:35 2022: BS 3218 completed
Wed Feb 16 02:37:45 2022: BS 3219 completed
Wed Feb 16 02:37:54 2022: BS 3220 completed
Wed Feb 16 02:38:03 2022: BS 3221 completed
Wed Feb 16 02:38:12 2022: BS 3222 completed
Wed Feb 16 02:38:21 2022: BS 3223 completed
Wed Feb 16 02:38:30 2022: BS 3224 completed
Wed Feb 16 02:38:39 2022: BS 3225 completed
Wed Feb 16 02:38:49 2022: BS 3226 completed
Wed Feb 16 02:38:58 2022: BS 3227 completed
Wed Feb 16 02:39:07 2022: BS 3228 completed
Wed Feb 16 02:39:16 2022: BS 3229 completed
Wed Feb 16 02:39:25 2022: BS 3230 completed
Wed Feb 16 02:39:34 2022: BS 3231 completed
Wed Feb 16 02:39:43 2022: BS 3232 completed
Wed Feb 16 02:39:53 2022: BS 3233 completed
Wed Feb 16 02:40:02 2022: BS 3234 completed
Wed Feb 16 02:40:11 2022: BS 3235 completed
Wed Feb 16 02:40:20 2022: BS 3236 completed
Wed Feb 16 02:40:29 2022: BS 3237 completed
Wed Feb 16 02:40:38 2022: BS 3238 completed
Wed Feb 16 02:40:47 2022: BS 3239 completed
Wed Feb 16 02:40:57 2022: BS 3240 completed
Wed Feb 16 02:41:06 2022: BS 3241 completed
Wed Feb 16 02:41:15 2022: BS 3242 completed
Wed Feb 16 02:41:24 2022: BS 3243 completed
Wed Feb 16 02:41:33 2022: BS 3244 completed
Wed Feb 16 02:41:42 2022: BS 3245 completed
Wed Feb 16 02:41:51 2022: BS 3246 completed
Wed Feb 16 02:42:01 2022: BS 3247 completed
Wed Feb 16 02:42:10 2022: BS 3248 completed
Wed Feb 16 02:42:19 2022: BS 3249 completed
Wed Feb 16 02:42:28 2022: BS 3250 completed
Wed Feb 16 02:42:37 2022: BS 3251 completed
Wed Feb 16 02:42:46 2022: BS 3252 completed
Wed Feb 16 02:42:55 2022: BS 3253 completed
Wed Feb 16 02:43:05 2022: BS 3254 completed
Wed Feb 16 02:43:14 2022: BS 3255 completed
Wed Feb 16 02:43:23 2022: BS 3256 completed
Wed Feb 16 02:43:32 2022: BS 3257 completed
Wed Feb 16 02:43:41 2022: BS 3258 completed
Wed Feb 16 02:43:50 2022: BS 3259 completed
Wed Feb 16 02:43:59 2022: BS 3260 completed
Wed Feb 16 02:44:09 2022: BS 3261 completed
Wed Feb 16 02:44:18 2022: BS 3262 completed
Wed Feb 16 02:44:27 2022: BS 3263 completed
Wed Feb 16 02:44:36 2022: BS 3264 completed
Wed Feb 16 02:44:45 2022: BS 3265 completed
Wed Feb 16 02:44:54 2022: BS 3266 completed
Wed Feb 16 02:45:03 2022: BS 3267 completed
Wed Feb 16 02:45:13 2022: BS 3268 completed
Wed Feb 16 02:45:22 2022: BS 3269 completed
Wed Feb 16 02:45:31 2022: BS 3270 completed
Wed Feb 16 02:45:40 2022: BS 3271 completed
Wed Feb 16 02:45:49 2022: BS 3272 completed
Wed Feb 16 02:45:58 2022: BS 3273 completed
Wed Feb 16 02:46:07 2022: BS 3274 completed
Wed Feb 16 02:46:17 2022: BS 3275 completed
Wed Feb 16 02:46:26 2022: BS 3276 completed
Wed Feb 16 02:46:35 2022: BS 3277 completed
Wed Feb 16 02:46:44 2022: BS 3278 completed
Wed Feb 16 02:46:53 2022: BS 3279 completed
Wed Feb 16 02:47:02 2022: BS 3280 completed
Wed Feb 16 02:47:11 2022: BS 3281 completed
Wed Feb 16 02:47:21 2022: BS 3282 completed
Wed Feb 16 02:47:30 2022: BS 3283 completed
Wed Feb 16 02:47:39 2022: BS 3284 completed
Wed Feb 16 02:47:48 2022: BS 3285 completed
Wed Feb 16 02:47:57 2022: BS 3286 completed
Wed Feb 16 02:48:06 2022: BS 3287 completed
Wed Feb 16 02:48:15 2022: BS 3288 completed
Wed Feb 16 02:48:25 2022: BS 3289 completed
Wed Feb 16 02:48:34 2022: BS 3290 completed
Wed Feb 16 02:48:43 2022: BS 3291 completed
Wed Feb 16 02:48:52 2022: BS 3292 completed
Wed Feb 16 02:49:01 2022: BS 3293 completed
Wed Feb 16 02:49:10 2022: BS 3294 completed
Wed Feb 16 02:49:19 2022: BS 3295 completed
Wed Feb 16 02:49:29 2022: BS 3296 completed
Wed Feb 16 02:49:38 2022: BS 3297 completed
Wed Feb 16 02:49:47 2022: BS 3298 completed
Wed Feb 16 02:49:56 2022: BS 3299 completed
Wed Feb 16 02:50:05 2022: BS 3300 completed
Wed Feb 16 02:50:14 2022: BS 3301 completed
Wed Feb 16 02:50:23 2022: BS 3302 completed
Wed Feb 16 02:50:33 2022: BS 3303 completed
Wed Feb 16 02:50:42 2022: BS 3304 completed
Wed Feb 16 02:50:51 2022: BS 3305 completed
Wed Feb 16 02:51:00 2022: BS 3306 completed
Wed Feb 16 02:51:09 2022: BS 3307 completed
Wed Feb 16 02:51:18 2022: BS 3308 completed
Wed Feb 16 02:51:27 2022: BS 3309 completed
Wed Feb 16 02:51:37 2022: BS 3310 completed
Wed Feb 16 02:51:46 2022: BS 3311 completed
Wed Feb 16 02:51:55 2022: BS 3312 completed
Wed Feb 16 02:52:04 2022: BS 3313 completed
Wed Feb 16 02:52:13 2022: BS 3314 completed
Wed Feb 16 02:52:22 2022: BS 3315 completed
Wed Feb 16 02:52:31 2022: BS 3316 completed
Wed Feb 16 02:52:41 2022: BS 3317 completed
Wed Feb 16 02:52:50 2022: BS 3318 completed
Wed Feb 16 02:52:59 2022: BS 3319 completed
Wed Feb 16 02:53:08 2022: BS 3320 completed
Wed Feb 16 02:53:17 2022: BS 3321 completed
Wed Feb 16 02:53:26 2022: BS 3322 completed
Wed Feb 16 02:53:35 2022: BS 3323 completed
Wed Feb 16 02:53:45 2022: BS 3324 completed
Wed Feb 16 02:53:54 2022: BS 3325 completed
Wed Feb 16 02:54:03 2022: BS 3326 completed
Wed Feb 16 02:54:12 2022: BS 3327 completed
Wed Feb 16 02:54:21 2022: BS 3328 completed
Wed Feb 16 02:54:30 2022: BS 3329 completed
Wed Feb 16 02:54:39 2022: BS 3330 completed
Wed Feb 16 02:54:49 2022: BS 3331 completed
Wed Feb 16 02:54:58 2022: BS 3332 completed
Wed Feb 16 02:55:07 2022: BS 3333 completed
Wed Feb 16 02:55:16 2022: BS 3334 completed
Wed Feb 16 02:55:25 2022: BS 3335 completed
Wed Feb 16 02:55:34 2022: BS 3336 completed
Wed Feb 16 02:55:43 2022: BS 3337 completed
Wed Feb 16 02:55:53 2022: BS 3338 completed
Wed Feb 16 02:56:02 2022: BS 3339 completed
Wed Feb 16 02:56:11 2022: BS 3340 completed
Wed Feb 16 02:56:20 2022: BS 3341 completed
Wed Feb 16 02:56:29 2022: BS 3342 completed
Wed Feb 16 02:56:38 2022: BS 3343 completed
Wed Feb 16 02:56:47 2022: BS 3344 completed
Wed Feb 16 02:56:57 2022: BS 3345 completed
Wed Feb 16 02:57:06 2022: BS 3346 completed
Wed Feb 16 02:57:15 2022: BS 3347 completed
Wed Feb 16 02:57:24 2022: BS 3348 completed
Wed Feb 16 02:57:33 2022: BS 3349 completed
Wed Feb 16 02:57:42 2022: BS 3350 completed
Wed Feb 16 02:57:51 2022: BS 3351 completed
Wed Feb 16 02:58:01 2022: BS 3352 completed
Wed Feb 16 02:58:10 2022: BS 3353 completed
Wed Feb 16 02:58:19 2022: BS 3354 completed
Wed Feb 16 02:58:28 2022: BS 3355 completed
Wed Feb 16 02:58:37 2022: BS 3356 completed
Wed Feb 16 02:58:46 2022: BS 3357 completed
Wed Feb 16 02:58:55 2022: BS 3358 completed
Wed Feb 16 02:59:05 2022: BS 3359 completed
Wed Feb 16 02:59:14 2022: BS 3360 completed
Wed Feb 16 02:59:23 2022: BS 3361 completed
Wed Feb 16 02:59:32 2022: BS 3362 completed
Wed Feb 16 02:59:41 2022: BS 3363 completed
Wed Feb 16 02:59:50 2022: BS 3364 completed
Wed Feb 16 02:59:59 2022: BS 3365 completed
Wed Feb 16 03:00:09 2022: BS 3366 completed
Wed Feb 16 03:00:18 2022: BS 3367 completed
Wed Feb 16 03:00:27 2022: BS 3368 completed
Wed Feb 16 03:00:36 2022: BS 3369 completed
Wed Feb 16 03:00:45 2022: BS 3370 completed
Wed Feb 16 03:00:54 2022: BS 3371 completed
Wed Feb 16 03:01:03 2022: BS 3372 completed
Wed Feb 16 03:01:13 2022: BS 3373 completed
Wed Feb 16 03:01:22 2022: BS 3374 completed
Wed Feb 16 03:01:31 2022: BS 3375 completed
Wed Feb 16 03:01:40 2022: BS 3376 completed
Wed Feb 16 03:01:49 2022: BS 3377 completed
Wed Feb 16 03:01:58 2022: BS 3378 completed
Wed Feb 16 03:02:07 2022: BS 3379 completed
Wed Feb 16 03:02:17 2022: BS 3380 completed
Wed Feb 16 03:02:26 2022: BS 3381 completed
Wed Feb 16 03:02:35 2022: BS 3382 completed
Wed Feb 16 03:02:44 2022: BS 3383 completed
Wed Feb 16 03:02:53 2022: BS 3384 completed
Wed Feb 16 03:03:02 2022: BS 3385 completed
Wed Feb 16 03:03:11 2022: BS 3386 completed
Wed Feb 16 03:03:21 2022: BS 3387 completed
Wed Feb 16 03:03:30 2022: BS 3388 completed
Wed Feb 16 03:03:39 2022: BS 3389 completed
Wed Feb 16 03:03:48 2022: BS 3390 completed
Wed Feb 16 03:03:57 2022: BS 3391 completed
Wed Feb 16 03:04:06 2022: BS 3392 completed
Wed Feb 16 03:04:15 2022: BS 3393 completed
Wed Feb 16 03:04:25 2022: BS 3394 completed
Wed Feb 16 03:04:34 2022: BS 3395 completed
Wed Feb 16 03:04:43 2022: BS 3396 completed
Wed Feb 16 03:04:52 2022: BS 3397 completed
Wed Feb 16 03:05:01 2022: BS 3398 completed
Wed Feb 16 03:05:10 2022: BS 3399 completed
Wed Feb 16 03:05:19 2022: BS 3400 completed
Wed Feb 16 03:05:29 2022: BS 3401 completed
Wed Feb 16 03:05:38 2022: BS 3402 completed
Wed Feb 16 03:05:47 2022: BS 3403 completed
Wed Feb 16 03:05:56 2022: BS 3404 completed
Wed Feb 16 03:06:05 2022: BS 3405 completed
Wed Feb 16 03:06:14 2022: BS 3406 completed
Wed Feb 16 03:06:23 2022: BS 3407 completed
Wed Feb 16 03:06:33 2022: BS 3408 completed
Wed Feb 16 03:06:42 2022: BS 3409 completed
Wed Feb 16 03:06:51 2022: BS 3410 completed
Wed Feb 16 03:07:00 2022: BS 3411 completed
Wed Feb 16 03:07:09 2022: BS 3412 completed
Wed Feb 16 03:07:18 2022: BS 3413 completed
Wed Feb 16 03:07:27 2022: BS 3414 completed
Wed Feb 16 03:07:37 2022: BS 3415 completed
Wed Feb 16 03:07:46 2022: BS 3416 completed
Wed Feb 16 03:07:55 2022: BS 3417 completed
Wed Feb 16 03:08:04 2022: BS 3418 completed
Wed Feb 16 03:08:13 2022: BS 3419 completed
Wed Feb 16 03:08:22 2022: BS 3420 completed
Wed Feb 16 03:08:31 2022: BS 3421 completed
Wed Feb 16 03:08:41 2022: BS 3422 completed
Wed Feb 16 03:08:50 2022: BS 3423 completed
Wed Feb 16 03:08:59 2022: BS 3424 completed
Wed Feb 16 03:09:08 2022: BS 3425 completed
Wed Feb 16 03:09:17 2022: BS 3426 completed
Wed Feb 16 03:09:26 2022: BS 3427 completed
Wed Feb 16 03:09:35 2022: BS 3428 completed
Wed Feb 16 03:09:45 2022: BS 3429 completed
Wed Feb 16 03:09:54 2022: BS 3430 completed
Wed Feb 16 03:10:03 2022: BS 3431 completed
Wed Feb 16 03:10:12 2022: BS 3432 completed
Wed Feb 16 03:10:21 2022: BS 3433 completed
Wed Feb 16 03:10:30 2022: BS 3434 completed
Wed Feb 16 03:10:39 2022: BS 3435 completed
Wed Feb 16 03:10:49 2022: BS 3436 completed
Wed Feb 16 03:10:58 2022: BS 3437 completed
Wed Feb 16 03:11:07 2022: BS 3438 completed
Wed Feb 16 03:11:16 2022: BS 3439 completed
Wed Feb 16 03:11:25 2022: BS 3440 completed
Wed Feb 16 03:11:34 2022: BS 3441 completed
Wed Feb 16 03:11:43 2022: BS 3442 completed
Wed Feb 16 03:11:53 2022: BS 3443 completed
Wed Feb 16 03:12:02 2022: BS 3444 completed
Wed Feb 16 03:12:11 2022: BS 3445 completed
Wed Feb 16 03:12:20 2022: BS 3446 completed
Wed Feb 16 03:12:29 2022: BS 3447 completed
Wed Feb 16 03:12:38 2022: BS 3448 completed
Wed Feb 16 03:12:47 2022: BS 3449 completed
Wed Feb 16 03:12:57 2022: BS 3450 completed
Wed Feb 16 03:13:06 2022: BS 3451 completed
Wed Feb 16 03:13:15 2022: BS 3452 completed
Wed Feb 16 03:13:24 2022: BS 3453 completed
Wed Feb 16 03:13:33 2022: BS 3454 completed
Wed Feb 16 03:13:42 2022: BS 3455 completed
Wed Feb 16 03:13:51 2022: BS 3456 completed
Wed Feb 16 03:14:01 2022: BS 3457 completed
Wed Feb 16 03:14:10 2022: BS 3458 completed
Wed Feb 16 03:14:19 2022: BS 3459 completed
Wed Feb 16 03:14:28 2022: BS 3460 completed
Wed Feb 16 03:14:37 2022: BS 3461 completed
Wed Feb 16 03:14:46 2022: BS 3462 completed
Wed Feb 16 03:14:55 2022: BS 3463 completed
Wed Feb 16 03:15:05 2022: BS 3464 completed
Wed Feb 16 03:15:14 2022: BS 3465 completed
Wed Feb 16 03:15:23 2022: BS 3466 completed
Wed Feb 16 03:15:32 2022: BS 3467 completed
Wed Feb 16 03:15:41 2022: BS 3468 completed
Wed Feb 16 03:15:50 2022: BS 3469 completed
Wed Feb 16 03:15:59 2022: BS 3470 completed
Wed Feb 16 03:16:09 2022: BS 3471 completed
Wed Feb 16 03:16:18 2022: BS 3472 completed
Wed Feb 16 03:16:27 2022: BS 3473 completed
Wed Feb 16 03:16:36 2022: BS 3474 completed
Wed Feb 16 03:16:45 2022: BS 3475 completed
Wed Feb 16 03:16:54 2022: BS 3476 completed
Wed Feb 16 03:17:03 2022: BS 3477 completed
Wed Feb 16 03:17:13 2022: BS 3478 completed
Wed Feb 16 03:17:22 2022: BS 3479 completed
Wed Feb 16 03:17:31 2022: BS 3480 completed
Wed Feb 16 03:17:40 2022: BS 3481 completed
Wed Feb 16 03:17:49 2022: BS 3482 completed
Wed Feb 16 03:17:58 2022: BS 3483 completed
Wed Feb 16 03:18:07 2022: BS 3484 completed
Wed Feb 16 03:18:17 2022: BS 3485 completed
Wed Feb 16 03:18:26 2022: BS 3486 completed
Wed Feb 16 03:18:35 2022: BS 3487 completed
Wed Feb 16 03:18:44 2022: BS 3488 completed
Wed Feb 16 03:18:53 2022: BS 3489 completed
Wed Feb 16 03:19:02 2022: BS 3490 completed
Wed Feb 16 03:19:11 2022: BS 3491 completed
Wed Feb 16 03:19:21 2022: BS 3492 completed
Wed Feb 16 03:19:30 2022: BS 3493 completed
Wed Feb 16 03:19:39 2022: BS 3494 completed
Wed Feb 16 03:19:48 2022: BS 3495 completed
Wed Feb 16 03:19:57 2022: BS 3496 completed
Wed Feb 16 03:20:06 2022: BS 3497 completed
Wed Feb 16 03:20:15 2022: BS 3498 completed
Wed Feb 16 03:20:25 2022: BS 3499 completed
Wed Feb 16 03:20:34 2022: BS 3500 completed
Wed Feb 16 03:20:43 2022: BS 3501 completed
Wed Feb 16 03:20:52 2022: BS 3502 completed
Wed Feb 16 03:21:01 2022: BS 3503 completed
Wed Feb 16 03:21:10 2022: BS 3504 completed
Wed Feb 16 03:21:19 2022: BS 3505 completed
Wed Feb 16 03:21:29 2022: BS 3506 completed
Wed Feb 16 03:21:38 2022: BS 3507 completed
Wed Feb 16 03:21:47 2022: BS 3508 completed
Wed Feb 16 03:21:56 2022: BS 3509 completed
Wed Feb 16 03:22:05 2022: BS 3510 completed
Wed Feb 16 03:22:14 2022: BS 3511 completed
Wed Feb 16 03:22:23 2022: BS 3512 completed
Wed Feb 16 03:22:33 2022: BS 3513 completed
Wed Feb 16 03:22:42 2022: BS 3514 completed
Wed Feb 16 03:22:51 2022: BS 3515 completed
Wed Feb 16 03:23:00 2022: BS 3516 completed
Wed Feb 16 03:23:09 2022: BS 3517 completed
Wed Feb 16 03:23:18 2022: BS 3518 completed
Wed Feb 16 03:23:27 2022: BS 3519 completed
Wed Feb 16 03:23:37 2022: BS 3520 completed
Wed Feb 16 03:23:46 2022: BS 3521 completed
Wed Feb 16 03:23:55 2022: BS 3522 completed
Wed Feb 16 03:24:04 2022: BS 3523 completed
Wed Feb 16 03:24:13 2022: BS 3524 completed
Wed Feb 16 03:24:22 2022: BS 3525 completed
Wed Feb 16 03:24:31 2022: BS 3526 completed
Wed Feb 16 03:24:41 2022: BS 3527 completed
Wed Feb 16 03:24:50 2022: BS 3528 completed
Wed Feb 16 03:24:59 2022: BS 3529 completed
Wed Feb 16 03:25:08 2022: BS 3530 completed
Wed Feb 16 03:25:17 2022: BS 3531 completed
Wed Feb 16 03:25:26 2022: BS 3532 completed
Wed Feb 16 03:25:35 2022: BS 3533 completed
Wed Feb 16 03:25:45 2022: BS 3534 completed
Wed Feb 16 03:25:54 2022: BS 3535 completed
Wed Feb 16 03:26:03 2022: BS 3536 completed
Wed Feb 16 03:26:12 2022: BS 3537 completed
Wed Feb 16 03:26:21 2022: BS 3538 completed
Wed Feb 16 03:26:30 2022: BS 3539 completed
Wed Feb 16 03:26:39 2022: BS 3540 completed
Wed Feb 16 03:26:49 2022: BS 3541 completed
Wed Feb 16 03:26:58 2022: BS 3542 completed
Wed Feb 16 03:27:07 2022: BS 3543 completed
Wed Feb 16 03:27:16 2022: BS 3544 completed
Wed Feb 16 03:27:25 2022: BS 3545 completed
Wed Feb 16 03:27:34 2022: BS 3546 completed
Wed Feb 16 03:27:43 2022: BS 3547 completed
Wed Feb 16 03:27:53 2022: BS 3548 completed
Wed Feb 16 03:28:02 2022: BS 3549 completed
Wed Feb 16 03:28:11 2022: BS 3550 completed
Wed Feb 16 03:28:20 2022: BS 3551 completed
Wed Feb 16 03:28:29 2022: BS 3552 completed
Wed Feb 16 03:28:38 2022: BS 3553 completed
Wed Feb 16 03:28:47 2022: BS 3554 completed
Wed Feb 16 03:28:57 2022: BS 3555 completed
Wed Feb 16 03:29:06 2022: BS 3556 completed
Wed Feb 16 03:29:15 2022: BS 3557 completed
Wed Feb 16 03:29:24 2022: BS 3558 completed
Wed Feb 16 03:29:33 2022: BS 3559 completed
Wed Feb 16 03:29:42 2022: BS 3560 completed
Wed Feb 16 03:29:51 2022: BS 3561 completed
Wed Feb 16 03:30:01 2022: BS 3562 completed
Wed Feb 16 03:30:10 2022: BS 3563 completed
Wed Feb 16 03:30:19 2022: BS 3564 completed
Wed Feb 16 03:30:28 2022: BS 3565 completed
Wed Feb 16 03:30:37 2022: BS 3566 completed
Wed Feb 16 03:30:46 2022: BS 3567 completed
Wed Feb 16 03:30:55 2022: BS 3568 completed
Wed Feb 16 03:31:05 2022: BS 3569 completed
Wed Feb 16 03:31:14 2022: BS 3570 completed
Wed Feb 16 03:31:23 2022: BS 3571 completed
Wed Feb 16 03:31:32 2022: BS 3572 completed
Wed Feb 16 03:31:41 2022: BS 3573 completed
Wed Feb 16 03:31:50 2022: BS 3574 completed
Wed Feb 16 03:31:59 2022: BS 3575 completed
Wed Feb 16 03:32:09 2022: BS 3576 completed
Wed Feb 16 03:32:18 2022: BS 3577 completed
Wed Feb 16 03:32:27 2022: BS 3578 completed
Wed Feb 16 03:32:36 2022: BS 3579 completed
Wed Feb 16 03:32:45 2022: BS 3580 completed
Wed Feb 16 03:32:54 2022: BS 3581 completed
Wed Feb 16 03:33:03 2022: BS 3582 completed
Wed Feb 16 03:33:13 2022: BS 3583 completed
Wed Feb 16 03:33:22 2022: BS 3584 completed
Wed Feb 16 03:33:31 2022: BS 3585 completed
Wed Feb 16 03:33:40 2022: BS 3586 completed
Wed Feb 16 03:33:49 2022: BS 3587 completed
Wed Feb 16 03:33:58 2022: BS 3588 completed
Wed Feb 16 03:34:07 2022: BS 3589 completed
Wed Feb 16 03:34:17 2022: BS 3590 completed
Wed Feb 16 03:34:26 2022: BS 3591 completed
Wed Feb 16 03:34:35 2022: BS 3592 completed
Wed Feb 16 03:34:44 2022: BS 3593 completed
Wed Feb 16 03:34:53 2022: BS 3594 completed
Wed Feb 16 03:35:02 2022: BS 3595 completed
Wed Feb 16 03:35:11 2022: BS 3596 completed
Wed Feb 16 03:35:21 2022: BS 3597 completed
Wed Feb 16 03:35:30 2022: BS 3598 completed
Wed Feb 16 03:35:39 2022: BS 3599 completed
Wed Feb 16 03:35:48 2022: BS 3600 completed
Wed Feb 16 03:35:57 2022: BS 3601 completed
Wed Feb 16 03:36:06 2022: BS 3602 completed
Wed Feb 16 03:36:15 2022: BS 3603 completed
Wed Feb 16 03:36:25 2022: BS 3604 completed
Wed Feb 16 03:36:34 2022: BS 3605 completed
Wed Feb 16 03:36:43 2022: BS 3606 completed
Wed Feb 16 03:36:52 2022: BS 3607 completed
Wed Feb 16 03:37:01 2022: BS 3608 completed
Wed Feb 16 03:37:10 2022: BS 3609 completed
Wed Feb 16 03:37:19 2022: BS 3610 completed
Wed Feb 16 03:37:29 2022: BS 3611 completed
Wed Feb 16 03:37:38 2022: BS 3612 completed
Wed Feb 16 03:37:47 2022: BS 3613 completed
Wed Feb 16 03:37:56 2022: BS 3614 completed
Wed Feb 16 03:38:05 2022: BS 3615 completed
Wed Feb 16 03:38:14 2022: BS 3616 completed
Wed Feb 16 03:38:23 2022: BS 3617 completed
Wed Feb 16 03:38:33 2022: BS 3618 completed
Wed Feb 16 03:38:42 2022: BS 3619 completed
Wed Feb 16 03:38:51 2022: BS 3620 completed
Wed Feb 16 03:39:00 2022: BS 3621 completed
Wed Feb 16 03:39:09 2022: BS 3622 completed
Wed Feb 16 03:39:18 2022: BS 3623 completed
Wed Feb 16 03:39:27 2022: BS 3624 completed
Wed Feb 16 03:39:37 2022: BS 3625 completed
Wed Feb 16 03:39:46 2022: BS 3626 completed
Wed Feb 16 03:39:55 2022: BS 3627 completed
Wed Feb 16 03:40:04 2022: BS 3628 completed
Wed Feb 16 03:40:13 2022: BS 3629 completed
Wed Feb 16 03:40:22 2022: BS 3630 completed
Wed Feb 16 03:40:31 2022: BS 3631 completed
Wed Feb 16 03:40:41 2022: BS 3632 completed
Wed Feb 16 03:40:50 2022: BS 3633 completed
Wed Feb 16 03:40:59 2022: BS 3634 completed
Wed Feb 16 03:41:08 2022: BS 3635 completed
Wed Feb 16 03:41:17 2022: BS 3636 completed
Wed Feb 16 03:41:26 2022: BS 3637 completed
Wed Feb 16 03:41:35 2022: BS 3638 completed
Wed Feb 16 03:41:45 2022: BS 3639 completed
Wed Feb 16 03:41:54 2022: BS 3640 completed
Wed Feb 16 03:42:03 2022: BS 3641 completed
Wed Feb 16 03:42:12 2022: BS 3642 completed
Wed Feb 16 03:42:21 2022: BS 3643 completed
Wed Feb 16 03:42:30 2022: BS 3644 completed
Wed Feb 16 03:42:39 2022: BS 3645 completed
Wed Feb 16 03:42:49 2022: BS 3646 completed
Wed Feb 16 03:42:58 2022: BS 3647 completed
Wed Feb 16 03:43:07 2022: BS 3648 completed
Wed Feb 16 03:43:16 2022: BS 3649 completed
Wed Feb 16 03:43:25 2022: BS 3650 completed
Wed Feb 16 03:43:34 2022: BS 3651 completed
Wed Feb 16 03:43:43 2022: BS 3652 completed
Wed Feb 16 03:43:53 2022: BS 3653 completed
Wed Feb 16 03:44:02 2022: BS 3654 completed
Wed Feb 16 03:44:11 2022: BS 3655 completed
Wed Feb 16 03:44:20 2022: BS 3656 completed
Wed Feb 16 03:44:29 2022: BS 3657 completed
Wed Feb 16 03:44:38 2022: BS 3658 completed
Wed Feb 16 03:44:47 2022: BS 3659 completed
Wed Feb 16 03:44:57 2022: BS 3660 completed
Wed Feb 16 03:45:06 2022: BS 3661 completed
Wed Feb 16 03:45:15 2022: BS 3662 completed
Wed Feb 16 03:45:24 2022: BS 3663 completed
Wed Feb 16 03:45:33 2022: BS 3664 completed
Wed Feb 16 03:45:42 2022: BS 3665 completed
Wed Feb 16 03:45:51 2022: BS 3666 completed
Wed Feb 16 03:46:01 2022: BS 3667 completed
Wed Feb 16 03:46:10 2022: BS 3668 completed
Wed Feb 16 03:46:19 2022: BS 3669 completed
Wed Feb 16 03:46:28 2022: BS 3670 completed
Wed Feb 16 03:46:37 2022: BS 3671 completed
Wed Feb 16 03:46:46 2022: BS 3672 completed
Wed Feb 16 03:46:55 2022: BS 3673 completed
Wed Feb 16 03:47:05 2022: BS 3674 completed
Wed Feb 16 03:47:14 2022: BS 3675 completed
Wed Feb 16 03:47:23 2022: BS 3676 completed
Wed Feb 16 03:47:32 2022: BS 3677 completed
Wed Feb 16 03:47:41 2022: BS 3678 completed
Wed Feb 16 03:47:50 2022: BS 3679 completed
Wed Feb 16 03:47:59 2022: BS 3680 completed
Wed Feb 16 03:48:09 2022: BS 3681 completed
Wed Feb 16 03:48:18 2022: BS 3682 completed
Wed Feb 16 03:48:27 2022: BS 3683 completed
Wed Feb 16 03:48:36 2022: BS 3684 completed
Wed Feb 16 03:48:45 2022: BS 3685 completed
Wed Feb 16 03:48:54 2022: BS 3686 completed
Wed Feb 16 03:49:03 2022: BS 3687 completed
Wed Feb 16 03:49:13 2022: BS 3688 completed
Wed Feb 16 03:49:22 2022: BS 3689 completed
Wed Feb 16 03:49:31 2022: BS 3690 completed
Wed Feb 16 03:49:40 2022: BS 3691 completed
Wed Feb 16 03:49:49 2022: BS 3692 completed
Wed Feb 16 03:49:58 2022: BS 3693 completed
Wed Feb 16 03:50:07 2022: BS 3694 completed
Wed Feb 16 03:50:17 2022: BS 3695 completed
Wed Feb 16 03:50:26 2022: BS 3696 completed
Wed Feb 16 03:50:35 2022: BS 3697 completed
Wed Feb 16 03:50:44 2022: BS 3698 completed
Wed Feb 16 03:50:53 2022: BS 3699 completed
Wed Feb 16 03:51:02 2022: BS 3700 completed
Wed Feb 16 03:51:11 2022: BS 3701 completed
Wed Feb 16 03:51:21 2022: BS 3702 completed
Wed Feb 16 03:51:30 2022: BS 3703 completed
Wed Feb 16 03:51:39 2022: BS 3704 completed
Wed Feb 16 03:51:48 2022: BS 3705 completed
Wed Feb 16 03:51:57 2022: BS 3706 completed
Wed Feb 16 03:52:06 2022: BS 3707 completed
Wed Feb 16 03:52:15 2022: BS 3708 completed
Wed Feb 16 03:52:25 2022: BS 3709 completed
Wed Feb 16 03:52:34 2022: BS 3710 completed
Wed Feb 16 03:52:43 2022: BS 3711 completed
Wed Feb 16 03:52:52 2022: BS 3712 completed
Wed Feb 16 03:53:01 2022: BS 3713 completed
Wed Feb 16 03:53:10 2022: BS 3714 completed
Wed Feb 16 03:53:19 2022: BS 3715 completed
Wed Feb 16 03:53:29 2022: BS 3716 completed
Wed Feb 16 03:53:38 2022: BS 3717 completed
Wed Feb 16 03:53:47 2022: BS 3718 completed
Wed Feb 16 03:53:56 2022: BS 3719 completed
Wed Feb 16 03:54:05 2022: BS 3720 completed
Wed Feb 16 03:54:14 2022: BS 3721 completed
Wed Feb 16 03:54:23 2022: BS 3722 completed
Wed Feb 16 03:54:33 2022: BS 3723 completed
Wed Feb 16 03:54:42 2022: BS 3724 completed
Wed Feb 16 03:54:51 2022: BS 3725 completed
Wed Feb 16 03:55:00 2022: BS 3726 completed
Wed Feb 16 03:55:09 2022: BS 3727 completed
Wed Feb 16 03:55:18 2022: BS 3728 completed
Wed Feb 16 03:55:27 2022: BS 3729 completed
Wed Feb 16 03:55:37 2022: BS 3730 completed
Wed Feb 16 03:55:46 2022: BS 3731 completed
Wed Feb 16 03:55:55 2022: BS 3732 completed
Wed Feb 16 03:56:04 2022: BS 3733 completed
Wed Feb 16 03:56:13 2022: BS 3734 completed
Wed Feb 16 03:56:22 2022: BS 3735 completed
Wed Feb 16 03:56:31 2022: BS 3736 completed
Wed Feb 16 03:56:41 2022: BS 3737 completed
Wed Feb 16 03:56:50 2022: BS 3738 completed
Wed Feb 16 03:56:59 2022: BS 3739 completed
Wed Feb 16 03:57:08 2022: BS 3740 completed
Wed Feb 16 03:57:17 2022: BS 3741 completed
Wed Feb 16 03:57:26 2022: BS 3742 completed
Wed Feb 16 03:57:35 2022: BS 3743 completed
Wed Feb 16 03:57:45 2022: BS 3744 completed
Wed Feb 16 03:57:54 2022: BS 3745 completed
Wed Feb 16 03:58:03 2022: BS 3746 completed
Wed Feb 16 03:58:12 2022: BS 3747 completed
Wed Feb 16 03:58:21 2022: BS 3748 completed
Wed Feb 16 03:58:30 2022: BS 3749 completed
Wed Feb 16 03:58:39 2022: BS 3750 completed
Wed Feb 16 03:58:49 2022: BS 3751 completed
Wed Feb 16 03:58:58 2022: BS 3752 completed
Wed Feb 16 03:59:07 2022: BS 3753 completed
Wed Feb 16 03:59:16 2022: BS 3754 completed
Wed Feb 16 03:59:25 2022: BS 3755 completed
Wed Feb 16 03:59:34 2022: BS 3756 completed
Wed Feb 16 03:59:43 2022: BS 3757 completed
Wed Feb 16 03:59:53 2022: BS 3758 completed
Wed Feb 16 04:00:02 2022: BS 3759 completed
Wed Feb 16 04:00:11 2022: BS 3760 completed
Wed Feb 16 04:00:20 2022: BS 3761 completed
Wed Feb 16 04:00:29 2022: BS 3762 completed
Wed Feb 16 04:00:38 2022: BS 3763 completed
Wed Feb 16 04:00:47 2022: BS 3764 completed
Wed Feb 16 04:00:57 2022: BS 3765 completed
Wed Feb 16 04:01:06 2022: BS 3766 completed
Wed Feb 16 04:01:15 2022: BS 3767 completed
Wed Feb 16 04:01:24 2022: BS 3768 completed
Wed Feb 16 04:01:33 2022: BS 3769 completed
Wed Feb 16 04:01:42 2022: BS 3770 completed
Wed Feb 16 04:01:51 2022: BS 3771 completed
Wed Feb 16 04:02:01 2022: BS 3772 completed
Wed Feb 16 04:02:10 2022: BS 3773 completed
Wed Feb 16 04:02:19 2022: BS 3774 completed
Wed Feb 16 04:02:28 2022: BS 3775 completed
Wed Feb 16 04:02:37 2022: BS 3776 completed
Wed Feb 16 04:02:46 2022: BS 3777 completed
Wed Feb 16 04:02:55 2022: BS 3778 completed
Wed Feb 16 04:03:05 2022: BS 3779 completed
Wed Feb 16 04:03:14 2022: BS 3780 completed
Wed Feb 16 04:03:23 2022: BS 3781 completed
Wed Feb 16 04:03:32 2022: BS 3782 completed
Wed Feb 16 04:03:41 2022: BS 3783 completed
Wed Feb 16 04:03:50 2022: BS 3784 completed
Wed Feb 16 04:03:59 2022: BS 3785 completed
Wed Feb 16 04:04:09 2022: BS 3786 completed
Wed Feb 16 04:04:18 2022: BS 3787 completed
Wed Feb 16 04:04:27 2022: BS 3788 completed
Wed Feb 16 04:04:36 2022: BS 3789 completed
Wed Feb 16 04:04:45 2022: BS 3790 completed
Wed Feb 16 04:04:54 2022: BS 3791 completed
Wed Feb 16 04:05:03 2022: BS 3792 completed
Wed Feb 16 04:05:13 2022: BS 3793 completed
Wed Feb 16 04:05:22 2022: BS 3794 completed
Wed Feb 16 04:05:31 2022: BS 3795 completed
Wed Feb 16 04:05:40 2022: BS 3796 completed
Wed Feb 16 04:05:49 2022: BS 3797 completed
Wed Feb 16 04:05:58 2022: BS 3798 completed
Wed Feb 16 04:06:07 2022: BS 3799 completed
Wed Feb 16 04:06:17 2022: BS 3800 completed
Wed Feb 16 04:06:26 2022: BS 3801 completed
Wed Feb 16 04:06:35 2022: BS 3802 completed
Wed Feb 16 04:06:44 2022: BS 3803 completed
Wed Feb 16 04:06:53 2022: BS 3804 completed
Wed Feb 16 04:07:02 2022: BS 3805 completed
Wed Feb 16 04:07:11 2022: BS 3806 completed
Wed Feb 16 04:07:21 2022: BS 3807 completed
Wed Feb 16 04:07:30 2022: BS 3808 completed
Wed Feb 16 04:07:39 2022: BS 3809 completed
Wed Feb 16 04:07:48 2022: BS 3810 completed
Wed Feb 16 04:07:57 2022: BS 3811 completed
Wed Feb 16 04:08:06 2022: BS 3812 completed
Wed Feb 16 04:08:15 2022: BS 3813 completed
Wed Feb 16 04:08:25 2022: BS 3814 completed
Wed Feb 16 04:08:34 2022: BS 3815 completed
Wed Feb 16 04:08:43 2022: BS 3816 completed
Wed Feb 16 04:08:52 2022: BS 3817 completed
Wed Feb 16 04:09:01 2022: BS 3818 completed
Wed Feb 16 04:09:10 2022: BS 3819 completed
Wed Feb 16 04:09:19 2022: BS 3820 completed
Wed Feb 16 04:09:29 2022: BS 3821 completed
Wed Feb 16 04:09:38 2022: BS 3822 completed
Wed Feb 16 04:09:47 2022: BS 3823 completed
Wed Feb 16 04:09:56 2022: BS 3824 completed
Wed Feb 16 04:10:05 2022: BS 3825 completed
Wed Feb 16 04:10:14 2022: BS 3826 completed
Wed Feb 16 04:10:23 2022: BS 3827 completed
Wed Feb 16 04:10:33 2022: BS 3828 completed
Wed Feb 16 04:10:42 2022: BS 3829 completed
Wed Feb 16 04:10:51 2022: BS 3830 completed
Wed Feb 16 04:11:00 2022: BS 3831 completed
Wed Feb 16 04:11:09 2022: BS 3832 completed
Wed Feb 16 04:11:18 2022: BS 3833 completed
Wed Feb 16 04:11:27 2022: BS 3834 completed
Wed Feb 16 04:11:37 2022: BS 3835 completed
Wed Feb 16 04:11:46 2022: BS 3836 completed
Wed Feb 16 04:11:55 2022: BS 3837 completed
Wed Feb 16 04:12:04 2022: BS 3838 completed
Wed Feb 16 04:12:13 2022: BS 3839 completed
Wed Feb 16 04:12:22 2022: BS 3840 completed
Wed Feb 16 04:12:31 2022: BS 3841 completed
Wed Feb 16 04:12:41 2022: BS 3842 completed
Wed Feb 16 04:12:50 2022: BS 3843 completed
Wed Feb 16 04:12:59 2022: BS 3844 completed
Wed Feb 16 04:13:08 2022: BS 3845 completed
Wed Feb 16 04:13:17 2022: BS 3846 completed
Wed Feb 16 04:13:26 2022: BS 3847 completed
Wed Feb 16 04:13:35 2022: BS 3848 completed
Wed Feb 16 04:13:45 2022: BS 3849 completed
Wed Feb 16 04:13:54 2022: BS 3850 completed
Wed Feb 16 04:14:03 2022: BS 3851 completed
Wed Feb 16 04:14:12 2022: BS 3852 completed
Wed Feb 16 04:14:21 2022: BS 3853 completed
Wed Feb 16 04:14:30 2022: BS 3854 completed
Wed Feb 16 04:14:39 2022: BS 3855 completed
Wed Feb 16 04:14:49 2022: BS 3856 completed
Wed Feb 16 04:14:58 2022: BS 3857 completed
Wed Feb 16 04:15:07 2022: BS 3858 completed
Wed Feb 16 04:15:16 2022: BS 3859 completed
Wed Feb 16 04:15:25 2022: BS 3860 completed
Wed Feb 16 04:15:34 2022: BS 3861 completed
Wed Feb 16 04:15:43 2022: BS 3862 completed
Wed Feb 16 04:15:53 2022: BS 3863 completed
Wed Feb 16 04:16:02 2022: BS 3864 completed
Wed Feb 16 04:16:11 2022: BS 3865 completed
Wed Feb 16 04:16:20 2022: BS 3866 completed
Wed Feb 16 04:16:29 2022: BS 3867 completed
Wed Feb 16 04:16:38 2022: BS 3868 completed
Wed Feb 16 04:16:47 2022: BS 3869 completed
Wed Feb 16 04:16:57 2022: BS 3870 completed
Wed Feb 16 04:17:06 2022: BS 3871 completed
Wed Feb 16 04:17:15 2022: BS 3872 completed
Wed Feb 16 04:17:24 2022: BS 3873 completed
Wed Feb 16 04:17:33 2022: BS 3874 completed
Wed Feb 16 04:17:42 2022: BS 3875 completed
Wed Feb 16 04:17:51 2022: BS 3876 completed
Wed Feb 16 04:18:01 2022: BS 3877 completed
Wed Feb 16 04:18:10 2022: BS 3878 completed
Wed Feb 16 04:18:19 2022: BS 3879 completed
Wed Feb 16 04:18:28 2022: BS 3880 completed
Wed Feb 16 04:18:37 2022: BS 3881 completed
Wed Feb 16 04:18:46 2022: BS 3882 completed
Wed Feb 16 04:18:55 2022: BS 3883 completed
Wed Feb 16 04:19:05 2022: BS 3884 completed
Wed Feb 16 04:19:14 2022: BS 3885 completed
Wed Feb 16 04:19:23 2022: BS 3886 completed
Wed Feb 16 04:19:32 2022: BS 3887 completed
Wed Feb 16 04:19:41 2022: BS 3888 completed
Wed Feb 16 04:19:50 2022: BS 3889 completed
Wed Feb 16 04:19:59 2022: BS 3890 completed
Wed Feb 16 04:20:08 2022: BS 3891 completed
Wed Feb 16 04:20:18 2022: BS 3892 completed
Wed Feb 16 04:20:27 2022: BS 3893 completed
Wed Feb 16 04:20:36 2022: BS 3894 completed
Wed Feb 16 04:20:45 2022: BS 3895 completed
Wed Feb 16 04:20:54 2022: BS 3896 completed
Wed Feb 16 04:21:03 2022: BS 3897 completed
Wed Feb 16 04:21:12 2022: BS 3898 completed
Wed Feb 16 04:21:22 2022: BS 3899 completed
Wed Feb 16 04:21:31 2022: BS 3900 completed
Wed Feb 16 04:21:40 2022: BS 3901 completed
Wed Feb 16 04:21:49 2022: BS 3902 completed
Wed Feb 16 04:21:58 2022: BS 3903 completed
Wed Feb 16 04:22:07 2022: BS 3904 completed
Wed Feb 16 04:22:16 2022: BS 3905 completed
Wed Feb 16 04:22:26 2022: BS 3906 completed
Wed Feb 16 04:22:35 2022: BS 3907 completed
Wed Feb 16 04:22:44 2022: BS 3908 completed
Wed Feb 16 04:22:53 2022: BS 3909 completed
Wed Feb 16 04:23:02 2022: BS 3910 completed
Wed Feb 16 04:23:11 2022: BS 3911 completed
Wed Feb 16 04:23:20 2022: BS 3912 completed
Wed Feb 16 04:23:30 2022: BS 3913 completed
Wed Feb 16 04:23:39 2022: BS 3914 completed
Wed Feb 16 04:23:48 2022: BS 3915 completed
Wed Feb 16 04:23:57 2022: BS 3916 completed
Wed Feb 16 04:24:06 2022: BS 3917 completed
Wed Feb 16 04:24:15 2022: BS 3918 completed
Wed Feb 16 04:24:24 2022: BS 3919 completed
Wed Feb 16 04:24:34 2022: BS 3920 completed
Wed Feb 16 04:24:43 2022: BS 3921 completed
Wed Feb 16 04:24:52 2022: BS 3922 completed
Wed Feb 16 04:25:01 2022: BS 3923 completed
Wed Feb 16 04:25:10 2022: BS 3924 completed
Wed Feb 16 04:25:19 2022: BS 3925 completed
Wed Feb 16 04:25:28 2022: BS 3926 completed
Wed Feb 16 04:25:38 2022: BS 3927 completed
Wed Feb 16 04:25:47 2022: BS 3928 completed
Wed Feb 16 04:25:56 2022: BS 3929 completed
Wed Feb 16 04:26:05 2022: BS 3930 completed
Wed Feb 16 04:26:14 2022: BS 3931 completed
Wed Feb 16 04:26:23 2022: BS 3932 completed
Wed Feb 16 04:26:32 2022: BS 3933 completed
Wed Feb 16 04:26:42 2022: BS 3934 completed
Wed Feb 16 04:26:51 2022: BS 3935 completed
Wed Feb 16 04:27:00 2022: BS 3936 completed
Wed Feb 16 04:27:09 2022: BS 3937 completed
Wed Feb 16 04:27:18 2022: BS 3938 completed
Wed Feb 16 04:27:27 2022: BS 3939 completed
Wed Feb 16 04:27:36 2022: BS 3940 completed
Wed Feb 16 04:27:46 2022: BS 3941 completed
Wed Feb 16 04:27:55 2022: BS 3942 completed
Wed Feb 16 04:28:04 2022: BS 3943 completed
Wed Feb 16 04:28:13 2022: BS 3944 completed
Wed Feb 16 04:28:22 2022: BS 3945 completed
Wed Feb 16 04:28:31 2022: BS 3946 completed
Wed Feb 16 04:28:40 2022: BS 3947 completed
Wed Feb 16 04:28:50 2022: BS 3948 completed
Wed Feb 16 04:28:59 2022: BS 3949 completed
Wed Feb 16 04:29:08 2022: BS 3950 completed
Wed Feb 16 04:29:17 2022: BS 3951 completed
Wed Feb 16 04:29:26 2022: BS 3952 completed
Wed Feb 16 04:29:35 2022: BS 3953 completed
Wed Feb 16 04:29:44 2022: BS 3954 completed
Wed Feb 16 04:29:54 2022: BS 3955 completed
Wed Feb 16 04:30:03 2022: BS 3956 completed
Wed Feb 16 04:30:12 2022: BS 3957 completed
Wed Feb 16 04:30:21 2022: BS 3958 completed
Wed Feb 16 04:30:30 2022: BS 3959 completed
Wed Feb 16 04:30:39 2022: BS 3960 completed
Wed Feb 16 04:30:48 2022: BS 3961 completed
Wed Feb 16 04:30:58 2022: BS 3962 completed
Wed Feb 16 04:31:07 2022: BS 3963 completed
Wed Feb 16 04:31:16 2022: BS 3964 completed
Wed Feb 16 04:31:25 2022: BS 3965 completed
Wed Feb 16 04:31:34 2022: BS 3966 completed
Wed Feb 16 04:31:43 2022: BS 3967 completed
Wed Feb 16 04:31:52 2022: BS 3968 completed
Wed Feb 16 04:32:02 2022: BS 3969 completed
Wed Feb 16 04:32:11 2022: BS 3970 completed
Wed Feb 16 04:32:20 2022: BS 3971 completed
Wed Feb 16 04:32:29 2022: BS 3972 completed
Wed Feb 16 04:32:38 2022: BS 3973 completed
Wed Feb 16 04:32:47 2022: BS 3974 completed
Wed Feb 16 04:32:56 2022: BS 3975 completed
Wed Feb 16 04:33:06 2022: BS 3976 completed
Wed Feb 16 04:33:15 2022: BS 3977 completed
Wed Feb 16 04:33:24 2022: BS 3978 completed
Wed Feb 16 04:33:33 2022: BS 3979 completed
Wed Feb 16 04:33:42 2022: BS 3980 completed
Wed Feb 16 04:33:51 2022: BS 3981 completed
Wed Feb 16 04:34:00 2022: BS 3982 completed
Wed Feb 16 04:34:10 2022: BS 3983 completed
Wed Feb 16 04:34:19 2022: BS 3984 completed
Wed Feb 16 04:34:28 2022: BS 3985 completed
Wed Feb 16 04:34:37 2022: BS 3986 completed
Wed Feb 16 04:34:46 2022: BS 3987 completed
Wed Feb 16 04:34:55 2022: BS 3988 completed
Wed Feb 16 04:35:04 2022: BS 3989 completed
Wed Feb 16 04:35:14 2022: BS 3990 completed
Wed Feb 16 04:35:23 2022: BS 3991 completed
Wed Feb 16 04:35:32 2022: BS 3992 completed
Wed Feb 16 04:35:41 2022: BS 3993 completed
Wed Feb 16 04:35:50 2022: BS 3994 completed
Wed Feb 16 04:35:59 2022: BS 3995 completed
Wed Feb 16 04:36:08 2022: BS 3996 completed
Wed Feb 16 04:36:18 2022: BS 3997 completed
Wed Feb 16 04:36:27 2022: BS 3998 completed
Wed Feb 16 04:36:36 2022: BS 3999 completed
Wed Feb 16 04:36:45 2022: BS 4000 completed
Wed Feb 16 04:36:54 2022: BS 4001 completed
Wed Feb 16 04:37:03 2022: BS 4002 completed
Wed Feb 16 04:37:12 2022: BS 4003 completed
Wed Feb 16 04:37:22 2022: BS 4004 completed
Wed Feb 16 04:37:31 2022: BS 4005 completed
Wed Feb 16 04:37:40 2022: BS 4006 completed
Wed Feb 16 04:37:49 2022: BS 4007 completed
Wed Feb 16 04:37:58 2022: BS 4008 completed
Wed Feb 16 04:38:07 2022: BS 4009 completed
Wed Feb 16 04:38:16 2022: BS 4010 completed
Wed Feb 16 04:38:26 2022: BS 4011 completed
Wed Feb 16 04:38:35 2022: BS 4012 completed
Wed Feb 16 04:38:44 2022: BS 4013 completed
Wed Feb 16 04:38:53 2022: BS 4014 completed
Wed Feb 16 04:39:02 2022: BS 4015 completed
Wed Feb 16 04:39:11 2022: BS 4016 completed
Wed Feb 16 04:39:20 2022: BS 4017 completed
Wed Feb 16 04:39:30 2022: BS 4018 completed
Wed Feb 16 04:39:39 2022: BS 4019 completed
Wed Feb 16 04:39:48 2022: BS 4020 completed
Wed Feb 16 04:39:57 2022: BS 4021 completed
Wed Feb 16 04:40:06 2022: BS 4022 completed
Wed Feb 16 04:40:15 2022: BS 4023 completed
Wed Feb 16 04:40:24 2022: BS 4024 completed
Wed Feb 16 04:40:34 2022: BS 4025 completed
Wed Feb 16 04:40:43 2022: BS 4026 completed
Wed Feb 16 04:40:52 2022: BS 4027 completed
Wed Feb 16 04:41:01 2022: BS 4028 completed
Wed Feb 16 04:41:10 2022: BS 4029 completed
Wed Feb 16 04:41:19 2022: BS 4030 completed
Wed Feb 16 04:41:28 2022: BS 4031 completed
Wed Feb 16 04:41:38 2022: BS 4032 completed
Wed Feb 16 04:41:47 2022: BS 4033 completed
Wed Feb 16 04:41:56 2022: BS 4034 completed
Wed Feb 16 04:42:05 2022: BS 4035 completed
Wed Feb 16 04:42:14 2022: BS 4036 completed
Wed Feb 16 04:42:23 2022: BS 4037 completed
Wed Feb 16 04:42:32 2022: BS 4038 completed
Wed Feb 16 04:42:42 2022: BS 4039 completed
Wed Feb 16 04:42:51 2022: BS 4040 completed
Wed Feb 16 04:43:00 2022: BS 4041 completed
Wed Feb 16 04:43:09 2022: BS 4042 completed
Wed Feb 16 04:43:18 2022: BS 4043 completed
Wed Feb 16 04:43:27 2022: BS 4044 completed
Wed Feb 16 04:43:36 2022: BS 4045 completed
Wed Feb 16 04:43:46 2022: BS 4046 completed
