# Supplementary material for: Total syntheses of Tetrodotoxin and 9-epiTetrodotoxin
Source: Nat Commun. 2024 Jan 23;15:679. doi: 10.1038/s41467-024-45037-0 (PMC10806222; doi:10.1038/s41467-024-45037-0)
Supplement: Supplementary file 4 — Source Data [file 41467_2024_45037_MOESM4_ESM.zip › Surce Data 20231213/Surce Data New/NMR Source Data/Compound19a-HNMR/log]

Tue Feb 15 12:04:57 2022: Experiment started
Tue Feb 15 12:05:15 2022: BS 1 completed
Tue Feb 15 12:05:29 2022: BS 2 completed
Tue Feb 15 12:05:44 2022: BS 3 completed
Tue Feb 15 12:05:58 2022: BS 4 completed
Tue Feb 15 12:06:12 2022: BS 5 completed
Tue Feb 15 12:06:26 2022: BS 6 completed
Tue Feb 15 12:06:41 2022: BS 7 completed
Tue Feb 15 12:06:55 2022: BS 8 completed
Tue Feb 15 12:07:09 2022: BS 9 completed
Tue Feb 15 12:07:23 2022: BS 10 completed
Tue Feb 15 12:07:38 2022: BS 11 completed
Tue Feb 15 12:07:52 2022: BS 12 completed
Tue Feb 15 12:08:06 2022: BS 13 completed
Tue Feb 15 12:08:20 2022: BS 14 completed
